# Supplementary material for: Module-Based Polyketide Synthase Engineering for de Novo Polyketide Biosynthesis
Source: ACS Synth Biol. 2023 Oct 23;12(11):3148–55. doi: 10.1021/acssynbio.3c00282 (PMC10661043; doi:10.1021/acssynbio.3c00282)
Supplement: Supplementary file 2 — sb3c00282_si_002.zip [file sb3c00282_si_002.zip › Final_PKS_Structures/menzella_pdbs/eryM5_ACP_epoM7_KSAT_dimer.pdb]

ATOM      1  N   LEU A   1       8.370  57.621 -14.579  1.00 62.97           N  
ATOM      2  H   LEU A   1       7.870  58.495 -14.503  1.00 62.97           H  
ATOM      3  H2  LEU A   1       7.691  56.883 -14.700  1.00 62.97           H  
ATOM      4  H3  LEU A   1       8.967  57.633 -15.394  1.00 62.97           H  
ATOM      5  CA  LEU A   1       9.158  57.365 -13.348  1.00 62.97           C  
ATOM      6  HA  LEU A   1       8.459  57.343 -12.511  1.00 62.97           H  
ATOM      7  C   LEU A   1      10.122  58.501 -13.001  1.00 62.97           C  
ATOM      8  CB  LEU A   1       9.832  55.985 -13.380  1.00 62.97           C  
ATOM      9  HB2 LEU A   1      10.214  55.798 -14.383  1.00 62.97           H  
ATOM     10  HB3 LEU A   1      10.679  55.966 -12.694  1.00 62.97           H  
ATOM     11  O   LEU A   1       9.946  59.072 -11.940  1.00 62.97           O  
ATOM     12  CG  LEU A   1       8.832  54.878 -12.972  1.00 62.97           C  
ATOM     13  HG  LEU A   1       7.847  55.130 -13.366  1.00 62.97           H  
ATOM     14  CD1 LEU A   1       9.233  53.539 -13.569  1.00 62.97           C  
ATOM     15 HD11 LEU A   1      10.208  53.231 -13.193  1.00 62.97           H  
ATOM     16 HD12 LEU A   1       9.270  53.591 -14.658  1.00 62.97           H  
ATOM     17 HD13 LEU A   1       8.505  52.776 -13.294  1.00 62.97           H  
ATOM     18  CD2 LEU A   1       8.732  54.738 -11.454  1.00 62.97           C  
ATOM     19 HD21 LEU A   1       9.715  54.587 -11.007  1.00 62.97           H  
ATOM     20 HD22 LEU A   1       8.119  53.871 -11.208  1.00 62.97           H  
ATOM     21 HD23 LEU A   1       8.237  55.609 -11.022  1.00 62.97           H  
ATOM     22  N   ALA A   2      11.082  58.892 -13.854  1.00 63.90           N  
ATOM     23  H   ALA A   2      11.279  58.349 -14.682  1.00 63.90           H  
ATOM     24  CA  ALA A   2      12.078  59.927 -13.504  1.00 63.90           C  
ATOM     25  HA  ALA A   2      12.667  59.565 -12.661  1.00 63.90           H  
ATOM     26  C   ALA A   2      11.487  61.291 -13.076  1.00 63.90           C  
ATOM     27  CB  ALA A   2      13.026  60.104 -14.696  1.00 63.90           C  
ATOM     28  HB1 ALA A   2      12.482  60.465 -15.569  1.00 63.90           H  
ATOM     29  HB2 ALA A   2      13.510  59.157 -14.936  1.00 63.90           H  
ATOM     30  HB3 ALA A   2      13.800  60.829 -14.441  1.00 63.90           H  
ATOM     31  O   ALA A   2      12.054  61.959 -12.218  1.00 63.90           O  
ATOM     32  N   ALA A   3      10.332  61.671 -13.637  1.00 71.27           N  
ATOM     33  H   ALA A   3       9.955  61.111 -14.388  1.00 71.27           H  
ATOM     34  CA  ALA A   3       9.621  62.906 -13.292  1.00 71.27           C  
ATOM     35  HA  ALA A   3      10.343  63.720 -13.232  1.00 71.27           H  
ATOM     36  C   ALA A   3       8.885  62.865 -11.937  1.00 71.27           C  
ATOM     37  CB  ALA A   3       8.641  63.214 -14.433  1.00 71.27           C  
ATOM     38  HB1 ALA A   3       7.884  62.433 -14.503  1.00 71.27           H  
ATOM     39  HB2 ALA A   3       8.145  64.163 -14.233  1.00 71.27           H  
ATOM     40  HB3 ALA A   3       9.178  63.295 -15.378  1.00 71.27           H  
ATOM     41  O   ALA A   3       8.439  63.904 -11.465  1.00 71.27           O  
ATOM     42  N   LEU A   4       8.734  61.684 -11.331  1.00 73.45           N  
ATOM     43  H   LEU A   4       9.233  60.884 -11.695  1.00 73.45           H  
ATOM     44  CA  LEU A   4       8.065  61.513 -10.043  1.00 73.45           C  
ATOM     45  HA  LEU A   4       7.301  62.281  -9.920  1.00 73.45           H  
ATOM     46  C   LEU A   4       9.067  61.690  -8.903  1.00 73.45           C  
ATOM     47  CB  LEU A   4       7.390  60.132  -9.984  1.00 73.45           C  
ATOM     48  HB2 LEU A   4       7.001  59.973  -8.978  1.00 73.45           H  
ATOM     49  HB3 LEU A   4       8.152  59.373 -10.161  1.00 73.45           H  
ATOM     50  O   LEU A   4      10.246  61.312  -9.034  1.00 73.45           O  
ATOM     51  CG  LEU A   4       6.246  59.913 -10.986  1.00 73.45           C  
ATOM     52  HG  LEU A   4       6.601  60.123 -11.995  1.00 73.45           H  
ATOM     53  CD1 LEU A   4       5.808  58.448 -10.944  1.00 73.45           C  
ATOM     54 HD11 LEU A   4       5.016  58.272 -11.672  1.00 73.45           H  
ATOM     55 HD12 LEU A   4       6.651  57.788 -11.152  1.00 73.45           H  
ATOM     56 HD13 LEU A   4       5.420  58.211  -9.953  1.00 73.45           H  
ATOM     57  CD2 LEU A   4       5.038  60.800 -10.689  1.00 73.45           C  
ATOM     58 HD21 LEU A   4       4.696  60.642  -9.667  1.00 73.45           H  
ATOM     59 HD22 LEU A   4       5.298  61.852 -10.805  1.00 73.45           H  
ATOM     60 HD23 LEU A   4       4.221  60.567 -11.372  1.00 73.45           H  
ATOM     61  N   SER A   5       8.583  62.208  -7.773  1.00 72.66           N  
ATOM     62  H   SER A   5       7.600  62.432  -7.719  1.00 72.66           H  
ATOM     63  CA  SER A   5       9.340  62.173  -6.523  1.00 72.66           C  
ATOM     64  HA  SER A   5      10.283  62.697  -6.676  1.00 72.66           H  
ATOM     65  C   SER A   5       9.651  60.724  -6.134  1.00 72.66           C  
ATOM     66  CB  SER A   5       8.577  62.884  -5.402  1.00 72.66           C  
ATOM     67  HB2 SER A   5       9.225  62.979  -4.530  1.00 72.66           H  
ATOM     68  HB3 SER A   5       8.281  63.881  -5.729  1.00 72.66           H  
ATOM     69  O   SER A   5       9.004  59.779  -6.590  1.00 72.66           O  
ATOM     70  OG  SER A   5       7.437  62.142  -5.045  1.00 72.66           O  
ATOM     71  HG  SER A   5       6.774  62.321  -5.716  1.00 72.66           H  
ATOM     72  N   THR A   6      10.662  60.519  -5.296  1.00 68.31           N  
ATOM     73  H   THR A   6      11.234  61.296  -4.994  1.00 68.31           H  
ATOM     74  CA  THR A   6      11.076  59.170  -4.885  1.00 68.31           C  
ATOM     75  HA  THR A   6      11.391  58.614  -5.768  1.00 68.31           H  
ATOM     76  C   THR A   6       9.934  58.382  -4.232  1.00 68.31           C  
ATOM     77  CB  THR A   6      12.268  59.267  -3.927  1.00 68.31           C  
ATOM     78  HB  THR A   6      11.951  59.732  -2.994  1.00 68.31           H  
ATOM     79  O   THR A   6       9.744  57.213  -4.558  1.00 68.31           O  
ATOM     80  CG2 THR A   6      12.896  57.913  -3.622  1.00 68.31           C  
ATOM     81 HG21 THR A   6      13.774  58.042  -2.988  1.00 68.31           H  
ATOM     82 HG22 THR A   6      13.188  57.415  -4.546  1.00 68.31           H  
ATOM     83 HG23 THR A   6      12.183  57.287  -3.084  1.00 68.31           H  
ATOM     84  OG1 THR A   6      13.273  60.066  -4.513  1.00 68.31           O  
ATOM     85  HG1 THR A   6      14.062  59.950  -3.978  1.00 68.31           H  
ATOM     86  N   ALA A   7       9.134  59.027  -3.375  1.00 73.36           N  
ATOM     87  H   ALA A   7       9.297  60.006  -3.192  1.00 73.36           H  
ATOM     88  CA  ALA A   7       7.985  58.398  -2.722  1.00 73.36           C  
ATOM     89  HA  ALA A   7       8.314  57.489  -2.218  1.00 73.36           H  
ATOM     90  C   ALA A   7       6.901  57.992  -3.734  1.00 73.36           C  
ATOM     91  CB  ALA A   7       7.440  59.368  -1.667  1.00 73.36           C  
ATOM     92  HB1 ALA A   7       6.594  58.907  -1.157  1.00 73.36           H  
ATOM     93  HB2 ALA A   7       8.212  59.589  -0.930  1.00 73.36           H  
ATOM     94  HB3 ALA A   7       7.107  60.293  -2.137  1.00 73.36           H  
ATOM     95  O   ALA A   7       6.433  56.858  -3.723  1.00 73.36           O  
ATOM     96  N   GLU A   8       6.564  58.879  -4.673  1.00 79.93           N  
ATOM     97  H   GLU A   8       6.965  59.806  -4.649  1.00 79.93           H  
ATOM     98  CA  GLU A   8       5.607  58.565  -5.739  1.00 79.93           C  
ATOM     99  HA  GLU A   8       4.666  58.229  -5.303  1.00 79.93           H  
ATOM    100  C   GLU A   8       6.113  57.445  -6.659  1.00 79.93           C  
ATOM    101  CB  GLU A   8       5.350  59.816  -6.580  1.00 79.93           C  
ATOM    102  HB2 GLU A   8       6.323  60.208  -6.876  1.00 79.93           H  
ATOM    103  HB3 GLU A   8       4.805  59.537  -7.481  1.00 79.93           H  
ATOM    104  O   GLU A   8       5.320  56.623  -7.112  1.00 79.93           O  
ATOM    105  CG  GLU A   8       4.546  60.901  -5.849  1.00 79.93           C  
ATOM    106  HG2 GLU A   8       3.513  60.565  -5.752  1.00 79.93           H  
ATOM    107  HG3 GLU A   8       4.949  61.049  -4.847  1.00 79.93           H  
ATOM    108  CD  GLU A   8       4.613  62.230  -6.613  1.00 79.93           C  
ATOM    109  OE1 GLU A   8       3.564  62.890  -6.752  1.00 79.93           O  
ATOM    110  OE2 GLU A   8       5.746  62.590  -7.033  1.00 79.93           O  
ATOM    111  N   ARG A   9       7.427  57.367  -6.930  1.00 79.73           N  
ATOM    112  H   ARG A   9       8.033  58.080  -6.550  1.00 79.73           H  
ATOM    113  CA  ARG A   9       7.997  56.238  -7.687  1.00 79.73           C  
ATOM    114  HA  ARG A   9       7.450  56.124  -8.623  1.00 79.73           H  
ATOM    115  C   ARG A   9       7.832  54.915  -6.959  1.00 79.73           C  
ATOM    116  CB  ARG A   9       9.489  56.399  -7.970  1.00 79.73           C  
ATOM    117  HB2 ARG A   9      10.003  56.688  -7.053  1.00 79.73           H  
ATOM    118  HB3 ARG A   9       9.879  55.437  -8.302  1.00 79.73           H  
ATOM    119  O   ARG A   9       7.453  53.947  -7.611  1.00 79.73           O  
ATOM    120  CG  ARG A   9       9.795  57.412  -9.053  1.00 79.73           C  
ATOM    121  HG2 ARG A   9       9.501  58.391  -8.676  1.00 79.73           H  
ATOM    122  HG3 ARG A   9       9.231  57.204  -9.962  1.00 79.73           H  
ATOM    123  CD  ARG A   9      11.293  57.396  -9.355  1.00 79.73           C  
ATOM    124  HD2 ARG A   9      11.833  56.950  -8.520  1.00 79.73           H  
ATOM    125  HD3 ARG A   9      11.481  56.808 -10.253  1.00 79.73           H  
ATOM    126  NE  ARG A   9      11.747  58.777  -9.524  1.00 79.73           N  
ATOM    127  HE  ARG A   9      11.054  59.501  -9.401  1.00 79.73           H  
ATOM    128  NH1 ARG A   9      13.983  58.386  -9.854  1.00 79.73           N  
ATOM    129 HH11 ARG A   9      14.925  58.737  -9.953  1.00 79.73           H  
ATOM    130 HH12 ARG A   9      13.830  57.393  -9.750  1.00 79.73           H  
ATOM    131  NH2 ARG A   9      13.168  60.482  -9.760  1.00 79.73           N  
ATOM    132 HH21 ARG A   9      14.084  60.872  -9.930  1.00 79.73           H  
ATOM    133 HH22 ARG A   9      12.365  61.091  -9.691  1.00 79.73           H  
ATOM    134  CZ  ARG A   9      12.972  59.200  -9.708  1.00 79.73           C  
ATOM    135  N   ARG A  10       8.129  54.865  -5.655  1.00 81.43           N  
ATOM    136  H   ARG A  10       8.446  55.714  -5.208  1.00 81.43           H  
ATOM    137  CA  ARG A  10       7.981  53.651  -4.834  1.00 81.43           C  
ATOM    138  HA  ARG A  10       8.599  52.849  -5.237  1.00 81.43           H  
ATOM    139  C   ARG A  10       6.541  53.159  -4.874  1.00 81.43           C  
ATOM    140  CB  ARG A  10       8.424  53.949  -3.393  1.00 81.43           C  
ATOM    141  HB2 ARG A  10       7.794  54.737  -2.980  1.00 81.43           H  
ATOM    142  HB3 ARG A  10       9.451  54.314  -3.406  1.00 81.43           H  
ATOM    143  O   ARG A  10       6.298  51.986  -5.132  1.00 81.43           O  
ATOM    144  CG  ARG A  10       8.344  52.719  -2.471  1.00 81.43           C  
ATOM    145  HG2 ARG A  10       9.034  51.950  -2.819  1.00 81.43           H  
ATOM    146  HG3 ARG A  10       7.331  52.317  -2.467  1.00 81.43           H  
ATOM    147  CD  ARG A  10       8.711  53.133  -1.041  1.00 81.43           C  
ATOM    148  HD2 ARG A  10       9.736  53.504  -1.043  1.00 81.43           H  
ATOM    149  HD3 ARG A  10       8.054  53.945  -0.729  1.00 81.43           H  
ATOM    150  NE  ARG A  10       8.559  52.021  -0.086  1.00 81.43           N  
ATOM    151  HE  ARG A  10       7.729  51.451  -0.172  1.00 81.43           H  
ATOM    152  NH1 ARG A  10      10.617  52.178   0.937  1.00 81.43           N  
ATOM    153 HH11 ARG A  10      11.008  52.326   0.017  1.00 81.43           H  
ATOM    154 HH12 ARG A  10      11.231  51.671   1.559  1.00 81.43           H  
ATOM    155  NH2 ARG A  10       9.251  50.551   1.513  1.00 81.43           N  
ATOM    156 HH21 ARG A  10       8.370  50.066   1.420  1.00 81.43           H  
ATOM    157 HH22 ARG A  10      10.063  49.951   1.532  1.00 81.43           H  
ATOM    158  CZ  ARG A  10       9.453  51.616   0.802  1.00 81.43           C  
ATOM    159  N   GLU A  11       5.597  54.076  -4.705  1.00 84.42           N  
ATOM    160  H   GLU A  11       5.870  55.010  -4.434  1.00 84.42           H  
ATOM    161  CA  GLU A  11       4.177  53.744  -4.700  1.00 84.42           C  
ATOM    162  HA  GLU A  11       4.035  52.926  -3.993  1.00 84.42           H  
ATOM    163  C   GLU A  11       3.696  53.242  -6.064  1.00 84.42           C  
ATOM    164  CB  GLU A  11       3.403  54.989  -4.232  1.00 84.42           C  
ATOM    165  HB2 GLU A  11       3.330  55.703  -5.052  1.00 84.42           H  
ATOM    166  HB3 GLU A  11       3.951  55.473  -3.424  1.00 84.42           H  
ATOM    167  O   GLU A  11       2.969  52.251  -6.156  1.00 84.42           O  
ATOM    168  CG  GLU A  11       1.998  54.663  -3.716  1.00 84.42           C  
ATOM    169  HG2 GLU A  11       1.534  55.586  -3.369  1.00 84.42           H  
ATOM    170  HG3 GLU A  11       1.404  54.285  -4.549  1.00 84.42           H  
ATOM    171  CD  GLU A  11       2.002  53.635  -2.576  1.00 84.42           C  
ATOM    172  OE1 GLU A  11       0.964  52.948  -2.442  1.00 84.42           O  
ATOM    173  OE2 GLU A  11       3.047  53.449  -1.918  1.00 84.42           O  
ATOM    174  N   HIS A  12       4.172  53.870  -7.141  1.00 85.74           N  
ATOM    175  H   HIS A  12       4.740  54.694  -7.006  1.00 85.74           H  
ATOM    176  CA  HIS A  12       3.890  53.424  -8.500  1.00 85.74           C  
ATOM    177  HA  HIS A  12       2.809  53.343  -8.610  1.00 85.74           H  
ATOM    178  C   HIS A  12       4.482  52.034  -8.792  1.00 85.74           C  
ATOM    179  CB  HIS A  12       4.403  54.488  -9.477  1.00 85.74           C  
ATOM    180  HB2 HIS A  12       5.489  54.426  -9.553  1.00 85.74           H  
ATOM    181  HB3 HIS A  12       4.147  55.475  -9.092  1.00 85.74           H  
ATOM    182  O   HIS A  12       3.816  51.209  -9.412  1.00 85.74           O  
ATOM    183  CG  HIS A  12       3.786  54.380 -10.842  1.00 85.74           C  
ATOM    184  CD2 HIS A  12       4.387  53.942 -11.989  1.00 85.74           C  
ATOM    185  HD2 HIS A  12       5.399  53.577 -12.076  1.00 85.74           H  
ATOM    186  ND1 HIS A  12       2.494  54.724 -11.163  1.00 85.74           N  
ATOM    187  HD1 HIS A  12       1.774  54.999 -10.510  1.00 85.74           H  
ATOM    188  CE1 HIS A  12       2.320  54.503 -12.475  1.00 85.74           C  
ATOM    189  HE1 HIS A  12       1.394  54.644 -13.012  1.00 85.74           H  
ATOM    190  NE2 HIS A  12       3.461  54.063 -13.031  1.00 85.74           N  
ATOM    191  N   LEU A  13       5.697  51.746  -8.308  1.00 88.88           N  
ATOM    192  H   LEU A  13       6.190  52.464  -7.796  1.00 88.88           H  
ATOM    193  CA  LEU A  13       6.338  50.430  -8.429  1.00 88.88           C  
ATOM    194  HA  LEU A  13       6.306  50.117  -9.473  1.00 88.88           H  
ATOM    195  C   LEU A  13       5.600  49.349  -7.636  1.00 88.88           C  
ATOM    196  CB  LEU A  13       7.804  50.519  -7.965  1.00 88.88           C  
ATOM    197  HB2 LEU A  13       8.138  49.536  -7.634  1.00 88.88           H  
ATOM    198  HB3 LEU A  13       7.864  51.182  -7.102  1.00 88.88           H  
ATOM    199  O   LEU A  13       5.337  48.279  -8.177  1.00 88.88           O  
ATOM    200  CG  LEU A  13       8.767  51.006  -9.058  1.00 88.88           C  
ATOM    201  HG  LEU A  13       8.335  51.862  -9.577  1.00 88.88           H  
ATOM    202  CD1 LEU A  13      10.085  51.445  -8.426  1.00 88.88           C  
ATOM    203 HD11 LEU A  13       9.898  52.263  -7.731  1.00 88.88           H  
ATOM    204 HD12 LEU A  13      10.526  50.611  -7.879  1.00 88.88           H  
ATOM    205 HD13 LEU A  13      10.782  51.775  -9.197  1.00 88.88           H  
ATOM    206  CD2 LEU A  13       9.061  49.898 -10.075  1.00 88.88           C  
ATOM    207 HD21 LEU A  13       8.151  49.615 -10.602  1.00 88.88           H  
ATOM    208 HD22 LEU A  13       9.794  50.243 -10.803  1.00 88.88           H  
ATOM    209 HD23 LEU A  13       9.455  49.019  -9.564  1.00 88.88           H  
ATOM    210  N   ALA A  14       5.221  49.620  -6.386  1.00 89.88           N  
ATOM    211  H   ALA A  14       5.492  50.501  -5.974  1.00 89.88           H  
ATOM    212  CA  ALA A  14       4.466  48.671  -5.570  1.00 89.88           C  
ATOM    213  HA  ALA A  14       5.025  47.738  -5.503  1.00 89.88           H  
ATOM    214  C   ALA A  14       3.102  48.347  -6.194  1.00 89.88           C  
ATOM    215  CB  ALA A  14       4.314  49.254  -4.161  1.00 89.88           C  
ATOM    216  HB1 ALA A  14       5.298  49.452  -3.735  1.00 89.88           H  
ATOM    217  HB2 ALA A  14       3.796  48.538  -3.524  1.00 89.88           H  
ATOM    218  HB3 ALA A  14       3.748  50.185  -4.194  1.00 89.88           H  
ATOM    219  O   ALA A  14       2.667  47.198  -6.164  1.00 89.88           O  
ATOM    220  N   HIS A  15       2.438  49.338  -6.794  1.00 89.19           N  
ATOM    221  H   HIS A  15       2.826  50.270  -6.758  1.00 89.19           H  
ATOM    222  CA  HIS A  15       1.190  49.125  -7.525  1.00 89.19           C  
ATOM    223  HA  HIS A  15       0.512  48.559  -6.886  1.00 89.19           H  
ATOM    224  C   HIS A  15       1.405  48.282  -8.793  1.00 89.19           C  
ATOM    225  CB  HIS A  15       0.550  50.489  -7.816  1.00 89.19           C  
ATOM    226  HB2 HIS A  15       0.962  50.903  -8.737  1.00 89.19           H  
ATOM    227  HB3 HIS A  15       0.789  51.181  -7.009  1.00 89.19           H  
ATOM    228  O   HIS A  15       0.668  47.328  -9.019  1.00 89.19           O  
ATOM    229  CG  HIS A  15      -0.951  50.435  -7.908  1.00 89.19           C  
ATOM    230  CD2 HIS A  15      -1.698  50.325  -9.049  1.00 89.19           C  
ATOM    231  HD2 HIS A  15      -1.318  50.217 -10.054  1.00 89.19           H  
ATOM    232  ND1 HIS A  15      -1.837  50.546  -6.855  1.00 89.19           N  
ATOM    233  HD1 HIS A  15      -1.619  50.781  -5.897  1.00 89.19           H  
ATOM    234  CE1 HIS A  15      -3.082  50.481  -7.353  1.00 89.19           C  
ATOM    235  HE1 HIS A  15      -3.996  50.556  -6.783  1.00 89.19           H  
ATOM    236  NE2 HIS A  15      -3.042  50.409  -8.687  1.00 89.19           N  
ATOM    237  N   LEU A  16       2.459  48.564  -9.567  1.00 88.95           N  
ATOM    238  H   LEU A  16       3.030  49.365  -9.336  1.00 88.95           H  
ATOM    239  CA  LEU A  16       2.823  47.781 -10.752  1.00 88.95           C  
ATOM    240  HA  LEU A  16       1.970  47.768 -11.431  1.00 88.95           H  
ATOM    241  C   LEU A  16       3.128  46.316 -10.404  1.00 88.95           C  
ATOM    242  CB  LEU A  16       3.990  48.497 -11.456  1.00 88.95           C  
ATOM    243  HB2 LEU A  16       3.647  49.506 -11.687  1.00 88.95           H  
ATOM    244  HB3 LEU A  16       4.832  48.593 -10.771  1.00 88.95           H  
ATOM    245  O   LEU A  16       2.600  45.411 -11.042  1.00 88.95           O  
ATOM    246  CG  LEU A  16       4.462  47.818 -12.759  1.00 88.95           C  
ATOM    247  HG  LEU A  16       3.666  47.196 -13.169  1.00 88.95           H  
ATOM    248  CD1 LEU A  16       4.809  48.891 -13.794  1.00 88.95           C  
ATOM    249 HD11 LEU A  16       3.907  49.441 -14.063  1.00 88.95           H  
ATOM    250 HD12 LEU A  16       5.552  49.577 -13.387  1.00 88.95           H  
ATOM    251 HD13 LEU A  16       5.211  48.420 -14.690  1.00 88.95           H  
ATOM    252  CD2 LEU A  16       5.713  46.964 -12.534  1.00 88.95           C  
ATOM    253 HD21 LEU A  16       6.535  47.574 -12.159  1.00 88.95           H  
ATOM    254 HD22 LEU A  16       5.496  46.171 -11.817  1.00 88.95           H  
ATOM    255 HD23 LEU A  16       6.007  46.490 -13.470  1.00 88.95           H  
ATOM    256  N   ILE A  17       3.920  46.067  -9.358  1.00 91.98           N  
ATOM    257  H   ILE A  17       4.342  46.850  -8.879  1.00 91.98           H  
ATOM    258  CA  ILE A  17       4.249  44.703  -8.922  1.00 91.98           C  
ATOM    259  HA  ILE A  17       4.597  44.139  -9.788  1.00 91.98           H  
ATOM    260  C   ILE A  17       3.006  43.980  -8.408  1.00 91.98           C  
ATOM    261  CB  ILE A  17       5.370  44.728  -7.863  1.00 91.98           C  
ATOM    262  HB  ILE A  17       5.069  45.414  -7.072  1.00 91.98           H  
ATOM    263  O   ILE A  17       2.796  42.819  -8.745  1.00 91.98           O  
ATOM    264  CG1 ILE A  17       6.694  45.228  -8.479  1.00 91.98           C  
ATOM    265 HG12 ILE A  17       7.158  44.425  -9.052  1.00 91.98           H  
ATOM    266 HG13 ILE A  17       6.511  46.061  -9.156  1.00 91.98           H  
ATOM    267  CG2 ILE A  17       5.603  43.330  -7.254  1.00 91.98           C  
ATOM    268 HG21 ILE A  17       5.923  42.631  -8.026  1.00 91.98           H  
ATOM    269 HG22 ILE A  17       4.690  42.945  -6.800  1.00 91.98           H  
ATOM    270 HG23 ILE A  17       6.357  43.380  -6.468  1.00 91.98           H  
ATOM    271  CD1 ILE A  17       7.692  45.702  -7.427  1.00 91.98           C  
ATOM    272 HD11 ILE A  17       7.250  46.528  -6.870  1.00 91.98           H  
ATOM    273 HD12 ILE A  17       8.597  46.051  -7.924  1.00 91.98           H  
ATOM    274 HD13 ILE A  17       7.953  44.895  -6.742  1.00 91.98           H  
ATOM    275  N   ARG A  18       2.162  44.650  -7.619  1.00 90.83           N  
ATOM    276  H   ARG A  18       2.387  45.605  -7.378  1.00 90.83           H  
ATOM    277  CA  ARG A  18       0.914  44.070  -7.109  1.00 90.83           C  
ATOM    278  HA  ARG A  18       1.145  43.171  -6.538  1.00 90.83           H  
ATOM    279  C   ARG A  18      -0.023  43.636  -8.238  1.00 90.83           C  
ATOM    280  CB  ARG A  18       0.236  45.102  -6.211  1.00 90.83           C  
ATOM    281  HB2 ARG A  18       0.962  45.490  -5.497  1.00 90.83           H  
ATOM    282  HB3 ARG A  18      -0.117  45.926  -6.831  1.00 90.83           H  
ATOM    283  O   ARG A  18      -0.598  42.555  -8.147  1.00 90.83           O  
ATOM    284  CG  ARG A  18      -0.929  44.527  -5.406  1.00 90.83           C  
ATOM    285  HG2 ARG A  18      -1.593  43.931  -6.032  1.00 90.83           H  
ATOM    286  HG3 ARG A  18      -0.538  43.911  -4.596  1.00 90.83           H  
ATOM    287  CD  ARG A  18      -1.708  45.713  -4.847  1.00 90.83           C  
ATOM    288  HD2 ARG A  18      -1.013  46.499  -4.553  1.00 90.83           H  
ATOM    289  HD3 ARG A  18      -2.350  46.093  -5.642  1.00 90.83           H  
ATOM    290  NE  ARG A  18      -2.508  45.335  -3.686  1.00 90.83           N  
ATOM    291  HE  ARG A  18      -2.359  44.417  -3.293  1.00 90.83           H  
ATOM    292  NH1 ARG A  18      -3.896  47.146  -3.641  1.00 90.83           N  
ATOM    293 HH11 ARG A  18      -4.719  47.579  -3.246  1.00 90.83           H  
ATOM    294 HH12 ARG A  18      -3.607  47.367  -4.583  1.00 90.83           H  
ATOM    295  NH2 ARG A  18      -4.210  45.456  -2.216  1.00 90.83           N  
ATOM    296 HH21 ARG A  18      -3.878  44.560  -1.889  1.00 90.83           H  
ATOM    297 HH22 ARG A  18      -5.173  45.691  -2.024  1.00 90.83           H  
ATOM    298  CZ  ARG A  18      -3.536  45.981  -3.188  1.00 90.83           C  
ATOM    299  N   ALA A  19      -0.136  44.441  -9.294  1.00 89.89           N  
ATOM    300  H   ALA A  19       0.323  45.340  -9.275  1.00 89.89           H  
ATOM    301  CA  ALA A  19      -0.923  44.101 -10.474  1.00 89.89           C  
ATOM    302  HA  ALA A  19      -1.939  43.860 -10.159  1.00 89.89           H  
ATOM    303  C   ALA A  19      -0.368  42.862 -11.199  1.00 89.89           C  
ATOM    304  CB  ALA A  19      -0.985  45.329 -11.387  1.00 89.89           C  
ATOM    305  HB1 ALA A  19       0.015  45.601 -11.725  1.00 89.89           H  
ATOM    306  HB2 ALA A  19      -1.425  46.166 -10.846  1.00 89.89           H  
ATOM    307  HB3 ALA A  19      -1.606  45.104 -12.255  1.00 89.89           H  
ATOM    308  O   ALA A  19      -1.134  41.960 -11.537  1.00 89.89           O  
ATOM    309  N   GLU A  20       0.955  42.761 -11.370  1.00 91.45           N  
ATOM    310  H   GLU A  20       1.544  43.545 -11.127  1.00 91.45           H  
ATOM    311  CA  GLU A  20       1.570  41.564 -11.963  1.00 91.45           C  
ATOM    312  HA  GLU A  20       1.056  41.333 -12.896  1.00 91.45           H  
ATOM    313  C   GLU A  20       1.405  40.326 -11.078  1.00 91.45           C  
ATOM    314  CB  GLU A  20       3.060  41.792 -12.261  1.00 91.45           C  
ATOM    315  HB2 GLU A  20       3.567  42.124 -11.355  1.00 91.45           H  
ATOM    316  HB3 GLU A  20       3.504  40.842 -12.560  1.00 91.45           H  
ATOM    317  O   GLU A  20       1.112  39.242 -11.573  1.00 91.45           O  
ATOM    318  CG  GLU A  20       3.319  42.808 -13.380  1.00 91.45           C  
ATOM    319  HG2 GLU A  20       3.016  43.797 -13.037  1.00 91.45           H  
ATOM    320  HG3 GLU A  20       4.393  42.842 -13.568  1.00 91.45           H  
ATOM    321  CD  GLU A  20       2.598  42.482 -14.702  1.00 91.45           C  
ATOM    322  OE1 GLU A  20       2.302  43.449 -15.436  1.00 91.45           O  
ATOM    323  OE2 GLU A  20       2.352  41.282 -14.997  1.00 91.45           O  
ATOM    324  N   VAL A  21       1.522  40.477  -9.761  1.00 89.81           N  
ATOM    325  H   VAL A  21       1.791  41.387  -9.414  1.00 89.81           H  
ATOM    326  CA  VAL A  21       1.282  39.396  -8.797  1.00 89.81           C  
ATOM    327  HA  VAL A  21       1.941  38.559  -9.029  1.00 89.81           H  
ATOM    328  C   VAL A  21      -0.147  38.877  -8.892  1.00 89.81           C  
ATOM    329  CB  VAL A  21       1.581  39.895  -7.379  1.00 89.81           C  
ATOM    330  HB  VAL A  21       1.136  40.879  -7.234  1.00 89.81           H  
ATOM    331  O   VAL A  21      -0.354  37.665  -8.969  1.00 89.81           O  
ATOM    332  CG1 VAL A  21       1.023  38.963  -6.301  1.00 89.81           C  
ATOM    333 HG11 VAL A  21       1.127  37.931  -6.637  1.00 89.81           H  
ATOM    334 HG12 VAL A  21       1.537  39.106  -5.351  1.00 89.81           H  
ATOM    335 HG13 VAL A  21      -0.040  39.163  -6.166  1.00 89.81           H  
ATOM    336  CG2 VAL A  21       3.089  40.028  -7.204  1.00 89.81           C  
ATOM    337 HG21 VAL A  21       3.280  40.695  -6.364  1.00 89.81           H  
ATOM    338 HG22 VAL A  21       3.548  40.475  -8.086  1.00 89.81           H  
ATOM    339 HG23 VAL A  21       3.527  39.045  -7.030  1.00 89.81           H  
ATOM    340  N   ALA A  22      -1.125  39.783  -8.923  1.00 87.44           N  
ATOM    341  H   ALA A  22      -0.886  40.762  -8.859  1.00 87.44           H  
ATOM    342  CA  ALA A  22      -2.523  39.428  -9.111  1.00 87.44           C  
ATOM    343  HA  ALA A  22      -2.831  38.773  -8.296  1.00 87.44           H  
ATOM    344  C   ALA A  22      -2.717  38.662 -10.425  1.00 87.44           C  
ATOM    345  CB  ALA A  22      -3.362  40.708  -9.063  1.00 87.44           C  
ATOM    346  HB1 ALA A  22      -3.194  41.220  -8.115  1.00 87.44           H  
ATOM    347  HB2 ALA A  22      -3.082  41.378  -9.876  1.00 87.44           H  
ATOM    348  HB3 ALA A  22      -4.421  40.469  -9.162  1.00 87.44           H  
ATOM    349  O   ALA A  22      -3.329  37.596 -10.420  1.00 87.44           O  
ATOM    350  N   ALA A  23      -2.126  39.140 -11.522  1.00 84.05           N  
ATOM    351  H   ALA A  23      -1.635  40.021 -11.465  1.00 84.05           H  
ATOM    352  CA  ALA A  23      -2.215  38.482 -12.821  1.00 84.05           C  
ATOM    353  HA  ALA A  23      -3.271  38.361 -13.066  1.00 84.05           H  
ATOM    354  C   ALA A  23      -1.584  37.076 -12.830  1.00 84.05           C  
ATOM    355  CB  ALA A  23      -1.580  39.399 -13.871  1.00 84.05           C  
ATOM    356  HB1 ALA A  23      -2.057  40.378 -13.845  1.00 84.05           H  
ATOM    357  HB2 ALA A  23      -1.717  38.962 -14.861  1.00 84.05           H  
ATOM    358  HB3 ALA A  23      -0.514  39.517 -13.674  1.00 84.05           H  
ATOM    359  O   ALA A  23      -2.169  36.157 -13.401  1.00 84.05           O  
ATOM    360  N   VAL A  24      -0.426  36.887 -12.188  1.00 83.12           N  
ATOM    361  H   VAL A  24       0.018  37.693 -11.772  1.00 83.12           H  
ATOM    362  CA  VAL A  24       0.284  35.593 -12.121  1.00 83.12           C  
ATOM    363  HA  VAL A  24       0.389  35.187 -13.127  1.00 83.12           H  
ATOM    364  C   VAL A  24      -0.490  34.558 -11.304  1.00 83.12           C  
ATOM    365  CB  VAL A  24       1.694  35.793 -11.535  1.00 83.12           C  
ATOM    366  HB  VAL A  24       1.627  36.391 -10.627  1.00 83.12           H  
ATOM    367  O   VAL A  24      -0.627  33.407 -11.727  1.00 83.12           O  
ATOM    368  CG1 VAL A  24       2.403  34.478 -11.197  1.00 83.12           C  
ATOM    369 HG11 VAL A  24       1.907  33.985 -10.361  1.00 83.12           H  
ATOM    370 HG12 VAL A  24       2.404  33.818 -12.065  1.00 83.12           H  
ATOM    371 HG13 VAL A  24       3.432  34.690 -10.906  1.00 83.12           H  
ATOM    372  CG2 VAL A  24       2.578  36.520 -12.545  1.00 83.12           C  
ATOM    373 HG21 VAL A  24       2.788  35.862 -13.387  1.00 83.12           H  
ATOM    374 HG22 VAL A  24       2.084  37.419 -12.914  1.00 83.12           H  
ATOM    375 HG23 VAL A  24       3.512  36.808 -12.062  1.00 83.12           H  
ATOM    376  N   LEU A  25      -1.022  34.972 -10.152  1.00 80.25           N  
ATOM    377  H   LEU A  25      -0.855  35.925  -9.864  1.00 80.25           H  
ATOM    378  CA  LEU A  25      -1.808  34.111  -9.263  1.00 80.25           C  
ATOM    379  HA  LEU A  25      -1.368  33.114  -9.251  1.00 80.25           H  
ATOM    380  C   LEU A  25      -3.264  33.922  -9.728  1.00 80.25           C  
ATOM    381  CB  LEU A  25      -1.754  34.698  -7.847  1.00 80.25           C  
ATOM    382  HB2 LEU A  25      -2.067  35.740  -7.906  1.00 80.25           H  
ATOM    383  HB3 LEU A  25      -2.470  34.161  -7.225  1.00 80.25           H  
ATOM    384  O   LEU A  25      -3.955  33.032  -9.232  1.00 80.25           O  
ATOM    385  CG  LEU A  25      -0.382  34.648  -7.156  1.00 80.25           C  
ATOM    386  HG  LEU A  25       0.348  35.214  -7.736  1.00 80.25           H  
ATOM    387  CD1 LEU A  25      -0.546  35.309  -5.789  1.00 80.25           C  
ATOM    388 HD11 LEU A  25      -0.711  36.379  -5.913  1.00 80.25           H  
ATOM    389 HD12 LEU A  25       0.345  35.129  -5.188  1.00 80.25           H  
ATOM    390 HD13 LEU A  25      -1.397  34.871  -5.267  1.00 80.25           H  
ATOM    391  CD2 LEU A  25       0.143  33.224  -6.963  1.00 80.25           C  
ATOM    392 HD21 LEU A  25      -0.580  32.631  -6.401  1.00 80.25           H  
ATOM    393 HD22 LEU A  25       0.335  32.753  -7.927  1.00 80.25           H  
ATOM    394 HD23 LEU A  25       1.083  33.244  -6.411  1.00 80.25           H  
ATOM    395  N   GLY A  26      -3.732  34.728 -10.687  1.00 75.17           N  
ATOM    396  H   GLY A  26      -3.118  35.453 -11.030  1.00 75.17           H  
ATOM    397  CA  GLY A  26      -5.074  34.637 -11.267  1.00 75.17           C  
ATOM    398  HA2 GLY A  26      -5.379  33.592 -11.318  1.00 75.17           H  
ATOM    399  HA3 GLY A  26      -5.029  35.029 -12.283  1.00 75.17           H  
ATOM    400  C   GLY A  26      -6.163  35.417 -10.517  1.00 75.17           C  
ATOM    401  O   GLY A  26      -7.337  35.057 -10.595  1.00 75.17           O  
ATOM    402  N   HIS A  27      -5.811  36.482  -9.795  1.00 76.75           N  
ATOM    403  H   HIS A  27      -4.843  36.767  -9.836  1.00 76.75           H  
ATOM    404  CA  HIS A  27      -6.769  37.402  -9.175  1.00 76.75           C  
ATOM    405  HA  HIS A  27      -7.639  36.829  -8.855  1.00 76.75           H  
ATOM    406  C   HIS A  27      -7.247  38.469 -10.177  1.00 76.75           C  
ATOM    407  CB  HIS A  27      -6.150  38.040  -7.924  1.00 76.75           C  
ATOM    408  HB2 HIS A  27      -5.203  38.509  -8.191  1.00 76.75           H  
ATOM    409  HB3 HIS A  27      -6.814  38.823  -7.557  1.00 76.75           H  
ATOM    410  O   HIS A  27      -6.444  39.073 -10.882  1.00 76.75           O  
ATOM    411  CG  HIS A  27      -5.911  37.059  -6.805  1.00 76.75           C  
ATOM    412  CD2 HIS A  27      -4.729  36.447  -6.493  1.00 76.75           C  
ATOM    413  HD2 HIS A  27      -3.795  36.579  -7.019  1.00 76.75           H  
ATOM    414  ND1 HIS A  27      -6.845  36.611  -5.899  1.00 76.75           N  
ATOM    415  HD1 HIS A  27      -7.816  36.885  -5.858  1.00 76.75           H  
ATOM    416  CE1 HIS A  27      -6.233  35.761  -5.057  1.00 76.75           C  
ATOM    417  HE1 HIS A  27      -6.705  35.252  -4.230  1.00 76.75           H  
ATOM    418  NE2 HIS A  27      -4.938  35.642  -5.371  1.00 76.75           N  
ATOM    419  N   GLY A  28      -8.561  38.729 -10.228  1.00 72.02           N  
ATOM    420  H   GLY A  28      -9.179  38.173  -9.655  1.00 72.02           H  
ATOM    421  CA  GLY A  28      -9.158  39.718 -11.144  1.00 72.02           C  
ATOM    422  HA2 GLY A  28     -10.209  39.471 -11.290  1.00 72.02           H  
ATOM    423  HA3 GLY A  28      -8.658  39.657 -12.111  1.00 72.02           H  
ATOM    424  C   GLY A  28      -9.086  41.179 -10.678  1.00 72.02           C  
ATOM    425  O   GLY A  28      -9.327  42.080 -11.476  1.00 72.02           O  
ATOM    426  N   ASP A  29      -8.772  41.409  -9.404  1.00 77.44           N  
ATOM    427  H   ASP A  29      -8.519  40.622  -8.824  1.00 77.44           H  
ATOM    428  CA  ASP A  29      -8.596  42.731  -8.802  1.00 77.44           C  
ATOM    429  HA  ASP A  29      -8.473  43.484  -9.581  1.00 77.44           H  
ATOM    430  C   ASP A  29      -7.323  42.702  -7.953  1.00 77.44           C  
ATOM    431  CB  ASP A  29      -9.843  43.094  -7.977  1.00 77.44           C  
ATOM    432  HB2 ASP A  29     -10.716  43.047  -8.628  1.00 77.44           H  
ATOM    433  HB3 ASP A  29      -9.975  42.356  -7.186  1.00 77.44           H  
ATOM    434  O   ASP A  29      -7.193  41.891  -7.029  1.00 77.44           O  
ATOM    435  CG  ASP A  29      -9.790  44.491  -7.345  1.00 77.44           C  
ATOM    436  OD1 ASP A  29      -8.801  45.218  -7.576  1.00 77.44           O  
ATOM    437  OD2 ASP A  29     -10.745  44.820  -6.607  1.00 77.44           O  
ATOM    438  N   ASP A  30      -6.367  43.567  -8.277  1.00 77.92           N  
ATOM    439  H   ASP A  30      -6.597  44.338  -8.888  1.00 77.92           H  
ATOM    440  CA  ASP A  30      -5.101  43.660  -7.559  1.00 77.92           C  
ATOM    441  HA  ASP A  30      -4.703  42.651  -7.451  1.00 77.92           H  
ATOM    442  C   ASP A  30      -5.296  44.212  -6.141  1.00 77.92           C  
ATOM    443  CB  ASP A  30      -4.099  44.479  -8.383  1.00 77.92           C  
ATOM    444  HB2 ASP A  30      -4.086  44.104  -9.406  1.00 77.92           H  
ATOM    445  HB3 ASP A  30      -3.106  44.326  -7.959  1.00 77.92           H  
ATOM    446  O   ASP A  30      -4.482  43.928  -5.257  1.00 77.92           O  
ATOM    447  CG  ASP A  30      -4.408  45.978  -8.402  1.00 77.92           C  
ATOM    448  OD1 ASP A  30      -5.593  46.337  -8.562  1.00 77.92           O  
ATOM    449  OD2 ASP A  30      -3.453  46.755  -8.189  1.00 77.92           O  
ATOM    450  N   ALA A  31      -6.413  44.901  -5.872  1.00 75.61           N  
ATOM    451  H   ALA A  31      -7.038  45.107  -6.639  1.00 75.61           H  
ATOM    452  CA  ALA A  31      -6.791  45.366  -4.543  1.00 75.61           C  
ATOM    453  HA  ALA A  31      -6.005  46.040  -4.202  1.00 75.61           H  
ATOM    454  C   ALA A  31      -6.921  44.237  -3.506  1.00 75.61           C  
ATOM    455  CB  ALA A  31      -8.073  46.195  -4.629  1.00 75.61           C  
ATOM    456  HB1 ALA A  31      -8.916  45.546  -4.868  1.00 75.61           H  
ATOM    457  HB2 ALA A  31      -8.267  46.684  -3.674  1.00 75.61           H  
ATOM    458  HB3 ALA A  31      -7.980  46.948  -5.412  1.00 75.61           H  
ATOM    459  O   ALA A  31      -6.798  44.512  -2.309  1.00 75.61           O  
ATOM    460  N   ALA A  32      -7.104  42.987  -3.941  1.00 68.03           N  
ATOM    461  H   ALA A  32      -7.192  42.842  -4.937  1.00 68.03           H  
ATOM    462  CA  ALA A  32      -7.190  41.817  -3.069  1.00 68.03           C  
ATOM    463  HA  ALA A  32      -7.797  42.074  -2.200  1.00 68.03           H  
ATOM    464  C   ALA A  32      -5.828  41.324  -2.539  1.00 68.03           C  
ATOM    465  CB  ALA A  32      -7.911  40.711  -3.846  1.00 68.03           C  
ATOM    466  HB1 ALA A  32      -8.882  41.069  -4.188  1.00 68.03           H  
ATOM    467  HB2 ALA A  32      -8.057  39.845  -3.200  1.00 68.03           H  
ATOM    468  HB3 ALA A  32      -7.315  40.414  -4.709  1.00 68.03           H  
ATOM    469  O   ALA A  32      -5.783  40.602  -1.544  1.00 68.03           O  
ATOM    470  N   ILE A  33      -4.717  41.699  -3.179  1.00 81.41           N  
ATOM    471  H   ILE A  33      -4.803  42.311  -3.978  1.00 81.41           H  
ATOM    472  CA  ILE A  33      -3.378  41.232  -2.800  1.00 81.41           C  
ATOM    473  HA  ILE A  33      -3.440  40.205  -2.440  1.00 81.41           H  
ATOM    474  C   ILE A  33      -2.820  42.110  -1.678  1.00 81.41           C  
ATOM    475  CB  ILE A  33      -2.441  41.259  -4.024  1.00 81.41           C  
ATOM    476  HB  ILE A  33      -2.398  42.287  -4.383  1.00 81.41           H  
ATOM    477  O   ILE A  33      -2.584  43.296  -1.887  1.00 81.41           O  
ATOM    478  CG1 ILE A  33      -2.903  40.403  -5.220  1.00 81.41           C  
ATOM    479 HG12 ILE A  33      -3.919  40.679  -5.505  1.00 81.41           H  
ATOM    480 HG13 ILE A  33      -2.258  40.646  -6.064  1.00 81.41           H  
ATOM    481  CG2 ILE A  33      -1.020  40.854  -3.610  1.00 81.41           C  
ATOM    482 HG21 ILE A  33      -1.025  39.902  -3.080  1.00 81.41           H  
ATOM    483 HG22 ILE A  33      -0.586  41.610  -2.955  1.00 81.41           H  
ATOM    484 HG23 ILE A  33      -0.398  40.770  -4.502  1.00 81.41           H  
ATOM    485  CD1 ILE A  33      -2.838  38.886  -5.019  1.00 81.41           C  
ATOM    486 HD11 ILE A  33      -3.085  38.410  -5.969  1.00 81.41           H  
ATOM    487 HD12 ILE A  33      -1.838  38.560  -4.733  1.00 81.41           H  
ATOM    488 HD13 ILE A  33      -3.557  38.576  -4.261  1.00 81.41           H  
ATOM    489  N   ASP A  34      -2.548  41.567  -0.499  1.00 75.34           N  
ATOM    490  H   ASP A  34      -2.741  40.587  -0.349  1.00 75.34           H  
ATOM    491  CA  ASP A  34      -1.814  42.305   0.536  1.00 75.34           C  
ATOM    492  HA  ASP A  34      -2.231  43.309   0.621  1.00 75.34           H  
ATOM    493  C   ASP A  34      -0.327  42.438   0.143  1.00 75.34           C  
ATOM    494  CB  ASP A  34      -2.030  41.616   1.886  1.00 75.34           C  
ATOM    495  HB2 ASP A  34      -1.605  40.613   1.846  1.00 75.34           H  
ATOM    496  HB3 ASP A  34      -3.103  41.512   2.049  1.00 75.34           H  
ATOM    497  O   ASP A  34       0.326  41.444  -0.175  1.00 75.34           O  
ATOM    498  CG  ASP A  34      -1.439  42.385   3.070  1.00 75.34           C  
ATOM    499  OD1 ASP A  34      -0.650  43.327   2.826  1.00 75.34           O  
ATOM    500  OD2 ASP A  34      -1.807  42.008   4.203  1.00 75.34           O  
ATOM    501  N   ARG A  35       0.205  43.667   0.127  1.00 81.40           N  
ATOM    502  H   ARG A  35      -0.308  44.384   0.621  1.00 81.40           H  
ATOM    503  CA  ARG A  35       1.567  43.965  -0.352  1.00 81.40           C  
ATOM    504  HA  ARG A  35       1.730  43.418  -1.280  1.00 81.40           H  
ATOM    505  C   ARG A  35       2.663  43.499   0.602  1.00 81.40           C  
ATOM    506  CB  ARG A  35       1.734  45.467  -0.600  1.00 81.40           C  
ATOM    507  HB2 ARG A  35       1.494  46.004   0.318  1.00 81.40           H  
ATOM    508  HB3 ARG A  35       2.780  45.662  -0.836  1.00 81.40           H  
ATOM    509  O   ARG A  35       3.791  43.274   0.159  1.00 81.40           O  
ATOM    510  CG  ARG A  35       0.874  45.997  -1.753  1.00 81.40           C  
ATOM    511  HG2 ARG A  35      -0.183  45.833  -1.544  1.00 81.40           H  
ATOM    512  HG3 ARG A  35       1.150  45.493  -2.679  1.00 81.40           H  
ATOM    513  CD  ARG A  35       1.153  47.496  -1.866  1.00 81.40           C  
ATOM    514  HD2 ARG A  35       2.225  47.640  -1.999  1.00 81.40           H  
ATOM    515  HD3 ARG A  35       0.857  47.968  -0.929  1.00 81.40           H  
ATOM    516  NE  ARG A  35       0.439  48.132  -2.986  1.00 81.40           N  
ATOM    517  HE  ARG A  35      -0.038  47.528  -3.640  1.00 81.40           H  
ATOM    518  NH1 ARG A  35       1.050  50.257  -2.421  1.00 81.40           N  
ATOM    519 HH11 ARG A  35       1.544  49.917  -1.609  1.00 81.40           H  
ATOM    520 HH12 ARG A  35       0.988  51.261  -2.511  1.00 81.40           H  
ATOM    521  NH2 ARG A  35      -0.171  49.947  -4.242  1.00 81.40           N  
ATOM    522 HH21 ARG A  35      -0.506  49.342  -4.978  1.00 81.40           H  
ATOM    523 HH22 ARG A  35      -0.023  50.939  -4.357  1.00 81.40           H  
ATOM    524  CZ  ARG A  35       0.431  49.434  -3.210  1.00 81.40           C  
ATOM    525  N   ASP A  36       2.333  43.349   1.880  1.00 76.74           N  
ATOM    526  H   ASP A  36       1.389  43.559   2.169  1.00 76.74           H  
ATOM    527  CA  ASP A  36       3.278  42.929   2.916  1.00 76.74           C  
ATOM    528  HA  ASP A  36       4.294  43.075   2.551  1.00 76.74           H  
ATOM    529  C   ASP A  36       3.164  41.435   3.239  1.00 76.74           C  
ATOM    530  CB  ASP A  36       3.116  43.830   4.146  1.00 76.74           C  
ATOM    531  HB2 ASP A  36       3.785  43.485   4.935  1.00 76.74           H  
ATOM    532  HB3 ASP A  36       2.091  43.765   4.511  1.00 76.74           H  
ATOM    533  O   ASP A  36       3.967  40.900   4.005  1.00 76.74           O  
ATOM    534  CG  ASP A  36       3.471  45.283   3.814  1.00 76.74           C  
ATOM    535  OD1 ASP A  36       4.528  45.495   3.167  1.00 76.74           O  
ATOM    536  OD2 ASP A  36       2.682  46.181   4.172  1.00 76.74           O  
ATOM    537  N   ARG A  37       2.217  40.729   2.610  1.00 74.95           N  
ATOM    538  H   ARG A  37       1.619  41.216   1.958  1.00 74.95           H  
ATOM    539  CA  ARG A  37       2.120  39.273   2.708  1.00 74.95           C  
ATOM    540  HA  ARG A  37       2.290  39.015   3.753  1.00 74.95           H  
ATOM    541  C   ARG A  37       3.224  38.620   1.886  1.00 74.95           C  
ATOM    542  CB  ARG A  37       0.711  38.820   2.317  1.00 74.95           C  
ATOM    543  HB2 ARG A  37       0.007  39.481   2.824  1.00 74.95           H  
ATOM    544  HB3 ARG A  37       0.570  38.906   1.240  1.00 74.95           H  
ATOM    545  O   ARG A  37       3.531  39.053   0.773  1.00 74.95           O  
ATOM    546  CG  ARG A  37       0.427  37.388   2.783  1.00 74.95           C  
ATOM    547  HG2 ARG A  37       0.718  37.293   3.829  1.00 74.95           H  
ATOM    548  HG3 ARG A  37       1.007  36.687   2.183  1.00 74.95           H  
ATOM    549  CD  ARG A  37      -1.064  37.066   2.651  1.00 74.95           C  
ATOM    550  HD2 ARG A  37      -1.289  36.893   1.599  1.00 74.95           H  
ATOM    551  HD3 ARG A  37      -1.644  37.919   3.001  1.00 74.95           H  
ATOM    552  NE  ARG A  37      -1.434  35.884   3.452  1.00 74.95           N  
ATOM    553  HE  ARG A  37      -0.711  35.489   4.035  1.00 74.95           H  
ATOM    554  NH1 ARG A  37      -3.559  35.615   2.631  1.00 74.95           N  
ATOM    555 HH11 ARG A  37      -4.387  35.041   2.564  1.00 74.95           H  
ATOM    556 HH12 ARG A  37      -3.340  36.286   1.909  1.00 74.95           H  
ATOM    557  NH2 ARG A  37      -2.847  34.317   4.305  1.00 74.95           N  
ATOM    558 HH21 ARG A  37      -2.116  33.986   4.918  1.00 74.95           H  
ATOM    559 HH22 ARG A  37      -3.733  33.832   4.314  1.00 74.95           H  
ATOM    560  CZ  ARG A  37      -2.605  35.275   3.454  1.00 74.95           C  
ATOM    561  N   ALA A  38       3.829  37.574   2.445  1.00 75.92           N  
ATOM    562  H   ALA A  38       3.529  37.237   3.348  1.00 75.92           H  
ATOM    563  CA  ALA A  38       4.879  36.859   1.746  1.00 75.92           C  
ATOM    564  HA  ALA A  38       5.616  37.604   1.444  1.00 75.92           H  
ATOM    565  C   ALA A  38       4.320  36.178   0.489  1.00 75.92           C  
ATOM    566  CB  ALA A  38       5.569  35.874   2.693  1.00 75.92           C  
ATOM    567  HB1 ALA A  38       6.406  35.400   2.181  1.00 75.92           H  
ATOM    568  HB2 ALA A  38       5.943  36.402   3.570  1.00 75.92           H  
ATOM    569  HB3 ALA A  38       4.864  35.106   3.011  1.00 75.92           H  
ATOM    570  O   ALA A  38       3.224  35.617   0.519  1.00 75.92           O  
ATOM    571  N   PHE A  39       5.086  36.163  -0.599  1.00 81.14           N  
ATOM    572  H   PHE A  39       5.932  36.714  -0.589  1.00 81.14           H  
ATOM    573  CA  PHE A  39       4.695  35.518  -1.852  1.00 81.14           C  
ATOM    574  HA  PHE A  39       3.815  36.024  -2.248  1.00 81.14           H  
ATOM    575  C   PHE A  39       4.295  34.054  -1.645  1.00 81.14           C  
ATOM    576  CB  PHE A  39       5.851  35.657  -2.852  1.00 81.14           C  
ATOM    577  HB2 PHE A  39       5.651  35.023  -3.716  1.00 81.14           H  
ATOM    578  HB3 PHE A  39       6.774  35.304  -2.394  1.00 81.14           H  
ATOM    579  O   PHE A  39       3.270  33.612  -2.159  1.00 81.14           O  
ATOM    580  CG  PHE A  39       6.039  37.069  -3.369  1.00 81.14           C  
ATOM    581  CD1 PHE A  39       4.974  37.709  -4.020  1.00 81.14           C  
ATOM    582  HD1 PHE A  39       4.021  37.212  -4.128  1.00 81.14           H  
ATOM    583  CD2 PHE A  39       7.267  37.741  -3.235  1.00 81.14           C  
ATOM    584  HD2 PHE A  39       8.099  37.260  -2.742  1.00 81.14           H  
ATOM    585  CE1 PHE A  39       5.131  39.009  -4.515  1.00 81.14           C  
ATOM    586  HE1 PHE A  39       4.281  39.507  -4.959  1.00 81.14           H  
ATOM    587  CE2 PHE A  39       7.432  39.026  -3.783  1.00 81.14           C  
ATOM    588  HE2 PHE A  39       8.385  39.531  -3.728  1.00 81.14           H  
ATOM    589  CZ  PHE A  39       6.363  39.667  -4.417  1.00 81.14           C  
ATOM    590  HZ  PHE A  39       6.488  40.661  -4.821  1.00 81.14           H  
ATOM    591  N   ARG A  40       5.031  33.317  -0.809  1.00 66.98           N  
ATOM    592  H   ARG A  40       5.846  33.747  -0.395  1.00 66.98           H  
ATOM    593  CA  ARG A  40       4.705  31.923  -0.482  1.00 66.98           C  
ATOM    594  HA  ARG A  40       4.703  31.344  -1.406  1.00 66.98           H  
ATOM    595  C   ARG A  40       3.298  31.769   0.117  1.00 66.98           C  
ATOM    596  CB  ARG A  40       5.789  31.373   0.451  1.00 66.98           C  
ATOM    597  HB2 ARG A  40       5.661  31.797   1.447  1.00 66.98           H  
ATOM    598  HB3 ARG A  40       6.768  31.665   0.071  1.00 66.98           H  
ATOM    599  O   ARG A  40       2.577  30.854  -0.262  1.00 66.98           O  
ATOM    600  CG  ARG A  40       5.742  29.842   0.526  1.00 66.98           C  
ATOM    601  HG2 ARG A  40       4.764  29.518   0.881  1.00 66.98           H  
ATOM    602  HG3 ARG A  40       5.916  29.426  -0.467  1.00 66.98           H  
ATOM    603  CD  ARG A  40       6.816  29.339   1.492  1.00 66.98           C  
ATOM    604  HD2 ARG A  40       7.790  29.700   1.160  1.00 66.98           H  
ATOM    605  HD3 ARG A  40       6.604  29.758   2.476  1.00 66.98           H  
ATOM    606  NE  ARG A  40       6.843  27.864   1.549  1.00 66.98           N  
ATOM    607  HE  ARG A  40       6.613  27.374   0.696  1.00 66.98           H  
ATOM    608  NH1 ARG A  40       7.396  27.625   3.766  1.00 66.98           N  
ATOM    609 HH11 ARG A  40       7.592  27.023   4.553  1.00 66.98           H  
ATOM    610 HH12 ARG A  40       7.329  28.627   3.879  1.00 66.98           H  
ATOM    611  NH2 ARG A  40       7.139  25.812   2.487  1.00 66.98           N  
ATOM    612 HH21 ARG A  40       7.038  25.372   1.583  1.00 66.98           H  
ATOM    613 HH22 ARG A  40       7.275  25.214   3.289  1.00 66.98           H  
ATOM    614  CZ  ARG A  40       7.123  27.111   2.597  1.00 66.98           C  
ATOM    615  N   ASP A  41       2.875  32.694   0.978  1.00 66.39           N  
ATOM    616  H   ASP A  41       3.484  33.471   1.192  1.00 66.39           H  
ATOM    617  CA  ASP A  41       1.546  32.674   1.613  1.00 66.39           C  
ATOM    618  HA  ASP A  41       1.317  31.656   1.927  1.00 66.39           H  
ATOM    619  C   ASP A  41       0.425  33.141   0.673  1.00 66.39           C  
ATOM    620  CB  ASP A  41       1.539  33.576   2.854  1.00 66.39           C  
ATOM    621  HB2 ASP A  41       0.550  33.543   3.310  1.00 66.39           H  
ATOM    622  HB3 ASP A  41       1.725  34.602   2.536  1.00 66.39           H  
ATOM    623  O   ASP A  41      -0.755  32.912   0.943  1.00 66.39           O  
ATOM    624  CG  ASP A  41       2.564  33.201   3.921  1.00 66.39           C  
ATOM    625  OD1 ASP A  41       2.889  32.000   4.050  1.00 66.39           O  
ATOM    626  OD2 ASP A  41       3.002  34.148   4.610  1.00 66.39           O  
ATOM    627  N   LEU A  42       0.785  33.811  -0.425  1.00 73.00           N  
ATOM    628  H   LEU A  42       1.768  34.003  -0.556  1.00 73.00           H  
ATOM    629  CA  LEU A  42      -0.120  34.125  -1.530  1.00 73.00           C  
ATOM    630  HA  LEU A  42      -1.119  34.299  -1.130  1.00 73.00           H  
ATOM    631  C   LEU A  42      -0.269  32.944  -2.511  1.00 73.00           C  
ATOM    632  CB  LEU A  42       0.357  35.411  -2.235  1.00 73.00           C  
ATOM    633  HB2 LEU A  42       1.369  35.251  -2.607  1.00 73.00           H  
ATOM    634  HB3 LEU A  42      -0.291  35.585  -3.093  1.00 73.00           H  
ATOM    635  O   LEU A  42      -1.060  33.033  -3.445  1.00 73.00           O  
ATOM    636  CG  LEU A  42       0.336  36.692  -1.382  1.00 73.00           C  
ATOM    637  HG  LEU A  42       0.837  36.523  -0.429  1.00 73.00           H  
ATOM    638  CD1 LEU A  42       1.060  37.820  -2.120  1.00 73.00           C  
ATOM    639 HD11 LEU A  42       1.020  38.735  -1.530  1.00 73.00           H  
ATOM    640 HD12 LEU A  42       0.600  37.991  -3.094  1.00 73.00           H  
ATOM    641 HD13 LEU A  42       2.109  37.554  -2.256  1.00 73.00           H  
ATOM    642  CD2 LEU A  42      -1.099  37.155  -1.117  1.00 73.00           C  
ATOM    643 HD21 LEU A  42      -1.083  38.075  -0.532  1.00 73.00           H  
ATOM    644 HD22 LEU A  42      -1.605  37.343  -2.064  1.00 73.00           H  
ATOM    645 HD23 LEU A  42      -1.643  36.383  -0.574  1.00 73.00           H  
ATOM    646  N   GLY A  43       0.456  31.840  -2.296  1.00 67.63           N  
ATOM    647  H   GLY A  43       1.064  31.811  -1.489  1.00 67.63           H  
ATOM    648  CA  GLY A  43       0.429  30.657  -3.157  1.00 67.63           C  
ATOM    649  HA2 GLY A  43       0.597  29.776  -2.538  1.00 67.63           H  
ATOM    650  HA3 GLY A  43      -0.549  30.560  -3.628  1.00 67.63           H  
ATOM    651  C   GLY A  43       1.491  30.659  -4.254  1.00 67.63           C  
ATOM    652  O   GLY A  43       1.353  29.906  -5.214  1.00 67.63           O  
ATOM    653  N   PHE A  44       2.542  31.484  -4.137  1.00 72.44           N  
ATOM    654  H   PHE A  44       2.610  32.098  -3.337  1.00 72.44           H  
ATOM    655  CA  PHE A  44       3.680  31.375  -5.046  1.00 72.44           C  
ATOM    656  HA  PHE A  44       3.275  31.323  -6.056  1.00 72.44           H  
ATOM    657  C   PHE A  44       4.476  30.096  -4.788  1.00 72.44           C  
ATOM    658  CB  PHE A  44       4.621  32.581  -4.997  1.00 72.44           C  
ATOM    659  HB2 PHE A  44       5.580  32.274  -5.415  1.00 72.44           H  
ATOM    660  HB3 PHE A  44       4.822  32.856  -3.962  1.00 72.44           H  
ATOM    661  O   PHE A  44       4.977  29.847  -3.689  1.00 72.44           O  
ATOM    662  CG  PHE A  44       4.148  33.775  -5.794  1.00 72.44           C  
ATOM    663  CD1 PHE A  44       4.652  33.980  -7.085  1.00 72.44           C  
ATOM    664  HD1 PHE A  44       5.366  33.277  -7.487  1.00 72.44           H  
ATOM    665  CD2 PHE A  44       3.205  34.671  -5.273  1.00 72.44           C  
ATOM    666  HD2 PHE A  44       2.781  34.508  -4.293  1.00 72.44           H  
ATOM    667  CE1 PHE A  44       4.199  35.054  -7.864  1.00 72.44           C  
ATOM    668  HE1 PHE A  44       4.563  35.165  -8.875  1.00 72.44           H  
ATOM    669  CE2 PHE A  44       2.788  35.772  -6.030  1.00 72.44           C  
ATOM    670  HE2 PHE A  44       2.081  36.458  -5.589  1.00 72.44           H  
ATOM    671  CZ  PHE A  44       3.260  35.955  -7.339  1.00 72.44           C  
ATOM    672  HZ  PHE A  44       2.898  36.774  -7.943  1.00 72.44           H  
ATOM    673  N   ASP A  45       4.663  29.347  -5.859  1.00 60.55           N  
ATOM    674  H   ASP A  45       4.226  29.678  -6.707  1.00 60.55           H  
ATOM    675  CA  ASP A  45       5.622  28.266  -6.016  1.00 60.55           C  
ATOM    676  HA  ASP A  45       6.061  28.027  -5.047  1.00 60.55           H  
ATOM    677  C   ASP A  45       6.767  28.705  -6.950  1.00 60.55           C  
ATOM    678  CB  ASP A  45       4.875  27.015  -6.511  1.00 60.55           C  
ATOM    679  HB2 ASP A  45       4.136  26.738  -5.760  1.00 60.55           H  
ATOM    680  HB3 ASP A  45       5.581  26.189  -6.592  1.00 60.55           H  
ATOM    681  O   ASP A  45       6.846  29.855  -7.388  1.00 60.55           O  
ATOM    682  CG  ASP A  45       4.166  27.188  -7.861  1.00 60.55           C  
ATOM    683  OD1 ASP A  45       4.534  28.105  -8.640  1.00 60.55           O  
ATOM    684  OD2 ASP A  45       3.273  26.366  -8.142  1.00 60.55           O  
ATOM    685  N   SER A  46       7.689  27.796  -7.273  1.00 53.75           N  
ATOM    686  H   SER A  46       7.624  26.865  -6.888  1.00 53.75           H  
ATOM    687  CA  SER A  46       8.817  28.107  -8.162  1.00 53.75           C  
ATOM    688  HA  SER A  46       9.412  28.904  -7.716  1.00 53.75           H  
ATOM    689  C   SER A  46       8.378  28.582  -9.551  1.00 53.75           C  
ATOM    690  CB  SER A  46       9.695  26.865  -8.330  1.00 53.75           C  
ATOM    691  HB2 SER A  46      10.564  27.111  -8.940  1.00 53.75           H  
ATOM    692  HB3 SER A  46       9.123  26.083  -8.831  1.00 53.75           H  
ATOM    693  O   SER A  46       9.082  29.362 -10.188  1.00 53.75           O  
ATOM    694  OG  SER A  46      10.118  26.391  -7.066  1.00 53.75           O  
ATOM    695  HG  SER A  46      10.747  27.012  -6.692  1.00 53.75           H  
ATOM    696  N   MET A  47       7.223  28.125 -10.026  1.00 55.60           N  
ATOM    697  H   MET A  47       6.595  27.651  -9.392  1.00 55.60           H  
ATOM    698  CA  MET A  47       6.748  28.367 -11.381  1.00 55.60           C  
ATOM    699  HA  MET A  47       7.577  28.270 -12.082  1.00 55.60           H  
ATOM    700  C   MET A  47       6.155  29.773 -11.504  1.00 55.60           C  
ATOM    701  CB  MET A  47       5.701  27.293 -11.666  1.00 55.60           C  
ATOM    702  HB2 MET A  47       5.967  26.368 -11.156  1.00 55.60           H  
ATOM    703  HB3 MET A  47       4.746  27.631 -11.264  1.00 55.60           H  
ATOM    704  O   MET A  47       6.566  30.572 -12.346  1.00 55.60           O  
ATOM    705  CG  MET A  47       5.541  26.965 -13.141  1.00 55.60           C  
ATOM    706  HG2 MET A  47       6.242  26.176 -13.413  1.00 55.60           H  
ATOM    707  HG3 MET A  47       5.756  27.849 -13.741  1.00 55.60           H  
ATOM    708  SD  MET A  47       3.852  26.436 -13.508  1.00 55.60           S  
ATOM    709  CE  MET A  47       3.432  25.360 -12.102  1.00 55.60           C  
ATOM    710  HE1 MET A  47       4.161  24.554 -12.012  1.00 55.60           H  
ATOM    711  HE2 MET A  47       2.437  24.940 -12.253  1.00 55.60           H  
ATOM    712  HE3 MET A  47       3.403  25.928 -11.173  1.00 55.60           H  
ATOM    713  N   THR A  48       5.245  30.105 -10.593  1.00 69.57           N  
ATOM    714  H   THR A  48       4.980  29.399  -9.922  1.00 69.57           H  
ATOM    715  CA  THR A  48       4.660  31.445 -10.463  1.00 69.57           C  
ATOM    716  HA  THR A  48       4.242  31.746 -11.424  1.00 69.57           H  
ATOM    717  C   THR A  48       5.719  32.483 -10.089  1.00 69.57           C  
ATOM    718  CB  THR A  48       3.526  31.436  -9.430  1.00 69.57           C  
ATOM    719  HB  THR A  48       3.253  32.460  -9.178  1.00 69.57           H  
ATOM    720  O   THR A  48       5.667  33.611 -10.578  1.00 69.57           O  
ATOM    721  CG2 THR A  48       2.285  30.699  -9.927  1.00 69.57           C  
ATOM    722 HG21 THR A  48       1.896  31.191 -10.818  1.00 69.57           H  
ATOM    723 HG22 THR A  48       2.523  29.661 -10.160  1.00 69.57           H  
ATOM    724 HG23 THR A  48       1.520  30.718  -9.151  1.00 69.57           H  
ATOM    725  OG1 THR A  48       3.952  30.768  -8.274  1.00 69.57           O  
ATOM    726  HG1 THR A  48       4.019  29.834  -8.489  1.00 69.57           H  
ATOM    727  N   ALA A  49       6.742  32.118  -9.306  1.00 70.17           N  
ATOM    728  H   ALA A  49       6.706  31.217  -8.850  1.00 70.17           H  
ATOM    729  CA  ALA A  49       7.856  33.017  -9.002  1.00 70.17           C  
ATOM    730  HA  ALA A  49       7.450  33.931  -8.570  1.00 70.17           H  
ATOM    731  C   ALA A  49       8.642  33.411 -10.265  1.00 70.17           C  
ATOM    732  CB  ALA A  49       8.764  32.348  -7.964  1.00 70.17           C  
ATOM    733  HB1 ALA A  49       8.212  32.189  -7.037  1.00 70.17           H  
ATOM    734  HB2 ALA A  49       9.119  31.388  -8.338  1.00 70.17           H  
ATOM    735  HB3 ALA A  49       9.625  32.986  -7.763  1.00 70.17           H  
ATOM    736  O   ALA A  49       8.968  34.586 -10.462  1.00 70.17           O  
ATOM    737  N   VAL A  50       8.908  32.444 -11.148  1.00 66.45           N  
ATOM    738  H   VAL A  50       8.612  31.502 -10.935  1.00 66.45           H  
ATOM    739  CA  VAL A  50       9.581  32.694 -12.429  1.00 66.45           C  
ATOM    740  HA  VAL A  50      10.470  33.294 -12.232  1.00 66.45           H  
ATOM    741  C   VAL A  50       8.704  33.523 -13.372  1.00 66.45           C  
ATOM    742  CB  VAL A  50      10.042  31.369 -13.068  1.00 66.45           C  
ATOM    743  HB  VAL A  50       9.226  30.646 -13.046  1.00 66.45           H  
ATOM    744  O   VAL A  50       9.226  34.458 -13.984  1.00 66.45           O  
ATOM    745  CG1 VAL A  50      10.501  31.542 -14.522  1.00 66.45           C  
ATOM    746 HG11 VAL A  50       9.642  31.769 -15.154  1.00 66.45           H  
ATOM    747 HG12 VAL A  50      10.935  30.613 -14.890  1.00 66.45           H  
ATOM    748 HG13 VAL A  50      11.227  32.352 -14.591  1.00 66.45           H  
ATOM    749  CG2 VAL A  50      11.235  30.802 -12.285  1.00 66.45           C  
ATOM    750 HG21 VAL A  50      10.977  30.692 -11.231  1.00 66.45           H  
ATOM    751 HG22 VAL A  50      12.094  31.469 -12.364  1.00 66.45           H  
ATOM    752 HG23 VAL A  50      11.496  29.819 -12.676  1.00 66.45           H  
ATOM    753  N   ASP A  51       7.398  33.244 -13.450  1.00 70.25           N  
ATOM    754  H   ASP A  51       7.045  32.441 -12.949  1.00 70.25           H  
ATOM    755  CA  ASP A  51       6.444  34.019 -14.265  1.00 70.25           C  
ATOM    756  HA  ASP A  51       6.782  34.009 -15.301  1.00 70.25           H  
ATOM    757  C   ASP A  51       6.393  35.489 -13.815  1.00 70.25           C  
ATOM    758  CB  ASP A  51       5.053  33.351 -14.221  1.00 70.25           C  
ATOM    759  HB2 ASP A  51       4.673  33.394 -13.200  1.00 70.25           H  
ATOM    760  HB3 ASP A  51       5.167  32.301 -14.488  1.00 70.25           H  
ATOM    761  O   ASP A  51       6.594  36.399 -14.623  1.00 70.25           O  
ATOM    762  CG  ASP A  51       4.003  33.970 -15.168  1.00 70.25           C  
ATOM    763  OD1 ASP A  51       4.352  34.811 -16.026  1.00 70.25           O  
ATOM    764  OD2 ASP A  51       2.808  33.618 -15.035  1.00 70.25           O  
ATOM    765  N   LEU A  52       6.265  35.745 -12.506  1.00 81.28           N  
ATOM    766  H   LEU A  52       6.117  34.970 -11.876  1.00 81.28           H  
ATOM    767  CA  LEU A  52       6.306  37.107 -11.966  1.00 81.28           C  
ATOM    768  HA  LEU A  52       5.498  37.676 -12.427  1.00 81.28           H  
ATOM    769  C   LEU A  52       7.608  37.823 -12.324  1.00 81.28           C  
ATOM    770  CB  LEU A  52       6.091  37.068 -10.445  1.00 81.28           C  
ATOM    771  HB2 LEU A  52       5.093  36.668 -10.262  1.00 81.28           H  
ATOM    772  HB3 LEU A  52       6.823  36.396  -9.998  1.00 81.28           H  
ATOM    773  O   LEU A  52       7.585  38.958 -12.799  1.00 81.28           O  
ATOM    774  CG  LEU A  52       6.195  38.445  -9.761  1.00 81.28           C  
ATOM    775  HG  LEU A  52       7.174  38.883  -9.956  1.00 81.28           H  
ATOM    776  CD1 LEU A  52       5.113  39.404 -10.261  1.00 81.28           C  
ATOM    777 HD11 LEU A  52       4.125  38.970 -10.108  1.00 81.28           H  
ATOM    778 HD12 LEU A  52       5.183  40.352  -9.728  1.00 81.28           H  
ATOM    779 HD13 LEU A  52       5.252  39.607 -11.323  1.00 81.28           H  
ATOM    780  CD2 LEU A  52       6.058  38.289  -8.250  1.00 81.28           C  
ATOM    781 HD21 LEU A  52       6.843  37.636  -7.870  1.00 81.28           H  
ATOM    782 HD22 LEU A  52       6.141  39.260  -7.761  1.00 81.28           H  
ATOM    783 HD23 LEU A  52       5.095  37.838  -8.012  1.00 81.28           H  
ATOM    784  N   ARG A  53       8.752  37.159 -12.145  1.00 78.17           N  
ATOM    785  H   ARG A  53       8.703  36.230 -11.753  1.00 78.17           H  
ATOM    786  CA  ARG A  53      10.056  37.721 -12.512  1.00 78.17           C  
ATOM    787  HA  ARG A  53      10.195  38.655 -11.969  1.00 78.17           H  
ATOM    788  C   ARG A  53      10.119  38.075 -14.001  1.00 78.17           C  
ATOM    789  CB  ARG A  53      11.130  36.721 -12.062  1.00 78.17           C  
ATOM    790  HB2 ARG A  53      10.950  35.747 -12.516  1.00 78.17           H  
ATOM    791  HB3 ARG A  53      11.018  36.589 -10.986  1.00 78.17           H  
ATOM    792  O   ARG A  53      10.624  39.144 -14.347  1.00 78.17           O  
ATOM    793  CG  ARG A  53      12.575  37.165 -12.318  1.00 78.17           C  
ATOM    794  HG2 ARG A  53      12.671  38.216 -12.044  1.00 78.17           H  
ATOM    795  HG3 ARG A  53      13.211  36.585 -11.649  1.00 78.17           H  
ATOM    796  CD  ARG A  53      13.109  36.965 -13.742  1.00 78.17           C  
ATOM    797  HD2 ARG A  53      14.161  37.249 -13.734  1.00 78.17           H  
ATOM    798  HD3 ARG A  53      12.601  37.635 -14.437  1.00 78.17           H  
ATOM    799  NE  ARG A  53      12.943  35.574 -14.205  1.00 78.17           N  
ATOM    800  HE  ARG A  53      12.001  35.210 -14.196  1.00 78.17           H  
ATOM    801  NH1 ARG A  53      15.058  35.234 -15.031  1.00 78.17           N  
ATOM    802 HH11 ARG A  53      15.719  34.641 -15.512  1.00 78.17           H  
ATOM    803 HH12 ARG A  53      15.331  36.126 -14.644  1.00 78.17           H  
ATOM    804  NH2 ARG A  53      13.514  33.633 -15.222  1.00 78.17           N  
ATOM    805 HH21 ARG A  53      14.159  33.061 -15.747  1.00 78.17           H  
ATOM    806 HH22 ARG A  53      12.527  33.422 -15.262  1.00 78.17           H  
ATOM    807  CZ  ARG A  53      13.837  34.824 -14.814  1.00 78.17           C  
ATOM    808  N   ASN A  54       9.612  37.208 -14.877  1.00 74.92           N  
ATOM    809  H   ASN A  54       9.185  36.365 -14.520  1.00 74.92           H  
ATOM    810  CA  ASN A  54       9.606  37.429 -16.326  1.00 74.92           C  
ATOM    811  HA  ASN A  54      10.617  37.666 -16.658  1.00 74.92           H  
ATOM    812  C   ASN A  54       8.720  38.621 -16.710  1.00 74.92           C  
ATOM    813  CB  ASN A  54       9.139  36.145 -17.039  1.00 74.92           C  
ATOM    814  HB2 ASN A  54       8.954  36.369 -18.089  1.00 74.92           H  
ATOM    815  HB3 ASN A  54       8.198  35.805 -16.606  1.00 74.92           H  
ATOM    816  O   ASN A  54       9.147  39.486 -17.479  1.00 74.92           O  
ATOM    817  CG  ASN A  54      10.134  34.996 -16.996  1.00 74.92           C  
ATOM    818  ND2 ASN A  54       9.714  33.828 -17.425  1.00 74.92           N  
ATOM    819 HD21 ASN A  54       8.764  33.696 -17.741  1.00 74.92           H  
ATOM    820 HD22 ASN A  54      10.335  33.034 -17.484  1.00 74.92           H  
ATOM    821  OD1 ASN A  54      11.292  35.137 -16.616  1.00 74.92           O  
ATOM    822  N   ARG A  55       7.518  38.706 -16.132  1.00 82.46           N  
ATOM    823  H   ARG A  55       7.221  37.947 -15.536  1.00 82.46           H  
ATOM    824  CA  ARG A  55       6.602  39.834 -16.332  1.00 82.46           C  
ATOM    825  HA  ARG A  55       6.375  39.943 -17.393  1.00 82.46           H  
ATOM    826  C   ARG A  55       7.228  41.143 -15.894  1.00 82.46           C  
ATOM    827  CB  ARG A  55       5.307  39.580 -15.565  1.00 82.46           C  
ATOM    828  HB2 ARG A  55       5.539  39.219 -14.563  1.00 82.46           H  
ATOM    829  HB3 ARG A  55       4.751  40.514 -15.475  1.00 82.46           H  
ATOM    830  O   ARG A  55       7.289  42.074 -16.689  1.00 82.46           O  
ATOM    831  CG  ARG A  55       4.440  38.566 -16.309  1.00 82.46           C  
ATOM    832  HG2 ARG A  55       3.980  39.048 -17.172  1.00 82.46           H  
ATOM    833  HG3 ARG A  55       5.037  37.717 -16.643  1.00 82.46           H  
ATOM    834  CD  ARG A  55       3.370  38.060 -15.358  1.00 82.46           C  
ATOM    835  HD2 ARG A  55       3.877  37.465 -14.599  1.00 82.46           H  
ATOM    836  HD3 ARG A  55       2.875  38.893 -14.859  1.00 82.46           H  
ATOM    837  NE  ARG A  55       2.406  37.206 -16.058  1.00 82.46           N  
ATOM    838  HE  ARG A  55       2.694  36.244 -16.163  1.00 82.46           H  
ATOM    839  NH1 ARG A  55       0.803  38.825 -16.390  1.00 82.46           N  
ATOM    840 HH11 ARG A  55       1.399  39.507 -15.943  1.00 82.46           H  
ATOM    841 HH12 ARG A  55      -0.114  39.109 -16.703  1.00 82.46           H  
ATOM    842  NH2 ARG A  55       0.443  36.702 -17.050  1.00 82.46           N  
ATOM    843 HH21 ARG A  55      -0.503  36.938 -17.311  1.00 82.46           H  
ATOM    844 HH22 ARG A  55       0.766  35.745 -17.052  1.00 82.46           H  
ATOM    845  CZ  ARG A  55       1.224  37.587 -16.496  1.00 82.46           C  
ATOM    846  N   LEU A  56       7.788  41.198 -14.688  1.00 86.44           N  
ATOM    847  H   LEU A  56       7.714  40.390 -14.087  1.00 86.44           H  
ATOM    848  CA  LEU A  56       8.434  42.410 -14.187  1.00 86.44           C  
ATOM    849  HA  LEU A  56       7.712  43.226 -14.218  1.00 86.44           H  
ATOM    850  C   LEU A  56       9.608  42.848 -15.064  1.00 86.44           C  
ATOM    851  CB  LEU A  56       8.890  42.205 -12.743  1.00 86.44           C  
ATOM    852  HB2 LEU A  56       9.542  41.333 -12.700  1.00 86.44           H  
ATOM    853  HB3 LEU A  56       9.459  43.090 -12.457  1.00 86.44           H  
ATOM    854  O   LEU A  56       9.745  44.044 -15.320  1.00 86.44           O  
ATOM    855  CG  LEU A  56       7.751  42.045 -11.728  1.00 86.44           C  
ATOM    856  HG  LEU A  56       7.079  41.242 -12.028  1.00 86.44           H  
ATOM    857  CD1 LEU A  56       8.344  41.709 -10.362  1.00 86.44           C  
ATOM    858 HD11 LEU A  56       8.954  42.539 -10.006  1.00 86.44           H  
ATOM    859 HD12 LEU A  56       7.534  41.529  -9.655  1.00 86.44           H  
ATOM    860 HD13 LEU A  56       8.944  40.802 -10.436  1.00 86.44           H  
ATOM    861  CD2 LEU A  56       6.929  43.324 -11.599  1.00 86.44           C  
ATOM    862 HD21 LEU A  56       7.570  44.168 -11.342  1.00 86.44           H  
ATOM    863 HD22 LEU A  56       6.405  43.535 -12.530  1.00 86.44           H  
ATOM    864 HD23 LEU A  56       6.176  43.173 -10.826  1.00 86.44           H  
ATOM    865  N   ALA A  57      10.403  41.918 -15.598  1.00 80.62           N  
ATOM    866  H   ALA A  57      10.277  40.952 -15.329  1.00 80.62           H  
ATOM    867  CA  ALA A  57      11.456  42.257 -16.551  1.00 80.62           C  
ATOM    868  HA  ALA A  57      12.103  43.002 -16.088  1.00 80.62           H  
ATOM    869  C   ALA A  57      10.899  42.885 -17.839  1.00 80.62           C  
ATOM    870  CB  ALA A  57      12.288  41.003 -16.844  1.00 80.62           C  
ATOM    871  HB1 ALA A  57      11.669  40.243 -17.321  1.00 80.62           H  
ATOM    872  HB2 ALA A  57      13.114  41.265 -17.504  1.00 80.62           H  
ATOM    873  HB3 ALA A  57      12.688  40.608 -15.910  1.00 80.62           H  
ATOM    874  O   ALA A  57      11.499  43.819 -18.373  1.00 80.62           O  
ATOM    875  N   ALA A  58       9.739  42.427 -18.316  1.00 83.43           N  
ATOM    876  H   ALA A  58       9.281  41.664 -17.838  1.00 83.43           H  
ATOM    877  CA  ALA A  58       9.075  43.008 -19.479  1.00 83.43           C  
ATOM    878  HA  ALA A  58       9.809  43.102 -20.279  1.00 83.43           H  
ATOM    879  C   ALA A  58       8.530  44.420 -19.201  1.00 83.43           C  
ATOM    880  CB  ALA A  58       7.978  42.050 -19.960  1.00 83.43           C  
ATOM    881  HB1 ALA A  58       8.398  41.059 -20.133  1.00 83.43           H  
ATOM    882  HB2 ALA A  58       7.183  41.975 -19.218  1.00 83.43           H  
ATOM    883  HB3 ALA A  58       7.552  42.424 -20.891  1.00 83.43           H  
ATOM    884  O   ALA A  58       8.672  45.297 -20.053  1.00 83.43           O  
ATOM    885  N   VAL A  59       7.945  44.668 -18.019  1.00 87.34           N  
ATOM    886  H   VAL A  59       7.790  43.892 -17.392  1.00 87.34           H  
ATOM    887  CA  VAL A  59       7.346  45.982 -17.704  1.00 87.34           C  
ATOM    888  HA  VAL A  59       6.919  46.364 -18.632  1.00 87.34           H  
ATOM    889  C   VAL A  59       8.377  47.020 -17.251  1.00 87.34           C  
ATOM    890  CB  VAL A  59       6.199  45.919 -16.666  1.00 87.34           C  
ATOM    891  HB  VAL A  59       6.584  46.235 -15.697  1.00 87.34           H  
ATOM    892  O   VAL A  59       8.203  48.212 -17.497  1.00 87.34           O  
ATOM    893  CG1 VAL A  59       5.094  46.898 -17.078  1.00 87.34           C  
ATOM    894 HG11 VAL A  59       4.651  46.581 -18.022  1.00 87.34           H  
ATOM    895 HG12 VAL A  59       5.504  47.902 -17.186  1.00 87.34           H  
ATOM    896 HG13 VAL A  59       4.313  46.916 -16.318  1.00 87.34           H  
ATOM    897  CG2 VAL A  59       5.542  44.554 -16.464  1.00 87.34           C  
ATOM    898 HG21 VAL A  59       5.378  44.044 -17.413  1.00 87.34           H  
ATOM    899 HG22 VAL A  59       6.168  43.959 -15.798  1.00 87.34           H  
ATOM    900 HG23 VAL A  59       4.581  44.663 -15.962  1.00 87.34           H  
ATOM    901  N   THR A  60       9.453  46.590 -16.590  1.00 81.42           N  
ATOM    902  H   THR A  60       9.517  45.604 -16.381  1.00 81.42           H  
ATOM    903  CA  THR A  60      10.488  47.492 -16.049  1.00 81.42           C  
ATOM    904  HA  THR A  60      10.075  48.497 -15.962  1.00 81.42           H  
ATOM    905  C   THR A  60      11.718  47.611 -16.949  1.00 81.42           C  
ATOM    906  CB  THR A  60      10.933  47.068 -14.643  1.00 81.42           C  
ATOM    907  HB  THR A  60      11.638  47.811 -14.268  1.00 81.42           H  
ATOM    908  O   THR A  60      12.477  48.566 -16.805  1.00 81.42           O  
ATOM    909  CG2 THR A  60       9.778  46.961 -13.644  1.00 81.42           C  
ATOM    910 HG21 THR A  60       9.265  47.920 -13.573  1.00 81.42           H  
ATOM    911 HG22 THR A  60      10.172  46.699 -12.662  1.00 81.42           H  
ATOM    912 HG23 THR A  60       9.065  46.196 -13.951  1.00 81.42           H  
ATOM    913  OG1 THR A  60      11.596  45.832 -14.713  1.00 81.42           O  
ATOM    914  HG1 THR A  60      10.927  45.147 -14.793  1.00 81.42           H  
ATOM    915  N   GLY A  61      11.941  46.655 -17.858  1.00 79.54           N  
ATOM    916  H   GLY A  61      11.281  45.894 -17.929  1.00 79.54           H  
ATOM    917  CA  GLY A  61      13.183  46.523 -18.629  1.00 79.54           C  
ATOM    918  HA2 GLY A  61      13.013  45.825 -19.449  1.00 79.54           H  
ATOM    919  HA3 GLY A  61      13.451  47.494 -19.045  1.00 79.54           H  
ATOM    920  C   GLY A  61      14.374  46.012 -17.807  1.00 79.54           C  
ATOM    921  O   GLY A  61      15.467  45.838 -18.348  1.00 79.54           O  
ATOM    922  N   VAL A  62      14.182  45.755 -16.512  1.00 80.20           N  
ATOM    923  H   VAL A  62      13.253  45.867 -16.131  1.00 80.20           H  
ATOM    924  CA  VAL A  62      15.236  45.353 -15.583  1.00 80.20           C  
ATOM    925  HA  VAL A  62      16.198  45.690 -15.968  1.00 80.20           H  
ATOM    926  C   VAL A  62      15.256  43.830 -15.474  1.00 80.20           C  
ATOM    927  CB  VAL A  62      15.026  46.031 -14.218  1.00 80.20           C  
ATOM    928  HB  VAL A  62      14.052  45.738 -13.825  1.00 80.20           H  
ATOM    929  O   VAL A  62      14.286  43.200 -15.063  1.00 80.20           O  
ATOM    930  CG1 VAL A  62      16.098  45.621 -13.217  1.00 80.20           C  
ATOM    931 HG11 VAL A  62      16.060  44.545 -13.045  1.00 80.20           H  
ATOM    932 HG12 VAL A  62      15.902  46.105 -12.261  1.00 80.20           H  
ATOM    933 HG13 VAL A  62      17.076  45.924 -13.591  1.00 80.20           H  
ATOM    934  CG2 VAL A  62      15.054  47.561 -14.315  1.00 80.20           C  
ATOM    935 HG21 VAL A  62      16.002  47.898 -14.736  1.00 80.20           H  
ATOM    936 HG22 VAL A  62      14.240  47.911 -14.950  1.00 80.20           H  
ATOM    937 HG23 VAL A  62      14.923  47.997 -13.325  1.00 80.20           H  
ATOM    938  N   ARG A  63      16.380  43.206 -15.839  1.00 71.40           N  
ATOM    939  H   ARG A  63      17.139  43.771 -16.194  1.00 71.40           H  
ATOM    940  CA  ARG A  63      16.564  41.759 -15.662  1.00 71.40           C  
ATOM    941  HA  ARG A  63      15.611  41.264 -15.849  1.00 71.40           H  
ATOM    942  C   ARG A  63      16.945  41.434 -14.225  1.00 71.40           C  
ATOM    943  CB  ARG A  63      17.599  41.203 -16.645  1.00 71.40           C  
ATOM    944  HB2 ARG A  63      18.433  41.898 -16.741  1.00 71.40           H  
ATOM    945  HB3 ARG A  63      17.982  40.261 -16.251  1.00 71.40           H  
ATOM    946  O   ARG A  63      18.024  41.818 -13.767  1.00 71.40           O  
ATOM    947  CG  ARG A  63      16.973  40.924 -18.014  1.00 71.40           C  
ATOM    948  HG2 ARG A  63      16.149  40.220 -17.897  1.00 71.40           H  
ATOM    949  HG3 ARG A  63      16.595  41.851 -18.445  1.00 71.40           H  
ATOM    950  CD  ARG A  63      18.032  40.319 -18.938  1.00 71.40           C  
ATOM    951  HD2 ARG A  63      18.804  41.069 -19.107  1.00 71.40           H  
ATOM    952  HD3 ARG A  63      18.481  39.456 -18.446  1.00 71.40           H  
ATOM    953  NE  ARG A  63      17.445  39.887 -20.219  1.00 71.40           N  
ATOM    954  HE  ARG A  63      16.450  39.714 -20.224  1.00 71.40           H  
ATOM    955  NH1 ARG A  63      19.375  39.918 -21.463  1.00 71.40           N  
ATOM    956 HH11 ARG A  63      19.855  39.754 -22.336  1.00 71.40           H  
ATOM    957 HH12 ARG A  63      19.878  40.250 -20.652  1.00 71.40           H  
ATOM    958  NH2 ARG A  63      17.460  39.265 -22.407  1.00 71.40           N  
ATOM    959 HH21 ARG A  63      16.473  39.060 -22.354  1.00 71.40           H  
ATOM    960 HH22 ARG A  63      17.955  39.095 -23.271  1.00 71.40           H  
ATOM    961  CZ  ARG A  63      18.094  39.695 -21.352  1.00 71.40           C  
ATOM    962  N   GLU A  64      16.082  40.683 -13.557  1.00 73.45           N  
ATOM    963  H   GLU A  64      15.181  40.510 -13.977  1.00 73.45           H  
ATOM    964  CA  GLU A  64      16.300  40.151 -12.212  1.00 73.45           C  
ATOM    965  HA  GLU A  64      17.072  40.733 -11.708  1.00 73.45           H  
ATOM    966  C   GLU A  64      16.794  38.701 -12.212  1.00 73.45           C  
ATOM    967  CB  GLU A  64      15.005  40.255 -11.396  1.00 73.45           C  
ATOM    968  HB2 GLU A  64      14.197  39.799 -11.968  1.00 73.45           H  
ATOM    969  HB3 GLU A  64      15.120  39.690 -10.471  1.00 73.45           H  
ATOM    970  O   GLU A  64      16.595  37.942 -13.172  1.00 73.45           O  
ATOM    971  CG  GLU A  64      14.593  41.682 -11.034  1.00 73.45           C  
ATOM    972  HG2 GLU A  64      13.682  41.615 -10.439  1.00 73.45           H  
ATOM    973  HG3 GLU A  64      14.383  42.229 -11.953  1.00 73.45           H  
ATOM    974  CD  GLU A  64      15.640  42.433 -10.219  1.00 73.45           C  
ATOM    975  OE1 GLU A  64      15.687  43.671 -10.310  1.00 73.45           O  
ATOM    976  OE2 GLU A  64      16.547  41.807  -9.627  1.00 73.45           O  
ATOM    977  N   ALA A  65      17.409  38.317 -11.092  1.00 67.54           N  
ATOM    978  H   ALA A  65      17.473  38.978 -10.331  1.00 67.54           H  
ATOM    979  CA  ALA A  65      17.703  36.924 -10.785  1.00 67.54           C  
ATOM    980  HA  ALA A  65      18.324  36.515 -11.582  1.00 67.54           H  
ATOM    981  C   ALA A  65      16.404  36.103 -10.706  1.00 67.54           C  
ATOM    982  CB  ALA A  65      18.490  36.862  -9.471  1.00 67.54           C  
ATOM    983  HB1 ALA A  65      18.748  35.829  -9.235  1.00 67.54           H  
ATOM    984  HB2 ALA A  65      17.889  37.261  -8.654  1.00 67.54           H  
ATOM    985  HB3 ALA A  65      19.408  37.444  -9.554  1.00 67.54           H  
ATOM    986  O   ALA A  65      15.353  36.609 -10.322  1.00 67.54           O  
ATOM    987  N   ALA A  66      16.462  34.815 -11.051  1.00 57.33           N  
ATOM    988  H   ALA A  66      17.351  34.413 -11.313  1.00 57.33           H  
ATOM    989  CA  ALA A  66      15.280  33.946 -11.007  1.00 57.33           C  
ATOM    990  HA  ALA A  66      14.484  34.411 -11.589  1.00 57.33           H  
ATOM    991  C   ALA A  66      14.725  33.748  -9.580  1.00 57.33           C  
ATOM    992  CB  ALA A  66      15.639  32.611 -11.667  1.00 57.33           C  
ATOM    993  HB1 ALA A  66      14.759  31.968 -11.681  1.00 57.33           H  
ATOM    994  HB2 ALA A  66      15.973  32.776 -12.691  1.00 57.33           H  
ATOM    995  HB3 ALA A  66      16.426  32.113 -11.100  1.00 57.33           H  
ATOM    996  O   ALA A  66      13.552  33.434  -9.417  1.00 57.33           O  
ATOM    997  N   THR A  67      15.551  33.968  -8.555  1.00 60.66           N  
ATOM    998  H   THR A  67      16.511  34.224  -8.739  1.00 60.66           H  
ATOM    999  CA  THR A  67      15.208  33.863  -7.130  1.00 60.66           C  
ATOM   1000  HA  THR A  67      14.454  33.087  -7.000  1.00 60.66           H  
ATOM   1001  C   THR A  67      14.625  35.142  -6.539  1.00 60.66           C  
ATOM   1002  CB  THR A  67      16.451  33.467  -6.318  1.00 60.66           C  
ATOM   1003  HB  THR A  67      16.248  33.528  -5.249  1.00 60.66           H  
ATOM   1004  O   THR A  67      14.297  35.142  -5.359  1.00 60.66           O  
ATOM   1005  CG2 THR A  67      16.881  32.037  -6.653  1.00 60.66           C  
ATOM   1006 HG21 THR A  67      17.163  31.955  -7.703  1.00 60.66           H  
ATOM   1007 HG22 THR A  67      17.738  31.773  -6.033  1.00 60.66           H  
ATOM   1008 HG23 THR A  67      16.066  31.346  -6.436  1.00 60.66           H  
ATOM   1009  OG1 THR A  67      17.514  34.330  -6.657  1.00 60.66           O  
ATOM   1010  HG1 THR A  67      17.482  35.063  -6.038  1.00 60.66           H  
ATOM   1011  N   VAL A  68      14.436  36.209  -7.328  1.00 74.34           N  
ATOM   1012  H   VAL A  68      14.729  36.141  -8.292  1.00 74.34           H  
ATOM   1013  CA  VAL A  68      14.086  37.551  -6.819  1.00 74.34           C  
ATOM   1014  HA  VAL A  68      14.933  37.898  -6.227  1.00 74.34           H  
ATOM   1015  C   VAL A  68      12.858  37.568  -5.896  1.00 74.34           C  
ATOM   1016  CB  VAL A  68      13.910  38.525  -7.999  1.00 74.34           C  
ATOM   1017  HB  VAL A  68      14.756  38.379  -8.671  1.00 74.34           H  
ATOM   1018  O   VAL A  68      12.795  38.354  -4.957  1.00 74.34           O  
ATOM   1019  CG1 VAL A  68      12.620  38.295  -8.803  1.00 74.34           C  
ATOM   1020 HG11 VAL A  68      11.745  38.545  -8.204  1.00 74.34           H  
ATOM   1021 HG12 VAL A  68      12.629  38.933  -9.687  1.00 74.34           H  
ATOM   1022 HG13 VAL A  68      12.564  37.254  -9.122  1.00 74.34           H  
ATOM   1023  CG2 VAL A  68      13.984  39.980  -7.541  1.00 74.34           C  
ATOM   1024 HG21 VAL A  68      13.803  40.656  -8.376  1.00 74.34           H  
ATOM   1025 HG22 VAL A  68      14.978  40.185  -7.143  1.00 74.34           H  
ATOM   1026 HG23 VAL A  68      13.252  40.165  -6.755  1.00 74.34           H  
ATOM   1027  N   VAL A  69      11.897  36.670  -6.126  1.00 76.75           N  
ATOM   1028  H   VAL A  69      12.036  36.039  -6.903  1.00 76.75           H  
ATOM   1029  CA  VAL A  69      10.674  36.514  -5.317  1.00 76.75           C  
ATOM   1030  HA  VAL A  69      10.224  37.493  -5.154  1.00 76.75           H  
ATOM   1031  C   VAL A  69      10.974  35.921  -3.934  1.00 76.75           C  
ATOM   1032  CB  VAL A  69       9.674  35.634  -6.094  1.00 76.75           C  
ATOM   1033  HB  VAL A  69      10.131  34.658  -6.257  1.00 76.75           H  
ATOM   1034  O   VAL A  69      10.307  36.251  -2.960  1.00 76.75           O  
ATOM   1035  CG1 VAL A  69       8.336  35.416  -5.388  1.00 76.75           C  
ATOM   1036 HG11 VAL A  69       7.787  36.358  -5.357  1.00 76.75           H  
ATOM   1037 HG12 VAL A  69       8.482  35.029  -4.379  1.00 76.75           H  
ATOM   1038 HG13 VAL A  69       7.741  34.692  -5.944  1.00 76.75           H  
ATOM   1039  CG2 VAL A  69       9.363  36.268  -7.460  1.00 76.75           C  
ATOM   1040 HG21 VAL A  69       9.107  37.320  -7.330  1.00 76.75           H  
ATOM   1041 HG22 VAL A  69      10.222  36.185  -8.124  1.00 76.75           H  
ATOM   1042 HG23 VAL A  69       8.525  35.757  -7.935  1.00 76.75           H  
ATOM   1043  N   PHE A  70      11.993  35.071  -3.819  1.00 67.73           N  
ATOM   1044  H   PHE A  70      12.575  34.911  -4.629  1.00 67.73           H  
ATOM   1045  CA  PHE A  70      12.464  34.525  -2.545  1.00 67.73           C  
ATOM   1046  HA  PHE A  70      11.616  34.417  -1.868  1.00 67.73           H  
ATOM   1047  C   PHE A  70      13.461  35.466  -1.855  1.00 67.73           C  
ATOM   1048  CB  PHE A  70      13.067  33.133  -2.781  1.00 67.73           C  
ATOM   1049  HB2 PHE A  70      13.342  32.706  -1.817  1.00 67.73           H  
ATOM   1050  HB3 PHE A  70      13.984  33.241  -3.360  1.00 67.73           H  
ATOM   1051  O   PHE A  70      13.452  35.562  -0.629  1.00 67.73           O  
ATOM   1052  CG  PHE A  70      12.137  32.160  -3.488  1.00 67.73           C  
ATOM   1053  CD1 PHE A  70      10.903  31.811  -2.906  1.00 67.73           C  
ATOM   1054  HD1 PHE A  70      10.622  32.225  -1.949  1.00 67.73           H  
ATOM   1055  CD2 PHE A  70      12.489  31.622  -4.741  1.00 67.73           C  
ATOM   1056  HD2 PHE A  70      13.434  31.887  -5.194  1.00 67.73           H  
ATOM   1057  CE1 PHE A  70      10.024  30.940  -3.576  1.00 67.73           C  
ATOM   1058  HE1 PHE A  70       9.069  30.689  -3.138  1.00 67.73           H  
ATOM   1059  CE2 PHE A  70      11.612  30.750  -5.411  1.00 67.73           C  
ATOM   1060  HE2 PHE A  70      11.879  30.354  -6.379  1.00 67.73           H  
ATOM   1061  CZ  PHE A  70      10.377  30.411  -4.829  1.00 67.73           C  
ATOM   1062  HZ  PHE A  70       9.691  29.759  -5.349  1.00 67.73           H  
ATOM   1063  N   ASP A  71      14.263  36.200  -2.632  1.00 72.38           N  
ATOM   1064  H   ASP A  71      14.282  35.994  -3.620  1.00 72.38           H  
ATOM   1065  CA  ASP A  71      15.215  37.200  -2.128  1.00 72.38           C  
ATOM   1066  HA  ASP A  71      15.812  36.751  -1.334  1.00 72.38           H  
ATOM   1067  C   ASP A  71      14.487  38.425  -1.536  1.00 72.38           C  
ATOM   1068  CB  ASP A  71      16.167  37.624  -3.264  1.00 72.38           C  
ATOM   1069  HB2 ASP A  71      15.583  38.105  -4.049  1.00 72.38           H  
ATOM   1070  HB3 ASP A  71      16.868  38.361  -2.873  1.00 72.38           H  
ATOM   1071  O   ASP A  71      14.891  38.972  -0.506  1.00 72.38           O  
ATOM   1072  CG  ASP A  71      16.972  36.464  -3.871  1.00 72.38           C  
ATOM   1073  OD1 ASP A  71      17.368  35.551  -3.115  1.00 72.38           O  
ATOM   1074  OD2 ASP A  71      17.177  36.466  -5.110  1.00 72.38           O  
ATOM   1075  N   HIS A  72      13.360  38.818  -2.144  1.00 83.77           N  
ATOM   1076  H   HIS A  72      13.117  38.356  -3.008  1.00 83.77           H  
ATOM   1077  CA  HIS A  72      12.489  39.911  -1.703  1.00 83.77           C  
ATOM   1078  HA  HIS A  72      12.873  40.330  -0.773  1.00 83.77           H  
ATOM   1079  C   HIS A  72      11.066  39.382  -1.458  1.00 83.77           C  
ATOM   1080  CB  HIS A  72      12.508  41.042  -2.739  1.00 83.77           C  
ATOM   1081  HB2 HIS A  72      12.081  40.676  -3.673  1.00 83.77           H  
ATOM   1082  HB3 HIS A  72      11.889  41.863  -2.379  1.00 83.77           H  
ATOM   1083  O   HIS A  72      10.210  39.533  -2.321  1.00 83.77           O  
ATOM   1084  CG  HIS A  72      13.889  41.557  -3.021  1.00 83.77           C  
ATOM   1085  CD2 HIS A  72      14.731  41.090  -3.991  1.00 83.77           C  
ATOM   1086  HD2 HIS A  72      14.513  40.299  -4.694  1.00 83.77           H  
ATOM   1087  ND1 HIS A  72      14.575  42.518  -2.313  1.00 83.77           N  
ATOM   1088  HD1 HIS A  72      14.201  43.124  -1.597  1.00 83.77           H  
ATOM   1089  CE1 HIS A  72      15.806  42.616  -2.844  1.00 83.77           C  
ATOM   1090  HE1 HIS A  72      16.567  43.320  -2.539  1.00 83.77           H  
ATOM   1091  NE2 HIS A  72      15.943  41.766  -3.870  1.00 83.77           N  
ATOM   1092  N   PRO A  73      10.769  38.793  -0.283  1.00 80.17           N  
ATOM   1093  CA  PRO A  73       9.597  37.932  -0.083  1.00 80.17           C  
ATOM   1094  HA  PRO A  73       9.634  37.131  -0.821  1.00 80.17           H  
ATOM   1095  C   PRO A  73       8.225  38.598  -0.176  1.00 80.17           C  
ATOM   1096  CB  PRO A  73       9.763  37.317   1.309  1.00 80.17           C  
ATOM   1097  HB2 PRO A  73       9.247  37.924   2.053  1.00 80.17           H  
ATOM   1098  HB3 PRO A  73       9.398  36.290   1.340  1.00 80.17           H  
ATOM   1099  O   PRO A  73       7.229  37.890  -0.110  1.00 80.17           O  
ATOM   1100  CG  PRO A  73      11.260  37.388   1.567  1.00 80.17           C  
ATOM   1101  HG2 PRO A  73      11.746  36.526   1.110  1.00 80.17           H  
ATOM   1102  HG3 PRO A  73      11.489  37.436   2.632  1.00 80.17           H  
ATOM   1103  CD  PRO A  73      11.679  38.655   0.840  1.00 80.17           C  
ATOM   1104  HD2 PRO A  73      11.572  39.513   1.503  1.00 80.17           H  
ATOM   1105  HD3 PRO A  73      12.718  38.544   0.530  1.00 80.17           H  
ATOM   1106  N   THR A  74       8.146  39.924  -0.258  1.00 87.10           N  
ATOM   1107  H   THR A  74       8.989  40.431  -0.488  1.00 87.10           H  
ATOM   1108  CA  THR A  74       6.892  40.687  -0.280  1.00 87.10           C  
ATOM   1109  HA  THR A  74       6.059  40.011  -0.474  1.00 87.10           H  
ATOM   1110  C   THR A  74       6.928  41.706  -1.410  1.00 87.10           C  
ATOM   1111  CB  THR A  74       6.608  41.404   1.054  1.00 87.10           C  
ATOM   1112  HB  THR A  74       5.590  41.792   1.016  1.00 87.10           H  
ATOM   1113  O   THR A  74       8.000  42.114  -1.867  1.00 87.10           O  
ATOM   1114  CG2 THR A  74       6.715  40.499   2.279  1.00 87.10           C  
ATOM   1115 HG21 THR A  74       7.726  40.104   2.381  1.00 87.10           H  
ATOM   1116 HG22 THR A  74       6.008  39.676   2.181  1.00 87.10           H  
ATOM   1117 HG23 THR A  74       6.462  41.065   3.175  1.00 87.10           H  
ATOM   1118  OG1 THR A  74       7.483  42.494   1.278  1.00 87.10           O  
ATOM   1119  HG1 THR A  74       7.071  42.995   1.986  1.00 87.10           H  
ATOM   1120  N   ILE A  75       5.759  42.183  -1.832  1.00 88.87           N  
ATOM   1121  H   ILE A  75       4.916  41.885  -1.362  1.00 88.87           H  
ATOM   1122  CA  ILE A  75       5.650  43.196  -2.889  1.00 88.87           C  
ATOM   1123  HA  ILE A  75       6.149  42.825  -3.784  1.00 88.87           H  
ATOM   1124  C   ILE A  75       6.362  44.487  -2.484  1.00 88.87           C  
ATOM   1125  CB  ILE A  75       4.167  43.448  -3.223  1.00 88.87           C  
ATOM   1126  HB  ILE A  75       3.629  43.651  -2.297  1.00 88.87           H  
ATOM   1127  O   ILE A  75       7.064  45.071  -3.306  1.00 88.87           O  
ATOM   1128  CG1 ILE A  75       3.586  42.178  -3.869  1.00 88.87           C  
ATOM   1129 HG12 ILE A  75       3.891  41.293  -3.309  1.00 88.87           H  
ATOM   1130 HG13 ILE A  75       3.992  42.091  -4.877  1.00 88.87           H  
ATOM   1131  CG2 ILE A  75       3.997  44.676  -4.136  1.00 88.87           C  
ATOM   1132 HG21 ILE A  75       4.235  45.589  -3.589  1.00 88.87           H  
ATOM   1133 HG22 ILE A  75       2.972  44.768  -4.494  1.00 88.87           H  
ATOM   1134 HG23 ILE A  75       4.668  44.597  -4.991  1.00 88.87           H  
ATOM   1135  CD1 ILE A  75       2.063  42.145  -3.926  1.00 88.87           C  
ATOM   1136 HD11 ILE A  75       1.761  41.291  -4.533  1.00 88.87           H  
ATOM   1137 HD12 ILE A  75       1.657  43.055  -4.367  1.00 88.87           H  
ATOM   1138 HD13 ILE A  75       1.669  42.017  -2.918  1.00 88.87           H  
ATOM   1139  N   THR A  76       6.233  44.914  -1.225  1.00 86.34           N  
ATOM   1140  H   THR A  76       5.584  44.438  -0.615  1.00 86.34           H  
ATOM   1141  CA  THR A  76       6.889  46.130  -0.719  1.00 86.34           C  
ATOM   1142  HA  THR A  76       6.579  46.975  -1.334  1.00 86.34           H  
ATOM   1143  C   THR A  76       8.413  46.032  -0.806  1.00 86.34           C  
ATOM   1144  CB  THR A  76       6.457  46.412   0.728  1.00 86.34           C  
ATOM   1145  HB  THR A  76       6.811  45.611   1.377  1.00 86.34           H  
ATOM   1146  O   THR A  76       9.060  46.962  -1.287  1.00 86.34           O  
ATOM   1147  CG2 THR A  76       6.978  47.756   1.240  1.00 86.34           C  
ATOM   1148 HG21 THR A  76       6.650  48.555   0.574  1.00 86.34           H  
ATOM   1149 HG22 THR A  76       6.578  47.933   2.239  1.00 86.34           H  
ATOM   1150 HG23 THR A  76       8.066  47.740   1.295  1.00 86.34           H  
ATOM   1151  OG1 THR A  76       5.053  46.457   0.783  1.00 86.34           O  
ATOM   1152  HG1 THR A  76       4.803  46.192   1.671  1.00 86.34           H  
ATOM   1153  N   ARG A  77       8.997  44.890  -0.412  1.00 88.94           N  
ATOM   1154  H   ARG A  77       8.410  44.129  -0.101  1.00 88.94           H  
ATOM   1155  CA  ARG A  77      10.451  44.675  -0.519  1.00 88.94           C  
ATOM   1156  HA  ARG A  77      10.974  45.533  -0.096  1.00 88.94           H  
ATOM   1157  C   ARG A  77      10.918  44.593  -1.963  1.00 88.94           C  
ATOM   1158  CB  ARG A  77      10.871  43.400   0.217  1.00 88.94           C  
ATOM   1159  HB2 ARG A  77      11.882  43.143  -0.099  1.00 88.94           H  
ATOM   1160  HB3 ARG A  77      10.210  42.576  -0.052  1.00 88.94           H  
ATOM   1161  O   ARG A  77      11.988  45.103  -2.284  1.00 88.94           O  
ATOM   1162  CG  ARG A  77      10.878  43.600   1.733  1.00 88.94           C  
ATOM   1163  HG2 ARG A  77       9.857  43.702   2.101  1.00 88.94           H  
ATOM   1164  HG3 ARG A  77      11.444  44.497   1.982  1.00 88.94           H  
ATOM   1165  CD  ARG A  77      11.552  42.389   2.376  1.00 88.94           C  
ATOM   1166  HD2 ARG A  77      10.978  41.501   2.112  1.00 88.94           H  
ATOM   1167  HD3 ARG A  77      12.562  42.294   1.978  1.00 88.94           H  
ATOM   1168  NE  ARG A  77      11.607  42.510   3.842  1.00 88.94           N  
ATOM   1169  HE  ARG A  77      11.108  43.286   4.253  1.00 88.94           H  
ATOM   1170  NH1 ARG A  77      12.869  40.629   4.222  1.00 88.94           N  
ATOM   1171 HH11 ARG A  77      12.988  40.511   3.226  1.00 88.94           H  
ATOM   1172 HH12 ARG A  77      13.319  39.987   4.858  1.00 88.94           H  
ATOM   1173  NH2 ARG A  77      12.104  41.821   5.950  1.00 88.94           N  
ATOM   1174 HH21 ARG A  77      11.571  42.592   6.325  1.00 88.94           H  
ATOM   1175 HH22 ARG A  77      12.542  41.160   6.576  1.00 88.94           H  
ATOM   1176  CZ  ARG A  77      12.192  41.656   4.661  1.00 88.94           C  
ATOM   1177  N   LEU A  78      10.125  43.963  -2.826  1.00 89.95           N  
ATOM   1178  H   LEU A  78       9.290  43.508  -2.486  1.00 89.95           H  
ATOM   1179  CA  LEU A  78      10.447  43.873  -4.242  1.00 89.95           C  
ATOM   1180  HA  LEU A  78      11.474  43.517  -4.320  1.00 89.95           H  
ATOM   1181  C   LEU A  78      10.396  45.262  -4.900  1.00 89.95           C  
ATOM   1182  CB  LEU A  78       9.510  42.832  -4.879  1.00 89.95           C  
ATOM   1183  HB2 LEU A  78       9.548  41.926  -4.275  1.00 89.95           H  
ATOM   1184  HB3 LEU A  78       8.487  43.208  -4.849  1.00 89.95           H  
ATOM   1185  O   LEU A  78      11.284  45.605  -5.672  1.00 89.95           O  
ATOM   1186  CG  LEU A  78       9.860  42.455  -6.328  1.00 89.95           C  
ATOM   1187  HG  LEU A  78       9.728  43.321  -6.976  1.00 89.95           H  
ATOM   1188  CD1 LEU A  78      11.288  41.939  -6.470  1.00 89.95           C  
ATOM   1189 HD11 LEU A  78      11.451  41.123  -5.765  1.00 89.95           H  
ATOM   1190 HD12 LEU A  78      12.007  42.736  -6.283  1.00 89.95           H  
ATOM   1191 HD13 LEU A  78      11.453  41.564  -7.481  1.00 89.95           H  
ATOM   1192  CD2 LEU A  78       8.931  41.336  -6.801  1.00 89.95           C  
ATOM   1193 HD21 LEU A  78       7.894  41.671  -6.772  1.00 89.95           H  
ATOM   1194 HD22 LEU A  78       9.183  41.046  -7.821  1.00 89.95           H  
ATOM   1195 HD23 LEU A  78       9.040  40.465  -6.155  1.00 89.95           H  
ATOM   1196  N   ALA A  79       9.425  46.108  -4.546  1.00 88.07           N  
ATOM   1197  H   ALA A  79       8.709  45.780  -3.915  1.00 88.07           H  
ATOM   1198  CA  ALA A  79       9.325  47.481  -5.050  1.00 88.07           C  
ATOM   1199  HA  ALA A  79       9.284  47.453  -6.138  1.00 88.07           H  
ATOM   1200  C   ALA A  79      10.537  48.348  -4.678  1.00 88.07           C  
ATOM   1201  CB  ALA A  79       8.027  48.102  -4.523  1.00 88.07           C  
ATOM   1202  HB1 ALA A  79       7.178  47.464  -4.772  1.00 88.07           H  
ATOM   1203  HB2 ALA A  79       7.884  49.087  -4.970  1.00 88.07           H  
ATOM   1204  HB3 ALA A  79       8.078  48.211  -3.440  1.00 88.07           H  
ATOM   1205  O   ALA A  79      11.028  49.100  -5.523  1.00 88.07           O  
ATOM   1206  N   ASP A  80      11.034  48.226  -3.446  1.00 85.82           N  
ATOM   1207  H   ASP A  80      10.551  47.630  -2.788  1.00 85.82           H  
ATOM   1208  CA  ASP A  80      12.228  48.943  -2.984  1.00 85.82           C  
ATOM   1209  HA  ASP A  80      12.090  50.013  -3.142  1.00 85.82           H  
ATOM   1210  C   ASP A  80      13.473  48.566  -3.773  1.00 85.82           C  
ATOM   1211  CB  ASP A  80      12.451  48.665  -1.490  1.00 85.82           C  
ATOM   1212  HB2 ASP A  80      13.463  48.968  -1.220  1.00 85.82           H  
ATOM   1213  HB3 ASP A  80      12.346  47.599  -1.286  1.00 85.82           H  
ATOM   1214  O   ASP A  80      14.226  49.439  -4.208  1.00 85.82           O  
ATOM   1215  CG  ASP A  80      11.484  49.458  -0.628  1.00 85.82           C  
ATOM   1216  OD1 ASP A  80      10.944  50.465  -1.142  1.00 85.82           O  
ATOM   1217  OD2 ASP A  80      11.324  49.139   0.575  1.00 85.82           O  
ATOM   1218  N   HIS A  81      13.633  47.273  -4.037  1.00 87.78           N  
ATOM   1219  H   HIS A  81      12.978  46.615  -3.641  1.00 87.78           H  
ATOM   1220  CA  HIS A  81      14.722  46.763  -4.859  1.00 87.78           C  
ATOM   1221  HA  HIS A  81      15.680  47.031  -4.412  1.00 87.78           H  
ATOM   1222  C   HIS A  81      14.708  47.356  -6.274  1.00 87.78           C  
ATOM   1223  CB  HIS A  81      14.603  45.243  -4.876  1.00 87.78           C  
ATOM   1224  HB2 HIS A  81      14.721  44.874  -3.857  1.00 87.78           H  
ATOM   1225  HB3 HIS A  81      13.620  44.940  -5.235  1.00 87.78           H  
ATOM   1226  O   HIS A  81      15.717  47.879  -6.755  1.00 87.78           O  
ATOM   1227  CG  HIS A  81      15.639  44.607  -5.744  1.00 87.78           C  
ATOM   1228  CD2 HIS A  81      15.394  43.935  -6.902  1.00 87.78           C  
ATOM   1229  HD2 HIS A  81      14.432  43.763  -7.361  1.00 87.78           H  
ATOM   1230  ND1 HIS A  81      17.007  44.614  -5.490  1.00 87.78           N  
ATOM   1231  CE1 HIS A  81      17.555  43.895  -6.478  1.00 87.78           C  
ATOM   1232  HE1 HIS A  81      18.606  43.658  -6.548  1.00 87.78           H  
ATOM   1233  NE2 HIS A  81      16.613  43.484  -7.343  1.00 87.78           N  
ATOM   1234  HE2 HIS A  81      16.750  42.882  -8.143  1.00 87.78           H  
ATOM   1235  N   TYR A  82      13.545  47.377  -6.933  1.00 86.86           N  
ATOM   1236  H   TYR A  82      12.742  46.934  -6.509  1.00 86.86           H  
ATOM   1237  CA  TYR A  82      13.424  48.003  -8.255  1.00 86.86           C  
ATOM   1238  HA  TYR A  82      14.183  47.572  -8.908  1.00 86.86           H  
ATOM   1239  C   TYR A  82      13.681  49.518  -8.224  1.00 86.86           C  
ATOM   1240  CB  TYR A  82      12.050  47.708  -8.866  1.00 86.86           C  
ATOM   1241  HB2 TYR A  82      11.281  47.766  -8.095  1.00 86.86           H  
ATOM   1242  HB3 TYR A  82      11.827  48.479  -9.604  1.00 86.86           H  
ATOM   1243  O   TYR A  82      14.228  50.069  -9.185  1.00 86.86           O  
ATOM   1244  CG  TYR A  82      11.975  46.373  -9.578  1.00 86.86           C  
ATOM   1245  CD1 TYR A  82      12.440  46.253 -10.902  1.00 86.86           C  
ATOM   1246  HD1 TYR A  82      12.865  47.105 -11.413  1.00 86.86           H  
ATOM   1247  CD2 TYR A  82      11.434  45.250  -8.929  1.00 86.86           C  
ATOM   1248  HD2 TYR A  82      11.046  45.343  -7.926  1.00 86.86           H  
ATOM   1249  CE1 TYR A  82      12.350  45.012 -11.562  1.00 86.86           C  
ATOM   1250  HE1 TYR A  82      12.680  44.884 -12.582  1.00 86.86           H  
ATOM   1251  CE2 TYR A  82      11.378  44.005  -9.575  1.00 86.86           C  
ATOM   1252  HE2 TYR A  82      10.973  43.145  -9.062  1.00 86.86           H  
ATOM   1253  OH  TYR A  82      11.737  42.704 -11.553  1.00 86.86           O  
ATOM   1254  HH  TYR A  82      11.425  42.010 -10.968  1.00 86.86           H  
ATOM   1255  CZ  TYR A  82      11.832  43.889 -10.900  1.00 86.86           C  
ATOM   1256  N   LEU A  83      13.311  50.209  -7.141  1.00 81.84           N  
ATOM   1257  H   LEU A  83      12.882  49.707  -6.377  1.00 81.84           H  
ATOM   1258  CA  LEU A  83      13.550  51.645  -6.990  1.00 81.84           C  
ATOM   1259  HA  LEU A  83      13.120  52.151  -7.854  1.00 81.84           H  
ATOM   1260  C   LEU A  83      15.052  51.966  -6.956  1.00 81.84           C  
ATOM   1261  CB  LEU A  83      12.853  52.131  -5.709  1.00 81.84           C  
ATOM   1262  HB2 LEU A  83      11.839  51.732  -5.667  1.00 81.84           H  
ATOM   1263  HB3 LEU A  83      13.395  51.734  -4.852  1.00 81.84           H  
ATOM   1264  O   LEU A  83      15.487  52.917  -7.614  1.00 81.84           O  
ATOM   1265  CG  LEU A  83      12.796  53.661  -5.587  1.00 81.84           C  
ATOM   1266  HG  LEU A  83      13.744  54.106  -5.890  1.00 81.84           H  
ATOM   1267  CD1 LEU A  83      11.678  54.249  -6.446  1.00 81.84           C  
ATOM   1268 HD11 LEU A  83      10.721  53.839  -6.122  1.00 81.84           H  
ATOM   1269 HD12 LEU A  83      11.675  55.332  -6.322  1.00 81.84           H  
ATOM   1270 HD13 LEU A  83      11.849  53.997  -7.493  1.00 81.84           H  
ATOM   1271  CD2 LEU A  83      12.535  54.058  -4.137  1.00 81.84           C  
ATOM   1272 HD21 LEU A  83      13.386  53.760  -3.525  1.00 81.84           H  
ATOM   1273 HD22 LEU A  83      12.393  55.136  -4.054  1.00 81.84           H  
ATOM   1274 HD23 LEU A  83      11.650  53.540  -3.767  1.00 81.84           H  
ATOM   1275  N   GLU A  84      15.837  51.170  -6.228  1.00 80.07           N  
ATOM   1276  H   GLU A  84      15.411  50.427  -5.692  1.00 80.07           H  
ATOM   1277  CA  GLU A  84      17.295  51.304  -6.177  1.00 80.07           C  
ATOM   1278  HA  GLU A  84      17.552  52.328  -5.906  1.00 80.07           H  
ATOM   1279  C   GLU A  84      17.932  51.035  -7.542  1.00 80.07           C  
ATOM   1280  CB  GLU A  84      17.893  50.365  -5.119  1.00 80.07           C  
ATOM   1281  HB2 GLU A  84      18.973  50.337  -5.263  1.00 80.07           H  
ATOM   1282  HB3 GLU A  84      17.495  49.359  -5.252  1.00 80.07           H  
ATOM   1283  O   GLU A  84      18.733  51.848  -8.018  1.00 80.07           O  
ATOM   1284  CG  GLU A  84      17.610  50.862  -3.695  1.00 80.07           C  
ATOM   1285  HG2 GLU A  84      17.934  51.901  -3.625  1.00 80.07           H  
ATOM   1286  HG3 GLU A  84      16.536  50.838  -3.512  1.00 80.07           H  
ATOM   1287  CD  GLU A  84      18.330  50.043  -2.611  1.00 80.07           C  
ATOM   1288  OE1 GLU A  84      18.386  50.556  -1.470  1.00 80.07           O  
ATOM   1289  OE2 GLU A  84      18.862  48.957  -2.930  1.00 80.07           O  
ATOM   1290  N   ARG A  85      17.524  49.952  -8.218  1.00 78.99           N  
ATOM   1291  H   ARG A  85      16.881  49.325  -7.757  1.00 78.99           H  
ATOM   1292  CA  ARG A  85      18.069  49.585  -9.536  1.00 78.99           C  
ATOM   1293  HA  ARG A  85      19.155  49.527  -9.457  1.00 78.99           H  
ATOM   1294  C   ARG A  85      17.808  50.628 -10.619  1.00 78.99           C  
ATOM   1295  CB  ARG A  85      17.526  48.221  -9.975  1.00 78.99           C  
ATOM   1296  HB2 ARG A  85      17.745  48.097 -11.035  1.00 78.99           H  
ATOM   1297  HB3 ARG A  85      16.444  48.187  -9.846  1.00 78.99           H  
ATOM   1298  O   ARG A  85      18.673  50.860 -11.456  1.00 78.99           O  
ATOM   1299  CG  ARG A  85      18.182  47.075  -9.191  1.00 78.99           C  
ATOM   1300  HG2 ARG A  85      19.263  47.208  -9.158  1.00 78.99           H  
ATOM   1301  HG3 ARG A  85      17.802  47.069  -8.170  1.00 78.99           H  
ATOM   1302  CD  ARG A  85      17.864  45.733  -9.847  1.00 78.99           C  
ATOM   1303  HD2 ARG A  85      16.786  45.690  -9.999  1.00 78.99           H  
ATOM   1304  HD3 ARG A  85      18.150  44.934  -9.162  1.00 78.99           H  
ATOM   1305  NE  ARG A  85      18.571  45.565 -11.137  1.00 78.99           N  
ATOM   1306  HE  ARG A  85      18.960  46.399 -11.553  1.00 78.99           H  
ATOM   1307  NH1 ARG A  85      18.192  43.318 -11.396  1.00 78.99           N  
ATOM   1308 HH11 ARG A  85      18.192  42.510 -12.003  1.00 78.99           H  
ATOM   1309 HH12 ARG A  85      17.531  43.340 -10.632  1.00 78.99           H  
ATOM   1310  NH2 ARG A  85      19.246  44.385 -12.982  1.00 78.99           N  
ATOM   1311 HH21 ARG A  85      19.652  45.214 -13.391  1.00 78.99           H  
ATOM   1312 HH22 ARG A  85      19.203  43.499 -13.466  1.00 78.99           H  
ATOM   1313  CZ  ARG A  85      18.667  44.438 -11.816  1.00 78.99           C  
ATOM   1314  N   LEU A  86      16.648  51.281 -10.606  1.00 71.74           N  
ATOM   1315  H   LEU A  86      15.962  51.001  -9.919  1.00 71.74           H  
ATOM   1316  CA  LEU A  86      16.303  52.312 -11.593  1.00 71.74           C  
ATOM   1317  HA  LEU A  86      16.690  52.010 -12.567  1.00 71.74           H  
ATOM   1318  C   LEU A  86      16.938  53.684 -11.293  1.00 71.74           C  
ATOM   1319  CB  LEU A  86      14.770  52.411 -11.673  1.00 71.74           C  
ATOM   1320  HB2 LEU A  86      14.501  53.304 -12.237  1.00 71.74           H  
ATOM   1321  HB3 LEU A  86      14.384  52.528 -10.660  1.00 71.74           H  
ATOM   1322  O   LEU A  86      16.978  54.553 -12.166  1.00 71.74           O  
ATOM   1323  CG  LEU A  86      14.094  51.194 -12.336  1.00 71.74           C  
ATOM   1324  HG  LEU A  86      14.469  50.267 -11.903  1.00 71.74           H  
ATOM   1325  CD1 LEU A  86      12.585  51.267 -12.096  1.00 71.74           C  
ATOM   1326 HD11 LEU A  86      12.184  52.193 -12.509  1.00 71.74           H  
ATOM   1327 HD12 LEU A  86      12.393  51.219 -11.024  1.00 71.74           H  
ATOM   1328 HD13 LEU A  86      12.102  50.411 -12.567  1.00 71.74           H  
ATOM   1329  CD2 LEU A  86      14.329  51.169 -13.849  1.00 71.74           C  
ATOM   1330 HD21 LEU A  86      14.002  52.102 -14.307  1.00 71.74           H  
ATOM   1331 HD22 LEU A  86      15.387  51.015 -14.061  1.00 71.74           H  
ATOM   1332 HD23 LEU A  86      13.779  50.339 -14.294  1.00 71.74           H  
ATOM   1333  N   GLY A  87      17.400  53.926 -10.062  1.00 57.89           N  
ATOM   1334  H   GLY A  87      17.346  53.183  -9.380  1.00 57.89           H  
ATOM   1335  CA  GLY A  87      17.991  55.204  -9.656  1.00 57.89           C  
ATOM   1336  HA2 GLY A  87      17.405  56.026 -10.068  1.00 57.89           H  
ATOM   1337  HA3 GLY A  87      17.955  55.259  -8.568  1.00 57.89           H  
ATOM   1338  C   GLY A  87      19.451  55.390 -10.082  1.00 57.89           C  
ATOM   1339  O   GLY A  87      19.861  56.515 -10.382  1.00 57.89           O  
ATOM   1340  N   THR A  88      20.238  54.315 -10.117  1.00 44.91           N  
ATOM   1341  H   THR A  88      19.852  53.411  -9.886  1.00 44.91           H  
ATOM   1342  CA  THR A  88      21.679  54.356 -10.420  1.00 44.91           C  
ATOM   1343  HA  THR A  88      22.124  55.179  -9.861  1.00 44.91           H  
ATOM   1344  C   THR A  88      21.982  54.640 -11.890  1.00 44.91           C  
ATOM   1345  CB  THR A  88      22.376  53.056  -9.979  1.00 44.91           C  
ATOM   1346  HB  THR A  88      23.281  52.902 -10.566  1.00 44.91           H  
ATOM   1347  O   THR A  88      22.881  55.434 -12.165  1.00 44.91           O  
ATOM   1348  CG2 THR A  88      22.760  53.104  -8.502  1.00 44.91           C  
ATOM   1349 HG21 THR A  88      21.866  53.227  -7.890  1.00 44.91           H  
ATOM   1350 HG22 THR A  88      23.441  53.936  -8.324  1.00 44.91           H  
ATOM   1351 HG23 THR A  88      23.259  52.176  -8.222  1.00 44.91           H  
ATOM   1352  OG1 THR A  88      21.508  51.962 -10.147  1.00 44.91           O  
ATOM   1353  HG1 THR A  88      21.844  51.213  -9.650  1.00 44.91           H  
ATOM   1354  N   GLU A  89      21.224  54.086 -12.839  1.00 38.08           N  
ATOM   1355  H   GLU A  89      20.535  53.400 -12.565  1.00 38.08           H  
ATOM   1356  CA  GLU A  89      21.520  54.239 -14.277  1.00 38.08           C  
ATOM   1357  HA  GLU A  89      22.561  53.970 -14.451  1.00 38.08           H  
ATOM   1358  C   GLU A  89      21.367  55.673 -14.816  1.00 38.08           C  
ATOM   1359  CB  GLU A  89      20.644  53.290 -15.107  1.00 38.08           C  
ATOM   1360  HB2 GLU A  89      19.619  53.324 -14.739  1.00 38.08           H  
ATOM   1361  HB3 GLU A  89      20.648  53.635 -16.141  1.00 38.08           H  
ATOM   1362  O   GLU A  89      22.006  56.030 -15.803  1.00 38.08           O  
ATOM   1363  CG  GLU A  89      21.167  51.846 -15.099  1.00 38.08           C  
ATOM   1364  HG2 GLU A  89      22.228  51.860 -15.347  1.00 38.08           H  
ATOM   1365  HG3 GLU A  89      21.060  51.436 -14.094  1.00 38.08           H  
ATOM   1366  CD  GLU A  89      20.425  50.948 -16.105  1.00 38.08           C  
ATOM   1367  OE1 GLU A  89      21.025  49.929 -16.517  1.00 38.08           O  
ATOM   1368  OE2 GLU A  89      19.272  51.285 -16.461  1.00 38.08           O  
ATOM   1369  N   VAL A  90      20.567  56.540 -14.183  1.00 35.05           N  
ATOM   1370  H   VAL A  90      20.062  56.212 -13.372  1.00 35.05           H  
ATOM   1371  CA  VAL A  90      20.351  57.913 -14.691  1.00 35.05           C  
ATOM   1372  HA  VAL A  90      20.265  57.850 -15.776  1.00 35.05           H  
ATOM   1373  C   VAL A  90      21.549  58.835 -14.419  1.00 35.05           C  
ATOM   1374  CB  VAL A  90      19.030  58.513 -14.169  1.00 35.05           C  
ATOM   1375  HB  VAL A  90      19.088  58.621 -13.086  1.00 35.05           H  
ATOM   1376  O   VAL A  90      21.679  59.877 -15.064  1.00 35.05           O  
ATOM   1377  CG1 VAL A  90      18.709  59.888 -14.780  1.00 35.05           C  
ATOM   1378 HG11 VAL A  90      17.704  60.202 -14.497  1.00 35.05           H  
ATOM   1379 HG12 VAL A  90      19.407  60.639 -14.411  1.00 35.05           H  
ATOM   1380 HG13 VAL A  90      18.778  59.836 -15.867  1.00 35.05           H  
ATOM   1381  CG2 VAL A  90      17.841  57.601 -14.504  1.00 35.05           C  
ATOM   1382 HG21 VAL A  90      17.951  56.637 -14.009  1.00 35.05           H  
ATOM   1383 HG22 VAL A  90      17.789  57.436 -15.580  1.00 35.05           H  
ATOM   1384 HG23 VAL A  90      16.909  58.048 -14.157  1.00 35.05           H  
ATOM   1385  N   ARG A  91      22.469  58.474 -13.512  1.00 32.29           N  
ATOM   1386  H   ARG A  91      22.382  57.554 -13.104  1.00 32.29           H  
ATOM   1387  CA  ARG A  91      23.743  59.199 -13.332  1.00 32.29           C  
ATOM   1388  HA  ARG A  91      23.571  60.264 -13.485  1.00 32.29           H  
ATOM   1389  C   ARG A  91      24.745  58.813 -14.429  1.00 32.29           C  
ATOM   1390  CB  ARG A  91      24.310  59.000 -11.915  1.00 32.29           C  
ATOM   1391  HB2 ARG A  91      24.266  57.943 -11.651  1.00 32.29           H  
ATOM   1392  HB3 ARG A  91      25.357  59.304 -11.915  1.00 32.29           H  
ATOM   1393  O   ARG A  91      25.857  58.386 -14.139  1.00 32.29           O  
ATOM   1394  CG  ARG A  91      23.604  59.841 -10.846  1.00 32.29           C  
ATOM   1395  HG2 ARG A  91      23.630  60.892 -11.134  1.00 32.29           H  
ATOM   1396  HG3 ARG A  91      22.569  59.515 -10.741  1.00 32.29           H  
ATOM   1397  CD  ARG A  91      24.348  59.654  -9.518  1.00 32.29           C  
ATOM   1398  HD2 ARG A  91      25.408  59.850  -9.679  1.00 32.29           H  
ATOM   1399  HD3 ARG A  91      24.231  58.616  -9.206  1.00 32.29           H  
ATOM   1400  NE  ARG A  91      23.846  60.554  -8.461  1.00 32.29           N  
ATOM   1401  HE  ARG A  91      23.170  61.248  -8.745  1.00 32.29           H  
ATOM   1402  NH1 ARG A  91      25.084  59.658  -6.753  1.00 32.29           N  
ATOM   1403 HH11 ARG A  91      25.368  59.631  -5.784  1.00 32.29           H  
ATOM   1404 HH12 ARG A  91      25.438  58.969  -7.401  1.00 32.29           H  
ATOM   1405  NH2 ARG A  91      23.695  61.351  -6.326  1.00 32.29           N  
ATOM   1406 HH21 ARG A  91      22.965  61.987  -6.612  1.00 32.29           H  
ATOM   1407 HH22 ARG A  91      23.960  61.288  -5.353  1.00 32.29           H  
ATOM   1408  CZ  ARG A  91      24.209  60.520  -7.190  1.00 32.29           C  
ATOM   1409  N   GLY A  92      24.349  58.960 -15.690  1.00 30.63           N  
ATOM   1410  H   GLY A  92      23.411  59.301 -15.849  1.00 30.63           H  
ATOM   1411  CA  GLY A  92      25.276  58.894 -16.815  1.00 30.63           C  
ATOM   1412  HA2 GLY A  92      24.731  59.000 -17.753  1.00 30.63           H  
ATOM   1413  HA3 GLY A  92      25.777  57.926 -16.810  1.00 30.63           H  
ATOM   1414  C   GLY A  92      26.324  60.008 -16.723  1.00 30.63           C  
ATOM   1415  O   GLY A  92      26.033  61.107 -16.244  1.00 30.63           O  
ATOM   1416  N   GLU A  93      27.549  59.715 -17.160  1.00 31.38           N  
ATOM   1417  H   GLU A  93      27.731  58.792 -17.528  1.00 31.38           H  
ATOM   1418  CA  GLU A  93      28.673  60.654 -17.118  1.00 31.38           C  
ATOM   1419  HA  GLU A  93      28.836  60.943 -16.079  1.00 31.38           H  
ATOM   1420  C   GLU A  93      28.379  61.932 -17.916  1.00 31.38           C  
ATOM   1421  CB  GLU A  93      29.959  59.990 -17.634  1.00 31.38           C  
ATOM   1422  HB2 GLU A  93      30.685  60.769 -17.870  1.00 31.38           H  
ATOM   1423  HB3 GLU A  93      29.735  59.438 -18.546  1.00 31.38           H  
ATOM   1424  O   GLU A  93      27.949  61.896 -19.071  1.00 31.38           O  
ATOM   1425  CG  GLU A  93      30.588  59.062 -16.585  1.00 31.38           C  
ATOM   1426  HG2 GLU A  93      30.788  59.645 -15.686  1.00 31.38           H  
ATOM   1427  HG3 GLU A  93      29.870  58.284 -16.326  1.00 31.38           H  
ATOM   1428  CD  GLU A  93      31.887  58.402 -17.076  1.00 31.38           C  
ATOM   1429  OE1 GLU A  93      32.776  58.185 -16.223  1.00 31.38           O  
ATOM   1430  OE2 GLU A  93      31.982  58.122 -18.292  1.00 31.38           O  
ATOM   1431  N   ALA A  94      28.627  63.085 -17.290  1.00 36.33           N  
ATOM   1432  H   ALA A  94      29.005  63.056 -16.354  1.00 36.33           H  
ATOM   1433  CA  ALA A  94      28.491  64.376 -17.946  1.00 36.33           C  
ATOM   1434  HA  ALA A  94      27.478  64.425 -18.345  1.00 36.33           H  
ATOM   1435  C   ALA A  94      29.517  64.494 -19.097  1.00 36.33           C  
ATOM   1436  CB  ALA A  94      28.656  65.487 -16.902  1.00 36.33           C  
ATOM   1437  HB1 ALA A  94      28.528  66.458 -17.382  1.00 36.33           H  
ATOM   1438  HB2 ALA A  94      29.652  65.437 -16.463  1.00 36.33           H  
ATOM   1439  HB3 ALA A  94      27.906  65.372 -16.119  1.00 36.33           H  
ATOM   1440  O   ALA A  94      30.695  64.192 -18.889  1.00 36.33           O  
ATOM   1441  N   PRO A  95      29.109  64.940 -20.300  1.00 37.51           N  
ATOM   1442  CA  PRO A  95      30.000  65.028 -21.455  1.00 37.51           C  
ATOM   1443  HA  PRO A  95      30.382  64.031 -21.674  1.00 37.51           H  
ATOM   1444  C   PRO A  95      31.198  65.954 -21.183  1.00 37.51           C  
ATOM   1445  CB  PRO A  95      29.124  65.489 -22.626  1.00 37.51           C  
ATOM   1446  HB2 PRO A  95      28.799  64.617 -23.193  1.00 37.51           H  
ATOM   1447  HB3 PRO A  95      29.644  66.190 -23.279  1.00 37.51           H  
ATOM   1448  O   PRO A  95      31.073  66.976 -20.507  1.00 37.51           O  
ATOM   1449  CG  PRO A  95      27.910  66.136 -21.958  1.00 37.51           C  
ATOM   1450  HG2 PRO A  95      28.131  67.182 -21.748  1.00 37.51           H  
ATOM   1451  HG3 PRO A  95      27.014  66.050 -22.573  1.00 37.51           H  
ATOM   1452  CD  PRO A  95      27.769  65.378 -20.644  1.00 37.51           C  
ATOM   1453  HD2 PRO A  95      27.131  64.505 -20.784  1.00 37.51           H  
ATOM   1454  HD3 PRO A  95      27.353  66.035 -19.881  1.00 37.51           H  
ATOM   1455  N   SER A  96      32.375  65.578 -21.696  1.00 42.41           N  
ATOM   1456  H   SER A  96      32.400  64.739 -22.258  1.00 42.41           H  
ATOM   1457  CA  SER A  96      33.647  66.232 -21.358  1.00 42.41           C  
ATOM   1458  HA  SER A  96      33.689  66.262 -20.269  1.00 42.41           H  
ATOM   1459  C   SER A  96      33.725  67.686 -21.851  1.00 42.41           C  
ATOM   1460  CB  SER A  96      34.847  65.385 -21.824  1.00 42.41           C  
ATOM   1461  HB2 SER A  96      34.514  64.373 -22.055  1.00 42.41           H  
ATOM   1462  HB3 SER A  96      35.564  65.320 -21.005  1.00 42.41           H  
ATOM   1463  O   SER A  96      33.192  68.043 -22.902  1.00 42.41           O  
ATOM   1464  OG  SER A  96      35.512  65.933 -22.950  1.00 42.41           O  
ATOM   1465  HG  SER A  96      35.953  65.220 -23.418  1.00 42.41           H  
ATOM   1466  N   ALA A  97      34.444  68.532 -21.104  1.00 48.70           N  
ATOM   1467  H   ALA A  97      34.836  68.183 -20.241  1.00 48.70           H  
ATOM   1468  CA  ALA A  97      34.582  69.962 -21.390  1.00 48.70           C  
ATOM   1469  HA  ALA A  97      33.587  70.406 -21.418  1.00 48.70           H  
ATOM   1470  C   ALA A  97      35.258  70.276 -22.744  1.00 48.70           C  
ATOM   1471  CB  ALA A  97      35.370  70.590 -20.232  1.00 48.70           C  
ATOM   1472  HB1 ALA A  97      36.371  70.161 -20.180  1.00 48.70           H  
ATOM   1473  HB2 ALA A  97      34.849  70.415 -19.290  1.00 48.70           H  
ATOM   1474  HB3 ALA A  97      35.453  71.665 -20.392  1.00 48.70           H  
ATOM   1475  O   ALA A  97      34.975  71.315 -23.338  1.00 48.70           O  
ATOM   1476  N   LEU A  98      36.137  69.391 -23.237  1.00 54.57           N  
ATOM   1477  H   LEU A  98      36.242  68.512 -22.751  1.00 54.57           H  
ATOM   1478  CA  LEU A  98      36.916  69.602 -24.466  1.00 54.57           C  
ATOM   1479  HA  LEU A  98      37.422  70.565 -24.404  1.00 54.57           H  
ATOM   1480  C   LEU A  98      36.031  69.669 -25.718  1.00 54.57           C  
ATOM   1481  CB  LEU A  98      37.969  68.484 -24.603  1.00 54.57           C  
ATOM   1482  HB2 LEU A  98      37.503  67.533 -24.347  1.00 54.57           H  
ATOM   1483  HB3 LEU A  98      38.285  68.417 -25.644  1.00 54.57           H  
ATOM   1484  O   LEU A  98      36.269  70.513 -26.575  1.00 54.57           O  
ATOM   1485  CG  LEU A  98      39.221  68.702 -23.733  1.00 54.57           C  
ATOM   1486  HG  LEU A  98      38.922  69.044 -22.742  1.00 54.57           H  
ATOM   1487  CD1 LEU A  98      39.989  67.391 -23.571  1.00 54.57           C  
ATOM   1488 HD11 LEU A  98      39.355  66.650 -23.084  1.00 54.57           H  
ATOM   1489 HD12 LEU A  98      40.874  67.554 -22.955  1.00 54.57           H  
ATOM   1490 HD13 LEU A  98      40.295  67.016 -24.547  1.00 54.57           H  
ATOM   1491  CD2 LEU A  98      40.167  69.734 -24.355  1.00 54.57           C  
ATOM   1492 HD21 LEU A  98      40.488  69.400 -25.342  1.00 54.57           H  
ATOM   1493 HD22 LEU A  98      41.042  69.867 -23.719  1.00 54.57           H  
ATOM   1494 HD23 LEU A  98      39.662  70.694 -24.459  1.00 54.57           H  
ATOM   1495  N   ALA A  99      34.965  68.865 -25.786  1.00 49.91           N  
ATOM   1496  H   ALA A  99      34.777  68.237 -25.018  1.00 49.91           H  
ATOM   1497  CA  ALA A  99      34.057  68.842 -26.938  1.00 49.91           C  
ATOM   1498  HA  ALA A  99      34.637  68.637 -27.838  1.00 49.91           H  
ATOM   1499  C   ALA A  99      33.329  70.185 -27.164  1.00 49.91           C  
ATOM   1500  CB  ALA A  99      33.061  67.696 -26.723  1.00 49.91           C  
ATOM   1501  HB1 ALA A  99      32.390  67.635 -27.579  1.00 49.91           H  
ATOM   1502  HB2 ALA A  99      32.476  67.870 -25.820  1.00 49.91           H  
ATOM   1503  HB3 ALA A  99      33.598  66.752 -26.630  1.00 49.91           H  
ATOM   1504  O   ALA A  99      32.902  70.488 -28.276  1.00 49.91           O  
ATOM   1505  N   GLY A 100      33.204  71.017 -26.121  1.00 52.37           N  
ATOM   1506  H   GLY A 100      33.605  70.738 -25.237  1.00 52.37           H  
ATOM   1507  CA  GLY A 100      32.634  72.360 -26.239  1.00 52.37           C  
ATOM   1508  HA2 GLY A 100      31.677  72.302 -26.757  1.00 52.37           H  
ATOM   1509  HA3 GLY A 100      32.467  72.756 -25.238  1.00 52.37           H  
ATOM   1510  C   GLY A 100      33.529  73.352 -26.995  1.00 52.37           C  
ATOM   1511  O   GLY A 100      33.007  74.283 -27.608  1.00 52.37           O  
ATOM   1512  N   LEU A 101      34.855  73.163 -26.977  1.00 58.78           N  
ATOM   1513  H   LEU A 101      35.215  72.318 -26.557  1.00 58.78           H  
ATOM   1514  CA  LEU A 101      35.813  74.042 -27.663  1.00 58.78           C  
ATOM   1515  HA  LEU A 101      35.524  75.079 -27.488  1.00 58.78           H  
ATOM   1516  C   LEU A 101      35.784  73.853 -29.188  1.00 58.78           C  
ATOM   1517  CB  LEU A 101      37.226  73.819 -27.083  1.00 58.78           C  
ATOM   1518  HB2 LEU A 101      37.968  74.021 -27.855  1.00 58.78           H  
ATOM   1519  HB3 LEU A 101      37.339  72.769 -26.813  1.00 58.78           H  
ATOM   1520  O   LEU A 101      35.792  74.851 -29.907  1.00 58.78           O  
ATOM   1521  CG  LEU A 101      37.527  74.709 -25.863  1.00 58.78           C  
ATOM   1522  HG  LEU A 101      36.618  74.850 -25.277  1.00 58.78           H  
ATOM   1523  CD1 LEU A 101      38.577  74.065 -24.956  1.00 58.78           C  
ATOM   1524 HD11 LEU A 101      39.496  73.898 -25.518  1.00 58.78           H  
ATOM   1525 HD12 LEU A 101      38.777  74.710 -24.101  1.00 58.78           H  
ATOM   1526 HD13 LEU A 101      38.201  73.107 -24.597  1.00 58.78           H  
ATOM   1527  CD2 LEU A 101      38.059  76.076 -26.306  1.00 58.78           C  
ATOM   1528 HD21 LEU A 101      38.247  76.702 -25.434  1.00 58.78           H  
ATOM   1529 HD22 LEU A 101      38.983  75.949 -26.870  1.00 58.78           H  
ATOM   1530 HD23 LEU A 101      37.323  76.564 -26.945  1.00 58.78           H  
ATOM   1531  N   ASP A 102      35.661  72.615 -29.677  1.00 57.64           N  
ATOM   1532  H   ASP A 102      35.757  71.836 -29.041  1.00 57.64           H  
ATOM   1533  CA  ASP A 102      35.634  72.306 -31.119  1.00 57.64           C  
ATOM   1534  HA  ASP A 102      36.555  72.659 -31.582  1.00 57.64           H  
ATOM   1535  C   ASP A 102      34.448  72.981 -31.834  1.00 57.64           C  
ATOM   1536  CB  ASP A 102      35.534  70.782 -31.325  1.00 57.64           C  
ATOM   1537  HB2 ASP A 102      34.632  70.420 -30.832  1.00 57.64           H  
ATOM   1538  HB3 ASP A 102      35.428  70.587 -32.392  1.00 57.64           H  
ATOM   1539  O   ASP A 102      34.576  73.521 -32.935  1.00 57.64           O  
ATOM   1540  CG  ASP A 102      36.737  69.976 -30.818  1.00 57.64           C  
ATOM   1541  OD1 ASP A 102      37.824  70.564 -30.641  1.00 57.64           O  
ATOM   1542  OD2 ASP A 102      36.543  68.760 -30.591  1.00 57.64           O  
ATOM   1543  N   ALA A 103      33.277  73.006 -31.184  1.00 57.87           N  
ATOM   1544  H   ALA A 103      33.226  72.542 -30.288  1.00 57.87           H  
ATOM   1545  CA  ALA A 103      32.080  73.645 -31.730  1.00 57.87           C  
ATOM   1546  HA  ALA A 103      31.883  73.226 -32.717  1.00 57.87           H  
ATOM   1547  C   ALA A 103      32.253  75.164 -31.900  1.00 57.87           C  
ATOM   1548  CB  ALA A 103      30.896  73.320 -30.813  1.00 57.87           C  
ATOM   1549  HB1 ALA A 103      30.770  72.239 -30.743  1.00 57.87           H  
ATOM   1550  HB2 ALA A 103      31.075  73.723 -29.816  1.00 57.87           H  
ATOM   1551  HB3 ALA A 103      29.986  73.759 -31.221  1.00 57.87           H  
ATOM   1552  O   ALA A 103      31.747  75.743 -32.865  1.00 57.87           O  
ATOM   1553  N   LEU A 104      32.987  75.809 -30.984  1.00 59.29           N  
ATOM   1554  H   LEU A 104      33.437  75.264 -30.263  1.00 59.29           H  
ATOM   1555  CA  LEU A 104      33.314  77.228 -31.096  1.00 59.29           C  
ATOM   1556  HA  LEU A 104      32.384  77.781 -31.228  1.00 59.29           H  
ATOM   1557  C   LEU A 104      34.185  77.478 -32.333  1.00 59.29           C  
ATOM   1558  CB  LEU A 104      34.017  77.696 -29.806  1.00 59.29           C  
ATOM   1559  HB2 LEU A 104      35.010  77.247 -29.782  1.00 59.29           H  
ATOM   1560  HB3 LEU A 104      33.466  77.330 -28.940  1.00 59.29           H  
ATOM   1561  O   LEU A 104      33.913  78.416 -33.079  1.00 59.29           O  
ATOM   1562  CG  LEU A 104      34.174  79.225 -29.693  1.00 59.29           C  
ATOM   1563  HG  LEU A 104      34.528  79.630 -30.641  1.00 59.29           H  
ATOM   1564  CD1 LEU A 104      32.841  79.901 -29.351  1.00 59.29           C  
ATOM   1565 HD11 LEU A 104      32.457  79.514 -28.407  1.00 59.29           H  
ATOM   1566 HD12 LEU A 104      32.118  79.705 -30.142  1.00 59.29           H  
ATOM   1567 HD13 LEU A 104      32.985  80.979 -29.280  1.00 59.29           H  
ATOM   1568  CD2 LEU A 104      35.210  79.589 -28.618  1.00 59.29           C  
ATOM   1569 HD21 LEU A 104      36.116  79.945 -29.107  1.00 59.29           H  
ATOM   1570 HD22 LEU A 104      34.837  80.369 -27.955  1.00 59.29           H  
ATOM   1571 HD23 LEU A 104      35.462  78.715 -28.017  1.00 59.29           H  
ATOM   1572  N   GLU A 105      35.188  76.628 -32.575  1.00 60.57           N  
ATOM   1573  H   GLU A 105      35.326  75.851 -31.945  1.00 60.57           H  
ATOM   1574  CA  GLU A 105      36.127  76.770 -33.693  1.00 60.57           C  
ATOM   1575  HA  GLU A 105      36.575  77.761 -33.617  1.00 60.57           H  
ATOM   1576  C   GLU A 105      35.423  76.687 -35.057  1.00 60.57           C  
ATOM   1577  CB  GLU A 105      37.254  75.731 -33.554  1.00 60.57           C  
ATOM   1578  HB2 GLU A 105      37.558  75.683 -32.509  1.00 60.57           H  
ATOM   1579  HB3 GLU A 105      36.886  74.750 -33.857  1.00 60.57           H  
ATOM   1580  O   GLU A 105      35.674  77.512 -35.938  1.00 60.57           O  
ATOM   1581  CG  GLU A 105      38.487  76.112 -34.391  1.00 60.57           C  
ATOM   1582  HG2 GLU A 105      38.783  77.126 -34.122  1.00 60.57           H  
ATOM   1583  HG3 GLU A 105      38.209  76.118 -35.445  1.00 60.57           H  
ATOM   1584  CD  GLU A 105      39.687  75.169 -34.195  1.00 60.57           C  
ATOM   1585  OE1 GLU A 105      40.822  75.632 -34.461  1.00 60.57           O  
ATOM   1586  OE2 GLU A 105      39.474  73.999 -33.817  1.00 60.57           O  
ATOM   1587  N   ALA A 106      34.470  75.761 -35.209  1.00 58.06           N  
ATOM   1588  H   ALA A 106      34.337  75.098 -34.458  1.00 58.06           H  
ATOM   1589  CA  ALA A 106      33.700  75.591 -36.443  1.00 58.06           C  
ATOM   1590  HA  ALA A 106      34.399  75.540 -37.278  1.00 58.06           H  
ATOM   1591  C   ALA A 106      32.725  76.745 -36.735  1.00 58.06           C  
ATOM   1592  CB  ALA A 106      32.949  74.259 -36.361  1.00 58.06           C  
ATOM   1593  HB1 ALA A 106      32.242  74.282 -35.531  1.00 58.06           H  
ATOM   1594  HB2 ALA A 106      33.657  73.446 -36.203  1.00 58.06           H  
ATOM   1595  HB3 ALA A 106      32.407  74.085 -37.291  1.00 58.06           H  
ATOM   1596  O   ALA A 106      32.433  77.006 -37.900  1.00 58.06           O  
ATOM   1597  N   ALA A 107      32.222  77.436 -35.706  1.00 60.22           N  
ATOM   1598  H   ALA A 107      32.473  77.149 -34.771  1.00 60.22           H  
ATOM   1599  CA  ALA A 107      31.304  78.567 -35.865  1.00 60.22           C  
ATOM   1600  HA  ALA A 107      30.641  78.363 -36.706  1.00 60.22           H  
ATOM   1601  C   ALA A 107      32.025  79.896 -36.173  1.00 60.22           C  
ATOM   1602  CB  ALA A 107      30.443  78.664 -34.602  1.00 60.22           C  
ATOM   1603  HB1 ALA A 107      31.074  78.872 -33.737  1.00 60.22           H  
ATOM   1604  HB2 ALA A 107      29.713  79.465 -34.718  1.00 60.22           H  
ATOM   1605  HB3 ALA A 107      29.917  77.723 -34.440  1.00 60.22           H  
ATOM   1606  O   ALA A 107      31.413  80.818 -36.717  1.00 60.22           O  
ATOM   1607  N   LEU A 108      33.329  80.001 -35.876  1.00 65.05           N  
ATOM   1608  H   LEU A 108      33.773  79.213 -35.427  1.00 65.05           H  
ATOM   1609  CA  LEU A 108      34.137  81.203 -36.138  1.00 65.05           C  
ATOM   1610  HA  LEU A 108      33.743  82.006 -35.515  1.00 65.05           H  
ATOM   1611  C   LEU A 108      34.083  81.734 -37.589  1.00 65.05           C  
ATOM   1612  CB  LEU A 108      35.610  80.953 -35.752  1.00 65.05           C  
ATOM   1613  HB2 LEU A 108      36.230  81.722 -36.213  1.00 65.05           H  
ATOM   1614  HB3 LEU A 108      35.925  80.000 -36.177  1.00 65.05           H  
ATOM   1615  O   LEU A 108      34.058  82.960 -37.745  1.00 65.05           O  
ATOM   1616  CG  LEU A 108      35.907  80.962 -34.244  1.00 65.05           C  
ATOM   1617  HG  LEU A 108      35.189  80.327 -33.724  1.00 65.05           H  
ATOM   1618  CD1 LEU A 108      37.316  80.433 -33.976  1.00 65.05           C  
ATOM   1619 HD11 LEU A 108      37.460  79.484 -34.492  1.00 65.05           H  
ATOM   1620 HD12 LEU A 108      37.453  80.276 -32.906  1.00 65.05           H  
ATOM   1621 HD13 LEU A 108      38.062  81.137 -34.344  1.00 65.05           H  
ATOM   1622  CD2 LEU A 108      35.826  82.371 -33.653  1.00 65.05           C  
ATOM   1623 HD21 LEU A 108      36.515  83.040 -34.169  1.00 65.05           H  
ATOM   1624 HD22 LEU A 108      34.808  82.749 -33.746  1.00 65.05           H  
ATOM   1625 HD23 LEU A 108      36.081  82.326 -32.594  1.00 65.05           H  
ATOM   1626  N   PRO A 109      34.071  80.907 -38.660  1.00 61.64           N  
ATOM   1627  CA  PRO A 109      34.120  81.400 -40.038  1.00 61.64           C  
ATOM   1628  HA  PRO A 109      35.027  81.991 -40.163  1.00 61.64           H  
ATOM   1629  C   PRO A 109      32.909  82.256 -40.422  1.00 61.64           C  
ATOM   1630  CB  PRO A 109      34.197  80.154 -40.932  1.00 61.64           C  
ATOM   1631  HB2 PRO A 109      34.868  80.308 -41.777  1.00 61.64           H  
ATOM   1632  HB3 PRO A 109      33.204  79.880 -41.288  1.00 61.64           H  
ATOM   1633  O   PRO A 109      33.060  83.238 -41.160  1.00 61.64           O  
ATOM   1634  CG  PRO A 109      34.706  79.054 -40.007  1.00 61.64           C  
ATOM   1635  HG2 PRO A 109      34.368  78.066 -40.319  1.00 61.64           H  
ATOM   1636  HG3 PRO A 109      35.793  79.093 -39.945  1.00 61.64           H  
ATOM   1637  CD  PRO A 109      34.104  79.456 -38.670  1.00 61.64           C  
ATOM   1638  HD2 PRO A 109      34.695  79.036 -37.856  1.00 61.64           H  
ATOM   1639  HD3 PRO A 109      33.071  79.111 -38.628  1.00 61.64           H  
ATOM   1640  N   GLU A 110      31.724  81.895 -39.919  1.00 59.75           N  
ATOM   1641  H   GLU A 110      31.684  81.116 -39.278  1.00 59.75           H  
ATOM   1642  CA  GLU A 110      30.456  82.549 -40.258  1.00 59.75           C  
ATOM   1643  HA  GLU A 110      30.475  82.812 -41.316  1.00 59.75           H  
ATOM   1644  C   GLU A 110      30.236  83.866 -39.509  1.00 59.75           C  
ATOM   1645  CB  GLU A 110      29.262  81.602 -40.051  1.00 59.75           C  
ATOM   1646  HB2 GLU A 110      29.214  81.281 -39.011  1.00 59.75           H  
ATOM   1647  HB3 GLU A 110      28.361  82.171 -40.280  1.00 59.75           H  
ATOM   1648  O   GLU A 110      29.302  84.601 -39.837  1.00 59.75           O  
ATOM   1649  CG  GLU A 110      29.318  80.372 -40.975  1.00 59.75           C  
ATOM   1650  HG2 GLU A 110      29.935  79.606 -40.506  1.00 59.75           H  
ATOM   1651  HG3 GLU A 110      29.806  80.663 -41.905  1.00 59.75           H  
ATOM   1652  CD  GLU A 110      27.933  79.794 -41.324  1.00 59.75           C  
ATOM   1653  OE1 GLU A 110      27.875  79.039 -42.321  1.00 59.75           O  
ATOM   1654  OE2 GLU A 110      26.938  80.134 -40.643  1.00 59.75           O  
ATOM   1655  N   VAL A 111      31.107  84.218 -38.551  1.00 64.50           N  
ATOM   1656  H   VAL A 111      31.856  83.583 -38.315  1.00 64.50           H  
ATOM   1657  CA  VAL A 111      30.973  85.479 -37.816  1.00 64.50           C  
ATOM   1658  HA  VAL A 111      29.984  85.451 -37.358  1.00 64.50           H  
ATOM   1659  C   VAL A 111      31.068  86.662 -38.799  1.00 64.50           C  
ATOM   1660  CB  VAL A 111      31.960  85.622 -36.647  1.00 64.50           C  
ATOM   1661  HB  VAL A 111      32.986  85.610 -37.016  1.00 64.50           H  
ATOM   1662  O   VAL A 111      32.098  86.806 -39.483  1.00 64.50           O  
ATOM   1663  CG1 VAL A 111      31.694  86.958 -35.930  1.00 64.50           C  
ATOM   1664 HG11 VAL A 111      31.969  87.798 -36.568  1.00 64.50           H  
ATOM   1665 HG12 VAL A 111      32.267  87.034 -35.006  1.00 64.50           H  
ATOM   1666 HG13 VAL A 111      30.639  87.039 -35.668  1.00 64.50           H  
ATOM   1667  CG2 VAL A 111      31.767  84.482 -35.637  1.00 64.50           C  
ATOM   1668 HG21 VAL A 111      32.470  84.585 -34.810  1.00 64.50           H  
ATOM   1669 HG22 VAL A 111      31.943  83.518 -36.115  1.00 64.50           H  
ATOM   1670 HG23 VAL A 111      30.750  84.494 -35.245  1.00 64.50           H  
ATOM   1671  N   PRO A 112      30.020  87.513 -38.888  1.00 69.98           N  
ATOM   1672  CA  PRO A 112      29.956  88.625 -39.831  1.00 69.98           C  
ATOM   1673  HA  PRO A 112      29.922  88.209 -40.838  1.00 69.98           H  
ATOM   1674  C   PRO A 112      31.147  89.575 -39.699  1.00 69.98           C  
ATOM   1675  CB  PRO A 112      28.639  89.356 -39.542  1.00 69.98           C  
ATOM   1676  HB2 PRO A 112      28.801  90.151 -38.814  1.00 69.98           H  
ATOM   1677  HB3 PRO A 112      28.192  89.760 -40.450  1.00 69.98           H  
ATOM   1678  O   PRO A 112      31.596  89.890 -38.598  1.00 69.98           O  
ATOM   1679  CG  PRO A 112      27.759  88.284 -38.910  1.00 69.98           C  
ATOM   1680  HG2 PRO A 112      27.283  87.692 -39.692  1.00 69.98           H  
ATOM   1681  HG3 PRO A 112      27.013  88.713 -38.241  1.00 69.98           H  
ATOM   1682  CD  PRO A 112      28.759  87.419 -38.156  1.00 69.98           C  
ATOM   1683  HD2 PRO A 112      28.892  87.807 -37.146  1.00 69.98           H  
ATOM   1684  HD3 PRO A 112      28.375  86.399 -38.123  1.00 69.98           H  
ATOM   1685  N   ALA A 113      31.644  90.086 -40.829  1.00 63.27           N  
ATOM   1686  H   ALA A 113      31.222  89.798 -41.700  1.00 63.27           H  
ATOM   1687  CA  ALA A 113      32.877  90.879 -40.884  1.00 63.27           C  
ATOM   1688  HA  ALA A 113      33.702  90.248 -40.554  1.00 63.27           H  
ATOM   1689  C   ALA A 113      32.877  92.125 -39.980  1.00 63.27           C  
ATOM   1690  CB  ALA A 113      33.123  91.280 -42.344  1.00 63.27           C  
ATOM   1691  HB1 ALA A 113      33.194  90.388 -42.967  1.00 63.27           H  
ATOM   1692  HB2 ALA A 113      34.058  91.836 -42.413  1.00 63.27           H  
ATOM   1693  HB3 ALA A 113      32.309  91.910 -42.702  1.00 63.27           H  
ATOM   1694  O   ALA A 113      33.922  92.482 -39.447  1.00 63.27           O  
ATOM   1695  N   THR A 114      31.722  92.772 -39.803  1.00 64.42           N  
ATOM   1696  H   THR A 114      30.881  92.396 -40.216  1.00 64.42           H  
ATOM   1697  CA  THR A 114      31.560  93.967 -38.958  1.00 64.42           C  
ATOM   1698  HA  THR A 114      32.303  94.716 -39.231  1.00 64.42           H  
ATOM   1699  C   THR A 114      31.749  93.674 -37.477  1.00 64.42           C  
ATOM   1700  CB  THR A 114      30.154  94.560 -39.139  1.00 64.42           C  
ATOM   1701  HB  THR A 114      29.948  95.279 -38.347  1.00 64.42           H  
ATOM   1702  O   THR A 114      32.270  94.509 -36.750  1.00 64.42           O  
ATOM   1703  CG2 THR A 114      30.027  95.268 -40.487  1.00 64.42           C  
ATOM   1704 HG21 THR A 114      29.025  95.689 -40.577  1.00 64.42           H  
ATOM   1705 HG22 THR A 114      30.756  96.076 -40.545  1.00 64.42           H  
ATOM   1706 HG23 THR A 114      30.195  94.565 -41.302  1.00 64.42           H  
ATOM   1707  OG1 THR A 114      29.177  93.537 -39.123  1.00 64.42           O  
ATOM   1708  HG1 THR A 114      28.870  93.425 -38.220  1.00 64.42           H  
ATOM   1709  N   GLU A 115      31.334  92.489 -37.038  1.00 64.67           N  
ATOM   1710  H   GLU A 115      30.943  91.830 -37.696  1.00 64.67           H  
ATOM   1711  CA  GLU A 115      31.473  92.044 -35.653  1.00 64.67           C  
ATOM   1712  HA  GLU A 115      31.457  92.901 -34.980  1.00 64.67           H  
ATOM   1713  C   GLU A 115      32.802  91.327 -35.431  1.00 64.67           C  
ATOM   1714  CB  GLU A 115      30.300  91.130 -35.283  1.00 64.67           C  
ATOM   1715  HB2 GLU A 115      30.489  90.701 -34.299  1.00 64.67           H  
ATOM   1716  HB3 GLU A 115      30.231  90.322 -36.011  1.00 64.67           H  
ATOM   1717  O   GLU A 115      33.253  91.250 -34.294  1.00 64.67           O  
ATOM   1718  CG  GLU A 115      28.974  91.906 -35.239  1.00 64.67           C  
ATOM   1719  HG2 GLU A 115      28.809  92.383 -36.205  1.00 64.67           H  
ATOM   1720  HG3 GLU A 115      29.051  92.691 -34.487  1.00 64.67           H  
ATOM   1721  CD  GLU A 115      27.768  91.013 -34.920  1.00 64.67           C  
ATOM   1722  OE1 GLU A 115      26.639  91.491 -35.166  1.00 64.67           O  
ATOM   1723  OE2 GLU A 115      27.975  89.862 -34.471  1.00 64.67           O  
ATOM   1724  N   ARG A 116      33.473  90.848 -36.495  1.00 61.70           N  
ATOM   1725  H   ARG A 116      33.008  90.888 -37.391  1.00 61.70           H  
ATOM   1726  CA  ARG A 116      34.774  90.167 -36.389  1.00 61.70           C  
ATOM   1727  HA  ARG A 116      34.641  89.244 -35.824  1.00 61.70           H  
ATOM   1728  C   ARG A 116      35.796  90.976 -35.628  1.00 61.70           C  
ATOM   1729  CB  ARG A 116      35.406  89.849 -37.748  1.00 61.70           C  
ATOM   1730  HB2 ARG A 116      35.263  90.683 -38.435  1.00 61.70           H  
ATOM   1731  HB3 ARG A 116      36.479  89.711 -37.616  1.00 61.70           H  
ATOM   1732  O   ARG A 116      36.552  90.375 -34.893  1.00 61.70           O  
ATOM   1733  CG  ARG A 116      34.864  88.560 -38.348  1.00 61.70           C  
ATOM   1734  HG2 ARG A 116      35.013  87.729 -37.658  1.00 61.70           H  
ATOM   1735  HG3 ARG A 116      33.796  88.677 -38.534  1.00 61.70           H  
ATOM   1736  CD  ARG A 116      35.587  88.271 -39.661  1.00 61.70           C  
ATOM   1737  HD2 ARG A 116      36.600  87.935 -39.441  1.00 61.70           H  
ATOM   1738  HD3 ARG A 116      35.633  89.185 -40.253  1.00 61.70           H  
ATOM   1739  NE  ARG A 116      34.863  87.238 -40.412  1.00 61.70           N  
ATOM   1740  HE  ARG A 116      34.039  86.853 -39.974  1.00 61.70           H  
ATOM   1741  NH1 ARG A 116      36.119  87.300 -42.325  1.00 61.70           N  
ATOM   1742 HH11 ARG A 116      36.678  88.029 -41.904  1.00 61.70           H  
ATOM   1743 HH12 ARG A 116      36.347  86.903 -43.225  1.00 61.70           H  
ATOM   1744  NH2 ARG A 116      34.457  85.805 -42.116  1.00 61.70           N  
ATOM   1745 HH21 ARG A 116      33.784  85.322 -41.538  1.00 61.70           H  
ATOM   1746 HH22 ARG A 116      34.679  85.386 -43.008  1.00 61.70           H  
ATOM   1747  CZ  ARG A 116      35.148  86.787 -41.613  1.00 61.70           C  
ATOM   1748  N   GLU A 117      35.865  92.289 -35.804  1.00 68.33           N  
ATOM   1749  H   GLU A 117      35.210  92.736 -36.430  1.00 68.33           H  
ATOM   1750  CA  GLU A 117      36.885  93.098 -35.133  1.00 68.33           C  
ATOM   1751  HA  GLU A 117      37.853  92.615 -35.265  1.00 68.33           H  
ATOM   1752  C   GLU A 117      36.620  93.183 -33.625  1.00 68.33           C  
ATOM   1753  CB  GLU A 117      36.936  94.475 -35.806  1.00 68.33           C  
ATOM   1754  HB2 GLU A 117      36.173  95.124 -35.377  1.00 68.33           H  
ATOM   1755  HB3 GLU A 117      36.715  94.343 -36.865  1.00 68.33           H  
ATOM   1756  O   GLU A 117      37.541  93.055 -32.824  1.00 68.33           O  
ATOM   1757  CG  GLU A 117      38.317  95.136 -35.709  1.00 68.33           C  
ATOM   1758  HG2 GLU A 117      39.076  94.400 -35.972  1.00 68.33           H  
ATOM   1759  HG3 GLU A 117      38.492  95.454 -34.681  1.00 68.33           H  
ATOM   1760  CD  GLU A 117      38.431  96.340 -36.660  1.00 68.33           C  
ATOM   1761  OE1 GLU A 117      39.555  96.583 -37.154  1.00 68.33           O  
ATOM   1762  OE2 GLU A 117      37.404  97.018 -36.885  1.00 68.33           O  
ATOM   1763  N   GLU A 118      35.351  93.294 -33.222  1.00 66.33           N  
ATOM   1764  H   GLU A 118      34.622  93.335 -33.919  1.00 66.33           H  
ATOM   1765  CA  GLU A 118      34.953  93.275 -31.814  1.00 66.33           C  
ATOM   1766  HA  GLU A 118      35.641  93.916 -31.263  1.00 66.33           H  
ATOM   1767  C   GLU A 118      35.053  91.863 -31.219  1.00 66.33           C  
ATOM   1768  CB  GLU A 118      33.541  93.860 -31.669  1.00 66.33           C  
ATOM   1769  HB2 GLU A 118      32.804  93.130 -32.003  1.00 66.33           H  
ATOM   1770  HB3 GLU A 118      33.464  94.751 -32.292  1.00 66.33           H  
ATOM   1771  O   GLU A 118      35.516  91.707 -30.090  1.00 66.33           O  
ATOM   1772  CG  GLU A 118      33.271  94.265 -30.212  1.00 66.33           C  
ATOM   1773  HG2 GLU A 118      33.323  93.376 -29.583  1.00 66.33           H  
ATOM   1774  HG3 GLU A 118      34.061  94.943 -29.888  1.00 66.33           H  
ATOM   1775  CD  GLU A 118      31.911  94.943 -29.990  1.00 66.33           C  
ATOM   1776  OE1 GLU A 118      31.739  95.470 -28.864  1.00 66.33           O  
ATOM   1777  OE2 GLU A 118      31.054  94.899 -30.896  1.00 66.33           O  
ATOM   1778  N   LEU A 119      34.701  90.828 -31.989  1.00 61.07           N  
ATOM   1779  H   LEU A 119      34.288  91.038 -32.886  1.00 61.07           H  
ATOM   1780  CA  LEU A 119      34.891  89.422 -31.643  1.00 61.07           C  
ATOM   1781  HA  LEU A 119      34.408  89.234 -30.684  1.00 61.07           H  
ATOM   1782  C   LEU A 119      36.376  89.104 -31.505  1.00 61.07           C  
ATOM   1783  CB  LEU A 119      34.257  88.508 -32.707  1.00 61.07           C  
ATOM   1784  HB2 LEU A 119      33.249  88.856 -32.934  1.00 61.07           H  
ATOM   1785  HB3 LEU A 119      34.842  88.586 -33.623  1.00 61.07           H  
ATOM   1786  O   LEU A 119      36.743  88.489 -30.520  1.00 61.07           O  
ATOM   1787  CG  LEU A 119      34.205  87.034 -32.246  1.00 61.07           C  
ATOM   1788  HG  LEU A 119      34.887  86.877 -31.410  1.00 61.07           H  
ATOM   1789  CD1 LEU A 119      32.805  86.667 -31.757  1.00 61.07           C  
ATOM   1790 HD11 LEU A 119      32.803  85.644 -31.380  1.00 61.07           H  
ATOM   1791 HD12 LEU A 119      32.089  86.744 -32.575  1.00 61.07           H  
ATOM   1792 HD13 LEU A 119      32.505  87.343 -30.956  1.00 61.07           H  
ATOM   1793  CD2 LEU A 119      34.637  86.080 -33.359  1.00 61.07           C  
ATOM   1794 HD21 LEU A 119      35.688  86.247 -33.594  1.00 61.07           H  
ATOM   1795 HD22 LEU A 119      34.057  86.243 -34.267  1.00 61.07           H  
ATOM   1796 HD23 LEU A 119      34.508  85.049 -33.032  1.00 61.07           H  
ATOM   1797  N   VAL A 120      37.228  89.562 -32.423  1.00 65.13           N  
ATOM   1798  H   VAL A 120      36.841  90.056 -33.214  1.00 65.13           H  
ATOM   1799  CA  VAL A 120      38.687  89.453 -32.344  1.00 65.13           C  
ATOM   1800  HA  VAL A 120      38.948  88.408 -32.180  1.00 65.13           H  
ATOM   1801  C   VAL A 120      39.165  90.221 -31.134  1.00 65.13           C  
ATOM   1802  CB  VAL A 120      39.409  89.914 -33.625  1.00 65.13           C  
ATOM   1803  HB  VAL A 120      38.990  90.863 -33.959  1.00 65.13           H  
ATOM   1804  O   VAL A 120      39.844  89.612 -30.344  1.00 65.13           O  
ATOM   1805  CG1 VAL A 120      40.921  90.098 -33.430  1.00 65.13           C  
ATOM   1806 HG11 VAL A 120      41.397  90.325 -34.383  1.00 65.13           H  
ATOM   1807 HG12 VAL A 120      41.119  90.937 -32.762  1.00 65.13           H  
ATOM   1808 HG13 VAL A 120      41.368  89.194 -33.015  1.00 65.13           H  
ATOM   1809  CG2 VAL A 120      39.250  88.864 -34.734  1.00 65.13           C  
ATOM   1810 HG21 VAL A 120      39.608  89.274 -35.679  1.00 65.13           H  
ATOM   1811 HG22 VAL A 120      39.824  87.971 -34.487  1.00 65.13           H  
ATOM   1812 HG23 VAL A 120      38.206  88.574 -34.848  1.00 65.13           H  
ATOM   1813  N   GLN A 121      38.753  91.463 -30.871  1.00 65.25           N  
ATOM   1814  H   GLN A 121      38.211  91.953 -31.568  1.00 65.25           H  
ATOM   1815  CA  GLN A 121      39.149  92.178 -29.648  1.00 65.25           C  
ATOM   1816  HA  GLN A 121      40.236  92.255 -29.612  1.00 65.25           H  
ATOM   1817  C   GLN A 121      38.673  91.486 -28.369  1.00 65.25           C  
ATOM   1818  CB  GLN A 121      38.547  93.583 -29.630  1.00 65.25           C  
ATOM   1819  HB2 GLN A 121      37.508  93.542 -29.955  1.00 65.25           H  
ATOM   1820  HB3 GLN A 121      38.565  93.958 -28.606  1.00 65.25           H  
ATOM   1821  O   GLN A 121      39.296  91.603 -27.313  1.00 65.25           O  
ATOM   1822  CG  GLN A 121      39.320  94.580 -30.491  1.00 65.25           C  
ATOM   1823  HG2 GLN A 121      39.357  94.232 -31.524  1.00 65.25           H  
ATOM   1824  HG3 GLN A 121      40.345  94.660 -30.127  1.00 65.25           H  
ATOM   1825  CD  GLN A 121      38.674  95.959 -30.448  1.00 65.25           C  
ATOM   1826  NE2 GLN A 121      39.061  96.848 -31.333  1.00 65.25           N  
ATOM   1827 HE21 GLN A 121      38.531  97.707 -31.362  1.00 65.25           H  
ATOM   1828 HE22 GLN A 121      39.662  96.562 -32.092  1.00 65.25           H  
ATOM   1829  OE1 GLN A 121      37.838  96.274 -29.611  1.00 65.25           O  
ATOM   1830  N   ARG A 122      37.518  90.823 -28.401  1.00 64.44           N  
ATOM   1831  H   ARG A 122      36.999  90.834 -29.268  1.00 64.44           H  
ATOM   1832  CA  ARG A 122      36.949  90.128 -27.246  1.00 64.44           C  
ATOM   1833  HA  ARG A 122      37.175  90.703 -26.347  1.00 64.44           H  
ATOM   1834  C   ARG A 122      37.619  88.773 -27.050  1.00 64.44           C  
ATOM   1835  CB  ARG A 122      35.427  90.068 -27.402  1.00 64.44           C  
ATOM   1836  HB2 ARG A 122      35.086  91.038 -27.766  1.00 64.44           H  
ATOM   1837  HB3 ARG A 122      35.154  89.308 -28.134  1.00 64.44           H  
ATOM   1838  O   ARG A 122      38.012  88.489 -25.927  1.00 64.44           O  
ATOM   1839  CG  ARG A 122      34.704  89.818 -26.077  1.00 64.44           C  
ATOM   1840  HG2 ARG A 122      35.060  90.522 -25.325  1.00 64.44           H  
ATOM   1841  HG3 ARG A 122      34.891  88.798 -25.741  1.00 64.44           H  
ATOM   1842  CD  ARG A 122      33.203  90.034 -26.299  1.00 64.44           C  
ATOM   1843  HD2 ARG A 122      32.855  89.322 -27.047  1.00 64.44           H  
ATOM   1844  HD3 ARG A 122      33.045  91.043 -26.682  1.00 64.44           H  
ATOM   1845  NE  ARG A 122      32.433  89.857 -25.056  1.00 64.44           N  
ATOM   1846  HE  ARG A 122      32.929  89.488 -24.257  1.00 64.44           H  
ATOM   1847  NH1 ARG A 122      30.392  90.455 -25.927  1.00 64.44           N  
ATOM   1848 HH11 ARG A 122      30.825  90.642 -26.820  1.00 64.44           H  
ATOM   1849 HH12 ARG A 122      29.395  90.584 -25.835  1.00 64.44           H  
ATOM   1850  NH2 ARG A 122      30.540  89.821 -23.792  1.00 64.44           N  
ATOM   1851 HH21 ARG A 122      29.539  89.936 -23.723  1.00 64.44           H  
ATOM   1852 HH22 ARG A 122      31.063  89.452 -23.010  1.00 64.44           H  
ATOM   1853  CZ  ARG A 122      31.131  90.047 -24.932  1.00 64.44           C  
ATOM   1854  N   LEU A 123      37.852  88.022 -28.122  1.00 59.12           N  
ATOM   1855  H   LEU A 123      37.499  88.361 -29.006  1.00 59.12           H  
ATOM   1856  CA  LEU A 123      38.678  86.817 -28.174  1.00 59.12           C  
ATOM   1857  HA  LEU A 123      38.316  86.100 -27.437  1.00 59.12           H  
ATOM   1858  C   LEU A 123      40.126  87.134 -27.833  1.00 59.12           C  
ATOM   1859  CB  LEU A 123      38.641  86.175 -29.574  1.00 59.12           C  
ATOM   1860  HB2 LEU A 123      38.780  86.955 -30.322  1.00 59.12           H  
ATOM   1861  HB3 LEU A 123      39.488  85.496 -29.671  1.00 59.12           H  
ATOM   1862  O   LEU A 123      40.728  86.361 -27.123  1.00 59.12           O  
ATOM   1863  CG  LEU A 123      37.369  85.372 -29.888  1.00 59.12           C  
ATOM   1864  HG  LEU A 123      36.485  85.962 -29.643  1.00 59.12           H  
ATOM   1865  CD1 LEU A 123      37.343  85.037 -31.377  1.00 59.12           C  
ATOM   1866 HD11 LEU A 123      36.421  84.507 -31.613  1.00 59.12           H  
ATOM   1867 HD12 LEU A 123      38.194  84.408 -31.639  1.00 59.12           H  
ATOM   1868 HD13 LEU A 123      37.383  85.957 -31.960  1.00 59.12           H  
ATOM   1869  CD2 LEU A 123      37.324  84.057 -29.105  1.00 59.12           C  
ATOM   1870 HD21 LEU A 123      37.265  84.253 -28.035  1.00 59.12           H  
ATOM   1871 HD22 LEU A 123      38.211  83.460 -29.317  1.00 59.12           H  
ATOM   1872 HD23 LEU A 123      36.441  83.489 -29.397  1.00 59.12           H  
ATOM   1873  N   GLU A 124      40.670  88.267 -28.265  1.00 63.13           N  
ATOM   1874  H   GLU A 124      40.126  88.802 -28.927  1.00 63.13           H  
ATOM   1875  CA  GLU A 124      42.001  88.783 -27.954  1.00 63.13           C  
ATOM   1876  HA  GLU A 124      42.745  88.000 -28.100  1.00 63.13           H  
ATOM   1877  C   GLU A 124      42.058  89.240 -26.513  1.00 63.13           C  
ATOM   1878  CB  GLU A 124      42.413  89.987 -28.814  1.00 63.13           C  
ATOM   1879  HB2 GLU A 124      41.573  90.677 -28.883  1.00 63.13           H  
ATOM   1880  HB3 GLU A 124      43.216  90.513 -28.299  1.00 63.13           H  
ATOM   1881  O   GLU A 124      43.072  89.006 -25.887  1.00 63.13           O  
ATOM   1882  CG  GLU A 124      42.953  89.620 -30.202  1.00 63.13           C  
ATOM   1883  HG2 GLU A 124      42.222  89.030 -30.754  1.00 63.13           H  
ATOM   1884  HG3 GLU A 124      43.834  88.993 -30.062  1.00 63.13           H  
ATOM   1885  CD  GLU A 124      43.346  90.870 -31.010  1.00 63.13           C  
ATOM   1886  OE1 GLU A 124      44.171  90.706 -31.936  1.00 63.13           O  
ATOM   1887  OE2 GLU A 124      42.873  91.981 -30.668  1.00 63.13           O  
ATOM   1888  N   ARG A 125      41.006  89.845 -25.945  1.00 62.53           N  
ATOM   1889  H   ARG A 125      40.238  90.114 -26.543  1.00 62.53           H  
ATOM   1890  CA  ARG A 125      40.936  90.117 -24.500  1.00 62.53           C  
ATOM   1891  HA  ARG A 125      41.869  90.587 -24.187  1.00 62.53           H  
ATOM   1892  C   ARG A 125      40.853  88.824 -23.702  1.00 62.53           C  
ATOM   1893  CB  ARG A 125      39.764  91.046 -24.151  1.00 62.53           C  
ATOM   1894  HB2 ARG A 125      38.905  90.816 -24.782  1.00 62.53           H  
ATOM   1895  HB3 ARG A 125      39.475  90.876 -23.114  1.00 62.53           H  
ATOM   1896  O   ARG A 125      41.534  88.712 -22.690  1.00 62.53           O  
ATOM   1897  CG  ARG A 125      40.168  92.520 -24.288  1.00 62.53           C  
ATOM   1898  HG2 ARG A 125      40.991  92.719 -23.602  1.00 62.53           H  
ATOM   1899  HG3 ARG A 125      40.517  92.724 -25.301  1.00 62.53           H  
ATOM   1900  CD  ARG A 125      39.012  93.464 -23.940  1.00 62.53           C  
ATOM   1901  HD2 ARG A 125      38.585  93.177 -22.979  1.00 62.53           H  
ATOM   1902  HD3 ARG A 125      39.427  94.468 -23.853  1.00 62.53           H  
ATOM   1903  NE  ARG A 125      37.970  93.448 -24.984  1.00 62.53           N  
ATOM   1904  HE  ARG A 125      38.044  92.708 -25.667  1.00 62.53           H  
ATOM   1905  NH1 ARG A 125      37.057  95.513 -24.555  1.00 62.53           N  
ATOM   1906 HH11 ARG A 125      36.411  96.241 -24.823  1.00 62.53           H  
ATOM   1907 HH12 ARG A 125      37.734  95.654 -23.818  1.00 62.53           H  
ATOM   1908  NH2 ARG A 125      36.241  94.276 -26.219  1.00 62.53           N  
ATOM   1909 HH21 ARG A 125      35.636  95.039 -26.489  1.00 62.53           H  
ATOM   1910 HH22 ARG A 125      36.308  93.497 -26.859  1.00 62.53           H  
ATOM   1911  CZ  ARG A 125      37.095  94.405 -25.243  1.00 62.53           C  
ATOM   1912  N   MET A 126      40.075  87.846 -24.165  1.00 55.93           N  
ATOM   1913  H   MET A 126      39.521  88.029 -24.989  1.00 55.93           H  
ATOM   1914  CA  MET A 126      40.001  86.514 -23.561  1.00 55.93           C  
ATOM   1915  HA  MET A 126      39.784  86.616 -22.498  1.00 55.93           H  
ATOM   1916  C   MET A 126      41.352  85.790 -23.669  1.00 55.93           C  
ATOM   1917  CB  MET A 126      38.870  85.696 -24.208  1.00 55.93           C  
ATOM   1918  HB2 MET A 126      38.980  84.654 -23.909  1.00 55.93           H  
ATOM   1919  HB3 MET A 126      38.952  85.748 -25.294  1.00 55.93           H  
ATOM   1920  O   MET A 126      41.858  85.299 -22.669  1.00 55.93           O  
ATOM   1921  CG  MET A 126      37.479  86.180 -23.776  1.00 55.93           C  
ATOM   1922  HG2 MET A 126      37.359  85.985 -22.710  1.00 55.93           H  
ATOM   1923  HG3 MET A 126      37.413  87.258 -23.919  1.00 55.93           H  
ATOM   1924  SD  MET A 126      36.092  85.414 -24.662  1.00 55.93           S  
ATOM   1925  CE  MET A 126      36.202  83.712 -24.038  1.00 55.93           C  
ATOM   1926  HE1 MET A 126      35.387  83.121 -24.456  1.00 55.93           H  
ATOM   1927  HE2 MET A 126      37.148  83.264 -24.341  1.00 55.93           H  
ATOM   1928  HE3 MET A 126      36.127  83.708 -22.951  1.00 55.93           H  
ATOM   1929  N   LEU A 127      41.987  85.813 -24.842  1.00 52.85           N  
ATOM   1930  H   LEU A 127      41.488  86.214 -25.623  1.00 52.85           H  
ATOM   1931  CA  LEU A 127      43.319  85.275 -25.128  1.00 52.85           C  
ATOM   1932  HA  LEU A 127      43.355  84.230 -24.817  1.00 52.85           H  
ATOM   1933  C   LEU A 127      44.405  86.031 -24.365  1.00 52.85           C  
ATOM   1934  CB  LEU A 127      43.626  85.345 -26.639  1.00 52.85           C  
ATOM   1935  HB2 LEU A 127      44.702  85.449 -26.784  1.00 52.85           H  
ATOM   1936  HB3 LEU A 127      43.180  86.251 -27.050  1.00 52.85           H  
ATOM   1937  O   LEU A 127      45.337  85.415 -23.872  1.00 52.85           O  
ATOM   1938  CG  LEU A 127      43.161  84.113 -27.434  1.00 52.85           C  
ATOM   1939  HG  LEU A 127      42.207  83.759 -27.043  1.00 52.85           H  
ATOM   1940  CD1 LEU A 127      42.989  84.446 -28.917  1.00 52.85           C  
ATOM   1941 HD11 LEU A 127      42.666  83.556 -29.456  1.00 52.85           H  
ATOM   1942 HD12 LEU A 127      43.928  84.804 -29.340  1.00 52.85           H  
ATOM   1943 HD13 LEU A 127      42.225  85.214 -29.036  1.00 52.85           H  
ATOM   1944  CD2 LEU A 127      44.209  83.002 -27.321  1.00 52.85           C  
ATOM   1945 HD21 LEU A 127      44.358  82.732 -26.275  1.00 52.85           H  
ATOM   1946 HD22 LEU A 127      45.156  83.320 -27.756  1.00 52.85           H  
ATOM   1947 HD23 LEU A 127      43.855  82.119 -27.853  1.00 52.85           H  
ATOM   1948  N   ALA A 128      44.316  87.354 -24.249  1.00 53.24           N  
ATOM   1949  H   ALA A 128      43.560  87.820 -24.728  1.00 53.24           H  
ATOM   1950  CA  ALA A 128      45.274  88.187 -23.528  1.00 53.24           C  
ATOM   1951  HA  ALA A 128      46.281  87.884 -23.815  1.00 53.24           H  
ATOM   1952  C   ALA A 128      45.148  87.984 -22.022  1.00 53.24           C  
ATOM   1953  CB  ALA A 128      45.100  89.669 -23.885  1.00 53.24           C  
ATOM   1954  HB1 ALA A 128      45.820  90.264 -23.324  1.00 53.24           H  
ATOM   1955  HB2 ALA A 128      45.278  89.820 -24.950  1.00 53.24           H  
ATOM   1956  HB3 ALA A 128      44.094  90.000 -23.628  1.00 53.24           H  
ATOM   1957  O   ALA A 128      46.165  88.017 -21.340  1.00 53.24           O  
ATOM   1958  N   ALA A 129      43.939  87.733 -21.512  1.00 46.30           N  
ATOM   1959  H   ALA A 129      43.130  87.802 -22.112  1.00 46.30           H  
ATOM   1960  CA  ALA A 129      43.725  87.292 -20.138  1.00 46.30           C  
ATOM   1961  HA  ALA A 129      44.289  87.941 -19.467  1.00 46.30           H  
ATOM   1962  C   ALA A 129      44.231  85.855 -19.916  1.00 46.30           C  
ATOM   1963  CB  ALA A 129      42.236  87.432 -19.804  1.00 46.30           C  
ATOM   1964  HB1 ALA A 129      41.923  88.469 -19.931  1.00 46.30           H  
ATOM   1965  HB2 ALA A 129      42.066  87.135 -18.770  1.00 46.30           H  
ATOM   1966  HB3 ALA A 129      41.641  86.794 -20.458  1.00 46.30           H  
ATOM   1967  O   ALA A 129      44.762  85.560 -18.850  1.00 46.30           O  
ATOM   1968  N   LEU A 130      44.127  84.985 -20.929  1.00 44.11           N  
ATOM   1969  H   LEU A 130      43.563  85.255 -21.722  1.00 44.11           H  
ATOM   1970  CA  LEU A 130      44.701  83.633 -20.935  1.00 44.11           C  
ATOM   1971  HA  LEU A 130      44.455  83.133 -19.998  1.00 44.11           H  
ATOM   1972  C   LEU A 130      46.234  83.631 -21.043  1.00 44.11           C  
ATOM   1973  CB  LEU A 130      44.095  82.837 -22.109  1.00 44.11           C  
ATOM   1974  HB2 LEU A 130      44.829  82.126 -22.488  1.00 44.11           H  
ATOM   1975  HB3 LEU A 130      43.878  83.528 -22.924  1.00 44.11           H  
ATOM   1976  O   LEU A 130      46.882  82.731 -20.521  1.00 44.11           O  
ATOM   1977  CG  LEU A 130      42.814  82.067 -21.752  1.00 44.11           C  
ATOM   1978  HG  LEU A 130      42.215  82.652 -21.055  1.00 44.11           H  
ATOM   1979  CD1 LEU A 130      41.977  81.799 -23.004  1.00 44.11           C  
ATOM   1980 HD11 LEU A 130      41.084  81.237 -22.733  1.00 44.11           H  
ATOM   1981 HD12 LEU A 130      41.671  82.743 -23.456  1.00 44.11           H  
ATOM   1982 HD13 LEU A 130      42.557  81.223 -23.726  1.00 44.11           H  
ATOM   1983  CD2 LEU A 130      43.171  80.721 -21.119  1.00 44.11           C  
ATOM   1984 HD21 LEU A 130      43.729  80.104 -21.824  1.00 44.11           H  
ATOM   1985 HD22 LEU A 130      43.776  80.877 -20.226  1.00 44.11           H  
ATOM   1986 HD23 LEU A 130      42.260  80.196 -20.835  1.00 44.11           H  
ATOM   1987  N   ARG A 131      46.839  84.616 -21.717  1.00 42.93           N  
ATOM   1988  H   ARG A 131      46.230  85.270 -22.188  1.00 42.93           H  
ATOM   1989  CA  ARG A 131      48.273  84.619 -22.061  1.00 42.93           C  
ATOM   1990  HA  ARG A 131      48.458  83.764 -22.710  1.00 42.93           H  
ATOM   1991  C   ARG A 131      49.221  84.421 -20.877  1.00 42.93           C  
ATOM   1992  CB  ARG A 131      48.671  85.910 -22.794  1.00 42.93           C  
ATOM   1993  HB2 ARG A 131      49.666  86.215 -22.468  1.00 42.93           H  
ATOM   1994  HB3 ARG A 131      47.981  86.715 -22.541  1.00 42.93           H  
ATOM   1995  O   ARG A 131      50.124  83.597 -21.020  1.00 42.93           O  
ATOM   1996  CG  ARG A 131      48.719  85.741 -24.311  1.00 42.93           C  
ATOM   1997  HG2 ARG A 131      49.397  84.929 -24.574  1.00 42.93           H  
ATOM   1998  HG3 ARG A 131      47.723  85.515 -24.691  1.00 42.93           H  
ATOM   1999  CD  ARG A 131      49.227  87.049 -24.921  1.00 42.93           C  
ATOM   2000  HD2 ARG A 131      48.632  87.871 -24.524  1.00 42.93           H  
ATOM   2001  HD3 ARG A 131      50.268  87.193 -24.632  1.00 42.93           H  
ATOM   2002  NE  ARG A 131      49.113  87.038 -26.388  1.00 42.93           N  
ATOM   2003  HE  ARG A 131      48.776  86.184 -26.809  1.00 42.93           H  
ATOM   2004  NH1 ARG A 131      49.763  89.210 -26.742  1.00 42.93           N  
ATOM   2005 HH11 ARG A 131      49.929  89.309 -25.751  1.00 42.93           H  
ATOM   2006 HH12 ARG A 131      49.883  89.991 -27.371  1.00 42.93           H  
ATOM   2007  NH2 ARG A 131      49.086  87.964 -28.466  1.00 42.93           N  
ATOM   2008 HH21 ARG A 131      49.166  88.768 -29.071  1.00 42.93           H  
ATOM   2009 HH22 ARG A 131      48.704  87.109 -28.844  1.00 42.93           H  
ATOM   2010  CZ  ARG A 131      49.324  88.065 -27.189  1.00 42.93           C  
ATOM   2011  N   PRO A 132      49.089  85.155 -19.751  1.00 37.30           N  
ATOM   2012  CA  PRO A 132      50.056  85.085 -18.658  1.00 37.30           C  
ATOM   2013  HA  PRO A 132      51.029  85.420 -19.017  1.00 37.30           H  
ATOM   2014  C   PRO A 132      50.196  83.672 -18.090  1.00 37.30           C  
ATOM   2015  CB  PRO A 132      49.546  86.049 -17.580  1.00 37.30           C  
ATOM   2016  HB2 PRO A 132      50.366  86.574 -17.090  1.00 37.30           H  
ATOM   2017  HB3 PRO A 132      48.954  85.507 -16.843  1.00 37.30           H  
ATOM   2018  O   PRO A 132      51.240  83.343 -17.537  1.00 37.30           O  
ATOM   2019  CG  PRO A 132      48.632  87.009 -18.334  1.00 37.30           C  
ATOM   2020  HG2 PRO A 132      47.846  87.412 -17.695  1.00 37.30           H  
ATOM   2021  HG3 PRO A 132      49.226  87.812 -18.771  1.00 37.30           H  
ATOM   2022  CD  PRO A 132      48.065  86.135 -19.442  1.00 37.30           C  
ATOM   2023  HD2 PRO A 132      47.176  85.618 -19.081  1.00 37.30           H  
ATOM   2024  HD3 PRO A 132      47.834  86.755 -20.308  1.00 37.30           H  
ATOM   2025  N   VAL A 133      49.165  82.837 -18.265  1.00 36.43           N  
ATOM   2026  H   VAL A 133      48.358  83.166 -18.775  1.00 36.43           H  
ATOM   2027  CA  VAL A 133      49.110  81.460 -17.767  1.00 36.43           C  
ATOM   2028  HA  VAL A 133      49.238  81.471 -16.685  1.00 36.43           H  
ATOM   2029  C   VAL A 133      50.234  80.603 -18.350  1.00 36.43           C  
ATOM   2030  CB  VAL A 133      47.738  80.830 -18.094  1.00 36.43           C  
ATOM   2031  HB  VAL A 133      47.636  80.737 -19.175  1.00 36.43           H  
ATOM   2032  O   VAL A 133      50.783  79.766 -17.643  1.00 36.43           O  
ATOM   2033  CG1 VAL A 133      47.592  79.428 -17.492  1.00 36.43           C  
ATOM   2034 HG11 VAL A 133      47.747  79.462 -16.413  1.00 36.43           H  
ATOM   2035 HG12 VAL A 133      46.598  79.035 -17.700  1.00 36.43           H  
ATOM   2036 HG13 VAL A 133      48.320  78.747 -17.932  1.00 36.43           H  
ATOM   2037  CG2 VAL A 133      46.573  81.677 -17.550  1.00 36.43           C  
ATOM   2038 HG21 VAL A 133      46.641  81.750 -16.465  1.00 36.43           H  
ATOM   2039 HG22 VAL A 133      45.625  81.208 -17.818  1.00 36.43           H  
ATOM   2040 HG23 VAL A 133      46.578  82.681 -17.973  1.00 36.43           H  
ATOM   2041  N   ALA A 134      50.618  80.825 -19.611  1.00 31.87           N  
ATOM   2042  H   ALA A 134      50.179  81.571 -20.132  1.00 31.87           H  
ATOM   2043  CA  ALA A 134      51.570  79.953 -20.299  1.00 31.87           C  
ATOM   2044  HA  ALA A 134      51.223  78.923 -20.217  1.00 31.87           H  
ATOM   2045  C   ALA A 134      52.991  79.998 -19.713  1.00 31.87           C  
ATOM   2046  CB  ALA A 134      51.589  80.347 -21.782  1.00 31.87           C  
ATOM   2047  HB1 ALA A 134      50.588  80.251 -22.202  1.00 31.87           H  
ATOM   2048  HB2 ALA A 134      52.264  79.684 -22.324  1.00 31.87           H  
ATOM   2049  HB3 ALA A 134      51.932  81.376 -21.891  1.00 31.87           H  
ATOM   2050  O   ALA A 134      53.736  79.033 -19.846  1.00 31.87           O  
ATOM   2051  N   GLN A 135      53.399  81.128 -19.122  1.00 29.18           N  
ATOM   2052  H   GLN A 135      52.718  81.849 -18.934  1.00 29.18           H  
ATOM   2053  CA  GLN A 135      54.821  81.411 -18.897  1.00 29.18           C  
ATOM   2054  HA  GLN A 135      55.372  81.204 -19.815  1.00 29.18           H  
ATOM   2055  C   GLN A 135      55.482  80.571 -17.812  1.00 29.18           C  
ATOM   2056  CB  GLN A 135      55.016  82.883 -18.518  1.00 29.18           C  
ATOM   2057  HB2 GLN A 135      55.993  83.004 -18.051  1.00 29.18           H  
ATOM   2058  HB3 GLN A 135      54.256  83.184 -17.796  1.00 29.18           H  
ATOM   2059  O   GLN A 135      56.696  80.389 -17.868  1.00 29.18           O  
ATOM   2060  CG  GLN A 135      54.977  83.803 -19.738  1.00 29.18           C  
ATOM   2061  HG2 GLN A 135      53.983  83.777 -20.185  1.00 29.18           H  
ATOM   2062  HG3 GLN A 135      55.699  83.449 -20.474  1.00 29.18           H  
ATOM   2063  CD  GLN A 135      55.318  85.245 -19.379  1.00 29.18           C  
ATOM   2064  NE2 GLN A 135      55.582  86.080 -20.358  1.00 29.18           N  
ATOM   2065 HE21 GLN A 135      55.613  85.753 -21.313  1.00 29.18           H  
ATOM   2066 HE22 GLN A 135      55.843  87.011 -20.066  1.00 29.18           H  
ATOM   2067  OE1 GLN A 135      55.354  85.670 -18.238  1.00 29.18           O  
ATOM   2068  N   ALA A 136      54.732  80.133 -16.801  1.00 27.57           N  
ATOM   2069  H   ALA A 136      53.730  80.243 -16.855  1.00 27.57           H  
ATOM   2070  CA  ALA A 136      55.299  79.534 -15.597  1.00 27.57           C  
ATOM   2071  HA  ALA A 136      56.194  80.093 -15.327  1.00 27.57           H  
ATOM   2072  C   ALA A 136      55.752  78.081 -15.846  1.00 27.57           C  
ATOM   2073  CB  ALA A 136      54.294  79.700 -14.448  1.00 27.57           C  
ATOM   2074  HB1 ALA A 136      53.376  79.159 -14.678  1.00 27.57           H  
ATOM   2075  HB2 ALA A 136      54.720  79.296 -13.530  1.00 27.57           H  
ATOM   2076  HB3 ALA A 136      54.066  80.756 -14.302  1.00 27.57           H  
ATOM   2077  O   ALA A 136      55.222  77.150 -15.253  1.00 27.57           O  
ATOM   2078  N   ALA A 137      56.709  77.886 -16.756  1.00 25.67           N  
ATOM   2079  H   ALA A 137      57.037  78.692 -17.269  1.00 25.67           H  
ATOM   2080  CA  ALA A 137      57.269  76.587 -17.101  1.00 25.67           C  
ATOM   2081  HA  ALA A 137      56.486  75.831 -17.047  1.00 25.67           H  
ATOM   2082  C   ALA A 137      58.385  76.161 -16.136  1.00 25.67           C  
ATOM   2083  CB  ALA A 137      57.778  76.651 -18.550  1.00 25.67           C  
ATOM   2084  HB1 ALA A 137      58.197  75.684 -18.831  1.00 25.67           H  
ATOM   2085  HB2 ALA A 137      56.950  76.885 -19.220  1.00 25.67           H  
ATOM   2086  HB3 ALA A 137      58.551  77.411 -18.655  1.00 25.67           H  
ATOM   2087  O   ALA A 137      58.313  75.103 -15.522  1.00 25.67           O  
ATOM   2088  N   ASP A 138      59.438  76.977 -16.034  1.00 23.89           N  
ATOM   2089  H   ASP A 138      59.392  77.829 -16.576  1.00 23.89           H  
ATOM   2090  CA  ASP A 138      60.794  76.441 -15.831  1.00 23.89           C  
ATOM   2091  HA  ASP A 138      60.955  75.603 -16.510  1.00 23.89           H  
ATOM   2092  C   ASP A 138      61.119  75.918 -14.427  1.00 23.89           C  
ATOM   2093  CB  ASP A 138      61.817  77.555 -16.151  1.00 23.89           C  
ATOM   2094  HB2 ASP A 138      62.740  77.354 -15.607  1.00 23.89           H  
ATOM   2095  HB3 ASP A 138      61.438  78.511 -15.788  1.00 23.89           H  
ATOM   2096  O   ASP A 138      61.982  75.060 -14.266  1.00 23.89           O  
ATOM   2097  CG  ASP A 138      62.207  77.681 -17.625  1.00 23.89           C  
ATOM   2098  OD1 ASP A 138      61.904  76.754 -18.407  1.00 23.89           O  
ATOM   2099  OD2 ASP A 138      62.818  78.722 -17.953  1.00 23.89           O  
ATOM   2100  N   ALA A 139      60.584  76.565 -13.394  1.00 22.64           N  
ATOM   2101  H   ALA A 139      59.775  77.130 -13.610  1.00 22.64           H  
ATOM   2102  CA  ALA A 139      61.514  77.099 -12.400  1.00 22.64           C  
ATOM   2103  HA  ALA A 139      62.377  77.492 -12.939  1.00 22.64           H  
ATOM   2104  C   ALA A 139      62.087  76.103 -11.379  1.00 22.64           C  
ATOM   2105  CB  ALA A 139      60.846  78.287 -11.695  1.00 22.64           C  
ATOM   2106  HB1 ALA A 139      60.567  79.041 -12.431  1.00 22.64           H  
ATOM   2107  HB2 ALA A 139      59.953  77.959 -11.164  1.00 22.64           H  
ATOM   2108  HB3 ALA A 139      61.545  78.731 -10.986  1.00 22.64           H  
ATOM   2109  O   ALA A 139      63.303  76.004 -11.205  1.00 22.64           O  
ATOM   2110  N   SER A 140      61.228  75.540 -10.531  1.00 20.21           N  
ATOM   2111  H   SER A 140      60.240  75.568 -10.739  1.00 20.21           H  
ATOM   2112  CA  SER A 140      61.640  75.222  -9.160  1.00 20.21           C  
ATOM   2113  HA  SER A 140      62.341  75.988  -8.830  1.00 20.21           H  
ATOM   2114  C   SER A 140      62.364  73.878  -9.068  1.00 20.21           C  
ATOM   2115  CB  SER A 140      60.444  75.308  -8.211  1.00 20.21           C  
ATOM   2116  HB2 SER A 140      60.112  76.344  -8.144  1.00 20.21           H  
ATOM   2117  HB3 SER A 140      60.740  74.970  -7.218  1.00 20.21           H  
ATOM   2118  O   SER A 140      61.725  72.831  -9.073  1.00 20.21           O  
ATOM   2119  OG  SER A 140      59.378  74.519  -8.684  1.00 20.21           O  
ATOM   2120  HG  SER A 140      59.728  73.650  -8.894  1.00 20.21           H  
ATOM   2121  N   GLY A 141      63.697  73.929  -8.970  1.00 20.88           N  
ATOM   2122  H   GLY A 141      64.117  74.834  -9.127  1.00 20.88           H  
ATOM   2123  CA  GLY A 141      64.563  72.757  -9.118  1.00 20.88           C  
ATOM   2124  HA2 GLY A 141      64.144  72.113  -9.891  1.00 20.88           H  
ATOM   2125  HA3 GLY A 141      65.536  73.094  -9.475  1.00 20.88           H  
ATOM   2126  C   GLY A 141      64.801  71.887  -7.880  1.00 20.88           C  
ATOM   2127  O   GLY A 141      64.597  70.682  -7.923  1.00 20.88           O  
ATOM   2128  N   THR A 142      65.369  72.445  -6.812  1.00 20.35           N  
ATOM   2129  H   THR A 142      65.473  73.449  -6.775  1.00 20.35           H  
ATOM   2130  CA  THR A 142      66.275  71.652  -5.954  1.00 20.35           C  
ATOM   2131  HA  THR A 142      66.846  70.961  -6.575  1.00 20.35           H  
ATOM   2132  C   THR A 142      65.607  70.801  -4.891  1.00 20.35           C  
ATOM   2133  CB  THR A 142      67.260  72.574  -5.219  1.00 20.35           C  
ATOM   2134  HB  THR A 142      67.716  72.037  -4.387  1.00 20.35           H  
ATOM   2135  O   THR A 142      66.183  69.814  -4.451  1.00 20.35           O  
ATOM   2136  CG2 THR A 142      68.372  73.055  -6.144  1.00 20.35           C  
ATOM   2137 HG21 THR A 142      67.953  73.621  -6.976  1.00 20.35           H  
ATOM   2138 HG22 THR A 142      68.918  72.195  -6.533  1.00 20.35           H  
ATOM   2139 HG23 THR A 142      69.065  73.687  -5.588  1.00 20.35           H  
ATOM   2140  OG1 THR A 142      66.604  73.729  -4.730  1.00 20.35           O  
ATOM   2141  HG1 THR A 142      67.180  74.118  -4.068  1.00 20.35           H  
ATOM   2142  N   GLY A 143      64.486  71.292  -4.375  1.00 17.89           N  
ATOM   2143  H   GLY A 143      64.013  71.968  -4.958  1.00 17.89           H  
ATOM   2144  CA  GLY A 143      64.491  71.596  -2.954  1.00 17.89           C  
ATOM   2145  HA2 GLY A 143      63.560  72.103  -2.699  1.00 17.89           H  
ATOM   2146  HA3 GLY A 143      65.309  72.285  -2.740  1.00 17.89           H  
ATOM   2147  C   GLY A 143      64.660  70.397  -2.040  1.00 17.89           C  
ATOM   2148  O   GLY A 143      65.729  70.156  -1.488  1.00 17.89           O  
ATOM   2149  N   ALA A 144      63.512  69.830  -1.700  1.00 18.52           N  
ATOM   2150  H   ALA A 144      62.697  70.026  -2.262  1.00 18.52           H  
ATOM   2151  CA  ALA A 144      63.306  69.626  -0.285  1.00 18.52           C  
ATOM   2152  HA  ALA A 144      63.778  70.441   0.263  1.00 18.52           H  
ATOM   2153  C   ALA A 144      63.963  68.353   0.204  1.00 18.52           C  
ATOM   2154  CB  ALA A 144      61.807  69.683   0.024  1.00 18.52           C  
ATOM   2155  HB1 ALA A 144      61.402  70.652  -0.266  1.00 18.52           H  
ATOM   2156  HB2 ALA A 144      61.277  68.895  -0.511  1.00 18.52           H  
ATOM   2157  HB3 ALA A 144      61.653  69.545   1.095  1.00 18.52           H  
ATOM   2158  O   ALA A 144      64.683  68.423   1.191  1.00 18.52           O  
ATOM   2159  N   ASN A 145      63.603  67.222  -0.414  1.00 17.78           N  
ATOM   2160  H   ASN A 145      63.198  67.302  -1.337  1.00 17.78           H  
ATOM   2161  CA  ASN A 145      63.085  66.158   0.429  1.00 17.78           C  
ATOM   2162  HA  ASN A 145      62.359  66.648   1.078  1.00 17.78           H  
ATOM   2163  C   ASN A 145      64.201  65.577   1.303  1.00 17.78           C  
ATOM   2164  CB  ASN A 145      62.288  65.116  -0.374  1.00 17.78           C  
ATOM   2165  HB2 ASN A 145      62.955  64.344  -0.756  1.00 17.78           H  
ATOM   2166  HB3 ASN A 145      61.788  65.595  -1.216  1.00 17.78           H  
ATOM   2167  O   ASN A 145      64.992  64.763   0.826  1.00 17.78           O  
ATOM   2168  CG  ASN A 145      61.208  64.479   0.491  1.00 17.78           C  
ATOM   2169  ND2 ASN A 145      60.502  63.502  -0.021  1.00 17.78           N  
ATOM   2170 HD21 ASN A 145      60.757  63.087  -0.906  1.00 17.78           H  
ATOM   2171 HD22 ASN A 145      59.872  63.046   0.624  1.00 17.78           H  
ATOM   2172  OD1 ASN A 145      60.946  64.886   1.610  1.00 17.78           O  
ATOM   2173  N   PRO A 146      64.307  66.047   2.557  1.00 19.27           N  
ATOM   2174  CA  PRO A 146      65.473  65.786   3.374  1.00 19.27           C  
ATOM   2175  HA  PRO A 146      66.383  65.754   2.776  1.00 19.27           H  
ATOM   2176  C   PRO A 146      65.305  64.469   4.111  1.00 19.27           C  
ATOM   2177  CB  PRO A 146      65.509  66.965   4.351  1.00 19.27           C  
ATOM   2178  HB2 PRO A 146      66.048  66.735   5.269  1.00 19.27           H  
ATOM   2179  HB3 PRO A 146      65.961  67.825   3.856  1.00 19.27           H  
ATOM   2180  O   PRO A 146      66.201  64.119   4.871  1.00 19.27           O  
ATOM   2181  CG  PRO A 146      64.030  67.251   4.613  1.00 19.27           C  
ATOM   2182  HG2 PRO A 146      63.863  68.301   4.854  1.00 19.27           H  
ATOM   2183  HG3 PRO A 146      63.671  66.612   5.420  1.00 19.27           H  
ATOM   2184  CD  PRO A 146      63.343  66.857   3.307  1.00 19.27           C  
ATOM   2185  HD2 PRO A 146      62.447  66.275   3.522  1.00 19.27           H  
ATOM   2186  HD3 PRO A 146      63.060  67.762   2.770  1.00 19.27           H  
ATOM   2187  N   SER A 147      64.107  63.865   4.007  1.00 18.04           N  
ATOM   2188  H   SER A 147      63.505  64.107   3.233  1.00 18.04           H  
ATOM   2189  CA  SER A 147      63.484  63.170   5.121  1.00 18.04           C  
ATOM   2190  HA  SER A 147      63.313  63.897   5.915  1.00 18.04           H  
ATOM   2191  C   SER A 147      64.445  62.124   5.631  1.00 18.04           C  
ATOM   2192  CB  SER A 147      62.120  62.579   4.766  1.00 18.04           C  
ATOM   2193  HB2 SER A 147      61.415  63.389   4.580  1.00 18.04           H  
ATOM   2194  HB3 SER A 147      61.751  61.979   5.598  1.00 18.04           H  
ATOM   2195  O   SER A 147      64.844  61.213   4.907  1.00 18.04           O  
ATOM   2196  OG  SER A 147      62.205  61.780   3.609  1.00 18.04           O  
ATOM   2197  HG  SER A 147      62.813  61.061   3.799  1.00 18.04           H  
ATOM   2198  N   GLY A 148      64.875  62.369   6.861  1.00 18.13           N  
ATOM   2199  H   GLY A 148      64.462  63.129   7.382  1.00 18.13           H  
ATOM   2200  CA  GLY A 148      66.006  61.698   7.462  1.00 18.13           C  
ATOM   2201  HA2 GLY A 148      66.447  62.327   8.235  1.00 18.13           H  
ATOM   2202  HA3 GLY A 148      66.759  61.486   6.703  1.00 18.13           H  
ATOM   2203  C   GLY A 148      65.576  60.395   8.078  1.00 18.13           C  
ATOM   2204  O   GLY A 148      65.882  60.210   9.248  1.00 18.13           O  
ATOM   2205  N   ASP A 149      64.803  59.586   7.344  1.00 19.91           N  
ATOM   2206  H   ASP A 149      64.639  59.795   6.370  1.00 19.91           H  
ATOM   2207  CA  ASP A 149      64.261  58.363   7.918  1.00 19.91           C  
ATOM   2208  HA  ASP A 149      63.625  58.665   8.750  1.00 19.91           H  
ATOM   2209  C   ASP A 149      65.406  57.560   8.526  1.00 19.91           C  
ATOM   2210  CB  ASP A 149      63.395  57.553   6.942  1.00 19.91           C  
ATOM   2211  HB2 ASP A 149      63.794  57.645   5.932  1.00 19.91           H  
ATOM   2212  HB3 ASP A 149      63.448  56.502   7.227  1.00 19.91           H  
ATOM   2213  O   ASP A 149      66.485  57.403   7.947  1.00 19.91           O  
ATOM   2214  CG  ASP A 149      61.911  57.955   6.958  1.00 19.91           C  
ATOM   2215  OD1 ASP A 149      61.521  58.843   7.752  1.00 19.91           O  
ATOM   2216  OD2 ASP A 149      61.163  57.377   6.139  1.00 19.91           O  
ATOM   2217  N   ASP A 150      65.157  57.242   9.786  1.00 20.50           N  
ATOM   2218  H   ASP A 150      64.186  57.281  10.063  1.00 20.50           H  
ATOM   2219  CA  ASP A 150      66.085  57.505  10.871  1.00 20.50           C  
ATOM   2220  HA  ASP A 150      66.861  58.197  10.544  1.00 20.50           H  
ATOM   2221  C   ASP A 150      66.776  56.199  11.277  1.00 20.50           C  
ATOM   2222  CB  ASP A 150      65.227  58.206  11.968  1.00 20.50           C  
ATOM   2223  HB2 ASP A 150      64.461  57.510  12.310  1.00 20.50           H  
ATOM   2224  HB3 ASP A 150      64.707  59.046  11.508  1.00 20.50           H  
ATOM   2225  O   ASP A 150      67.346  55.474  10.463  1.00 20.50           O  
ATOM   2226  CG  ASP A 150      65.971  58.756  13.194  1.00 20.50           C  
ATOM   2227  OD1 ASP A 150      67.221  58.821  13.168  1.00 20.50           O  
ATOM   2228  OD2 ASP A 150      65.282  59.030  14.202  1.00 20.50           O  
ATOM   2229  N   LEU A 151      66.688  55.938  12.572  1.00 20.61           N  
ATOM   2230  H   LEU A 151      66.268  56.687  13.104  1.00 20.61           H  
ATOM   2231  CA  LEU A 151      67.078  54.800  13.374  1.00 20.61           C  
ATOM   2232  HA  LEU A 151      68.137  54.879  13.617  1.00 20.61           H  
ATOM   2233  C   LEU A 151      66.827  53.447  12.681  1.00 20.61           C  
ATOM   2234  CB  LEU A 151      66.213  54.945  14.649  1.00 20.61           C  
ATOM   2235  HB2 LEU A 151      66.290  54.061  15.283  1.00 20.61           H  
ATOM   2236  HB3 LEU A 151      65.172  54.990  14.328  1.00 20.61           H  
ATOM   2237  O   LEU A 151      66.096  53.300  11.718  1.00 20.61           O  
ATOM   2238  CG  LEU A 151      66.518  56.196  15.502  1.00 20.61           C  
ATOM   2239  HG  LEU A 151      66.748  57.046  14.860  1.00 20.61           H  
ATOM   2240  CD1 LEU A 151      65.308  56.562  16.359  1.00 20.61           C  
ATOM   2241 HD11 LEU A 151      64.466  56.791  15.706  1.00 20.61           H  
ATOM   2242 HD12 LEU A 151      65.533  57.459  16.936  1.00 20.61           H  
ATOM   2243 HD13 LEU A 151      65.047  55.738  17.023  1.00 20.61           H  
ATOM   2244  CD2 LEU A 151      67.738  56.008  16.399  1.00 20.61           C  
ATOM   2245 HD21 LEU A 151      68.610  55.792  15.781  1.00 20.61           H  
ATOM   2246 HD22 LEU A 151      67.565  55.189  17.097  1.00 20.61           H  
ATOM   2247 HD23 LEU A 151      67.919  56.931  16.950  1.00 20.61           H  
ATOM   2248  N   GLY A 152      67.314  52.330  13.176  1.00 21.99           N  
ATOM   2249  H   GLY A 152      67.065  51.516  12.633  1.00 21.99           H  
ATOM   2250  CA  GLY A 152      68.137  52.109  14.347  1.00 21.99           C  
ATOM   2251  HA2 GLY A 152      68.007  52.895  15.090  1.00 21.99           H  
ATOM   2252  HA3 GLY A 152      69.185  52.086  14.046  1.00 21.99           H  
ATOM   2253  C   GLY A 152      67.797  50.779  14.993  1.00 21.99           C  
ATOM   2254  O   GLY A 152      68.707  50.142  15.510  1.00 21.99           O  
ATOM   2255  N   GLU A 153      66.525  50.366  14.991  1.00 23.65           N  
ATOM   2256  H   GLU A 153      65.814  50.904  14.516  1.00 23.65           H  
ATOM   2257  CA  GLU A 153      66.111  49.305  15.907  1.00 23.65           C  
ATOM   2258  HA  GLU A 153      66.627  49.522  16.842  1.00 23.65           H  
ATOM   2259  C   GLU A 153      66.618  47.907  15.570  1.00 23.65           C  
ATOM   2260  CB  GLU A 153      64.616  49.336  16.247  1.00 23.65           C  
ATOM   2261  HB2 GLU A 153      64.325  48.352  16.616  1.00 23.65           H  
ATOM   2262  HB3 GLU A 153      64.025  49.561  15.359  1.00 23.65           H  
ATOM   2263  O   GLU A 153      67.074  47.592  14.470  1.00 23.65           O  
ATOM   2264  CG  GLU A 153      64.351  50.372  17.354  1.00 23.65           C  
ATOM   2265  HG2 GLU A 153      65.154  50.326  18.090  1.00 23.65           H  
ATOM   2266  HG3 GLU A 153      64.365  51.368  16.912  1.00 23.65           H  
ATOM   2267  CD  GLU A 153      63.032  50.152  18.109  1.00 23.65           C  
ATOM   2268  OE1 GLU A 153      62.842  50.871  19.116  1.00 23.65           O  
ATOM   2269  OE2 GLU A 153      62.241  49.275  17.698  1.00 23.65           O  
ATOM   2270  N   ALA A 154      66.645  47.136  16.651  1.00 22.61           N  
ATOM   2271  H   ALA A 154      66.022  47.388  17.405  1.00 22.61           H  
ATOM   2272  CA  ALA A 154      67.811  46.385  17.048  1.00 22.61           C  
ATOM   2273  HA  ALA A 154      68.689  46.983  16.803  1.00 22.61           H  
ATOM   2274  C   ALA A 154      67.957  45.051  16.323  1.00 22.61           C  
ATOM   2275  CB  ALA A 154      67.760  46.221  18.575  1.00 22.61           C  
ATOM   2276  HB1 ALA A 154      68.656  45.713  18.933  1.00 22.61           H  
ATOM   2277  HB2 ALA A 154      66.892  45.623  18.853  1.00 22.61           H  
ATOM   2278  HB3 ALA A 154      67.692  47.197  19.056  1.00 22.61           H  
ATOM   2279  O   ALA A 154      67.039  44.512  15.703  1.00 22.61           O  
ATOM   2280  N   GLY A 155      69.163  44.504  16.467  1.00 26.16           N  
ATOM   2281  H   GLY A 155      69.821  44.978  17.069  1.00 26.16           H  
ATOM   2282  CA  GLY A 155      69.439  43.123  16.128  1.00 26.16           C  
ATOM   2283  HA2 GLY A 155      69.239  42.956  15.070  1.00 26.16           H  
ATOM   2284  HA3 GLY A 155      70.478  42.877  16.347  1.00 26.16           H  
ATOM   2285  C   GLY A 155      68.543  42.238  16.972  1.00 26.16           C  
ATOM   2286  O   GLY A 155      68.553  42.358  18.190  1.00 26.16           O  
ATOM   2287  N   VAL A 156      67.747  41.398  16.317  1.00 24.53           N  
ATOM   2288  H   VAL A 156      67.721  41.434  15.308  1.00 24.53           H  
ATOM   2289  CA  VAL A 156      66.929  40.401  17.004  1.00 24.53           C  
ATOM   2290  HA  VAL A 156      66.224  40.906  17.664  1.00 24.53           H  
ATOM   2291  C   VAL A 156      67.872  39.551  17.865  1.00 24.53           C  
ATOM   2292  CB  VAL A 156      66.131  39.575  15.973  1.00 24.53           C  
ATOM   2293  HB  VAL A 156      66.820  39.132  15.254  1.00 24.53           H  
ATOM   2294  O   VAL A 156      68.600  38.717  17.329  1.00 24.53           O  
ATOM   2295  CG1 VAL A 156      65.325  38.448  16.627  1.00 24.53           C  
ATOM   2296 HG11 VAL A 156      64.648  38.857  17.377  1.00 24.53           H  
ATOM   2297 HG12 VAL A 156      64.746  37.912  15.875  1.00 24.53           H  
ATOM   2298 HG13 VAL A 156      65.996  37.738  17.111  1.00 24.53           H  
ATOM   2299  CG2 VAL A 156      65.145  40.469  15.201  1.00 24.53           C  
ATOM   2300 HG21 VAL A 156      64.581  39.869  14.487  1.00 24.53           H  
ATOM   2301 HG22 VAL A 156      64.452  40.940  15.898  1.00 24.53           H  
ATOM   2302 HG23 VAL A 156      65.678  41.247  14.655  1.00 24.53           H  
ATOM   2303  N   ASP A 157      67.900  39.838  19.173  1.00 26.13           N  
ATOM   2304  H   ASP A 157      67.425  40.678  19.472  1.00 26.13           H  
ATOM   2305  CA  ASP A 157      68.690  39.145  20.205  1.00 26.13           C  
ATOM   2306  HA  ASP A 157      69.757  39.331  20.081  1.00 26.13           H  
ATOM   2307  C   ASP A 157      68.416  37.646  20.134  1.00 26.13           C  
ATOM   2308  CB  ASP A 157      68.222  39.596  21.610  1.00 26.13           C  
ATOM   2309  HB2 ASP A 157      68.624  38.900  22.346  1.00 26.13           H  
ATOM   2310  HB3 ASP A 157      67.135  39.539  21.663  1.00 26.13           H  
ATOM   2311  O   ASP A 157      69.308  36.802  20.038  1.00 26.13           O  
ATOM   2312  CG  ASP A 157      68.648  40.997  22.038  1.00 26.13           C  
ATOM   2313  OD1 ASP A 157      69.833  41.340  21.821  1.00 26.13           O  
ATOM   2314  OD2 ASP A 157      67.801  41.706  22.626  1.00 26.13           O  
ATOM   2315  N   GLU A 158      67.108  37.386  20.127  1.00 25.72           N  
ATOM   2316  H   GLU A 158      66.524  38.205  20.228  1.00 25.72           H  
ATOM   2317  CA  GLU A 158      66.402  36.128  20.290  1.00 25.72           C  
ATOM   2318  HA  GLU A 158      66.907  35.600  21.100  1.00 25.72           H  
ATOM   2319  C   GLU A 158      66.423  35.270  19.009  1.00 25.72           C  
ATOM   2320  CB  GLU A 158      64.959  36.424  20.735  1.00 25.72           C  
ATOM   2321  HB2 GLU A 158      64.489  37.028  19.959  1.00 25.72           H  
ATOM   2322  HB3 GLU A 158      64.415  35.483  20.815  1.00 25.72           H  
ATOM   2323  O   GLU A 158      65.511  34.493  18.718  1.00 25.72           O  
ATOM   2324  CG  GLU A 158      64.837  37.141  22.093  1.00 25.72           C  
ATOM   2325  HG2 GLU A 158      65.244  36.490  22.867  1.00 25.72           H  
ATOM   2326  HG3 GLU A 158      65.418  38.063  22.071  1.00 25.72           H  
ATOM   2327  CD  GLU A 158      63.385  37.495  22.455  1.00 25.72           C  
ATOM   2328  OE1 GLU A 158      63.077  37.622  23.664  1.00 25.72           O  
ATOM   2329  OE2 GLU A 158      62.572  37.675  21.516  1.00 25.72           O  
ATOM   2330  N   LEU A 159      67.452  35.446  18.184  1.00 24.05           N  
ATOM   2331  H   LEU A 159      68.171  36.075  18.512  1.00 24.05           H  
ATOM   2332  CA  LEU A 159      67.655  34.799  16.889  1.00 24.05           C  
ATOM   2333  HA  LEU A 159      66.807  35.030  16.244  1.00 24.05           H  
ATOM   2334  C   LEU A 159      67.750  33.274  17.052  1.00 24.05           C  
ATOM   2335  CB  LEU A 159      68.960  35.394  16.296  1.00 24.05           C  
ATOM   2336  HB2 LEU A 159      69.698  34.623  16.074  1.00 24.05           H  
ATOM   2337  HB3 LEU A 159      69.429  36.042  17.036  1.00 24.05           H  
ATOM   2338  O   LEU A 159      68.849  32.768  17.207  1.00 24.05           O  
ATOM   2339  CG  LEU A 159      68.766  36.199  15.013  1.00 24.05           C  
ATOM   2340  HG  LEU A 159      67.956  36.917  15.143  1.00 24.05           H  
ATOM   2341  CD1 LEU A 159      70.061  36.953  14.708  1.00 24.05           C  
ATOM   2342 HD11 LEU A 159      70.885  36.251  14.577  1.00 24.05           H  
ATOM   2343 HD12 LEU A 159      69.933  37.552  13.806  1.00 24.05           H  
ATOM   2344 HD13 LEU A 159      70.288  37.622  15.537  1.00 24.05           H  
ATOM   2345  CD2 LEU A 159      68.453  35.288  13.821  1.00 24.05           C  
ATOM   2346 HD21 LEU A 159      69.261  34.571  13.675  1.00 24.05           H  
ATOM   2347 HD22 LEU A 159      67.524  34.749  14.007  1.00 24.05           H  
ATOM   2348 HD23 LEU A 159      68.331  35.895  12.924  1.00 24.05           H  
ATOM   2349  N   LEU A 160      66.640  32.524  17.080  1.00 23.70           N  
ATOM   2350  H   LEU A 160      65.773  33.042  17.105  1.00 23.70           H  
ATOM   2351  CA  LEU A 160      66.634  31.154  17.637  1.00 23.70           C  
ATOM   2352  HA  LEU A 160      65.665  31.020  18.117  1.00 23.70           H  
ATOM   2353  C   LEU A 160      67.654  31.015  18.794  1.00 23.70           C  
ATOM   2354  CB  LEU A 160      66.775  30.075  16.544  1.00 23.70           C  
ATOM   2355  HB2 LEU A 160      67.115  29.156  17.022  1.00 23.70           H  
ATOM   2356  HB3 LEU A 160      67.535  30.391  15.830  1.00 23.70           H  
ATOM   2357  O   LEU A 160      68.632  30.285  18.752  1.00 23.70           O  
ATOM   2358  CG  LEU A 160      65.480  29.685  15.818  1.00 23.70           C  
ATOM   2359  HG  LEU A 160      65.005  30.575  15.406  1.00 23.70           H  
ATOM   2360  CD1 LEU A 160      65.814  28.723  14.674  1.00 23.70           C  
ATOM   2361 HD11 LEU A 160      66.504  29.209  13.984  1.00 23.70           H  
ATOM   2362 HD12 LEU A 160      64.904  28.462  14.134  1.00 23.70           H  
ATOM   2363 HD13 LEU A 160      66.278  27.819  15.068  1.00 23.70           H  
ATOM   2364  CD2 LEU A 160      64.494  28.955  16.743  1.00 23.70           C  
ATOM   2365 HD21 LEU A 160      64.972  28.088  17.198  1.00 23.70           H  
ATOM   2366 HD22 LEU A 160      64.141  29.627  17.525  1.00 23.70           H  
ATOM   2367 HD23 LEU A 160      63.627  28.628  16.168  1.00 23.70           H  
ATOM   2368  N   GLU A 161      67.431  31.813  19.821  1.00 27.13           N  
ATOM   2369  H   GLU A 161      66.694  32.493  19.699  1.00 27.13           H  
ATOM   2370  CA  GLU A 161      68.181  31.909  21.074  1.00 27.13           C  
ATOM   2371  HA  GLU A 161      69.185  32.301  20.908  1.00 27.13           H  
ATOM   2372  C   GLU A 161      68.218  30.593  21.865  1.00 27.13           C  
ATOM   2373  CB  GLU A 161      67.319  32.890  21.863  1.00 27.13           C  
ATOM   2374  HB2 GLU A 161      66.457  32.354  22.260  1.00 27.13           H  
ATOM   2375  HB3 GLU A 161      66.905  33.624  21.171  1.00 27.13           H  
ATOM   2376  O   GLU A 161      69.217  30.188  22.463  1.00 27.13           O  
ATOM   2377  CG  GLU A 161      68.004  33.658  22.977  1.00 27.13           C  
ATOM   2378  HG2 GLU A 161      68.454  32.953  23.676  1.00 27.13           H  
ATOM   2379  HG3 GLU A 161      68.792  34.279  22.550  1.00 27.13           H  
ATOM   2380  CD  GLU A 161      66.963  34.514  23.706  1.00 27.13           C  
ATOM   2381  OE1 GLU A 161      67.327  35.647  24.075  1.00 27.13           O  
ATOM   2382  OE2 GLU A 161      65.848  33.987  23.934  1.00 27.13           O  
ATOM   2383  N   ALA A 162      67.055  29.934  21.858  1.00 25.40           N  
ATOM   2384  H   ALA A 162      66.338  30.374  21.300  1.00 25.40           H  
ATOM   2385  CA  ALA A 162      66.584  28.925  22.807  1.00 25.40           C  
ATOM   2386  HA  ALA A 162      66.777  29.289  23.816  1.00 25.40           H  
ATOM   2387  C   ALA A 162      67.269  27.558  22.663  1.00 25.40           C  
ATOM   2388  CB  ALA A 162      65.068  28.816  22.596  1.00 25.40           C  
ATOM   2389  HB1 ALA A 162      64.604  29.793  22.728  1.00 25.40           H  
ATOM   2390  HB2 ALA A 162      64.854  28.444  21.594  1.00 25.40           H  
ATOM   2391  HB3 ALA A 162      64.645  28.129  23.329  1.00 25.40           H  
ATOM   2392  O   ALA A 162      66.849  26.555  23.243  1.00 25.40           O  
ATOM   2393  N   LEU A 163      68.316  27.537  21.852  1.00 24.11           N  
ATOM   2394  H   LEU A 163      68.664  28.456  21.618  1.00 24.11           H  
ATOM   2395  CA  LEU A 163      68.842  26.465  21.016  1.00 24.11           C  
ATOM   2396  HA  LEU A 163      68.017  26.048  20.438  1.00 24.11           H  
ATOM   2397  C   LEU A 163      69.515  25.315  21.791  1.00 24.11           C  
ATOM   2398  CB  LEU A 163      69.834  27.195  20.076  1.00 24.11           C  
ATOM   2399  HB2 LEU A 163      70.826  27.191  20.529  1.00 24.11           H  
ATOM   2400  HB3 LEU A 163      69.556  28.246  20.005  1.00 24.11           H  
ATOM   2401  O   LEU A 163      70.182  24.476  21.200  1.00 24.11           O  
ATOM   2402  CG  LEU A 163      69.907  26.648  18.639  1.00 24.11           C  
ATOM   2403  HG  LEU A 163      69.139  25.891  18.483  1.00 24.11           H  
ATOM   2404  CD1 LEU A 163      69.706  27.755  17.616  1.00 24.11           C  
ATOM   2405 HD11 LEU A 163      69.850  27.379  16.603  1.00 24.11           H  
ATOM   2406 HD12 LEU A 163      68.674  28.092  17.719  1.00 24.11           H  
ATOM   2407 HD13 LEU A 163      70.390  28.583  17.801  1.00 24.11           H  
ATOM   2408  CD2 LEU A 163      71.268  26.041  18.324  1.00 24.11           C  
ATOM   2409 HD21 LEU A 163      71.463  25.223  19.018  1.00 24.11           H  
ATOM   2410 HD22 LEU A 163      71.272  25.639  17.310  1.00 24.11           H  
ATOM   2411 HD23 LEU A 163      72.050  26.792  18.427  1.00 24.11           H  
ATOM   2412  N   GLY A 164      69.457  25.357  23.123  1.00 23.85           N  
ATOM   2413  H   GLY A 164      68.696  25.918  23.479  1.00 23.85           H  
ATOM   2414  CA  GLY A 164      70.713  25.456  23.863  1.00 23.85           C  
ATOM   2415  HA2 GLY A 164      70.559  26.161  24.680  1.00 23.85           H  
ATOM   2416  HA3 GLY A 164      71.466  25.896  23.209  1.00 23.85           H  
ATOM   2417  C   GLY A 164      71.335  24.198  24.473  1.00 23.85           C  
ATOM   2418  O   GLY A 164      72.558  24.104  24.483  1.00 23.85           O  
ATOM   2419  N   ARG A 165      70.568  23.324  25.138  1.00 23.89           N  
ATOM   2420  H   ARG A 165      69.577  23.308  24.947  1.00 23.89           H  
ATOM   2421  CA  ARG A 165      71.112  22.500  26.245  1.00 23.89           C  
ATOM   2422  HA  ARG A 165      72.072  22.924  26.542  1.00 23.89           H  
ATOM   2423  C   ARG A 165      71.429  21.053  25.861  1.00 23.89           C  
ATOM   2424  CB  ARG A 165      70.194  22.563  27.474  1.00 23.89           C  
ATOM   2425  HB2 ARG A 165      70.370  21.680  28.089  1.00 23.89           H  
ATOM   2426  HB3 ARG A 165      69.150  22.559  27.163  1.00 23.89           H  
ATOM   2427  O   ARG A 165      70.504  20.274  25.687  1.00 23.89           O  
ATOM   2428  CG  ARG A 165      70.508  23.801  28.324  1.00 23.89           C  
ATOM   2429  HG2 ARG A 165      71.556  23.754  28.621  1.00 23.89           H  
ATOM   2430  HG3 ARG A 165      70.356  24.709  27.742  1.00 23.89           H  
ATOM   2431  CD  ARG A 165      69.656  23.838  29.596  1.00 23.89           C  
ATOM   2432  HD2 ARG A 165      70.153  24.488  30.316  1.00 23.89           H  
ATOM   2433  HD3 ARG A 165      69.608  22.833  30.015  1.00 23.89           H  
ATOM   2434  NE  ARG A 165      68.303  24.368  29.335  1.00 23.89           N  
ATOM   2435  HE  ARG A 165      68.172  24.840  28.452  1.00 23.89           H  
ATOM   2436  NH1 ARG A 165      67.316  23.650  31.276  1.00 23.89           N  
ATOM   2437 HH11 ARG A 165      68.159  23.133  31.482  1.00 23.89           H  
ATOM   2438 HH12 ARG A 165      66.497  23.563  31.860  1.00 23.89           H  
ATOM   2439  NH2 ARG A 165      66.149  24.899  29.836  1.00 23.89           N  
ATOM   2440 HH21 ARG A 165      66.076  25.397  28.960  1.00 23.89           H  
ATOM   2441 HH22 ARG A 165      65.345  24.842  30.444  1.00 23.89           H  
ATOM   2442  CZ  ARG A 165      67.266  24.303  30.147  1.00 23.89           C  
ATOM   2443  N   GLU A 166      72.735  20.771  25.858  1.00 24.21           N  
ATOM   2444  H   GLU A 166      73.336  21.557  26.062  1.00 24.21           H  
ATOM   2445  CA  GLU A 166      73.466  19.568  25.412  1.00 24.21           C  
ATOM   2446  HA  GLU A 166      74.474  19.935  25.220  1.00 24.21           H  
ATOM   2447  C   GLU A 166      73.052  19.069  23.997  1.00 24.21           C  
ATOM   2448  CB  GLU A 166      73.590  18.572  26.588  1.00 24.21           C  
ATOM   2449  HB2 GLU A 166      73.110  19.016  27.460  1.00 24.21           H  
ATOM   2450  HB3 GLU A 166      73.040  17.659  26.362  1.00 24.21           H  
ATOM   2451  O   GLU A 166      71.953  19.340  23.532  1.00 24.21           O  
ATOM   2452  CG  GLU A 166      75.077  18.314  26.945  1.00 24.21           C  
ATOM   2453  HG2 GLU A 166      75.470  17.543  26.281  1.00 24.21           H  
ATOM   2454  HG3 GLU A 166      75.642  19.232  26.784  1.00 24.21           H  
ATOM   2455  CD  GLU A 166      75.395  17.844  28.356  1.00 24.21           C  
ATOM   2456  OE1 GLU A 166      76.592  17.959  28.718  1.00 24.21           O  
ATOM   2457  OE2 GLU A 166      74.428  17.552  29.095  1.00 24.21           O  
ATOM   2458  N   LEU A 167      73.916  18.559  23.110  1.00 20.55           N  
ATOM   2459  H   LEU A 167      73.517  18.613  22.184  1.00 20.55           H  
ATOM   2460  CA  LEU A 167      74.843  17.421  23.215  1.00 20.55           C  
ATOM   2461  HA  LEU A 167      75.070  17.132  22.189  1.00 20.55           H  
ATOM   2462  C   LEU A 167      74.100  16.158  23.711  1.00 20.55           C  
ATOM   2463  CB  LEU A 167      76.215  17.798  23.810  1.00 20.55           C  
ATOM   2464  HB2 LEU A 167      76.697  16.901  24.198  1.00 20.55           H  
ATOM   2465  HB3 LEU A 167      76.041  18.503  24.624  1.00 20.55           H  
ATOM   2466  O   LEU A 167      73.421  15.568  22.886  1.00 20.55           O  
ATOM   2467  CG  LEU A 167      77.202  18.550  22.904  1.00 20.55           C  
ATOM   2468  HG  LEU A 167      76.712  19.434  22.497  1.00 20.55           H  
ATOM   2469  CD1 LEU A 167      78.394  19.020  23.749  1.00 20.55           C  
ATOM   2470 HD11 LEU A 167      78.891  18.151  24.180  1.00 20.55           H  
ATOM   2471 HD12 LEU A 167      78.042  19.657  24.560  1.00 20.55           H  
ATOM   2472 HD13 LEU A 167      79.096  19.577  23.128  1.00 20.55           H  
ATOM   2473  CD2 LEU A 167      77.749  17.723  21.742  1.00 20.55           C  
ATOM   2474 HD21 LEU A 167      78.492  18.290  21.181  1.00 20.55           H  
ATOM   2475 HD22 LEU A 167      76.936  17.436  21.076  1.00 20.55           H  
ATOM   2476 HD23 LEU A 167      78.193  16.807  22.132  1.00 20.55           H  
ATOM   2477  N   ASP A 168      74.105  15.843  25.010  1.00 21.04           N  
ATOM   2478  H   ASP A 168      74.871  16.272  25.510  1.00 21.04           H  
ATOM   2479  CA  ASP A 168      73.536  14.740  25.841  1.00 21.04           C  
ATOM   2480  HA  ASP A 168      74.083  13.830  25.593  1.00 21.04           H  
ATOM   2481  C   ASP A 168      72.052  14.309  25.708  1.00 21.04           C  
ATOM   2482  CB  ASP A 168      73.880  14.999  27.319  1.00 21.04           C  
ATOM   2483  HB2 ASP A 168      73.473  14.188  27.923  1.00 21.04           H  
ATOM   2484  HB3 ASP A 168      73.375  15.909  27.644  1.00 21.04           H  
ATOM   2485  O   ASP A 168      71.475  13.687  26.603  1.00 21.04           O  
ATOM   2486  CG  ASP A 168      75.382  15.050  27.648  1.00 21.04           C  
ATOM   2487  OD1 ASP A 168      76.207  15.227  26.724  1.00 21.04           O  
ATOM   2488  OD2 ASP A 168      75.713  14.898  28.844  1.00 21.04           O  
ATOM   2489  N   GLY A 169      71.427  14.550  24.559  1.00 20.80           N  
ATOM   2490  H   GLY A 169      71.907  15.200  23.953  1.00 20.80           H  
ATOM   2491  CA  GLY A 169      70.846  13.412  23.837  1.00 20.80           C  
ATOM   2492  HA2 GLY A 169      70.076  13.771  23.153  1.00 20.80           H  
ATOM   2493  HA3 GLY A 169      70.402  12.713  24.545  1.00 20.80           H  
ATOM   2494  C   GLY A 169      71.888  12.629  23.016  1.00 20.80           C  
ATOM   2495  O   GLY A 169      71.484  11.855  22.145  1.00 20.80           O  
ATOM   2496  N   ASP A 170      73.184  12.882  23.263  1.00 24.29           N  
ATOM   2497  H   ASP A 170      73.384  13.738  23.759  1.00 24.29           H  
ATOM   2498  CA  ASP A 170      74.298  11.917  23.251  1.00 24.29           C  
ATOM   2499  HA  ASP A 170      74.375  11.479  22.255  1.00 24.29           H  
ATOM   2500  C   ASP A 170      74.039  10.739  24.229  1.00 24.29           C  
ATOM   2501  CB  ASP A 170      75.657  12.626  23.577  1.00 24.29           C  
ATOM   2502  HB2 ASP A 170      76.405  11.844  23.708  1.00 24.29           H  
ATOM   2503  HB3 ASP A 170      75.602  13.135  24.539  1.00 24.29           H  
ATOM   2504  O   ASP A 170      74.922   9.854  24.336  1.00 24.29           O  
ATOM   2505  CG  ASP A 170      76.259  13.589  22.530  1.00 24.29           C  
ATOM   2506  OD1 ASP A 170      76.134  13.317  21.311  1.00 24.29           O  
ATOM   2507  OD2 ASP A 170      76.977  14.543  22.923  1.00 24.29           O  
ATOM   2508  OXT ASP A 170      72.939  10.678  24.829  1.00 24.29           O  
TER    2509      ASP A 170                                                       
ATOM   2509  N   MET B   1       7.589 -38.576  42.274  1.00 77.30           N  
ATOM   2510  H   MET B   1       6.647 -38.467  42.620  1.00 77.30           H  
ATOM   2511  H2  MET B   1       7.594 -39.157  41.448  1.00 77.30           H  
ATOM   2512  H3  MET B   1       8.160 -39.013  42.982  1.00 77.30           H  
ATOM   2513  CA  MET B   1       8.151 -37.258  41.950  1.00 77.30           C  
ATOM   2514  HA  MET B   1       9.193 -37.399  41.661  1.00 77.30           H  
ATOM   2515  C   MET B   1       8.127 -36.381  43.182  1.00 77.30           C  
ATOM   2516  CB  MET B   1       7.440 -36.583  40.776  1.00 77.30           C  
ATOM   2517  HB2 MET B   1       7.282 -35.531  41.014  1.00 77.30           H  
ATOM   2518  HB3 MET B   1       6.473 -37.044  40.578  1.00 77.30           H  
ATOM   2519  O   MET B   1       7.045 -36.107  43.706  1.00 77.30           O  
ATOM   2520  CG  MET B   1       8.318 -36.644  39.531  1.00 77.30           C  
ATOM   2521  HG2 MET B   1       8.360 -37.664  39.150  1.00 77.30           H  
ATOM   2522  HG3 MET B   1       9.331 -36.349  39.804  1.00 77.30           H  
ATOM   2523  SD  MET B   1       7.742 -35.535  38.232  1.00 77.30           S  
ATOM   2524  CE  MET B   1       6.732 -36.668  37.242  1.00 77.30           C  
ATOM   2525  HE1 MET B   1       5.913 -37.067  37.840  1.00 77.30           H  
ATOM   2526  HE2 MET B   1       7.354 -37.481  36.865  1.00 77.30           H  
ATOM   2527  HE3 MET B   1       6.326 -36.122  36.390  1.00 77.30           H  
ATOM   2528  N   THR B   2       9.306 -36.004  43.658  1.00 85.64           N  
ATOM   2529  H   THR B   2      10.122 -36.255  43.119  1.00 85.64           H  
ATOM   2530  CA  THR B   2       9.483 -34.949  44.660  1.00 85.64           C  
ATOM   2531  HA  THR B   2       8.936 -35.213  45.565  1.00 85.64           H  
ATOM   2532  C   THR B   2       8.919 -33.631  44.132  1.00 85.64           C  
ATOM   2533  CB  THR B   2      10.966 -34.768  45.023  1.00 85.64           C  
ATOM   2534  HB  THR B   2      11.044 -33.995  45.788  1.00 85.64           H  
ATOM   2535  O   THR B   2       8.701 -33.477  42.929  1.00 85.64           O  
ATOM   2536  CG2 THR B   2      11.602 -36.050  45.559  1.00 85.64           C  
ATOM   2537 HG21 THR B   2      11.035 -36.414  46.416  1.00 85.64           H  
ATOM   2538 HG22 THR B   2      11.632 -36.818  44.787  1.00 85.64           H  
ATOM   2539 HG23 THR B   2      12.621 -35.835  45.878  1.00 85.64           H  
ATOM   2540  OG1 THR B   2      11.698 -34.360  43.897  1.00 85.64           O  
ATOM   2541  HG1 THR B   2      11.944 -35.142  43.396  1.00 85.64           H  
ATOM   2542  N   ASP B   3       8.655 -32.680  45.024  1.00 80.42           N  
ATOM   2543  H   ASP B   3       8.838 -32.827  46.006  1.00 80.42           H  
ATOM   2544  CA  ASP B   3       8.176 -31.361  44.608  1.00 80.42           C  
ATOM   2545  HA  ASP B   3       7.239 -31.486  44.064  1.00 80.42           H  
ATOM   2546  C   ASP B   3       9.174 -30.684  43.650  1.00 80.42           C  
ATOM   2547  CB  ASP B   3       7.897 -30.528  45.862  1.00 80.42           C  
ATOM   2548  HB2 ASP B   3       7.396 -31.150  46.603  1.00 80.42           H  
ATOM   2549  HB3 ASP B   3       8.838 -30.182  46.292  1.00 80.42           H  
ATOM   2550  O   ASP B   3       8.786 -30.215  42.582  1.00 80.42           O  
ATOM   2551  CG  ASP B   3       6.983 -29.351  45.540  1.00 80.42           C  
ATOM   2552  OD1 ASP B   3       5.872 -29.637  45.036  1.00 80.42           O  
ATOM   2553  OD2 ASP B   3       7.406 -28.211  45.823  1.00 80.42           O  
ATOM   2554  N   SER B   4      10.478 -30.791  43.941  1.00 77.56           N  
ATOM   2555  H   SER B   4      10.749 -31.151  44.844  1.00 77.56           H  
ATOM   2556  CA  SER B   4      11.554 -30.316  43.063  1.00 77.56           C  
ATOM   2557  HA  SER B   4      11.465 -29.234  42.958  1.00 77.56           H  
ATOM   2558  C   SER B   4      11.500 -30.917  41.654  1.00 77.56           C  
ATOM   2559  CB  SER B   4      12.921 -30.627  43.681  1.00 77.56           C  
ATOM   2560  HB2 SER B   4      13.018 -31.703  43.827  1.00 77.56           H  
ATOM   2561  HB3 SER B   4      13.709 -30.293  43.005  1.00 77.56           H  
ATOM   2562  O   SER B   4      11.644 -30.181  40.681  1.00 77.56           O  
ATOM   2563  OG  SER B   4      13.066 -29.969  44.924  1.00 77.56           O  
ATOM   2564  HG  SER B   4      13.676 -29.237  44.804  1.00 77.56           H  
ATOM   2565  N   GLU B   5      11.254 -32.226  41.509  1.00 84.43           N  
ATOM   2566  H   GLU B   5      11.125 -32.793  42.335  1.00 84.43           H  
ATOM   2567  CA  GLU B   5      11.155 -32.863  40.184  1.00 84.43           C  
ATOM   2568  HA  GLU B   5      12.043 -32.619  39.600  1.00 84.43           H  
ATOM   2569  C   GLU B   5       9.946 -32.353  39.386  1.00 84.43           C  
ATOM   2570  CB  GLU B   5      11.068 -34.388  40.319  1.00 84.43           C  
ATOM   2571  HB2 GLU B   5      10.283 -34.617  41.040  1.00 84.43           H  
ATOM   2572  HB3 GLU B   5      10.780 -34.799  39.351  1.00 84.43           H  
ATOM   2573  O   GLU B   5      10.083 -32.066  38.196  1.00 84.43           O  
ATOM   2574  CG  GLU B   5      12.386 -35.063  40.729  1.00 84.43           C  
ATOM   2575  HG2 GLU B   5      13.084 -34.994  39.895  1.00 84.43           H  
ATOM   2576  HG3 GLU B   5      12.826 -34.527  41.570  1.00 84.43           H  
ATOM   2577  CD  GLU B   5      12.185 -36.535  41.130  1.00 84.43           C  
ATOM   2578  OE1 GLU B   5      13.069 -37.363  40.846  1.00 84.43           O  
ATOM   2579  OE2 GLU B   5      11.158 -36.834  41.793  1.00 84.43           O  
ATOM   2580  N   LYS B   6       8.784 -32.173  40.033  1.00 85.80           N  
ATOM   2581  H   LYS B   6       8.761 -32.356  41.026  1.00 85.80           H  
ATOM   2582  CA  LYS B   6       7.583 -31.641  39.362  1.00 85.80           C  
ATOM   2583  HA  LYS B   6       7.380 -32.233  38.469  1.00 85.80           H  
ATOM   2584  C   LYS B   6       7.803 -30.208  38.892  1.00 85.80           C  
ATOM   2585  CB  LYS B   6       6.359 -31.660  40.285  1.00 85.80           C  
ATOM   2586  HB2 LYS B   6       5.524 -31.202  39.756  1.00 85.80           H  
ATOM   2587  HB3 LYS B   6       6.571 -31.059  41.170  1.00 85.80           H  
ATOM   2588  O   LYS B   6       7.501 -29.873  37.749  1.00 85.80           O  
ATOM   2589  CG  LYS B   6       5.947 -33.063  40.722  1.00 85.80           C  
ATOM   2590  HG2 LYS B   6       6.765 -33.492  41.301  1.00 85.80           H  
ATOM   2591  HG3 LYS B   6       5.737 -33.686  39.852  1.00 85.80           H  
ATOM   2592  CD  LYS B   6       4.711 -32.974  41.617  1.00 85.80           C  
ATOM   2593  HD2 LYS B   6       4.893 -32.223  42.386  1.00 85.80           H  
ATOM   2594  HD3 LYS B   6       3.852 -32.668  41.019  1.00 85.80           H  
ATOM   2595  CE  LYS B   6       4.441 -34.318  42.291  1.00 85.80           C  
ATOM   2596  HE2 LYS B   6       5.360 -34.642  42.780  1.00 85.80           H  
ATOM   2597  HE3 LYS B   6       4.178 -35.050  41.526  1.00 85.80           H  
ATOM   2598  NZ  LYS B   6       3.358 -34.176  43.291  1.00 85.80           N  
ATOM   2599  HZ1 LYS B   6       3.197 -35.043  43.783  1.00 85.80           H  
ATOM   2600  HZ2 LYS B   6       2.503 -33.873  42.846  1.00 85.80           H  
ATOM   2601  HZ3 LYS B   6       3.619 -33.469  43.963  1.00 85.80           H  
ATOM   2602  N   VAL B   7       8.327 -29.351  39.770  1.00 84.79           N  
ATOM   2603  H   VAL B   7       8.550 -29.684  40.697  1.00 84.79           H  
ATOM   2604  CA  VAL B   7       8.563 -27.939  39.443  1.00 84.79           C  
ATOM   2605  HA  VAL B   7       7.641 -27.521  39.039  1.00 84.79           H  
ATOM   2606  C   VAL B   7       9.622 -27.814  38.339  1.00 84.79           C  
ATOM   2607  CB  VAL B   7       8.924 -27.127  40.702  1.00 84.79           C  
ATOM   2608  HB  VAL B   7       9.849 -27.513  41.129  1.00 84.79           H  
ATOM   2609  O   VAL B   7       9.462 -26.984  37.444  1.00 84.79           O  
ATOM   2610  CG1 VAL B   7       9.093 -25.642  40.371  1.00 84.79           C  
ATOM   2611 HG11 VAL B   7       8.130 -25.202  40.111  1.00 84.79           H  
ATOM   2612 HG12 VAL B   7       9.499 -25.119  41.237  1.00 84.79           H  
ATOM   2613 HG13 VAL B   7       9.761 -25.514  39.520  1.00 84.79           H  
ATOM   2614  CG2 VAL B   7       7.808 -27.168  41.758  1.00 84.79           C  
ATOM   2615 HG21 VAL B   7       8.124 -26.631  42.652  1.00 84.79           H  
ATOM   2616 HG22 VAL B   7       7.574 -28.191  42.052  1.00 84.79           H  
ATOM   2617 HG23 VAL B   7       6.896 -26.713  41.371  1.00 84.79           H  
ATOM   2618  N   ALA B   8      10.648 -28.672  38.326  1.00 83.62           N  
ATOM   2619  H   ALA B   8      10.759 -29.321  39.092  1.00 83.62           H  
ATOM   2620  CA  ALA B   8      11.638 -28.710  37.248  1.00 83.62           C  
ATOM   2621  HA  ALA B   8      12.087 -27.721  37.160  1.00 83.62           H  
ATOM   2622  C   ALA B   8      11.016 -29.055  35.880  1.00 83.62           C  
ATOM   2623  CB  ALA B   8      12.740 -29.707  37.626  1.00 83.62           C  
ATOM   2624  HB1 ALA B   8      13.503 -29.722  36.848  1.00 83.62           H  
ATOM   2625  HB2 ALA B   8      12.321 -30.707  37.737  1.00 83.62           H  
ATOM   2626  HB3 ALA B   8      13.201 -29.406  38.567  1.00 83.62           H  
ATOM   2627  O   ALA B   8      11.395 -28.467  34.863  1.00 83.62           O  
ATOM   2628  N   GLU B   9      10.044 -29.968  35.836  1.00 87.31           N  
ATOM   2629  H   GLU B   9       9.791 -30.452  36.686  1.00 87.31           H  
ATOM   2630  CA  GLU B   9       9.341 -30.336  34.603  1.00 87.31           C  
ATOM   2631  HA  GLU B   9      10.089 -30.523  33.833  1.00 87.31           H  
ATOM   2632  C   GLU B   9       8.442 -29.196  34.090  1.00 87.31           C  
ATOM   2633  CB  GLU B   9       8.574 -31.645  34.846  1.00 87.31           C  
ATOM   2634  HB2 GLU B   9       7.656 -31.439  35.396  1.00 87.31           H  
ATOM   2635  HB3 GLU B   9       9.199 -32.306  35.446  1.00 87.31           H  
ATOM   2636  O   GLU B   9       8.493 -28.850  32.904  1.00 87.31           O  
ATOM   2637  CG  GLU B   9       8.254 -32.370  33.534  1.00 87.31           C  
ATOM   2638  HG2 GLU B   9       9.172 -32.446  32.951  1.00 87.31           H  
ATOM   2639  HG3 GLU B   9       7.543 -31.773  32.963  1.00 87.31           H  
ATOM   2640  CD  GLU B   9       7.682 -33.781  33.755  1.00 87.31           C  
ATOM   2641  OE1 GLU B   9       7.861 -34.601  32.828  1.00 87.31           O  
ATOM   2642  OE2 GLU B   9       7.089 -34.034  34.828  1.00 87.31           O  
ATOM   2643  N   TYR B  10       7.712 -28.522  34.988  1.00 87.37           N  
ATOM   2644  H   TYR B  10       7.681 -28.869  35.936  1.00 87.37           H  
ATOM   2645  CA  TYR B  10       6.941 -27.320  34.645  1.00 87.37           C  
ATOM   2646  HA  TYR B  10       6.270 -27.567  33.822  1.00 87.37           H  
ATOM   2647  C   TYR B  10       7.829 -26.169  34.159  1.00 87.37           C  
ATOM   2648  CB  TYR B  10       6.103 -26.857  35.845  1.00 87.37           C  
ATOM   2649  HB2 TYR B  10       5.717 -25.860  35.632  1.00 87.37           H  
ATOM   2650  HB3 TYR B  10       6.746 -26.775  36.721  1.00 87.37           H  
ATOM   2651  O   TYR B  10       7.497 -25.518  33.165  1.00 87.37           O  
ATOM   2652  CG  TYR B  10       4.911 -27.738  36.161  1.00 87.37           C  
ATOM   2653  CD1 TYR B  10       3.919 -27.952  35.183  1.00 87.37           C  
ATOM   2654  HD1 TYR B  10       4.008 -27.497  34.208  1.00 87.37           H  
ATOM   2655  CD2 TYR B  10       4.774 -28.319  37.436  1.00 87.37           C  
ATOM   2656  HD2 TYR B  10       5.533 -28.153  38.187  1.00 87.37           H  
ATOM   2657  CE1 TYR B  10       2.805 -28.762  35.472  1.00 87.37           C  
ATOM   2658  HE1 TYR B  10       2.043 -28.940  34.728  1.00 87.37           H  
ATOM   2659  CE2 TYR B  10       3.660 -29.126  37.732  1.00 87.37           C  
ATOM   2660  HE2 TYR B  10       3.564 -29.573  38.710  1.00 87.37           H  
ATOM   2661  OH  TYR B  10       1.594 -30.123  37.023  1.00 87.37           O  
ATOM   2662  HH  TYR B  10       1.621 -30.461  37.922  1.00 87.37           H  
ATOM   2663  CZ  TYR B  10       2.676 -29.351  36.745  1.00 87.37           C  
ATOM   2664  N   LEU B  11       8.976 -25.936  34.807  1.00 84.19           N  
ATOM   2665  H   LEU B  11       9.179 -26.478  35.635  1.00 84.19           H  
ATOM   2666  CA  LEU B  11       9.931 -24.906  34.393  1.00 84.19           C  
ATOM   2667  HA  LEU B  11       9.399 -23.957  34.329  1.00 84.19           H  
ATOM   2668  C   LEU B  11      10.479 -25.186  32.994  1.00 84.19           C  
ATOM   2669  CB  LEU B  11      11.053 -24.790  35.442  1.00 84.19           C  
ATOM   2670  HB2 LEU B  11      10.606 -24.595  36.417  1.00 84.19           H  
ATOM   2671  HB3 LEU B  11      11.575 -25.745  35.500  1.00 84.19           H  
ATOM   2672  O   LEU B  11      10.550 -24.263  32.180  1.00 84.19           O  
ATOM   2673  CG  LEU B  11      12.082 -23.682  35.138  1.00 84.19           C  
ATOM   2674  HG  LEU B  11      12.524 -23.847  34.155  1.00 84.19           H  
ATOM   2675  CD1 LEU B  11      11.457 -22.288  35.181  1.00 84.19           C  
ATOM   2676 HD11 LEU B  11      11.023 -22.128  36.168  1.00 84.19           H  
ATOM   2677 HD12 LEU B  11      10.692 -22.184  34.412  1.00 84.19           H  
ATOM   2678 HD13 LEU B  11      12.224 -21.534  35.005  1.00 84.19           H  
ATOM   2679  CD2 LEU B  11      13.203 -23.712  36.175  1.00 84.19           C  
ATOM   2680 HD21 LEU B  11      13.671 -24.696  36.187  1.00 84.19           H  
ATOM   2681 HD22 LEU B  11      12.800 -23.491  37.164  1.00 84.19           H  
ATOM   2682 HD23 LEU B  11      13.958 -22.967  35.925  1.00 84.19           H  
ATOM   2683  N   ARG B  12      10.801 -26.451  32.689  1.00 87.80           N  
ATOM   2684  H   ARG B  12      10.727 -27.144  33.420  1.00 87.80           H  
ATOM   2685  CA  ARG B  12      11.250 -26.874  31.356  1.00 87.80           C  
ATOM   2686  HA  ARG B  12      12.119 -26.278  31.078  1.00 87.80           H  
ATOM   2687  C   ARG B  12      10.183 -26.605  30.294  1.00 87.80           C  
ATOM   2688  CB  ARG B  12      11.650 -28.357  31.402  1.00 87.80           C  
ATOM   2689  HB2 ARG B  12      12.315 -28.511  32.252  1.00 87.80           H  
ATOM   2690  HB3 ARG B  12      10.761 -28.970  31.548  1.00 87.80           H  
ATOM   2691  O   ARG B  12      10.508 -26.079  29.232  1.00 87.80           O  
ATOM   2692  CG  ARG B  12      12.375 -28.801  30.121  1.00 87.80           C  
ATOM   2693  HG2 ARG B  12      11.751 -28.584  29.254  1.00 87.80           H  
ATOM   2694  HG3 ARG B  12      13.309 -28.248  30.020  1.00 87.80           H  
ATOM   2695  CD  ARG B  12      12.665 -30.307  30.127  1.00 87.80           C  
ATOM   2696  HD2 ARG B  12      13.124 -30.575  29.175  1.00 87.80           H  
ATOM   2697  HD3 ARG B  12      11.714 -30.833  30.202  1.00 87.80           H  
ATOM   2698  NE  ARG B  12      13.575 -30.700  31.225  1.00 87.80           N  
ATOM   2699  HE  ARG B  12      14.348 -30.078  31.412  1.00 87.80           H  
ATOM   2700  NH1 ARG B  12      12.512 -32.643  31.874  1.00 87.80           N  
ATOM   2701 HH11 ARG B  12      12.422 -33.423  32.509  1.00 87.80           H  
ATOM   2702 HH12 ARG B  12      11.796 -32.504  31.176  1.00 87.80           H  
ATOM   2703  NH2 ARG B  12      14.346 -31.973  32.947  1.00 87.80           N  
ATOM   2704 HH21 ARG B  12      15.098 -31.317  33.104  1.00 87.80           H  
ATOM   2705 HH22 ARG B  12      14.241 -32.773  33.555  1.00 87.80           H  
ATOM   2706  CZ  ARG B  12      13.471 -31.766  32.003  1.00 87.80           C  
ATOM   2707  N   ARG B  13       8.910 -26.910  30.573  1.00 88.78           N  
ATOM   2708  H   ARG B  13       8.709 -27.361  31.455  1.00 88.78           H  
ATOM   2709  CA  ARG B  13       7.809 -26.617  29.641  1.00 88.78           C  
ATOM   2710  HA  ARG B  13       8.080 -27.033  28.671  1.00 88.78           H  
ATOM   2711  C   ARG B  13       7.643 -25.114  29.413  1.00 88.78           C  
ATOM   2712  CB  ARG B  13       6.503 -27.270  30.134  1.00 88.78           C  
ATOM   2713  HB2 ARG B  13       6.667 -28.337  30.290  1.00 88.78           H  
ATOM   2714  HB3 ARG B  13       6.226 -26.831  31.092  1.00 88.78           H  
ATOM   2715  O   ARG B  13       7.585 -24.687  28.264  1.00 88.78           O  
ATOM   2716  CG  ARG B  13       5.332 -27.080  29.153  1.00 88.78           C  
ATOM   2717  HG2 ARG B  13       5.212 -26.020  28.930  1.00 88.78           H  
ATOM   2718  HG3 ARG B  13       4.412 -27.418  29.629  1.00 88.78           H  
ATOM   2719  CD  ARG B  13       5.523 -27.870  27.852  1.00 88.78           C  
ATOM   2720  HD2 ARG B  13       6.569 -27.851  27.549  1.00 88.78           H  
ATOM   2721  HD3 ARG B  13       5.233 -28.905  28.032  1.00 88.78           H  
ATOM   2722  NE  ARG B  13       4.735 -27.295  26.753  1.00 88.78           N  
ATOM   2723  HE  ARG B  13       4.525 -26.309  26.807  1.00 88.78           H  
ATOM   2724  NH1 ARG B  13       4.753 -29.114  25.337  1.00 88.78           N  
ATOM   2725 HH11 ARG B  13       5.168 -29.679  26.064  1.00 88.78           H  
ATOM   2726 HH12 ARG B  13       4.521 -29.504  24.435  1.00 88.78           H  
ATOM   2727  NH2 ARG B  13       3.916 -27.158  24.663  1.00 88.78           N  
ATOM   2728 HH21 ARG B  13       3.736 -27.532  23.742  1.00 88.78           H  
ATOM   2729 HH22 ARG B  13       4.042 -26.161  24.763  1.00 88.78           H  
ATOM   2730  CZ  ARG B  13       4.463 -27.866  25.597  1.00 88.78           C  
ATOM   2731  N   ALA B  14       7.637 -24.316  30.482  1.00 88.25           N  
ATOM   2732  H   ALA B  14       7.677 -24.739  31.398  1.00 88.25           H  
ATOM   2733  CA  ALA B  14       7.494 -22.864  30.388  1.00 88.25           C  
ATOM   2734  HA  ALA B  14       6.563 -22.639  29.868  1.00 88.25           H  
ATOM   2735  C   ALA B  14       8.635 -22.214  29.586  1.00 88.25           C  
ATOM   2736  CB  ALA B  14       7.411 -22.287  31.807  1.00 88.25           C  
ATOM   2737  HB1 ALA B  14       7.267 -21.208  31.756  1.00 88.25           H  
ATOM   2738  HB2 ALA B  14       8.329 -22.501  32.355  1.00 88.25           H  
ATOM   2739  HB3 ALA B  14       6.569 -22.732  32.338  1.00 88.25           H  
ATOM   2740  O   ALA B  14       8.384 -21.325  28.775  1.00 88.25           O  
ATOM   2741  N   THR B  15       9.879 -22.676  29.761  1.00 88.04           N  
ATOM   2742  H   THR B  15      10.030 -23.415  30.432  1.00 88.04           H  
ATOM   2743  CA  THR B  15      11.021 -22.176  28.973  1.00 88.04           C  
ATOM   2744  HA  THR B  15      10.963 -21.088  28.958  1.00 88.04           H  
ATOM   2745  C   THR B  15      10.961 -22.604  27.507  1.00 88.04           C  
ATOM   2746  CB  THR B  15      12.395 -22.554  29.558  1.00 88.04           C  
ATOM   2747  HB  THR B  15      13.097 -22.697  28.736  1.00 88.04           H  
ATOM   2748  O   THR B  15      11.310 -21.800  26.642  1.00 88.04           O  
ATOM   2749  CG2 THR B  15      12.961 -21.443  30.434  1.00 88.04           C  
ATOM   2750 HG21 THR B  15      13.096 -20.539  29.840  1.00 88.04           H  
ATOM   2751 HG22 THR B  15      12.279 -21.236  31.259  1.00 88.04           H  
ATOM   2752 HG23 THR B  15      13.928 -21.750  30.832  1.00 88.04           H  
ATOM   2753  OG1 THR B  15      12.387 -23.733  30.327  1.00 88.04           O  
ATOM   2754  HG1 THR B  15      11.772 -23.647  31.059  1.00 88.04           H  
ATOM   2755  N   LEU B  16      10.486 -23.818  27.202  1.00 92.20           N  
ATOM   2756  H   LEU B  16      10.247 -24.449  27.954  1.00 92.20           H  
ATOM   2757  CA  LEU B  16      10.254 -24.258  25.820  1.00 92.20           C  
ATOM   2758  HA  LEU B  16      11.167 -24.105  25.245  1.00 92.20           H  
ATOM   2759  C   LEU B  16       9.176 -23.414  25.128  1.00 92.20           C  
ATOM   2760  CB  LEU B  16       9.871 -25.750  25.789  1.00 92.20           C  
ATOM   2761  HB2 LEU B  16       9.114 -25.932  26.552  1.00 92.20           H  
ATOM   2762  HB3 LEU B  16       9.417 -25.973  24.823  1.00 92.20           H  
ATOM   2763  O   LEU B  16       9.419 -22.904  24.035  1.00 92.20           O  
ATOM   2764  CG  LEU B  16      11.045 -26.719  26.001  1.00 92.20           C  
ATOM   2765  HG  LEU B  16      11.596 -26.445  26.900  1.00 92.20           H  
ATOM   2766  CD1 LEU B  16      10.514 -28.143  26.166  1.00 92.20           C  
ATOM   2767 HD11 LEU B  16      11.343 -28.832  26.324  1.00 92.20           H  
ATOM   2768 HD12 LEU B  16       9.855 -28.187  27.033  1.00 92.20           H  
ATOM   2769 HD13 LEU B  16       9.960 -28.440  25.275  1.00 92.20           H  
ATOM   2770  CD2 LEU B  16      12.012 -26.713  24.817  1.00 92.20           C  
ATOM   2771 HD21 LEU B  16      12.497 -25.739  24.750  1.00 92.20           H  
ATOM   2772 HD22 LEU B  16      11.473 -26.925  23.893  1.00 92.20           H  
ATOM   2773 HD23 LEU B  16      12.780 -27.471  24.971  1.00 92.20           H  
ATOM   2774  N   ASP B  17       8.028 -23.218  25.780  1.00 91.69           N  
ATOM   2775  H   ASP B  17       7.885 -23.692  26.661  1.00 91.69           H  
ATOM   2776  CA  ASP B  17       6.931 -22.410  25.240  1.00 91.69           C  
ATOM   2777  HA  ASP B  17       6.681 -22.777  24.244  1.00 91.69           H  
ATOM   2778  C   ASP B  17       7.348 -20.932  25.086  1.00 91.69           C  
ATOM   2779  CB  ASP B  17       5.681 -22.548  26.132  1.00 91.69           C  
ATOM   2780  HB2 ASP B  17       5.953 -22.315  27.161  1.00 91.69           H  
ATOM   2781  HB3 ASP B  17       4.947 -21.809  25.809  1.00 91.69           H  
ATOM   2782  O   ASP B  17       6.991 -20.292  24.098  1.00 91.69           O  
ATOM   2783  CG  ASP B  17       4.993 -23.927  26.089  1.00 91.69           C  
ATOM   2784  OD1 ASP B  17       5.084 -24.656  25.077  1.00 91.69           O  
ATOM   2785  OD2 ASP B  17       4.282 -24.276  27.056  1.00 91.69           O  
ATOM   2786  N   LEU B  18       8.151 -20.388  26.014  1.00 90.37           N  
ATOM   2787  H   LEU B  18       8.365 -20.933  26.837  1.00 90.37           H  
ATOM   2788  CA  LEU B  18       8.688 -19.021  25.921  1.00 90.37           C  
ATOM   2789  HA  LEU B  18       7.862 -18.328  25.760  1.00 90.37           H  
ATOM   2790  C   LEU B  18       9.634 -18.868  24.730  1.00 90.37           C  
ATOM   2791  CB  LEU B  18       9.397 -18.657  27.240  1.00 90.37           C  
ATOM   2792  HB2 LEU B  18      10.116 -19.443  27.473  1.00 90.37           H  
ATOM   2793  HB3 LEU B  18       8.654 -18.638  28.038  1.00 90.37           H  
ATOM   2794  O   LEU B  18       9.579 -17.864  24.018  1.00 90.37           O  
ATOM   2795  CG  LEU B  18      10.154 -17.313  27.225  1.00 90.37           C  
ATOM   2796  HG  LEU B  18      10.955 -17.350  26.487  1.00 90.37           H  
ATOM   2797  CD1 LEU B  18       9.251 -16.124  26.910  1.00 90.37           C  
ATOM   2798 HD11 LEU B  18       9.822 -15.197  26.949  1.00 90.37           H  
ATOM   2799 HD12 LEU B  18       8.455 -16.080  27.654  1.00 90.37           H  
ATOM   2800 HD13 LEU B  18       8.810 -16.220  25.917  1.00 90.37           H  
ATOM   2801  CD2 LEU B  18      10.790 -17.070  28.593  1.00 90.37           C  
ATOM   2802 HD21 LEU B  18      11.340 -16.129  28.589  1.00 90.37           H  
ATOM   2803 HD22 LEU B  18      11.478 -17.881  28.830  1.00 90.37           H  
ATOM   2804 HD23 LEU B  18      10.016 -17.023  29.359  1.00 90.37           H  
ATOM   2805  N   ARG B  19      10.505 -19.857  24.504  1.00 91.40           N  
ATOM   2806  H   ARG B  19      10.503 -20.649  25.131  1.00 91.40           H  
ATOM   2807  CA  ARG B  19      11.415 -19.855  23.357  1.00 91.40           C  
ATOM   2808  HA  ARG B  19      11.974 -18.919  23.359  1.00 91.40           H  
ATOM   2809  C   ARG B  19      10.635 -19.881  22.043  1.00 91.40           C  
ATOM   2810  CB  ARG B  19      12.395 -21.025  23.483  1.00 91.40           C  
ATOM   2811  HB2 ARG B  19      12.876 -20.979  24.460  1.00 91.40           H  
ATOM   2812  HB3 ARG B  19      11.845 -21.964  23.414  1.00 91.40           H  
ATOM   2813  O   ARG B  19      10.946 -19.081  21.168  1.00 91.40           O  
ATOM   2814  CG  ARG B  19      13.481 -20.972  22.397  1.00 91.40           C  
ATOM   2815  HG2 ARG B  19      14.017 -20.025  22.473  1.00 91.40           H  
ATOM   2816  HG3 ARG B  19      13.029 -21.034  21.407  1.00 91.40           H  
ATOM   2817  CD  ARG B  19      14.483 -22.117  22.559  1.00 91.40           C  
ATOM   2818  HD2 ARG B  19      15.280 -21.982  21.828  1.00 91.40           H  
ATOM   2819  HD3 ARG B  19      14.912 -22.070  23.560  1.00 91.40           H  
ATOM   2820  NE  ARG B  19      13.844 -23.428  22.336  1.00 91.40           N  
ATOM   2821  HE  ARG B  19      12.953 -23.414  21.861  1.00 91.40           H  
ATOM   2822  NH1 ARG B  19      15.544 -24.745  23.139  1.00 91.40           N  
ATOM   2823 HH11 ARG B  19      15.957 -25.660  23.250  1.00 91.40           H  
ATOM   2824 HH12 ARG B  19      16.090 -23.914  23.311  1.00 91.40           H  
ATOM   2825  NH2 ARG B  19      13.715 -25.692  22.275  1.00 91.40           N  
ATOM   2826 HH21 ARG B  19      12.838 -25.618  21.780  1.00 91.40           H  
ATOM   2827 HH22 ARG B  19      14.138 -26.600  22.399  1.00 91.40           H  
ATOM   2828  CZ  ARG B  19      14.368 -24.610  22.590  1.00 91.40           C  
ATOM   2829  N   ALA B  20       9.612 -20.731  21.943  1.00 94.44           N  
ATOM   2830  H   ALA B  20       9.417 -21.351  22.716  1.00 94.44           H  
ATOM   2831  CA  ALA B  20       8.736 -20.794  20.773  1.00 94.44           C  
ATOM   2832  HA  ALA B  20       9.342 -20.983  19.886  1.00 94.44           H  
ATOM   2833  C   ALA B  20       7.994 -19.466  20.541  1.00 94.44           C  
ATOM   2834  CB  ALA B  20       7.765 -21.967  20.953  1.00 94.44           C  
ATOM   2835  HB1 ALA B  20       7.131 -22.049  20.071  1.00 94.44           H  
ATOM   2836  HB2 ALA B  20       7.136 -21.808  21.829  1.00 94.44           H  
ATOM   2837  HB3 ALA B  20       8.322 -22.896  21.074  1.00 94.44           H  
ATOM   2838  O   ALA B  20       7.993 -18.952  19.428  1.00 94.44           O  
ATOM   2839  N   ALA B  21       7.445 -18.854  21.596  1.00 94.51           N  
ATOM   2840  H   ALA B  21       7.430 -19.331  22.486  1.00 94.51           H  
ATOM   2841  CA  ALA B  21       6.754 -17.571  21.480  1.00 94.51           C  
ATOM   2842  HA  ALA B  21       5.981 -17.675  20.719  1.00 94.51           H  
ATOM   2843  C   ALA B  21       7.692 -16.436  21.023  1.00 94.51           C  
ATOM   2844  CB  ALA B  21       6.078 -17.253  22.821  1.00 94.51           C  
ATOM   2845  HB1 ALA B  21       6.828 -17.140  23.604  1.00 94.51           H  
ATOM   2846  HB2 ALA B  21       5.508 -16.328  22.729  1.00 94.51           H  
ATOM   2847  HB3 ALA B  21       5.396 -18.060  23.089  1.00 94.51           H  
ATOM   2848  O   ALA B  21       7.365 -15.687  20.109  1.00 94.51           O  
ATOM   2849  N   ARG B  22       8.895 -16.328  21.601  1.00 92.37           N  
ATOM   2850  H   ARG B  22       9.127 -16.973  22.343  1.00 92.37           H  
ATOM   2851  CA  ARG B  22       9.894 -15.333  21.163  1.00 92.37           C  
ATOM   2852  HA  ARG B  22       9.441 -14.342  21.153  1.00 92.37           H  
ATOM   2853  C   ARG B  22      10.371 -15.555  19.733  1.00 92.37           C  
ATOM   2854  CB  ARG B  22      11.105 -15.344  22.097  1.00 92.37           C  
ATOM   2855  HB2 ARG B  22      11.408 -16.371  22.298  1.00 92.37           H  
ATOM   2856  HB3 ARG B  22      11.930 -14.832  21.602  1.00 92.37           H  
ATOM   2857  O   ARG B  22      10.739 -14.595  19.066  1.00 92.37           O  
ATOM   2858  CG  ARG B  22      10.811 -14.612  23.407  1.00 92.37           C  
ATOM   2859  HG2 ARG B  22      10.504 -13.590  23.185  1.00 92.37           H  
ATOM   2860  HG3 ARG B  22      10.012 -15.117  23.949  1.00 92.37           H  
ATOM   2861  CD  ARG B  22      12.083 -14.588  24.258  1.00 92.37           C  
ATOM   2862  HD2 ARG B  22      12.322 -15.610  24.551  1.00 92.37           H  
ATOM   2863  HD3 ARG B  22      12.899 -14.185  23.658  1.00 92.37           H  
ATOM   2864  NE  ARG B  22      11.911 -13.749  25.455  1.00 92.37           N  
ATOM   2865  HE  ARG B  22      11.065 -13.201  25.503  1.00 92.37           H  
ATOM   2866  NH1 ARG B  22      13.914 -14.242  26.463  1.00 92.37           N  
ATOM   2867 HH11 ARG B  22      14.569 -14.079  27.214  1.00 92.37           H  
ATOM   2868 HH12 ARG B  22      14.172 -14.792  25.656  1.00 92.37           H  
ATOM   2869  NH2 ARG B  22      12.480 -12.856  27.467  1.00 92.37           N  
ATOM   2870 HH21 ARG B  22      11.613 -12.338  27.485  1.00 92.37           H  
ATOM   2871 HH22 ARG B  22      13.102 -12.782  28.259  1.00 92.37           H  
ATOM   2872  CZ  ARG B  22      12.767 -13.619  26.451  1.00 92.37           C  
ATOM   2873  N   GLN B  23      10.411 -16.807  19.288  1.00 93.50           N  
ATOM   2874  H   GLN B  23      10.116 -17.559  19.894  1.00 93.50           H  
ATOM   2875  CA  GLN B  23      10.739 -17.121  17.909  1.00 93.50           C  
ATOM   2876  HA  GLN B  23      11.629 -16.555  17.631  1.00 93.50           H  
ATOM   2877  C   GLN B  23       9.627 -16.648  16.972  1.00 93.50           C  
ATOM   2878  CB  GLN B  23      11.084 -18.607  17.808  1.00 93.50           C  
ATOM   2879  HB2 GLN B  23      11.870 -18.809  18.536  1.00 93.50           H  
ATOM   2880  HB3 GLN B  23      10.217 -19.223  18.048  1.00 93.50           H  
ATOM   2881  O   GLN B  23       9.931 -15.879  16.072  1.00 93.50           O  
ATOM   2882  CG  GLN B  23      11.588 -18.964  16.408  1.00 93.50           C  
ATOM   2883  HG2 GLN B  23      12.219 -18.164  16.020  1.00 93.50           H  
ATOM   2884  HG3 GLN B  23      10.728 -19.064  15.746  1.00 93.50           H  
ATOM   2885  CD  GLN B  23      12.398 -20.253  16.366  1.00 93.50           C  
ATOM   2886  NE2 GLN B  23      12.709 -20.714  15.180  1.00 93.50           N  
ATOM   2887 HE21 GLN B  23      13.224 -21.581  15.108  1.00 93.50           H  
ATOM   2888 HE22 GLN B  23      12.262 -20.298  14.375  1.00 93.50           H  
ATOM   2889  OE1 GLN B  23      12.797 -20.824  17.379  1.00 93.50           O  
ATOM   2890  N   ARG B  24       8.358 -16.952  17.271  1.00 93.93           N  
ATOM   2891  H   ARG B  24       8.180 -17.606  18.020  1.00 93.93           H  
ATOM   2892  CA  ARG B  24       7.213 -16.470  16.482  1.00 93.93           C  
ATOM   2893  HA  ARG B  24       7.341 -16.846  15.467  1.00 93.93           H  
ATOM   2894  C   ARG B  24       7.157 -14.943  16.359  1.00 93.93           C  
ATOM   2895  CB  ARG B  24       5.906 -17.037  17.066  1.00 93.93           C  
ATOM   2896  HB2 ARG B  24       5.974 -18.125  17.080  1.00 93.93           H  
ATOM   2897  HB3 ARG B  24       5.798 -16.693  18.095  1.00 93.93           H  
ATOM   2898  O   ARG B  24       6.866 -14.444  15.285  1.00 93.93           O  
ATOM   2899  CG  ARG B  24       4.637 -16.640  16.284  1.00 93.93           C  
ATOM   2900  HG2 ARG B  24       4.491 -15.561  16.335  1.00 93.93           H  
ATOM   2901  HG3 ARG B  24       3.774 -17.121  16.745  1.00 93.93           H  
ATOM   2902  CD  ARG B  24       4.718 -17.071  14.815  1.00 93.93           C  
ATOM   2903  HD2 ARG B  24       5.564 -16.567  14.346  1.00 93.93           H  
ATOM   2904  HD3 ARG B  24       4.890 -18.146  14.760  1.00 93.93           H  
ATOM   2905  NE  ARG B  24       3.505 -16.732  14.052  1.00 93.93           N  
ATOM   2906  HE  ARG B  24       2.690 -16.359  14.517  1.00 93.93           H  
ATOM   2907  NH1 ARG B  24       4.428 -17.009  11.962  1.00 93.93           N  
ATOM   2908 HH11 ARG B  24       4.365 -16.805  10.975  1.00 93.93           H  
ATOM   2909 HH12 ARG B  24       5.314 -17.266  12.372  1.00 93.93           H  
ATOM   2910  NH2 ARG B  24       2.313 -16.321  12.182  1.00 93.93           N  
ATOM   2911 HH21 ARG B  24       1.610 -15.962  12.811  1.00 93.93           H  
ATOM   2912 HH22 ARG B  24       2.235 -16.139  11.191  1.00 93.93           H  
ATOM   2913  CZ  ARG B  24       3.424 -16.694  12.736  1.00 93.93           C  
ATOM   2914  N   ILE B  25       7.477 -14.197  17.422  1.00 94.69           N  
ATOM   2915  H   ILE B  25       7.637 -14.669  18.301  1.00 94.69           H  
ATOM   2916  CA  ILE B  25       7.548 -12.721  17.361  1.00 94.69           C  
ATOM   2917  HA  ILE B  25       6.585 -12.334  17.029  1.00 94.69           H  
ATOM   2918  C   ILE B  25       8.581 -12.262  16.325  1.00 94.69           C  
ATOM   2919  CB  ILE B  25       7.863 -12.117  18.748  1.00 94.69           C  
ATOM   2920  HB  ILE B  25       8.760 -12.600  19.135  1.00 94.69           H  
ATOM   2921  O   ILE B  25       8.270 -11.424  15.488  1.00 94.69           O  
ATOM   2922  CG1 ILE B  25       6.697 -12.380  19.720  1.00 94.69           C  
ATOM   2923 HG12 ILE B  25       6.397 -13.425  19.650  1.00 94.69           H  
ATOM   2924 HG13 ILE B  25       5.838 -11.769  19.440  1.00 94.69           H  
ATOM   2925  CG2 ILE B  25       8.126 -10.603  18.669  1.00 94.69           C  
ATOM   2926 HG21 ILE B  25       7.272 -10.091  18.225  1.00 94.69           H  
ATOM   2927 HG22 ILE B  25       8.997 -10.383  18.052  1.00 94.69           H  
ATOM   2928 HG23 ILE B  25       8.323 -10.172  19.651  1.00 94.69           H  
ATOM   2929  CD1 ILE B  25       7.060 -12.109  21.182  1.00 94.69           C  
ATOM   2930 HD11 ILE B  25       6.254 -12.483  21.813  1.00 94.69           H  
ATOM   2931 HD12 ILE B  25       7.981 -12.630  21.445  1.00 94.69           H  
ATOM   2932 HD13 ILE B  25       7.179 -11.040  21.360  1.00 94.69           H  
ATOM   2933  N   ARG B  26       9.789 -12.842  16.338  1.00 93.66           N  
ATOM   2934  H   ARG B  26       9.963 -13.589  16.995  1.00 93.66           H  
ATOM   2935  CA  ARG B  26      10.816 -12.510  15.339  1.00 93.66           C  
ATOM   2936  HA  ARG B  26      10.967 -11.430  15.318  1.00 93.66           H  
ATOM   2937  C   ARG B  26      10.375 -12.860  13.923  1.00 93.66           C  
ATOM   2938  CB  ARG B  26      12.144 -13.200  15.648  1.00 93.66           C  
ATOM   2939  HB2 ARG B  26      11.969 -14.252  15.877  1.00 93.66           H  
ATOM   2940  HB3 ARG B  26      12.772 -13.144  14.759  1.00 93.66           H  
ATOM   2941  O   ARG B  26      10.615 -12.075  13.024  1.00 93.66           O  
ATOM   2942  CG  ARG B  26      12.887 -12.510  16.796  1.00 93.66           C  
ATOM   2943  HG2 ARG B  26      12.311 -12.585  17.718  1.00 93.66           H  
ATOM   2944  HG3 ARG B  26      13.021 -11.458  16.548  1.00 93.66           H  
ATOM   2945  CD  ARG B  26      14.266 -13.149  16.980  1.00 93.66           C  
ATOM   2946  HD2 ARG B  26      14.780 -13.145  16.019  1.00 93.66           H  
ATOM   2947  HD3 ARG B  26      14.851 -12.526  17.657  1.00 93.66           H  
ATOM   2948  NE  ARG B  26      14.152 -14.539  17.471  1.00 93.66           N  
ATOM   2949  HE  ARG B  26      13.808 -15.197  16.787  1.00 93.66           H  
ATOM   2950  NH1 ARG B  26      14.854 -14.179  19.620  1.00 93.66           N  
ATOM   2951 HH11 ARG B  26      14.959 -13.208  19.362  1.00 93.66           H  
ATOM   2952 HH12 ARG B  26      15.173 -14.528  20.512  1.00 93.66           H  
ATOM   2953  NH2 ARG B  26      14.262 -16.240  18.972  1.00 93.66           N  
ATOM   2954 HH21 ARG B  26      13.957 -16.861  18.236  1.00 93.66           H  
ATOM   2955 HH22 ARG B  26      14.489 -16.599  19.888  1.00 93.66           H  
ATOM   2956  CZ  ARG B  26      14.416 -14.977  18.683  1.00 93.66           C  
ATOM   2957  N   GLU B  27       9.703 -13.992  13.734  1.00 94.03           N  
ATOM   2958  H   GLU B  27       9.551 -14.606  14.522  1.00 94.03           H  
ATOM   2959  CA  GLU B  27       9.167 -14.391  12.423  1.00 94.03           C  
ATOM   2960  HA  GLU B  27       9.968 -14.381  11.684  1.00 94.03           H  
ATOM   2961  C   GLU B  27       8.069 -13.442  11.910  1.00 94.03           C  
ATOM   2962  CB  GLU B  27       8.590 -15.811  12.510  1.00 94.03           C  
ATOM   2963  HB2 GLU B  27       8.158 -16.076  11.545  1.00 94.03           H  
ATOM   2964  HB3 GLU B  27       7.789 -15.807  13.249  1.00 94.03           H  
ATOM   2965  O   GLU B  27       7.863 -13.340  10.710  1.00 94.03           O  
ATOM   2966  CG  GLU B  27       9.625 -16.884  12.888  1.00 94.03           C  
ATOM   2967  HG2 GLU B  27      10.379 -16.955  12.104  1.00 94.03           H  
ATOM   2968  HG3 GLU B  27      10.167 -16.576  13.781  1.00 94.03           H  
ATOM   2969  CD  GLU B  27       8.999 -18.261  13.166  1.00 94.03           C  
ATOM   2970  OE1 GLU B  27       9.792 -19.199  13.438  1.00 94.03           O  
ATOM   2971  OE2 GLU B  27       7.747 -18.365  13.219  1.00 94.03           O  
ATOM   2972  N   LEU B  28       7.352 -12.747  12.792  1.00 94.94           N  
ATOM   2973  H   LEU B  28       7.520 -12.892  13.778  1.00 94.94           H  
ATOM   2974  CA  LEU B  28       6.336 -11.769  12.394  1.00 94.94           C  
ATOM   2975  HA  LEU B  28       5.858 -12.088  11.467  1.00 94.94           H  
ATOM   2976  C   LEU B  28       6.941 -10.387  12.114  1.00 94.94           C  
ATOM   2977  CB  LEU B  28       5.278 -11.694  13.504  1.00 94.94           C  
ATOM   2978  HB2 LEU B  28       4.664 -10.806  13.351  1.00 94.94           H  
ATOM   2979  HB3 LEU B  28       5.794 -11.579  14.457  1.00 94.94           H  
ATOM   2980  O   LEU B  28       6.514  -9.703  11.192  1.00 94.94           O  
ATOM   2981  CG  LEU B  28       4.358 -12.925  13.565  1.00 94.94           C  
ATOM   2982  HG  LEU B  28       4.942 -13.842  13.484  1.00 94.94           H  
ATOM   2983  CD1 LEU B  28       3.636 -12.939  14.911  1.00 94.94           C  
ATOM   2984 HD11 LEU B  28       3.000 -13.822  14.970  1.00 94.94           H  
ATOM   2985 HD12 LEU B  28       3.019 -12.045  15.003  1.00 94.94           H  
ATOM   2986 HD13 LEU B  28       4.366 -12.968  15.720  1.00 94.94           H  
ATOM   2987  CD2 LEU B  28       3.320 -12.899  12.444  1.00 94.94           C  
ATOM   2988 HD21 LEU B  28       2.776 -11.955  12.458  1.00 94.94           H  
ATOM   2989 HD22 LEU B  28       2.604 -13.710  12.577  1.00 94.94           H  
ATOM   2990 HD23 LEU B  28       3.810 -13.013  11.477  1.00 94.94           H  
ATOM   2991  N   GLU B  29       7.929  -9.965  12.906  1.00 92.23           N  
ATOM   2992  H   GLU B  29       8.194 -10.555  13.681  1.00 92.23           H  
ATOM   2993  CA  GLU B  29       8.482  -8.604  12.843  1.00 92.23           C  
ATOM   2994  HA  GLU B  29       7.723  -7.911  12.478  1.00 92.23           H  
ATOM   2995  C   GLU B  29       9.690  -8.474  11.908  1.00 92.23           C  
ATOM   2996  CB  GLU B  29       8.906  -8.163  14.255  1.00 92.23           C  
ATOM   2997  HB2 GLU B  29       9.595  -8.906  14.658  1.00 92.23           H  
ATOM   2998  HB3 GLU B  29       9.435  -7.213  14.185  1.00 92.23           H  
ATOM   2999  O   GLU B  29       9.881  -7.442  11.270  1.00 92.23           O  
ATOM   3000  CG  GLU B  29       7.722  -7.982  15.218  1.00 92.23           C  
ATOM   3001  HG2 GLU B  29       7.064  -7.211  14.816  1.00 92.23           H  
ATOM   3002  HG3 GLU B  29       7.160  -8.914  15.270  1.00 92.23           H  
ATOM   3003  CD  GLU B  29       8.148  -7.593  16.645  1.00 92.23           C  
ATOM   3004  OE1 GLU B  29       7.292  -7.056  17.393  1.00 92.23           O  
ATOM   3005  OE2 GLU B  29       9.298  -7.876  17.052  1.00 92.23           O  
ATOM   3006  N   SER B  30      10.554  -9.487  11.879  1.00 89.78           N  
ATOM   3007  H   SER B  30      10.327 -10.331  12.384  1.00 89.78           H  
ATOM   3008  CA  SER B  30      11.910  -9.391  11.326  1.00 89.78           C  
ATOM   3009  HA  SER B  30      11.898  -8.671  10.508  1.00 89.78           H  
ATOM   3010  C   SER B  30      12.385 -10.702  10.698  1.00 89.78           C  
ATOM   3011  CB  SER B  30      12.892  -8.854  12.386  1.00 89.78           C  
ATOM   3012  HB2 SER B  30      13.920  -8.974  12.042  1.00 89.78           H  
ATOM   3013  HB3 SER B  30      12.715  -7.784  12.499  1.00 89.78           H  
ATOM   3014  O   SER B  30      13.575 -11.008  10.712  1.00 89.78           O  
ATOM   3015  OG  SER B  30      12.726  -9.466  13.661  1.00 89.78           O  
ATOM   3016  HG  SER B  30      11.964  -9.037  14.058  1.00 89.78           H  
ATOM   3017  N   ASP B  31      11.464 -11.487  10.133  1.00 94.38           N  
ATOM   3018  H   ASP B  31      10.489 -11.230  10.196  1.00 94.38           H  
ATOM   3019  CA  ASP B  31      11.847 -12.650   9.332  1.00 94.38           C  
ATOM   3020  HA  ASP B  31      12.452 -13.302   9.962  1.00 94.38           H  
ATOM   3021  C   ASP B  31      12.673 -12.202   8.131  1.00 94.38           C  
ATOM   3022  CB  ASP B  31      10.620 -13.409   8.829  1.00 94.38           C  
ATOM   3023  HB2 ASP B  31      10.342 -13.057   7.835  1.00 94.38           H  
ATOM   3024  HB3 ASP B  31       9.793 -13.170   9.498  1.00 94.38           H  
ATOM   3025  O   ASP B  31      12.300 -11.254   7.423  1.00 94.38           O  
ATOM   3026  CG  ASP B  31      10.760 -14.926   8.786  1.00 94.38           C  
ATOM   3027  OD1 ASP B  31      11.781 -15.501   9.225  1.00 94.38           O  
ATOM   3028  OD2 ASP B  31       9.757 -15.579   8.422  1.00 94.38           O  
ATOM   3029  N   ASP B  32      13.768 -12.912   7.900  1.00 98.14           N  
ATOM   3030  H   ASP B  32      13.985 -13.677   8.524  1.00 98.14           H  
ATOM   3031  CA  ASP B  32      14.625 -12.705   6.746  1.00 98.14           C  
ATOM   3032  HA  ASP B  32      14.795 -11.637   6.608  1.00 98.14           H  
ATOM   3033  C   ASP B  32      13.922 -13.252   5.497  1.00 98.14           C  
ATOM   3034  CB  ASP B  32      15.976 -13.389   6.998  1.00 98.14           C  
ATOM   3035  HB2 ASP B  32      15.799 -14.409   7.338  1.00 98.14           H  
ATOM   3036  HB3 ASP B  32      16.512 -13.458   6.051  1.00 98.14           H  
ATOM   3037  O   ASP B  32      13.439 -14.389   5.484  1.00 98.14           O  
ATOM   3038  CG  ASP B  32      16.871 -12.662   8.016  1.00 98.14           C  
ATOM   3039  OD1 ASP B  32      16.752 -11.423   8.169  1.00 98.14           O  
ATOM   3040  OD2 ASP B  32      17.726 -13.347   8.621  1.00 98.14           O  
ATOM   3041  N   ILE B  33      13.860 -12.452   4.432  1.00 98.87           N  
ATOM   3042  H   ILE B  33      14.274 -11.533   4.496  1.00 98.87           H  
ATOM   3043  CA  ILE B  33      13.211 -12.827   3.169  1.00 98.87           C  
ATOM   3044  HA  ILE B  33      12.665 -13.762   3.298  1.00 98.87           H  
ATOM   3045  C   ILE B  33      14.291 -13.077   2.116  1.00 98.87           C  
ATOM   3046  CB  ILE B  33      12.183 -11.752   2.749  1.00 98.87           C  
ATOM   3047  HB  ILE B  33      12.718 -10.813   2.613  1.00 98.87           H  
ATOM   3048  O   ILE B  33      15.122 -12.217   1.858  1.00 98.87           O  
ATOM   3049  CG1 ILE B  33      11.100 -11.480   3.819  1.00 98.87           C  
ATOM   3050 HG12 ILE B  33      11.571 -11.039   4.698  1.00 98.87           H  
ATOM   3051 HG13 ILE B  33      10.405 -10.736   3.429  1.00 98.87           H  
ATOM   3052  CG2 ILE B  33      11.526 -12.093   1.400  1.00 98.87           C  
ATOM   3053 HG21 ILE B  33      10.803 -11.322   1.137  1.00 98.87           H  
ATOM   3054 HG22 ILE B  33      12.277 -12.133   0.611  1.00 98.87           H  
ATOM   3055 HG23 ILE B  33      11.018 -13.056   1.450  1.00 98.87           H  
ATOM   3056  CD1 ILE B  33      10.289 -12.701   4.271  1.00 98.87           C  
ATOM   3057 HD11 ILE B  33       9.492 -12.374   4.940  1.00 98.87           H  
ATOM   3058 HD12 ILE B  33       9.839 -13.205   3.416  1.00 98.87           H  
ATOM   3059 HD13 ILE B  33      10.929 -13.395   4.816  1.00 98.87           H  
ATOM   3060  N   ALA B  34      14.299 -14.252   1.498  1.00 98.89           N  
ATOM   3061  H   ALA B  34      13.517 -14.871   1.654  1.00 98.89           H  
ATOM   3062  CA  ALA B  34      15.187 -14.585   0.394  1.00 98.89           C  
ATOM   3063  HA  ALA B  34      16.153 -14.105   0.548  1.00 98.89           H  
ATOM   3064  C   ALA B  34      14.609 -14.090  -0.938  1.00 98.89           C  
ATOM   3065  CB  ALA B  34      15.408 -16.100   0.377  1.00 98.89           C  
ATOM   3066  HB1 ALA B  34      14.449 -16.616   0.335  1.00 98.89           H  
ATOM   3067  HB2 ALA B  34      15.953 -16.405   1.271  1.00 98.89           H  
ATOM   3068  HB3 ALA B  34      15.987 -16.373  -0.506  1.00 98.89           H  
ATOM   3069  O   ALA B  34      13.437 -14.324  -1.241  1.00 98.89           O  
ATOM   3070  N   ILE B  35      15.458 -13.471  -1.758  1.00 98.93           N  
ATOM   3071  H   ILE B  35      16.404 -13.322  -1.435  1.00 98.93           H  
ATOM   3072  CA  ILE B  35      15.207 -13.312  -3.191  1.00 98.93           C  
ATOM   3073  HA  ILE B  35      14.135 -13.219  -3.368  1.00 98.93           H  
ATOM   3074  C   ILE B  35      15.698 -14.591  -3.863  1.00 98.93           C  
ATOM   3075  CB  ILE B  35      15.899 -12.050  -3.750  1.00 98.93           C  
ATOM   3076  HB  ILE B  35      16.969 -12.115  -3.555  1.00 98.93           H  
ATOM   3077  O   ILE B  35      16.900 -14.859  -3.851  1.00 98.93           O  
ATOM   3078  CG1 ILE B  35      15.346 -10.767  -3.090  1.00 98.93           C  
ATOM   3079 HG12 ILE B  35      15.216 -10.922  -2.019  1.00 98.93           H  
ATOM   3080 HG13 ILE B  35      14.370 -10.542  -3.521  1.00 98.93           H  
ATOM   3081  CG2 ILE B  35      15.663 -11.993  -5.270  1.00 98.93           C  
ATOM   3082 HG21 ILE B  35      14.599 -12.088  -5.489  1.00 98.93           H  
ATOM   3083 HG22 ILE B  35      16.188 -12.813  -5.761  1.00 98.93           H  
ATOM   3084 HG23 ILE B  35      16.030 -11.057  -5.691  1.00 98.93           H  
ATOM   3085  CD1 ILE B  35      16.233  -9.532  -3.265  1.00 98.93           C  
ATOM   3086 HD11 ILE B  35      16.383  -9.306  -4.321  1.00 98.93           H  
ATOM   3087 HD12 ILE B  35      17.192  -9.703  -2.776  1.00 98.93           H  
ATOM   3088 HD13 ILE B  35      15.752  -8.675  -2.793  1.00 98.93           H  
ATOM   3089  N   VAL B  36      14.776 -15.382  -4.412  1.00 98.78           N  
ATOM   3090  H   VAL B  36      13.812 -15.081  -4.390  1.00 98.78           H  
ATOM   3091  CA  VAL B  36      15.086 -16.706  -4.980  1.00 98.78           C  
ATOM   3092  HA  VAL B  36      16.087 -16.975  -4.641  1.00 98.78           H  
ATOM   3093  C   VAL B  36      15.177 -16.713  -6.502  1.00 98.78           C  
ATOM   3094  CB  VAL B  36      14.135 -17.806  -4.472  1.00 98.78           C  
ATOM   3095  HB  VAL B  36      14.427 -18.747  -4.938  1.00 98.78           H  
ATOM   3096  O   VAL B  36      15.874 -17.530  -7.086  1.00 98.78           O  
ATOM   3097  CG1 VAL B  36      14.243 -17.972  -2.950  1.00 98.78           C  
ATOM   3098 HG11 VAL B  36      13.913 -17.068  -2.439  1.00 98.78           H  
ATOM   3099 HG12 VAL B  36      15.279 -18.186  -2.686  1.00 98.78           H  
ATOM   3100 HG13 VAL B  36      13.626 -18.813  -2.635  1.00 98.78           H  
ATOM   3101  CG2 VAL B  36      12.663 -17.550  -4.819  1.00 98.78           C  
ATOM   3102 HG21 VAL B  36      12.548 -17.460  -5.899  1.00 98.78           H  
ATOM   3103 HG22 VAL B  36      12.063 -18.398  -4.488  1.00 98.78           H  
ATOM   3104 HG23 VAL B  36      12.301 -16.647  -4.326  1.00 98.78           H  
ATOM   3105  N   GLY B  37      14.530 -15.755  -7.158  1.00 98.77           N  
ATOM   3106  H   GLY B  37      13.999 -15.085  -6.620  1.00 98.77           H  
ATOM   3107  CA  GLY B  37      14.619 -15.551  -8.598  1.00 98.77           C  
ATOM   3108  HA2 GLY B  37      15.578 -15.913  -8.968  1.00 98.77           H  
ATOM   3109  HA3 GLY B  37      13.825 -16.096  -9.108  1.00 98.77           H  
ATOM   3110  C   GLY B  37      14.482 -14.078  -8.936  1.00 98.77           C  
ATOM   3111  O   GLY B  37      13.903 -13.305  -8.172  1.00 98.77           O  
ATOM   3112  N   ALA B  38      15.025 -13.675 -10.076  1.00 98.78           N  
ATOM   3113  H   ALA B  38      15.492 -14.349 -10.665  1.00 98.78           H  
ATOM   3114  CA  ALA B  38      14.914 -12.314 -10.576  1.00 98.78           C  
ATOM   3115  HA  ALA B  38      13.946 -11.907 -10.281  1.00 98.78           H  
ATOM   3116  C   ALA B  38      14.990 -12.312 -12.100  1.00 98.78           C  
ATOM   3117  CB  ALA B  38      16.024 -11.451  -9.960  1.00 98.78           C  
ATOM   3118  HB1 ALA B  38      15.950 -11.469  -8.873  1.00 98.78           H  
ATOM   3119  HB2 ALA B  38      17.002 -11.834 -10.253  1.00 98.78           H  
ATOM   3120  HB3 ALA B  38      15.923 -10.422 -10.305  1.00 98.78           H  
ATOM   3121  O   ALA B  38      15.719 -13.109 -12.689  1.00 98.78           O  
ATOM   3122  N   ALA B  39      14.273 -11.402 -12.742  1.00 98.71           N  
ATOM   3123  H   ALA B  39      13.666 -10.795 -12.209  1.00 98.71           H  
ATOM   3124  CA  ALA B  39      14.406 -11.137 -14.167  1.00 98.71           C  
ATOM   3125  HA  ALA B  39      15.429 -11.354 -14.476  1.00 98.71           H  
ATOM   3126  C   ALA B  39      14.148  -9.658 -14.452  1.00 98.71           C  
ATOM   3127  CB  ALA B  39      13.463 -12.054 -14.953  1.00 98.71           C  
ATOM   3128  HB1 ALA B  39      13.690 -13.098 -14.741  1.00 98.71           H  
ATOM   3129  HB2 ALA B  39      13.566 -11.882 -16.024  1.00 98.71           H  
ATOM   3130  HB3 ALA B  39      12.433 -11.844 -14.663  1.00 98.71           H  
ATOM   3131  O   ALA B  39      13.566  -8.931 -13.639  1.00 98.71           O  
ATOM   3132  N   CYS B  40      14.600  -9.204 -15.616  1.00 98.37           N  
ATOM   3133  H   CYS B  40      15.015  -9.840 -16.281  1.00 98.37           H  
ATOM   3134  CA  CYS B  40      14.434  -7.826 -16.036  1.00 98.37           C  
ATOM   3135  HA  CYS B  40      13.465  -7.474 -15.682  1.00 98.37           H  
ATOM   3136  C   CYS B  40      14.452  -7.677 -17.548  1.00 98.37           C  
ATOM   3137  CB  CYS B  40      15.535  -6.956 -15.418  1.00 98.37           C  
ATOM   3138  HB2 CYS B  40      15.424  -6.983 -14.334  1.00 98.37           H  
ATOM   3139  HB3 CYS B  40      15.404  -5.926 -15.749  1.00 98.37           H  
ATOM   3140  O   CYS B  40      15.077  -8.462 -18.258  1.00 98.37           O  
ATOM   3141  SG  CYS B  40      17.197  -7.532 -15.896  1.00 98.37           S  
ATOM   3142  HG  CYS B  40      16.979  -7.564 -17.214  1.00 98.37           H  
ATOM   3143  N   ARG B  41      13.855  -6.578 -18.002  1.00 98.07           N  
ATOM   3144  H   ARG B  41      13.368  -6.007 -17.326  1.00 98.07           H  
ATOM   3145  CA  ARG B  41      14.062  -6.017 -19.331  1.00 98.07           C  
ATOM   3146  HA  ARG B  41      14.907  -6.532 -19.788  1.00 98.07           H  
ATOM   3147  C   ARG B  41      14.428  -4.548 -19.183  1.00 98.07           C  
ATOM   3148  CB  ARG B  41      12.809  -6.238 -20.193  1.00 98.07           C  
ATOM   3149  HB2 ARG B  41      12.117  -6.919 -19.697  1.00 98.07           H  
ATOM   3150  HB3 ARG B  41      12.294  -5.292 -20.358  1.00 98.07           H  
ATOM   3151  O   ARG B  41      13.599  -3.767 -18.710  1.00 98.07           O  
ATOM   3152  CG  ARG B  41      13.208  -6.849 -21.538  1.00 98.07           C  
ATOM   3153  HG2 ARG B  41      13.993  -6.247 -21.994  1.00 98.07           H  
ATOM   3154  HG3 ARG B  41      13.578  -7.862 -21.379  1.00 98.07           H  
ATOM   3155  CD  ARG B  41      12.000  -6.884 -22.471  1.00 98.07           C  
ATOM   3156  HD2 ARG B  41      11.619  -5.871 -22.601  1.00 98.07           H  
ATOM   3157  HD3 ARG B  41      11.232  -7.503 -22.007  1.00 98.07           H  
ATOM   3158  NE  ARG B  41      12.347  -7.438 -23.789  1.00 98.07           N  
ATOM   3159  HE  ARG B  41      13.324  -7.584 -24.002  1.00 98.07           H  
ATOM   3160  NH1 ARG B  41      10.205  -7.881 -24.490  1.00 98.07           N  
ATOM   3161 HH11 ARG B  41       9.616  -8.548 -24.969  1.00 98.07           H  
ATOM   3162 HH12 ARG B  41       9.861  -7.566 -23.594  1.00 98.07           H  
ATOM   3163  NH2 ARG B  41      11.963  -8.443 -25.775  1.00 98.07           N  
ATOM   3164 HH21 ARG B  41      11.320  -8.850 -26.439  1.00 98.07           H  
ATOM   3165 HH22 ARG B  41      12.958  -8.525 -25.928  1.00 98.07           H  
ATOM   3166  CZ  ARG B  41      11.498  -7.909 -24.681  1.00 98.07           C  
ATOM   3167  N   PHE B  42      15.644  -4.180 -19.574  1.00 98.02           N  
ATOM   3168  H   PHE B  42      16.246  -4.883 -19.979  1.00 98.02           H  
ATOM   3169  CA  PHE B  42      16.175  -2.820 -19.457  1.00 98.02           C  
ATOM   3170  HA  PHE B  42      15.349  -2.166 -19.177  1.00 98.02           H  
ATOM   3171  C   PHE B  42      16.712  -2.281 -20.800  1.00 98.02           C  
ATOM   3172  CB  PHE B  42      17.231  -2.753 -18.333  1.00 98.02           C  
ATOM   3173  HB2 PHE B  42      17.662  -1.753 -18.303  1.00 98.02           H  
ATOM   3174  HB3 PHE B  42      18.046  -3.433 -18.579  1.00 98.02           H  
ATOM   3175  O   PHE B  42      16.916  -3.039 -21.759  1.00 98.02           O  
ATOM   3176  CG  PHE B  42      16.769  -3.084 -16.924  1.00 98.02           C  
ATOM   3177  CD1 PHE B  42      15.481  -2.742 -16.469  1.00 98.02           C  
ATOM   3178  HD1 PHE B  42      14.789  -2.228 -17.120  1.00 98.02           H  
ATOM   3179  CD2 PHE B  42      17.662  -3.718 -16.042  1.00 98.02           C  
ATOM   3180  HD2 PHE B  42      18.657  -3.979 -16.373  1.00 98.02           H  
ATOM   3181  CE1 PHE B  42      15.080  -3.051 -15.159  1.00 98.02           C  
ATOM   3182  HE1 PHE B  42      14.086  -2.793 -14.824  1.00 98.02           H  
ATOM   3183  CE2 PHE B  42      17.267  -4.019 -14.729  1.00 98.02           C  
ATOM   3184  HE2 PHE B  42      17.953  -4.524 -14.065  1.00 98.02           H  
ATOM   3185  CZ  PHE B  42      15.978  -3.687 -14.287  1.00 98.02           C  
ATOM   3186  HZ  PHE B  42      15.683  -3.931 -13.277  1.00 98.02           H  
ATOM   3187  N   PRO B  43      16.892  -0.951 -20.925  1.00 96.49           N  
ATOM   3188  CA  PRO B  43      17.429  -0.317 -22.126  1.00 96.49           C  
ATOM   3189  HA  PRO B  43      16.758  -0.527 -22.959  1.00 96.49           H  
ATOM   3190  C   PRO B  43      18.841  -0.811 -22.473  1.00 96.49           C  
ATOM   3191  CB  PRO B  43      17.401   1.186 -21.832  1.00 96.49           C  
ATOM   3192  HB2 PRO B  43      17.208   1.776 -22.728  1.00 96.49           H  
ATOM   3193  HB3 PRO B  43      18.339   1.488 -21.366  1.00 96.49           H  
ATOM   3194  O   PRO B  43      19.501  -1.476 -21.689  1.00 96.49           O  
ATOM   3195  CG  PRO B  43      16.283   1.329 -20.804  1.00 96.49           C  
ATOM   3196  HG2 PRO B  43      15.310   1.292 -21.295  1.00 96.49           H  
ATOM   3197  HG3 PRO B  43      16.382   2.232 -20.201  1.00 96.49           H  
ATOM   3198  CD  PRO B  43      16.497   0.075 -19.971  1.00 96.49           C  
ATOM   3199  HD2 PRO B  43      15.577  -0.185 -19.447  1.00 96.49           H  
ATOM   3200  HD3 PRO B  43      17.299   0.246 -19.254  1.00 96.49           H  
ATOM   3201  N   GLY B  44      19.322  -0.508 -23.680  1.00 93.22           N  
ATOM   3202  H   GLY B  44      18.766   0.086 -24.279  1.00 93.22           H  
ATOM   3203  CA  GLY B  44      20.642  -0.972 -24.145  1.00 93.22           C  
ATOM   3204  HA2 GLY B  44      21.018  -0.288 -24.906  1.00 93.22           H  
ATOM   3205  HA3 GLY B  44      21.344  -0.961 -23.311  1.00 93.22           H  
ATOM   3206  C   GLY B  44      20.641  -2.393 -24.725  1.00 93.22           C  
ATOM   3207  O   GLY B  44      21.606  -2.796 -25.371  1.00 93.22           O  
ATOM   3208  N   GLY B  45      19.519  -3.110 -24.620  1.00 88.92           N  
ATOM   3209  H   GLY B  45      18.797  -2.743 -24.016  1.00 88.92           H  
ATOM   3210  CA  GLY B  45      19.388  -4.502 -25.063  1.00 88.92           C  
ATOM   3211  HA2 GLY B  45      20.116  -4.727 -25.843  1.00 88.92           H  
ATOM   3212  HA3 GLY B  45      18.386  -4.650 -25.465  1.00 88.92           H  
ATOM   3213  C   GLY B  45      19.577  -5.512 -23.932  1.00 88.92           C  
ATOM   3214  O   GLY B  45      19.969  -6.645 -24.199  1.00 88.92           O  
ATOM   3215  N   ASP B  46      19.313  -5.096 -22.694  1.00 81.67           N  
ATOM   3216  H   ASP B  46      18.999  -4.149 -22.533  1.00 81.67           H  
ATOM   3217  CA  ASP B  46      19.344  -5.954 -21.517  1.00 81.67           C  
ATOM   3218  HA  ASP B  46      20.162  -6.668 -21.610  1.00 81.67           H  
ATOM   3219  C   ASP B  46      18.057  -6.769 -21.414  1.00 81.67           C  
ATOM   3220  CB  ASP B  46      19.581  -5.089 -20.272  1.00 81.67           C  
ATOM   3221  HB2 ASP B  46      19.337  -5.662 -19.377  1.00 81.67           H  
ATOM   3222  HB3 ASP B  46      18.932  -4.216 -20.331  1.00 81.67           H  
ATOM   3223  O   ASP B  46      17.075  -6.353 -20.805  1.00 81.67           O  
ATOM   3224  CG  ASP B  46      21.028  -4.633 -20.169  1.00 81.67           C  
ATOM   3225  OD1 ASP B  46      21.892  -5.383 -20.667  1.00 81.67           O  
ATOM   3226  OD2 ASP B  46      21.298  -3.542 -19.625  1.00 81.67           O  
ATOM   3227  N   GLU B  47      18.068  -7.950 -22.024  1.00 88.05           N  
ATOM   3228  H   GLU B  47      18.885  -8.194 -22.565  1.00 88.05           H  
ATOM   3229  CA  GLU B  47      16.964  -8.922 -21.967  1.00 88.05           C  
ATOM   3230  HA  GLU B  47      16.035  -8.391 -21.757  1.00 88.05           H  
ATOM   3231  C   GLU B  47      17.123  -9.932 -20.818  1.00 88.05           C  
ATOM   3232  CB  GLU B  47      16.797  -9.618 -23.328  1.00 88.05           C  
ATOM   3233  HB2 GLU B  47      17.683 -10.214 -23.548  1.00 88.05           H  
ATOM   3234  HB3 GLU B  47      15.934 -10.280 -23.271  1.00 88.05           H  
ATOM   3235  O   GLU B  47      16.438 -10.946 -20.756  1.00 88.05           O  
ATOM   3236  CG  GLU B  47      16.562  -8.611 -24.465  1.00 88.05           C  
ATOM   3237  HG2 GLU B  47      15.893  -7.830 -24.103  1.00 88.05           H  
ATOM   3238  HG3 GLU B  47      17.506  -8.142 -24.741  1.00 88.05           H  
ATOM   3239  CD  GLU B  47      15.932  -9.261 -25.704  1.00 88.05           C  
ATOM   3240  OE1 GLU B  47      15.008  -8.620 -26.267  1.00 88.05           O  
ATOM   3241  OE2 GLU B  47      16.374 -10.362 -26.098  1.00 88.05           O  
ATOM   3242  N   GLY B  48      18.070  -9.690 -19.913  1.00 92.62           N  
ATOM   3243  H   GLY B  48      18.605  -8.838 -20.000  1.00 92.62           H  
ATOM   3244  CA  GLY B  48      18.344 -10.567 -18.787  1.00 92.62           C  
ATOM   3245  HA2 GLY B  48      18.627 -11.550 -19.162  1.00 92.62           H  
ATOM   3246  HA3 GLY B  48      17.434 -10.667 -18.195  1.00 92.62           H  
ATOM   3247  C   GLY B  48      19.459 -10.051 -17.887  1.00 92.62           C  
ATOM   3248  O   GLY B  48      20.138  -9.065 -18.192  1.00 92.62           O  
ATOM   3249  N   LEU B  49      19.650 -10.762 -16.776  1.00 96.38           N  
ATOM   3250  H   LEU B  49      19.091 -11.594 -16.645  1.00 96.38           H  
ATOM   3251  CA  LEU B  49      20.600 -10.430 -15.716  1.00 96.38           C  
ATOM   3252  HA  LEU B  49      20.377  -9.440 -15.319  1.00 96.38           H  
ATOM   3253  C   LEU B  49      22.056 -10.399 -16.199  1.00 96.38           C  
ATOM   3254  CB  LEU B  49      20.450 -11.487 -14.607  1.00 96.38           C  
ATOM   3255  HB2 LEU B  49      21.252 -11.334 -13.885  1.00 96.38           H  
ATOM   3256  HB3 LEU B  49      20.608 -12.474 -15.041  1.00 96.38           H  
ATOM   3257  O   LEU B  49      22.819  -9.520 -15.812  1.00 96.38           O  
ATOM   3258  CG  LEU B  49      19.110 -11.496 -13.852  1.00 96.38           C  
ATOM   3259  HG  LEU B  49      18.311 -11.771 -14.540  1.00 96.38           H  
ATOM   3260  CD1 LEU B  49      19.166 -12.533 -12.734  1.00 96.38           C  
ATOM   3261 HD11 LEU B  49      19.422 -13.509 -13.146  1.00 96.38           H  
ATOM   3262 HD12 LEU B  49      19.926 -12.258 -12.002  1.00 96.38           H  
ATOM   3263 HD13 LEU B  49      18.200 -12.605 -12.236  1.00 96.38           H  
ATOM   3264  CD2 LEU B  49      18.779 -10.149 -13.224  1.00 96.38           C  
ATOM   3265 HD21 LEU B  49      18.603  -9.415 -14.010  1.00 96.38           H  
ATOM   3266 HD22 LEU B  49      17.869 -10.249 -12.632  1.00 96.38           H  
ATOM   3267 HD23 LEU B  49      19.597  -9.822 -12.583  1.00 96.38           H  
ATOM   3268  N   GLU B  50      22.436 -11.327 -17.074  1.00 94.48           N  
ATOM   3269  H   GLU B  50      21.763 -12.026 -17.354  1.00 94.48           H  
ATOM   3270  CA  GLU B  50      23.812 -11.491 -17.546  1.00 94.48           C  
ATOM   3271  HA  GLU B  50      24.484 -11.494 -16.688  1.00 94.48           H  
ATOM   3272  C   GLU B  50      24.227 -10.330 -18.460  1.00 94.48           C  
ATOM   3273  CB  GLU B  50      23.965 -12.830 -18.297  1.00 94.48           C  
ATOM   3274  HB2 GLU B  50      23.401 -12.798 -19.229  1.00 94.48           H  
ATOM   3275  HB3 GLU B  50      25.016 -12.928 -18.567  1.00 94.48           H  
ATOM   3276  O   GLU B  50      25.329  -9.791 -18.349  1.00 94.48           O  
ATOM   3277  CG  GLU B  50      23.573 -14.095 -17.501  1.00 94.48           C  
ATOM   3278  HG2 GLU B  50      24.050 -14.947 -17.987  1.00 94.48           H  
ATOM   3279  HG3 GLU B  50      23.982 -14.017 -16.494  1.00 94.48           H  
ATOM   3280  CD  GLU B  50      22.055 -14.378 -17.430  1.00 94.48           C  
ATOM   3281  OE1 GLU B  50      21.626 -15.364 -16.799  1.00 94.48           O  
ATOM   3282  OE2 GLU B  50      21.249 -13.620 -18.021  1.00 94.48           O  
ATOM   3283  N   THR B  51      23.328  -9.911 -19.357  1.00 95.32           N  
ATOM   3284  H   THR B  51      22.425 -10.363 -19.383  1.00 95.32           H  
ATOM   3285  CA  THR B  51      23.526  -8.717 -20.190  1.00 95.32           C  
ATOM   3286  HA  THR B  51      24.503  -8.786 -20.669  1.00 95.32           H  
ATOM   3287  C   THR B  51      23.567  -7.451 -19.344  1.00 95.32           C  
ATOM   3288  CB  THR B  51      22.453  -8.597 -21.285  1.00 95.32           C  
ATOM   3289  HB  THR B  51      22.354  -7.559 -21.604  1.00 95.32           H  
ATOM   3290  O   THR B  51      24.477  -6.642 -19.532  1.00 95.32           O  
ATOM   3291  CG2 THR B  51      22.845  -9.426 -22.506  1.00 95.32           C  
ATOM   3292 HG21 THR B  51      23.822  -9.108 -22.870  1.00 95.32           H  
ATOM   3293 HG22 THR B  51      22.100  -9.277 -23.288  1.00 95.32           H  
ATOM   3294 HG23 THR B  51      22.880 -10.482 -22.237  1.00 95.32           H  
ATOM   3295  OG1 THR B  51      21.204  -9.105 -20.866  1.00 95.32           O  
ATOM   3296  HG1 THR B  51      20.938  -8.640 -20.069  1.00 95.32           H  
ATOM   3297  N   TYR B  52      22.678  -7.351 -18.351  1.00 97.48           N  
ATOM   3298  H   TYR B  52      21.989  -8.078 -18.223  1.00 97.48           H  
ATOM   3299  CA  TYR B  52      22.619  -6.203 -17.457  1.00 97.48           C  
ATOM   3300  HA  TYR B  52      22.529  -5.304 -18.067  1.00 97.48           H  
ATOM   3301  C   TYR B  52      23.903  -6.055 -16.633  1.00 97.48           C  
ATOM   3302  CB  TYR B  52      21.369  -6.337 -16.579  1.00 97.48           C  
ATOM   3303  HB2 TYR B  52      20.489  -6.341 -17.223  1.00 97.48           H  
ATOM   3304  HB3 TYR B  52      21.405  -7.297 -16.064  1.00 97.48           H  
ATOM   3305  O   TYR B  52      24.490  -4.972 -16.594  1.00 97.48           O  
ATOM   3306  CG  TYR B  52      21.184  -5.243 -15.550  1.00 97.48           C  
ATOM   3307  CD1 TYR B  52      20.691  -5.574 -14.273  1.00 97.48           C  
ATOM   3308  HD1 TYR B  52      20.440  -6.599 -14.045  1.00 97.48           H  
ATOM   3309  CD2 TYR B  52      21.483  -3.901 -15.864  1.00 97.48           C  
ATOM   3310  HD2 TYR B  52      21.841  -3.631 -16.847  1.00 97.48           H  
ATOM   3311  CE1 TYR B  52      20.506  -4.573 -13.305  1.00 97.48           C  
ATOM   3312  HE1 TYR B  52      20.130  -4.823 -12.324  1.00 97.48           H  
ATOM   3313  CE2 TYR B  52      21.312  -2.901 -14.893  1.00 97.48           C  
ATOM   3314  HE2 TYR B  52      21.558  -1.873 -15.114  1.00 97.48           H  
ATOM   3315  OH  TYR B  52      20.592  -2.276 -12.697  1.00 97.48           O  
ATOM   3316  HH  TYR B  52      20.127  -2.593 -11.920  1.00 97.48           H  
ATOM   3317  CZ  TYR B  52      20.802  -3.237 -13.624  1.00 97.48           C  
ATOM   3318  N   TRP B  53      24.416  -7.148 -16.055  1.00 97.59           N  
ATOM   3319  H   TRP B  53      23.893  -8.012 -16.088  1.00 97.59           H  
ATOM   3320  CA  TRP B  53      25.709  -7.130 -15.368  1.00 97.59           C  
ATOM   3321  HA  TRP B  53      25.666  -6.406 -14.554  1.00 97.59           H  
ATOM   3322  C   TRP B  53      26.840  -6.693 -16.294  1.00 97.59           C  
ATOM   3323  CB  TRP B  53      26.057  -8.501 -14.783  1.00 97.59           C  
ATOM   3324  HB2 TRP B  53      25.990  -9.260 -15.562  1.00 97.59           H  
ATOM   3325  HB3 TRP B  53      25.346  -8.757 -13.998  1.00 97.59           H  
ATOM   3326  O   TRP B  53      27.642  -5.838 -15.922  1.00 97.59           O  
ATOM   3327  CG  TRP B  53      27.434  -8.513 -14.198  1.00 97.59           C  
ATOM   3328  CD1 TRP B  53      28.483  -9.226 -14.662  1.00 97.59           C  
ATOM   3329  HD1 TRP B  53      28.433  -9.941 -15.470  1.00 97.59           H  
ATOM   3330  CD2 TRP B  53      27.951  -7.709 -13.095  1.00 97.59           C  
ATOM   3331  CE2 TRP B  53      29.343  -7.984 -12.952  1.00 97.59           C  
ATOM   3332  CE3 TRP B  53      27.386  -6.767 -12.208  1.00 97.59           C  
ATOM   3333  HE3 TRP B  53      26.337  -6.525 -12.292  1.00 97.59           H  
ATOM   3334  NE1 TRP B  53      29.615  -8.908 -13.937  1.00 97.59           N  
ATOM   3335  HE1 TRP B  53      30.504  -9.369 -14.063  1.00 97.59           H  
ATOM   3336  CH2 TRP B  53      29.532  -6.462 -11.088  1.00 97.59           C  
ATOM   3337  HH2 TRP B  53      30.125  -5.993 -10.316  1.00 97.59           H  
ATOM   3338  CZ2 TRP B  53      30.134  -7.370 -11.973  1.00 97.59           C  
ATOM   3339  HZ2 TRP B  53      31.185  -7.604 -11.888  1.00 97.59           H  
ATOM   3340  CZ3 TRP B  53      28.163  -6.165 -11.202  1.00 97.59           C  
ATOM   3341  HZ3 TRP B  53      27.701  -5.481 -10.505  1.00 97.59           H  
ATOM   3342  N   ARG B  54      26.897  -7.236 -17.515  1.00 96.48           N  
ATOM   3343  H   ARG B  54      26.209  -7.933 -17.763  1.00 96.48           H  
ATOM   3344  CA  ARG B  54      27.930  -6.859 -18.482  1.00 96.48           C  
ATOM   3345  HA  ARG B  54      28.905  -7.049 -18.033  1.00 96.48           H  
ATOM   3346  C   ARG B  54      27.891  -5.358 -18.785  1.00 96.48           C  
ATOM   3347  CB  ARG B  54      27.782  -7.725 -19.732  1.00 96.48           C  
ATOM   3348  HB2 ARG B  54      27.818  -8.777 -19.446  1.00 96.48           H  
ATOM   3349  HB3 ARG B  54      26.809  -7.523 -20.179  1.00 96.48           H  
ATOM   3350  O   ARG B  54      28.940  -4.725 -18.754  1.00 96.48           O  
ATOM   3351  CG  ARG B  54      28.905  -7.445 -20.742  1.00 96.48           C  
ATOM   3352  HG2 ARG B  54      28.911  -6.384 -20.994  1.00 96.48           H  
ATOM   3353  HG3 ARG B  54      29.868  -7.704 -20.303  1.00 96.48           H  
ATOM   3354  CD  ARG B  54      28.707  -8.233 -22.035  1.00 96.48           C  
ATOM   3355  HD2 ARG B  54      28.734  -9.299 -21.807  1.00 96.48           H  
ATOM   3356  HD3 ARG B  54      29.527  -7.981 -22.706  1.00 96.48           H  
ATOM   3357  NE  ARG B  54      27.420  -7.871 -22.656  1.00 96.48           N  
ATOM   3358  HE  ARG B  54      26.912  -7.130 -22.195  1.00 96.48           H  
ATOM   3359  NH1 ARG B  54      27.525  -9.243 -24.475  1.00 96.48           N  
ATOM   3360 HH11 ARG B  54      27.137  -9.562 -25.351  1.00 96.48           H  
ATOM   3361 HH12 ARG B  54      28.452  -9.492 -24.162  1.00 96.48           H  
ATOM   3362  NH2 ARG B  54      25.742  -7.909 -24.166  1.00 96.48           N  
ATOM   3363 HH21 ARG B  54      25.304  -7.158 -23.652  1.00 96.48           H  
ATOM   3364 HH22 ARG B  54      25.293  -8.266 -24.997  1.00 96.48           H  
ATOM   3365  CZ  ARG B  54      26.900  -8.346 -23.761  1.00 96.48           C  
ATOM   3366  N   HIS B  55      26.713  -4.774 -19.009  1.00 96.31           N  
ATOM   3367  H   HIS B  55      25.875  -5.336 -19.004  1.00 96.31           H  
ATOM   3368  CA  HIS B  55      26.590  -3.328 -19.223  1.00 96.31           C  
ATOM   3369  HA  HIS B  55      27.259  -3.030 -20.030  1.00 96.31           H  
ATOM   3370  C   HIS B  55      27.013  -2.506 -18.000  1.00 96.31           C  
ATOM   3371  CB  HIS B  55      25.154  -2.979 -19.621  1.00 96.31           C  
ATOM   3372  HB2 HIS B  55      25.011  -1.904 -19.512  1.00 96.31           H  
ATOM   3373  HB3 HIS B  55      24.458  -3.470 -18.941  1.00 96.31           H  
ATOM   3374  O   HIS B  55      27.690  -1.489 -18.161  1.00 96.31           O  
ATOM   3375  CG  HIS B  55      24.779  -3.333 -21.035  1.00 96.31           C  
ATOM   3376  CD2 HIS B  55      25.579  -3.787 -22.052  1.00 96.31           C  
ATOM   3377  HD2 HIS B  55      26.646  -3.942 -21.995  1.00 96.31           H  
ATOM   3378  ND1 HIS B  55      23.502  -3.287 -21.519  1.00 96.31           N  
ATOM   3379  HD1 HIS B  55      22.684  -3.282 -20.926  1.00 96.31           H  
ATOM   3380  CE1 HIS B  55      23.518  -3.747 -22.777  1.00 96.31           C  
ATOM   3381  HE1 HIS B  55      22.629  -3.955 -23.353  1.00 96.31           H  
ATOM   3382  NE2 HIS B  55      24.769  -4.065 -23.163  1.00 96.31           N  
ATOM   3383  N   LEU B  56      26.677  -2.946 -16.784  1.00 97.38           N  
ATOM   3384  H   LEU B  56      26.091  -3.765 -16.714  1.00 97.38           H  
ATOM   3385  CA  LEU B  56      27.129  -2.295 -15.551  1.00 97.38           C  
ATOM   3386  HA  LEU B  56      26.863  -1.238 -15.587  1.00 97.38           H  
ATOM   3387  C   LEU B  56      28.656  -2.362 -15.393  1.00 97.38           C  
ATOM   3388  CB  LEU B  56      26.446  -2.955 -14.342  1.00 97.38           C  
ATOM   3389  HB2 LEU B  56      26.602  -4.033 -14.400  1.00 97.38           H  
ATOM   3390  HB3 LEU B  56      26.944  -2.607 -13.437  1.00 97.38           H  
ATOM   3391  O   LEU B  56      29.288  -1.348 -15.100  1.00 97.38           O  
ATOM   3392  CG  LEU B  56      24.940  -2.681 -14.197  1.00 97.38           C  
ATOM   3393  HG  LEU B  56      24.417  -2.903 -15.127  1.00 97.38           H  
ATOM   3394  CD1 LEU B  56      24.399  -3.588 -13.090  1.00 97.38           C  
ATOM   3395 HD11 LEU B  56      25.036  -3.533 -12.207  1.00 97.38           H  
ATOM   3396 HD12 LEU B  56      23.381  -3.299 -12.829  1.00 97.38           H  
ATOM   3397 HD13 LEU B  56      24.379  -4.616 -13.452  1.00 97.38           H  
ATOM   3398  CD2 LEU B  56      24.663  -1.223 -13.827  1.00 97.38           C  
ATOM   3399 HD21 LEU B  56      23.593  -1.094 -13.664  1.00 97.38           H  
ATOM   3400 HD22 LEU B  56      24.965  -0.570 -14.646  1.00 97.38           H  
ATOM   3401 HD23 LEU B  56      25.209  -0.951 -12.923  1.00 97.38           H  
ATOM   3402  N   ALA B  57      29.252  -3.536 -15.603  1.00 96.80           N  
ATOM   3403  H   ALA B  57      28.668  -4.330 -15.827  1.00 96.80           H  
ATOM   3404  CA  ALA B  57      30.687  -3.771 -15.460  1.00 96.80           C  
ATOM   3405  HA  ALA B  57      31.005  -3.412 -14.481  1.00 96.80           H  
ATOM   3406  C   ALA B  57      31.517  -3.024 -16.518  1.00 96.80           C  
ATOM   3407  CB  ALA B  57      30.930  -5.284 -15.525  1.00 96.80           C  
ATOM   3408  HB1 ALA B  57      30.620  -5.671 -16.496  1.00 96.80           H  
ATOM   3409  HB2 ALA B  57      31.989  -5.492 -15.376  1.00 96.80           H  
ATOM   3410  HB3 ALA B  57      30.357  -5.783 -14.743  1.00 96.80           H  
ATOM   3411  O   ALA B  57      32.599  -2.525 -16.215  1.00 96.80           O  
ATOM   3412  N   GLU B  58      30.997  -2.905 -17.741  1.00 95.75           N  
ATOM   3413  H   GLU B  58      30.142  -3.402 -17.948  1.00 95.75           H  
ATOM   3414  CA  GLU B  58      31.597  -2.112 -18.821  1.00 95.75           C  
ATOM   3415  HA  GLU B  58      32.674  -2.278 -18.825  1.00 95.75           H  
ATOM   3416  C   GLU B  58      31.398  -0.596 -18.630  1.00 95.75           C  
ATOM   3417  CB  GLU B  58      31.035  -2.583 -20.178  1.00 95.75           C  
ATOM   3418  HB2 GLU B  58      31.346  -1.884 -20.955  1.00 95.75           H  
ATOM   3419  HB3 GLU B  58      29.946  -2.576 -20.131  1.00 95.75           H  
ATOM   3420  O   GLU B  58      31.967   0.194 -19.383  1.00 95.75           O  
ATOM   3421  CG  GLU B  58      31.537  -3.987 -20.574  1.00 95.75           C  
ATOM   3422  HG2 GLU B  58      31.362  -4.684 -19.754  1.00 95.75           H  
ATOM   3423  HG3 GLU B  58      32.616  -3.932 -20.723  1.00 95.75           H  
ATOM   3424  CD  GLU B  58      30.886  -4.554 -21.852  1.00 95.75           C  
ATOM   3425  OE1 GLU B  58      31.167  -5.736 -22.175  1.00 95.75           O  
ATOM   3426  OE2 GLU B  58      30.112  -3.835 -22.527  1.00 95.75           O  
ATOM   3427  N   GLY B  59      30.611  -0.171 -17.633  1.00 95.95           N  
ATOM   3428  H   GLY B  59      30.192  -0.858 -17.023  1.00 95.95           H  
ATOM   3429  CA  GLY B  59      30.294   1.239 -17.400  1.00 95.95           C  
ATOM   3430  HA2 GLY B  59      29.743   1.323 -16.463  1.00 95.95           H  
ATOM   3431  HA3 GLY B  59      31.219   1.810 -17.318  1.00 95.95           H  
ATOM   3432  C   GLY B  59      29.443   1.847 -18.516  1.00 95.95           C  
ATOM   3433  O   GLY B  59      29.546   3.043 -18.789  1.00 95.95           O  
ATOM   3434  N   MET B  60      28.623   1.037 -19.192  1.00 95.84           N  
ATOM   3435  H   MET B  60      28.537   0.078 -18.888  1.00 95.84           H  
ATOM   3436  CA  MET B  60      27.791   1.499 -20.297  1.00 95.84           C  
ATOM   3437  HA  MET B  60      28.445   2.017 -20.998  1.00 95.84           H  
ATOM   3438  C   MET B  60      26.739   2.493 -19.792  1.00 95.84           C  
ATOM   3439  CB  MET B  60      27.155   0.305 -21.030  1.00 95.84           C  
ATOM   3440  HB2 MET B  60      26.388  -0.144 -20.400  1.00 95.84           H  
ATOM   3441  HB3 MET B  60      27.925  -0.441 -21.228  1.00 95.84           H  
ATOM   3442  O   MET B  60      26.106   2.279 -18.753  1.00 95.84           O  
ATOM   3443  CG  MET B  60      26.531   0.740 -22.365  1.00 95.84           C  
ATOM   3444  HG2 MET B  60      25.774   1.496 -22.159  1.00 95.84           H  
ATOM   3445  HG3 MET B  60      27.305   1.198 -22.982  1.00 95.84           H  
ATOM   3446  SD  MET B  60      25.723  -0.561 -23.336  1.00 95.84           S  
ATOM   3447  CE  MET B  60      27.154  -1.549 -23.859  1.00 95.84           C  
ATOM   3448  HE1 MET B  60      27.679  -1.940 -22.988  1.00 95.84           H  
ATOM   3449  HE2 MET B  60      27.839  -0.931 -24.441  1.00 95.84           H  
ATOM   3450  HE3 MET B  60      26.812  -2.387 -24.466  1.00 95.84           H  
ATOM   3451  N   VAL B  61      26.537   3.568 -20.557  1.00 96.74           N  
ATOM   3452  H   VAL B  61      27.122   3.699 -21.370  1.00 96.74           H  
ATOM   3453  CA  VAL B  61      25.457   4.532 -20.337  1.00 96.74           C  
ATOM   3454  HA  VAL B  61      24.878   4.209 -19.472  1.00 96.74           H  
ATOM   3455  C   VAL B  61      24.533   4.549 -21.540  1.00 96.74           C  
ATOM   3456  CB  VAL B  61      25.968   5.944 -20.032  1.00 96.74           C  
ATOM   3457  HB  VAL B  61      26.498   6.332 -20.902  1.00 96.74           H  
ATOM   3458  O   VAL B  61      24.956   4.810 -22.667  1.00 96.74           O  
ATOM   3459  CG1 VAL B  61      24.779   6.865 -19.702  1.00 96.74           C  
ATOM   3460 HG11 VAL B  61      25.090   7.728 -19.113  1.00 96.74           H  
ATOM   3461 HG12 VAL B  61      24.286   7.185 -20.620  1.00 96.74           H  
ATOM   3462 HG13 VAL B  61      24.057   6.327 -19.089  1.00 96.74           H  
ATOM   3463  CG2 VAL B  61      26.927   5.929 -18.844  1.00 96.74           C  
ATOM   3464 HG21 VAL B  61      26.426   5.450 -18.002  1.00 96.74           H  
ATOM   3465 HG22 VAL B  61      27.224   6.934 -18.547  1.00 96.74           H  
ATOM   3466 HG23 VAL B  61      27.825   5.365 -19.095  1.00 96.74           H  
ATOM   3467  N   VAL B  62      23.257   4.288 -21.294  1.00 96.01           N  
ATOM   3468  H   VAL B  62      22.980   4.117 -20.338  1.00 96.01           H  
ATOM   3469  CA  VAL B  62      22.221   4.249 -22.316  1.00 96.01           C  
ATOM   3470  HA  VAL B  62      22.694   4.093 -23.285  1.00 96.01           H  
ATOM   3471  C   VAL B  62      21.496   5.588 -22.340  1.00 96.01           C  
ATOM   3472  CB  VAL B  62      21.252   3.075 -22.090  1.00 96.01           C  
ATOM   3473  HB  VAL B  62      20.663   3.245 -21.189  1.00 96.01           H  
ATOM   3474  O   VAL B  62      20.776   5.943 -21.414  1.00 96.01           O  
ATOM   3475  CG1 VAL B  62      20.310   2.971 -23.298  1.00 96.01           C  
ATOM   3476 HG11 VAL B  62      20.885   2.847 -24.215  1.00 96.01           H  
ATOM   3477 HG12 VAL B  62      19.652   2.111 -23.174  1.00 96.01           H  
ATOM   3478 HG13 VAL B  62      19.691   3.865 -23.370  1.00 96.01           H  
ATOM   3479  CG2 VAL B  62      21.992   1.737 -21.940  1.00 96.01           C  
ATOM   3480 HG21 VAL B  62      22.605   1.535 -22.819  1.00 96.01           H  
ATOM   3481 HG22 VAL B  62      22.630   1.754 -21.057  1.00 96.01           H  
ATOM   3482 HG23 VAL B  62      21.272   0.930 -21.801  1.00 96.01           H  
ATOM   3483  N   SER B  63      21.668   6.330 -23.430  1.00 96.19           N  
ATOM   3484  H   SER B  63      22.350   6.029 -24.111  1.00 96.19           H  
ATOM   3485  CA  SER B  63      20.848   7.496 -23.758  1.00 96.19           C  
ATOM   3486  HA  SER B  63      19.849   7.358 -23.342  1.00 96.19           H  
ATOM   3487  C   SER B  63      20.743   7.611 -25.274  1.00 96.19           C  
ATOM   3488  CB  SER B  63      21.435   8.761 -23.137  1.00 96.19           C  
ATOM   3489  HB2 SER B  63      22.429   8.948 -23.543  1.00 96.19           H  
ATOM   3490  HB3 SER B  63      21.507   8.622 -22.058  1.00 96.19           H  
ATOM   3491  O   SER B  63      21.729   7.850 -25.975  1.00 96.19           O  
ATOM   3492  OG  SER B  63      20.595   9.864 -23.407  1.00 96.19           O  
ATOM   3493  HG  SER B  63      20.248  10.180 -22.569  1.00 96.19           H  
ATOM   3494  N   THR B  64      19.549   7.372 -25.797  1.00 94.47           N  
ATOM   3495  H   THR B  64      18.776   7.223 -25.164  1.00 94.47           H  
ATOM   3496  CA  THR B  64      19.239   7.349 -27.228  1.00 94.47           C  
ATOM   3497  HA  THR B  64      20.127   7.622 -27.799  1.00 94.47           H  
ATOM   3498  C   THR B  64      18.161   8.372 -27.540  1.00 94.47           C  
ATOM   3499  CB  THR B  64      18.797   5.949 -27.689  1.00 94.47           C  
ATOM   3500  HB  THR B  64      18.550   5.990 -28.749  1.00 94.47           H  
ATOM   3501  O   THR B  64      17.410   8.778 -26.654  1.00 94.47           O  
ATOM   3502  CG2 THR B  64      19.900   4.907 -27.492  1.00 94.47           C  
ATOM   3503 HG21 THR B  64      19.561   3.948 -27.882  1.00 94.47           H  
ATOM   3504 HG22 THR B  64      20.130   4.796 -26.432  1.00 94.47           H  
ATOM   3505 HG23 THR B  64      20.798   5.216 -28.027  1.00 94.47           H  
ATOM   3506  OG1 THR B  64      17.664   5.500 -26.985  1.00 94.47           O  
ATOM   3507  HG1 THR B  64      16.971   6.153 -27.108  1.00 94.47           H  
ATOM   3508  N   GLU B  65      18.041   8.775 -28.805  1.00 93.83           N  
ATOM   3509  H   GLU B  65      18.637   8.388 -29.523  1.00 93.83           H  
ATOM   3510  CA  GLU B  65      16.831   9.482 -29.227  1.00 93.83           C  
ATOM   3511  HA  GLU B  65      16.716  10.376 -28.614  1.00 93.83           H  
ATOM   3512  C   GLU B  65      15.587   8.624 -28.987  1.00 93.83           C  
ATOM   3513  CB  GLU B  65      16.887   9.915 -30.698  1.00 93.83           C  
ATOM   3514  HB2 GLU B  65      15.871  10.145 -31.017  1.00 93.83           H  
ATOM   3515  HB3 GLU B  65      17.269   9.102 -31.315  1.00 93.83           H  
ATOM   3516  O   GLU B  65      15.645   7.389 -28.981  1.00 93.83           O  
ATOM   3517  CG  GLU B  65      17.740  11.176 -30.889  1.00 93.83           C  
ATOM   3518  HG2 GLU B  65      17.494  11.889 -30.102  1.00 93.83           H  
ATOM   3519  HG3 GLU B  65      18.792  10.911 -30.778  1.00 93.83           H  
ATOM   3520  CD  GLU B  65      17.514  11.861 -32.249  1.00 93.83           C  
ATOM   3521  OE1 GLU B  65      18.093  12.957 -32.419  1.00 93.83           O  
ATOM   3522  OE2 GLU B  65      16.803  11.298 -33.113  1.00 93.83           O  
ATOM   3523  N   VAL B  66      14.459   9.301 -28.796  1.00 93.04           N  
ATOM   3524  H   VAL B  66      14.504  10.309 -28.758  1.00 93.04           H  
ATOM   3525  CA  VAL B  66      13.146   8.660 -28.752  1.00 93.04           C  
ATOM   3526  HA  VAL B  66      13.093   8.043 -27.855  1.00 93.04           H  
ATOM   3527  C   VAL B  66      12.941   7.799 -30.008  1.00 93.04           C  
ATOM   3528  CB  VAL B  66      12.046   9.719 -28.653  1.00 93.04           C  
ATOM   3529  HB  VAL B  66      12.194  10.453 -29.445  1.00 93.04           H  
ATOM   3530  O   VAL B  66      13.135   8.291 -31.125  1.00 93.04           O  
ATOM   3531  CG1 VAL B  66      10.653   9.105 -28.817  1.00 93.04           C  
ATOM   3532 HG11 VAL B  66      10.446   8.388 -28.022  1.00 93.04           H  
ATOM   3533 HG12 VAL B  66      10.542   8.630 -29.792  1.00 93.04           H  
ATOM   3534 HG13 VAL B  66       9.923   9.914 -28.799  1.00 93.04           H  
ATOM   3535  CG2 VAL B  66      12.102  10.442 -27.300  1.00 93.04           C  
ATOM   3536 HG21 VAL B  66      13.129  10.654 -27.003  1.00 93.04           H  
ATOM   3537 HG22 VAL B  66      11.620   9.842 -26.529  1.00 93.04           H  
ATOM   3538 HG23 VAL B  66      11.581  11.395 -27.388  1.00 93.04           H  
ATOM   3539  N   PRO B  67      12.495   6.538 -29.867  1.00 91.60           N  
ATOM   3540  CA  PRO B  67      12.168   5.696 -31.008  1.00 91.60           C  
ATOM   3541  HA  PRO B  67      13.080   5.531 -31.581  1.00 91.60           H  
ATOM   3542  C   PRO B  67      11.104   6.348 -31.905  1.00 91.60           C  
ATOM   3543  CB  PRO B  67      11.715   4.361 -30.408  1.00 91.60           C  
ATOM   3544  HB2 PRO B  67      10.639   4.370 -30.236  1.00 91.60           H  
ATOM   3545  HB3 PRO B  67      12.000   3.519 -31.039  1.00 91.60           H  
ATOM   3546  O   PRO B  67      10.000   6.671 -31.464  1.00 91.60           O  
ATOM   3547  CG  PRO B  67      12.422   4.313 -29.058  1.00 91.60           C  
ATOM   3548  HG2 PRO B  67      13.448   3.974 -29.196  1.00 91.60           H  
ATOM   3549  HG3 PRO B  67      11.903   3.678 -28.340  1.00 91.60           H  
ATOM   3550  CD  PRO B  67      12.422   5.775 -28.631  1.00 91.60           C  
ATOM   3551  HD2 PRO B  67      11.505   6.019 -28.094  1.00 91.60           H  
ATOM   3552  HD3 PRO B  67      13.296   5.957 -28.005  1.00 91.60           H  
ATOM   3553  N   ALA B  68      11.431   6.536 -33.187  1.00 89.17           N  
ATOM   3554  H   ALA B  68      12.379   6.319 -33.462  1.00 89.17           H  
ATOM   3555  CA  ALA B  68      10.578   7.249 -34.146  1.00 89.17           C  
ATOM   3556  HA  ALA B  68      10.394   8.253 -33.763  1.00 89.17           H  
ATOM   3557  C   ALA B  68       9.212   6.580 -34.373  1.00 89.17           C  
ATOM   3558  CB  ALA B  68      11.346   7.346 -35.470  1.00 89.17           C  
ATOM   3559  HB1 ALA B  68      12.290   7.865 -35.308  1.00 89.17           H  
ATOM   3560  HB2 ALA B  68      11.542   6.348 -35.861  1.00 89.17           H  
ATOM   3561  HB3 ALA B  68      10.753   7.906 -36.193  1.00 89.17           H  
ATOM   3562  O   ALA B  68       8.261   7.217 -34.826  1.00 89.17           O  
ATOM   3563  N   ASP B  69       9.118   5.289 -34.070  1.00 84.79           N  
ATOM   3564  H   ASP B  69       9.900   4.851 -33.605  1.00 84.79           H  
ATOM   3565  CA  ASP B  69       7.904   4.490 -34.143  1.00 84.79           C  
ATOM   3566  HA  ASP B  69       7.369   4.762 -35.053  1.00 84.79           H  
ATOM   3567  C   ASP B  69       6.953   4.751 -32.954  1.00 84.79           C  
ATOM   3568  CB  ASP B  69       8.350   3.025 -34.262  1.00 84.79           C  
ATOM   3569  HB2 ASP B  69       9.172   2.955 -34.974  1.00 84.79           H  
ATOM   3570  HB3 ASP B  69       7.540   2.431 -34.684  1.00 84.79           H  
ATOM   3571  O   ASP B  69       5.799   4.317 -32.984  1.00 84.79           O  
ATOM   3572  CG  ASP B  69       8.811   2.459 -32.917  1.00 84.79           C  
ATOM   3573  OD1 ASP B  69       9.660   3.126 -32.291  1.00 84.79           O  
ATOM   3574  OD2 ASP B  69       8.267   1.409 -32.514  1.00 84.79           O  
ATOM   3575  N   ARG B  70       7.408   5.486 -31.932  1.00 88.20           N  
ATOM   3576  H   ARG B  70       8.387   5.735 -31.945  1.00 88.20           H  
ATOM   3577  CA  ARG B  70       6.579   6.039 -30.854  1.00 88.20           C  
ATOM   3578  HA  ARG B  70       5.680   5.433 -30.747  1.00 88.20           H  
ATOM   3579  C   ARG B  70       6.137   7.445 -31.204  1.00 88.20           C  
ATOM   3580  CB  ARG B  70       7.336   6.039 -29.528  1.00 88.20           C  
ATOM   3581  HB2 ARG B  70       8.204   6.696 -29.595  1.00 88.20           H  
ATOM   3582  HB3 ARG B  70       6.680   6.414 -28.742  1.00 88.20           H  
ATOM   3583  O   ARG B  70       4.944   7.685 -31.330  1.00 88.20           O  
ATOM   3584  CG  ARG B  70       7.797   4.632 -29.171  1.00 88.20           C  
ATOM   3585  HG2 ARG B  70       8.439   4.223 -29.950  1.00 88.20           H  
ATOM   3586  HG3 ARG B  70       6.937   3.977 -29.028  1.00 88.20           H  
ATOM   3587  CD  ARG B  70       8.578   4.745 -27.885  1.00 88.20           C  
ATOM   3588  HD2 ARG B  70       9.345   5.512 -27.985  1.00 88.20           H  
ATOM   3589  HD3 ARG B  70       7.885   5.035 -27.095  1.00 88.20           H  
ATOM   3590  NE  ARG B  70       9.216   3.470 -27.567  1.00 88.20           N  
ATOM   3591  HE  ARG B  70       9.317   2.775 -28.293  1.00 88.20           H  
ATOM   3592  NH1 ARG B  70       9.652   4.092 -25.460  1.00 88.20           N  
ATOM   3593 HH11 ARG B  70       9.753   3.698 -24.535  1.00 88.20           H  
ATOM   3594 HH12 ARG B  70       8.960   4.825 -25.511  1.00 88.20           H  
ATOM   3595  NH2 ARG B  70      10.334   2.090 -26.155  1.00 88.20           N  
ATOM   3596 HH21 ARG B  70      10.667   1.947 -25.213  1.00 88.20           H  
ATOM   3597 HH22 ARG B  70      10.562   1.408 -26.865  1.00 88.20           H  
ATOM   3598  CZ  ARG B  70       9.734   3.213 -26.395  1.00 88.20           C  
ATOM   3599  N   TRP B  71       7.065   8.371 -31.379  1.00 85.88           N  
ATOM   3600  H   TRP B  71       8.035   8.118 -31.263  1.00 85.88           H  
ATOM   3601  CA  TRP B  71       6.774   9.722 -31.849  1.00 85.88           C  
ATOM   3602  HA  TRP B  71       6.031   9.661 -32.644  1.00 85.88           H  
ATOM   3603  C   TRP B  71       8.035  10.331 -32.452  1.00 85.88           C  
ATOM   3604  CB  TRP B  71       6.188  10.585 -30.717  1.00 85.88           C  
ATOM   3605  HB2 TRP B  71       5.186  10.220 -30.489  1.00 85.88           H  
ATOM   3606  HB3 TRP B  71       6.068  11.604 -31.083  1.00 85.88           H  
ATOM   3607  O   TRP B  71       9.153   9.949 -32.112  1.00 85.88           O  
ATOM   3608  CG  TRP B  71       6.952  10.638 -29.429  1.00 85.88           C  
ATOM   3609  CD1 TRP B  71       6.854   9.748 -28.412  1.00 85.88           C  
ATOM   3610  HD1 TRP B  71       6.211   8.881 -28.408  1.00 85.88           H  
ATOM   3611  CD2 TRP B  71       7.871  11.673 -28.962  1.00 85.88           C  
ATOM   3612  CE2 TRP B  71       8.268  11.352 -27.627  1.00 85.88           C  
ATOM   3613  CE3 TRP B  71       8.370  12.877 -29.505  1.00 85.88           C  
ATOM   3614  HE3 TRP B  71       8.070  13.176 -30.498  1.00 85.88           H  
ATOM   3615  NE1 TRP B  71       7.638  10.159 -27.353  1.00 85.88           N  
ATOM   3616  HE1 TRP B  71       7.679   9.684 -26.463  1.00 85.88           H  
ATOM   3617  CH2 TRP B  71       9.611  13.351 -27.449  1.00 85.88           C  
ATOM   3618  HH2 TRP B  71      10.268  13.994 -26.882  1.00 85.88           H  
ATOM   3619  CZ2 TRP B  71       9.128  12.164 -26.879  1.00 85.88           C  
ATOM   3620  HZ2 TRP B  71       9.412  11.886 -25.875  1.00 85.88           H  
ATOM   3621  CZ3 TRP B  71       9.222  13.706 -28.748  1.00 85.88           C  
ATOM   3622  HZ3 TRP B  71       9.590  14.637 -29.155  1.00 85.88           H  
ATOM   3623  N   ARG B  72       7.873  11.269 -33.388  1.00 89.18           N  
ATOM   3624  H   ARG B  72       6.943  11.600 -33.601  1.00 89.18           H  
ATOM   3625  CA  ARG B  72       9.018  11.935 -34.016  1.00 89.18           C  
ATOM   3626  HA  ARG B  72       9.839  11.225 -34.116  1.00 89.18           H  
ATOM   3627  C   ARG B  72       9.490  13.067 -33.119  1.00 89.18           C  
ATOM   3628  CB  ARG B  72       8.653  12.460 -35.408  1.00 89.18           C  
ATOM   3629  HB2 ARG B  72       7.784  13.111 -35.316  1.00 89.18           H  
ATOM   3630  HB3 ARG B  72       9.485  13.048 -35.794  1.00 89.18           H  
ATOM   3631  O   ARG B  72       8.789  14.065 -32.978  1.00 89.18           O  
ATOM   3632  CG  ARG B  72       8.334  11.331 -36.393  1.00 89.18           C  
ATOM   3633  HG2 ARG B  72       7.464  10.784 -36.030  1.00 89.18           H  
ATOM   3634  HG3 ARG B  72       9.172  10.638 -36.464  1.00 89.18           H  
ATOM   3635  CD  ARG B  72       7.998  11.904 -37.772  1.00 89.18           C  
ATOM   3636  HD2 ARG B  72       7.378  11.176 -38.296  1.00 89.18           H  
ATOM   3637  HD3 ARG B  72       7.415  12.816 -37.640  1.00 89.18           H  
ATOM   3638  NE  ARG B  72       9.205  12.170 -38.582  1.00 89.18           N  
ATOM   3639  HE  ARG B  72      10.091  11.906 -38.175  1.00 89.18           H  
ATOM   3640  NH1 ARG B  72       8.110  13.181 -40.315  1.00 89.18           N  
ATOM   3641 HH11 ARG B  72       8.128  13.716 -41.171  1.00 89.18           H  
ATOM   3642 HH12 ARG B  72       7.305  13.241 -39.708  1.00 89.18           H  
ATOM   3643  NH2 ARG B  72      10.317  12.845 -40.453  1.00 89.18           N  
ATOM   3644 HH21 ARG B  72      11.186  12.554 -40.028  1.00 89.18           H  
ATOM   3645 HH22 ARG B  72      10.314  13.321 -41.344  1.00 89.18           H  
ATOM   3646  CZ  ARG B  72       9.207  12.728 -39.777  1.00 89.18           C  
ATOM   3647  N   ALA B  73      10.695  12.935 -32.571  1.00 86.70           N  
ATOM   3648  H   ALA B  73      11.160  12.041 -32.635  1.00 86.70           H  
ATOM   3649  CA  ALA B  73      11.269  13.934 -31.674  1.00 86.70           C  
ATOM   3650  HA  ALA B  73      10.669  13.954 -30.764  1.00 86.70           H  
ATOM   3651  C   ALA B  73      11.255  15.362 -32.256  1.00 86.70           C  
ATOM   3652  CB  ALA B  73      12.676  13.483 -31.281  1.00 86.70           C  
ATOM   3653  HB1 ALA B  73      13.086  14.202 -30.572  1.00 86.70           H  
ATOM   3654  HB2 ALA B  73      13.326  13.435 -32.155  1.00 86.70           H  
ATOM   3655  HB3 ALA B  73      12.639  12.505 -30.802  1.00 86.70           H  
ATOM   3656  O   ALA B  73      10.909  16.309 -31.557  1.00 86.70           O  
ATOM   3657  N   ALA B  74      11.533  15.508 -33.558  1.00 88.15           N  
ATOM   3658  H   ALA B  74      11.820  14.686 -34.069  1.00 88.15           H  
ATOM   3659  CA  ALA B  74      11.559  16.796 -34.262  1.00 88.15           C  
ATOM   3660  HA  ALA B  74      12.318  17.428 -33.800  1.00 88.15           H  
ATOM   3661  C   ALA B  74      10.232  17.580 -34.219  1.00 88.15           C  
ATOM   3662  CB  ALA B  74      11.962  16.523 -35.717  1.00 88.15           C  
ATOM   3663  HB1 ALA B  74      12.928  16.018 -35.747  1.00 88.15           H  
ATOM   3664  HB2 ALA B  74      12.043  17.471 -36.249  1.00 88.15           H  
ATOM   3665  HB3 ALA B  74      11.205  15.909 -36.204  1.00 88.15           H  
ATOM   3666  O   ALA B  74      10.242  18.807 -34.305  1.00 88.15           O  
ATOM   3667  N   ASP B  75       9.097  16.893 -34.067  1.00 90.81           N  
ATOM   3668  H   ASP B  75       9.129  15.890 -33.954  1.00 90.81           H  
ATOM   3669  CA  ASP B  75       7.784  17.544 -34.045  1.00 90.81           C  
ATOM   3670  HA  ASP B  75       7.773  18.333 -34.797  1.00 90.81           H  
ATOM   3671  C   ASP B  75       7.502  18.218 -32.688  1.00 90.81           C  
ATOM   3672  CB  ASP B  75       6.689  16.531 -34.430  1.00 90.81           C  
ATOM   3673  HB2 ASP B  75       5.721  17.027 -34.367  1.00 90.81           H  
ATOM   3674  HB3 ASP B  75       6.691  15.715 -33.707  1.00 90.81           H  
ATOM   3675  O   ASP B  75       6.643  19.093 -32.610  1.00 90.81           O  
ATOM   3676  CG  ASP B  75       6.830  15.939 -35.845  1.00 90.81           C  
ATOM   3677  OD1 ASP B  75       7.527  16.530 -36.702  1.00 90.81           O  
ATOM   3678  OD2 ASP B  75       6.248  14.855 -36.088  1.00 90.81           O  
ATOM   3679  N   TRP B  76       8.256  17.859 -31.641  1.00 92.26           N  
ATOM   3680  H   TRP B  76       8.967  17.159 -31.800  1.00 92.26           H  
ATOM   3681  CA  TRP B  76       8.036  18.296 -30.255  1.00 92.26           C  
ATOM   3682  HA  TRP B  76       7.215  19.011 -30.218  1.00 92.26           H  
ATOM   3683  C   TRP B  76       9.254  18.972 -29.626  1.00 92.26           C  
ATOM   3684  CB  TRP B  76       7.639  17.085 -29.410  1.00 92.26           C  
ATOM   3685  HB2 TRP B  76       7.471  17.413 -28.385  1.00 92.26           H  
ATOM   3686  HB3 TRP B  76       8.476  16.386 -29.398  1.00 92.26           H  
ATOM   3687  O   TRP B  76       9.107  19.652 -28.617  1.00 92.26           O  
ATOM   3688  CG  TRP B  76       6.414  16.368 -29.874  1.00 92.26           C  
ATOM   3689  CD1 TRP B  76       6.350  15.471 -30.882  1.00 92.26           C  
ATOM   3690  HD1 TRP B  76       7.197  15.164 -31.478  1.00 92.26           H  
ATOM   3691  CD2 TRP B  76       5.051  16.522 -29.388  1.00 92.26           C  
ATOM   3692  CE2 TRP B  76       4.197  15.693 -30.174  1.00 92.26           C  
ATOM   3693  CE3 TRP B  76       4.450  17.285 -28.366  1.00 92.26           C  
ATOM   3694  HE3 TRP B  76       5.062  17.950 -27.776  1.00 92.26           H  
ATOM   3695  NE1 TRP B  76       5.041  15.083 -31.077  1.00 92.26           N  
ATOM   3696  HE1 TRP B  76       4.746  14.493 -31.842  1.00 92.26           H  
ATOM   3697  CH2 TRP B  76       2.250  16.374 -28.909  1.00 92.26           C  
ATOM   3698  HH2 TRP B  76       1.187  16.336 -28.723  1.00 92.26           H  
ATOM   3699  CZ2 TRP B  76       2.815  15.612 -29.947  1.00 92.26           C  
ATOM   3700  HZ2 TRP B  76       2.195  14.978 -30.564  1.00 92.26           H  
ATOM   3701  CZ3 TRP B  76       3.067  17.208 -28.125  1.00 92.26           C  
ATOM   3702  HZ3 TRP B  76       2.631  17.818 -27.347  1.00 92.26           H  
ATOM   3703  N   TYR B  77      10.445  18.809 -30.202  1.00 94.12           N  
ATOM   3704  H   TYR B  77      10.527  18.185 -30.992  1.00 94.12           H  
ATOM   3705  CA  TYR B  77      11.669  19.377 -29.650  1.00 94.12           C  
ATOM   3706  HA  TYR B  77      11.678  19.137 -28.587  1.00 94.12           H  
ATOM   3707  C   TYR B  77      11.716  20.902 -29.817  1.00 94.12           C  
ATOM   3708  CB  TYR B  77      12.894  18.693 -30.264  1.00 94.12           C  
ATOM   3709  HB2 TYR B  77      12.803  17.617 -30.115  1.00 94.12           H  
ATOM   3710  HB3 TYR B  77      12.905  18.879 -31.338  1.00 94.12           H  
ATOM   3711  O   TYR B  77      11.524  21.405 -30.925  1.00 94.12           O  
ATOM   3712  CG  TYR B  77      14.213  19.141 -29.662  1.00 94.12           C  
ATOM   3713  CD1 TYR B  77      15.007  20.097 -30.325  1.00 94.12           C  
ATOM   3714  HD1 TYR B  77      14.661  20.534 -31.250  1.00 94.12           H  
ATOM   3715  CD2 TYR B  77      14.641  18.603 -28.434  1.00 94.12           C  
ATOM   3716  HD2 TYR B  77      14.013  17.901 -27.905  1.00 94.12           H  
ATOM   3717  CE1 TYR B  77      16.233  20.510 -29.765  1.00 94.12           C  
ATOM   3718  HE1 TYR B  77      16.839  21.260 -30.251  1.00 94.12           H  
ATOM   3719  CE2 TYR B  77      15.877  18.995 -27.887  1.00 94.12           C  
ATOM   3720  HE2 TYR B  77      16.220  18.562 -26.960  1.00 94.12           H  
ATOM   3721  OH  TYR B  77      17.833  20.375 -27.980  1.00 94.12           O  
ATOM   3722  HH  TYR B  77      17.917  20.035 -27.087  1.00 94.12           H  
ATOM   3723  CZ  TYR B  77      16.665  19.964 -28.539  1.00 94.12           C  
ATOM   3724  N   ASP B  78      11.997  21.619 -28.733  1.00 94.31           N  
ATOM   3725  H   ASP B  78      12.065  21.135 -27.849  1.00 94.31           H  
ATOM   3726  CA  ASP B  78      12.451  23.012 -28.730  1.00 94.31           C  
ATOM   3727  HA  ASP B  78      12.992  23.197 -29.658  1.00 94.31           H  
ATOM   3728  C   ASP B  78      13.376  23.208 -27.518  1.00 94.31           C  
ATOM   3729  CB  ASP B  78      11.271  23.996 -28.672  1.00 94.31           C  
ATOM   3730  HB2 ASP B  78      10.830  23.997 -27.676  1.00 94.31           H  
ATOM   3731  HB3 ASP B  78      10.512  23.675 -29.385  1.00 94.31           H  
ATOM   3732  O   ASP B  78      12.970  22.870 -26.406  1.00 94.31           O  
ATOM   3733  CG  ASP B  78      11.717  25.416 -29.034  1.00 94.31           C  
ATOM   3734  OD1 ASP B  78      12.663  25.921 -28.387  1.00 94.31           O  
ATOM   3735  OD2 ASP B  78      11.165  25.951 -30.023  1.00 94.31           O  
ATOM   3736  N   PRO B  79      14.621  23.685 -27.691  1.00 91.90           N  
ATOM   3737  CA  PRO B  79      15.565  23.834 -26.587  1.00 91.90           C  
ATOM   3738  HA  PRO B  79      15.681  22.877 -26.078  1.00 91.90           H  
ATOM   3739  C   PRO B  79      15.142  24.875 -25.540  1.00 91.90           C  
ATOM   3740  CB  PRO B  79      16.893  24.214 -27.248  1.00 91.90           C  
ATOM   3741  HB2 PRO B  79      17.502  24.862 -26.618  1.00 91.90           H  
ATOM   3742  HB3 PRO B  79      17.443  23.307 -27.500  1.00 91.90           H  
ATOM   3743  O   PRO B  79      15.723  24.876 -24.454  1.00 91.90           O  
ATOM   3744  CG  PRO B  79      16.458  24.918 -28.532  1.00 91.90           C  
ATOM   3745  HG2 PRO B  79      16.182  25.949 -28.311  1.00 91.90           H  
ATOM   3746  HG3 PRO B  79      17.230  24.879 -29.300  1.00 91.90           H  
ATOM   3747  CD  PRO B  79      15.215  24.135 -28.938  1.00 91.90           C  
ATOM   3748  HD2 PRO B  79      15.500  23.268 -29.535  1.00 91.90           H  
ATOM   3749  HD3 PRO B  79      14.543  24.778 -29.507  1.00 91.90           H  
ATOM   3750  N   ASP B  80      14.184  25.759 -25.840  1.00 89.27           N  
ATOM   3751  H   ASP B  80      13.707  25.701 -26.728  1.00 89.27           H  
ATOM   3752  CA  ASP B  80      13.635  26.706 -24.871  1.00 89.27           C  
ATOM   3753  HA  ASP B  80      14.444  27.027 -24.214  1.00 89.27           H  
ATOM   3754  C   ASP B  80      12.512  26.050 -24.034  1.00 89.27           C  
ATOM   3755  CB  ASP B  80      13.177  27.985 -25.585  1.00 89.27           C  
ATOM   3756  HB2 ASP B  80      12.388  27.739 -26.295  1.00 89.27           H  
ATOM   3757  HB3 ASP B  80      14.019  28.379 -26.154  1.00 89.27           H  
ATOM   3758  O   ASP B  80      11.435  25.759 -24.564  1.00 89.27           O  
ATOM   3759  CG  ASP B  80      12.699  29.081 -24.618  1.00 89.27           C  
ATOM   3760  OD1 ASP B  80      12.712  28.845 -23.384  1.00 89.27           O  
ATOM   3761  OD2 ASP B  80      12.396  30.191 -25.109  1.00 89.27           O  
ATOM   3762  N   PRO B  81      12.713  25.835 -22.715  1.00 82.80           N  
ATOM   3763  CA  PRO B  81      11.704  25.237 -21.839  1.00 82.80           C  
ATOM   3764  HA  PRO B  81      11.439  24.253 -22.225  1.00 82.80           H  
ATOM   3765  C   PRO B  81      10.420  26.064 -21.702  1.00 82.80           C  
ATOM   3766  CB  PRO B  81      12.369  25.108 -20.460  1.00 82.80           C  
ATOM   3767  HB2 PRO B  81      12.148  24.145 -20.000  1.00 82.80           H  
ATOM   3768  HB3 PRO B  81      12.032  25.913 -19.806  1.00 82.80           H  
ATOM   3769  O   PRO B  81       9.423  25.545 -21.201  1.00 82.80           O  
ATOM   3770  CG  PRO B  81      13.862  25.283 -20.718  1.00 82.80           C  
ATOM   3771  HG2 PRO B  81      14.370  25.743 -19.870  1.00 82.80           H  
ATOM   3772  HG3 PRO B  81      14.312  24.319 -20.956  1.00 82.80           H  
ATOM   3773  CD  PRO B  81      13.901  26.172 -21.949  1.00 82.80           C  
ATOM   3774  HD2 PRO B  81      13.851  27.220 -21.653  1.00 82.80           H  
ATOM   3775  HD3 PRO B  81      14.825  25.979 -22.495  1.00 82.80           H  
ATOM   3776  N   GLU B  82      10.452  27.349 -22.072  1.00 76.12           N  
ATOM   3777  H   GLU B  82      11.295  27.722 -22.486  1.00 76.12           H  
ATOM   3778  CA  GLU B  82       9.300  28.249 -21.988  1.00 76.12           C  
ATOM   3779  HA  GLU B  82       8.723  28.014 -21.093  1.00 76.12           H  
ATOM   3780  C   GLU B  82       8.348  28.099 -23.184  1.00 76.12           C  
ATOM   3781  CB  GLU B  82       9.766  29.713 -21.885  1.00 76.12           C  
ATOM   3782  HB2 GLU B  82      10.275  29.971 -22.814  1.00 76.12           H  
ATOM   3783  HB3 GLU B  82       8.892  30.360 -21.811  1.00 76.12           H  
ATOM   3784  O   GLU B  82       7.244  28.638 -23.135  1.00 76.12           O  
ATOM   3785  CG  GLU B  82      10.714  30.041 -20.719  1.00 76.12           C  
ATOM   3786  HG2 GLU B  82      11.559  29.353 -20.725  1.00 76.12           H  
ATOM   3787  HG3 GLU B  82      11.125  31.035 -20.896  1.00 76.12           H  
ATOM   3788  CD  GLU B  82      10.061  30.050 -19.331  1.00 76.12           C  
ATOM   3789  OE1 GLU B  82      10.662  29.404 -18.430  1.00 76.12           O  
ATOM   3790  OE2 GLU B  82       9.091  30.815 -19.122  1.00 76.12           O  
ATOM   3791  N   VAL B  83       8.737  27.387 -24.254  1.00 84.20           N  
ATOM   3792  H   VAL B  83       9.640  26.935 -24.242  1.00 84.20           H  
ATOM   3793  CA  VAL B  83       7.869  27.197 -25.425  1.00 84.20           C  
ATOM   3794  HA  VAL B  83       7.405  28.163 -25.624  1.00 84.20           H  
ATOM   3795  C   VAL B  83       6.785  26.157 -25.099  1.00 84.20           C  
ATOM   3796  CB  VAL B  83       8.655  26.835 -26.698  1.00 84.20           C  
ATOM   3797  HB  VAL B  83       9.205  25.906 -26.547  1.00 84.20           H  
ATOM   3798  O   VAL B  83       7.096  24.974 -24.926  1.00 84.20           O  
ATOM   3799  CG1 VAL B  83       7.711  26.683 -27.902  1.00 84.20           C  
ATOM   3800 HG11 VAL B  83       7.153  27.606 -28.058  1.00 84.20           H  
ATOM   3801 HG12 VAL B  83       8.300  26.465 -28.793  1.00 84.20           H  
ATOM   3802 HG13 VAL B  83       7.007  25.869 -27.728  1.00 84.20           H  
ATOM   3803  CG2 VAL B  83       9.633  27.958 -27.062  1.00 84.20           C  
ATOM   3804 HG21 VAL B  83      10.262  27.646 -27.896  1.00 84.20           H  
ATOM   3805 HG22 VAL B  83      10.275  28.180 -26.210  1.00 84.20           H  
ATOM   3806 HG23 VAL B  83       9.095  28.867 -27.328  1.00 84.20           H  
ATOM   3807  N   PRO B  84       5.499  26.553 -25.034  1.00 79.80           N  
ATOM   3808  CA  PRO B  84       4.413  25.647 -24.674  1.00 79.80           C  
ATOM   3809  HA  PRO B  84       4.611  25.230 -23.686  1.00 79.80           H  
ATOM   3810  C   PRO B  84       4.263  24.501 -25.674  1.00 79.80           C  
ATOM   3811  CB  PRO B  84       3.149  26.504 -24.593  1.00 79.80           C  
ATOM   3812  HB2 PRO B  84       2.264  25.987 -24.965  1.00 79.80           H  
ATOM   3813  HB3 PRO B  84       2.992  26.813 -23.559  1.00 79.80           H  
ATOM   3814  O   PRO B  84       4.518  24.640 -26.874  1.00 79.80           O  
ATOM   3815  CG  PRO B  84       3.474  27.739 -25.420  1.00 79.80           C  
ATOM   3816  HG2 PRO B  84       2.937  28.617 -25.060  1.00 79.80           H  
ATOM   3817  HG3 PRO B  84       3.236  27.545 -26.466  1.00 79.80           H  
ATOM   3818  CD  PRO B  84       4.979  27.892 -25.266  1.00 79.80           C  
ATOM   3819  HD2 PRO B  84       5.184  28.524 -24.401  1.00 79.80           H  
ATOM   3820  HD3 PRO B  84       5.394  28.336 -26.171  1.00 79.80           H  
ATOM   3821  N   GLY B  85       3.844  23.337 -25.176  1.00 83.34           N  
ATOM   3822  H   GLY B  85       3.619  23.298 -24.192  1.00 83.34           H  
ATOM   3823  CA  GLY B  85       3.638  22.146 -26.004  1.00 83.34           C  
ATOM   3824  HA2 GLY B  85       3.074  21.406 -25.437  1.00 83.34           H  
ATOM   3825  HA3 GLY B  85       3.038  22.428 -26.869  1.00 83.34           H  
ATOM   3826  C   GLY B  85       4.924  21.491 -26.529  1.00 83.34           C  
ATOM   3827  O   GLY B  85       4.836  20.493 -27.246  1.00 83.34           O  
ATOM   3828  N   ARG B  86       6.108  22.017 -26.188  1.00 89.85           N  
ATOM   3829  H   ARG B  86       6.112  22.843 -25.606  1.00 89.85           H  
ATOM   3830  CA  ARG B  86       7.416  21.503 -26.617  1.00 89.85           C  
ATOM   3831  HA  ARG B  86       7.267  20.700 -27.339  1.00 89.85           H  
ATOM   3832  C   ARG B  86       8.204  20.900 -25.456  1.00 89.85           C  
ATOM   3833  CB  ARG B  86       8.225  22.624 -27.289  1.00 89.85           C  
ATOM   3834  HB2 ARG B  86       9.222  22.252 -27.525  1.00 89.85           H  
ATOM   3835  HB3 ARG B  86       8.351  23.438 -26.575  1.00 89.85           H  
ATOM   3836  O   ARG B  86       7.917  21.124 -24.284  1.00 89.85           O  
ATOM   3837  CG  ARG B  86       7.607  23.198 -28.571  1.00 89.85           C  
ATOM   3838  HG2 ARG B  86       6.560  23.455 -28.410  1.00 89.85           H  
ATOM   3839  HG3 ARG B  86       8.154  24.108 -28.818  1.00 89.85           H  
ATOM   3840  CD  ARG B  86       7.741  22.249 -29.759  1.00 89.85           C  
ATOM   3841  HD2 ARG B  86       7.156  21.350 -29.566  1.00 89.85           H  
ATOM   3842  HD3 ARG B  86       8.793  21.979 -29.858  1.00 89.85           H  
ATOM   3843  NE  ARG B  86       7.270  22.892 -30.998  1.00 89.85           N  
ATOM   3844  HE  ARG B  86       6.669  23.694 -30.875  1.00 89.85           H  
ATOM   3845  NH1 ARG B  86       8.362  21.508 -32.458  1.00 89.85           N  
ATOM   3846 HH11 ARG B  86       8.458  21.071 -33.364  1.00 89.85           H  
ATOM   3847 HH12 ARG B  86       8.936  21.187 -31.692  1.00 89.85           H  
ATOM   3848  NH2 ARG B  86       6.944  23.044 -33.242  1.00 89.85           N  
ATOM   3849 HH21 ARG B  86       6.288  23.793 -33.073  1.00 89.85           H  
ATOM   3850 HH22 ARG B  86       7.142  22.691 -34.167  1.00 89.85           H  
ATOM   3851  CZ  ARG B  86       7.524  22.476 -32.222  1.00 89.85           C  
ATOM   3852  N   THR B  87       9.211  20.105 -25.791  1.00 93.04           N  
ATOM   3853  H   THR B  87       9.398  19.984 -26.777  1.00 93.04           H  
ATOM   3854  CA  THR B  87      10.184  19.557 -24.843  1.00 93.04           C  
ATOM   3855  HA  THR B  87      10.024  20.022 -23.870  1.00 93.04           H  
ATOM   3856  C   THR B  87      11.595  19.916 -25.285  1.00 93.04           C  
ATOM   3857  CB  THR B  87      10.004  18.041 -24.656  1.00 93.04           C  
ATOM   3858  HB  THR B  87       9.032  17.865 -24.195  1.00 93.04           H  
ATOM   3859  O   THR B  87      11.937  19.778 -26.455  1.00 93.04           O  
ATOM   3860  CG2 THR B  87      10.069  17.224 -25.951  1.00 93.04           C  
ATOM   3861 HG21 THR B  87       9.280  17.539 -26.634  1.00 93.04           H  
ATOM   3862 HG22 THR B  87      11.039  17.347 -26.432  1.00 93.04           H  
ATOM   3863 HG23 THR B  87       9.927  16.170 -25.714  1.00 93.04           H  
ATOM   3864  OG1 THR B  87      11.003  17.535 -23.801  1.00 93.04           O  
ATOM   3865  HG1 THR B  87      10.889  17.930 -22.934  1.00 93.04           H  
ATOM   3866  N   TYR B  88      12.449  20.321 -24.349  1.00 94.32           N  
ATOM   3867  H   TYR B  88      12.120  20.451 -23.403  1.00 94.32           H  
ATOM   3868  CA  TYR B  88      13.869  20.557 -24.631  1.00 94.32           C  
ATOM   3869  HA  TYR B  88      13.969  20.924 -25.652  1.00 94.32           H  
ATOM   3870  C   TYR B  88      14.706  19.275 -24.605  1.00 94.32           C  
ATOM   3871  CB  TYR B  88      14.409  21.648 -23.701  1.00 94.32           C  
ATOM   3872  HB2 TYR B  88      15.433  21.886 -23.989  1.00 94.32           H  
ATOM   3873  HB3 TYR B  88      13.820  22.555 -23.838  1.00 94.32           H  
ATOM   3874  O   TYR B  88      15.929  19.335 -24.730  1.00 94.32           O  
ATOM   3875  CG  TYR B  88      14.398  21.258 -22.242  1.00 94.32           C  
ATOM   3876  CD1 TYR B  88      13.384  21.732 -21.396  1.00 94.32           C  
ATOM   3877  HD1 TYR B  88      12.635  22.409 -21.780  1.00 94.32           H  
ATOM   3878  CD2 TYR B  88      15.416  20.437 -21.724  1.00 94.32           C  
ATOM   3879  HD2 TYR B  88      16.219  20.110 -22.367  1.00 94.32           H  
ATOM   3880  CE1 TYR B  88      13.400  21.378 -20.038  1.00 94.32           C  
ATOM   3881  HE1 TYR B  88      12.699  21.820 -19.346  1.00 94.32           H  
ATOM   3882  CE2 TYR B  88      15.394  20.036 -20.377  1.00 94.32           C  
ATOM   3883  HE2 TYR B  88      16.169  19.390 -19.992  1.00 94.32           H  
ATOM   3884  OH  TYR B  88      14.322  20.122 -18.229  1.00 94.32           O  
ATOM   3885  HH  TYR B  88      15.103  19.618 -17.987  1.00 94.32           H  
ATOM   3886  CZ  TYR B  88      14.372  20.499 -19.530  1.00 94.32           C  
ATOM   3887  N   VAL B  89      14.069  18.108 -24.451  1.00 94.78           N  
ATOM   3888  H   VAL B  89      13.061  18.115 -24.378  1.00 94.78           H  
ATOM   3889  CA  VAL B  89      14.731  16.804 -24.401  1.00 94.78           C  
ATOM   3890  HA  VAL B  89      15.794  16.939 -24.603  1.00 94.78           H  
ATOM   3891  C   VAL B  89      14.157  15.887 -25.472  1.00 94.78           C  
ATOM   3892  CB  VAL B  89      14.621  16.166 -23.005  1.00 94.78           C  
ATOM   3893  HB  VAL B  89      13.580  15.943 -22.773  1.00 94.78           H  
ATOM   3894  O   VAL B  89      12.977  15.559 -25.479  1.00 94.78           O  
ATOM   3895  CG1 VAL B  89      15.430  14.870 -22.940  1.00 94.78           C  
ATOM   3896 HG11 VAL B  89      16.470  15.053 -23.210  1.00 94.78           H  
ATOM   3897 HG12 VAL B  89      15.398  14.462 -21.930  1.00 94.78           H  
ATOM   3898 HG13 VAL B  89      14.980  14.136 -23.607  1.00 94.78           H  
ATOM   3899  CG2 VAL B  89      15.169  17.111 -21.941  1.00 94.78           C  
ATOM   3900 HG21 VAL B  89      16.110  17.536 -22.289  1.00 94.78           H  
ATOM   3901 HG22 VAL B  89      14.441  17.901 -21.757  1.00 94.78           H  
ATOM   3902 HG23 VAL B  89      15.356  16.575 -21.010  1.00 94.78           H  
ATOM   3903  N   ALA B  90      15.026  15.424 -26.367  1.00 91.69           N  
ATOM   3904  H   ALA B  90      15.967  15.788 -26.338  1.00 91.69           H  
ATOM   3905  CA  ALA B  90      14.701  14.427 -27.390  1.00 91.69           C  
ATOM   3906  HA  ALA B  90      13.619  14.312 -27.461  1.00 91.69           H  
ATOM   3907  C   ALA B  90      15.268  13.031 -27.070  1.00 91.69           C  
ATOM   3908  CB  ALA B  90      15.203  14.960 -28.737  1.00 91.69           C  
ATOM   3909  HB1 ALA B  90      15.079  14.201 -29.509  1.00 91.69           H  
ATOM   3910  HB2 ALA B  90      14.638  15.848 -29.021  1.00 91.69           H  
ATOM   3911  HB3 ALA B  90      16.262  15.210 -28.672  1.00 91.69           H  
ATOM   3912  O   ALA B  90      15.174  12.121 -27.897  1.00 91.69           O  
ATOM   3913  N   LYS B  91      15.898  12.866 -25.899  1.00 94.83           N  
ATOM   3914  H   LYS B  91      15.849  13.619 -25.228  1.00 94.83           H  
ATOM   3915  CA  LYS B  91      16.646  11.667 -25.510  1.00 94.83           C  
ATOM   3916  HA  LYS B  91      16.477  10.898 -26.263  1.00 94.83           H  
ATOM   3917  C   LYS B  91      16.176  11.068 -24.187  1.00 94.83           C  
ATOM   3918  CB  LYS B  91      18.151  11.966 -25.454  1.00 94.83           C  
ATOM   3919  HB2 LYS B  91      18.663  11.081 -25.076  1.00 94.83           H  
ATOM   3920  HB3 LYS B  91      18.335  12.786 -24.760  1.00 94.83           H  
ATOM   3921  O   LYS B  91      15.605  11.744 -23.339  1.00 94.83           O  
ATOM   3922  CG  LYS B  91      18.742  12.317 -26.824  1.00 94.83           C  
ATOM   3923  HG2 LYS B  91      18.359  13.281 -27.159  1.00 94.83           H  
ATOM   3924  HG3 LYS B  91      18.470  11.549 -27.548  1.00 94.83           H  
ATOM   3925  CD  LYS B  91      20.265  12.379 -26.705  1.00 94.83           C  
ATOM   3926  HD2 LYS B  91      20.534  13.132 -25.965  1.00 94.83           H  
ATOM   3927  HD3 LYS B  91      20.633  11.410 -26.367  1.00 94.83           H  
ATOM   3928  CE  LYS B  91      20.893  12.729 -28.053  1.00 94.83           C  
ATOM   3929  HE2 LYS B  91      20.538  13.713 -28.357  1.00 94.83           H  
ATOM   3930  HE3 LYS B  91      20.559  12.005 -28.796  1.00 94.83           H  
ATOM   3931  NZ  LYS B  91      22.368  12.717 -27.933  1.00 94.83           N  
ATOM   3932  HZ1 LYS B  91      22.802  12.970 -28.809  1.00 94.83           H  
ATOM   3933  HZ2 LYS B  91      22.679  11.799 -27.648  1.00 94.83           H  
ATOM   3934  HZ3 LYS B  91      22.651  13.369 -27.215  1.00 94.83           H  
ATOM   3935  N   GLY B  92      16.455   9.786 -24.017  1.00 95.55           N  
ATOM   3936  H   GLY B  92      16.923   9.305 -24.772  1.00 95.55           H  
ATOM   3937  CA  GLY B  92      16.185   9.003 -22.816  1.00 95.55           C  
ATOM   3938  HA2 GLY B  92      16.683   9.450 -21.955  1.00 95.55           H  
ATOM   3939  HA3 GLY B  92      15.113   8.969 -22.625  1.00 95.55           H  
ATOM   3940  C   GLY B  92      16.704   7.583 -23.005  1.00 95.55           C  
ATOM   3941  O   GLY B  92      17.394   7.299 -23.986  1.00 95.55           O  
ATOM   3942  N   ALA B  93      16.372   6.674 -22.098  1.00 97.24           N  
ATOM   3943  H   ALA B  93      15.805   6.948 -21.308  1.00 97.24           H  
ATOM   3944  CA  ALA B  93      16.758   5.272 -22.232  1.00 97.24           C  
ATOM   3945  HA  ALA B  93      17.452   5.150 -23.064  1.00 97.24           H  
ATOM   3946  C   ALA B  93      15.528   4.407 -22.520  1.00 97.24           C  
ATOM   3947  CB  ALA B  93      17.515   4.857 -20.981  1.00 97.24           C  
ATOM   3948  HB1 ALA B  93      17.974   3.878 -21.120  1.00 97.24           H  
ATOM   3949  HB2 ALA B  93      16.811   4.812 -20.150  1.00 97.24           H  
ATOM   3950  HB3 ALA B  93      18.295   5.581 -20.750  1.00 97.24           H  
ATOM   3951  O   ALA B  93      14.653   4.236 -21.674  1.00 97.24           O  
ATOM   3952  N   PHE B  94      15.458   3.858 -23.729  1.00 96.45           N  
ATOM   3953  H   PHE B  94      16.209   4.024 -24.384  1.00 96.45           H  
ATOM   3954  CA  PHE B  94      14.278   3.147 -24.214  1.00 96.45           C  
ATOM   3955  HA  PHE B  94      13.491   3.192 -23.461  1.00 96.45           H  
ATOM   3956  C   PHE B  94      14.572   1.666 -24.462  1.00 96.45           C  
ATOM   3957  CB  PHE B  94      13.741   3.860 -25.460  1.00 96.45           C  
ATOM   3958  HB2 PHE B  94      14.472   3.771 -26.264  1.00 96.45           H  
ATOM   3959  HB3 PHE B  94      12.833   3.354 -25.788  1.00 96.45           H  
ATOM   3960  O   PHE B  94      15.664   1.290 -24.903  1.00 96.45           O  
ATOM   3961  CG  PHE B  94      13.422   5.330 -25.235  1.00 96.45           C  
ATOM   3962  CD1 PHE B  94      12.241   5.705 -24.572  1.00 96.45           C  
ATOM   3963  HD1 PHE B  94      11.590   4.943 -24.169  1.00 96.45           H  
ATOM   3964  CD2 PHE B  94      14.322   6.328 -25.650  1.00 96.45           C  
ATOM   3965  HD2 PHE B  94      15.245   6.053 -26.140  1.00 96.45           H  
ATOM   3966  CE1 PHE B  94      11.928   7.062 -24.380  1.00 96.45           C  
ATOM   3967  HE1 PHE B  94      11.020   7.341 -23.867  1.00 96.45           H  
ATOM   3968  CE2 PHE B  94      14.030   7.684 -25.432  1.00 96.45           C  
ATOM   3969  HE2 PHE B  94      14.727   8.441 -25.760  1.00 96.45           H  
ATOM   3970  CZ  PHE B  94      12.830   8.053 -24.801  1.00 96.45           C  
ATOM   3971  HZ  PHE B  94      12.616   9.095 -24.619  1.00 96.45           H  
ATOM   3972  N   LEU B  95      13.579   0.818 -24.206  1.00 96.11           N  
ATOM   3973  H   LEU B  95      12.708   1.202 -23.870  1.00 96.11           H  
ATOM   3974  CA  LEU B  95      13.599  -0.587 -24.597  1.00 96.11           C  
ATOM   3975  HA  LEU B  95      14.521  -1.041 -24.236  1.00 96.11           H  
ATOM   3976  C   LEU B  95      13.584  -0.696 -26.127  1.00 96.11           C  
ATOM   3977  CB  LEU B  95      12.390  -1.312 -23.981  1.00 96.11           C  
ATOM   3978  HB2 LEU B  95      12.317  -2.312 -24.408  1.00 96.11           H  
ATOM   3979  HB3 LEU B  95      11.496  -0.756 -24.263  1.00 96.11           H  
ATOM   3980  O   LEU B  95      12.836   0.013 -26.807  1.00 96.11           O  
ATOM   3981  CG  LEU B  95      12.401  -1.430 -22.448  1.00 96.11           C  
ATOM   3982  HG  LEU B  95      12.494  -0.439 -22.003  1.00 96.11           H  
ATOM   3983  CD1 LEU B  95      11.093  -2.058 -21.972  1.00 96.11           C  
ATOM   3984 HD11 LEU B  95      10.261  -1.406 -22.239  1.00 96.11           H  
ATOM   3985 HD12 LEU B  95      10.952  -3.037 -22.430  1.00 96.11           H  
ATOM   3986 HD13 LEU B  95      11.105  -2.167 -20.888  1.00 96.11           H  
ATOM   3987  CD2 LEU B  95      13.554  -2.295 -21.953  1.00 96.11           C  
ATOM   3988 HD21 LEU B  95      14.503  -1.846 -22.246  1.00 96.11           H  
ATOM   3989 HD22 LEU B  95      13.481  -3.304 -22.358  1.00 96.11           H  
ATOM   3990 HD23 LEU B  95      13.519  -2.337 -20.864  1.00 96.11           H  
ATOM   3991  N   ARG B  96      14.401  -1.610 -26.670  1.00 87.01           N  
ATOM   3992  H   ARG B  96      14.963  -2.166 -26.041  1.00 87.01           H  
ATOM   3993  CA  ARG B  96      14.522  -1.819 -28.125  1.00 87.01           C  
ATOM   3994  HA  ARG B  96      14.774  -0.873 -28.604  1.00 87.01           H  
ATOM   3995  C   ARG B  96      13.215  -2.254 -28.772  1.00 87.01           C  
ATOM   3996  CB  ARG B  96      15.588  -2.875 -28.447  1.00 87.01           C  
ATOM   3997  HB2 ARG B  96      15.396  -3.266 -29.446  1.00 87.01           H  
ATOM   3998  HB3 ARG B  96      15.515  -3.705 -27.744  1.00 87.01           H  
ATOM   3999  O   ARG B  96      12.930  -1.834 -29.888  1.00 87.01           O  
ATOM   4000  CG  ARG B  96      17.004  -2.298 -28.439  1.00 87.01           C  
ATOM   4001  HG2 ARG B  96      17.051  -1.433 -29.102  1.00 87.01           H  
ATOM   4002  HG3 ARG B  96      17.271  -1.995 -27.427  1.00 87.01           H  
ATOM   4003  CD  ARG B  96      17.974  -3.371 -28.937  1.00 87.01           C  
ATOM   4004  HD2 ARG B  96      17.697  -3.660 -29.951  1.00 87.01           H  
ATOM   4005  HD3 ARG B  96      17.886  -4.242 -28.287  1.00 87.01           H  
ATOM   4006  NE  ARG B  96      19.365  -2.885 -28.927  1.00 87.01           N  
ATOM   4007  HE  ARG B  96      19.506  -1.910 -28.705  1.00 87.01           H  
ATOM   4008  NH1 ARG B  96      20.366  -4.903 -29.355  1.00 87.01           N  
ATOM   4009 HH11 ARG B  96      19.453  -5.332 -29.388  1.00 87.01           H  
ATOM   4010 HH12 ARG B  96      21.195  -5.481 -29.356  1.00 87.01           H  
ATOM   4011  NH2 ARG B  96      21.626  -3.108 -28.926  1.00 87.01           N  
ATOM   4012 HH21 ARG B  96      22.436  -3.710 -28.898  1.00 87.01           H  
ATOM   4013 HH22 ARG B  96      21.710  -2.189 -28.515  1.00 87.01           H  
ATOM   4014  CZ  ARG B  96      20.442  -3.630 -29.077  1.00 87.01           C  
ATOM   4015  N   ASP B  97      12.458  -3.103 -28.090  1.00 85.23           N  
ATOM   4016  H   ASP B  97      12.758  -3.411 -27.176  1.00 85.23           H  
ATOM   4017  CA  ASP B  97      11.192  -3.613 -28.586  1.00 85.23           C  
ATOM   4018  HA  ASP B  97      10.805  -2.931 -29.343  1.00 85.23           H  
ATOM   4019  C   ASP B  97      10.175  -3.687 -27.448  1.00 85.23           C  
ATOM   4020  CB  ASP B  97      11.408  -4.970 -29.261  1.00 85.23           C  
ATOM   4021  HB2 ASP B  97      11.680  -5.716 -28.514  1.00 85.23           H  
ATOM   4022  HB3 ASP B  97      12.230  -4.883 -29.972  1.00 85.23           H  
ATOM   4023  O   ASP B  97      10.332  -4.443 -26.493  1.00 85.23           O  
ATOM   4024  CG  ASP B  97      10.167  -5.435 -30.022  1.00 85.23           C  
ATOM   4025  OD1 ASP B  97       9.120  -4.741 -29.991  1.00 85.23           O  
ATOM   4026  OD2 ASP B  97      10.264  -6.509 -30.646  1.00 85.23           O  
ATOM   4027  N   VAL B  98       9.139  -2.861 -27.562  1.00 89.52           N  
ATOM   4028  H   VAL B  98       9.114  -2.275 -28.384  1.00 89.52           H  
ATOM   4029  CA  VAL B  98       7.981  -2.821 -26.653  1.00 89.52           C  
ATOM   4030  HA  VAL B  98       8.163  -3.491 -25.813  1.00 89.52           H  
ATOM   4031  C   VAL B  98       6.709  -3.335 -27.332  1.00 89.52           C  
ATOM   4032  CB  VAL B  98       7.773  -1.402 -26.083  1.00 89.52           C  
ATOM   4033  HB  VAL B  98       6.883  -1.400 -25.453  1.00 89.52           H  
ATOM   4034  O   VAL B  98       5.629  -3.304 -26.746  1.00 89.52           O  
ATOM   4035  CG1 VAL B  98       8.953  -0.994 -25.202  1.00 89.52           C  
ATOM   4036 HG11 VAL B  98       9.099  -1.741 -24.422  1.00 89.52           H  
ATOM   4037 HG12 VAL B  98       8.753  -0.033 -24.728  1.00 89.52           H  
ATOM   4038 HG13 VAL B  98       9.860  -0.918 -25.802  1.00 89.52           H  
ATOM   4039  CG2 VAL B  98       7.587  -0.337 -27.177  1.00 89.52           C  
ATOM   4040 HG21 VAL B  98       7.400   0.627 -26.705  1.00 89.52           H  
ATOM   4041 HG22 VAL B  98       8.479  -0.261 -27.798  1.00 89.52           H  
ATOM   4042 HG23 VAL B  98       6.727  -0.591 -27.797  1.00 89.52           H  
ATOM   4043  N   ARG B  99       6.802  -3.756 -28.599  1.00 88.04           N  
ATOM   4044  H   ARG B  99       7.724  -3.876 -28.993  1.00 88.04           H  
ATOM   4045  CA  ARG B  99       5.654  -4.190 -29.407  1.00 88.04           C  
ATOM   4046  HA  ARG B  99       4.739  -3.763 -28.997  1.00 88.04           H  
ATOM   4047  C   ARG B  99       5.471  -5.701 -29.367  1.00 88.04           C  
ATOM   4048  CB  ARG B  99       5.833  -3.711 -30.850  1.00 88.04           C  
ATOM   4049  HB2 ARG B  99       6.780  -4.086 -31.239  1.00 88.04           H  
ATOM   4050  HB3 ARG B  99       5.027  -4.119 -31.460  1.00 88.04           H  
ATOM   4051  O   ARG B  99       4.351  -6.170 -29.571  1.00 88.04           O  
ATOM   4052  CG  ARG B  99       5.803  -2.182 -30.948  1.00 88.04           C  
ATOM   4053  HG2 ARG B  99       4.833  -1.818 -30.609  1.00 88.04           H  
ATOM   4054  HG3 ARG B  99       6.587  -1.747 -30.330  1.00 88.04           H  
ATOM   4055  CD  ARG B  99       6.031  -1.765 -32.399  1.00 88.04           C  
ATOM   4056  HD2 ARG B  99       5.295  -2.267 -33.027  1.00 88.04           H  
ATOM   4057  HD3 ARG B  99       7.031  -2.077 -32.699  1.00 88.04           H  
ATOM   4058  NE  ARG B  99       5.906  -0.309 -32.554  1.00 88.04           N  
ATOM   4059  HE  ARG B  99       6.181   0.267 -31.771  1.00 88.04           H  
ATOM   4060  NH1 ARG B  99       5.857  -0.259 -34.838  1.00 88.04           N  
ATOM   4061 HH11 ARG B  99       6.196  -1.210 -34.820  1.00 88.04           H  
ATOM   4062 HH12 ARG B  99       5.804   0.275 -35.693  1.00 88.04           H  
ATOM   4063  NH2 ARG B  99       5.444   1.604 -33.679  1.00 88.04           N  
ATOM   4064 HH21 ARG B  99       5.371   2.135 -34.535  1.00 88.04           H  
ATOM   4065 HH22 ARG B  99       5.555   2.136 -32.827  1.00 88.04           H  
ATOM   4066  CZ  ARG B  99       5.743   0.340 -33.684  1.00 88.04           C  
ATOM   4067  N   SER B 100       6.542  -6.435 -29.106  1.00 89.17           N  
ATOM   4068  H   SER B 100       7.435  -5.968 -29.049  1.00 89.17           H  
ATOM   4069  CA  SER B 100       6.534  -7.893 -29.064  1.00 89.17           C  
ATOM   4070  HA  SER B 100       5.946  -8.251 -29.910  1.00 89.17           H  
ATOM   4071  C   SER B 100       5.892  -8.460 -27.794  1.00 89.17           C  
ATOM   4072  CB  SER B 100       7.956  -8.409 -29.262  1.00 89.17           C  
ATOM   4073  HB2 SER B 100       7.984  -9.486 -29.101  1.00 89.17           H  
ATOM   4074  HB3 SER B 100       8.639  -7.919 -28.567  1.00 89.17           H  
ATOM   4075  O   SER B 100       5.990  -7.880 -26.715  1.00 89.17           O  
ATOM   4076  OG  SER B 100       8.318  -8.129 -30.598  1.00 89.17           O  
ATOM   4077  HG  SER B 100       9.068  -7.530 -30.608  1.00 89.17           H  
ATOM   4078  N   LEU B 101       5.206  -9.591 -27.965  1.00 92.84           N  
ATOM   4079  H   LEU B 101       5.151  -9.960 -28.904  1.00 92.84           H  
ATOM   4080  CA  LEU B 101       4.671 -10.475 -26.928  1.00 92.84           C  
ATOM   4081  HA  LEU B 101       5.381 -10.554 -26.104  1.00 92.84           H  
ATOM   4082  C   LEU B 101       4.459 -11.853 -27.566  1.00 92.84           C  
ATOM   4083  CB  LEU B 101       3.319  -9.928 -26.418  1.00 92.84           C  
ATOM   4084  HB2 LEU B 101       2.674  -9.766 -27.282  1.00 92.84           H  
ATOM   4085  HB3 LEU B 101       3.493  -8.965 -25.938  1.00 92.84           H  
ATOM   4086  O   LEU B 101       3.848 -11.923 -28.640  1.00 92.84           O  
ATOM   4087  CG  LEU B 101       2.576 -10.852 -25.426  1.00 92.84           C  
ATOM   4088  HG  LEU B 101       2.562 -11.875 -25.803  1.00 92.84           H  
ATOM   4089  CD1 LEU B 101       3.235 -10.885 -24.052  1.00 92.84           C  
ATOM   4090 HD11 LEU B 101       2.712 -11.584 -23.398  1.00 92.84           H  
ATOM   4091 HD12 LEU B 101       4.268 -11.223 -24.143  1.00 92.84           H  
ATOM   4092 HD13 LEU B 101       3.231  -9.896 -23.595  1.00 92.84           H  
ATOM   4093  CD2 LEU B 101       1.110 -10.425 -25.302  1.00 92.84           C  
ATOM   4094 HD21 LEU B 101       0.560 -10.778 -26.175  1.00 92.84           H  
ATOM   4095 HD22 LEU B 101       0.667 -10.864 -24.408  1.00 92.84           H  
ATOM   4096 HD23 LEU B 101       1.025  -9.339 -25.264  1.00 92.84           H  
ATOM   4097  N   ASP B 102       4.844 -12.945 -26.904  1.00 94.54           N  
ATOM   4098  H   ASP B 102       5.405 -12.840 -26.071  1.00 94.54           H  
ATOM   4099  CA  ASP B 102       4.344 -14.277 -27.288  1.00 94.54           C  
ATOM   4100  HA  ASP B 102       4.321 -14.318 -28.377  1.00 94.54           H  
ATOM   4101  C   ASP B 102       2.891 -14.470 -26.812  1.00 94.54           C  
ATOM   4102  CB  ASP B 102       5.284 -15.414 -26.864  1.00 94.54           C  
ATOM   4103  HB2 ASP B 102       6.303 -15.144 -27.140  1.00 94.54           H  
ATOM   4104  HB3 ASP B 102       5.247 -15.546 -25.783  1.00 94.54           H  
ATOM   4105  O   ASP B 102       2.591 -15.130 -25.816  1.00 94.54           O  
ATOM   4106  CG  ASP B 102       4.923 -16.738 -27.569  1.00 94.54           C  
ATOM   4107  OD1 ASP B 102       3.767 -16.888 -28.051  1.00 94.54           O  
ATOM   4108  OD2 ASP B 102       5.801 -17.627 -27.643  1.00 94.54           O  
ATOM   4109  N   ALA B 103       1.953 -13.845 -27.526  1.00 93.58           N  
ATOM   4110  H   ALA B 103       2.272 -13.237 -28.267  1.00 93.58           H  
ATOM   4111  CA  ALA B 103       0.546 -13.824 -27.133  1.00 93.58           C  
ATOM   4112  HA  ALA B 103       0.471 -13.361 -26.149  1.00 93.58           H  
ATOM   4113  C   ALA B 103      -0.043 -15.244 -27.019  1.00 93.58           C  
ATOM   4114  CB  ALA B 103      -0.215 -12.958 -28.144  1.00 93.58           C  
ATOM   4115  HB1 ALA B 103      -0.249 -13.453 -29.115  1.00 93.58           H  
ATOM   4116  HB2 ALA B 103      -1.232 -12.790 -27.788  1.00 93.58           H  
ATOM   4117  HB3 ALA B 103       0.278 -11.992 -28.251  1.00 93.58           H  
ATOM   4118  O   ALA B 103      -0.771 -15.544 -26.073  1.00 93.58           O  
ATOM   4119  N   ALA B 104       0.324 -16.147 -27.937  1.00 90.89           N  
ATOM   4120  H   ALA B 104       1.065 -15.894 -28.574  1.00 90.89           H  
ATOM   4121  CA  ALA B 104      -0.156 -17.528 -27.939  1.00 90.89           C  
ATOM   4122  HA  ALA B 104      -1.245 -17.516 -27.882  1.00 90.89           H  
ATOM   4123  C   ALA B 104       0.360 -18.323 -26.731  1.00 90.89           C  
ATOM   4124  CB  ALA B 104       0.260 -18.187 -29.258  1.00 90.89           C  
ATOM   4125  HB1 ALA B 104      -0.155 -17.630 -30.098  1.00 90.89           H  
ATOM   4126  HB2 ALA B 104       1.348 -18.200 -29.336  1.00 90.89           H  
ATOM   4127  HB3 ALA B 104      -0.113 -19.211 -29.288  1.00 90.89           H  
ATOM   4128  O   ALA B 104      -0.375 -19.149 -26.179  1.00 90.89           O  
ATOM   4129  N   PHE B 105       1.587 -18.056 -26.278  1.00 95.19           N  
ATOM   4130  H   PHE B 105       2.175 -17.405 -26.780  1.00 95.19           H  
ATOM   4131  CA  PHE B 105       2.122 -18.644 -25.054  1.00 95.19           C  
ATOM   4132  HA  PHE B 105       2.165 -19.725 -25.180  1.00 95.19           H  
ATOM   4133  C   PHE B 105       1.236 -18.340 -23.842  1.00 95.19           C  
ATOM   4134  CB  PHE B 105       3.549 -18.155 -24.839  1.00 95.19           C  
ATOM   4135  HB2 PHE B 105       4.121 -18.364 -25.743  1.00 95.19           H  
ATOM   4136  HB3 PHE B 105       3.563 -17.080 -24.657  1.00 95.19           H  
ATOM   4137  O   PHE B 105       0.826 -19.265 -23.131  1.00 95.19           O  
ATOM   4138  CG  PHE B 105       4.237 -18.845 -23.696  1.00 95.19           C  
ATOM   4139  CD1 PHE B 105       4.135 -18.334 -22.390  1.00 95.19           C  
ATOM   4140  HD1 PHE B 105       3.575 -17.431 -22.195  1.00 95.19           H  
ATOM   4141  CD2 PHE B 105       4.996 -19.996 -23.955  1.00 95.19           C  
ATOM   4142  HD2 PHE B 105       5.106 -20.354 -24.968  1.00 95.19           H  
ATOM   4143  CE1 PHE B 105       4.801 -18.981 -21.338  1.00 95.19           C  
ATOM   4144  HE1 PHE B 105       4.756 -18.575 -20.338  1.00 95.19           H  
ATOM   4145  CE2 PHE B 105       5.670 -20.633 -22.907  1.00 95.19           C  
ATOM   4146  HE2 PHE B 105       6.309 -21.478 -23.117  1.00 95.19           H  
ATOM   4147  CZ  PHE B 105       5.571 -20.125 -21.602  1.00 95.19           C  
ATOM   4148  HZ  PHE B 105       6.130 -20.595 -20.806  1.00 95.19           H  
ATOM   4149  N   PHE B 106       0.845 -17.075 -23.679  1.00 94.70           N  
ATOM   4150  H   PHE B 106       1.237 -16.381 -24.299  1.00 94.70           H  
ATOM   4151  CA  PHE B 106      -0.010 -16.609 -22.583  1.00 94.70           C  
ATOM   4152  HA  PHE B 106       0.230 -17.218 -21.711  1.00 94.70           H  
ATOM   4153  C   PHE B 106      -1.517 -16.798 -22.829  1.00 94.70           C  
ATOM   4154  CB  PHE B 106       0.364 -15.171 -22.209  1.00 94.70           C  
ATOM   4155  HB2 PHE B 106       0.230 -14.525 -23.077  1.00 94.70           H  
ATOM   4156  HB3 PHE B 106      -0.304 -14.817 -21.423  1.00 94.70           H  
ATOM   4157  O   PHE B 106      -2.336 -16.378 -22.018  1.00 94.70           O  
ATOM   4158  CG  PHE B 106       1.787 -15.061 -21.698  1.00 94.70           C  
ATOM   4159  CD1 PHE B 106       2.104 -15.507 -20.402  1.00 94.70           C  
ATOM   4160  HD1 PHE B 106       1.315 -15.861 -19.754  1.00 94.70           H  
ATOM   4161  CD2 PHE B 106       2.805 -14.559 -22.527  1.00 94.70           C  
ATOM   4162  HD2 PHE B 106       2.577 -14.203 -23.521  1.00 94.70           H  
ATOM   4163  CE1 PHE B 106       3.432 -15.478 -19.944  1.00 94.70           C  
ATOM   4164  HE1 PHE B 106       3.676 -15.812 -18.946  1.00 94.70           H  
ATOM   4165  CE2 PHE B 106       4.132 -14.528 -22.072  1.00 94.70           C  
ATOM   4166  HE2 PHE B 106       4.912 -14.155 -22.720  1.00 94.70           H  
ATOM   4167  CZ  PHE B 106       4.449 -14.994 -20.784  1.00 94.70           C  
ATOM   4168  HZ  PHE B 106       5.471 -14.975 -20.436  1.00 94.70           H  
ATOM   4169  N   SER B 107      -1.909 -17.476 -23.914  1.00 87.61           N  
ATOM   4170  H   SER B 107      -1.193 -17.792 -24.551  1.00 87.61           H  
ATOM   4171  CA  SER B 107      -3.316 -17.665 -24.320  1.00 87.61           C  
ATOM   4172  HA  SER B 107      -3.290 -18.166 -25.287  1.00 87.61           H  
ATOM   4173  C   SER B 107      -4.077 -16.349 -24.557  1.00 87.61           C  
ATOM   4174  CB  SER B 107      -4.075 -18.601 -23.365  1.00 87.61           C  
ATOM   4175  HB2 SER B 107      -4.343 -18.059 -22.458  1.00 87.61           H  
ATOM   4176  HB3 SER B 107      -4.990 -18.944 -23.848  1.00 87.61           H  
ATOM   4177  O   SER B 107      -5.288 -16.279 -24.366  1.00 87.61           O  
ATOM   4178  OG  SER B 107      -3.275 -19.719 -23.015  1.00 87.61           O  
ATOM   4179  HG  SER B 107      -2.646 -19.369 -22.380  1.00 87.61           H  
ATOM   4180  N   ILE B 108      -3.365 -15.312 -25.000  1.00 90.59           N  
ATOM   4181  H   ILE B 108      -2.383 -15.465 -25.178  1.00 90.59           H  
ATOM   4182  CA  ILE B 108      -3.892 -13.991 -25.349  1.00 90.59           C  
ATOM   4183  HA  ILE B 108      -4.853 -13.844 -24.856  1.00 90.59           H  
ATOM   4184  C   ILE B 108      -4.119 -13.949 -26.863  1.00 90.59           C  
ATOM   4185  CB  ILE B 108      -2.930 -12.892 -24.840  1.00 90.59           C  
ATOM   4186  HB  ILE B 108      -1.932 -13.096 -25.229  1.00 90.59           H  
ATOM   4187  O   ILE B 108      -3.252 -14.324 -27.656  1.00 90.59           O  
ATOM   4188  CG1 ILE B 108      -2.879 -12.933 -23.294  1.00 90.59           C  
ATOM   4189 HG12 ILE B 108      -2.607 -13.937 -22.969  1.00 90.59           H  
ATOM   4190 HG13 ILE B 108      -3.868 -12.712 -22.892  1.00 90.59           H  
ATOM   4191  CG2 ILE B 108      -3.352 -11.494 -25.321  1.00 90.59           C  
ATOM   4192 HG21 ILE B 108      -3.392 -11.459 -26.410  1.00 90.59           H  
ATOM   4193 HG22 ILE B 108      -2.630 -10.744 -24.998  1.00 90.59           H  
ATOM   4194 HG23 ILE B 108      -4.332 -11.250 -24.910  1.00 90.59           H  
ATOM   4195  CD1 ILE B 108      -1.865 -11.980 -22.658  1.00 90.59           C  
ATOM   4196 HD11 ILE B 108      -0.886 -12.114 -23.118  1.00 90.59           H  
ATOM   4197 HD12 ILE B 108      -2.194 -10.947 -22.767  1.00 90.59           H  
ATOM   4198 HD13 ILE B 108      -1.790 -12.208 -21.594  1.00 90.59           H  
ATOM   4199  N   SER B 109      -5.296 -13.496 -27.295  1.00 83.64           N  
ATOM   4200  H   SER B 109      -5.954 -13.151 -26.610  1.00 83.64           H  
ATOM   4201  CA  SER B 109      -5.576 -13.376 -28.731  1.00 83.64           C  
ATOM   4202  HA  SER B 109      -5.281 -14.320 -29.189  1.00 83.64           H  
ATOM   4203  C   SER B 109      -4.750 -12.242 -29.361  1.00 83.64           C  
ATOM   4204  CB  SER B 109      -7.072 -13.188 -28.999  1.00 83.64           C  
ATOM   4205  HB2 SER B 109      -7.264 -13.395 -30.052  1.00 83.64           H  
ATOM   4206  HB3 SER B 109      -7.646 -13.895 -28.400  1.00 83.64           H  
ATOM   4207  O   SER B 109      -4.482 -11.244 -28.691  1.00 83.64           O  
ATOM   4208  OG  SER B 109      -7.492 -11.866 -28.721  1.00 83.64           O  
ATOM   4209  HG  SER B 109      -7.603 -11.776 -27.772  1.00 83.64           H  
ATOM   4210  N   PRO B 110      -4.405 -12.297 -30.663  1.00 85.23           N  
ATOM   4211  CA  PRO B 110      -3.710 -11.188 -31.323  1.00 85.23           C  
ATOM   4212  HA  PRO B 110      -2.720 -11.081 -30.879  1.00 85.23           H  
ATOM   4213  C   PRO B 110      -4.454  -9.848 -31.210  1.00 85.23           C  
ATOM   4214  CB  PRO B 110      -3.569 -11.616 -32.787  1.00 85.23           C  
ATOM   4215  HB2 PRO B 110      -4.431 -11.282 -33.364  1.00 85.23           H  
ATOM   4216  HB3 PRO B 110      -2.647 -11.237 -33.228  1.00 85.23           H  
ATOM   4217  O   PRO B 110      -3.826  -8.796 -31.122  1.00 85.23           O  
ATOM   4218  CG  PRO B 110      -3.575 -13.142 -32.714  1.00 85.23           C  
ATOM   4219  HG2 PRO B 110      -2.578 -13.498 -32.456  1.00 85.23           H  
ATOM   4220  HG3 PRO B 110      -3.915 -13.593 -33.646  1.00 85.23           H  
ATOM   4221  CD  PRO B 110      -4.534 -13.434 -31.560  1.00 85.23           C  
ATOM   4222  HD2 PRO B 110      -4.248 -14.366 -31.073  1.00 85.23           H  
ATOM   4223  HD3 PRO B 110      -5.557 -13.494 -31.931  1.00 85.23           H  
ATOM   4224  N   ARG B 111      -5.795  -9.885 -31.185  1.00 79.33           N  
ATOM   4225  H   ARG B 111      -6.240 -10.791 -31.167  1.00 79.33           H  
ATOM   4226  CA  ARG B 111      -6.639  -8.688 -31.068  1.00 79.33           C  
ATOM   4227  HA  ARG B 111      -6.239  -7.926 -31.738  1.00 79.33           H  
ATOM   4228  C   ARG B 111      -6.558  -8.079 -29.667  1.00 79.33           C  
ATOM   4229  CB  ARG B 111      -8.077  -9.029 -31.499  1.00 79.33           C  
ATOM   4230  HB2 ARG B 111      -8.606  -9.505 -30.674  1.00 79.33           H  
ATOM   4231  HB3 ARG B 111      -8.030  -9.737 -32.326  1.00 79.33           H  
ATOM   4232  O   ARG B 111      -6.432  -6.869 -29.555  1.00 79.33           O  
ATOM   4233  CG  ARG B 111      -8.861  -7.796 -31.984  1.00 79.33           C  
ATOM   4234  HG2 ARG B 111      -9.018  -7.112 -31.150  1.00 79.33           H  
ATOM   4235  HG3 ARG B 111      -8.287  -7.284 -32.756  1.00 79.33           H  
ATOM   4236  CD  ARG B 111     -10.215  -8.227 -32.574  1.00 79.33           C  
ATOM   4237  HD2 ARG B 111     -10.794  -8.701 -31.781  1.00 79.33           H  
ATOM   4238  HD3 ARG B 111     -10.037  -8.957 -33.363  1.00 79.33           H  
ATOM   4239  NE  ARG B 111     -10.980  -7.093 -33.138  1.00 79.33           N  
ATOM   4240  HE  ARG B 111     -10.516  -6.199 -33.210  1.00 79.33           H  
ATOM   4241  NH1 ARG B 111     -13.023  -8.128 -33.297  1.00 79.33           N  
ATOM   4242 HH11 ARG B 111     -14.022  -8.046 -33.419  1.00 79.33           H  
ATOM   4243 HH12 ARG B 111     -12.586  -9.005 -33.053  1.00 79.33           H  
ATOM   4244  NH2 ARG B 111     -12.892  -5.933 -33.620  1.00 79.33           N  
ATOM   4245 HH21 ARG B 111     -12.386  -5.067 -33.740  1.00 79.33           H  
ATOM   4246 HH22 ARG B 111     -13.886  -5.868 -33.784  1.00 79.33           H  
ATOM   4247  CZ  ARG B 111     -12.284  -7.053 -33.362  1.00 79.33           C  
ATOM   4248  N   GLU B 112      -6.544  -8.909 -28.625  1.00 84.76           N  
ATOM   4249  H   GLU B 112      -6.620  -9.902 -28.790  1.00 84.76           H  
ATOM   4250  CA  GLU B 112      -6.292  -8.455 -27.251  1.00 84.76           C  
ATOM   4251  HA  GLU B 112      -6.962  -7.627 -27.020  1.00 84.76           H  
ATOM   4252  C   GLU B 112      -4.858  -7.930 -27.092  1.00 84.76           C  
ATOM   4253  CB  GLU B 112      -6.589  -9.603 -26.275  1.00 84.76           C  
ATOM   4254  HB2 GLU B 112      -5.942 -10.446 -26.516  1.00 84.76           H  
ATOM   4255  HB3 GLU B 112      -7.623  -9.916 -26.418  1.00 84.76           H  
ATOM   4256  O   GLU B 112      -4.664  -6.854 -26.537  1.00 84.76           O  
ATOM   4257  CG  GLU B 112      -6.385  -9.208 -24.800  1.00 84.76           C  
ATOM   4258  HG2 GLU B 112      -5.344  -8.926 -24.647  1.00 84.76           H  
ATOM   4259  HG3 GLU B 112      -7.001  -8.337 -24.578  1.00 84.76           H  
ATOM   4260  CD  GLU B 112      -6.729 -10.339 -23.819  1.00 84.76           C  
ATOM   4261  OE1 GLU B 112      -6.711 -10.057 -22.593  1.00 84.76           O  
ATOM   4262  OE2 GLU B 112      -6.963 -11.477 -24.292  1.00 84.76           O  
ATOM   4263  N   ALA B 113      -3.860  -8.629 -27.645  1.00 90.05           N  
ATOM   4264  H   ALA B 113      -4.081  -9.516 -28.073  1.00 90.05           H  
ATOM   4265  CA  ALA B 113      -2.450  -8.246 -27.547  1.00 90.05           C  
ATOM   4266  HA  ALA B 113      -2.182  -8.201 -26.491  1.00 90.05           H  
ATOM   4267  C   ALA B 113      -2.145  -6.863 -28.154  1.00 90.05           C  
ATOM   4268  CB  ALA B 113      -1.601  -9.335 -28.213  1.00 90.05           C  
ATOM   4269  HB1 ALA B 113      -0.544  -9.093 -28.100  1.00 90.05           H  
ATOM   4270  HB2 ALA B 113      -1.793 -10.297 -27.739  1.00 90.05           H  
ATOM   4271  HB3 ALA B 113      -1.840  -9.401 -29.274  1.00 90.05           H  
ATOM   4272  O   ALA B 113      -1.284  -6.153 -27.638  1.00 90.05           O  
ATOM   4273  N   MET B 114      -2.851  -6.453 -29.217  1.00 85.42           N  
ATOM   4274  H   MET B 114      -3.525  -7.085 -29.624  1.00 85.42           H  
ATOM   4275  CA  MET B 114      -2.705  -5.101 -29.778  1.00 85.42           C  
ATOM   4276  HA  MET B 114      -1.645  -4.891 -29.926  1.00 85.42           H  
ATOM   4277  C   MET B 114      -3.244  -4.000 -28.857  1.00 85.42           C  
ATOM   4278  CB  MET B 114      -3.423  -4.972 -31.126  1.00 85.42           C  
ATOM   4279  HB2 MET B 114      -3.450  -3.913 -31.380  1.00 85.42           H  
ATOM   4280  HB3 MET B 114      -4.450  -5.325 -31.036  1.00 85.42           H  
ATOM   4281  O   MET B 114      -2.750  -2.877 -28.905  1.00 85.42           O  
ATOM   4282  CG  MET B 114      -2.723  -5.696 -32.278  1.00 85.42           C  
ATOM   4283  HG2 MET B 114      -1.646  -5.676 -32.110  1.00 85.42           H  
ATOM   4284  HG3 MET B 114      -3.044  -6.738 -32.287  1.00 85.42           H  
ATOM   4285  SD  MET B 114      -3.039  -4.962 -33.913  1.00 85.42           S  
ATOM   4286  CE  MET B 114      -4.840  -4.739 -33.860  1.00 85.42           C  
ATOM   4287  HE1 MET B 114      -5.104  -3.988 -33.115  1.00 85.42           H  
ATOM   4288  HE2 MET B 114      -5.194  -4.404 -34.835  1.00 85.42           H  
ATOM   4289  HE3 MET B 114      -5.321  -5.684 -33.606  1.00 85.42           H  
ATOM   4290  N   SER B 115      -4.257  -4.301 -28.045  1.00 86.85           N  
ATOM   4291  H   SER B 115      -4.635  -5.237 -28.067  1.00 86.85           H  
ATOM   4292  CA  SER B 115      -4.881  -3.348 -27.115  1.00 86.85           C  
ATOM   4293  HA  SER B 115      -4.745  -2.335 -27.493  1.00 86.85           H  
ATOM   4294  C   SER B 115      -4.271  -3.391 -25.710  1.00 86.85           C  
ATOM   4295  CB  SER B 115      -6.380  -3.622 -27.032  1.00 86.85           C  
ATOM   4296  HB2 SER B 115      -6.867  -2.820 -26.476  1.00 86.85           H  
ATOM   4297  HB3 SER B 115      -6.541  -4.568 -26.515  1.00 86.85           H  
ATOM   4298  O   SER B 115      -4.578  -2.534 -24.879  1.00 86.85           O  
ATOM   4299  OG  SER B 115      -6.931  -3.702 -28.331  1.00 86.85           O  
ATOM   4300  HG  SER B 115      -6.724  -2.889 -28.799  1.00 86.85           H  
ATOM   4301  N   LEU B 116      -3.405  -4.372 -25.458  1.00 92.18           N  
ATOM   4302  H   LEU B 116      -3.246  -5.046 -26.193  1.00 92.18           H  
ATOM   4303  CA  LEU B 116      -2.731  -4.611 -24.192  1.00 92.18           C  
ATOM   4304  HA  LEU B 116      -3.448  -4.455 -23.386  1.00 92.18           H  
ATOM   4305  C   LEU B 116      -1.560  -3.639 -24.004  1.00 92.18           C  
ATOM   4306  CB  LEU B 116      -2.279  -6.085 -24.202  1.00 92.18           C  
ATOM   4307  HB2 LEU B 116      -3.108  -6.705 -24.542  1.00 92.18           H  
ATOM   4308  HB3 LEU B 116      -1.467  -6.191 -24.922  1.00 92.18           H  
ATOM   4309  O   LEU B 116      -0.665  -3.570 -24.852  1.00 92.18           O  
ATOM   4310  CG  LEU B 116      -1.817  -6.644 -22.853  1.00 92.18           C  
ATOM   4311  HG  LEU B 116      -0.991  -6.047 -22.467  1.00 92.18           H  
ATOM   4312  CD1 LEU B 116      -2.960  -6.669 -21.850  1.00 92.18           C  
ATOM   4313 HD11 LEU B 116      -3.861  -7.095 -22.291  1.00 92.18           H  
ATOM   4314 HD12 LEU B 116      -2.654  -7.258 -20.985  1.00 92.18           H  
ATOM   4315 HD13 LEU B 116      -3.136  -5.649 -21.508  1.00 92.18           H  
ATOM   4316  CD2 LEU B 116      -1.351  -8.086 -23.024  1.00 92.18           C  
ATOM   4317 HD21 LEU B 116      -0.860  -8.429 -22.113  1.00 92.18           H  
ATOM   4318 HD22 LEU B 116      -2.210  -8.721 -23.240  1.00 92.18           H  
ATOM   4319 HD23 LEU B 116      -0.658  -8.159 -23.862  1.00 92.18           H  
ATOM   4320  N   ASP B 117      -1.527  -2.920 -22.884  1.00 95.15           N  
ATOM   4321  H   ASP B 117      -2.284  -2.988 -22.219  1.00 95.15           H  
ATOM   4322  CA  ASP B 117      -0.399  -2.063 -22.514  1.00 95.15           C  
ATOM   4323  HA  ASP B 117      -0.357  -1.237 -23.223  1.00 95.15           H  
ATOM   4324  C   ASP B 117       0.914  -2.878 -22.557  1.00 95.15           C  
ATOM   4325  CB  ASP B 117      -0.648  -1.459 -21.119  1.00 95.15           C  
ATOM   4326  HB2 ASP B 117      -1.608  -0.942 -21.131  1.00 95.15           H  
ATOM   4327  HB3 ASP B 117      -0.707  -2.267 -20.390  1.00 95.15           H  
ATOM   4328  O   ASP B 117       0.980  -3.964 -21.965  1.00 95.15           O  
ATOM   4329  CG  ASP B 117       0.419  -0.461 -20.650  1.00 95.15           C  
ATOM   4330  OD1 ASP B 117       1.528  -0.429 -21.217  1.00 95.15           O  
ATOM   4331  OD2 ASP B 117       0.160   0.283 -19.683  1.00 95.15           O  
ATOM   4332  N   PRO B 118       1.968  -2.400 -23.251  1.00 96.07           N  
ATOM   4333  CA  PRO B 118       3.303  -2.992 -23.191  1.00 96.07           C  
ATOM   4334  HA  PRO B 118       3.322  -3.905 -23.786  1.00 96.07           H  
ATOM   4335  C   PRO B 118       3.794  -3.309 -21.774  1.00 96.07           C  
ATOM   4336  CB  PRO B 118       4.222  -1.957 -23.832  1.00 96.07           C  
ATOM   4337  HB2 PRO B 118       5.082  -2.425 -24.310  1.00 96.07           H  
ATOM   4338  HB3 PRO B 118       4.548  -1.245 -23.073  1.00 96.07           H  
ATOM   4339  O   PRO B 118       4.498  -4.295 -21.589  1.00 96.07           O  
ATOM   4340  CG  PRO B 118       3.324  -1.237 -24.829  1.00 96.07           C  
ATOM   4341  HG2 PRO B 118       3.269  -1.818 -25.750  1.00 96.07           H  
ATOM   4342  HG3 PRO B 118       3.678  -0.227 -25.036  1.00 96.07           H  
ATOM   4343  CD  PRO B 118       1.968  -1.237 -24.130  1.00 96.07           C  
ATOM   4344  HD2 PRO B 118       1.862  -0.317 -23.555  1.00 96.07           H  
ATOM   4345  HD3 PRO B 118       1.169  -1.307 -24.867  1.00 96.07           H  
ATOM   4346  N   GLN B 119       3.397  -2.536 -20.764  1.00 97.74           N  
ATOM   4347  H   GLN B 119       2.811  -1.738 -20.964  1.00 97.74           H  
ATOM   4348  CA  GLN B 119       3.747  -2.806 -19.368  1.00 97.74           C  
ATOM   4349  HA  GLN B 119       4.831  -2.866 -19.279  1.00 97.74           H  
ATOM   4350  C   GLN B 119       3.177  -4.145 -18.875  1.00 97.74           C  
ATOM   4351  CB  GLN B 119       3.249  -1.652 -18.491  1.00 97.74           C  
ATOM   4352  HB2 GLN B 119       3.471  -1.881 -17.449  1.00 97.74           H  
ATOM   4353  HB3 GLN B 119       2.168  -1.555 -18.593  1.00 97.74           H  
ATOM   4354  O   GLN B 119       3.903  -4.936 -18.278  1.00 97.74           O  
ATOM   4355  CG  GLN B 119       3.921  -0.325 -18.867  1.00 97.74           C  
ATOM   4356  HG2 GLN B 119       5.004  -0.437 -18.813  1.00 97.74           H  
ATOM   4357  HG3 GLN B 119       3.658  -0.044 -19.887  1.00 97.74           H  
ATOM   4358  CD  GLN B 119       3.512   0.802 -17.942  1.00 97.74           C  
ATOM   4359  NE2 GLN B 119       2.351   1.386 -18.137  1.00 97.74           N  
ATOM   4360 HE21 GLN B 119       2.086   2.133 -17.511  1.00 97.74           H  
ATOM   4361 HE22 GLN B 119       1.701   1.024 -18.820  1.00 97.74           H  
ATOM   4362  OE1 GLN B 119       4.234   1.132 -17.017  1.00 97.74           O  
ATOM   4363  N   GLN B 120       1.910  -4.457 -19.186  1.00 97.63           N  
ATOM   4364  H   GLN B 120       1.386  -3.819 -19.769  1.00 97.63           H  
ATOM   4365  CA  GLN B 120       1.313  -5.758 -18.848  1.00 97.63           C  
ATOM   4366  HA  GLN B 120       1.471  -5.952 -17.787  1.00 97.63           H  
ATOM   4367  C   GLN B 120       1.988  -6.904 -19.622  1.00 97.63           C  
ATOM   4368  CB  GLN B 120      -0.204  -5.773 -19.122  1.00 97.63           C  
ATOM   4369  HB2 GLN B 120      -0.388  -5.594 -20.182  1.00 97.63           H  
ATOM   4370  HB3 GLN B 120      -0.564  -6.773 -18.883  1.00 97.63           H  
ATOM   4371  O   GLN B 120       2.173  -7.992 -19.080  1.00 97.63           O  
ATOM   4372  CG  GLN B 120      -1.015  -4.756 -18.298  1.00 97.63           C  
ATOM   4373  HG2 GLN B 120      -0.827  -3.752 -18.678  1.00 97.63           H  
ATOM   4374  HG3 GLN B 120      -0.666  -4.782 -17.266  1.00 97.63           H  
ATOM   4375  CD  GLN B 120      -2.531  -5.012 -18.308  1.00 97.63           C  
ATOM   4376  NE2 GLN B 120      -3.335  -4.123 -17.766  1.00 97.63           N  
ATOM   4377 HE21 GLN B 120      -4.326  -4.313 -17.788  1.00 97.63           H  
ATOM   4378 HE22 GLN B 120      -2.984  -3.300 -17.296  1.00 97.63           H  
ATOM   4379  OE1 GLN B 120      -3.040  -6.029 -18.768  1.00 97.63           O  
ATOM   4380  N   ARG B 121       2.386  -6.656 -20.879  1.00 97.27           N  
ATOM   4381  H   ARG B 121       2.206  -5.731 -21.245  1.00 97.27           H  
ATOM   4382  CA  ARG B 121       3.124  -7.622 -21.714  1.00 97.27           C  
ATOM   4383  HA  ARG B 121       2.571  -8.560 -21.755  1.00 97.27           H  
ATOM   4384  C   ARG B 121       4.482  -7.973 -21.115  1.00 97.27           C  
ATOM   4385  CB  ARG B 121       3.315  -7.071 -23.135  1.00 97.27           C  
ATOM   4386  HB2 ARG B 121       3.952  -7.755 -23.696  1.00 97.27           H  
ATOM   4387  HB3 ARG B 121       3.820  -6.105 -23.110  1.00 97.27           H  
ATOM   4388  O   ARG B 121       4.791  -9.149 -20.950  1.00 97.27           O  
ATOM   4389  CG  ARG B 121       1.980  -6.924 -23.859  1.00 97.27           C  
ATOM   4390  HG2 ARG B 121       1.492  -7.898 -23.813  1.00 97.27           H  
ATOM   4391  HG3 ARG B 121       1.344  -6.201 -23.348  1.00 97.27           H  
ATOM   4392  CD  ARG B 121       2.175  -6.520 -25.325  1.00 97.27           C  
ATOM   4393  HD2 ARG B 121       3.220  -6.647 -25.608  1.00 97.27           H  
ATOM   4394  HD3 ARG B 121       1.568  -7.176 -25.949  1.00 97.27           H  
ATOM   4395  NE  ARG B 121       1.756  -5.132 -25.569  1.00 97.27           N  
ATOM   4396  HE  ARG B 121       1.215  -4.672 -24.852  1.00 97.27           H  
ATOM   4397  NH1 ARG B 121       2.410  -5.010 -27.765  1.00 97.27           N  
ATOM   4398 HH11 ARG B 121       2.914  -5.880 -27.673  1.00 97.27           H  
ATOM   4399 HH12 ARG B 121       2.415  -4.530 -28.654  1.00 97.27           H  
ATOM   4400  NH2 ARG B 121       1.256  -3.336 -26.843  1.00 97.27           N  
ATOM   4401 HH21 ARG B 121       1.157  -2.895 -27.746  1.00 97.27           H  
ATOM   4402 HH22 ARG B 121       0.598  -3.087 -26.119  1.00 97.27           H  
ATOM   4403  CZ  ARG B 121       1.823  -4.498 -26.720  1.00 97.27           C  
ATOM   4404  N   LEU B 122       5.254  -6.951 -20.749  1.00 97.72           N  
ATOM   4405  H   LEU B 122       4.919  -6.015 -20.926  1.00 97.72           H  
ATOM   4406  CA  LEU B 122       6.557  -7.111 -20.109  1.00 97.72           C  
ATOM   4407  HA  LEU B 122       7.190  -7.738 -20.738  1.00 97.72           H  
ATOM   4408  C   LEU B 122       6.429  -7.830 -18.767  1.00 97.72           C  
ATOM   4409  CB  LEU B 122       7.206  -5.730 -19.917  1.00 97.72           C  
ATOM   4410  HB2 LEU B 122       6.493  -5.079 -19.413  1.00 97.72           H  
ATOM   4411  HB3 LEU B 122       8.069  -5.843 -19.261  1.00 97.72           H  
ATOM   4412  O   LEU B 122       7.199  -8.746 -18.501  1.00 97.72           O  
ATOM   4413  CG  LEU B 122       7.673  -5.059 -21.219  1.00 97.72           C  
ATOM   4414  HG  LEU B 122       6.871  -5.064 -21.958  1.00 97.72           H  
ATOM   4415  CD1 LEU B 122       8.063  -3.610 -20.932  1.00 97.72           C  
ATOM   4416 HD11 LEU B 122       7.212  -3.086 -20.499  1.00 97.72           H  
ATOM   4417 HD12 LEU B 122       8.339  -3.112 -21.862  1.00 97.72           H  
ATOM   4418 HD13 LEU B 122       8.897  -3.572 -20.231  1.00 97.72           H  
ATOM   4419  CD2 LEU B 122       8.883  -5.771 -21.823  1.00 97.72           C  
ATOM   4420 HD21 LEU B 122       9.691  -5.795 -21.092  1.00 97.72           H  
ATOM   4421 HD22 LEU B 122       9.205  -5.239 -22.719  1.00 97.72           H  
ATOM   4422 HD23 LEU B 122       8.607  -6.788 -22.099  1.00 97.72           H  
ATOM   4423  N   LEU B 123       5.438  -7.469 -17.948  1.00 98.48           N  
ATOM   4424  H   LEU B 123       4.862  -6.678 -18.196  1.00 98.48           H  
ATOM   4425  CA  LEU B 123       5.206  -8.130 -16.664  1.00 98.48           C  
ATOM   4426  HA  LEU B 123       6.115  -8.048 -16.068  1.00 98.48           H  
ATOM   4427  C   LEU B 123       4.938  -9.632 -16.825  1.00 98.48           C  
ATOM   4428  CB  LEU B 123       4.053  -7.430 -15.925  1.00 98.48           C  
ATOM   4429  HB2 LEU B 123       3.654  -8.101 -15.165  1.00 98.48           H  
ATOM   4430  HB3 LEU B 123       3.251  -7.234 -16.637  1.00 98.48           H  
ATOM   4431  O   LEU B 123       5.471 -10.405 -16.033  1.00 98.48           O  
ATOM   4432  CG  LEU B 123       4.472  -6.116 -15.240  1.00 98.48           C  
ATOM   4433  HG  LEU B 123       5.073  -5.517 -15.923  1.00 98.48           H  
ATOM   4434  CD1 LEU B 123       3.226  -5.316 -14.862  1.00 98.48           C  
ATOM   4435 HD11 LEU B 123       3.520  -4.382 -14.382  1.00 98.48           H  
ATOM   4436 HD12 LEU B 123       2.596  -5.895 -14.186  1.00 98.48           H  
ATOM   4437 HD13 LEU B 123       2.663  -5.073 -15.763  1.00 98.48           H  
ATOM   4438  CD2 LEU B 123       5.278  -6.364 -13.960  1.00 98.48           C  
ATOM   4439 HD21 LEU B 123       4.689  -6.948 -13.252  1.00 98.48           H  
ATOM   4440 HD22 LEU B 123       6.197  -6.903 -14.191  1.00 98.48           H  
ATOM   4441 HD23 LEU B 123       5.545  -5.410 -13.507  1.00 98.48           H  
ATOM   4442  N   LEU B 124       4.170 -10.060 -17.836  1.00 98.15           N  
ATOM   4443  H   LEU B 124       3.762  -9.370 -18.451  1.00 98.15           H  
ATOM   4444  CA  LEU B 124       3.918 -11.484 -18.110  1.00 98.15           C  
ATOM   4445  HA  LEU B 124       3.482 -11.944 -17.223  1.00 98.15           H  
ATOM   4446  C   LEU B 124       5.212 -12.254 -18.399  1.00 98.15           C  
ATOM   4447  CB  LEU B 124       2.943 -11.628 -19.295  1.00 98.15           C  
ATOM   4448  HB2 LEU B 124       3.253 -10.946 -20.086  1.00 98.15           H  
ATOM   4449  HB3 LEU B 124       3.021 -12.638 -19.698  1.00 98.15           H  
ATOM   4450  O   LEU B 124       5.493 -13.253 -17.736  1.00 98.15           O  
ATOM   4451  CG  LEU B 124       1.471 -11.366 -18.948  1.00 98.15           C  
ATOM   4452  HG  LEU B 124       1.384 -10.474 -18.328  1.00 98.15           H  
ATOM   4453  CD1 LEU B 124       0.681 -11.153 -20.241  1.00 98.15           C  
ATOM   4454 HD11 LEU B 124       1.052 -10.260 -20.743  1.00 98.15           H  
ATOM   4455 HD12 LEU B 124      -0.375 -11.017 -20.006  1.00 98.15           H  
ATOM   4456 HD13 LEU B 124       0.805 -12.014 -20.898  1.00 98.15           H  
ATOM   4457  CD2 LEU B 124       0.845 -12.553 -18.209  1.00 98.15           C  
ATOM   4458 HD21 LEU B 124       0.783 -13.416 -18.871  1.00 98.15           H  
ATOM   4459 HD22 LEU B 124      -0.155 -12.290 -17.862  1.00 98.15           H  
ATOM   4460 HD23 LEU B 124       1.453 -12.828 -17.347  1.00 98.15           H  
ATOM   4461  N   GLU B 125       6.004 -11.777 -19.362  1.00 98.08           N  
ATOM   4462  H   GLU B 125       5.717 -10.941 -19.850  1.00 98.08           H  
ATOM   4463  CA  GLU B 125       7.256 -12.425 -19.774  1.00 98.08           C  
ATOM   4464  HA  GLU B 125       7.066 -13.474 -20.001  1.00 98.08           H  
ATOM   4465  C   GLU B 125       8.289 -12.417 -18.640  1.00 98.08           C  
ATOM   4466  CB  GLU B 125       7.805 -11.752 -21.051  1.00 98.08           C  
ATOM   4467  HB2 GLU B 125       8.812 -12.123 -21.240  1.00 98.08           H  
ATOM   4468  HB3 GLU B 125       7.852 -10.674 -20.899  1.00 98.08           H  
ATOM   4469  O   GLU B 125       8.791 -13.468 -18.245  1.00 98.08           O  
ATOM   4470  CG  GLU B 125       6.931 -12.068 -22.281  1.00 98.08           C  
ATOM   4471  HG2 GLU B 125       6.915 -13.151 -22.402  1.00 98.08           H  
ATOM   4472  HG3 GLU B 125       5.910 -11.741 -22.084  1.00 98.08           H  
ATOM   4473  CD  GLU B 125       7.397 -11.435 -23.610  1.00 98.08           C  
ATOM   4474  OE1 GLU B 125       6.836 -11.856 -24.655  1.00 98.08           O  
ATOM   4475  OE2 GLU B 125       8.248 -10.509 -23.608  1.00 98.08           O  
ATOM   4476  N   VAL B 126       8.538 -11.252 -18.037  1.00 98.34           N  
ATOM   4477  H   VAL B 126       8.049 -10.430 -18.363  1.00 98.34           H  
ATOM   4478  CA  VAL B 126       9.558 -11.093 -16.991  1.00 98.34           C  
ATOM   4479  HA  VAL B 126      10.486 -11.532 -17.357  1.00 98.34           H  
ATOM   4480  C   VAL B 126       9.179 -11.860 -15.718  1.00 98.34           C  
ATOM   4481  CB  VAL B 126       9.818  -9.597 -16.714  1.00 98.34           C  
ATOM   4482  HB  VAL B 126       8.891  -9.123 -16.392  1.00 98.34           H  
ATOM   4483  O   VAL B 126      10.056 -12.417 -15.061  1.00 98.34           O  
ATOM   4484  CG1 VAL B 126      10.877  -9.371 -15.631  1.00 98.34           C  
ATOM   4485 HG11 VAL B 126      11.811  -9.834 -15.949  1.00 98.34           H  
ATOM   4486 HG12 VAL B 126      10.564  -9.820 -14.688  1.00 98.34           H  
ATOM   4487 HG13 VAL B 126      11.035  -8.305 -15.471  1.00 98.34           H  
ATOM   4488  CG2 VAL B 126      10.354  -8.874 -17.961  1.00 98.34           C  
ATOM   4489 HG21 VAL B 126       9.662  -8.974 -18.797  1.00 98.34           H  
ATOM   4490 HG22 VAL B 126      10.492  -7.813 -17.750  1.00 98.34           H  
ATOM   4491 HG23 VAL B 126      11.306  -9.312 -18.262  1.00 98.34           H  
ATOM   4492  N   SER B 127       7.891 -11.964 -15.370  1.00 98.71           N  
ATOM   4493  H   SER B 127       7.189 -11.511 -15.938  1.00 98.71           H  
ATOM   4494  CA  SER B 127       7.467 -12.790 -14.227  1.00 98.71           C  
ATOM   4495  HA  SER B 127       8.066 -12.522 -13.357  1.00 98.71           H  
ATOM   4496  C   SER B 127       7.681 -14.280 -14.488  1.00 98.71           C  
ATOM   4497  CB  SER B 127       5.998 -12.573 -13.868  1.00 98.71           C  
ATOM   4498  HB2 SER B 127       5.745 -13.206 -13.018  1.00 98.71           H  
ATOM   4499  HB3 SER B 127       5.368 -12.849 -14.713  1.00 98.71           H  
ATOM   4500  O   SER B 127       8.171 -14.982 -13.605  1.00 98.71           O  
ATOM   4501  OG  SER B 127       5.765 -11.225 -13.526  1.00 98.71           O  
ATOM   4502  HG  SER B 127       5.660 -10.763 -14.361  1.00 98.71           H  
ATOM   4503  N   TRP B 128       7.354 -14.765 -15.693  1.00 98.48           N  
ATOM   4504  H   TRP B 128       6.997 -14.135 -16.398  1.00 98.48           H  
ATOM   4505  CA  TRP B 128       7.607 -16.157 -16.080  1.00 98.48           C  
ATOM   4506  HA  TRP B 128       7.072 -16.823 -15.403  1.00 98.48           H  
ATOM   4507  C   TRP B 128       9.097 -16.496 -15.966  1.00 98.48           C  
ATOM   4508  CB  TRP B 128       7.105 -16.398 -17.510  1.00 98.48           C  
ATOM   4509  HB2 TRP B 128       6.053 -16.120 -17.564  1.00 98.48           H  
ATOM   4510  HB3 TRP B 128       7.648 -15.759 -18.206  1.00 98.48           H  
ATOM   4511  O   TRP B 128       9.475 -17.472 -15.317  1.00 98.48           O  
ATOM   4512  CG  TRP B 128       7.244 -17.816 -17.967  1.00 98.48           C  
ATOM   4513  CD1 TRP B 128       8.373 -18.396 -18.437  1.00 98.48           C  
ATOM   4514  HD1 TRP B 128       9.324 -17.898 -18.554  1.00 98.48           H  
ATOM   4515  CD2 TRP B 128       6.247 -18.873 -17.920  1.00 98.48           C  
ATOM   4516  CE2 TRP B 128       6.857 -20.091 -18.345  1.00 98.48           C  
ATOM   4517  CE3 TRP B 128       4.896 -18.928 -17.523  1.00 98.48           C  
ATOM   4518  HE3 TRP B 128       4.419 -18.026 -17.169  1.00 98.48           H  
ATOM   4519  NE1 TRP B 128       8.152 -19.743 -18.650  1.00 98.48           N  
ATOM   4520  HE1 TRP B 128       8.901 -20.395 -18.837  1.00 98.48           H  
ATOM   4521  CH2 TRP B 128       4.812 -21.327 -17.985  1.00 98.48           C  
ATOM   4522  HH2 TRP B 128       4.272 -22.263 -17.981  1.00 98.48           H  
ATOM   4523  CZ2 TRP B 128       6.165 -21.309 -18.356  1.00 98.48           C  
ATOM   4524  HZ2 TRP B 128       6.680 -22.220 -18.625  1.00 98.48           H  
ATOM   4525  CZ3 TRP B 128       4.184 -20.139 -17.571  1.00 98.48           C  
ATOM   4526  HZ3 TRP B 128       3.154 -20.158 -17.246  1.00 98.48           H  
ATOM   4527  N   GLU B 129       9.950 -15.645 -16.534  1.00 98.20           N  
ATOM   4528  H   GLU B 129       9.574 -14.872 -17.063  1.00 98.20           H  
ATOM   4529  CA  GLU B 129      11.404 -15.805 -16.496  1.00 98.20           C  
ATOM   4530  HA  GLU B 129      11.677 -16.770 -16.922  1.00 98.20           H  
ATOM   4531  C   GLU B 129      11.974 -15.744 -15.075  1.00 98.20           C  
ATOM   4532  CB  GLU B 129      12.049 -14.691 -17.320  1.00 98.20           C  
ATOM   4533  HB2 GLU B 129      11.656 -13.734 -16.978  1.00 98.20           H  
ATOM   4534  HB3 GLU B 129      13.124 -14.705 -17.140  1.00 98.20           H  
ATOM   4535  O   GLU B 129      12.896 -16.496 -14.753  1.00 98.20           O  
ATOM   4536  CG  GLU B 129      11.810 -14.839 -18.828  1.00 98.20           C  
ATOM   4537  HG2 GLU B 129      12.309 -15.747 -19.166  1.00 98.20           H  
ATOM   4538  HG3 GLU B 129      10.745 -14.951 -19.029  1.00 98.20           H  
ATOM   4539  CD  GLU B 129      12.357 -13.638 -19.613  1.00 98.20           C  
ATOM   4540  OE1 GLU B 129      12.183 -13.649 -20.851  1.00 98.20           O  
ATOM   4541  OE2 GLU B 129      13.008 -12.765 -18.987  1.00 98.20           O  
ATOM   4542  N   ALA B 130      11.441 -14.872 -14.211  1.00 98.71           N  
ATOM   4543  H   ALA B 130      10.723 -14.242 -14.539  1.00 98.71           H  
ATOM   4544  CA  ALA B 130      11.879 -14.770 -12.821  1.00 98.71           C  
ATOM   4545  HA  ALA B 130      12.957 -14.613 -12.810  1.00 98.71           H  
ATOM   4546  C   ALA B 130      11.595 -16.067 -12.045  1.00 98.71           C  
ATOM   4547  CB  ALA B 130      11.210 -13.553 -12.167  1.00 98.71           C  
ATOM   4548  HB1 ALA B 130      10.130 -13.697 -12.122  1.00 98.71           H  
ATOM   4549  HB2 ALA B 130      11.424 -12.651 -12.741  1.00 98.71           H  
ATOM   4550  HB3 ALA B 130      11.598 -13.417 -11.158  1.00 98.71           H  
ATOM   4551  O   ALA B 130      12.451 -16.515 -11.281  1.00 98.71           O  
ATOM   4552  N   ILE B 131      10.435 -16.695 -12.275  1.00 98.73           N  
ATOM   4553  H   ILE B 131       9.785 -16.271 -12.922  1.00 98.73           H  
ATOM   4554  CA  ILE B 131      10.072 -17.987 -11.671  1.00 98.73           C  
ATOM   4555  HA  ILE B 131      10.262 -17.943 -10.599  1.00 98.73           H  
ATOM   4556  C   ILE B 131      10.956 -19.114 -12.226  1.00 98.73           C  
ATOM   4557  CB  ILE B 131       8.569 -18.281 -11.874  1.00 98.73           C  
ATOM   4558  HB  ILE B 131       8.365 -18.301 -12.944  1.00 98.73           H  
ATOM   4559  O   ILE B 131      11.497 -19.907 -11.456  1.00 98.73           O  
ATOM   4560  CG1 ILE B 131       7.659 -17.216 -11.218  1.00 98.73           C  
ATOM   4561 HG12 ILE B 131       8.078 -16.220 -11.359  1.00 98.73           H  
ATOM   4562 HG13 ILE B 131       7.601 -17.393 -10.144  1.00 98.73           H  
ATOM   4563  CG2 ILE B 131       8.229 -19.652 -11.265  1.00 98.73           C  
ATOM   4564 HG21 ILE B 131       8.541 -19.682 -10.221  1.00 98.73           H  
ATOM   4565 HG22 ILE B 131       7.155 -19.833 -11.305  1.00 98.73           H  
ATOM   4566 HG23 ILE B 131       8.727 -20.455 -11.809  1.00 98.73           H  
ATOM   4567  CD1 ILE B 131       6.243 -17.208 -11.813  1.00 98.73           C  
ATOM   4568 HD11 ILE B 131       6.289 -16.961 -12.874  1.00 98.73           H  
ATOM   4569 HD12 ILE B 131       5.757 -18.177 -11.696  1.00 98.73           H  
ATOM   4570 HD13 ILE B 131       5.643 -16.455 -11.302  1.00 98.73           H  
ATOM   4571  N   GLU B 132      11.196 -19.155 -13.541  1.00 97.86           N  
ATOM   4572  H   GLU B 132      10.710 -18.509 -14.147  1.00 97.86           H  
ATOM   4573  CA  GLU B 132      12.106 -20.145 -14.137  1.00 97.86           C  
ATOM   4574  HA  GLU B 132      11.759 -21.143 -13.869  1.00 97.86           H  
ATOM   4575  C   GLU B 132      13.548 -20.010 -13.620  1.00 97.86           C  
ATOM   4576  CB  GLU B 132      12.129 -20.020 -15.667  1.00 97.86           C  
ATOM   4577  HB2 GLU B 132      12.249 -18.973 -15.946  1.00 97.86           H  
ATOM   4578  HB3 GLU B 132      12.997 -20.567 -16.034  1.00 97.86           H  
ATOM   4579  O   GLU B 132      14.231 -21.026 -13.429  1.00 97.86           O  
ATOM   4580  CG  GLU B 132      10.889 -20.604 -16.355  1.00 97.86           C  
ATOM   4581  HG2 GLU B 132      10.709 -21.600 -15.952  1.00 97.86           H  
ATOM   4582  HG3 GLU B 132      10.021 -19.984 -16.130  1.00 97.86           H  
ATOM   4583  CD  GLU B 132      11.068 -20.713 -17.880  1.00 97.86           C  
ATOM   4584  OE1 GLU B 132      10.358 -21.546 -18.495  1.00 97.86           O  
ATOM   4585  OE2 GLU B 132      11.929 -20.009 -18.456  1.00 97.86           O  
ATOM   4586  N   ARG B 133      14.021 -18.776 -13.386  1.00 97.35           N  
ATOM   4587  H   ARG B 133      13.428 -17.996 -13.632  1.00 97.35           H  
ATOM   4588  CA  ARG B 133      15.328 -18.494 -12.765  1.00 97.35           C  
ATOM   4589  HA  ARG B 133      16.080 -19.142 -13.215  1.00 97.35           H  
ATOM   4590  C   ARG B 133      15.375 -18.841 -11.277  1.00 97.35           C  
ATOM   4591  CB  ARG B 133      15.748 -17.028 -12.978  1.00 97.35           C  
ATOM   4592  HB2 ARG B 133      16.424 -16.748 -12.169  1.00 97.35           H  
ATOM   4593  HB3 ARG B 133      14.880 -16.372 -12.920  1.00 97.35           H  
ATOM   4594  O   ARG B 133      16.460 -19.127 -10.788  1.00 97.35           O  
ATOM   4595  CG  ARG B 133      16.499 -16.806 -14.302  1.00 97.35           C  
ATOM   4596  HG2 ARG B 133      15.811 -16.910 -15.141  1.00 97.35           H  
ATOM   4597  HG3 ARG B 133      17.297 -17.543 -14.395  1.00 97.35           H  
ATOM   4598  CD  ARG B 133      17.119 -15.402 -14.298  1.00 97.35           C  
ATOM   4599  HD2 ARG B 133      17.706 -15.275 -13.388  1.00 97.35           H  
ATOM   4600  HD3 ARG B 133      16.297 -14.687 -14.271  1.00 97.35           H  
ATOM   4601  NE  ARG B 133      17.993 -15.128 -15.462  1.00 97.35           N  
ATOM   4602  HE  ARG B 133      18.921 -15.524 -15.453  1.00 97.35           H  
ATOM   4603  NH1 ARG B 133      16.559 -13.729 -16.599  1.00 97.35           N  
ATOM   4604 HH11 ARG B 133      15.852 -13.913 -15.902  1.00 97.35           H  
ATOM   4605 HH12 ARG B 133      16.291 -13.254 -17.449  1.00 97.35           H  
ATOM   4606  NH2 ARG B 133      18.595 -14.120 -17.413  1.00 97.35           N  
ATOM   4607 HH21 ARG B 133      19.556 -14.415 -17.319  1.00 97.35           H  
ATOM   4608 HH22 ARG B 133      18.363 -13.583 -18.236  1.00 97.35           H  
ATOM   4609  CZ  ARG B 133      17.714 -14.333 -16.479  1.00 97.35           C  
ATOM   4610  N   ALA B 134      14.234 -18.898 -10.589  1.00 97.96           N  
ATOM   4611  H   ALA B 134      13.375 -18.620 -11.042  1.00 97.96           H  
ATOM   4612  CA  ALA B 134      14.150 -19.449  -9.236  1.00 97.96           C  
ATOM   4613  HA  ALA B 134      14.992 -19.062  -8.662  1.00 97.96           H  
ATOM   4614  C   ALA B 134      14.280 -20.984  -9.196  1.00 97.96           C  
ATOM   4615  CB  ALA B 134      12.853 -18.975  -8.563  1.00 97.96           C  
ATOM   4616  HB1 ALA B 134      12.873 -19.259  -7.511  1.00 97.96           H  
ATOM   4617  HB2 ALA B 134      12.750 -17.893  -8.637  1.00 97.96           H  
ATOM   4618  HB3 ALA B 134      11.988 -19.450  -9.027  1.00 97.96           H  
ATOM   4619  O   ALA B 134      14.210 -21.573  -8.125  1.00 97.96           O  
ATOM   4620  N   GLY B 135      14.443 -21.653 -10.346  1.00 97.44           N  
ATOM   4621  H   GLY B 135      14.481 -21.132 -11.210  1.00 97.44           H  
ATOM   4622  CA  GLY B 135      14.462 -23.115 -10.412  1.00 97.44           C  
ATOM   4623  HA2 GLY B 135      15.134 -23.506  -9.648  1.00 97.44           H  
ATOM   4624  HA3 GLY B 135      14.825 -23.422 -11.392  1.00 97.44           H  
ATOM   4625  C   GLY B 135      13.081 -23.738 -10.199  1.00 97.44           C  
ATOM   4626  O   GLY B 135      12.986 -24.885  -9.774  1.00 97.44           O  
ATOM   4627  N   GLN B 136      12.009 -23.002 -10.494  1.00 97.53           N  
ATOM   4628  H   GLN B 136      12.138 -22.067 -10.853  1.00 97.53           H  
ATOM   4629  CA  GLN B 136      10.633 -23.445 -10.286  1.00 97.53           C  
ATOM   4630  HA  GLN B 136      10.627 -24.416  -9.790  1.00 97.53           H  
ATOM   4631  C   GLN B 136       9.906 -23.598 -11.626  1.00 97.53           C  
ATOM   4632  CB  GLN B 136       9.916 -22.447  -9.368  1.00 97.53           C  
ATOM   4633  HB2 GLN B 136       8.873 -22.748  -9.261  1.00 97.53           H  
ATOM   4634  HB3 GLN B 136       9.948 -21.463  -9.836  1.00 97.53           H  
ATOM   4635  O   GLN B 136      10.100 -22.796 -12.537  1.00 97.53           O  
ATOM   4636  CG  GLN B 136      10.554 -22.349  -7.970  1.00 97.53           C  
ATOM   4637  HG2 GLN B 136      10.491 -23.316  -7.472  1.00 97.53           H  
ATOM   4638  HG3 GLN B 136      11.608 -22.084  -8.057  1.00 97.53           H  
ATOM   4639  CD  GLN B 136       9.891 -21.298  -7.088  1.00 97.53           C  
ATOM   4640  NE2 GLN B 136      10.368 -21.106  -5.878  1.00 97.53           N  
ATOM   4641 HE21 GLN B 136      11.179 -21.615  -5.555  1.00 97.53           H  
ATOM   4642 HE22 GLN B 136       9.885 -20.415  -5.322  1.00 97.53           H  
ATOM   4643  OE1 GLN B 136       8.924 -20.641  -7.461  1.00 97.53           O  
ATOM   4644  N   ASP B 137       9.039 -24.610 -11.735  1.00 97.15           N  
ATOM   4645  H   ASP B 137       8.917 -25.228 -10.945  1.00 97.15           H  
ATOM   4646  CA  ASP B 137       8.059 -24.706 -12.821  1.00 97.15           C  
ATOM   4647  HA  ASP B 137       8.555 -24.484 -13.766  1.00 97.15           H  
ATOM   4648  C   ASP B 137       6.929 -23.686 -12.567  1.00 97.15           C  
ATOM   4649  CB  ASP B 137       7.523 -26.151 -12.923  1.00 97.15           C  
ATOM   4650  HB2 ASP B 137       8.344 -26.802 -13.222  1.00 97.15           H  
ATOM   4651  HB3 ASP B 137       7.183 -26.474 -11.939  1.00 97.15           H  
ATOM   4652  O   ASP B 137       6.171 -23.858 -11.607  1.00 97.15           O  
ATOM   4653  CG  ASP B 137       6.369 -26.328 -13.926  1.00 97.15           C  
ATOM   4654  OD1 ASP B 137       5.963 -25.336 -14.572  1.00 97.15           O  
ATOM   4655  OD2 ASP B 137       5.883 -27.462 -14.103  1.00 97.15           O  
ATOM   4656  N   PRO B 138       6.747 -22.657 -13.419  1.00 97.71           N  
ATOM   4657  CA  PRO B 138       5.699 -21.658 -13.212  1.00 97.71           C  
ATOM   4658  HA  PRO B 138       5.882 -21.155 -12.263  1.00 97.71           H  
ATOM   4659  C   PRO B 138       4.282 -22.237 -13.163  1.00 97.71           C  
ATOM   4660  CB  PRO B 138       5.857 -20.661 -14.365  1.00 97.71           C  
ATOM   4661  HB2 PRO B 138       5.219 -20.959 -15.197  1.00 97.71           H  
ATOM   4662  HB3 PRO B 138       5.628 -19.642 -14.052  1.00 97.71           H  
ATOM   4663  O   PRO B 138       3.432 -21.721 -12.441  1.00 97.71           O  
ATOM   4664  CG  PRO B 138       7.320 -20.809 -14.778  1.00 97.71           C  
ATOM   4665  HG2 PRO B 138       7.961 -20.230 -14.113  1.00 97.71           H  
ATOM   4666  HG3 PRO B 138       7.492 -20.514 -15.813  1.00 97.71           H  
ATOM   4667  CD  PRO B 138       7.575 -22.293 -14.563  1.00 97.71           C  
ATOM   4668  HD2 PRO B 138       7.254 -22.851 -15.442  1.00 97.71           H  
ATOM   4669  HD3 PRO B 138       8.639 -22.455 -14.390  1.00 97.71           H  
ATOM   4670  N   MET B 139       4.012 -23.328 -13.885  1.00 94.60           N  
ATOM   4671  H   MET B 139       4.779 -23.793 -14.349  1.00 94.60           H  
ATOM   4672  CA  MET B 139       2.706 -23.994 -13.868  1.00 94.60           C  
ATOM   4673  HA  MET B 139       1.924 -23.235 -13.839  1.00 94.60           H  
ATOM   4674  C   MET B 139       2.491 -24.856 -12.621  1.00 94.60           C  
ATOM   4675  CB  MET B 139       2.528 -24.828 -15.142  1.00 94.60           C  
ATOM   4676  HB2 MET B 139       1.684 -25.507 -15.017  1.00 94.60           H  
ATOM   4677  HB3 MET B 139       3.420 -25.430 -15.315  1.00 94.60           H  
ATOM   4678  O   MET B 139       1.343 -25.126 -12.270  1.00 94.60           O  
ATOM   4679  CG  MET B 139       2.254 -23.951 -16.368  1.00 94.60           C  
ATOM   4680  HG2 MET B 139       3.028 -23.188 -16.442  1.00 94.60           H  
ATOM   4681  HG3 MET B 139       2.320 -24.585 -17.252  1.00 94.60           H  
ATOM   4682  SD  MET B 139       0.614 -23.161 -16.366  1.00 94.60           S  
ATOM   4683  CE  MET B 139       1.040 -21.441 -15.985  1.00 94.60           C  
ATOM   4684  HE1 MET B 139       1.872 -21.398 -15.283  1.00 94.60           H  
ATOM   4685  HE2 MET B 139       1.289 -20.925 -16.912  1.00 94.60           H  
ATOM   4686  HE3 MET B 139       0.173 -20.949 -15.544  1.00 94.60           H  
ATOM   4687  N   ALA B 140       3.557 -25.243 -11.917  1.00 95.44           N  
ATOM   4688  H   ALA B 140       4.477 -24.963 -12.225  1.00 95.44           H  
ATOM   4689  CA  ALA B 140       3.448 -25.931 -10.633  1.00 95.44           C  
ATOM   4690  HA  ALA B 140       2.677 -26.697 -10.717  1.00 95.44           H  
ATOM   4691  C   ALA B 140       3.015 -24.991  -9.492  1.00 95.44           C  
ATOM   4692  CB  ALA B 140       4.773 -26.635 -10.326  1.00 95.44           C  
ATOM   4693  HB1 ALA B 140       5.563 -25.899 -10.168  1.00 95.44           H  
ATOM   4694  HB2 ALA B 140       5.043 -27.293 -11.152  1.00 95.44           H  
ATOM   4695  HB3 ALA B 140       4.666 -27.231  -9.420  1.00 95.44           H  
ATOM   4696  O   ALA B 140       2.595 -25.470  -8.441  1.00 95.44           O  
ATOM   4697  N   LEU B 141       3.069 -23.666  -9.697  1.00 97.15           N  
ATOM   4698  H   LEU B 141       3.462 -23.332 -10.565  1.00 97.15           H  
ATOM   4699  CA  LEU B 141       2.548 -22.673  -8.749  1.00 97.15           C  
ATOM   4700  HA  LEU B 141       2.759 -23.014  -7.736  1.00 97.15           H  
ATOM   4701  C   LEU B 141       1.024 -22.500  -8.822  1.00 97.15           C  
ATOM   4702  CB  LEU B 141       3.235 -21.314  -8.970  1.00 97.15           C  
ATOM   4703  HB2 LEU B 141       2.801 -20.594  -8.277  1.00 97.15           H  
ATOM   4704  HB3 LEU B 141       3.005 -20.970  -9.979  1.00 97.15           H  
ATOM   4705  O   LEU B 141       0.462 -21.761  -8.018  1.00 97.15           O  
ATOM   4706  CG  LEU B 141       4.759 -21.299  -8.773  1.00 97.15           C  
ATOM   4707  HG  LEU B 141       5.232 -21.971  -9.489  1.00 97.15           H  
ATOM   4708  CD1 LEU B 141       5.261 -19.879  -9.028  1.00 97.15           C  
ATOM   4709 HD11 LEU B 141       4.984 -19.579 -10.038  1.00 97.15           H  
ATOM   4710 HD12 LEU B 141       6.347 -19.858  -8.937  1.00 97.15           H  
ATOM   4711 HD13 LEU B 141       4.816 -19.189  -8.311  1.00 97.15           H  
ATOM   4712  CD2 LEU B 141       5.165 -21.704  -7.354  1.00 97.15           C  
ATOM   4713 HD21 LEU B 141       6.246 -21.609  -7.247  1.00 97.15           H  
ATOM   4714 HD22 LEU B 141       4.899 -22.746  -7.173  1.00 97.15           H  
ATOM   4715 HD23 LEU B 141       4.675 -21.062  -6.622  1.00 97.15           H  
ATOM   4716  N   ARG B 142       0.340 -23.150  -9.767  1.00 95.94           N  
ATOM   4717  H   ARG B 142       0.843 -23.771 -10.385  1.00 95.94           H  
ATOM   4718  CA  ARG B 142      -1.117 -23.053  -9.890  1.00 95.94           C  
ATOM   4719  HA  ARG B 142      -1.366 -22.004 -10.050  1.00 95.94           H  
ATOM   4720  C   ARG B 142      -1.802 -23.507  -8.594  1.00 95.94           C  
ATOM   4721  CB  ARG B 142      -1.560 -23.875 -11.103  1.00 95.94           C  
ATOM   4722  HB2 ARG B 142      -0.884 -23.672 -11.933  1.00 95.94           H  
ATOM   4723  HB3 ARG B 142      -1.504 -24.936 -10.858  1.00 95.94           H  
ATOM   4724  O   ARG B 142      -1.403 -24.504  -8.002  1.00 95.94           O  
ATOM   4725  CG  ARG B 142      -2.976 -23.511 -11.551  1.00 95.94           C  
ATOM   4726  HG2 ARG B 142      -3.681 -23.608 -10.726  1.00 95.94           H  
ATOM   4727  HG3 ARG B 142      -2.980 -22.479 -11.902  1.00 95.94           H  
ATOM   4728  CD  ARG B 142      -3.399 -24.440 -12.687  1.00 95.94           C  
ATOM   4729  HD2 ARG B 142      -3.452 -25.457 -12.298  1.00 95.94           H  
ATOM   4730  HD3 ARG B 142      -2.643 -24.423 -13.472  1.00 95.94           H  
ATOM   4731  NE  ARG B 142      -4.716 -24.064 -13.231  1.00 95.94           N  
ATOM   4732  HE  ARG B 142      -5.518 -24.453 -12.757  1.00 95.94           H  
ATOM   4733  NH1 ARG B 142      -3.984 -22.505 -14.755  1.00 95.94           N  
ATOM   4734 HH11 ARG B 142      -4.180 -21.762 -15.411  1.00 95.94           H  
ATOM   4735 HH12 ARG B 142      -3.068 -22.537 -14.330  1.00 95.94           H  
ATOM   4736  NH2 ARG B 142      -6.139 -23.080 -14.698  1.00 95.94           N  
ATOM   4737 HH21 ARG B 142      -6.911 -23.522 -14.220  1.00 95.94           H  
ATOM   4738 HH22 ARG B 142      -6.319 -22.362 -15.385  1.00 95.94           H  
ATOM   4739  CZ  ARG B 142      -4.936 -23.221 -14.222  1.00 95.94           C  
ATOM   4740  N   GLU B 143      -2.848 -22.791  -8.190  1.00 96.15           N  
ATOM   4741  H   GLU B 143      -3.062 -21.958  -8.720  1.00 96.15           H  
ATOM   4742  CA  GLU B 143      -3.601 -22.953  -6.934  1.00 96.15           C  
ATOM   4743  HA  GLU B 143      -4.417 -22.231  -6.972  1.00 96.15           H  
ATOM   4744  C   GLU B 143      -2.801 -22.612  -5.657  1.00 96.15           C  
ATOM   4745  CB  GLU B 143      -4.265 -24.342  -6.832  1.00 96.15           C  
ATOM   4746  HB2 GLU B 143      -4.881 -24.377  -5.934  1.00 96.15           H  
ATOM   4747  HB3 GLU B 143      -3.483 -25.089  -6.690  1.00 96.15           H  
ATOM   4748  O   GLU B 143      -3.275 -22.851  -4.544  1.00 96.15           O  
ATOM   4749  CG  GLU B 143      -5.119 -24.785  -8.032  1.00 96.15           C  
ATOM   4750  HG2 GLU B 143      -5.224 -25.868  -7.973  1.00 96.15           H  
ATOM   4751  HG3 GLU B 143      -4.596 -24.584  -8.967  1.00 96.15           H  
ATOM   4752  CD  GLU B 143      -6.533 -24.189  -8.064  1.00 96.15           C  
ATOM   4753  OE1 GLU B 143      -6.958 -23.802  -9.180  1.00 96.15           O  
ATOM   4754  OE2 GLU B 143      -7.221 -24.261  -7.021  1.00 96.15           O  
ATOM   4755  N   SER B 144      -1.597 -22.042  -5.769  1.00 97.30           N  
ATOM   4756  H   SER B 144      -1.214 -21.853  -6.684  1.00 97.30           H  
ATOM   4757  CA  SER B 144      -0.792 -21.680  -4.600  1.00 97.30           C  
ATOM   4758  HA  SER B 144      -0.948 -22.444  -3.839  1.00 97.30           H  
ATOM   4759  C   SER B 144      -1.200 -20.331  -3.994  1.00 97.30           C  
ATOM   4760  CB  SER B 144       0.701 -21.699  -4.939  1.00 97.30           C  
ATOM   4761  HB2 SER B 144       0.923 -22.532  -5.606  1.00 97.30           H  
ATOM   4762  HB3 SER B 144       1.278 -21.819  -4.022  1.00 97.30           H  
ATOM   4763  O   SER B 144      -1.738 -19.438  -4.659  1.00 97.30           O  
ATOM   4764  OG  SER B 144       1.063 -20.474  -5.533  1.00 97.30           O  
ATOM   4765  HG  SER B 144       1.831 -20.598  -6.096  1.00 97.30           H  
ATOM   4766  N   ALA B 145      -0.850 -20.134  -2.721  1.00 97.85           N  
ATOM   4767  H   ALA B 145      -0.428 -20.898  -2.213  1.00 97.85           H  
ATOM   4768  CA  ALA B 145      -0.916 -18.840  -2.048  1.00 97.85           C  
ATOM   4769  HA  ALA B 145      -1.807 -18.315  -2.392  1.00 97.85           H  
ATOM   4770  C   ALA B 145       0.295 -17.953  -2.414  1.00 97.85           C  
ATOM   4771  CB  ALA B 145      -1.078 -19.077  -0.539  1.00 97.85           C  
ATOM   4772  HB1 ALA B 145      -0.202 -19.588  -0.139  1.00 97.85           H  
ATOM   4773  HB2 ALA B 145      -1.964 -19.684  -0.352  1.00 97.85           H  
ATOM   4774  HB3 ALA B 145      -1.195 -18.123  -0.026  1.00 97.85           H  
ATOM   4775  O   ALA B 145       1.004 -17.463  -1.535  1.00 97.85           O  
ATOM   4776  N   THR B 146       0.583 -17.777  -3.709  1.00 98.78           N  
ATOM   4777  H   THR B 146       0.020 -18.255  -4.397  1.00 98.78           H  
ATOM   4778  CA  THR B 146       1.591 -16.809  -4.175  1.00 98.78           C  
ATOM   4779  HA  THR B 146       2.356 -16.741  -3.402  1.00 98.78           H  
ATOM   4780  C   THR B 146       0.966 -15.426  -4.350  1.00 98.78           C  
ATOM   4781  CB  THR B 146       2.305 -17.264  -5.455  1.00 98.78           C  
ATOM   4782  HB  THR B 146       1.567 -17.430  -6.239  1.00 98.78           H  
ATOM   4783  O   THR B 146      -0.011 -15.283  -5.083  1.00 98.78           O  
ATOM   4784  CG2 THR B 146       3.361 -16.276  -5.950  1.00 98.78           C  
ATOM   4785 HG21 THR B 146       4.083 -16.071  -5.160  1.00 98.78           H  
ATOM   4786 HG22 THR B 146       3.876 -16.700  -6.813  1.00 98.78           H  
ATOM   4787 HG23 THR B 146       2.891 -15.342  -6.257  1.00 98.78           H  
ATOM   4788  OG1 THR B 146       3.026 -18.449  -5.212  1.00 98.78           O  
ATOM   4789  HG1 THR B 146       2.981 -18.622  -4.269  1.00 98.78           H  
ATOM   4790  N   GLY B 147       1.510 -14.412  -3.672  1.00 98.87           N  
ATOM   4791  H   GLY B 147       2.324 -14.604  -3.105  1.00 98.87           H  
ATOM   4792  CA  GLY B 147       1.086 -13.015  -3.819  1.00 98.87           C  
ATOM   4793  HA2 GLY B 147       1.319 -12.460  -2.909  1.00 98.87           H  
ATOM   4794  HA3 GLY B 147       0.007 -12.980  -3.964  1.00 98.87           H  
ATOM   4795  C   GLY B 147       1.754 -12.309  -5.004  1.00 98.87           C  
ATOM   4796  O   GLY B 147       2.842 -12.698  -5.429  1.00 98.87           O  
ATOM   4797  N   VAL B 148       1.127 -11.256  -5.527  1.00 98.95           N  
ATOM   4798  H   VAL B 148       0.256 -10.973  -5.101  1.00 98.95           H  
ATOM   4799  CA  VAL B 148       1.626 -10.445  -6.649  1.00 98.95           C  
ATOM   4800  HA  VAL B 148       2.686 -10.652  -6.797  1.00 98.95           H  
ATOM   4801  C   VAL B 148       1.483  -8.958  -6.325  1.00 98.95           C  
ATOM   4802  CB  VAL B 148       0.897 -10.795  -7.961  1.00 98.95           C  
ATOM   4803  HB  VAL B 148      -0.172 -10.619  -7.835  1.00 98.95           H  
ATOM   4804  O   VAL B 148       0.377  -8.431  -6.213  1.00 98.95           O  
ATOM   4805  CG1 VAL B 148       1.401  -9.936  -9.128  1.00 98.95           C  
ATOM   4806 HG11 VAL B 148       2.468 -10.095  -9.284  1.00 98.95           H  
ATOM   4807 HG12 VAL B 148       1.209  -8.881  -8.935  1.00 98.95           H  
ATOM   4808 HG13 VAL B 148       0.853 -10.209 -10.031  1.00 98.95           H  
ATOM   4809  CG2 VAL B 148       1.098 -12.266  -8.341  1.00 98.95           C  
ATOM   4810 HG21 VAL B 148       2.159 -12.515  -8.329  1.00 98.95           H  
ATOM   4811 HG22 VAL B 148       0.684 -12.458  -9.330  1.00 98.95           H  
ATOM   4812 HG23 VAL B 148       0.576 -12.905  -7.628  1.00 98.95           H  
ATOM   4813  N   PHE B 149       2.612  -8.265  -6.219  1.00 98.93           N  
ATOM   4814  H   PHE B 149       3.487  -8.757  -6.320  1.00 98.93           H  
ATOM   4815  CA  PHE B 149       2.682  -6.850  -5.858  1.00 98.93           C  
ATOM   4816  HA  PHE B 149       1.678  -6.435  -5.772  1.00 98.93           H  
ATOM   4817  C   PHE B 149       3.426  -6.088  -6.954  1.00 98.93           C  
ATOM   4818  CB  PHE B 149       3.369  -6.708  -4.490  1.00 98.93           C  
ATOM   4819  HB2 PHE B 149       4.399  -7.056  -4.571  1.00 98.93           H  
ATOM   4820  HB3 PHE B 149       3.405  -5.651  -4.228  1.00 98.93           H  
ATOM   4821  O   PHE B 149       4.606  -6.344  -7.203  1.00 98.93           O  
ATOM   4822  CG  PHE B 149       2.693  -7.469  -3.363  1.00 98.93           C  
ATOM   4823  CD1 PHE B 149       1.796  -6.812  -2.501  1.00 98.93           C  
ATOM   4824  HD1 PHE B 149       1.582  -5.762  -2.636  1.00 98.93           H  
ATOM   4825  CD2 PHE B 149       2.967  -8.839  -3.171  1.00 98.93           C  
ATOM   4826  HD2 PHE B 149       3.657  -9.348  -3.828  1.00 98.93           H  
ATOM   4827  CE1 PHE B 149       1.184  -7.518  -1.449  1.00 98.93           C  
ATOM   4828  HE1 PHE B 149       0.511  -7.009  -0.775  1.00 98.93           H  
ATOM   4829  CE2 PHE B 149       2.346  -9.546  -2.128  1.00 98.93           C  
ATOM   4830  HE2 PHE B 149       2.559 -10.594  -1.976  1.00 98.93           H  
ATOM   4831  CZ  PHE B 149       1.457  -8.884  -1.265  1.00 98.93           C  
ATOM   4832  HZ  PHE B 149       0.987  -9.425  -0.457  1.00 98.93           H  
ATOM   4833  N   VAL B 150       2.751  -5.153  -7.623  1.00 98.88           N  
ATOM   4834  H   VAL B 150       1.779  -5.003  -7.394  1.00 98.88           H  
ATOM   4835  CA  VAL B 150       3.309  -4.428  -8.777  1.00 98.88           C  
ATOM   4836  HA  VAL B 150       4.343  -4.737  -8.933  1.00 98.88           H  
ATOM   4837  C   VAL B 150       3.324  -2.924  -8.521  1.00 98.88           C  
ATOM   4838  CB  VAL B 150       2.542  -4.781 -10.067  1.00 98.88           C  
ATOM   4839  HB  VAL B 150       1.484  -4.559  -9.925  1.00 98.88           H  
ATOM   4840  O   VAL B 150       2.302  -2.338  -8.181  1.00 98.88           O  
ATOM   4841  CG1 VAL B 150       3.043  -3.981 -11.275  1.00 98.88           C  
ATOM   4842 HG11 VAL B 150       2.856  -2.918 -11.121  1.00 98.88           H  
ATOM   4843 HG12 VAL B 150       2.490  -4.283 -12.164  1.00 98.88           H  
ATOM   4844 HG13 VAL B 150       4.108  -4.151 -11.432  1.00 98.88           H  
ATOM   4845  CG2 VAL B 150       2.695  -6.271 -10.409  1.00 98.88           C  
ATOM   4846 HG21 VAL B 150       2.158  -6.497 -11.331  1.00 98.88           H  
ATOM   4847 HG22 VAL B 150       2.272  -6.881  -9.611  1.00 98.88           H  
ATOM   4848 HG23 VAL B 150       3.748  -6.525 -10.533  1.00 98.88           H  
ATOM   4849  N   GLY B 151       4.474  -2.283  -8.728  1.00 98.80           N  
ATOM   4850  H   GLY B 151       5.290  -2.837  -8.943  1.00 98.80           H  
ATOM   4851  CA  GLY B 151       4.597  -0.828  -8.764  1.00 98.80           C  
ATOM   4852  HA2 GLY B 151       3.870  -0.380  -8.087  1.00 98.80           H  
ATOM   4853  HA3 GLY B 151       5.594  -0.549  -8.423  1.00 98.80           H  
ATOM   4854  C   GLY B 151       4.403  -0.268 -10.176  1.00 98.80           C  
ATOM   4855  O   GLY B 151       5.188  -0.591 -11.071  1.00 98.80           O  
ATOM   4856  N   MET B 152       3.407   0.598 -10.372  1.00 97.75           N  
ATOM   4857  H   MET B 152       2.821   0.843  -9.587  1.00 97.75           H  
ATOM   4858  CA  MET B 152       3.133   1.297 -11.640  1.00 97.75           C  
ATOM   4859  HA  MET B 152       4.063   1.454 -12.187  1.00 97.75           H  
ATOM   4860  C   MET B 152       2.493   2.667 -11.379  1.00 97.75           C  
ATOM   4861  CB  MET B 152       2.175   0.483 -12.522  1.00 97.75           C  
ATOM   4862  HB2 MET B 152       1.731   1.162 -13.249  1.00 97.75           H  
ATOM   4863  HB3 MET B 152       1.374   0.078 -11.903  1.00 97.75           H  
ATOM   4864  O   MET B 152       1.749   2.819 -10.420  1.00 97.75           O  
ATOM   4865  CG  MET B 152       2.832  -0.654 -13.309  1.00 97.75           C  
ATOM   4866  HG2 MET B 152       3.572  -0.239 -13.994  1.00 97.75           H  
ATOM   4867  HG3 MET B 152       3.346  -1.317 -12.613  1.00 97.75           H  
ATOM   4868  SD  MET B 152       1.643  -1.652 -14.249  1.00 97.75           S  
ATOM   4869  CE  MET B 152       1.177  -0.502 -15.570  1.00 97.75           C  
ATOM   4870  HE1 MET B 152       1.987  -0.465 -16.298  1.00 97.75           H  
ATOM   4871  HE2 MET B 152       0.271  -0.856 -16.062  1.00 97.75           H  
ATOM   4872  HE3 MET B 152       1.008   0.501 -15.180  1.00 97.75           H  
ATOM   4873  N   ILE B 153       2.742   3.643 -12.260  1.00 93.05           N  
ATOM   4874  H   ILE B 153       3.364   3.442 -13.029  1.00 93.05           H  
ATOM   4875  CA  ILE B 153       2.212   5.019 -12.127  1.00 93.05           C  
ATOM   4876  HA  ILE B 153       1.908   5.194 -11.095  1.00 93.05           H  
ATOM   4877  C   ILE B 153       0.963   5.242 -12.989  1.00 93.05           C  
ATOM   4878  CB  ILE B 153       3.322   6.042 -12.467  1.00 93.05           C  
ATOM   4879  HB  ILE B 153       3.721   5.808 -13.454  1.00 93.05           H  
ATOM   4880  O   ILE B 153      -0.007   5.860 -12.565  1.00 93.05           O  
ATOM   4881  CG1 ILE B 153       4.459   5.945 -11.430  1.00 93.05           C  
ATOM   4882 HG12 ILE B 153       4.705   4.901 -11.236  1.00 93.05           H  
ATOM   4883 HG13 ILE B 153       4.090   6.353 -10.489  1.00 93.05           H  
ATOM   4884  CG2 ILE B 153       2.778   7.484 -12.489  1.00 93.05           C  
ATOM   4885 HG21 ILE B 153       2.040   7.606 -13.283  1.00 93.05           H  
ATOM   4886 HG22 ILE B 153       3.578   8.200 -12.676  1.00 93.05           H  
ATOM   4887 HG23 ILE B 153       2.305   7.708 -11.533  1.00 93.05           H  
ATOM   4888  CD1 ILE B 153       5.751   6.661 -11.847  1.00 93.05           C  
ATOM   4889 HD11 ILE B 153       6.541   6.425 -11.134  1.00 93.05           H  
ATOM   4890 HD12 ILE B 153       5.608   7.741 -11.863  1.00 93.05           H  
ATOM   4891 HD13 ILE B 153       6.053   6.318 -12.837  1.00 93.05           H  
ATOM   4892  N   GLY B 154       0.980   4.760 -14.230  1.00 88.26           N  
ATOM   4893  H   GLY B 154       1.783   4.234 -14.546  1.00 88.26           H  
ATOM   4894  CA  GLY B 154      -0.087   5.001 -15.196  1.00 88.26           C  
ATOM   4895  HA2 GLY B 154      -0.147   6.069 -15.405  1.00 88.26           H  
ATOM   4896  HA3 GLY B 154      -1.041   4.683 -14.776  1.00 88.26           H  
ATOM   4897  C   GLY B 154       0.153   4.256 -16.502  1.00 88.26           C  
ATOM   4898  O   GLY B 154       1.144   3.539 -16.648  1.00 88.26           O  
ATOM   4899  N   SER B 155      -0.757   4.440 -17.457  1.00 83.24           N  
ATOM   4900  H   SER B 155      -1.543   5.045 -17.269  1.00 83.24           H  
ATOM   4901  CA  SER B 155      -0.664   3.849 -18.791  1.00 83.24           C  
ATOM   4902  HA  SER B 155       0.311   3.378 -18.923  1.00 83.24           H  
ATOM   4903  C   SER B 155      -0.826   4.917 -19.867  1.00 83.24           C  
ATOM   4904  CB  SER B 155      -1.720   2.758 -18.964  1.00 83.24           C  
ATOM   4905  HB2 SER B 155      -2.720   3.189 -18.912  1.00 83.24           H  
ATOM   4906  HB3 SER B 155      -1.612   2.007 -18.182  1.00 83.24           H  
ATOM   4907  O   SER B 155      -1.934   5.352 -20.172  1.00 83.24           O  
ATOM   4908  OG  SER B 155      -1.521   2.158 -20.224  1.00 83.24           O  
ATOM   4909  HG  SER B 155      -0.923   1.425 -20.060  1.00 83.24           H  
ATOM   4910  N   GLU B 156       0.277   5.314 -20.502  1.00 88.18           N  
ATOM   4911  H   GLU B 156       1.176   4.987 -20.176  1.00 88.18           H  
ATOM   4912  CA  GLU B 156       0.224   6.183 -21.688  1.00 88.18           C  
ATOM   4913  HA  GLU B 156      -0.433   7.029 -21.487  1.00 88.18           H  
ATOM   4914  C   GLU B 156      -0.344   5.447 -22.917  1.00 88.18           C  
ATOM   4915  CB  GLU B 156       1.626   6.717 -22.004  1.00 88.18           C  
ATOM   4916  HB2 GLU B 156       1.571   7.295 -22.926  1.00 88.18           H  
ATOM   4917  HB3 GLU B 156       2.297   5.873 -22.163  1.00 88.18           H  
ATOM   4918  O   GLU B 156      -0.715   6.066 -23.916  1.00 88.18           O  
ATOM   4919  CG  GLU B 156       2.203   7.619 -20.899  1.00 88.18           C  
ATOM   4920  HG2 GLU B 156       2.348   7.032 -19.992  1.00 88.18           H  
ATOM   4921  HG3 GLU B 156       1.484   8.410 -20.684  1.00 88.18           H  
ATOM   4922  CD  GLU B 156       3.540   8.253 -21.307  1.00 88.18           C  
ATOM   4923  OE1 GLU B 156       4.000   9.189 -20.617  1.00 88.18           O  
ATOM   4924  OE2 GLU B 156       4.110   7.849 -22.346  1.00 88.18           O  
ATOM   4925  N   HIS B 157      -0.424   4.113 -22.864  1.00 88.05           N  
ATOM   4926  H   HIS B 157      -0.172   3.651 -22.002  1.00 88.05           H  
ATOM   4927  CA  HIS B 157      -1.015   3.305 -23.925  1.00 88.05           C  
ATOM   4928  HA  HIS B 157      -0.593   3.624 -24.878  1.00 88.05           H  
ATOM   4929  C   HIS B 157      -2.538   3.508 -24.016  1.00 88.05           C  
ATOM   4930  CB  HIS B 157      -0.627   1.839 -23.700  1.00 88.05           C  
ATOM   4931  HB2 HIS B 157       0.452   1.753 -23.572  1.00 88.05           H  
ATOM   4932  HB3 HIS B 157      -1.082   1.480 -22.778  1.00 88.05           H  
ATOM   4933  O   HIS B 157      -3.084   3.495 -25.123  1.00 88.05           O  
ATOM   4934  CG  HIS B 157      -1.043   0.949 -24.836  1.00 88.05           C  
ATOM   4935  CD2 HIS B 157      -0.339   0.673 -25.974  1.00 88.05           C  
ATOM   4936  HD2 HIS B 157       0.637   1.063 -26.220  1.00 88.05           H  
ATOM   4937  ND1 HIS B 157      -2.211   0.239 -24.901  1.00 88.05           N
[truncated: 1,862,281 more chars]
