# Supplementary material for: Module-Based Polyketide Synthase Engineering for de Novo Polyketide Biosynthesis
Source: ACS Synth Biol. 2023 Oct 23;12(11):3148–55. doi: 10.1021/acssynbio.3c00282 (PMC10661043; doi:10.1021/acssynbio.3c00282)
Supplement: Supplementary file 2 — sb3c00282_si_002.zip [file sb3c00282_si_002.zip › Final_PKS_Structures/menzella_pdbs/rifM5_ACP_epoM7_KSAT_dimer.pdb]

ATOM      1  N   LEU A   1     -13.677 -27.300 -54.101  1.00 70.95           N  
ATOM      2  H   LEU A   1     -13.158 -27.952 -54.673  1.00 70.95           H  
ATOM      3  H2  LEU A   1     -14.302 -26.759 -54.682  1.00 70.95           H  
ATOM      4  H3  LEU A   1     -13.022 -26.676 -53.653  1.00 70.95           H  
ATOM      5  CA  LEU A   1     -14.437 -28.042 -53.072  1.00 70.95           C  
ATOM      6  HA  LEU A   1     -13.712 -28.606 -52.485  1.00 70.95           H  
ATOM      7  C   LEU A   1     -15.301 -29.137 -53.689  1.00 70.95           C  
ATOM      8  CB  LEU A   1     -15.134 -27.103 -52.077  1.00 70.95           C  
ATOM      9  HB2 LEU A   1     -16.046 -27.555 -51.687  1.00 70.95           H  
ATOM     10  HB3 LEU A   1     -15.407 -26.176 -52.582  1.00 70.95           H  
ATOM     11  O   LEU A   1     -14.809 -30.249 -53.697  1.00 70.95           O  
ATOM     12  CG  LEU A   1     -14.168 -26.821 -50.906  1.00 70.95           C  
ATOM     13  HG  LEU A   1     -13.147 -26.780 -51.286  1.00 70.95           H  
ATOM     14  CD1 LEU A   1     -14.479 -25.476 -50.277  1.00 70.95           C  
ATOM     15 HD11 LEU A   1     -15.524 -25.464 -49.971  1.00 70.95           H  
ATOM     16 HD12 LEU A   1     -13.849 -25.318 -49.402  1.00 70.95           H  
ATOM     17 HD13 LEU A   1     -14.302 -24.666 -50.985  1.00 70.95           H  
ATOM     18  CD2 LEU A   1     -14.256 -27.915 -49.844  1.00 70.95           C  
ATOM     19 HD21 LEU A   1     -14.039 -28.893 -50.273  1.00 70.95           H  
ATOM     20 HD22 LEU A   1     -15.250 -27.934 -49.396  1.00 70.95           H  
ATOM     21 HD23 LEU A   1     -13.529 -27.722 -49.055  1.00 70.95           H  
ATOM     22  N   ALA A   2     -16.466 -28.872 -54.295  1.00 66.98           N  
ATOM     23  H   ALA A   2     -16.883 -27.956 -54.204  1.00 66.98           H  
ATOM     24  CA  ALA A   2     -17.354 -29.938 -54.811  1.00 66.98           C  
ATOM     25  HA  ALA A   2     -17.732 -30.506 -53.961  1.00 66.98           H  
ATOM     26  C   ALA A   2     -16.702 -30.973 -55.766  1.00 66.98           C  
ATOM     27  CB  ALA A   2     -18.551 -29.263 -55.493  1.00 66.98           C  
ATOM     28  HB1 ALA A   2     -19.062 -28.600 -54.794  1.00 66.98           H  
ATOM     29  HB2 ALA A   2     -19.259 -30.026 -55.816  1.00 66.98           H  
ATOM     30  HB3 ALA A   2     -18.226 -28.694 -56.364  1.00 66.98           H  
ATOM     31  O   ALA A   2     -17.069 -32.139 -55.738  1.00 66.98           O  
ATOM     32  N   GLY A   3     -15.719 -30.571 -56.583  1.00 69.96           N  
ATOM     33  H   GLY A   3     -15.501 -29.585 -56.617  1.00 69.96           H  
ATOM     34  CA  GLY A   3     -14.969 -31.480 -57.469  1.00 69.96           C  
ATOM     35  HA2 GLY A   3     -14.574 -30.911 -58.311  1.00 69.96           H  
ATOM     36  HA3 GLY A   3     -15.653 -32.228 -57.868  1.00 69.96           H  
ATOM     37  C   GLY A   3     -13.794 -32.238 -56.826  1.00 69.96           C  
ATOM     38  O   GLY A   3     -13.045 -32.888 -57.546  1.00 69.96           O  
ATOM     39  N   LEU A   4     -13.584 -32.118 -55.511  1.00 75.25           N  
ATOM     40  H   LEU A   4     -14.293 -31.653 -54.963  1.00 75.25           H  
ATOM     41  CA  LEU A   4     -12.562 -32.852 -54.753  1.00 75.25           C  
ATOM     42  HA  LEU A   4     -11.805 -33.251 -55.429  1.00 75.25           H  
ATOM     43  C   LEU A   4     -13.197 -34.043 -54.029  1.00 75.25           C  
ATOM     44  CB  LEU A   4     -11.889 -31.913 -53.735  1.00 75.25           C  
ATOM     45  HB2 LEU A   4     -12.666 -31.465 -53.116  1.00 75.25           H  
ATOM     46  HB3 LEU A   4     -11.264 -32.510 -53.070  1.00 75.25           H  
ATOM     47  O   LEU A   4     -14.356 -33.957 -53.615  1.00 75.25           O  
ATOM     48  CG  LEU A   4     -11.020 -30.798 -54.330  1.00 75.25           C  
ATOM     49  HG  LEU A   4     -11.606 -30.220 -55.044  1.00 75.25           H  
ATOM     50  CD1 LEU A   4     -10.575 -29.852 -53.213  1.00 75.25           C  
ATOM     51 HD11 LEU A   4      -9.962 -30.398 -52.496  1.00 75.25           H  
ATOM     52 HD12 LEU A   4      -9.978 -29.042 -53.632  1.00 75.25           H  
ATOM     53 HD13 LEU A   4     -11.440 -29.447 -52.688  1.00 75.25           H  
ATOM     54  CD2 LEU A   4      -9.773 -31.344 -55.024  1.00 75.25           C  
ATOM     55 HD21 LEU A   4      -9.141 -30.524 -55.365  1.00 75.25           H  
ATOM     56 HD22 LEU A   4      -9.203 -31.967 -54.335  1.00 75.25           H  
ATOM     57 HD23 LEU A   4     -10.056 -31.944 -55.889  1.00 75.25           H  
ATOM     58  N   ALA A   5     -12.438 -35.120 -53.807  1.00 73.68           N  
ATOM     59  H   ALA A   5     -11.464 -35.118 -54.075  1.00 73.68           H  
ATOM     60  CA  ALA A   5     -12.905 -36.221 -52.969  1.00 73.68           C  
ATOM     61  HA  ALA A   5     -13.866 -36.544 -53.369  1.00 73.68           H  
ATOM     62  C   ALA A   5     -13.094 -35.747 -51.508  1.00 73.68           C  
ATOM     63  CB  ALA A   5     -11.926 -37.394 -53.077  1.00 73.68           C  
ATOM     64  HB1 ALA A   5     -12.319 -38.259 -52.541  1.00 73.68           H  
ATOM     65  HB2 ALA A   5     -11.777 -37.663 -54.123  1.00 73.68           H  
ATOM     66  HB3 ALA A   5     -10.965 -37.120 -52.642  1.00 73.68           H  
ATOM     67  O   ALA A   5     -12.386 -34.837 -51.072  1.00 73.68           O  
ATOM     68  N   PRO A   6     -14.004 -36.344 -50.711  1.00 66.65           N  
ATOM     69  CA  PRO A   6     -14.325 -35.848 -49.364  1.00 66.65           C  
ATOM     70  HA  PRO A   6     -14.780 -34.863 -49.464  1.00 66.65           H  
ATOM     71  C   PRO A   6     -13.132 -35.730 -48.398  1.00 66.65           C  
ATOM     72  CB  PRO A   6     -15.376 -36.820 -48.822  1.00 66.65           C  
ATOM     73  HB2 PRO A   6     -16.066 -36.325 -48.139  1.00 66.65           H  
ATOM     74  HB3 PRO A   6     -14.893 -37.665 -48.331  1.00 66.65           H  
ATOM     75  O   PRO A   6     -13.142 -34.866 -47.520  1.00 66.65           O  
ATOM     76  CG  PRO A   6     -16.085 -37.307 -50.084  1.00 66.65           C  
ATOM     77  HG2 PRO A   6     -16.561 -38.276 -49.936  1.00 66.65           H  
ATOM     78  HG3 PRO A   6     -16.814 -36.564 -50.405  1.00 66.65           H  
ATOM     79  CD  PRO A   6     -14.948 -37.383 -51.101  1.00 66.65           C  
ATOM     80  HD2 PRO A   6     -15.353 -37.219 -52.100  1.00 66.65           H  
ATOM     81  HD3 PRO A   6     -14.463 -38.357 -51.043  1.00 66.65           H  
ATOM     82  N   ALA A   7     -12.100 -36.565 -48.563  1.00 72.16           N  
ATOM     83  H   ALA A   7     -12.142 -37.243 -49.310  1.00 72.16           H  
ATOM     84  CA  ALA A   7     -10.851 -36.459 -47.806  1.00 72.16           C  
ATOM     85  HA  ALA A   7     -11.086 -36.364 -46.746  1.00 72.16           H  
ATOM     86  C   ALA A   7     -10.050 -35.207 -48.209  1.00 72.16           C  
ATOM     87  CB  ALA A   7     -10.049 -37.751 -48.004  1.00 72.16           C  
ATOM     88  HB1 ALA A   7      -9.127 -37.696 -47.424  1.00 72.16           H  
ATOM     89  HB2 ALA A   7     -10.629 -38.608 -47.661  1.00 72.16           H  
ATOM     90  HB3 ALA A   7      -9.791 -37.882 -49.055  1.00 72.16           H  
ATOM     91  O   ALA A   7      -9.703 -34.399 -47.352  1.00 72.16           O  
ATOM     92  N   ASP A   8      -9.850 -34.991 -49.512  1.00 80.62           N  
ATOM     93  H   ASP A   8     -10.142 -35.698 -50.172  1.00 80.62           H  
ATOM     94  CA  ASP A   8      -9.149 -33.822 -50.057  1.00 80.62           C  
ATOM     95  HA  ASP A   8      -8.143 -33.782 -49.638  1.00 80.62           H  
ATOM     96  C   ASP A   8      -9.873 -32.507 -49.720  1.00 80.62           C  
ATOM     97  CB  ASP A   8      -9.038 -33.944 -51.585  1.00 80.62           C  
ATOM     98  HB2 ASP A   8      -8.463 -33.100 -51.967  1.00 80.62           H  
ATOM     99  HB3 ASP A   8     -10.044 -33.883 -52.000  1.00 80.62           H  
ATOM    100  O   ASP A   8      -9.232 -31.485 -49.476  1.00 80.62           O  
ATOM    101  CG  ASP A   8      -8.405 -35.240 -52.087  1.00 80.62           C  
ATOM    102  OD1 ASP A   8      -7.478 -35.745 -51.419  1.00 80.62           O  
ATOM    103  OD2 ASP A   8      -8.899 -35.721 -53.132  1.00 80.62           O  
ATOM    104  N   GLN A   9     -11.213 -32.529 -49.663  1.00 81.21           N  
ATOM    105  H   GLN A   9     -11.671 -33.394 -49.912  1.00 81.21           H  
ATOM    106  CA  GLN A   9     -12.023 -31.400 -49.188  1.00 81.21           C  
ATOM    107  HA  GLN A   9     -11.822 -30.531 -49.814  1.00 81.21           H  
ATOM    108  C   GLN A   9     -11.665 -31.017 -47.744  1.00 81.21           C  
ATOM    109  CB  GLN A   9     -13.526 -31.731 -49.247  1.00 81.21           C  
ATOM    110  HB2 GLN A   9     -14.070 -30.919 -48.764  1.00 81.21           H  
ATOM    111  HB3 GLN A   9     -13.715 -32.639 -48.675  1.00 81.21           H  
ATOM    112  O   GLN A   9     -11.489 -29.833 -47.457  1.00 81.21           O  
ATOM    113  CG  GLN A   9     -14.103 -31.911 -50.661  1.00 81.21           C  
ATOM    114  HG2 GLN A   9     -13.976 -30.985 -51.222  1.00 81.21           H  
ATOM    115  HG3 GLN A   9     -13.558 -32.696 -51.185  1.00 81.21           H  
ATOM    116  CD  GLN A   9     -15.589 -32.271 -50.652  1.00 81.21           C  
ATOM    117  NE2 GLN A   9     -16.135 -32.755 -51.743  1.00 81.21           N  
ATOM    118 HE21 GLN A   9     -17.107 -33.024 -51.684  1.00 81.21           H  
ATOM    119 HE22 GLN A   9     -15.561 -33.033 -52.526  1.00 81.21           H  
ATOM    120  OE1 GLN A   9     -16.302 -32.103 -49.678  1.00 81.21           O  
ATOM    121  N   LEU A  10     -11.550 -32.003 -46.845  1.00 82.94           N  
ATOM    122  H   LEU A  10     -11.643 -32.959 -47.156  1.00 82.94           H  
ATOM    123  CA  LEU A  10     -11.219 -31.756 -45.441  1.00 82.94           C  
ATOM    124  HA  LEU A  10     -11.855 -30.940 -45.096  1.00 82.94           H  
ATOM    125  C   LEU A  10      -9.768 -31.293 -45.275  1.00 82.94           C  
ATOM    126  CB  LEU A  10     -11.521 -33.009 -44.600  1.00 82.94           C  
ATOM    127  HB2 LEU A  10     -10.878 -33.820 -44.943  1.00 82.94           H  
ATOM    128  HB3 LEU A  10     -12.557 -33.307 -44.764  1.00 82.94           H  
ATOM    129  O   LEU A  10      -9.535 -30.349 -44.527  1.00 82.94           O  
ATOM    130  CG  LEU A  10     -11.289 -32.801 -43.088  1.00 82.94           C  
ATOM    131  HG  LEU A  10     -10.260 -32.488 -42.912  1.00 82.94           H  
ATOM    132  CD1 LEU A  10     -12.235 -31.756 -42.489  1.00 82.94           C  
ATOM    133 HD11 LEU A  10     -13.275 -32.039 -42.655  1.00 82.94           H  
ATOM    134 HD12 LEU A  10     -12.052 -30.780 -42.937  1.00 82.94           H  
ATOM    135 HD13 LEU A  10     -12.040 -31.660 -41.421  1.00 82.94           H  
ATOM    136  CD2 LEU A  10     -11.511 -34.116 -42.341  1.00 82.94           C  
ATOM    137 HD21 LEU A  10     -10.825 -34.871 -42.727  1.00 82.94           H  
ATOM    138 HD22 LEU A  10     -11.306 -33.973 -41.280  1.00 82.94           H  
ATOM    139 HD23 LEU A  10     -12.538 -34.457 -42.474  1.00 82.94           H  
ATOM    140  N   THR A  11      -8.814 -31.897 -45.989  1.00 85.57           N  
ATOM    141  H   THR A  11      -9.053 -32.716 -46.530  1.00 85.57           H  
ATOM    142  CA  THR A  11      -7.401 -31.478 -45.969  1.00 85.57           C  
ATOM    143  HA  THR A  11      -7.020 -31.563 -44.952  1.00 85.57           H  
ATOM    144  C   THR A  11      -7.251 -30.019 -46.398  1.00 85.57           C  
ATOM    145  CB  THR A  11      -6.551 -32.383 -46.873  1.00 85.57           C  
ATOM    146  HB  THR A  11      -6.889 -32.287 -47.905  1.00 85.57           H  
ATOM    147  O   THR A  11      -6.659 -29.226 -45.671  1.00 85.57           O  
ATOM    148  CG2 THR A  11      -5.058 -32.069 -46.801  1.00 85.57           C  
ATOM    149 HG21 THR A  11      -4.495 -32.789 -47.395  1.00 85.57           H  
ATOM    150 HG22 THR A  11      -4.862 -31.071 -47.194  1.00 85.57           H  
ATOM    151 HG23 THR A  11      -4.718 -32.106 -45.767  1.00 85.57           H  
ATOM    152  OG1 THR A  11      -6.705 -33.724 -46.469  1.00 85.57           O  
ATOM    153  HG1 THR A  11      -6.287 -34.277 -47.133  1.00 85.57           H  
ATOM    154  N   LEU A  12      -7.880 -29.628 -47.516  1.00 85.61           N  
ATOM    155  H   LEU A  12      -8.370 -30.323 -48.061  1.00 85.61           H  
ATOM    156  CA  LEU A  12      -7.857 -28.248 -48.014  1.00 85.61           C  
ATOM    157  HA  LEU A  12      -6.823 -27.978 -48.228  1.00 85.61           H  
ATOM    158  C   LEU A  12      -8.400 -27.243 -46.981  1.00 85.61           C  
ATOM    159  CB  LEU A  12      -8.692 -28.202 -49.308  1.00 85.61           C  
ATOM    160  HB2 LEU A  12      -9.732 -28.393 -49.045  1.00 85.61           H  
ATOM    161  HB3 LEU A  12      -8.368 -29.000 -49.976  1.00 85.61           H  
ATOM    162  O   LEU A  12      -7.866 -26.144 -46.836  1.00 85.61           O  
ATOM    163  CG  LEU A  12      -8.598 -26.862 -50.061  1.00 85.61           C  
ATOM    164  HG  LEU A  12      -8.666 -26.026 -49.364  1.00 85.61           H  
ATOM    165  CD1 LEU A  12      -7.289 -26.757 -50.846  1.00 85.61           C  
ATOM    166 HD11 LEU A  12      -6.447 -26.800 -50.155  1.00 85.61           H  
ATOM    167 HD12 LEU A  12      -7.247 -25.804 -51.374  1.00 85.61           H  
ATOM    168 HD13 LEU A  12      -7.205 -27.578 -51.558  1.00 85.61           H  
ATOM    169  CD2 LEU A  12      -9.760 -26.731 -51.048  1.00 85.61           C  
ATOM    170 HD21 LEU A  12     -10.699 -26.768 -50.495  1.00 85.61           H  
ATOM    171 HD22 LEU A  12      -9.687 -25.775 -51.566  1.00 85.61           H  
ATOM    172 HD23 LEU A  12      -9.717 -27.551 -51.765  1.00 85.61           H  
ATOM    173  N   LEU A  13      -9.466 -27.612 -46.263  1.00 89.89           N  
ATOM    174  H   LEU A  13      -9.858 -28.528 -46.427  1.00 89.89           H  
ATOM    175  CA  LEU A  13     -10.065 -26.771 -45.225  1.00 89.89           C  
ATOM    176  HA  LEU A  13     -10.087 -25.740 -45.580  1.00 89.89           H  
ATOM    177  C   LEU A  13      -9.239 -26.752 -43.935  1.00 89.89           C  
ATOM    178  CB  LEU A  13     -11.505 -27.239 -44.970  1.00 89.89           C  
ATOM    179  HB2 LEU A  13     -11.872 -26.787 -44.048  1.00 89.89           H  
ATOM    180  HB3 LEU A  13     -11.503 -28.320 -44.829  1.00 89.89           H  
ATOM    181  O   LEU A  13      -9.160 -25.713 -43.287  1.00 89.89           O  
ATOM    182  CG  LEU A  13     -12.461 -26.867 -46.117  1.00 89.89           C  
ATOM    183  HG  LEU A  13     -12.030 -27.149 -47.078  1.00 89.89           H  
ATOM    184  CD1 LEU A  13     -13.769 -27.619 -45.939  1.00 89.89           C  
ATOM    185 HD11 LEU A  13     -14.486 -27.321 -46.705  1.00 89.89           H  
ATOM    186 HD12 LEU A  13     -14.175 -27.398 -44.952  1.00 89.89           H  
ATOM    187 HD13 LEU A  13     -13.582 -28.690 -46.025  1.00 89.89           H  
ATOM    188  CD2 LEU A  13     -12.782 -25.369 -46.143  1.00 89.89           C  
ATOM    189 HD21 LEU A  13     -13.525 -25.163 -46.914  1.00 89.89           H  
ATOM    190 HD22 LEU A  13     -11.883 -24.795 -46.368  1.00 89.89           H  
ATOM    191 HD23 LEU A  13     -13.180 -25.057 -45.178  1.00 89.89           H  
ATOM    192  N   LEU A  14      -8.588 -27.857 -43.575  1.00 91.05           N  
ATOM    193  H   LEU A  14      -8.696 -28.687 -44.141  1.00 91.05           H  
ATOM    194  CA  LEU A  14      -7.699 -27.925 -42.418  1.00 91.05           C  
ATOM    195  HA  LEU A  14      -8.233 -27.523 -41.556  1.00 91.05           H  
ATOM    196  C   LEU A  14      -6.462 -27.049 -42.621  1.00 91.05           C  
ATOM    197  CB  LEU A  14      -7.347 -29.397 -42.158  1.00 91.05           C  
ATOM    198  HB2 LEU A  14      -8.270 -29.977 -42.139  1.00 91.05           H  
ATOM    199  HB3 LEU A  14      -6.742 -29.762 -42.988  1.00 91.05           H  
ATOM    200  O   LEU A  14      -6.116 -26.275 -41.730  1.00 91.05           O  
ATOM    201  CG  LEU A  14      -6.587 -29.651 -40.845  1.00 91.05           C  
ATOM    202  HG  LEU A  14      -5.653 -29.089 -40.832  1.00 91.05           H  
ATOM    203  CD1 LEU A  14      -7.420 -29.275 -39.618  1.00 91.05           C  
ATOM    204 HD11 LEU A  14      -7.559 -28.195 -39.574  1.00 91.05           H  
ATOM    205 HD12 LEU A  14      -6.913 -29.592 -38.706  1.00 91.05           H  
ATOM    206 HD13 LEU A  14      -8.392 -29.763 -39.682  1.00 91.05           H  
ATOM    207  CD2 LEU A  14      -6.267 -31.144 -40.759  1.00 91.05           C  
ATOM    208 HD21 LEU A  14      -7.182 -31.730 -40.843  1.00 91.05           H  
ATOM    209 HD22 LEU A  14      -5.594 -31.417 -41.572  1.00 91.05           H  
ATOM    210 HD23 LEU A  14      -5.786 -31.376 -39.809  1.00 91.05           H  
ATOM    211  N   ASP A  15      -5.852 -27.100 -43.804  1.00 89.89           N  
ATOM    212  H   ASP A  15      -6.150 -27.792 -44.477  1.00 89.89           H  
ATOM    213  CA  ASP A  15      -4.732 -26.229 -44.161  1.00 89.89           C  
ATOM    214  HA  ASP A  15      -3.965 -26.308 -43.390  1.00 89.89           H  
ATOM    215  C   ASP A  15      -5.155 -24.752 -44.208  1.00 89.89           C  
ATOM    216  CB  ASP A  15      -4.118 -26.690 -45.492  1.00 89.89           C  
ATOM    217  HB2 ASP A  15      -3.430 -25.920 -45.840  1.00 89.89           H  
ATOM    218  HB3 ASP A  15      -4.907 -26.796 -46.236  1.00 89.89           H  
ATOM    219  O   ASP A  15      -4.435 -23.895 -43.691  1.00 89.89           O  
ATOM    220  CG  ASP A  15      -3.329 -28.004 -45.375  1.00 89.89           C  
ATOM    221  OD1 ASP A  15      -2.833 -28.305 -44.259  1.00 89.89           O  
ATOM    222  OD2 ASP A  15      -3.185 -28.671 -46.424  1.00 89.89           O  
ATOM    223  N   LEU A  16      -6.356 -24.443 -44.721  1.00 91.21           N  
ATOM    224  H   LEU A  16      -6.888 -25.180 -45.160  1.00 91.21           H  
ATOM    225  CA  LEU A  16      -6.931 -23.092 -44.663  1.00 91.21           C  
ATOM    226  HA  LEU A  16      -6.239 -22.414 -45.162  1.00 91.21           H  
ATOM    227  C   LEU A  16      -7.093 -22.594 -43.217  1.00 91.21           C  
ATOM    228  CB  LEU A  16      -8.278 -23.074 -45.414  1.00 91.21           C  
ATOM    229  HB2 LEU A  16      -8.918 -23.848 -44.991  1.00 91.21           H  
ATOM    230  HB3 LEU A  16      -8.102 -23.323 -46.460  1.00 91.21           H  
ATOM    231  O   LEU A  16      -6.697 -21.466 -42.914  1.00 91.21           O  
ATOM    232  CG  LEU A  16      -9.040 -21.736 -45.331  1.00 91.21           C  
ATOM    233  HG  LEU A  16      -9.202 -21.465 -44.288  1.00 91.21           H  
ATOM    234  CD1 LEU A  16      -8.282 -20.598 -46.020  1.00 91.21           C  
ATOM    235 HD11 LEU A  16      -8.857 -19.676 -45.942  1.00 91.21           H  
ATOM    236 HD12 LEU A  16      -7.321 -20.446 -45.529  1.00 91.21           H  
ATOM    237 HD13 LEU A  16      -8.119 -20.842 -47.070  1.00 91.21           H  
ATOM    238  CD2 LEU A  16     -10.417 -21.878 -45.980  1.00 91.21           C  
ATOM    239 HD21 LEU A  16     -10.312 -22.138 -47.033  1.00 91.21           H  
ATOM    240 HD22 LEU A  16     -10.971 -20.944 -45.888  1.00 91.21           H  
ATOM    241 HD23 LEU A  16     -10.978 -22.661 -45.469  1.00 91.21           H  
ATOM    242  N   VAL A  17      -7.661 -23.414 -42.325  1.00 92.92           N  
ATOM    243  H   VAL A  17      -7.985 -24.317 -42.641  1.00 92.92           H  
ATOM    244  CA  VAL A  17      -7.839 -23.052 -40.911  1.00 92.92           C  
ATOM    245  HA  VAL A  17      -8.369 -22.101 -40.859  1.00 92.92           H  
ATOM    246  C   VAL A  17      -6.480 -22.834 -40.250  1.00 92.92           C  
ATOM    247  CB  VAL A  17      -8.680 -24.093 -40.145  1.00 92.92           C  
ATOM    248  HB  VAL A  17      -8.253 -25.086 -40.288  1.00 92.92           H  
ATOM    249  O   VAL A  17      -6.257 -21.767 -39.687  1.00 92.92           O  
ATOM    250  CG1 VAL A  17      -8.728 -23.781 -38.645  1.00 92.92           C  
ATOM    251 HG11 VAL A  17      -7.745 -23.908 -38.193  1.00 92.92           H  
ATOM    252 HG12 VAL A  17      -9.054 -22.752 -38.491  1.00 92.92           H  
ATOM    253 HG13 VAL A  17      -9.429 -24.458 -38.158  1.00 92.92           H  
ATOM    254  CG2 VAL A  17     -10.138 -24.100 -40.616  1.00 92.92           C  
ATOM    255 HG21 VAL A  17     -10.655 -24.958 -40.186  1.00 92.92           H  
ATOM    256 HG22 VAL A  17     -10.200 -24.159 -41.702  1.00 92.92           H  
ATOM    257 HG23 VAL A  17     -10.642 -23.189 -40.292  1.00 92.92           H  
ATOM    258  N   ARG A  18      -5.541 -23.783 -40.366  1.00 91.56           N  
ATOM    259  H   ARG A  18      -5.766 -24.610 -40.900  1.00 91.56           H  
ATOM    260  CA  ARG A  18      -4.196 -23.667 -39.771  1.00 91.56           C  
ATOM    261  HA  ARG A  18      -4.282 -23.561 -38.689  1.00 91.56           H  
ATOM    262  C   ARG A  18      -3.444 -22.434 -40.268  1.00 91.56           C  
ATOM    263  CB  ARG A  18      -3.361 -24.907 -40.092  1.00 91.56           C  
ATOM    264  HB2 ARG A  18      -3.362 -25.051 -41.173  1.00 91.56           H  
ATOM    265  HB3 ARG A  18      -2.335 -24.724 -39.774  1.00 91.56           H  
ATOM    266  O   ARG A  18      -2.822 -21.751 -39.462  1.00 91.56           O  
ATOM    267  CG  ARG A  18      -3.848 -26.189 -39.408  1.00 91.56           C  
ATOM    268  HG2 ARG A  18      -4.904 -26.360 -39.617  1.00 91.56           H  
ATOM    269  HG3 ARG A  18      -3.724 -26.113 -38.327  1.00 91.56           H  
ATOM    270  CD  ARG A  18      -3.026 -27.356 -39.960  1.00 91.56           C  
ATOM    271  HD2 ARG A  18      -2.912 -27.243 -41.038  1.00 91.56           H  
ATOM    272  HD3 ARG A  18      -3.566 -28.288 -39.793  1.00 91.56           H  
ATOM    273  NE  ARG A  18      -1.712 -27.426 -39.303  1.00 91.56           N  
ATOM    274  HE  ARG A  18      -1.576 -26.892 -38.457  1.00 91.56           H  
ATOM    275  NH1 ARG A  18      -0.663 -28.839 -40.773  1.00 91.56           N  
ATOM    276 HH11 ARG A  18      -1.444 -28.758 -41.409  1.00 91.56           H  
ATOM    277 HH12 ARG A  18       0.161 -29.349 -41.060  1.00 91.56           H  
ATOM    278  NH2 ARG A  18       0.386 -28.134 -38.915  1.00 91.56           N  
ATOM    279 HH21 ARG A  18       0.369 -27.529 -38.106  1.00 91.56           H  
ATOM    280 HH22 ARG A  18       1.226 -28.643 -39.151  1.00 91.56           H  
ATOM    281  CZ  ARG A  18      -0.669 -28.132 -39.676  1.00 91.56           C  
ATOM    282  N   ALA A  19      -3.524 -22.119 -41.561  1.00 89.96           N  
ATOM    283  H   ALA A  19      -4.018 -22.743 -42.183  1.00 89.96           H  
ATOM    284  CA  ALA A  19      -2.884 -20.936 -42.133  1.00 89.96           C  
ATOM    285  HA  ALA A  19      -1.825 -20.950 -41.875  1.00 89.96           H  
ATOM    286  C   ALA A  19      -3.462 -19.625 -41.576  1.00 89.96           C  
ATOM    287  CB  ALA A  19      -3.014 -21.002 -43.659  1.00 89.96           C  
ATOM    288  HB1 ALA A  19      -2.520 -20.140 -44.106  1.00 89.96           H  
ATOM    289  HB2 ALA A  19      -2.543 -21.912 -44.032  1.00 89.96           H  
ATOM    290  HB3 ALA A  19      -4.065 -21.005 -43.946  1.00 89.96           H  
ATOM    291  O   ALA A  19      -2.710 -18.694 -41.295  1.00 89.96           O  
ATOM    292  N   GLN A  20      -4.780 -19.543 -41.375  1.00 91.97           N  
ATOM    293  H   GLN A  20      -5.364 -20.331 -41.615  1.00 91.97           H  
ATOM    294  CA  GLN A  20      -5.398 -18.349 -40.787  1.00 91.97           C  
ATOM    295  HA  GLN A  20      -4.916 -17.467 -41.210  1.00 91.97           H  
ATOM    296  C   GLN A  20      -5.167 -18.258 -39.276  1.00 91.97           C  
ATOM    297  CB  GLN A  20      -6.888 -18.291 -41.139  1.00 91.97           C  
ATOM    298  HB2 GLN A  20      -7.356 -19.221 -40.815  1.00 91.97           H  
ATOM    299  HB3 GLN A  20      -7.353 -17.466 -40.601  1.00 91.97           H  
ATOM    300  O   GLN A  20      -4.923 -17.167 -38.777  1.00 91.97           O  
ATOM    301  CG  GLN A  20      -7.122 -18.096 -42.649  1.00 91.97           C  
ATOM    302  HG2 GLN A  20      -8.193 -18.105 -42.855  1.00 91.97           H  
ATOM    303  HG3 GLN A  20      -6.677 -18.926 -43.197  1.00 91.97           H  
ATOM    304  CD  GLN A  20      -6.582 -16.789 -43.220  1.00 91.97           C  
ATOM    305  NE2 GLN A  20      -6.360 -16.740 -44.514  1.00 91.97           N  
ATOM    306 HE21 GLN A  20      -5.989 -15.873 -44.876  1.00 91.97           H  
ATOM    307 HE22 GLN A  20      -6.490 -17.563 -45.084  1.00 91.97           H  
ATOM    308  OE1 GLN A  20      -6.378 -15.784 -42.550  1.00 91.97           O  
ATOM    309  N   VAL A  21      -5.159 -19.384 -38.560  1.00 89.36           N  
ATOM    310  H   VAL A  21      -5.405 -20.247 -39.024  1.00 89.36           H  
ATOM    311  CA  VAL A  21      -4.768 -19.449 -37.142  1.00 89.36           C  
ATOM    312  HA  VAL A  21      -5.403 -18.780 -36.562  1.00 89.36           H  
ATOM    313  C   VAL A  21      -3.327 -18.974 -36.955  1.00 89.36           C  
ATOM    314  CB  VAL A  21      -4.950 -20.883 -36.614  1.00 89.36           C  
ATOM    315  HB  VAL A  21      -4.449 -21.578 -37.288  1.00 89.36           H  
ATOM    316  O   VAL A  21      -3.068 -18.140 -36.092  1.00 89.36           O  
ATOM    317  CG1 VAL A  21      -4.372 -21.057 -35.209  1.00 89.36           C  
ATOM    318 HG11 VAL A  21      -3.283 -21.022 -35.230  1.00 89.36           H  
ATOM    319 HG12 VAL A  21      -4.686 -22.004 -34.771  1.00 89.36           H  
ATOM    320 HG13 VAL A  21      -4.713 -20.227 -34.589  1.00 89.36           H  
ATOM    321  CG2 VAL A  21      -6.434 -21.255 -36.550  1.00 89.36           C  
ATOM    322 HG21 VAL A  21      -6.904 -20.757 -35.701  1.00 89.36           H  
ATOM    323 HG22 VAL A  21      -6.530 -22.336 -36.450  1.00 89.36           H  
ATOM    324 HG23 VAL A  21      -6.958 -20.953 -37.457  1.00 89.36           H  
ATOM    325  N   ALA A  22      -2.406 -19.437 -37.808  1.00 86.42           N  
ATOM    326  H   ALA A  22      -2.675 -20.142 -38.478  1.00 86.42           H  
ATOM    327  CA  ALA A  22      -1.013 -19.004 -37.804  1.00 86.42           C  
ATOM    328  HA  ALA A  22      -0.577 -19.232 -36.831  1.00 86.42           H  
ATOM    329  C   ALA A  22      -0.911 -17.489 -38.017  1.00 86.42           C  
ATOM    330  CB  ALA A  22      -0.246 -19.774 -38.889  1.00 86.42           C  
ATOM    331  HB1 ALA A  22      -0.257 -20.842 -38.673  1.00 86.42           H  
ATOM    332  HB2 ALA A  22       0.788 -19.432 -38.924  1.00 86.42           H  
ATOM    333  HB3 ALA A  22      -0.697 -19.605 -39.867  1.00 86.42           H  
ATOM    334  O   ALA A  22      -0.278 -16.798 -37.224  1.00 86.42           O  
ATOM    335  N   ALA A  23      -1.601 -16.966 -39.033  1.00 83.73           N  
ATOM    336  H   ALA A  23      -2.089 -17.593 -39.657  1.00 83.73           H  
ATOM    337  CA  ALA A  23      -1.589 -15.544 -39.354  1.00 83.73           C  
ATOM    338  HA  ALA A  23      -0.551 -15.233 -39.471  1.00 83.73           H  
ATOM    339  C   ALA A  23      -2.207 -14.645 -38.264  1.00 83.73           C  
ATOM    340  CB  ALA A  23      -2.303 -15.363 -40.698  1.00 83.73           C  
ATOM    341  HB1 ALA A  23      -3.349 -15.651 -40.602  1.00 83.73           H  
ATOM    342  HB2 ALA A  23      -2.232 -14.318 -40.999  1.00 83.73           H  
ATOM    343  HB3 ALA A  23      -1.824 -15.983 -41.455  1.00 83.73           H  
ATOM    344  O   ALA A  23      -1.805 -13.491 -38.156  1.00 83.73           O  
ATOM    345  N   VAL A  24      -3.165 -15.148 -37.476  1.00 81.46           N  
ATOM    346  H   VAL A  24      -3.483 -16.089 -37.661  1.00 81.46           H  
ATOM    347  CA  VAL A  24      -3.802 -14.418 -36.360  1.00 81.46           C  
ATOM    348  HA  VAL A  24      -3.946 -13.375 -36.640  1.00 81.46           H  
ATOM    349  C   VAL A  24      -2.923 -14.410 -35.107  1.00 81.46           C  
ATOM    350  CB  VAL A  24      -5.185 -15.028 -36.064  1.00 81.46           C  
ATOM    351  HB  VAL A  24      -5.098 -16.114 -36.024  1.00 81.46           H  
ATOM    352  O   VAL A  24      -2.765 -13.370 -34.474  1.00 81.46           O  
ATOM    353  CG1 VAL A  24      -5.804 -14.557 -34.749  1.00 81.46           C  
ATOM    354 HG11 VAL A  24      -5.221 -14.938 -33.911  1.00 81.46           H  
ATOM    355 HG12 VAL A  24      -6.818 -14.948 -34.661  1.00 81.46           H  
ATOM    356 HG13 VAL A  24      -5.824 -13.467 -34.712  1.00 81.46           H  
ATOM    357  CG2 VAL A  24      -6.170 -14.656 -37.173  1.00 81.46           C  
ATOM    358 HG21 VAL A  24      -6.369 -13.585 -37.135  1.00 81.46           H  
ATOM    359 HG22 VAL A  24      -5.749 -14.903 -38.147  1.00 81.46           H  
ATOM    360 HG23 VAL A  24      -7.100 -15.208 -37.032  1.00 81.46           H  
ATOM    361  N   LEU A  25      -2.308 -15.547 -34.765  1.00 78.87           N  
ATOM    362  H   LEU A  25      -2.490 -16.379 -35.307  1.00 78.87           H  
ATOM    363  CA  LEU A  25      -1.393 -15.654 -33.619  1.00 78.87           C  
ATOM    364  HA  LEU A  25      -1.778 -15.041 -32.804  1.00 78.87           H  
ATOM    365  C   LEU A  25       0.022 -15.111 -33.906  1.00 78.87           C  
ATOM    366  CB  LEU A  25      -1.345 -17.117 -33.148  1.00 78.87           C  
ATOM    367  HB2 LEU A  25      -1.055 -17.741 -33.993  1.00 78.87           H  
ATOM    368  HB3 LEU A  25      -0.564 -17.206 -32.392  1.00 78.87           H  
ATOM    369  O   LEU A  25       0.841 -15.007 -32.996  1.00 78.87           O  
ATOM    370  CG  LEU A  25      -2.652 -17.665 -32.544  1.00 78.87           C  
ATOM    371  HG  LEU A  25      -3.455 -17.602 -33.278  1.00 78.87           H  
ATOM    372  CD1 LEU A  25      -2.416 -19.137 -32.205  1.00 78.87           C  
ATOM    373 HD11 LEU A  25      -3.225 -19.515 -31.580  1.00 78.87           H  
ATOM    374 HD12 LEU A  25      -2.341 -19.722 -33.122  1.00 78.87           H  
ATOM    375 HD13 LEU A  25      -1.489 -19.241 -31.640  1.00 78.87           H  
ATOM    376  CD2 LEU A  25      -3.086 -16.923 -31.278  1.00 78.87           C  
ATOM    377 HD21 LEU A  25      -3.981 -17.385 -30.861  1.00 78.87           H  
ATOM    378 HD22 LEU A  25      -3.323 -15.882 -31.502  1.00 78.87           H  
ATOM    379 HD23 LEU A  25      -2.295 -16.964 -30.530  1.00 78.87           H  
ATOM    380  N   GLY A  26       0.326 -14.754 -35.159  1.00 72.82           N  
ATOM    381  H   GLY A  26      -0.382 -14.887 -35.867  1.00 72.82           H  
ATOM    382  CA  GLY A  26       1.625 -14.204 -35.566  1.00 72.82           C  
ATOM    383  HA2 GLY A  26       2.002 -13.548 -34.782  1.00 72.82           H  
ATOM    384  HA3 GLY A  26       1.476 -13.609 -36.467  1.00 72.82           H  
ATOM    385  C   GLY A  26       2.705 -15.251 -35.872  1.00 72.82           C  
ATOM    386  O   GLY A  26       3.893 -14.931 -35.854  1.00 72.82           O  
ATOM    387  N   HIS A  27       2.327 -16.498 -36.163  1.00 75.06           N  
ATOM    388  H   HIS A  27       1.335 -16.676 -36.235  1.00 75.06           H  
ATOM    389  CA  HIS A  27       3.250 -17.532 -36.635  1.00 75.06           C  
ATOM    390  HA  HIS A  27       4.189 -17.420 -36.093  1.00 75.06           H  
ATOM    391  C   HIS A  27       3.558 -17.384 -38.137  1.00 75.06           C  
ATOM    392  CB  HIS A  27       2.697 -18.929 -36.327  1.00 75.06           C  
ATOM    393  HB2 HIS A  27       3.401 -19.672 -36.700  1.00 75.06           H  
ATOM    394  HB3 HIS A  27       1.759 -19.061 -36.868  1.00 75.06           H  
ATOM    395  O   HIS A  27       2.705 -16.981 -38.926  1.00 75.06           O  
ATOM    396  CG  HIS A  27       2.453 -19.206 -34.865  1.00 75.06           C  
ATOM    397  CD2 HIS A  27       1.273 -19.618 -34.306  1.00 75.06           C  
ATOM    398  HD2 HIS A  27       0.343 -19.787 -34.828  1.00 75.06           H  
ATOM    399  ND1 HIS A  27       3.376 -19.128 -33.844  1.00 75.06           N  
ATOM    400  HD1 HIS A  27       4.322 -18.779 -33.912  1.00 75.06           H  
ATOM    401  CE1 HIS A  27       2.761 -19.481 -32.701  1.00 75.06           C  
ATOM    402  HE1 HIS A  27       3.216 -19.487 -31.721  1.00 75.06           H  
ATOM    403  NE2 HIS A  27       1.483 -19.802 -32.939  1.00 75.06           N  
ATOM    404  N   ALA A  28       4.778 -17.756 -38.543  1.00 71.26           N  
ATOM    405  H   ALA A  28       5.437 -18.083 -37.851  1.00 71.26           H  
ATOM    406  CA  ALA A  28       5.269 -17.559 -39.911  1.00 71.26           C  
ATOM    407  HA  ALA A  28       5.074 -16.526 -40.201  1.00 71.26           H  
ATOM    408  C   ALA A  28       4.593 -18.454 -40.970  1.00 71.26           C  
ATOM    409  CB  ALA A  28       6.788 -17.778 -39.902  1.00 71.26           C  
ATOM    410  HB1 ALA A  28       7.259 -17.097 -39.194  1.00 71.26           H  
ATOM    411  HB2 ALA A  28       7.186 -17.584 -40.898  1.00 71.26           H  
ATOM    412  HB3 ALA A  28       7.016 -18.808 -39.628  1.00 71.26           H  
ATOM    413  O   ALA A  28       4.455 -18.041 -42.121  1.00 71.26           O  
ATOM    414  N   ASP A  29       4.173 -19.666 -40.597  1.00 79.01           N  
ATOM    415  H   ASP A  29       4.285 -19.949 -39.634  1.00 79.01           H  
ATOM    416  CA  ASP A  29       3.467 -20.593 -41.480  1.00 79.01           C  
ATOM    417  HA  ASP A  29       2.843 -20.000 -42.147  1.00 79.01           H  
ATOM    418  C   ASP A  29       2.515 -21.527 -40.704  1.00 79.01           C  
ATOM    419  CB  ASP A  29       4.473 -21.361 -42.367  1.00 79.01           C  
ATOM    420  HB2 ASP A  29       5.124 -20.648 -42.873  1.00 79.01           H  
ATOM    421  HB3 ASP A  29       3.915 -21.887 -43.141  1.00 79.01           H  
ATOM    422  O   ASP A  29       2.522 -21.594 -39.472  1.00 79.01           O  
ATOM    423  CG  ASP A  29       5.324 -22.383 -41.615  1.00 79.01           C  
ATOM    424  OD1 ASP A  29       4.712 -23.312 -41.044  1.00 79.01           O  
ATOM    425  OD2 ASP A  29       6.565 -22.294 -41.660  1.00 79.01           O  
ATOM    426  N   ALA A  30       1.675 -22.254 -41.446  1.00 82.01           N  
ATOM    427  H   ALA A  30       1.754 -22.179 -42.450  1.00 82.01           H  
ATOM    428  CA  ALA A  30       0.648 -23.146 -40.907  1.00 82.01           C  
ATOM    429  HA  ALA A  30       0.020 -22.579 -40.219  1.00 82.01           H  
ATOM    430  C   ALA A  30       1.195 -24.364 -40.130  1.00 82.01           C  
ATOM    431  CB  ALA A  30      -0.213 -23.607 -42.090  1.00 82.01           C  
ATOM    432  HB1 ALA A  30       0.383 -24.213 -42.772  1.00 82.01           H  
ATOM    433  HB2 ALA A  30      -1.048 -24.209 -41.730  1.00 82.01           H  
ATOM    434  HB3 ALA A  30      -0.605 -22.746 -42.631  1.00 82.01           H  
ATOM    435  O   ALA A  30       0.441 -24.994 -39.386  1.00 82.01           O  
ATOM    436  N   SER A  31       2.474 -24.727 -40.291  1.00 77.97           N  
ATOM    437  H   SER A  31       3.098 -24.115 -40.796  1.00 77.97           H  
ATOM    438  CA  SER A  31       3.069 -25.902 -39.641  1.00 77.97           C  
ATOM    439  HA  SER A  31       2.386 -26.738 -39.793  1.00 77.97           H  
ATOM    440  C   SER A  31       3.226 -25.723 -38.130  1.00 77.97           C  
ATOM    441  CB  SER A  31       4.400 -26.304 -40.290  1.00 77.97           C  
ATOM    442  HB2 SER A  31       4.639 -27.323 -39.985  1.00 77.97           H  
ATOM    443  HB3 SER A  31       4.302 -26.282 -41.375  1.00 77.97           H  
ATOM    444  O   SER A  31       3.056 -26.697 -37.395  1.00 77.97           O  
ATOM    445  OG  SER A  31       5.463 -25.470 -39.896  1.00 77.97           O  
ATOM    446  HG  SER A  31       5.333 -24.616 -40.315  1.00 77.97           H  
ATOM    447  N   ALA A  32       3.437 -24.484 -37.666  1.00 73.98           N  
ATOM    448  H   ALA A  32       3.586 -23.750 -38.344  1.00 73.98           H  
ATOM    449  CA  ALA A  32       3.493 -24.127 -36.247  1.00 73.98           C  
ATOM    450  HA  ALA A  32       4.271 -24.717 -35.763  1.00 73.98           H  
ATOM    451  C   ALA A  32       2.170 -24.403 -35.507  1.00 73.98           C  
ATOM    452  CB  ALA A  32       3.866 -22.643 -36.155  1.00 73.98           C  
ATOM    453  HB1 ALA A  32       4.827 -22.470 -36.639  1.00 73.98           H  
ATOM    454  HB2 ALA A  32       3.935 -22.346 -35.108  1.00 73.98           H  
ATOM    455  HB3 ALA A  32       3.101 -22.039 -36.644  1.00 73.98           H  
ATOM    456  O   ALA A  32       2.166 -24.685 -34.310  1.00 73.98           O  
ATOM    457  N   VAL A  33       1.042 -24.363 -36.223  1.00 83.23           N  
ATOM    458  H   VAL A  33       1.115 -24.176 -37.213  1.00 83.23           H  
ATOM    459  CA  VAL A  33      -0.286 -24.616 -35.661  1.00 83.23           C  
ATOM    460  HA  VAL A  33      -0.300 -24.271 -34.627  1.00 83.23           H  
ATOM    461  C   VAL A  33      -0.571 -26.110 -35.674  1.00 83.23           C  
ATOM    462  CB  VAL A  33      -1.368 -23.834 -36.416  1.00 83.23           C  
ATOM    463  HB  VAL A  33      -1.360 -24.118 -37.468  1.00 83.23           H  
ATOM    464  O   VAL A  33      -0.742 -26.723 -36.732  1.00 83.23           O  
ATOM    465  CG1 VAL A  33      -2.766 -24.109 -35.848  1.00 83.23           C  
ATOM    466 HG11 VAL A  33      -2.807 -23.835 -34.794  1.00 83.23           H  
ATOM    467 HG12 VAL A  33      -3.506 -23.532 -36.402  1.00 83.23           H  
ATOM    468 HG13 VAL A  33      -3.017 -25.164 -35.954  1.00 83.23           H  
ATOM    469  CG2 VAL A  33      -1.091 -22.334 -36.312  1.00 83.23           C  
ATOM    470 HG21 VAL A  33      -1.108 -22.016 -35.270  1.00 83.23           H  
ATOM    471 HG22 VAL A  33      -1.855 -21.799 -36.876  1.00 83.23           H  
ATOM    472 HG23 VAL A  33      -0.117 -22.092 -36.738  1.00 83.23           H  
ATOM    473  N   ARG A  34      -0.668 -26.699 -34.486  1.00 78.00           N  
ATOM    474  H   ARG A  34      -0.502 -26.127 -33.670  1.00 78.00           H  
ATOM    475  CA  ARG A  34      -1.142 -28.071 -34.286  1.00 78.00           C  
ATOM    476  HA  ARG A  34      -0.632 -28.735 -34.984  1.00 78.00           H  
ATOM    477  C   ARG A  34      -2.645 -28.185 -34.551  1.00 78.00           C  
ATOM    478  CB  ARG A  34      -0.811 -28.485 -32.856  1.00 78.00           C  
ATOM    479  HB2 ARG A  34      -1.052 -27.663 -32.183  1.00 78.00           H  
ATOM    480  HB3 ARG A  34      -1.445 -29.331 -32.591  1.00 78.00           H  
ATOM    481  O   ARG A  34      -3.405 -27.279 -34.237  1.00 78.00           O  
ATOM    482  CG  ARG A  34       0.662 -28.873 -32.679  1.00 78.00           C  
ATOM    483  HG2 ARG A  34       1.285 -27.988 -32.810  1.00 78.00           H  
ATOM    484  HG3 ARG A  34       0.943 -29.618 -33.423  1.00 78.00           H  
ATOM    485  CD  ARG A  34       0.891 -29.447 -31.278  1.00 78.00           C  
ATOM    486  HD2 ARG A  34       1.965 -29.555 -31.127  1.00 78.00           H  
ATOM    487  HD3 ARG A  34       0.523 -28.733 -30.542  1.00 78.00           H  
ATOM    488  NE  ARG A  34       0.193 -30.740 -31.094  1.00 78.00           N  
ATOM    489  HE  ARG A  34      -0.800 -30.764 -31.278  1.00 78.00           H  
ATOM    490  NH1 ARG A  34       1.988 -32.067 -30.543  1.00 78.00           N  
ATOM    491 HH11 ARG A  34       2.335 -32.987 -30.312  1.00 78.00           H  
ATOM    492 HH12 ARG A  34       2.601 -31.287 -30.733  1.00 78.00           H  
ATOM    493  NH2 ARG A  34      -0.063 -32.921 -30.534  1.00 78.00           N  
ATOM    494 HH21 ARG A  34      -1.062 -32.801 -30.621  1.00 78.00           H  
ATOM    495 HH22 ARG A  34       0.269 -33.825 -30.230  1.00 78.00           H  
ATOM    496  CZ  ARG A  34       0.706 -31.896 -30.725  1.00 78.00           C  
ATOM    497  N   VAL A  35      -3.074 -29.306 -35.131  1.00 79.68           N  
ATOM    498  H   VAL A  35      -2.405 -30.047 -35.288  1.00 79.68           H  
ATOM    499  CA  VAL A  35      -4.478 -29.537 -35.539  1.00 79.68           C  
ATOM    500  HA  VAL A  35      -4.851 -28.624 -36.002  1.00 79.68           H  
ATOM    501  C   VAL A  35      -5.417 -29.836 -34.368  1.00 79.68           C  
ATOM    502  CB  VAL A  35      -4.573 -30.671 -36.579  1.00 79.68           C  
ATOM    503  HB  VAL A  35      -5.624 -30.857 -36.798  1.00 79.68           H  
ATOM    504  O   VAL A  35      -6.621 -29.594 -34.461  1.00 79.68           O  
ATOM    505  CG1 VAL A  35      -3.909 -30.228 -37.884  1.00 79.68           C  
ATOM    506 HG11 VAL A  35      -3.921 -31.045 -38.605  1.00 79.68           H  
ATOM    507 HG12 VAL A  35      -2.875 -29.927 -37.716  1.00 79.68           H  
ATOM    508 HG13 VAL A  35      -4.481 -29.390 -38.283  1.00 79.68           H  
ATOM    509  CG2 VAL A  35      -3.941 -31.993 -36.124  1.00 79.68           C  
ATOM    510 HG21 VAL A  35      -4.429 -32.345 -35.215  1.00 79.68           H  
ATOM    511 HG22 VAL A  35      -4.089 -32.751 -36.893  1.00 79.68           H  
ATOM    512 HG23 VAL A  35      -2.873 -31.880 -35.939  1.00 79.68           H  
ATOM    513  N   ASP A  36      -4.844 -30.357 -33.287  1.00 74.99           N  
ATOM    514  H   ASP A  36      -3.847 -30.516 -33.317  1.00 74.99           H  
ATOM    515  CA  ASP A  36      -5.494 -30.889 -32.093  1.00 74.99           C  
ATOM    516  HA  ASP A  36      -6.535 -31.113 -32.325  1.00 74.99           H  
ATOM    517  C   ASP A  36      -5.494 -29.909 -30.908  1.00 74.99           C  
ATOM    518  CB  ASP A  36      -4.791 -32.215 -31.730  1.00 74.99           C  
ATOM    519  HB2 ASP A  36      -5.280 -32.632 -30.849  1.00 74.99           H  
ATOM    520  HB3 ASP A  36      -4.941 -32.919 -32.549  1.00 74.99           H  
ATOM    521  O   ASP A  36      -6.403 -29.961 -30.079  1.00 74.99           O  
ATOM    522  CG  ASP A  36      -3.275 -32.108 -31.461  1.00 74.99           C  
ATOM    523  OD1 ASP A  36      -2.550 -31.378 -32.180  1.00 74.99           O  
ATOM    524  OD2 ASP A  36      -2.767 -32.786 -30.546  1.00 74.99           O  
ATOM    525  N   THR A  37      -4.515 -28.999 -30.844  1.00 73.54           N  
ATOM    526  H   THR A  37      -3.802 -29.021 -31.559  1.00 73.54           H  
ATOM    527  CA  THR A  37      -4.368 -28.012 -29.762  1.00 73.54           C  
ATOM    528  HA  THR A  37      -4.301 -28.554 -28.818  1.00 73.54           H  
ATOM    529  C   THR A  37      -5.572 -27.080 -29.679  1.00 73.54           C  
ATOM    530  CB  THR A  37      -3.076 -27.200 -29.942  1.00 73.54           C  
ATOM    531  HB  THR A  37      -3.077 -26.722 -30.922  1.00 73.54           H  
ATOM    532  O   THR A  37      -5.993 -26.506 -30.686  1.00 73.54           O  
ATOM    533  CG2 THR A  37      -2.839 -26.142 -28.865  1.00 73.54           C  
ATOM    534 HG21 THR A  37      -2.921 -26.579 -27.869  1.00 73.54           H  
ATOM    535 HG22 THR A  37      -3.574 -25.344 -28.962  1.00 73.54           H  
ATOM    536 HG23 THR A  37      -1.850 -25.702 -28.988  1.00 73.54           H  
ATOM    537  OG1 THR A  37      -1.980 -28.082 -29.852  1.00 73.54           O  
ATOM    538  HG1 THR A  37      -1.926 -28.348 -28.931  1.00 73.54           H  
ATOM    539  N   ALA A  38      -6.108 -26.913 -28.467  1.00 76.45           N  
ATOM    540  H   ALA A  38      -5.702 -27.370 -27.663  1.00 76.45           H  
ATOM    541  CA  ALA A  38      -7.219 -26.009 -28.233  1.00 76.45           C  
ATOM    542  HA  ALA A  38      -7.992 -26.271 -28.955  1.00 76.45           H  
ATOM    543  C   ALA A  38      -6.797 -24.552 -28.463  1.00 76.45           C  
ATOM    544  CB  ALA A  38      -7.788 -26.232 -26.829  1.00 76.45           C  
ATOM    545  HB1 ALA A  38      -8.678 -25.618 -26.692  1.00 76.45           H  
ATOM    546  HB2 ALA A  38      -7.046 -25.953 -26.080  1.00 76.45           H  
ATOM    547  HB3 ALA A  38      -8.055 -27.280 -26.694  1.00 76.45           H  
ATOM    548  O   ALA A  38      -5.694 -24.151 -28.095  1.00 76.45           O  
ATOM    549  N   PHE A  39      -7.681 -23.736 -29.035  1.00 80.07           N  
ATOM    550  H   PHE A  39      -8.554 -24.131 -29.355  1.00 80.07           H  
ATOM    551  CA  PHE A  39      -7.391 -22.340 -29.350  1.00 80.07           C  
ATOM    552  HA  PHE A  39      -6.535 -22.315 -30.024  1.00 80.07           H  
ATOM    553  C   PHE A  39      -6.953 -21.553 -28.109  1.00 80.07           C  
ATOM    554  CB  PHE A  39      -8.611 -21.720 -30.053  1.00 80.07           C  
ATOM    555  HB2 PHE A  39      -9.501 -21.899 -29.449  1.00 80.07           H  
ATOM    556  HB3 PHE A  39      -8.472 -20.641 -30.111  1.00 80.07           H  
ATOM    557  O   PHE A  39      -5.951 -20.845 -28.163  1.00 80.07           O  
ATOM    558  CG  PHE A  39      -8.845 -22.220 -31.470  1.00 80.07           C  
ATOM    559  CD1 PHE A  39      -7.779 -22.235 -32.389  1.00 80.07           C  
ATOM    560  HD1 PHE A  39      -6.794 -21.912 -32.088  1.00 80.07           H  
ATOM    561  CD2 PHE A  39     -10.122 -22.633 -31.897  1.00 80.07           C  
ATOM    562  HD2 PHE A  39     -10.949 -22.641 -31.203  1.00 80.07           H  
ATOM    563  CE1 PHE A  39      -7.981 -22.666 -33.706  1.00 80.07           C  
ATOM    564  HE1 PHE A  39      -7.138 -22.686 -34.381  1.00 80.07           H  
ATOM    565  CE2 PHE A  39     -10.329 -23.024 -33.234  1.00 80.07           C  
ATOM    566  HE2 PHE A  39     -11.315 -23.307 -33.571  1.00 80.07           H  
ATOM    567  CZ  PHE A  39      -9.258 -23.049 -34.140  1.00 80.07           C  
ATOM    568  HZ  PHE A  39      -9.420 -23.359 -35.162  1.00 80.07           H  
ATOM    569  N   LYS A  40      -7.612 -21.753 -26.963  1.00 66.08           N  
ATOM    570  H   LYS A  40      -8.408 -22.374 -26.976  1.00 66.08           H  
ATOM    571  CA  LYS A  40      -7.205 -21.135 -25.692  1.00 66.08           C  
ATOM    572  HA  LYS A  40      -7.279 -20.052 -25.793  1.00 66.08           H  
ATOM    573  C   LYS A  40      -5.737 -21.431 -25.337  1.00 66.08           C  
ATOM    574  CB  LYS A  40      -8.160 -21.601 -24.584  1.00 66.08           C  
ATOM    575  HB2 LYS A  40      -7.997 -22.660 -24.383  1.00 66.08           H  
ATOM    576  HB3 LYS A  40      -9.190 -21.458 -24.911  1.00 66.08           H  
ATOM    577  O   LYS A  40      -4.997 -20.514 -24.998  1.00 66.08           O  
ATOM    578  CG  LYS A  40      -7.934 -20.791 -23.302  1.00 66.08           C  
ATOM    579  HG2 LYS A  40      -6.894 -20.886 -22.989  1.00 66.08           H  
ATOM    580  HG3 LYS A  40      -8.143 -19.741 -23.504  1.00 66.08           H  
ATOM    581  CD  LYS A  40      -8.826 -21.276 -22.157  1.00 66.08           C  
ATOM    582  HD2 LYS A  40      -9.875 -21.175 -22.437  1.00 66.08           H  
ATOM    583  HD3 LYS A  40      -8.598 -22.320 -21.946  1.00 66.08           H  
ATOM    584  CE  LYS A  40      -8.516 -20.411 -20.931  1.00 66.08           C  
ATOM    585  HE2 LYS A  40      -8.772 -19.376 -21.160  1.00 66.08           H  
ATOM    586  HE3 LYS A  40      -7.442 -20.447 -20.751  1.00 66.08           H  
ATOM    587  NZ  LYS A  40      -9.244 -20.869 -19.725  1.00 66.08           N  
ATOM    588  HZ1 LYS A  40      -8.969 -21.814 -19.496  1.00 66.08           H  
ATOM    589  HZ2 LYS A  40      -9.015 -20.271 -18.944  1.00 66.08           H  
ATOM    590  HZ3 LYS A  40     -10.242 -20.837 -19.879  1.00 66.08           H  
ATOM    591  N   ASP A  41      -5.302 -22.682 -25.485  1.00 66.49           N  
ATOM    592  H   ASP A  41      -5.952 -23.386 -25.803  1.00 66.49           H  
ATOM    593  CA  ASP A  41      -3.935 -23.119 -25.159  1.00 66.49           C  
ATOM    594  HA  ASP A  41      -3.643 -22.679 -24.205  1.00 66.49           H  
ATOM    595  C   ASP A  41      -2.906 -22.674 -26.212  1.00 66.49           C  
ATOM    596  CB  ASP A  41      -3.893 -24.647 -25.010  1.00 66.49           C  
ATOM    597  HB2 ASP A  41      -2.891 -24.941 -24.696  1.00 66.49           H  
ATOM    598  HB3 ASP A  41      -4.080 -25.097 -25.985  1.00 66.49           H  
ATOM    599  O   ASP A  41      -1.720 -22.547 -25.916  1.00 66.49           O  
ATOM    600  CG  ASP A  41      -4.899 -25.214 -24.003  1.00 66.49           C  
ATOM    601  OD1 ASP A  41      -5.263 -24.504 -23.037  1.00 66.49           O  
ATOM    602  OD2 ASP A  41      -5.333 -26.363 -24.244  1.00 66.49           O  
ATOM    603  N   ALA A  42      -3.355 -22.393 -27.439  1.00 70.87           N  
ATOM    604  H   ALA A  42      -4.332 -22.564 -27.631  1.00 70.87           H  
ATOM    605  CA  ALA A  42      -2.554 -21.744 -28.476  1.00 70.87           C  
ATOM    606  HA  ALA A  42      -1.548 -22.160 -28.436  1.00 70.87           H  
ATOM    607  C   ALA A  42      -2.402 -20.220 -28.262  1.00 70.87           C  
ATOM    608  CB  ALA A  42      -3.154 -22.092 -29.846  1.00 70.87           C  
ATOM    609  HB1 ALA A  42      -3.240 -23.173 -29.951  1.00 70.87           H  
ATOM    610  HB2 ALA A  42      -2.502 -21.711 -30.633  1.00 70.87           H  
ATOM    611  HB3 ALA A  42      -4.140 -21.639 -29.948  1.00 70.87           H  
ATOM    612  O   ALA A  42      -1.746 -19.561 -29.064  1.00 70.87           O  
ATOM    613  N   GLY A  43      -2.992 -19.656 -27.201  1.00 65.88           N  
ATOM    614  H   GLY A  43      -3.503 -20.248 -26.562  1.00 65.88           H  
ATOM    615  CA  GLY A  43      -2.923 -18.228 -26.885  1.00 65.88           C  
ATOM    616  HA2 GLY A  43      -2.972 -18.115 -25.802  1.00 65.88           H  
ATOM    617  HA3 GLY A  43      -1.972 -17.818 -27.226  1.00 65.88           H  
ATOM    618  C   GLY A  43      -4.049 -17.386 -27.485  1.00 65.88           C  
ATOM    619  O   GLY A  43      -3.883 -16.176 -27.608  1.00 65.88           O  
ATOM    620  N   PHE A  44      -5.186 -17.988 -27.863  1.00 70.12           N  
ATOM    621  H   PHE A  44      -5.280 -18.987 -27.749  1.00 70.12           H  
ATOM    622  CA  PHE A  44      -6.354 -17.205 -28.270  1.00 70.12           C  
ATOM    623  HA  PHE A  44      -6.002 -16.442 -28.964  1.00 70.12           H  
ATOM    624  C   PHE A  44      -7.005 -16.485 -27.085  1.00 70.12           C  
ATOM    625  CB  PHE A  44      -7.407 -18.030 -29.015  1.00 70.12           C  
ATOM    626  HB2 PHE A  44      -8.357 -17.500 -28.947  1.00 70.12           H  
ATOM    627  HB3 PHE A  44      -7.564 -18.984 -28.510  1.00 70.12           H  
ATOM    628  O   PHE A  44      -7.468 -17.102 -26.123  1.00 70.12           O  
ATOM    629  CG  PHE A  44      -7.108 -18.238 -30.483  1.00 70.12           C  
ATOM    630  CD1 PHE A  44      -7.791 -17.470 -31.436  1.00 70.12           C  
ATOM    631  HD1 PHE A  44      -8.517 -16.743 -31.102  1.00 70.12           H  
ATOM    632  CD2 PHE A  44      -6.141 -19.161 -30.909  1.00 70.12           C  
ATOM    633  HD2 PHE A  44      -5.560 -19.716 -30.187  1.00 70.12           H  
ATOM    634  CE1 PHE A  44      -7.504 -17.607 -32.802  1.00 70.12           C  
ATOM    635  HE1 PHE A  44      -8.009 -16.972 -33.515  1.00 70.12           H  
ATOM    636  CE2 PHE A  44      -5.882 -19.332 -32.274  1.00 70.12           C  
ATOM    637  HE2 PHE A  44      -5.135 -20.054 -32.569  1.00 70.12           H  
ATOM    638  CZ  PHE A  44      -6.547 -18.541 -33.226  1.00 70.12           C  
ATOM    639  HZ  PHE A  44      -6.309 -18.629 -34.276  1.00 70.12           H  
ATOM    640  N   ASP A  45      -7.121 -15.175 -27.246  1.00 58.51           N  
ATOM    641  H   ASP A  45      -6.724 -14.801 -28.096  1.00 58.51           H  
ATOM    642  CA  ASP A  45      -7.933 -14.247 -26.469  1.00 58.51           C  
ATOM    643  HA  ASP A  45      -8.302 -14.756 -25.579  1.00 58.51           H  
ATOM    644  C   ASP A  45      -9.161 -13.778 -27.279  1.00 58.51           C  
ATOM    645  CB  ASP A  45      -7.037 -13.081 -26.006  1.00 58.51           C  
ATOM    646  HB2 ASP A  45      -7.618 -12.435 -25.347  1.00 58.51           H  
ATOM    647  HB3 ASP A  45      -6.221 -13.492 -25.412  1.00 58.51           H  
ATOM    648  O   ASP A  45      -9.412 -14.229 -28.399  1.00 58.51           O  
ATOM    649  CG  ASP A  45      -6.438 -12.216 -27.129  1.00 58.51           C  
ATOM    650  OD1 ASP A  45      -6.922 -12.288 -28.290  1.00 58.51           O  
ATOM    651  OD2 ASP A  45      -5.518 -11.435 -26.802  1.00 58.51           O  
ATOM    652  N   SER A  46      -9.950 -12.855 -26.725  1.00 50.90           N  
ATOM    653  H   SER A  46      -9.748 -12.542 -25.786  1.00 50.90           H  
ATOM    654  CA  SER A  46     -11.156 -12.331 -27.382  1.00 50.90           C  
ATOM    655  HA  SER A  46     -11.832 -13.163 -27.577  1.00 50.90           H  
ATOM    656  C   SER A  46     -10.885 -11.630 -28.723  1.00 50.90           C  
ATOM    657  CB  SER A  46     -11.867 -11.346 -26.450  1.00 50.90           C  
ATOM    658  HB2 SER A  46     -11.218 -10.489 -26.267  1.00 50.90           H  
ATOM    659  HB3 SER A  46     -12.786 -11.000 -26.922  1.00 50.90           H  
ATOM    660  O   SER A  46     -11.737 -11.688 -29.612  1.00 50.90           O  
ATOM    661  OG  SER A  46     -12.177 -11.973 -25.219  1.00 50.90           O  
ATOM    662  HG  SER A  46     -12.521 -11.313 -24.612  1.00 50.90           H  
ATOM    663  N   LEU A  47      -9.725 -10.981 -28.892  1.00 52.02           N  
ATOM    664  H   LEU A  47      -9.002 -11.093 -28.195  1.00 52.02           H  
ATOM    665  CA  LEU A  47      -9.369 -10.275 -30.128  1.00 52.02           C  
ATOM    666  HA  LEU A  47     -10.221  -9.680 -30.456  1.00 52.02           H  
ATOM    667  C   LEU A  47      -9.050 -11.284 -31.235  1.00 52.02           C  
ATOM    668  CB  LEU A  47      -8.171  -9.337 -29.864  1.00 52.02           C  
ATOM    669  HB2 LEU A  47      -7.350  -9.926 -29.456  1.00 52.02           H  
ATOM    670  HB3 LEU A  47      -8.450  -8.597 -29.115  1.00 52.02           H  
ATOM    671  O   LEU A  47      -9.686 -11.297 -32.289  1.00 52.02           O  
ATOM    672  CG  LEU A  47      -7.668  -8.612 -31.132  1.00 52.02           C  
ATOM    673  HG  LEU A  47      -7.528  -9.328 -31.942  1.00 52.02           H  
ATOM    674  CD1 LEU A  47      -8.655  -7.539 -31.594  1.00 52.02           C  
ATOM    675 HD11 LEU A  47      -8.825  -6.811 -30.801  1.00 52.02           H  
ATOM    676 HD12 LEU A  47      -8.256  -7.024 -32.467  1.00 52.02           H  
ATOM    677 HD13 LEU A  47      -9.604  -7.996 -31.878  1.00 52.02           H  
ATOM    678  CD2 LEU A  47      -6.311  -7.961 -30.881  1.00 52.02           C  
ATOM    679 HD21 LEU A  47      -6.402  -7.205 -30.101  1.00 52.02           H  
ATOM    680 HD22 LEU A  47      -5.956  -7.488 -31.797  1.00 52.02           H  
ATOM    681 HD23 LEU A  47      -5.591  -8.717 -30.567  1.00 52.02           H  
ATOM    682  N   THR A  48      -8.093 -12.166 -30.966  1.00 68.92           N  
ATOM    683  H   THR A  48      -7.654 -12.118 -30.058  1.00 68.92           H  
ATOM    684  CA  THR A  48      -7.654 -13.213 -31.899  1.00 68.92           C  
ATOM    685  HA  THR A  48      -7.338 -12.743 -32.830  1.00 68.92           H  
ATOM    686  C   THR A  48      -8.798 -14.174 -32.248  1.00 68.92           C  
ATOM    687  CB  THR A  48      -6.449 -13.965 -31.313  1.00 68.92           C  
ATOM    688  HB  THR A  48      -6.268 -14.867 -31.898  1.00 68.92           H  
ATOM    689  O   THR A  48      -8.946 -14.570 -33.407  1.00 68.92           O  
ATOM    690  CG2 THR A  48      -5.169 -13.121 -31.298  1.00 68.92           C  
ATOM    691 HG21 THR A  48      -4.678 -13.180 -30.327  1.00 68.92           H  
ATOM    692 HG22 THR A  48      -5.388 -12.075 -31.514  1.00 68.92           H  
ATOM    693 HG23 THR A  48      -4.480 -13.495 -32.056  1.00 68.92           H  
ATOM    694  OG1 THR A  48      -6.726 -14.347 -29.993  1.00 68.92           O  
ATOM    695  HG1 THR A  48      -6.720 -13.556 -29.448  1.00 68.92           H  
ATOM    696  N   ALA A  49      -9.692 -14.471 -31.297  1.00 69.58           N  
ATOM    697  H   ALA A  49      -9.488 -14.180 -30.352  1.00 69.58           H  
ATOM    698  CA  ALA A  49     -10.928 -15.223 -31.529  1.00 69.58           C  
ATOM    699  HA  ALA A  49     -10.682 -16.230 -31.868  1.00 69.58           H  
ATOM    700  C   ALA A  49     -11.823 -14.569 -32.594  1.00 69.58           C  
ATOM    701  CB  ALA A  49     -11.678 -15.311 -30.196  1.00 69.58           C  
ATOM    702  HB1 ALA A  49     -11.845 -14.313 -29.790  1.00 69.58           H  
ATOM    703  HB2 ALA A  49     -11.092 -15.883 -29.477  1.00 69.58           H  
ATOM    704  HB3 ALA A  49     -12.649 -15.785 -30.342  1.00 69.58           H  
ATOM    705  O   ALA A  49     -12.265 -15.222 -33.549  1.00 69.58           O  
ATOM    706  N   VAL A  50     -12.074 -13.265 -32.447  1.00 63.35           N  
ATOM    707  H   VAL A  50     -11.653 -12.787 -31.663  1.00 63.35           H  
ATOM    708  CA  VAL A  50     -12.876 -12.474 -33.386  1.00 63.35           C  
ATOM    709  HA  VAL A  50     -13.816 -12.999 -33.550  1.00 63.35           H  
ATOM    710  C   VAL A  50     -12.190 -12.372 -34.747  1.00 63.35           C  
ATOM    711  CB  VAL A  50     -13.190 -11.091 -32.775  1.00 63.35           C  
ATOM    712  HB  VAL A  50     -12.303 -10.704 -32.273  1.00 63.35           H  
ATOM    713  O   VAL A  50     -12.867 -12.545 -35.766  1.00 63.35           O  
ATOM    714  CG1 VAL A  50     -13.627 -10.046 -33.813  1.00 63.35           C  
ATOM    715 HG11 VAL A  50     -14.029  -9.165 -33.313  1.00 63.35           H  
ATOM    716 HG12 VAL A  50     -14.351 -10.452 -34.520  1.00 63.35           H  
ATOM    717 HG13 VAL A  50     -12.751  -9.712 -34.368  1.00 63.35           H  
ATOM    718  CG2 VAL A  50     -14.309 -11.246 -31.735  1.00 63.35           C  
ATOM    719 HG21 VAL A  50     -14.496 -10.285 -31.258  1.00 63.35           H  
ATOM    720 HG22 VAL A  50     -15.226 -11.619 -32.192  1.00 63.35           H  
ATOM    721 HG23 VAL A  50     -13.993 -11.944 -30.960  1.00 63.35           H  
ATOM    722  N   GLU A  51     -10.873 -12.157 -34.779  1.00 70.91           N  
ATOM    723  H   GLU A  51     -10.396 -11.988 -33.905  1.00 70.91           H  
ATOM    724  CA  GLU A  51     -10.099 -12.019 -36.014  1.00 70.91           C  
ATOM    725  HA  GLU A  51     -10.574 -11.244 -36.616  1.00 70.91           H  
ATOM    726  C   GLU A  51     -10.096 -13.314 -36.840  1.00 70.91           C  
ATOM    727  CB  GLU A  51      -8.665 -11.556 -35.705  1.00 70.91           C  
ATOM    728  HB2 GLU A  51      -8.078 -12.399 -35.340  1.00 70.91           H  
ATOM    729  HB3 GLU A  51      -8.684 -10.778 -34.942  1.00 70.91           H  
ATOM    730  O   GLU A  51     -10.411 -13.281 -38.034  1.00 70.91           O  
ATOM    731  CG  GLU A  51      -8.036 -10.980 -36.983  1.00 70.91           C  
ATOM    732  HG2 GLU A  51      -8.222 -11.668 -37.807  1.00 70.91           H  
ATOM    733  HG3 GLU A  51      -8.534 -10.043 -37.228  1.00 70.91           H  
ATOM    734  CD  GLU A  51      -6.524 -10.744 -36.898  1.00 70.91           C  
ATOM    735  OE1 GLU A  51      -5.901 -10.874 -37.982  1.00 70.91           O  
ATOM    736  OE2 GLU A  51      -5.990 -10.487 -35.803  1.00 70.91           O  
ATOM    737  N   LEU A  52      -9.836 -14.472 -36.215  1.00 81.07           N  
ATOM    738  H   LEU A  52      -9.581 -14.444 -35.238  1.00 81.07           H  
ATOM    739  CA  LEU A  52      -9.915 -15.772 -36.891  1.00 81.07           C  
ATOM    740  HA  LEU A  52      -9.212 -15.770 -37.724  1.00 81.07           H  
ATOM    741  C   LEU A  52     -11.311 -15.999 -37.468  1.00 81.07           C  
ATOM    742  CB  LEU A  52      -9.533 -16.901 -35.917  1.00 81.07           C  
ATOM    743  HB2 LEU A  52     -10.146 -16.814 -35.020  1.00 81.07           H  
ATOM    744  HB3 LEU A  52      -8.489 -16.767 -35.633  1.00 81.07           H  
ATOM    745  O   LEU A  52     -11.450 -16.339 -38.644  1.00 81.07           O  
ATOM    746  CG  LEU A  52      -9.711 -18.318 -36.504  1.00 81.07           C  
ATOM    747  HG  LEU A  52     -10.732 -18.448 -36.861  1.00 81.07           H  
ATOM    748  CD1 LEU A  52      -8.752 -18.577 -37.669  1.00 81.07           C  
ATOM    749 HD11 LEU A  52      -7.723 -18.437 -37.337  1.00 81.07           H  
ATOM    750 HD12 LEU A  52      -8.964 -17.891 -38.489  1.00 81.07           H  
ATOM    751 HD13 LEU A  52      -8.883 -19.597 -38.031  1.00 81.07           H  
ATOM    752  CD2 LEU A  52      -9.479 -19.371 -35.429  1.00 81.07           C  
ATOM    753 HD21 LEU A  52      -8.470 -19.286 -35.028  1.00 81.07           H  
ATOM    754 HD22 LEU A  52     -10.187 -19.218 -34.615  1.00 81.07           H  
ATOM    755 HD23 LEU A  52      -9.628 -20.371 -35.837  1.00 81.07           H  
ATOM    756  N   ARG A  53     -12.355 -15.763 -36.669  1.00 75.12           N  
ATOM    757  H   ARG A  53     -12.160 -15.484 -35.718  1.00 75.12           H  
ATOM    758  CA  ARG A  53     -13.751 -15.897 -37.096  1.00 75.12           C  
ATOM    759  HA  ARG A  53     -13.912 -16.920 -37.439  1.00 75.12           H  
ATOM    760  C   ARG A  53     -14.074 -14.998 -38.290  1.00 75.12           C  
ATOM    761  CB  ARG A  53     -14.615 -15.651 -35.852  1.00 75.12           C  
ATOM    762  HB2 ARG A  53     -14.370 -16.435 -35.135  1.00 75.12           H  
ATOM    763  HB3 ARG A  53     -14.323 -14.711 -35.385  1.00 75.12           H  
ATOM    764  O   ARG A  53     -14.746 -15.448 -39.217  1.00 75.12           O  
ATOM    765  CG  ARG A  53     -16.136 -15.678 -36.045  1.00 75.12           C  
ATOM    766  HG2 ARG A  53     -16.556 -15.855 -35.054  1.00 75.12           H  
ATOM    767  HG3 ARG A  53     -16.417 -16.512 -36.688  1.00 75.12           H  
ATOM    768  CD  ARG A  53     -16.770 -14.385 -36.575  1.00 75.12           C  
ATOM    769  HD2 ARG A  53     -17.848 -14.546 -36.603  1.00 75.12           H  
ATOM    770  HD3 ARG A  53     -16.434 -14.193 -37.594  1.00 75.12           H  
ATOM    771  NE  ARG A  53     -16.435 -13.226 -35.722  1.00 75.12           N  
ATOM    772  HE  ARG A  53     -15.461 -13.124 -35.475  1.00 75.12           H  
ATOM    773  NH1 ARG A  53     -18.498 -12.220 -35.654  1.00 75.12           N  
ATOM    774 HH11 ARG A  53     -19.095 -11.510 -35.256  1.00 75.12           H  
ATOM    775 HH12 ARG A  53     -18.872 -13.018 -36.148  1.00 75.12           H  
ATOM    776  NH2 ARG A  53     -16.807 -11.336 -34.510  1.00 75.12           N  
ATOM    777 HH21 ARG A  53     -17.401 -10.580 -34.199  1.00 75.12           H  
ATOM    778 HH22 ARG A  53     -15.840 -11.341 -34.219  1.00 75.12           H  
ATOM    779  CZ  ARG A  53     -17.240 -12.266 -35.310  1.00 75.12           C  
ATOM    780  N   ASN A  54     -13.569 -13.764 -38.314  1.00 74.89           N  
ATOM    781  H   ASN A  54     -13.031 -13.459 -37.515  1.00 74.89           H  
ATOM    782  CA  ASN A  54     -13.741 -12.837 -39.435  1.00 74.89           C  
ATOM    783  HA  ASN A  54     -14.796 -12.805 -39.706  1.00 74.89           H  
ATOM    784  C   ASN A  54     -12.989 -13.310 -40.695  1.00 74.89           C  
ATOM    785  CB  ASN A  54     -13.317 -11.425 -38.986  1.00 74.89           C  
ATOM    786  HB2 ASN A  54     -13.228 -10.781 -39.861  1.00 74.89           H  
ATOM    787  HB3 ASN A  54     -12.341 -11.469 -38.504  1.00 74.89           H  
ATOM    788  O   ASN A  54     -13.572 -13.331 -41.781  1.00 74.89           O  
ATOM    789  CG  ASN A  54     -14.306 -10.757 -38.039  1.00 74.89           C  
ATOM    790  ND2 ASN A  54     -13.893  -9.697 -37.383  1.00 74.89           N  
ATOM    791 HD21 ASN A  54     -14.527  -9.211 -36.765  1.00 74.89           H  
ATOM    792 HD22 ASN A  54     -12.937  -9.376 -37.448  1.00 74.89           H  
ATOM    793  OD1 ASN A  54     -15.464 -11.148 -37.917  1.00 74.89           O  
ATOM    794  N   ARG A  55     -11.738 -13.772 -40.560  1.00 83.23           N  
ATOM    795  H   ARG A  55     -11.316 -13.717 -39.644  1.00 83.23           H  
ATOM    796  CA  ARG A  55     -10.942 -14.349 -41.662  1.00 83.23           C  
ATOM    797  HA  ARG A  55     -10.872 -13.626 -42.475  1.00 83.23           H  
ATOM    798  C   ARG A  55     -11.592 -15.600 -42.256  1.00 83.23           C  
ATOM    799  CB  ARG A  55      -9.529 -14.665 -41.154  1.00 83.23           C  
ATOM    800  HB2 ARG A  55      -9.604 -15.201 -40.208  1.00 83.23           H  
ATOM    801  HB3 ARG A  55      -9.026 -15.317 -41.868  1.00 83.23           H  
ATOM    802  O   ARG A  55     -11.690 -15.709 -43.477  1.00 83.23           O  
ATOM    803  CG  ARG A  55      -8.671 -13.404 -40.970  1.00 83.23           C  
ATOM    804  HG2 ARG A  55      -9.247 -12.612 -40.491  1.00 83.23           H  
ATOM    805  HG3 ARG A  55      -8.324 -13.056 -41.943  1.00 83.23           H  
ATOM    806  CD  ARG A  55      -7.480 -13.748 -40.078  1.00 83.23           C  
ATOM    807  HD2 ARG A  55      -7.868 -13.946 -39.079  1.00 83.23           H  
ATOM    808  HD3 ARG A  55      -6.999 -14.662 -40.428  1.00 83.23           H  
ATOM    809  NE  ARG A  55      -6.499 -12.656 -39.986  1.00 83.23           N  
ATOM    810  HE  ARG A  55      -6.606 -11.994 -39.231  1.00 83.23           H  
ATOM    811  NH1 ARG A  55      -4.933 -13.401 -41.495  1.00 83.23           N  
ATOM    812 HH11 ARG A  55      -3.990 -13.338 -41.852  1.00 83.23           H  
ATOM    813 HH12 ARG A  55      -5.547 -14.156 -41.765  1.00 83.23           H  
ATOM    814  NH2 ARG A  55      -4.484 -11.682 -40.121  1.00 83.23           N  
ATOM    815 HH21 ARG A  55      -3.496 -11.700 -40.329  1.00 83.23           H  
ATOM    816 HH22 ARG A  55      -4.793 -11.176 -39.303  1.00 83.23           H  
ATOM    817  CZ  ARG A  55      -5.313 -12.586 -40.548  1.00 83.23           C  
ATOM    818  N   MET A  56     -12.101 -16.503 -41.415  1.00 86.52           N  
ATOM    819  H   MET A  56     -11.947 -16.361 -40.427  1.00 86.52           H  
ATOM    820  CA  MET A  56     -12.872 -17.678 -41.843  1.00 86.52           C  
ATOM    821  HA  MET A  56     -12.274 -18.275 -42.532  1.00 86.52           H  
ATOM    822  C   MET A  56     -14.137 -17.279 -42.608  1.00 86.52           C  
ATOM    823  CB  MET A  56     -13.244 -18.544 -40.632  1.00 86.52           C  
ATOM    824  HB2 MET A  56     -13.758 -17.927 -39.894  1.00 86.52           H  
ATOM    825  HB3 MET A  56     -13.928 -19.327 -40.960  1.00 86.52           H  
ATOM    826  O   MET A  56     -14.419 -17.854 -43.661  1.00 86.52           O  
ATOM    827  CG  MET A  56     -12.061 -19.232 -39.949  1.00 86.52           C  
ATOM    828  HG2 MET A  56     -12.437 -19.667 -39.023  1.00 86.52           H  
ATOM    829  HG3 MET A  56     -11.300 -18.501 -39.678  1.00 86.52           H  
ATOM    830  SD  MET A  56     -11.281 -20.560 -40.900  1.00 86.52           S  
ATOM    831  CE  MET A  56     -10.002 -19.649 -41.783  1.00 86.52           C  
ATOM    832  HE1 MET A  56     -10.417 -19.175 -42.672  1.00 86.52           H  
ATOM    833  HE2 MET A  56      -9.218 -20.341 -42.092  1.00 86.52           H  
ATOM    834  HE3 MET A  56      -9.582 -18.892 -41.121  1.00 86.52           H  
ATOM    835  N   ARG A  57     -14.855 -16.251 -42.136  1.00 80.09           N  
ATOM    836  H   ARG A  57     -14.577 -15.851 -41.252  1.00 80.09           H  
ATOM    837  CA  ARG A  57     -16.033 -15.688 -42.815  1.00 80.09           C  
ATOM    838  HA  ARG A  57     -16.780 -16.475 -42.916  1.00 80.09           H  
ATOM    839  C   ARG A  57     -15.709 -15.226 -44.234  1.00 80.09           C  
ATOM    840  CB  ARG A  57     -16.603 -14.521 -41.981  1.00 80.09           C  
ATOM    841  HB2 ARG A  57     -16.094 -14.447 -41.020  1.00 80.09           H  
ATOM    842  HB3 ARG A  57     -16.459 -13.575 -42.502  1.00 80.09           H  
ATOM    843  O   ARG A  57     -16.429 -15.562 -45.168  1.00 80.09           O  
ATOM    844  CG  ARG A  57     -18.090 -14.740 -41.719  1.00 80.09           C  
ATOM    845  HG2 ARG A  57     -18.593 -14.806 -42.683  1.00 80.09           H  
ATOM    846  HG3 ARG A  57     -18.212 -15.672 -41.167  1.00 80.09           H  
ATOM    847  CD  ARG A  57     -18.732 -13.607 -40.921  1.00 80.09           C  
ATOM    848  HD2 ARG A  57     -18.042 -13.281 -40.142  1.00 80.09           H  
ATOM    849  HD3 ARG A  57     -19.638 -13.990 -40.450  1.00 80.09           H  
ATOM    850  NE  ARG A  57     -19.091 -12.492 -41.814  1.00 80.09           N  
ATOM    851  HE  ARG A  57     -19.042 -12.687 -42.804  1.00 80.09           H  
ATOM    852  NH1 ARG A  57     -19.505 -10.907 -40.208  1.00 80.09           N  
ATOM    853 HH11 ARG A  57     -19.156 -11.547 -39.509  1.00 80.09           H  
ATOM    854 HH12 ARG A  57     -19.687  -9.945 -39.959  1.00 80.09           H  
ATOM    855  NH2 ARG A  57     -19.760 -10.390 -42.363  1.00 80.09           N  
ATOM    856 HH21 ARG A  57     -19.960  -9.439 -42.087  1.00 80.09           H  
ATOM    857 HH22 ARG A  57     -19.652 -10.614 -43.342  1.00 80.09           H  
ATOM    858  CZ  ARG A  57     -19.451 -11.274 -41.457  1.00 80.09           C  
ATOM    859  N   THR A  58     -14.610 -14.495 -44.404  1.00 84.17           N  
ATOM    860  H   THR A  58     -14.111 -14.191 -43.579  1.00 84.17           H  
ATOM    861  CA  THR A  58     -14.157 -13.996 -45.713  1.00 84.17           C  
ATOM    862  HA  THR A  58     -14.994 -13.508 -46.213  1.00 84.17           H  
ATOM    863  C   THR A  58     -13.677 -15.124 -46.627  1.00 84.17           C  
ATOM    864  CB  THR A  58     -13.050 -12.952 -45.518  1.00 84.17           C  
ATOM    865  HB  THR A  58     -12.206 -13.407 -45.000  1.00 84.17           H  
ATOM    866  O   THR A  58     -13.986 -15.116 -47.814  1.00 84.17           O  
ATOM    867  CG2 THR A  58     -12.562 -12.320 -46.821  1.00 84.17           C  
ATOM    868 HG21 THR A  58     -11.848 -11.526 -46.601  1.00 84.17           H  
ATOM    869 HG22 THR A  58     -13.407 -11.902 -47.369  1.00 84.17           H  
ATOM    870 HG23 THR A  58     -12.067 -13.068 -47.440  1.00 84.17           H  
ATOM    871  OG1 THR A  58     -13.564 -11.903 -44.732  1.00 84.17           O  
ATOM    872  HG1 THR A  58     -12.823 -11.396 -44.390  1.00 84.17           H  
ATOM    873  N   ALA A  59     -12.953 -16.110 -46.090  1.00 88.94           N  
ATOM    874  H   ALA A  59     -12.699 -16.052 -45.114  1.00 88.94           H  
ATOM    875  CA  ALA A  59     -12.401 -17.213 -46.877  1.00 88.94           C  
ATOM    876  HA  ALA A  59     -11.940 -16.802 -47.775  1.00 88.94           H  
ATOM    877  C   ALA A  59     -13.453 -18.238 -47.345  1.00 88.94           C  
ATOM    878  CB  ALA A  59     -11.307 -17.887 -46.043  1.00 88.94           C  
ATOM    879  HB1 ALA A  59     -11.739 -18.333 -45.147  1.00 88.94           H  
ATOM    880  HB2 ALA A  59     -10.836 -18.665 -46.643  1.00 88.94           H  
ATOM    881  HB3 ALA A  59     -10.553 -17.154 -45.755  1.00 88.94           H  
ATOM    882  O   ALA A  59     -13.249 -18.894 -48.364  1.00 88.94           O  
ATOM    883  N   THR A  60     -14.561 -18.388 -46.610  1.00 84.25           N  
ATOM    884  H   THR A  60     -14.632 -17.858 -45.753  1.00 84.25           H  
ATOM    885  CA  THR A  60     -15.598 -19.402 -46.889  1.00 84.25           C  
ATOM    886  HA  THR A  60     -15.258 -20.056 -47.693  1.00 84.25           H  
ATOM    887  C   THR A  60     -16.932 -18.826 -47.362  1.00 84.25           C  
ATOM    888  CB  THR A  60     -15.840 -20.296 -45.665  1.00 84.25           C  
ATOM    889  HB  THR A  60     -16.583 -21.048 -45.929  1.00 84.25           H  
ATOM    890  O   THR A  60     -17.731 -19.549 -47.947  1.00 84.25           O  
ATOM    891  CG2 THR A  60     -14.571 -21.021 -45.212  1.00 84.25           C  
ATOM    892 HG21 THR A  60     -14.837 -21.781 -44.478  1.00 84.25           H  
ATOM    893 HG22 THR A  60     -14.109 -21.518 -46.066  1.00 84.25           H  
ATOM    894 HG23 THR A  60     -13.859 -20.324 -44.772  1.00 84.25           H  
ATOM    895  OG1 THR A  60     -16.329 -19.523 -44.589  1.00 84.25           O  
ATOM    896  HG1 THR A  60     -15.591 -19.034 -44.218  1.00 84.25           H  
ATOM    897  N   GLY A  61     -17.205 -17.541 -47.114  1.00 80.92           N  
ATOM    898  H   GLY A  61     -16.525 -16.989 -46.611  1.00 80.92           H  
ATOM    899  CA  GLY A  61     -18.509 -16.915 -47.365  1.00 80.92           C  
ATOM    900  HA2 GLY A  61     -18.853 -17.196 -48.361  1.00 80.92           H  
ATOM    901  HA3 GLY A  61     -18.388 -15.832 -47.332  1.00 80.92           H  
ATOM    902  C   GLY A  61     -19.608 -17.299 -46.361  1.00 80.92           C  
ATOM    903  O   GLY A  61     -20.709 -16.750 -46.431  1.00 80.92           O  
ATOM    904  N   LEU A  62     -19.326 -18.205 -45.419  1.00 80.22           N  
ATOM    905  H   LEU A  62     -18.395 -18.597 -45.400  1.00 80.22           H  
ATOM    906  CA  LEU A  62     -20.279 -18.695 -44.421  1.00 80.22           C  
ATOM    907  HA  LEU A  62     -21.211 -18.958 -44.922  1.00 80.22           H  
ATOM    908  C   LEU A  62     -20.597 -17.641 -43.357  1.00 80.22           C  
ATOM    909  CB  LEU A  62     -19.705 -19.945 -43.738  1.00 80.22           C  
ATOM    910  HB2 LEU A  62     -20.386 -20.251 -42.944  1.00 80.22           H  
ATOM    911  HB3 LEU A  62     -18.758 -19.678 -43.269  1.00 80.22           H  
ATOM    912  O   LEU A  62     -19.737 -16.851 -42.973  1.00 80.22           O  
ATOM    913  CG  LEU A  62     -19.475 -21.153 -44.662  1.00 80.22           C  
ATOM    914  HG  LEU A  62     -18.791 -20.882 -45.466  1.00 80.22           H  
ATOM    915  CD1 LEU A  62     -18.823 -22.249 -43.824  1.00 80.22           C  
ATOM    916 HD11 LEU A  62     -17.833 -21.917 -43.510  1.00 80.22           H  
ATOM    917 HD12 LEU A  62     -18.718 -23.164 -44.406  1.00 80.22           H  
ATOM    918 HD13 LEU A  62     -19.430 -22.462 -42.945  1.00 80.22           H  
ATOM    919  CD2 LEU A  62     -20.778 -21.649 -45.285  1.00 80.22           C  
ATOM    920 HD21 LEU A  62     -21.135 -20.938 -46.030  1.00 80.22           H  
ATOM    921 HD22 LEU A  62     -20.611 -22.606 -45.781  1.00 80.22           H  
ATOM    922 HD23 LEU A  62     -21.539 -21.786 -44.517  1.00 80.22           H  
ATOM    923  N   LYS A  63     -21.809 -17.664 -42.793  1.00 71.33           N  
ATOM    924  H   LYS A  63     -22.440 -18.401 -43.075  1.00 71.33           H  
ATOM    925  CA  LYS A  63     -22.123 -16.906 -41.571  1.00 71.33           C  
ATOM    926  HA  LYS A  63     -21.557 -15.975 -41.563  1.00 71.33           H  
ATOM    927  C   LYS A  63     -21.689 -17.711 -40.348  1.00 71.33           C  
ATOM    928  CB  LYS A  63     -23.617 -16.569 -41.498  1.00 71.33           C  
ATOM    929  HB2 LYS A  63     -24.204 -17.421 -41.843  1.00 71.33           H  
ATOM    930  HB3 LYS A  63     -23.878 -16.382 -40.457  1.00 71.33           H  
ATOM    931  O   LYS A  63     -22.363 -18.654 -39.964  1.00 71.33           O  
ATOM    932  CG  LYS A  63     -23.968 -15.317 -42.309  1.00 71.33           C  
ATOM    933  HG2 LYS A  63     -23.752 -15.483 -43.364  1.00 71.33           H  
ATOM    934  HG3 LYS A  63     -23.376 -14.476 -41.948  1.00 71.33           H  
ATOM    935  CD  LYS A  63     -25.457 -15.005 -42.124  1.00 71.33           C  
ATOM    936  HD2 LYS A  63     -26.041 -15.822 -42.549  1.00 71.33           H  
ATOM    937  HD3 LYS A  63     -25.677 -14.935 -41.059  1.00 71.33           H  
ATOM    938  CE  LYS A  63     -25.834 -13.688 -42.806  1.00 71.33           C  
ATOM    939  HE2 LYS A  63     -25.224 -12.890 -42.383  1.00 71.33           H  
ATOM    940  HE3 LYS A  63     -25.601 -13.768 -43.868  1.00 71.33           H  
ATOM    941  NZ  LYS A  63     -27.275 -13.392 -42.612  1.00 71.33           N  
ATOM    942  HZ1 LYS A  63     -27.493 -13.331 -41.628  1.00 71.33           H  
ATOM    943  HZ2 LYS A  63     -27.529 -12.520 -43.055  1.00 71.33           H  
ATOM    944  HZ3 LYS A  63     -27.838 -14.131 -43.008  1.00 71.33           H  
ATOM    945  N   LEU A  64     -20.587 -17.296 -39.730  1.00 73.59           N  
ATOM    946  H   LEU A  64     -20.066 -16.540 -40.150  1.00 73.59           H  
ATOM    947  CA  LEU A  64     -19.997 -17.971 -38.572  1.00 73.59           C  
ATOM    948  HA  LEU A  64     -20.414 -18.976 -38.518  1.00 73.59           H  
ATOM    949  C   LEU A  64     -20.340 -17.253 -37.248  1.00 73.59           C  
ATOM    950  CB  LEU A  64     -18.483 -18.095 -38.807  1.00 73.59           C  
ATOM    951  HB2 LEU A  64     -18.021 -18.522 -37.917  1.00 73.59           H  
ATOM    952  HB3 LEU A  64     -18.067 -17.096 -38.940  1.00 73.59           H  
ATOM    953  O   LEU A  64     -20.313 -16.012 -37.222  1.00 73.59           O  
ATOM    954  CG  LEU A  64     -18.116 -18.960 -40.031  1.00 73.59           C  
ATOM    955  HG  LEU A  64     -18.570 -18.532 -40.925  1.00 73.59           H  
ATOM    956  CD1 LEU A  64     -16.605 -18.939 -40.230  1.00 73.59           C  
ATOM    957 HD11 LEU A  64     -16.257 -17.908 -40.295  1.00 73.59           H  
ATOM    958 HD12 LEU A  64     -16.113 -19.441 -39.396  1.00 73.59           H  
ATOM    959 HD13 LEU A  64     -16.362 -19.458 -41.157  1.00 73.59           H  
ATOM    960  CD2 LEU A  64     -18.564 -20.416 -39.905  1.00 73.59           C  
ATOM    961 HD21 LEU A  64     -18.240 -20.979 -40.780  1.00 73.59           H  
ATOM    962 HD22 LEU A  64     -19.651 -20.488 -39.863  1.00 73.59           H  
ATOM    963 HD23 LEU A  64     -18.144 -20.876 -39.010  1.00 73.59           H  
ATOM    964  N   PRO A  65     -20.649 -17.994 -36.161  1.00 61.57           N  
ATOM    965  CA  PRO A  65     -20.996 -17.428 -34.855  1.00 61.57           C  
ATOM    966  HA  PRO A  65     -21.842 -16.748 -34.959  1.00 61.57           H  
ATOM    967  C   PRO A  65     -19.821 -16.665 -34.234  1.00 61.57           C  
ATOM    968  CB  PRO A  65     -21.416 -18.622 -33.986  1.00 61.57           C  
ATOM    969  HB2 PRO A  65     -22.483 -18.808 -34.109  1.00 61.57           H  
ATOM    970  HB3 PRO A  65     -21.179 -18.477 -32.932  1.00 61.57           H  
ATOM    971  O   PRO A  65     -18.664 -16.925 -34.550  1.00 61.57           O  
ATOM    972  CG  PRO A  65     -20.627 -19.786 -34.582  1.00 61.57           C  
ATOM    973  HG2 PRO A  65     -21.098 -20.747 -34.374  1.00 61.57           H  
ATOM    974  HG3 PRO A  65     -19.604 -19.770 -34.206  1.00 61.57           H  
ATOM    975  CD  PRO A  65     -20.639 -19.453 -36.073  1.00 61.57           C  
ATOM    976  HD2 PRO A  65     -19.761 -19.884 -36.554  1.00 61.57           H  
ATOM    977  HD3 PRO A  65     -21.545 -19.850 -36.529  1.00 61.57           H  
ATOM    978  N   ALA A  66     -20.092 -15.712 -33.336  1.00 51.88           N  
ATOM    979  H   ALA A  66     -21.051 -15.564 -33.054  1.00 51.88           H  
ATOM    980  CA  ALA A  66     -19.031 -14.969 -32.642  1.00 51.88           C  
ATOM    981  HA  ALA A  66     -18.330 -14.585 -33.383  1.00 51.88           H  
ATOM    982  C   ALA A  66     -18.215 -15.860 -31.682  1.00 51.88           C  
ATOM    983  CB  ALA A  66     -19.664 -13.778 -31.914  1.00 51.88           C  
ATOM    984  HB1 ALA A  66     -20.195 -13.142 -32.622  1.00 51.88           H  
ATOM    985  HB2 ALA A  66     -20.359 -14.133 -31.153  1.00 51.88           H  
ATOM    986  HB3 ALA A  66     -18.883 -13.195 -31.427  1.00 51.88           H  
ATOM    987  O   ALA A  66     -17.031 -15.617 -31.477  1.00 51.88           O  
ATOM    988  N   THR A  67     -18.837 -16.918 -31.163  1.00 57.55           N  
ATOM    989  H   THR A  67     -19.814 -17.062 -31.373  1.00 57.55           H  
ATOM    990  CA  THR A  67     -18.275 -17.938 -30.267  1.00 57.55           C  
ATOM    991  HA  THR A  67     -17.579 -17.455 -29.581  1.00 57.55           H  
ATOM    992  C   THR A  67     -17.481 -19.036 -30.983  1.00 57.55           C  
ATOM    993  CB  THR A  67     -19.418 -18.560 -29.437  1.00 57.55           C  
ATOM    994  HB  THR A  67     -19.100 -19.489 -28.963  1.00 57.55           H  
ATOM    995  O   THR A  67     -17.105 -20.010 -30.343  1.00 57.55           O  
ATOM    996  CG2 THR A  67     -19.878 -17.591 -28.347  1.00 57.55           C  
ATOM    997 HG21 THR A  67     -19.051 -17.377 -27.670  1.00 57.55           H  
ATOM    998 HG22 THR A  67     -20.682 -18.056 -27.778  1.00 57.55           H  
ATOM    999 HG23 THR A  67     -20.243 -16.662 -28.787  1.00 57.55           H  
ATOM   1000  OG1 THR A  67     -20.526 -18.796 -30.279  1.00 57.55           O  
ATOM   1001  HG1 THR A  67     -20.411 -19.684 -30.625  1.00 57.55           H  
ATOM   1002  N   LEU A  68     -17.163 -18.880 -32.277  1.00 69.07           N  
ATOM   1003  H   LEU A  68     -17.502 -18.042 -32.729  1.00 69.07           H  
ATOM   1004  CA  LEU A  68     -16.586 -19.919 -33.149  1.00 69.07           C  
ATOM   1005  HA  LEU A  68     -17.387 -20.612 -33.404  1.00 69.07           H  
ATOM   1006  C   LEU A  68     -15.446 -20.750 -32.525  1.00 69.07           C  
ATOM   1007  CB  LEU A  68     -16.068 -19.224 -34.425  1.00 69.07           C  
ATOM   1008  HB2 LEU A  68     -16.852 -18.582 -34.828  1.00 69.07           H  
ATOM   1009  HB3 LEU A  68     -15.228 -18.587 -34.147  1.00 69.07           H  
ATOM   1010  O   LEU A  68     -15.410 -21.963 -32.710  1.00 69.07           O  
ATOM   1011  CG  LEU A  68     -15.617 -20.182 -35.543  1.00 69.07           C  
ATOM   1012  HG  LEU A  68     -14.936 -20.937 -35.150  1.00 69.07           H  
ATOM   1013  CD1 LEU A  68     -16.822 -20.865 -36.193  1.00 69.07           C  
ATOM   1014 HD11 LEU A  68     -17.358 -21.464 -35.457  1.00 69.07           H  
ATOM   1015 HD12 LEU A  68     -16.502 -21.517 -37.005  1.00 69.07           H  
ATOM   1016 HD13 LEU A  68     -17.514 -20.117 -36.581  1.00 69.07           H  
ATOM   1017  CD2 LEU A  68     -14.874 -19.392 -36.621  1.00 69.07           C  
ATOM   1018 HD21 LEU A  68     -14.538 -20.068 -37.407  1.00 69.07           H  
ATOM   1019 HD22 LEU A  68     -13.998 -18.917 -36.178  1.00 69.07           H  
ATOM   1020 HD23 LEU A  68     -15.534 -18.638 -37.052  1.00 69.07           H  
ATOM   1021  N   VAL A  69     -14.517 -20.109 -31.808  1.00 74.57           N  
ATOM   1022  H   VAL A  69     -14.635 -19.116 -31.665  1.00 74.57           H  
ATOM   1023  CA  VAL A  69     -13.360 -20.771 -31.167  1.00 74.57           C  
ATOM   1024  HA  VAL A  69     -12.992 -21.545 -31.841  1.00 74.57           H  
ATOM   1025  C   VAL A  69     -13.686 -21.488 -29.853  1.00 74.57           C  
ATOM   1026  CB  VAL A  69     -12.208 -19.785 -30.909  1.00 74.57           C  
ATOM   1027  HB  VAL A  69     -11.422 -20.301 -30.358  1.00 74.57           H  
ATOM   1028  O   VAL A  69     -12.862 -22.253 -29.367  1.00 74.57           O  
ATOM   1029  CG1 VAL A  69     -11.586 -19.291 -32.215  1.00 74.57           C  
ATOM   1030 HG11 VAL A  69     -12.302 -18.697 -32.784  1.00 74.57           H  
ATOM   1031 HG12 VAL A  69     -11.273 -20.151 -32.808  1.00 74.57           H  
ATOM   1032 HG13 VAL A  69     -10.707 -18.685 -31.993  1.00 74.57           H  
ATOM   1033  CG2 VAL A  69     -12.656 -18.583 -30.074  1.00 74.57           C  
ATOM   1034 HG21 VAL A  69     -13.129 -18.915 -29.150  1.00 74.57           H  
ATOM   1035 HG22 VAL A  69     -11.769 -18.012 -29.799  1.00 74.57           H  
ATOM   1036 HG23 VAL A  69     -13.348 -17.953 -30.633  1.00 74.57           H  
ATOM   1037  N   PHE A  70     -14.859 -21.249 -29.272  1.00 64.17           N  
ATOM   1038  H   PHE A  70     -15.495 -20.614 -29.733  1.00 64.17           H  
ATOM   1039  CA  PHE A  70     -15.396 -22.010 -28.143  1.00 64.17           C  
ATOM   1040  HA  PHE A  70     -14.577 -22.461 -27.583  1.00 64.17           H  
ATOM   1041  C   PHE A  70     -16.284 -23.156 -28.645  1.00 64.17           C  
ATOM   1042  CB  PHE A  70     -16.159 -21.067 -27.200  1.00 64.17           C  
ATOM   1043  HB2 PHE A  70     -17.039 -20.681 -27.716  1.00 64.17           H  
ATOM   1044  HB3 PHE A  70     -16.516 -21.647 -26.349  1.00 64.17           H  
ATOM   1045  O   PHE A  70     -16.183 -24.270 -28.139  1.00 64.17           O  
ATOM   1046  CG  PHE A  70     -15.335 -19.904 -26.673  1.00 64.17           C  
ATOM   1047  CD1 PHE A  70     -14.295 -20.138 -25.754  1.00 64.17           C  
ATOM   1048  HD1 PHE A  70     -14.089 -21.145 -25.421  1.00 64.17           H  
ATOM   1049  CD2 PHE A  70     -15.594 -18.590 -27.109  1.00 64.17           C  
ATOM   1050  HD2 PHE A  70     -16.391 -18.406 -27.814  1.00 64.17           H  
ATOM   1051  CE1 PHE A  70     -13.517 -19.068 -25.276  1.00 64.17           C  
ATOM   1052  HE1 PHE A  70     -12.714 -19.250 -24.578  1.00 64.17           H  
ATOM   1053  CE2 PHE A  70     -14.817 -17.518 -26.632  1.00 64.17           C  
ATOM   1054  HE2 PHE A  70     -15.014 -16.512 -26.969  1.00 64.17           H  
ATOM   1055  CZ  PHE A  70     -13.778 -17.758 -25.715  1.00 64.17           C  
ATOM   1056  HZ  PHE A  70     -13.177 -16.936 -25.354  1.00 64.17           H  
ATOM   1057  N   ASP A  71     -17.085 -22.898 -29.686  1.00 69.97           N  
ATOM   1058  H   ASP A  71     -17.166 -21.938 -29.990  1.00 69.97           H  
ATOM   1059  CA  ASP A  71     -17.960 -23.887 -30.332  1.00 69.97           C  
ATOM   1060  HA  ASP A  71     -18.597 -24.346 -29.576  1.00 69.97           H  
ATOM   1061  C   ASP A  71     -17.147 -25.003 -31.021  1.00 69.97           C  
ATOM   1062  CB  ASP A  71     -18.859 -23.179 -31.368  1.00 69.97           C  
ATOM   1063  HB2 ASP A  71     -19.530 -23.916 -31.808  1.00 69.97           H  
ATOM   1064  HB3 ASP A  71     -18.227 -22.788 -32.166  1.00 69.97           H  
ATOM   1065  O   ASP A  71     -17.490 -26.184 -30.944  1.00 69.97           O  
ATOM   1066  CG  ASP A  71     -19.706 -22.026 -30.809  1.00 69.97           C  
ATOM   1067  OD1 ASP A  71     -20.161 -22.107 -29.651  1.00 69.97           O  
ATOM   1068  OD2 ASP A  71     -19.890 -21.026 -31.546  1.00 69.97           O  
ATOM   1069  N   TYR A  72     -16.033 -24.636 -31.664  1.00 78.40           N  
ATOM   1070  H   TYR A  72     -15.835 -23.647 -31.723  1.00 78.40           H  
ATOM   1071  CA  TYR A  72     -15.115 -25.549 -32.346  1.00 78.40           C  
ATOM   1072  HA  TYR A  72     -15.419 -26.578 -32.151  1.00 78.40           H  
ATOM   1073  C   TYR A  72     -13.697 -25.341 -31.805  1.00 78.40           C  
ATOM   1074  CB  TYR A  72     -15.200 -25.340 -33.864  1.00 78.40           C  
ATOM   1075  HB2 TYR A  72     -14.814 -24.354 -34.121  1.00 78.40           H  
ATOM   1076  HB3 TYR A  72     -14.572 -26.085 -34.352  1.00 78.40           H  
ATOM   1077  O   TYR A  72     -12.926 -24.585 -32.391  1.00 78.40           O  
ATOM   1078  CG  TYR A  72     -16.610 -25.468 -34.388  1.00 78.40           C  
ATOM   1079  CD1 TYR A  72     -17.209 -26.735 -34.511  1.00 78.40           C  
ATOM   1080  HD1 TYR A  72     -16.643 -27.628 -34.291  1.00 78.40           H  
ATOM   1081  CD2 TYR A  72     -17.360 -24.303 -34.621  1.00 78.40           C  
ATOM   1082  HD2 TYR A  72     -16.902 -23.339 -34.455  1.00 78.40           H  
ATOM   1083  CE1 TYR A  72     -18.570 -26.832 -34.852  1.00 78.40           C  
ATOM   1084  HE1 TYR A  72     -19.058 -27.793 -34.923  1.00 78.40           H  
ATOM   1085  CE2 TYR A  72     -18.717 -24.395 -34.978  1.00 78.40           C  
ATOM   1086  HE2 TYR A  72     -19.302 -23.501 -35.138  1.00 78.40           H  
ATOM   1087  OH  TYR A  72     -20.634 -25.770 -35.425  1.00 78.40           O  
ATOM   1088  HH  TYR A  72     -21.001 -24.913 -35.657  1.00 78.40           H  
ATOM   1089  CZ  TYR A  72     -19.325 -25.664 -35.086  1.00 78.40           C  
ATOM   1090  N   PRO A  73     -13.322 -25.990 -30.688  1.00 76.04           N  
ATOM   1091  CA  PRO A  73     -12.198 -25.545 -29.866  1.00 76.04           C  
ATOM   1092  HA  PRO A  73     -12.303 -24.474 -29.697  1.00 76.04           H  
ATOM   1093  C   PRO A  73     -10.801 -25.738 -30.462  1.00 76.04           C  
ATOM   1094  CB  PRO A  73     -12.369 -26.245 -28.512  1.00 76.04           C  
ATOM   1095  HB2 PRO A  73     -12.942 -25.601 -27.846  1.00 76.04           H  
ATOM   1096  HB3 PRO A  73     -11.417 -26.510 -28.052  1.00 76.04           H  
ATOM   1097  O   PRO A  73      -9.848 -25.275 -29.850  1.00 76.04           O  
ATOM   1098  CG  PRO A  73     -13.195 -27.483 -28.851  1.00 76.04           C  
ATOM   1099  HG2 PRO A  73     -12.542 -28.266 -29.238  1.00 76.04           H  
ATOM   1100  HG3 PRO A  73     -13.763 -27.839 -27.991  1.00 76.04           H  
ATOM   1101  CD  PRO A  73     -14.108 -26.976 -29.962  1.00 76.04           C  
ATOM   1102  HD2 PRO A  73     -14.983 -26.494 -29.527  1.00 76.04           H  
ATOM   1103  HD3 PRO A  73     -14.412 -27.801 -30.605  1.00 76.04           H  
ATOM   1104  N   ASN A  74     -10.637 -26.393 -31.615  1.00 86.08           N  
ATOM   1105  H   ASN A  74     -11.465 -26.645 -32.137  1.00 86.08           H  
ATOM   1106  CA  ASN A  74      -9.341 -26.581 -32.278  1.00 86.08           C  
ATOM   1107  HA  ASN A  74      -8.705 -25.739 -32.005  1.00 86.08           H  
ATOM   1108  C   ASN A  74      -9.466 -26.564 -33.819  1.00 86.08           C  
ATOM   1109  CB  ASN A  74      -8.678 -27.863 -31.728  1.00 86.08           C  
ATOM   1110  HB2 ASN A  74      -8.608 -27.773 -30.644  1.00 86.08           H  
ATOM   1111  HB3 ASN A  74      -7.654 -27.939 -32.095  1.00 86.08           H  
ATOM   1112  O   ASN A  74     -10.580 -26.680 -34.352  1.00 86.08           O  
ATOM   1113  CG  ASN A  74      -9.360 -29.180 -32.050  1.00 86.08           C  
ATOM   1114  ND2 ASN A  74      -9.085 -30.187 -31.258  1.00 86.08           N  
ATOM   1115 HD21 ASN A  74      -8.361 -30.075 -30.563  1.00 86.08           H  
ATOM   1116 HD22 ASN A  74      -9.486 -31.090 -31.470  1.00 86.08           H  
ATOM   1117  OD1 ASN A  74     -10.101 -29.347 -33.009  1.00 86.08           O  
ATOM   1118  N   PRO A  75      -8.347 -26.455 -34.569  1.00 88.76           N  
ATOM   1119  CA  PRO A  75      -8.380 -26.399 -36.031  1.00 88.76           C  
ATOM   1120  HA  PRO A  75      -8.874 -25.469 -36.312  1.00 88.76           H  
ATOM   1121  C   PRO A  75      -9.114 -27.565 -36.706  1.00 88.76           C  
ATOM   1122  CB  PRO A  75      -6.914 -26.343 -36.469  1.00 88.76           C  
ATOM   1123  HB2 PRO A  75      -6.784 -25.814 -37.413  1.00 88.76           H  
ATOM   1124  HB3 PRO A  75      -6.512 -27.353 -36.547  1.00 88.76           H  
ATOM   1125  O   PRO A  75      -9.815 -27.349 -37.694  1.00 88.76           O  
ATOM   1126  CG  PRO A  75      -6.247 -25.615 -35.308  1.00 88.76           C  
ATOM   1127  HG2 PRO A  75      -5.179 -25.825 -35.257  1.00 88.76           H  
ATOM   1128  HG3 PRO A  75      -6.420 -24.543 -35.402  1.00 88.76           H  
ATOM   1129  CD  PRO A  75      -6.996 -26.164 -34.095  1.00 88.76           C  
ATOM   1130  HD2 PRO A  75      -6.511 -27.081 -33.760  1.00 88.76           H  
ATOM   1131  HD3 PRO A  75      -6.993 -25.426 -33.292  1.00 88.76           H  
ATOM   1132  N   GLN A  76      -9.001 -28.791 -36.182  1.00 85.94           N  
ATOM   1133  H   GLN A  76      -8.401 -28.920 -35.380  1.00 85.94           H  
ATOM   1134  CA  GLN A  76      -9.654 -29.973 -36.757  1.00 85.94           C  
ATOM   1135  HA  GLN A  76      -9.515 -29.947 -37.838  1.00 85.94           H  
ATOM   1136  C   GLN A  76     -11.171 -30.023 -36.511  1.00 85.94           C  
ATOM   1137  CB  GLN A  76      -8.956 -31.228 -36.217  1.00 85.94           C  
ATOM   1138  HB2 GLN A  76      -9.114 -31.294 -35.141  1.00 85.94           H  
ATOM   1139  HB3 GLN A  76      -7.886 -31.132 -36.402  1.00 85.94           H  
ATOM   1140  O   GLN A  76     -11.910 -30.593 -37.321  1.00 85.94           O  
ATOM   1141  CG  GLN A  76      -9.446 -32.526 -36.885  1.00 85.94           C  
ATOM   1142  HG2 GLN A  76      -9.292 -32.460 -37.963  1.00 85.94           H  
ATOM   1143  HG3 GLN A  76     -10.510 -32.662 -36.693  1.00 85.94           H  
ATOM   1144  CD  GLN A  76      -8.723 -33.765 -36.368  1.00 85.94           C  
ATOM   1145  NE2 GLN A  76      -9.220 -34.950 -36.647  1.00 85.94           N  
ATOM   1146 HE21 GLN A  76     -10.019 -35.069 -37.253  1.00 85.94           H  
ATOM   1147 HE22 GLN A  76      -8.683 -35.727 -36.287  1.00 85.94           H  
ATOM   1148  OE1 GLN A  76      -7.710 -33.705 -35.701  1.00 85.94           O  
ATOM   1149  N   ALA A  77     -11.663 -29.466 -35.403  1.00 88.05           N  
ATOM   1150  H   ALA A  77     -11.022 -29.067 -34.731  1.00 88.05           H  
ATOM   1151  CA  ALA A  77     -13.093 -29.268 -35.178  1.00 88.05           C  
ATOM   1152  HA  ALA A  77     -13.625 -30.200 -35.367  1.00 88.05           H  
ATOM   1153  C   ALA A  77     -13.643 -28.221 -36.158  1.00 88.05           C  
ATOM   1154  CB  ALA A  77     -13.318 -28.877 -33.712  1.00 88.05           C  
ATOM   1155  HB1 ALA A  77     -14.383 -28.747 -33.524  1.00 88.05           H  
ATOM   1156  HB2 ALA A  77     -12.803 -27.943 -33.486  1.00 88.05           H  
ATOM   1157  HB3 ALA A  77     -12.935 -29.657 -33.054  1.00 88.05           H  
ATOM   1158  O   ALA A  77     -14.610 -28.494 -36.871  1.00 88.05           O  
ATOM   1159  N   LEU A  78     -12.962 -27.076 -36.268  1.00 90.78           N  
ATOM   1160  H   LEU A  78     -12.175 -26.924 -35.654  1.00 90.78           H  
ATOM   1161  CA  LEU A  78     -13.382 -25.978 -37.134  1.00 90.78           C  
ATOM   1162  HA  LEU A  78     -14.413 -25.731 -36.878  1.00 90.78           H  
ATOM   1163  C   LEU A  78     -13.375 -26.377 -38.621  1.00 90.78           C  
ATOM   1164  CB  LEU A  78     -12.499 -24.759 -36.811  1.00 90.78           C  
ATOM   1165  HB2 LEU A  78     -11.453 -25.033 -36.952  1.00 90.78           H  
ATOM   1166  HB3 LEU A  78     -12.638 -24.510 -35.759  1.00 90.78           H  
ATOM   1167  O   LEU A  78     -14.357 -26.153 -39.321  1.00 90.78           O  
ATOM   1168  CG  LEU A  78     -12.791 -23.506 -37.654  1.00 90.78           C  
ATOM   1169  HG  LEU A  78     -12.501 -23.695 -38.687  1.00 90.78           H  
ATOM   1170  CD1 LEU A  78     -14.262 -23.095 -37.625  1.00 90.78           C  
ATOM   1171 HD11 LEU A  78     -14.398 -22.185 -38.209  1.00 90.78           H  
ATOM   1172 HD12 LEU A  78     -14.887 -23.868 -38.072  1.00 90.78           H  
ATOM   1173 HD13 LEU A  78     -14.580 -22.933 -36.594  1.00 90.78           H  
ATOM   1174  CD2 LEU A  78     -11.967 -22.334 -37.119  1.00 90.78           C  
ATOM   1175 HD21 LEU A  78     -12.092 -21.468 -37.769  1.00 90.78           H  
ATOM   1176 HD22 LEU A  78     -12.290 -22.078 -36.110  1.00 90.78           H  
ATOM   1177 HD23 LEU A  78     -10.911 -22.603 -37.090  1.00 90.78           H  
ATOM   1178  N   ALA A  79     -12.327 -27.049 -39.104  1.00 88.36           N  
ATOM   1179  H   ALA A  79     -11.525 -27.191 -38.506  1.00 88.36           H  
ATOM   1180  CA  ALA A  79     -12.241 -27.489 -40.500  1.00 88.36           C  
ATOM   1181  HA  ALA A  79     -12.317 -26.615 -41.146  1.00 88.36           H  
ATOM   1182  C   ALA A  79     -13.365 -28.461 -40.910  1.00 88.36           C  
ATOM   1183  CB  ALA A  79     -10.868 -28.128 -40.712  1.00 88.36           C  
ATOM   1184  HB1 ALA A  79     -10.761 -29.009 -40.078  1.00 88.36           H  
ATOM   1185  HB2 ALA A  79     -10.757 -28.421 -41.755  1.00 88.36           H  
ATOM   1186  HB3 ALA A  79     -10.093 -27.406 -40.456  1.00 88.36           H  
ATOM   1187  O   ALA A  79     -13.853 -28.390 -42.040  1.00 88.36           O  
ATOM   1188  N   ARG A  80     -13.805 -29.342 -39.997  1.00 84.23           N  
ATOM   1189  H   ARG A  80     -13.396 -29.306 -39.074  1.00 84.23           H  
ATOM   1190  CA  ARG A  80     -14.958 -30.230 -40.230  1.00 84.23           C  
ATOM   1191  HA  ARG A  80     -14.843 -30.724 -41.195  1.00 84.23           H  
ATOM   1192  C   ARG A  80     -16.255 -29.438 -40.352  1.00 84.23           C  
ATOM   1193  CB  ARG A  80     -15.072 -31.293 -39.127  1.00 84.23           C  
ATOM   1194  HB2 ARG A  80     -14.886 -30.839 -38.154  1.00 84.23           H  
ATOM   1195  HB3 ARG A  80     -16.087 -31.692 -39.129  1.00 84.23           H  
ATOM   1196  O   ARG A  80     -16.968 -29.629 -41.329  1.00 84.23           O  
ATOM   1197  CG  ARG A  80     -14.104 -32.459 -39.369  1.00 84.23           C  
ATOM   1198  HG2 ARG A  80     -13.080 -32.090 -39.415  1.00 84.23           H  
ATOM   1199  HG3 ARG A  80     -14.352 -32.928 -40.321  1.00 84.23           H  
ATOM   1200  CD  ARG A  80     -14.214 -33.509 -38.259  1.00 84.23           C  
ATOM   1201  HD2 ARG A  80     -13.729 -34.423 -38.601  1.00 84.23           H  
ATOM   1202  HD3 ARG A  80     -15.268 -33.720 -38.076  1.00 84.23           H  
ATOM   1203  NE  ARG A  80     -13.552 -33.050 -37.025  1.00 84.23           N  
ATOM   1204  HE  ARG A  80     -12.982 -32.220 -37.107  1.00 84.23           H  
ATOM   1205  NH1 ARG A  80     -14.440 -34.606 -35.582  1.00 84.23           N  
ATOM   1206 HH11 ARG A  80     -15.046 -34.940 -36.318  1.00 84.23           H  
ATOM   1207 HH12 ARG A  80     -14.512 -34.991 -34.651  1.00 84.23           H  
ATOM   1208  NH2 ARG A  80     -12.923 -33.147 -34.842  1.00 84.23           N  
ATOM   1209 HH21 ARG A  80     -12.328 -32.343 -34.980  1.00 84.23           H  
ATOM   1210 HH22 ARG A  80     -12.987 -33.564 -33.924  1.00 84.23           H  
ATOM   1211  CZ  ARG A  80     -13.644 -33.601 -35.827  1.00 84.23           C  
ATOM   1212  N   HIS A  81     -16.510 -28.508 -39.432  1.00 85.74           N  
ATOM   1213  H   HIS A  81     -15.866 -28.386 -38.663  1.00 85.74           H  
ATOM   1214  CA  HIS A  81     -17.698 -27.655 -39.489  1.00 85.74           C  
ATOM   1215  HA  HIS A  81     -18.585 -28.285 -39.435  1.00 85.74           H  
ATOM   1216  C   HIS A  81     -17.786 -26.866 -40.805  1.00 85.74           C  
ATOM   1217  CB  HIS A  81     -17.694 -26.716 -38.280  1.00 85.74           C  
ATOM   1218  HB2 HIS A  81     -16.742 -26.188 -38.227  1.00 85.74           H  
ATOM   1219  HB3 HIS A  81     -17.798 -27.315 -37.376  1.00 85.74           H  
ATOM   1220  O   HIS A  81     -18.819 -26.895 -41.470  1.00 85.74           O  
ATOM   1221  CG  HIS A  81     -18.802 -25.694 -38.319  1.00 85.74           C  
ATOM   1222  CD2 HIS A  81     -18.668 -24.347 -38.120  1.00 85.74           C  
ATOM   1223  HD2 HIS A  81     -17.747 -23.833 -37.889  1.00 85.74           H  
ATOM   1224  ND1 HIS A  81     -20.135 -25.929 -38.578  1.00 85.74           N  
ATOM   1225  HD1 HIS A  81     -20.561 -26.807 -38.839  1.00 85.74           H  
ATOM   1226  CE1 HIS A  81     -20.785 -24.756 -38.524  1.00 85.74           C  
ATOM   1227  HE1 HIS A  81     -21.839 -24.628 -38.726  1.00 85.74           H  
ATOM   1228  NE2 HIS A  81     -19.931 -23.758 -38.236  1.00 85.74           N  
ATOM   1229  N   LEU A  82     -16.684 -26.237 -41.234  1.00 87.69           N  
ATOM   1230  H   LEU A  82     -15.869 -26.242 -40.638  1.00 87.69           H  
ATOM   1231  CA  LEU A  82     -16.649 -25.480 -42.491  1.00 87.69           C  
ATOM   1232  HA  LEU A  82     -17.439 -24.730 -42.467  1.00 87.69           H  
ATOM   1233  C   LEU A  82     -16.925 -26.361 -43.720  1.00 87.69           C  
ATOM   1234  CB  LEU A  82     -15.287 -24.779 -42.644  1.00 87.69           C  
ATOM   1235  HB2 LEU A  82     -15.265 -24.275 -43.610  1.00 87.69           H  
ATOM   1236  HB3 LEU A  82     -14.512 -25.546 -42.651  1.00 87.69           H  
ATOM   1237  O   LEU A  82     -17.516 -25.882 -44.683  1.00 87.69           O  
ATOM   1238  CG  LEU A  82     -14.950 -23.749 -41.550  1.00 87.69           C  
ATOM   1239  HG  LEU A  82     -15.022 -24.215 -40.568  1.00 87.69           H  
ATOM   1240  CD1 LEU A  82     -13.515 -23.265 -41.741  1.00 87.69           C  
ATOM   1241 HD11 LEU A  82     -12.837 -24.118 -41.722  1.00 87.69           H  
ATOM   1242 HD12 LEU A  82     -13.254 -22.598 -40.919  1.00 87.69           H  
ATOM   1243 HD13 LEU A  82     -13.410 -22.738 -42.689  1.00 87.69           H  
ATOM   1244  CD2 LEU A  82     -15.871 -22.532 -41.531  1.00 87.69           C  
ATOM   1245 HD21 LEU A  82     -16.898 -22.857 -41.361  1.00 87.69           H  
ATOM   1246 HD22 LEU A  82     -15.583 -21.874 -40.712  1.00 87.69           H  
ATOM   1247 HD23 LEU A  82     -15.807 -21.987 -42.473  1.00 87.69           H  
ATOM   1248  N   ARG A  83     -16.515 -27.638 -43.708  1.00 82.39           N  
ATOM   1249  H   ARG A  83     -16.051 -27.980 -42.878  1.00 82.39           H  
ATOM   1250  CA  ARG A  83     -16.806 -28.584 -44.799  1.00 82.39           C  
ATOM   1251  HA  ARG A  83     -16.511 -28.144 -45.751  1.00 82.39           H  
ATOM   1252  C   ARG A  83     -18.302 -28.855 -44.900  1.00 82.39           C  
ATOM   1253  CB  ARG A  83     -16.041 -29.897 -44.567  1.00 82.39           C  
ATOM   1254  HB2 ARG A  83     -16.415 -30.345 -43.647  1.00 82.39           H  
ATOM   1255  HB3 ARG A  83     -14.980 -29.694 -44.420  1.00 82.39           H  
ATOM   1256  O   ARG A  83     -18.849 -28.824 -45.998  1.00 82.39           O  
ATOM   1257  CG  ARG A  83     -16.207 -30.894 -45.732  1.00 82.39           C  
ATOM   1258  HG2 ARG A  83     -15.571 -30.585 -46.561  1.00 82.39           H  
ATOM   1259  HG3 ARG A  83     -17.238 -30.917 -46.083  1.00 82.39           H  
ATOM   1260  CD  ARG A  83     -15.834 -32.317 -45.304  1.00 82.39           C  
ATOM   1261  HD2 ARG A  83     -14.805 -32.316 -44.945  1.00 82.39           H  
ATOM   1262  HD3 ARG A  83     -15.906 -32.968 -46.176  1.00 82.39           H  
ATOM   1263  NE  ARG A  83     -16.741 -32.806 -44.247  1.00 82.39           N  
ATOM   1264  HE  ARG A  83     -17.543 -32.242 -44.003  1.00 82.39           H  
ATOM   1265  NH1 ARG A  83     -15.691 -34.774 -43.735  1.00 82.39           N  
ATOM   1266 HH11 ARG A  83     -15.665 -35.623 -43.189  1.00 82.39           H  
ATOM   1267 HH12 ARG A  83     -15.075 -34.620 -44.520  1.00 82.39           H  
ATOM   1268  NH2 ARG A  83     -17.476 -34.098 -42.556  1.00 82.39           N  
ATOM   1269 HH21 ARG A  83     -18.185 -33.389 -42.436  1.00 82.39           H  
ATOM   1270 HH22 ARG A  83     -17.505 -34.929 -41.984  1.00 82.39           H  
ATOM   1271  CZ  ARG A  83     -16.630 -33.894 -43.519  1.00 82.39           C  
ATOM   1272  N   ASP A  84     -18.927 -29.127 -43.762  1.00 78.35           N  
ATOM   1273  H   ASP A  84     -18.390 -29.120 -42.906  1.00 78.35           H  
ATOM   1274  CA  ASP A  84     -20.321 -29.558 -43.690  1.00 78.35           C  
ATOM   1275  HA  ASP A  84     -20.483 -30.342 -44.431  1.00 78.35           H  
ATOM   1276  C   ASP A  84     -21.267 -28.399 -44.066  1.00 78.35           C  
ATOM   1277  CB  ASP A  84     -20.573 -30.175 -42.297  1.00 78.35           C  
ATOM   1278  HB2 ASP A  84     -21.618 -30.478 -42.235  1.00 78.35           H  
ATOM   1279  HB3 ASP A  84     -20.394 -29.417 -41.535  1.00 78.35           H  
ATOM   1280  O   ASP A  84     -22.182 -28.580 -44.868  1.00 78.35           O  
ATOM   1281  CG  ASP A  84     -19.687 -31.407 -42.006  1.00 78.35           C  
ATOM   1282  OD1 ASP A  84     -19.102 -31.991 -42.954  1.00 78.35           O  
ATOM   1283  OD2 ASP A  84     -19.552 -31.812 -40.832  1.00 78.35           O  
ATOM   1284  N   GLU A  85     -20.960 -27.177 -43.617  1.00 82.22           N  
ATOM   1285  H   GLU A  85     -20.213 -27.095 -42.942  1.00 82.22           H  
ATOM   1286  CA  GLU A  85     -21.667 -25.944 -44.006  1.00 82.22           C  
ATOM   1287  HA  GLU A  85     -22.733 -26.053 -43.810  1.00 82.22           H  
ATOM   1288  C   GLU A  85     -21.518 -25.574 -45.495  1.00 82.22           C  
ATOM   1289  CB  GLU A  85     -21.118 -24.784 -43.168  1.00 82.22           C  
ATOM   1290  HB2 GLU A  85     -20.029 -24.831 -43.179  1.00 82.22           H  
ATOM   1291  HB3 GLU A  85     -21.414 -23.842 -43.628  1.00 82.22           H  
ATOM   1292  O   GLU A  85     -22.401 -24.941 -46.072  1.00 82.22           O  
ATOM   1293  CG  GLU A  85     -21.594 -24.772 -41.714  1.00 82.22           C  
ATOM   1294  HG2 GLU A  85     -21.335 -25.722 -41.246  1.00 82.22           H  
ATOM   1295  HG3 GLU A  85     -21.051 -23.982 -41.195  1.00 82.22           H  
ATOM   1296  CD  GLU A  85     -23.100 -24.505 -41.572  1.00 82.22           C  
ATOM   1297  OE1 GLU A  85     -23.726 -25.207 -40.747  1.00 82.22           O  
ATOM   1298  OE2 GLU A  85     -23.604 -23.580 -42.251  1.00 82.22           O  
ATOM   1299  N   LEU A  86     -20.420 -25.966 -46.156  1.00 80.34           N  
ATOM   1300  H   LEU A  86     -19.727 -26.498 -45.651  1.00 80.34           H  
ATOM   1301  CA  LEU A  86     -20.195 -25.672 -47.581  1.00 80.34           C  
ATOM   1302  HA  LEU A  86     -20.627 -24.690 -47.773  1.00 80.34           H  
ATOM   1303  C   LEU A  86     -20.974 -26.596 -48.537  1.00 80.34           C  
ATOM   1304  CB  LEU A  86     -18.682 -25.581 -47.876  1.00 80.34           C  
ATOM   1305  HB2 LEU A  86     -18.507 -25.630 -48.950  1.00 80.34           H  
ATOM   1306  HB3 LEU A  86     -18.189 -26.437 -47.414  1.00 80.34           H  
ATOM   1307  O   LEU A  86     -20.820 -26.479 -49.756  1.00 80.34           O  
ATOM   1308  CG  LEU A  86     -18.067 -24.272 -47.338  1.00 80.34           C  
ATOM   1309  HG  LEU A  86     -18.412 -24.110 -46.317  1.00 80.34           H  
ATOM   1310  CD1 LEU A  86     -16.537 -24.318 -47.321  1.00 80.34           C  
ATOM   1311 HD11 LEU A  86     -16.202 -25.255 -46.876  1.00 80.34           H  
ATOM   1312 HD12 LEU A  86     -16.143 -24.213 -48.332  1.00 80.34           H  
ATOM   1313 HD13 LEU A  86     -16.168 -23.496 -46.707  1.00 80.34           H  
ATOM   1314  CD2 LEU A  86     -18.460 -23.051 -48.176  1.00 80.34           C  
ATOM   1315 HD21 LEU A  86     -19.536 -22.883 -48.116  1.00 80.34           H  
ATOM   1316 HD22 LEU A  86     -18.176 -23.194 -49.218  1.00 80.34           H  
ATOM   1317 HD23 LEU A  86     -17.966 -22.163 -47.780  1.00 80.34           H  
ATOM   1318  N   GLY A  87     -21.839 -27.472 -48.009  1.00 64.75           N  
ATOM   1319  H   GLY A  87     -21.881 -27.531 -47.002  1.00 64.75           H  
ATOM   1320  CA  GLY A  87     -22.921 -28.111 -48.764  1.00 64.75           C  
ATOM   1321  HA2 GLY A  87     -23.576 -27.339 -49.166  1.00 64.75           H  
ATOM   1322  HA3 GLY A  87     -23.500 -28.725 -48.074  1.00 64.75           H  
ATOM   1323  C   GLY A  87     -22.468 -29.007 -49.920  1.00 64.75           C  
ATOM   1324  O   GLY A  87     -23.195 -29.157 -50.902  1.00 64.75           O  
ATOM   1325  N   THR A  88     -21.273 -29.598 -49.842  1.00 48.98           N  
ATOM   1326  H   THR A  88     -20.715 -29.440 -49.015  1.00 48.98           H  
ATOM   1327  CA  THR A  88     -20.683 -30.436 -50.901  1.00 48.98           C  
ATOM   1328  HA  THR A  88     -20.952 -29.977 -51.853  1.00 48.98           H  
ATOM   1329  C   THR A  88     -21.279 -31.850 -50.984  1.00 48.98           C  
ATOM   1330  CB  THR A  88     -19.142 -30.448 -50.830  1.00 48.98           C  
ATOM   1331  HB  THR A  88     -18.742 -31.254 -51.446  1.00 48.98           H  
ATOM   1332  O   THR A  88     -20.560 -32.815 -51.251  1.00 48.98           O  
ATOM   1333  CG2 THR A  88     -18.554 -29.141 -51.354  1.00 48.98           C  
ATOM   1334 HG21 THR A  88     -18.851 -28.319 -50.703  1.00 48.98           H  
ATOM   1335 HG22 THR A  88     -17.468 -29.232 -51.357  1.00 48.98           H  
ATOM   1336 HG23 THR A  88     -18.918 -28.949 -52.363  1.00 48.98           H  
ATOM   1337  OG1 THR A  88     -18.668 -30.586 -49.512  1.00 48.98           O  
ATOM   1338  HG1 THR A  88     -17.914 -31.180 -49.507  1.00 48.98           H  
ATOM   1339  N   GLU A  89     -22.600 -31.988 -50.805  1.00 41.50           N  
ATOM   1340  H   GLU A  89     -23.149 -31.152 -50.665  1.00 41.50           H  
ATOM   1341  CA  GLU A  89     -23.305 -33.247 -51.061  1.00 41.50           C  
ATOM   1342  HA  GLU A  89     -22.906 -34.008 -50.390  1.00 41.50           H  
ATOM   1343  C   GLU A  89     -23.066 -33.710 -52.502  1.00 41.50           C  
ATOM   1344  CB  GLU A  89     -24.822 -33.152 -50.828  1.00 41.50           C  
ATOM   1345  HB2 GLU A  89     -25.286 -33.954 -51.403  1.00 41.50           H  
ATOM   1346  HB3 GLU A  89     -25.199 -32.203 -51.210  1.00 41.50           H  
ATOM   1347  O   GLU A  89     -23.413 -33.038 -53.479  1.00 41.50           O  
ATOM   1348  CG  GLU A  89     -25.249 -33.340 -49.366  1.00 41.50           C  
ATOM   1349  HG2 GLU A  89     -24.646 -34.134 -48.927  1.00 41.50           H  
ATOM   1350  HG3 GLU A  89     -25.054 -32.419 -48.816  1.00 41.50           H  
ATOM   1351  CD  GLU A  89     -26.740 -33.722 -49.254  1.00 41.50           C  
ATOM   1352  OE1 GLU A  89     -27.070 -34.467 -48.306  1.00 41.50           O  
ATOM   1353  OE2 GLU A  89     -27.534 -33.314 -50.140  1.00 41.50           O  
ATOM   1354  N   VAL A  90     -22.504 -34.910 -52.636  1.00 35.82           N  
ATOM   1355  H   VAL A  90     -22.217 -35.397 -51.798  1.00 35.82           H  
ATOM   1356  CA  VAL A  90     -22.299 -35.562 -53.927  1.00 35.82           C  
ATOM   1357  HA  VAL A  90     -21.952 -34.813 -54.638  1.00 35.82           H  
ATOM   1358  C   VAL A  90     -23.647 -36.087 -54.424  1.00 35.82           C  
ATOM   1359  CB  VAL A  90     -21.212 -36.657 -53.842  1.00 35.82           C  
ATOM   1360  HB  VAL A  90     -21.541 -37.448 -53.169  1.00 35.82           H  
ATOM   1361  O   VAL A  90     -23.960 -37.270 -54.287  1.00 35.82           O  
ATOM   1362  CG1 VAL A  90     -20.915 -37.265 -55.222  1.00 35.82           C  
ATOM   1363 HG11 VAL A  90     -20.126 -38.011 -55.132  1.00 35.82           H  
ATOM   1364 HG12 VAL A  90     -21.801 -37.759 -55.620  1.00 35.82           H  
ATOM   1365 HG13 VAL A  90     -20.595 -36.486 -55.914  1.00 35.82           H  
ATOM   1366  CG2 VAL A  90     -19.888 -36.090 -53.307  1.00 35.82           C  
ATOM   1367 HG21 VAL A  90     -20.016 -35.718 -52.291  1.00 35.82           H  
ATOM   1368 HG22 VAL A  90     -19.547 -35.271 -53.941  1.00 35.82           H  
ATOM   1369 HG23 VAL A  90     -19.128 -36.872 -53.289  1.00 35.82           H  
ATOM   1370  N   ARG A  91     -24.450 -35.211 -55.043  1.00 33.64           N  
ATOM   1371  H   ARG A  91     -24.197 -34.236 -54.979  1.00 33.64           H  
ATOM   1372  CA  ARG A  91     -25.589 -35.618 -55.881  1.00 33.64           C  
ATOM   1373  HA  ARG A  91     -26.164 -36.372 -55.344  1.00 33.64           H  
ATOM   1374  C   ARG A  91     -25.083 -36.299 -57.151  1.00 33.64           C  
ATOM   1375  CB  ARG A  91     -26.529 -34.443 -56.194  1.00 33.64           C  
ATOM   1376  HB2 ARG A  91     -25.951 -33.571 -56.499  1.00 33.64           H  
ATOM   1377  HB3 ARG A  91     -27.170 -34.736 -57.026  1.00 33.64           H  
ATOM   1378  O   ARG A  91     -25.084 -35.727 -58.237  1.00 33.64           O  
ATOM   1379  CG  ARG A  91     -27.434 -34.090 -55.009  1.00 33.64           C  
ATOM   1380  HG2 ARG A  91     -27.894 -34.997 -54.616  1.00 33.64           H  
ATOM   1381  HG3 ARG A  91     -26.846 -33.616 -54.223  1.00 33.64           H  
ATOM   1382  CD  ARG A  91     -28.536 -33.143 -55.490  1.00 33.64           C  
ATOM   1383  HD2 ARG A  91     -28.076 -32.232 -55.873  1.00 33.64           H  
ATOM   1384  HD3 ARG A  91     -29.080 -33.631 -56.299  1.00 33.64           H  
ATOM   1385  NE  ARG A  91     -29.466 -32.806 -54.401  1.00 33.64           N  
ATOM   1386  HE  ARG A  91     -29.145 -32.991 -53.462  1.00 33.64           H  
ATOM   1387  NH1 ARG A  91     -31.151 -31.959 -55.714  1.00 33.64           N  
ATOM   1388 HH11 ARG A  91     -32.091 -31.601 -55.807  1.00 33.64           H  
ATOM   1389 HH12 ARG A  91     -30.634 -32.243 -56.534  1.00 33.64           H  
ATOM   1390  NH2 ARG A  91     -31.378 -31.999 -53.487  1.00 33.64           N  
ATOM   1391 HH21 ARG A  91     -32.292 -31.579 -53.573  1.00 33.64           H  
ATOM   1392 HH22 ARG A  91     -30.999 -32.214 -52.576  1.00 33.64           H  
ATOM   1393  CZ  ARG A  91     -30.657 -32.257 -54.541  1.00 33.64           C  
ATOM   1394  N   GLY A  92     -24.644 -37.544 -56.999  1.00 31.93           N  
ATOM   1395  H   GLY A  92     -24.594 -37.896 -56.053  1.00 31.93           H  
ATOM   1396  CA  GLY A  92     -24.354 -38.458 -58.096  1.00 31.93           C  
ATOM   1397  HA2 GLY A  92     -23.798 -39.317 -57.720  1.00 31.93           H  
ATOM   1398  HA3 GLY A  92     -23.753 -37.950 -58.851  1.00 31.93           H  
ATOM   1399  C   GLY A  92     -25.640 -38.955 -58.751  1.00 31.93           C  
ATOM   1400  O   GLY A  92     -25.936 -40.145 -58.682  1.00 31.93           O  
ATOM   1401  N   GLU A  93     -26.423 -38.059 -59.361  1.00 30.72           N  
ATOM   1402  H   GLU A  93     -26.134 -37.092 -59.382  1.00 30.72           H  
ATOM   1403  CA  GLU A  93     -27.549 -38.474 -60.201  1.00 30.72           C  
ATOM   1404  HA  GLU A  93     -28.181 -39.145 -59.620  1.00 30.72           H  
ATOM   1405  C   GLU A  93     -27.015 -39.272 -61.396  1.00 30.72           C  
ATOM   1406  CB  GLU A  93     -28.421 -37.285 -60.646  1.00 30.72           C  
ATOM   1407  HB2 GLU A  93     -29.012 -37.594 -61.508  1.00 30.72           H  
ATOM   1408  HB3 GLU A  93     -27.786 -36.448 -60.936  1.00 30.72           H  
ATOM   1409  O   GLU A  93     -26.216 -38.784 -62.199  1.00 30.72           O  
ATOM   1410  CG  GLU A  93     -29.392 -36.864 -59.529  1.00 30.72           C  
ATOM   1411  HG2 GLU A  93     -29.939 -37.748 -59.198  1.00 30.72           H  
ATOM   1412  HG3 GLU A  93     -28.814 -36.496 -58.682  1.00 30.72           H  
ATOM   1413  CD  GLU A  93     -30.403 -35.784 -59.954  1.00 30.72           C  
ATOM   1414  OE1 GLU A  93     -31.478 -35.725 -59.314  1.00 30.72           O  
ATOM   1415  OE2 GLU A  93     -30.089 -34.992 -60.870  1.00 30.72           O  
ATOM   1416  N   ALA A  94     -27.426 -40.538 -61.482  1.00 36.13           N  
ATOM   1417  H   ALA A  94     -28.052 -40.895 -60.775  1.00 36.13           H  
ATOM   1418  CA  ALA A  94     -26.960 -41.447 -62.517  1.00 36.13           C  
ATOM   1419  HA  ALA A  94     -25.870 -41.433 -62.491  1.00 36.13           H  
ATOM   1420  C   ALA A  94     -27.461 -40.980 -63.901  1.00 36.13           C  
ATOM   1421  CB  ALA A  94     -27.422 -42.868 -62.173  1.00 36.13           C  
ATOM   1422  HB1 ALA A  94     -28.511 -42.910 -62.154  1.00 36.13           H  
ATOM   1423  HB2 ALA A  94     -27.031 -43.158 -61.198  1.00 36.13           H  
ATOM   1424  HB3 ALA A  94     -27.053 -43.563 -62.927  1.00 36.13           H  
ATOM   1425  O   ALA A  94     -28.670 -40.794 -64.074  1.00 36.13           O  
ATOM   1426  N   PRO A  95     -26.576 -40.800 -64.901  1.00 38.32           N  
ATOM   1427  CA  PRO A  95     -26.971 -40.277 -66.205  1.00 38.32           C  
ATOM   1428  HA  PRO A  95     -27.455 -39.311 -66.059  1.00 38.32           H  
ATOM   1429  C   PRO A  95     -27.958 -41.214 -66.919  1.00 38.32           C  
ATOM   1430  CB  PRO A  95     -25.669 -40.057 -66.982  1.00 38.32           C  
ATOM   1431  HB2 PRO A  95     -25.778 -40.281 -68.043  1.00 38.32           H  
ATOM   1432  HB3 PRO A  95     -25.339 -39.027 -66.846  1.00 38.32           H  
ATOM   1433  O   PRO A  95     -27.753 -42.425 -66.999  1.00 38.32           O  
ATOM   1434  CG  PRO A  95     -24.673 -40.999 -66.305  1.00 38.32           C  
ATOM   1435  HG2 PRO A  95     -23.648 -40.643 -66.399  1.00 38.32           H  
ATOM   1436  HG3 PRO A  95     -24.774 -41.999 -66.726  1.00 38.32           H  
ATOM   1437  CD  PRO A  95     -25.138 -41.010 -64.851  1.00 38.32           C  
ATOM   1438  HD2 PRO A  95     -24.888 -41.965 -64.390  1.00 38.32           H  
ATOM   1439  HD3 PRO A  95     -24.673 -40.189 -64.305  1.00 38.32           H  
ATOM   1440  N   SER A  96     -29.042 -40.632 -67.441  1.00 40.63           N  
ATOM   1441  H   SER A  96     -29.134 -39.634 -67.319  1.00 40.63           H  
ATOM   1442  CA  SER A  96     -30.168 -41.362 -68.039  1.00 40.63           C  
ATOM   1443  HA  SER A  96     -30.556 -42.050 -67.288  1.00 40.63           H  
ATOM   1444  C   SER A  96     -29.771 -42.171 -69.279  1.00 40.63           C  
ATOM   1445  CB  SER A  96     -31.285 -40.381 -68.403  1.00 40.63           C  
ATOM   1446  HB2 SER A  96     -31.641 -39.893 -67.495  1.00 40.63           H  
ATOM   1447  HB3 SER A  96     -30.893 -39.623 -69.081  1.00 40.63           H  
ATOM   1448  O   SER A  96     -29.146 -41.654 -70.204  1.00 40.63           O  
ATOM   1449  OG  SER A  96     -32.365 -41.050 -69.033  1.00 40.63           O  
ATOM   1450  HG  SER A  96     -33.084 -40.421 -69.128  1.00 40.63           H  
ATOM   1451  N   ALA A  97     -30.223 -43.427 -69.336  1.00 46.71           N  
ATOM   1452  H   ALA A  97     -30.728 -43.781 -68.536  1.00 46.71           H  
ATOM   1453  CA  ALA A  97     -29.935 -44.353 -70.432  1.00 46.71           C  
ATOM   1454  HA  ALA A  97     -28.855 -44.410 -70.560  1.00 46.71           H  
ATOM   1455  C   ALA A  97     -30.533 -43.935 -71.793  1.00 46.71           C  
ATOM   1456  CB  ALA A  97     -30.454 -45.735 -70.013  1.00 46.71           C  
ATOM   1457  HB1 ALA A  97     -29.977 -46.044 -69.083  1.00 46.71           H  
ATOM   1458  HB2 ALA A  97     -30.212 -46.463 -70.789  1.00 46.71           H  
ATOM   1459  HB3 ALA A  97     -31.535 -45.707 -69.877  1.00 46.71           H  
ATOM   1460  O   ALA A  97     -30.028 -44.353 -72.834  1.00 46.71           O  
ATOM   1461  N   LEU A  98     -31.605 -43.131 -71.802  1.00 50.32           N  
ATOM   1462  H   LEU A  98     -31.932 -42.767 -70.918  1.00 50.32           H  
ATOM   1463  CA  LEU A  98     -32.366 -42.816 -73.021  1.00 50.32           C  
ATOM   1464  HA  LEU A  98     -32.602 -43.750 -73.532  1.00 50.32           H  
ATOM   1465  C   LEU A  98     -31.572 -41.983 -74.037  1.00 50.32           C  
ATOM   1466  CB  LEU A  98     -33.679 -42.109 -72.636  1.00 50.32           C  
ATOM   1467  HB2 LEU A  98     -34.083 -41.607 -73.515  1.00 50.32           H  
ATOM   1468  HB3 LEU A  98     -33.456 -41.340 -71.896  1.00 50.32           H  
ATOM   1469  O   LEU A  98     -31.662 -42.251 -75.230  1.00 50.32           O  
ATOM   1470  CG  LEU A  98     -34.756 -43.063 -72.087  1.00 50.32           C  
ATOM   1471  HG  LEU A  98     -34.311 -43.731 -71.349  1.00 50.32           H  
ATOM   1472  CD1 LEU A  98     -35.864 -42.265 -71.400  1.00 50.32           C  
ATOM   1473 HD11 LEU A  98     -35.447 -41.694 -70.571  1.00 50.32           H  
ATOM   1474 HD12 LEU A  98     -36.325 -41.581 -72.113  1.00 50.32           H  
ATOM   1475 HD13 LEU A  98     -36.622 -42.944 -71.011  1.00 50.32           H  
ATOM   1476  CD2 LEU A  98     -35.396 -43.900 -73.199  1.00 50.32           C  
ATOM   1477 HD21 LEU A  98     -34.648 -44.533 -73.676  1.00 50.32           H  
ATOM   1478 HD22 LEU A  98     -35.837 -43.246 -73.952  1.00 50.32           H  
ATOM   1479 HD23 LEU A  98     -36.173 -44.539 -72.780  1.00 50.32           H  
ATOM   1480  N   ALA A  99     -30.747 -41.035 -73.581  1.00 49.26           N  
ATOM   1481  H   ALA A  99     -30.657 -40.914 -72.583  1.00 49.26           H  
ATOM   1482  CA  ALA A  99     -30.028 -40.103 -74.459  1.00 49.26           C  
ATOM   1483  HA  ALA A  99     -30.756 -39.592 -75.091  1.00 49.26           H  
ATOM   1484  C   ALA A  99     -29.016 -40.782 -75.411  1.00 49.26           C  
ATOM   1485  CB  ALA A  99     -29.345 -39.059 -73.567  1.00 49.26           C  
ATOM   1486  HB1 ALA A  99     -28.839 -38.325 -74.194  1.00 49.26           H  
ATOM   1487  HB2 ALA A  99     -28.613 -39.541 -72.919  1.00 49.26           H  
ATOM   1488  HB3 ALA A  99     -30.090 -38.545 -72.959  1.00 49.26           H  
ATOM   1489  O   ALA A  99     -28.571 -40.175 -76.382  1.00 49.26           O  
ATOM   1490  N   GLY A 100     -28.650 -42.044 -75.154  1.00 49.96           N  
ATOM   1491  H   GLY A 100     -29.068 -42.508 -74.360  1.00 49.96           H  
ATOM   1492  CA  GLY A 100     -27.796 -42.827 -76.050  1.00 49.96           C  
ATOM   1493  HA2 GLY A 100     -27.449 -43.711 -75.515  1.00 49.96           H  
ATOM   1494  HA3 GLY A 100     -26.928 -42.231 -76.333  1.00 49.96           H  
ATOM   1495  C   GLY A 100     -28.488 -43.300 -77.337  1.00 49.96           C  
ATOM   1496  O   GLY A 100     -27.794 -43.631 -78.296  1.00 49.96           O  
ATOM   1497  N   LEU A 101     -29.827 -43.339 -77.378  1.00 56.70           N  
ATOM   1498  H   LEU A 101     -30.348 -42.994 -76.584  1.00 56.70           H  
ATOM   1499  CA  LEU A 101     -30.591 -43.773 -78.557  1.00 56.70           C  
ATOM   1500  HA  LEU A 101     -30.095 -44.639 -78.996  1.00 56.70           H  
ATOM   1501  C   LEU A 101     -30.616 -42.707 -79.661  1.00 56.70           C  
ATOM   1502  CB  LEU A 101     -32.013 -44.186 -78.126  1.00 56.70           C  
ATOM   1503  HB2 LEU A 101     -32.705 -44.019 -78.952  1.00 56.70           H  
ATOM   1504  HB3 LEU A 101     -32.344 -43.542 -77.312  1.00 56.70           H  
ATOM   1505  O   LEU A 101     -30.378 -43.039 -80.820  1.00 56.70           O  
ATOM   1506  CG  LEU A 101     -32.092 -45.665 -77.704  1.00 56.70           C  
ATOM   1507  HG  LEU A 101     -31.157 -45.960 -77.227  1.00 56.70           H  
ATOM   1508  CD1 LEU A 101     -33.222 -45.904 -76.704  1.00 56.70           C  
ATOM   1509 HD11 LEU A 101     -33.257 -46.957 -76.424  1.00 56.70           H  
ATOM   1510 HD12 LEU A 101     -34.174 -45.607 -77.145  1.00 56.70           H  
ATOM   1511 HD13 LEU A 101     -33.043 -45.304 -75.812  1.00 56.70           H  
ATOM   1512  CD2 LEU A 101     -32.336 -46.562 -78.922  1.00 56.70           C  
ATOM   1513 HD21 LEU A 101     -31.540 -46.412 -79.652  1.00 56.70           H  
ATOM   1514 HD22 LEU A 101     -32.347 -47.607 -78.615  1.00 56.70           H  
ATOM   1515 HD23 LEU A 101     -33.290 -46.308 -79.385  1.00 56.70           H  
ATOM   1516  N   ASP A 102     -30.831 -41.438 -79.310  1.00 55.04           N  
ATOM   1517  H   ASP A 102     -31.127 -41.254 -78.362  1.00 55.04           H  
ATOM   1518  CA  ASP A 102     -31.013 -40.340 -80.276  1.00 55.04           C  
ATOM   1519  HA  ASP A 102     -31.889 -40.547 -80.890  1.00 55.04           H  
ATOM   1520  C   ASP A 102     -29.798 -40.169 -81.211  1.00 55.04           C  
ATOM   1521  CB  ASP A 102     -31.254 -39.022 -79.512  1.00 55.04           C  
ATOM   1522  HB2 ASP A 102     -30.347 -38.770 -78.963  1.00 55.04           H  
ATOM   1523  HB3 ASP A 102     -31.431 -38.230 -80.240  1.00 55.04           H  
ATOM   1524  O   ASP A 102     -29.931 -39.952 -82.418  1.00 55.04           O  
ATOM   1525  CG  ASP A 102     -32.431 -39.041 -78.525  1.00 55.04           C  
ATOM   1526  OD1 ASP A 102     -33.314 -39.917 -78.655  1.00 55.04           O  
ATOM   1527  OD2 ASP A 102     -32.411 -38.189 -77.608  1.00 55.04           O  
ATOM   1528  N   ALA A 103     -28.585 -40.328 -80.669  1.00 55.59           N  
ATOM   1529  H   ALA A 103     -28.540 -40.518 -79.678  1.00 55.59           H  
ATOM   1530  CA  ALA A 103     -27.340 -40.204 -81.429  1.00 55.59           C  
ATOM   1531  HA  ALA A 103     -27.348 -39.245 -81.947  1.00 55.59           H  
ATOM   1532  C   ALA A 103     -27.170 -41.299 -82.501  1.00 55.59           C  
ATOM   1533  CB  ALA A 103     -26.174 -40.212 -80.434  1.00 55.59           C  
ATOM   1534  HB1 ALA A 103     -26.150 -41.161 -79.897  1.00 55.59           H  
ATOM   1535  HB2 ALA A 103     -25.235 -40.080 -80.972  1.00 55.59           H  
ATOM   1536  HB3 ALA A 103     -26.293 -39.398 -79.719  1.00 55.59           H  
ATOM   1537  O   ALA A 103     -26.535 -41.058 -83.530  1.00 55.59           O  
ATOM   1538  N   LEU A 104     -27.746 -42.489 -82.285  1.00 57.61           N  
ATOM   1539  H   LEU A 104     -28.326 -42.595 -81.465  1.00 57.61           H  
ATOM   1540  CA  LEU A 104     -27.749 -43.569 -83.274  1.00 57.61           C  
ATOM   1541  HA  LEU A 104     -26.729 -43.722 -83.624  1.00 57.61           H  
ATOM   1542  C   LEU A 104     -28.613 -43.194 -84.485  1.00 57.61           C  
ATOM   1543  CB  LEU A 104     -28.267 -44.855 -82.598  1.00 57.61           C  
ATOM   1544  HB2 LEU A 104     -27.704 -45.030 -81.680  1.00 57.61           H  
ATOM   1545  HB3 LEU A 104     -29.310 -44.698 -82.324  1.00 57.61           H  
ATOM   1546  O   LEU A 104     -28.237 -43.476 -85.621  1.00 57.61           O  
ATOM   1547  CG  LEU A 104     -28.203 -46.119 -83.475  1.00 57.61           C  
ATOM   1548  HG  LEU A 104     -28.668 -45.927 -84.442  1.00 57.61           H  
ATOM   1549  CD1 LEU A 104     -26.763 -46.590 -83.696  1.00 57.61           C  
ATOM   1550 HD11 LEU A 104     -26.275 -46.764 -82.738  1.00 57.61           H  
ATOM   1551 HD12 LEU A 104     -26.213 -45.829 -84.250  1.00 57.61           H  
ATOM   1552 HD13 LEU A 104     -26.763 -47.509 -84.282  1.00 57.61           H  
ATOM   1553  CD2 LEU A 104     -28.973 -47.258 -82.803  1.00 57.61           C  
ATOM   1554 HD21 LEU A 104     -30.012 -46.959 -82.668  1.00 57.61           H  
ATOM   1555 HD22 LEU A 104     -28.536 -47.478 -81.829  1.00 57.61           H  
ATOM   1556 HD23 LEU A 104     -28.943 -48.147 -83.432  1.00 57.61           H  
ATOM   1557  N   GLU A 105     -29.753 -42.545 -84.242  1.00 58.15           N  
ATOM   1558  H   GLU A 105     -29.971 -42.297 -83.287  1.00 58.15           H  
ATOM   1559  CA  GLU A 105     -30.752 -42.226 -85.264  1.00 58.15           C  
ATOM   1560  HA  GLU A 105     -30.976 -43.144 -85.807  1.00 58.15           H  
ATOM   1561  C   GLU A 105     -30.220 -41.205 -86.285  1.00 58.15           C  
ATOM   1562  CB  GLU A 105     -32.039 -41.755 -84.558  1.00 58.15           C  
ATOM   1563  HB2 GLU A 105     -32.160 -42.314 -83.629  1.00 58.15           H  
ATOM   1564  HB3 GLU A 105     -31.959 -40.696 -84.316  1.00 58.15           H  
ATOM   1565  O   GLU A 105     -30.367 -41.389 -87.495  1.00 58.15           O  
ATOM   1566  CG  GLU A 105     -33.283 -42.013 -85.418  1.00 58.15           C  
ATOM   1567  HG2 GLU A 105     -33.209 -41.423 -86.332  1.00 58.15           H  
ATOM   1568  HG3 GLU A 105     -33.293 -43.064 -85.704  1.00 58.15           H  
ATOM   1569  CD  GLU A 105     -34.594 -41.665 -84.693  1.00 58.15           C  
ATOM   1570  OE1 GLU A 105     -35.530 -42.495 -84.772  1.00 58.15           O  
ATOM   1571  OE2 GLU A 105     -34.672 -40.554 -84.125  1.00 58.15           O  
ATOM   1572  N   ALA A 106     -29.498 -40.183 -85.812  1.00 55.43           N  
ATOM   1573  H   ALA A 106     -29.427 -40.088 -84.809  1.00 55.43           H  
ATOM   1574  CA  ALA A 106     -28.905 -39.145 -86.658  1.00 55.43           C  
ATOM   1575  HA  ALA A 106     -29.685 -38.750 -87.309  1.00 55.43           H  
ATOM   1576  C   ALA A 106     -27.765 -39.642 -87.572  1.00 55.43           C  
ATOM   1577  CB  ALA A 106     -28.424 -38.012 -85.744  1.00 55.43           C  
ATOM   1578  HB1 ALA A 106     -29.258 -37.639 -85.149  1.00 55.43           H  
ATOM   1579  HB2 ALA A 106     -27.645 -38.380 -85.076  1.00 55.43           H  
ATOM   1580  HB3 ALA A 106     -28.025 -37.198 -86.348  1.00 55.43           H  
ATOM   1581  O   ALA A 106     -27.513 -39.033 -88.610  1.00 55.43           O  
ATOM   1582  N   ALA A 107     -27.083 -40.739 -87.216  1.00 57.37           N  
ATOM   1583  H   ALA A 107     -27.336 -41.194 -86.351  1.00 57.37           H  
ATOM   1584  CA  ALA A 107     -25.974 -41.302 -87.995  1.00 57.37           C  
ATOM   1585  HA  ALA A 107     -25.433 -40.485 -88.472  1.00 57.37           H  
ATOM   1586  C   ALA A 107     -26.426 -42.256 -89.124  1.00 57.37           C  
ATOM   1587  CB  ALA A 107     -25.015 -41.990 -87.017  1.00 57.37           C  
ATOM   1588  HB1 ALA A 107     -24.147 -42.366 -87.559  1.00 57.37           H  
ATOM   1589  HB2 ALA A 107     -24.682 -41.278 -86.262  1.00 57.37           H  
ATOM   1590  HB3 ALA A 107     -25.519 -42.822 -86.525  1.00 57.37           H  
ATOM   1591  O   ALA A 107     -25.661 -42.530 -90.051  1.00 57.37           O  
ATOM   1592  N   LEU A 108     -27.673 -42.744 -89.085  1.00 60.49           N  
ATOM   1593  H   LEU A 108     -28.257 -42.470 -88.308  1.00 60.49           H  
ATOM   1594  CA  LEU A 108     -28.244 -43.650 -90.094  1.00 60.49           C  
ATOM   1595  HA  LEU A 108     -27.664 -44.572 -90.076  1.00 60.49           H  
ATOM   1596  C   LEU A 108     -28.196 -43.155 -91.561  1.00 60.49           C  
ATOM   1597  CB  LEU A 108     -29.706 -43.972 -89.720  1.00 60.49           C  
ATOM   1598  HB2 LEU A 108     -30.236 -43.034 -89.553  1.00 60.49           H  
ATOM   1599  HB3 LEU A 108     -30.186 -44.465 -90.565  1.00 60.49           H  
ATOM   1600  O   LEU A 108     -28.006 -44.004 -92.439  1.00 60.49           O  
ATOM   1601  CG  LEU A 108     -29.881 -44.872 -88.485  1.00 60.49           C  
ATOM   1602  HG  LEU A 108     -29.288 -44.480 -87.659  1.00 60.49           H  
ATOM   1603  CD1 LEU A 108     -31.349 -44.900 -88.061  1.00 60.49           C  
ATOM   1604 HD11 LEU A 108     -31.964 -45.343 -88.844  1.00 60.49           H  
ATOM   1605 HD12 LEU A 108     -31.693 -43.883 -87.873  1.00 60.49           H  
ATOM   1606 HD13 LEU A 108     -31.456 -45.473 -87.140  1.00 60.49           H  
ATOM   1607  CD2 LEU A 108     -29.453 -46.316 -88.769  1.00 60.49           C  
ATOM   1608 HD21 LEU A 108     -28.388 -46.350 -88.996  1.00 60.49           H  
ATOM   1609 HD22 LEU A 108     -29.632 -46.921 -87.879  1.00 60.49           H  
ATOM   1610 HD23 LEU A 108     -30.021 -46.722 -89.606  1.00 60.49           H  
ATOM   1611  N   PRO A 109     -28.379 -41.855 -91.894  1.00 58.06           N  
ATOM   1612  CA  PRO A 109     -28.523 -41.422 -93.287  1.00 58.06           C  
ATOM   1613  HA  PRO A 109     -29.359 -41.964 -93.729  1.00 58.06           H  
ATOM   1614  C   PRO A 109     -27.281 -41.651 -94.154  1.00 58.06           C  
ATOM   1615  CB  PRO A 109     -28.874 -39.928 -93.230  1.00 58.06           C  
ATOM   1616  HB2 PRO A 109     -29.566 -39.647 -94.023  1.00 58.06           H  
ATOM   1617  HB3 PRO A 109     -27.968 -39.324 -93.286  1.00 58.06           H  
ATOM   1618  O   PRO A 109     -27.415 -41.999 -95.331  1.00 58.06           O  
ATOM   1619  CG  PRO A 109     -29.499 -39.756 -91.849  1.00 58.06           C  
ATOM   1620  HG2 PRO A 109     -30.544 -40.064 -91.872  1.00 58.06           H  
ATOM   1621  HG3 PRO A 109     -29.400 -38.736 -91.480  1.00 58.06           H  
ATOM   1622  CD  PRO A 109     -28.691 -40.738 -91.012  1.00 58.06           C  
ATOM   1623  HD2 PRO A 109     -29.275 -41.037 -90.142  1.00 58.06           H  
ATOM   1624  HD3 PRO A 109     -27.757 -40.269 -90.705  1.00 58.06           H  
ATOM   1625  N   GLU A 110     -26.085 -41.469 -93.585  1.00 56.72           N  
ATOM   1626  H   GLU A 110     -26.044 -41.226 -92.606  1.00 56.72           H  
ATOM   1627  CA  GLU A 110     -24.821 -41.487 -94.335  1.00 56.72           C  
ATOM   1628  HA  GLU A 110     -25.009 -41.069 -95.324  1.00 56.72           H  
ATOM   1629  C   GLU A 110     -24.269 -42.897 -94.595  1.00 56.72           C  
ATOM   1630  CB  GLU A 110     -23.763 -40.584 -93.672  1.00 56.72           C  
ATOM   1631  HB2 GLU A 110     -23.552 -40.937 -92.662  1.00 56.72           H  
ATOM   1632  HB3 GLU A 110     -22.851 -40.659 -94.264  1.00 56.72           H  
ATOM   1633  O   GLU A 110     -23.290 -43.037 -95.328  1.00 56.72           O  
ATOM   1634  CG  GLU A 110     -24.194 -39.106 -93.628  1.00 56.72           C  
ATOM   1635  HG2 GLU A 110     -24.854 -38.955 -92.773  1.00 56.72           H  
ATOM   1636  HG3 GLU A 110     -24.770 -38.890 -94.528  1.00 56.72           H  
ATOM   1637  CD  GLU A 110     -23.015 -38.116 -93.562  1.00 56.72           C  
ATOM   1638  OE1 GLU A 110     -23.236 -36.951 -93.966  1.00 56.72           O  
ATOM   1639  OE2 GLU A 110     -21.903 -38.518 -93.150  1.00 56.72           O  
ATOM   1640  N   VAL A 111     -24.892 -43.960 -94.060  1.00 57.41           N  
ATOM   1641  H   VAL A 111     -25.696 -43.803 -93.469  1.00 57.41           H  
ATOM   1642  CA  VAL A 111     -24.355 -45.322 -94.214  1.00 57.41           C  
ATOM   1643  HA  VAL A 111     -23.340 -45.279 -93.817  1.00 57.41           H  
ATOM   1644  C   VAL A 111     -24.317 -45.738 -95.700  1.00 57.41           C  
ATOM   1645  CB  VAL A 111     -25.074 -46.375 -93.355  1.00 57.41           C  
ATOM   1646  HB  VAL A 111     -26.113 -46.469 -93.669  1.00 57.41           H  
ATOM   1647  O   VAL A 111     -25.383 -45.782 -96.346  1.00 57.41           O  
ATOM   1648  CG1 VAL A 111     -24.367 -47.733 -93.525  1.00 57.41           C  
ATOM   1649 HG11 VAL A 111     -23.305 -47.635 -93.298  1.00 57.41           H  
ATOM   1650 HG12 VAL A 111     -24.786 -48.479 -92.850  1.00 57.41           H  
ATOM   1651 HG13 VAL A 111     -24.481 -48.105 -94.543  1.00 57.41           H  
ATOM   1652  CG2 VAL A 111     -25.028 -45.984 -91.870  1.00 57.41           C  
ATOM   1653 HG21 VAL A 111     -23.995 -45.860 -91.545  1.00 57.41           H  
ATOM   1654 HG22 VAL A 111     -25.561 -45.047 -91.708  1.00 57.41           H  
ATOM   1655 HG23 VAL A 111     -25.503 -46.752 -91.259  1.00 57.41           H  
ATOM   1656  N   PRO A 112     -23.124 -46.078 -96.246  1.00 63.18           N  
ATOM   1657  CA  PRO A 112     -22.935 -46.411 -97.656  1.00 63.18           C  
ATOM   1658  HA  PRO A 112     -23.163 -45.519 -98.241  1.00 63.18           H  
ATOM   1659  C   PRO A 112     -23.809 -47.572 -98.127  1.00 63.18           C  
ATOM   1660  CB  PRO A 112     -21.450 -46.751 -97.823  1.00 63.18           C  
ATOM   1661  HB2 PRO A 112     -21.075 -46.463 -98.806  1.00 63.18           H  
ATOM   1662  HB3 PRO A 112     -21.283 -47.814 -97.649  1.00 63.18           H  
ATOM   1663  O   PRO A 112     -23.979 -48.572 -97.432  1.00 63.18           O  
ATOM   1664  CG  PRO A 112     -20.781 -45.957 -96.709  1.00 63.18           C  
ATOM   1665  HG2 PRO A 112     -19.831 -46.399 -96.407  1.00 63.18           H  
ATOM   1666  HG3 PRO A 112     -20.646 -44.922 -97.022  1.00 63.18           H  
ATOM   1667  CD  PRO A 112     -21.816 -46.025 -95.593  1.00 63.18           C  
ATOM   1668  HD2 PRO A 112     -21.663 -46.930 -95.005  1.00 63.18           H  
ATOM   1669  HD3 PRO A 112     -21.699 -45.141 -94.966  1.00 63.18           H  
ATOM   1670  N   ALA A 113     -24.326 -47.473 -99.355  1.00 58.59           N  
ATOM   1671  H   ALA A 113     -24.125 -46.635 -99.882  1.00 58.59           H  
ATOM   1672  CA  ALA A 113     -25.324 -48.402 -99.891  1.00 58.59           C  
ATOM   1673  HA  ALA A 113     -26.218 -48.334 -99.271  1.00 58.59           H  
ATOM   1674  C   ALA A 113     -24.897 -49.885 -99.895  1.00 58.59           C  
ATOM   1675  CB  ALA A 113     -25.684 -47.937-101.307  1.00 58.59           C  
ATOM   1676  HB1 ALA A 113     -26.055 -46.912-101.281  1.00 58.59           H  
ATOM   1677  HB2 ALA A 113     -24.807 -47.990-101.953  1.00 58.59           H  
ATOM   1678  HB3 ALA A 113     -26.461 -48.583-101.713  1.00 58.59           H  
ATOM   1679  O   ALA A 113     -25.757 -50.751 -99.771  1.00 58.59           O  
ATOM   1680  N   THR A 114     -23.601 -50.181-100.025  1.00 60.12           N  
ATOM   1681  H   THR A 114     -22.929 -49.428-100.080  1.00 60.12           H  
ATOM   1682  CA  THR A 114     -23.053 -51.550-100.043  1.00 60.12           C  
ATOM   1683  HA  THR A 114     -23.675 -52.182-100.677  1.00 60.12           H  
ATOM   1684  C   THR A 114     -23.022 -52.209 -98.667  1.00 60.12           C  
ATOM   1685  CB  THR A 114     -21.623 -51.541-100.603  1.00 60.12           C  
ATOM   1686  HB  THR A 114     -21.135 -52.494-100.395  1.00 60.12           H  
ATOM   1687  O   THR A 114     -23.287 -53.398 -98.556  1.00 60.12           O  
ATOM   1688  CG2 THR A 114     -21.622 -51.312-102.114  1.00 60.12           C  
ATOM   1689 HG21 THR A 114     -22.184 -52.107-102.604  1.00 60.12           H  
ATOM   1690 HG22 THR A 114     -22.073 -50.348-102.351  1.00 60.12           H  
ATOM   1691 HG23 THR A 114     -20.595 -51.327-102.479  1.00 60.12           H  
ATOM   1692  OG1 THR A 114     -20.874 -50.485-100.032  1.00 60.12           O  
ATOM   1693  HG1 THR A 114     -20.395 -50.830 -99.275  1.00 60.12           H  
ATOM   1694  N   GLU A 115     -22.721 -51.444 -97.618  1.00 60.62           N  
ATOM   1695  H   GLU A 115     -22.537 -50.462 -97.768  1.00 60.62           H  
ATOM   1696  CA  GLU A 115     -22.708 -51.927 -96.228  1.00 60.62           C  
ATOM   1697  HA  GLU A 115     -22.389 -52.969 -96.194  1.00 60.62           H  
ATOM   1698  C   GLU A 115     -24.102 -51.857 -95.598  1.00 60.62           C  
ATOM   1699  CB  GLU A 115     -21.715 -51.090 -95.413  1.00 60.62           C  
ATOM   1700  HB2 GLU A 115     -21.790 -51.376 -94.364  1.00 60.62           H  
ATOM   1701  HB3 GLU A 115     -21.980 -50.037 -95.510  1.00 60.62           H  
ATOM   1702  O   GLU A 115     -24.393 -52.552 -94.626  1.00 60.62           O  
ATOM   1703  CG  GLU A 115     -20.269 -51.309 -95.885  1.00 60.62           C  
ATOM   1704  HG2 GLU A 115     -20.007 -52.356 -95.734  1.00 60.62           H  
ATOM   1705  HG3 GLU A 115     -20.205 -51.099 -96.953  1.00 60.62           H  
ATOM   1706  CD  GLU A 115     -19.251 -50.418 -95.159  1.00 60.62           C  
ATOM   1707  OE1 GLU A 115     -18.076 -50.456 -95.588  1.00 60.62           O  
ATOM   1708  OE2 GLU A 115     -19.650 -49.679 -94.232  1.00 60.62           O  
ATOM   1709  N   ARG A 116     -24.993 -51.045 -96.182  1.00 57.54           N  
ATOM   1710  H   ARG A 116     -24.642 -50.461 -96.928  1.00 57.54           H  
ATOM   1711  CA  ARG A 116     -26.369 -50.823 -95.731  1.00 57.54           C  
ATOM   1712  HA  ARG A 116     -26.328 -50.349 -94.750  1.00 57.54           H  
ATOM   1713  C   ARG A 116     -27.152 -52.125 -95.554  1.00 57.54           C  
ATOM   1714  CB  ARG A 116     -27.045 -49.866 -96.726  1.00 57.54           C  
ATOM   1715  HB2 ARG A 116     -27.211 -50.389 -97.668  1.00 57.54           H  
ATOM   1716  HB3 ARG A 116     -26.380 -49.022 -96.907  1.00 57.54           H  
ATOM   1717  O   ARG A 116     -27.937 -52.206 -94.622  1.00 57.54           O  
ATOM   1718  CG  ARG A 116     -28.377 -49.300 -96.226  1.00 57.54           C  
ATOM   1719  HG2 ARG A 116     -29.077 -50.124 -96.087  1.00 57.54           H  
ATOM   1720  HG3 ARG A 116     -28.236 -48.800 -95.268  1.00 57.54           H  
ATOM   1721  CD  ARG A 116     -28.981 -48.320 -97.243  1.00 57.54           C  
ATOM   1722  HD2 ARG A 116     -30.043 -48.231 -97.011  1.00 57.54           H  
ATOM   1723  HD3 ARG A 116     -28.883 -48.736 -98.246  1.00 57.54           H  
ATOM   1724  NE  ARG A 116     -28.366 -46.977 -97.184  1.00 57.54           N  
ATOM   1725  HE  ARG A 116     -27.505 -46.878 -96.666  1.00 57.54           H  
ATOM   1726  NH1 ARG A 116     -29.966 -45.855 -98.393  1.00 57.54           N  
ATOM   1727 HH11 ARG A 116     -30.401 -46.741 -98.606  1.00 57.54           H  
ATOM   1728 HH12 ARG A 116     -30.363 -44.977 -98.695  1.00 57.54           H  
ATOM   1729  NH2 ARG A 116     -28.345 -44.715 -97.343  1.00 57.54           N  
ATOM   1730 HH21 ARG A 116     -27.518 -44.702 -96.764  1.00 57.54           H  
ATOM   1731 HH22 ARG A 116     -28.767 -43.824 -97.564  1.00 57.54           H  
ATOM   1732  CZ  ARG A 116     -28.895 -45.856 -97.643  1.00 57.54           C  
ATOM   1733  N   GLU A 117     -26.934 -53.139 -96.390  1.00 61.91           N  
ATOM   1734  H   GLU A 117     -26.248 -53.018 -97.121  1.00 61.91           H  
ATOM   1735  CA  GLU A 117     -27.625 -54.434 -96.285  1.00 61.91           C  
ATOM   1736  HA  GLU A 117     -28.691 -54.244 -96.157  1.00 61.91           H  
ATOM   1737  C   GLU A 117     -27.165 -55.243 -95.054  1.00 61.91           C  
ATOM   1738  CB  GLU A 117     -27.436 -55.186 -97.616  1.00 61.91           C  
ATOM   1739  HB2 GLU A 117     -27.551 -54.466 -98.427  1.00 61.91           H  
ATOM   1740  HB3 GLU A 117     -26.426 -55.592 -97.665  1.00 61.91           H  
ATOM   1741  O   GLU A 117     -27.991 -55.790 -94.324  1.00 61.91           O  
ATOM   1742  CG  GLU A 117     -28.465 -56.303 -97.847  1.00 61.91           C  
ATOM   1743  HG2 GLU A 117     -28.248 -57.134 -97.176  1.00 61.91           H  
ATOM   1744  HG3 GLU A 117     -29.454 -55.920 -97.599  1.00 61.91           H  
ATOM   1745  CD  GLU A 117     -28.460 -56.795 -99.308  1.00 61.91           C  
ATOM   1746  OE1 GLU A 117     -29.567 -56.989 -99.860  1.00 61.91           O  
ATOM   1747  OE2 GLU A 117     -27.356 -56.983 -99.865  1.00 61.91           O  
ATOM   1748  N   GLU A 118     -25.864 -55.239 -94.740  1.00 62.64           N  
ATOM   1749  H   GLU A 118     -25.226 -54.715 -95.321  1.00 62.64           H  
ATOM   1750  CA  GLU A 118     -25.320 -55.888 -93.537  1.00 62.64           C  
ATOM   1751  HA  GLU A 118     -25.797 -56.862 -93.433  1.00 62.64           H  
ATOM   1752  C   GLU A 118     -25.635 -55.086 -92.260  1.00 62.64           C  
ATOM   1753  CB  GLU A 118     -23.809 -56.122 -93.716  1.00 62.64           C  
ATOM   1754  HB2 GLU A 118     -23.639 -56.588 -94.687  1.00 62.64           H  
ATOM   1755  HB3 GLU A 118     -23.286 -55.166 -93.686  1.00 62.64           H  
ATOM   1756  O   GLU A 118     -25.971 -55.667 -91.223  1.00 62.64           O  
ATOM   1757  CG  GLU A 118     -23.263 -57.055 -92.622  1.00 62.64           C  
ATOM   1758  HG2 GLU A 118     -23.854 -57.970 -92.624  1.00 62.64           H  
ATOM   1759  HG3 GLU A 118     -23.400 -56.578 -91.652  1.00 62.64           H  
ATOM   1760  CD  GLU A 118     -21.778 -57.424 -92.769  1.00 62.64           C  
ATOM   1761  OE1 GLU A 118     -21.354 -58.313 -91.991  1.00 62.64           O  
ATOM   1762  OE2 GLU A 118     -21.073 -56.811 -93.599  1.00 62.64           O  
ATOM   1763  N   LEU A 119     -25.609 -53.749 -92.339  1.00 56.75           N  
ATOM   1764  H   LEU A 119     -25.282 -53.336 -93.201  1.00 56.75           H  
ATOM   1765  CA  LEU A 119     -26.050 -52.860 -91.262  1.00 56.75           C  
ATOM   1766  HA  LEU A 119     -25.487 -53.110 -90.363  1.00 56.75           H  
ATOM   1767  C   LEU A 119     -27.539 -53.065 -90.957  1.00 56.75           C  
ATOM   1768  CB  LEU A 119     -25.761 -51.395 -91.631  1.00 56.75           C  
ATOM   1769  HB2 LEU A 119     -24.731 -51.307 -91.975  1.00 56.75           H  
ATOM   1770  HB3 LEU A 119     -26.406 -51.112 -92.463  1.00 56.75           H  
ATOM   1771  O   LEU A 119     -27.893 -53.214 -89.790  1.00 56.75           O  
ATOM   1772  CG  LEU A 119     -25.995 -50.446 -90.431  1.00 56.75           C  
ATOM   1773  HG  LEU A 119     -26.478 -50.983 -89.614  1.00 56.75           H  
ATOM   1774  CD1 LEU A 119     -24.673 -49.908 -89.889  1.00 56.75           C  
ATOM   1775 HD11 LEU A 119     -24.167 -49.315 -90.651  1.00 56.75           H  
ATOM   1776 HD12 LEU A 119     -24.029 -50.738 -89.597  1.00 56.75           H  
ATOM   1777 HD13 LEU A 119     -24.860 -49.279 -89.018  1.00 56.75           H  
ATOM   1778  CD2 LEU A 119     -26.914 -49.285 -90.812  1.00 56.75           C  
ATOM   1779 HD21 LEU A 119     -26.532 -48.756 -91.685  1.00 56.75           H  
ATOM   1780 HD22 LEU A 119     -26.999 -48.587 -89.979  1.00 56.75           H  
ATOM   1781 HD23 LEU A 119     -27.903 -49.672 -91.057  1.00 56.75           H  
ATOM   1782  N   VAL A 120     -28.393 -53.146 -91.985  1.00 59.91           N  
ATOM   1783  H   VAL A 120     -28.035 -53.001 -92.918  1.00 59.91           H  
ATOM   1784  CA  VAL A 120     -29.815 -53.488 -91.842  1.00 59.91           C  
ATOM   1785  HA  VAL A 120     -30.272 -52.773 -91.158  1.00 59.91           H  
ATOM   1786  C   VAL A 120     -29.954 -54.853 -91.178  1.00 59.91           C  
ATOM   1787  CB  VAL A 120     -30.573 -53.388 -93.183  1.00 59.91           C  
ATOM   1788  HB  VAL A 120     -29.969 -53.831 -93.975  1.00 59.91           H  
ATOM   1789  O   VAL A 120     -30.566 -54.908 -90.123  1.00 59.91           O  
ATOM   1790  CG1 VAL A 120     -31.936 -54.088 -93.177  1.00 59.91           C  
ATOM   1791 HG11 VAL A 120     -32.555 -53.718 -92.359  1.00 59.91           H  
ATOM   1792 HG12 VAL A 120     -32.453 -53.913 -94.120  1.00 59.91           H  
ATOM   1793 HG13 VAL A 120     -31.811 -55.166 -93.070  1.00 59.91           H  
ATOM   1794  CG2 VAL A 120     -30.847 -51.912 -93.514  1.00 59.91           C  
ATOM   1795 HG21 VAL A 120     -31.577 -51.502 -92.816  1.00 59.91           H  
ATOM   1796 HG22 VAL A 120     -31.234 -51.833 -94.530  1.00 59.91           H  
ATOM   1797 HG23 VAL A 120     -29.932 -51.325 -93.439  1.00 59.91           H  
ATOM   1798  N   GLN A 121     -29.289 -55.917 -91.645  1.00 60.91           N  
ATOM   1799  H   GLN A 121     -28.791 -55.834 -92.519  1.00 60.91           H  
ATOM   1800  CA  GLN A 121     -29.338 -57.228 -90.969  1.00 60.91           C  
ATOM   1801  HA  GLN A 121     -30.366 -57.590 -90.978  1.00 60.91           H  
ATOM   1802  C   GLN A 121     -28.862 -57.199 -89.503  1.00 60.91           C  
ATOM   1803  CB  GLN A 121     -28.444 -58.230 -91.708  1.00 60.91           C  
ATOM   1804  HB2 GLN A 121     -28.300 -59.101 -91.069  1.00 60.91           H  
ATOM   1805  HB3 GLN A 121     -27.467 -57.780 -91.887  1.00 60.91           H  
ATOM   1806  O   GLN A 121     -29.221 -58.066 -88.698  1.00 60.91           O  
ATOM   1807  CG  GLN A 121     -29.024 -58.726 -93.035  1.00 60.91           C  
ATOM   1808  HG2 GLN A 121     -29.967 -59.241 -92.852  1.00 60.91           H  
ATOM   1809  HG3 GLN A 121     -29.227 -57.881 -93.694  1.00 60.91           H  
ATOM   1810  CD  GLN A 121     -28.066 -59.689 -93.731  1.00 60.91           C  
ATOM   1811  NE2 GLN A 121     -28.215 -59.896 -95.019  1.00 60.91           N  
ATOM   1812 HE21 GLN A 121     -27.504 -60.455 -95.468  1.00 60.91           H  
ATOM   1813 HE22 GLN A 121     -28.868 -59.334 -95.546  1.00 60.91           H  
ATOM   1814  OE1 GLN A 121     -27.181 -60.286 -93.133  1.00 60.91           O  
ATOM   1815  N   ARG A 122     -27.984 -56.262 -89.129  1.00 60.49           N  
ATOM   1816  H   ARG A 122     -27.665 -55.617 -89.838  1.00 60.49           H  
ATOM   1817  CA  ARG A 122     -27.468 -56.124 -87.758  1.00 60.49           C  
ATOM   1818  HA  ARG A 122     -27.426 -57.113 -87.302  1.00 60.49           H  
ATOM   1819  C   ARG A 122     -28.421 -55.312 -86.873  1.00 60.49           C  
ATOM   1820  CB  ARG A 122     -26.038 -55.571 -87.832  1.00 60.49           C  
ATOM   1821  HB2 ARG A 122     -26.062 -54.490 -87.971  1.00 60.49           H  
ATOM   1822  HB3 ARG A 122     -25.545 -56.012 -88.699  1.00 60.49           H  
ATOM   1823  O   ARG A 122     -28.706 -55.749 -85.760  1.00 60.49           O  
ATOM   1824  CG  ARG A 122     -25.199 -55.929 -86.599  1.00 60.49           C  
ATOM   1825  HG2 ARG A 122     -25.564 -55.378 -85.732  1.00 60.49           H  
ATOM   1826  HG3 ARG A 122     -25.274 -56.999 -86.406  1.00 60.49           H  
ATOM   1827  CD  ARG A 122     -23.732 -55.572 -86.873  1.00 60.49           C  
ATOM   1828  HD2 ARG A 122     -23.658 -54.496 -87.029  1.00 60.49           H  
ATOM   1829  HD3 ARG A 122     -23.416 -56.076 -87.787  1.00 60.49           H  
ATOM   1830  NE  ARG A 122     -22.846 -55.971 -85.763  1.00 60.49           N  
ATOM   1831  HE  ARG A 122     -23.291 -56.228 -84.893  1.00 60.49           H  
ATOM   1832  NH1 ARG A 122     -20.858 -55.536 -86.833  1.00 60.49           N  
ATOM   1833 HH11 ARG A 122     -21.362 -55.275 -87.669  1.00 60.49           H  
ATOM   1834 HH12 ARG A 122     -19.849 -55.496 -86.842  1.00 60.49           H  
ATOM   1835  NH2 ARG A 122     -20.838 -56.269 -84.727  1.00 60.49           N  
ATOM   1836 HH21 ARG A 122     -21.310 -56.523 -83.872  1.00 60.49           H  
ATOM   1837 HH22 ARG A 122     -19.830 -56.200 -84.749  1.00 60.49           H  
ATOM   1838  CZ  ARG A 122     -21.524 -55.925 -85.781  1.00 60.49           C  
ATOM   1839  N   LEU A 123     -28.980 -54.218 -87.391  1.00 54.55           N  
ATOM   1840  H   LEU A 123     -28.699 -53.947 -88.322  1.00 54.55           H  
ATOM   1841  CA  LEU A 123     -30.044 -53.432 -86.755  1.00 54.55           C  
ATOM   1842  HA  LEU A 123     -29.738 -53.161 -85.744  1.00 54.55           H  
ATOM   1843  C   LEU A 123     -31.344 -54.234 -86.627  1.00 54.55           C  
ATOM   1844  CB  LEU A 123     -30.295 -52.154 -87.575  1.00 54.55           C  
ATOM   1845  HB2 LEU A 123     -31.241 -51.714 -87.259  1.00 54.55           H  
ATOM   1846  HB3 LEU A 123     -30.402 -52.433 -88.624  1.00 54.55           H  
ATOM   1847  O   LEU A 123     -31.952 -54.238 -85.564  1.00 54.55           O  
ATOM   1848  CG  LEU A 123     -29.202 -51.079 -87.446  1.00 54.55           C  
ATOM   1849  HG  LEU A 123     -28.222 -51.519 -87.630  1.00 54.55           H  
ATOM   1850  CD1 LEU A 123     -29.453 -49.990 -88.486  1.00 54.55           C  
ATOM   1851 HD11 LEU A 123     -28.670 -49.235 -88.419  1.00 54.55           H  
ATOM   1852 HD12 LEU A 123     -29.442 -50.430 -89.483  1.00 54.55           H  
ATOM   1853 HD13 LEU A 123     -30.419 -49.517 -88.312  1.00 54.55           H  
ATOM   1854  CD2 LEU A 123     -29.203 -50.418 -86.064  1.00 54.55           C  
ATOM   1855 HD21 LEU A 123     -28.459 -49.622 -86.038  1.00 54.55           H  
ATOM   1856 HD22 LEU A 123     -30.182 -49.990 -85.851  1.00 54.55           H  
ATOM   1857 HD23 LEU A 123     -28.951 -51.147 -85.294  1.00 54.55           H  
ATOM   1858  N   GLU A 124     -31.735 -54.983 -87.659  1.00 54.47           N  
ATOM   1859  H   GLU A 124     -31.228 -54.892 -88.527  1.00 54.47           H  
ATOM   1860  CA  GLU A 124     -32.874 -55.905 -87.649  1.00 54.47           C  
ATOM   1861  HA  GLU A 124     -33.789 -55.354 -87.429  1.00 54.47           H  
ATOM   1862  C   GLU A 124     -32.713 -56.982 -86.581  1.00 54.47           C  
ATOM   1863  CB  GLU A 124     -33.033 -56.606 -89.005  1.00 54.47           C  
ATOM   1864  HB2 GLU A 124     -33.674 -57.477 -88.869  1.00 54.47           H  
ATOM   1865  HB3 GLU A 124     -32.056 -56.960 -89.334  1.00 54.47           H  
ATOM   1866  O   GLU A 124     -33.684 -57.297 -85.903  1.00 54.47           O  
ATOM   1867  CG  GLU A 124     -33.682 -55.724 -90.078  1.00 54.47           C  
ATOM   1868  HG2 GLU A 124     -33.093 -54.819 -90.228  1.00 54.47           H  
ATOM   1869  HG3 GLU A 124     -34.663 -55.418 -89.715  1.00 54.47           H  
ATOM   1870  CD  GLU A 124     -33.841 -56.473 -91.412  1.00 54.47           C  
ATOM   1871  OE1 GLU A 124     -34.803 -56.139 -92.138  1.00 54.47           O  
ATOM   1872  OE2 GLU A 124     -33.033 -57.395 -91.677  1.00 54.47           O  
ATOM   1873  N   ARG A 125     -31.502 -57.518 -86.364  1.00 55.70           N  
ATOM   1874  H   ARG A 125     -30.748 -57.241 -86.976  1.00 55.70           H  
ATOM   1875  CA  ARG A 125     -31.238 -58.448 -85.250  1.00 55.70           C  
ATOM   1876  HA  ARG A 125     -31.980 -59.245 -85.285  1.00 55.70           H  
ATOM   1877  C   ARG A 125     -31.438 -57.789 -83.883  1.00 55.70           C  
ATOM   1878  CB  ARG A 125     -29.835 -59.065 -85.375  1.00 55.70           C  
ATOM   1879  HB2 ARG A 125     -29.494 -59.374 -84.387  1.00 55.70           H  
ATOM   1880  HB3 ARG A 125     -29.135 -58.323 -85.759  1.00 55.70           H  
ATOM   1881  O   ARG A 125     -32.006 -58.424 -82.997  1.00 55.70           O  
ATOM   1882  CG  ARG A 125     -29.849 -60.304 -86.280  1.00 55.70           C  
ATOM   1883  HG2 ARG A 125     -30.258 -60.053 -87.259  1.00 55.70           H  
ATOM   1884  HG3 ARG A 125     -30.494 -61.056 -85.827  1.00 55.70           H  
ATOM   1885  CD  ARG A 125     -28.446 -60.905 -86.445  1.00 55.70           C  
ATOM   1886  HD2 ARG A 125     -28.555 -61.901 -86.875  1.00 55.70           H  
ATOM   1887  HD3 ARG A 125     -27.979 -60.996 -85.464  1.00 55.70           H  
ATOM   1888  NE  ARG A 125     -27.609 -60.088 -87.341  1.00 55.70           N  
ATOM   1889  HE  ARG A 125     -28.091 -59.347 -87.830  1.00 55.70           H  
ATOM   1890  NH1 ARG A 125     -25.663 -61.298 -87.167  1.00 55.70           N  
ATOM   1891 HH11 ARG A 125     -24.724 -61.476 -87.492  1.00 55.70           H  
ATOM   1892 HH12 ARG A 125     -26.118 -61.912 -86.506  1.00 55.70           H  
ATOM   1893  NH2 ARG A 125     -25.764 -59.561 -88.568  1.00 55.70           N  
ATOM   1894 HH21 ARG A 125     -26.300 -58.857 -89.055  1.00 55.70           H  
ATOM   1895 HH22 ARG A 125     -24.849 -59.786 -88.932  1.00 55.70           H  
ATOM   1896  CZ  ARG A 125     -26.353 -60.316 -87.684  1.00 55.70           C  
ATOM   1897  N   MET A 126     -31.024 -56.532 -83.712  1.00 50.13           N  
ATOM   1898  H   MET A 126     -30.580 -56.066 -84.490  1.00 50.13           H  
ATOM   1899  CA  MET A 126     -31.248 -55.775 -82.471  1.00 50.13           C  
ATOM   1900  HA  MET A 126     -30.936 -56.387 -81.624  1.00 50.13           H  
ATOM   1901  C   MET A 126     -32.742 -55.463 -82.258  1.00 50.13           C  
ATOM   1902  CB  MET A 126     -30.394 -54.495 -82.472  1.00 50.13           C  
ATOM   1903  HB2 MET A 126     -30.666 -53.894 -81.605  1.00 50.13           H  
ATOM   1904  HB3 MET A 126     -30.601 -53.912 -83.370  1.00 50.13           H  
ATOM   1905  O   MET A 126     -33.287 -55.740 -81.192  1.00 50.13           O  
ATOM   1906  CG  MET A 126     -28.891 -54.804 -82.407  1.00 50.13           C  
ATOM   1907  HG2 MET A 126     -28.674 -55.275 -81.448  1.00 50.13           H  
ATOM   1908  HG3 MET A 126     -28.645 -55.519 -83.192  1.00 50.13           H  
ATOM   1909  SD  MET A 126     -27.788 -53.377 -82.614  1.00 50.13           S  
ATOM   1910  CE  MET A 126     -28.219 -52.388 -81.153  1.00 50.13           C  
ATOM   1911  HE1 MET A 126     -28.088 -52.983 -80.249  1.00 50.13           H  
ATOM   1912  HE2 MET A 126     -29.253 -52.052 -81.223  1.00 50.13           H  
ATOM   1913  HE3 MET A 126     -27.570 -51.513 -81.105  1.00 50.13           H  
ATOM   1914  N   LEU A 127     -33.436 -54.983 -83.294  1.00 46.42           N  
ATOM   1915  H   LEU A 127     -32.924 -54.764 -84.137  1.00 46.42           H  
ATOM   1916  CA  LEU A 127     -34.885 -54.740 -83.299  1.00 46.42           C  
ATOM   1917  HA  LEU A 127     -35.135 -54.083 -82.466  1.00 46.42           H  
ATOM   1918  C   LEU A 127     -35.710 -56.020 -83.108  1.00 46.42           C  
ATOM   1919  CB  LEU A 127     -35.265 -54.057 -84.628  1.00 46.42           C  
ATOM   1920  HB2 LEU A 127     -36.266 -54.367 -84.928  1.00 46.42           H  
ATOM   1921  HB3 LEU A 127     -34.585 -54.393 -85.412  1.00 46.42           H  
ATOM   1922  O   LEU A 127     -36.757 -55.992 -82.466  1.00 46.42           O  
ATOM   1923  CG  LEU A 127     -35.243 -52.523 -84.537  1.00 46.42           C  
ATOM   1924  HG  LEU A 127     -34.388 -52.202 -83.942  1.00 46.42           H  
ATOM   1925  CD1 LEU A 127     -35.123 -51.909 -85.931  1.00 46.42           C  
ATOM   1926 HD11 LEU A 127     -35.960 -52.218 -86.557  1.00 46.42           H  
ATOM   1927 HD12 LEU A 127     -35.113 -50.822 -85.852  1.00 46.42           H  
ATOM   1928 HD13 LEU A 127     -34.188 -52.229 -86.391  1.00 46.42           H  
ATOM   1929  CD2 LEU A 127     -36.536 -52.011 -83.895  1.00 46.42           C  
ATOM   1930 HD21 LEU A 127     -36.491 -50.925 -83.810  1.00 46.42           H  
ATOM   1931 HD22 LEU A 127     -36.653 -52.427 -82.895  1.00 46.42           H  
ATOM   1932 HD23 LEU A 127     -37.399 -52.282 -84.504  1.00 46.42           H  
ATOM   1933  N   ALA A 128     -35.252 -57.154 -83.639  1.00 42.49           N  
ATOM   1934  H   ALA A 128     -34.438 -57.113 -84.236  1.00 42.49           H  
ATOM   1935  CA  ALA A 128     -35.904 -58.445 -83.454  1.00 42.49           C  
ATOM   1936  HA  ALA A 128     -36.959 -58.337 -83.706  1.00 42.49           H  
ATOM   1937  C   ALA A 128     -35.830 -58.921 -81.997  1.00 42.49           C  
ATOM   1938  CB  ALA A 128     -35.290 -59.473 -84.410  1.00 42.49           C  
ATOM   1939  HB1 ALA A 128     -34.222 -59.571 -84.216  1.00 42.49           H  
ATOM   1940  HB2 ALA A 128     -35.768 -60.441 -84.262  1.00 42.49           H  
ATOM   1941  HB3 ALA A 128     -35.443 -59.159 -85.443  1.00 42.49           H  
ATOM   1942  O   ALA A 128     -36.777 -59.552 -81.535  1.00 42.49           O  
ATOM   1943  N   ALA A 129     -34.756 -58.595 -81.269  1.00 38.50           N  
ATOM   1944  H   ALA A 129     -34.003 -58.087 -81.710  1.00 38.50           H  
ATOM   1945  CA  ALA A 129     -34.623 -58.914 -79.847  1.00 38.50           C  
ATOM   1946  HA  ALA A 129     -34.900 -59.958 -79.699  1.00 38.50           H  
ATOM   1947  C   ALA A 129     -35.556 -58.072 -78.955  1.00 38.50           C  
ATOM   1948  CB  ALA A 129     -33.152 -58.754 -79.447  1.00 38.50           C  
ATOM   1949  HB1 ALA A 129     -32.522 -59.368 -80.090  1.00 38.50           H  
ATOM   1950  HB2 ALA A 129     -33.022 -59.071 -78.413  1.00 38.50           H  
ATOM   1951  HB3 ALA A 129     -32.849 -57.710 -79.534  1.00 38.50           H  
ATOM   1952  O   ALA A 129     -36.049 -58.577 -77.952  1.00 38.50           O  
ATOM   1953  N   LEU A 130     -35.867 -56.831 -79.352  1.00 37.86           N  
ATOM   1954  H   LEU A 130     -35.398 -56.469 -80.170  1.00 37.86           H  
ATOM   1955  CA  LEU A 130     -36.847 -55.957 -78.683  1.00 37.86           C  
ATOM   1956  HA  LEU A 130     -36.648 -55.964 -77.611  1.00 37.86           H  
ATOM   1957  C   LEU A 130     -38.313 -56.412 -78.843  1.00 37.86           C  
ATOM   1958  CB  LEU A 130     -36.686 -54.520 -79.228  1.00 37.86           C  
ATOM   1959  HB2 LEU A 130     -37.567 -53.932 -78.971  1.00 37.86           H  
ATOM   1960  HB3 LEU A 130     -36.644 -54.565 -80.316  1.00 37.86           H  
ATOM   1961  O   LEU A 130     -39.219 -55.733 -78.359  1.00 37.86           O  
ATOM   1962  CG  LEU A 130     -35.459 -53.754 -78.709  1.00 37.86           C  
ATOM   1963  HG  LEU A 130     -34.567 -54.372 -78.809  1.00 37.86           H  
ATOM   1964  CD1 LEU A 130     -35.268 -52.480 -79.533  1.00 37.86           C  
ATOM   1965 HD11 LEU A 130     -34.405 -51.928 -79.162  1.00 37.86           H  
ATOM   1966 HD12 LEU A 130     -35.090 -52.737 -80.577  1.00 37.86           H  
ATOM   1967 HD13 LEU A 130     -36.153 -51.848 -79.461  1.00 37.86           H  
ATOM   1968  CD2 LEU A 130     -35.632 -53.344 -77.244  1.00 37.86           C  
ATOM   1969 HD21 LEU A 130     -34.766 -52.767 -76.919  1.00 37.86           H  
ATOM   1970 HD22 LEU A 130     -36.530 -52.737 -77.125  1.00 37.86           H  
ATOM   1971 HD23 LEU A 130     -35.711 -54.229 -76.611  1.00 37.86           H  
ATOM   1972  N   ARG A 131     -38.590 -57.502 -79.575  1.00 31.79           N  
ATOM   1973  H   ARG A 131     -37.821 -58.074 -79.893  1.00 31.79           H  
ATOM   1974  CA  ARG A 131     -39.965 -57.846 -79.961  1.00 31.79           C  
ATOM   1975  HA  ARG A 131     -40.385 -56.917 -80.345  1.00 31.79           H  
ATOM   1976  C   ARG A 131     -40.863 -58.219 -78.774  1.00 31.79           C  
ATOM   1977  CB  ARG A 131     -39.993 -58.901 -81.074  1.00 31.79           C  
ATOM   1978  HB2 ARG A 131     -39.198 -59.632 -80.929  1.00 31.79           H  
ATOM   1979  HB3 ARG A 131     -40.941 -59.439 -81.050  1.00 31.79           H  
ATOM   1980  O   ARG A 131     -40.390 -58.770 -77.782  1.00 31.79           O  
ATOM   1981  CG  ARG A 131     -39.862 -58.191 -82.426  1.00 31.79           C  
ATOM   1982  HG2 ARG A 131     -38.879 -57.726 -82.499  1.00 31.79           H  
ATOM   1983  HG3 ARG A 131     -40.623 -57.413 -82.497  1.00 31.79           H  
ATOM   1984  CD  ARG A 131     -40.061 -59.165 -83.584  1.00 31.79           C  
ATOM   1985  HD2 ARG A 131     -41.007 -59.689 -83.447  1.00 31.79           H  
ATOM   1986  HD3 ARG A 131     -39.245 -59.888 -83.572  1.00 31.79           H  
ATOM   1987  NE  ARG A 131     -40.079 -58.441 -84.868  1.00 31.79           N  
ATOM   1988  HE  ARG A 131     -39.931 -57.443 -84.818  1.00 31.79           H  
ATOM   1989  NH1 ARG A 131     -40.351 -60.256 -86.240  1.00 31.79           N  
ATOM   1990 HH11 ARG A 131     -40.409 -60.648 -87.169  1.00 31.79           H  
ATOM   1991 HH12 ARG A 131     -40.350 -60.850 -85.423  1.00 31.79           H  
ATOM   1992  NH2 ARG A 131     -40.161 -58.217 -87.130  1.00 31.79           N  
ATOM   1993 HH21 ARG A 131     -40.200 -58.623 -88.054  1.00 31.79           H  
ATOM   1994 HH22 ARG A 131     -39.993 -57.225 -87.037  1.00 31.79           H  
ATOM   1995  CZ  ARG A 131     -40.201 -58.972 -86.069  1.00 31.79           C  
ATOM   1996  N   PRO A 132     -42.179 -57.948 -78.896  1.00 31.34           N  
ATOM   1997  CA  PRO A 132     -43.121 -58.002 -77.783  1.00 31.34           C  
ATOM   1998  HA  PRO A 132     -42.699 -57.505 -76.909  1.00 31.34           H  
ATOM   1999  C   PRO A 132     -43.448 -59.451 -77.409  1.00 31.34           C  
ATOM   2000  CB  PRO A 132     -44.343 -57.210 -78.267  1.00 31.34           C  
ATOM   2001  HB2 PRO A 132     -45.269 -57.540 -77.797  1.00 31.34           H  
ATOM   2002  HB3 PRO A 132     -44.186 -56.149 -78.074  1.00 31.34           H  
ATOM   2003  O   PRO A 132     -44.417 -60.029 -77.906  1.00 31.34           O  
ATOM   2004  CG  PRO A 132     -44.345 -57.456 -79.775  1.00 31.34           C  
ATOM   2005  HG2 PRO A 132     -44.875 -56.669 -80.312  1.00 31.34           H  
ATOM   2006  HG3 PRO A 132     -44.774 -58.432 -79.999  1.00 31.34           H  
ATOM   2007  CD  PRO A 132     -42.855 -57.454 -80.093  1.00 31.34           C  
ATOM   2008  HD2 PRO A 132     -42.534 -56.431 -80.293  1.00 31.34           H  
ATOM   2009  HD3 PRO A 132     -42.667 -58.086 -80.961  1.00 31.34           H  
ATOM   2010  N   VAL A 133     -42.618 -60.058 -76.556  1.00 25.30           N  
ATOM   2011  H   VAL A 133     -41.789 -59.562 -76.262  1.00 25.30           H  
ATOM   2012  CA  VAL A 133     -42.886 -61.395 -76.010  1.00 25.30           C  
ATOM   2013  HA  VAL A 133     -42.974 -62.071 -76.861  1.00 25.30           H  
ATOM   2014  C   VAL A 133     -44.246 -61.393 -75.299  1.00 25.30           C  
ATOM   2015  CB  VAL A 133     -41.733 -61.921 -75.132  1.00 25.30           C  
ATOM   2016  HB  VAL A 133     -41.574 -61.243 -74.294  1.00 25.30           H  
ATOM   2017  O   VAL A 133     -44.700 -60.378 -74.776  1.00 25.30           O  
ATOM   2018  CG1 VAL A 133     -42.014 -63.331 -74.589  1.00 25.30           C  
ATOM   2019 HG11 VAL A 133     -42.236 -64.019 -75.404  1.00 25.30           H  
ATOM   2020 HG12 VAL A 133     -42.844 -63.303 -73.883  1.00 25.30           H  
ATOM   2021 HG13 VAL A 133     -41.140 -63.693 -74.046  1.00 25.30           H  
ATOM   2022  CG2 VAL A 133     -40.439 -62.017 -75.954  1.00 25.30           C  
ATOM   2023 HG21 VAL A 133     -39.633 -62.407 -75.332  1.00 25.30           H  
ATOM   2024 HG22 VAL A 133     -40.580 -62.671 -76.814  1.00 25.30           H  
ATOM   2025 HG23 VAL A 133     -40.138 -61.029 -76.302  1.00 25.30           H  
ATOM   2026  N   ALA A 134     -44.934 -62.526 -75.417  1.00 22.70           N  
ATOM   2027  H   ALA A 134     -44.432 -63.329 -75.769  1.00 22.70           H  
ATOM   2028  CA  ALA A 134     -46.385 -62.594 -75.483  1.00 22.70           C  
ATOM   2029  HA  ALA A 134     -46.714 -61.808 -76.162  1.00 22.70           H  
ATOM   2030  C   ALA A 134     -47.140 -62.361 -74.155  1.00 22.70           C  
ATOM   2031  CB  ALA A 134     -46.724 -63.946 -76.136  1.00 22.70           C  
ATOM   2032  HB1 ALA A 134     -46.166 -64.060 -77.065  1.00 22.70           H  
ATOM   2033  HB2 ALA A 134     -46.464 -64.760 -75.458  1.00 22.70           H  
ATOM   2034  HB3 ALA A 134     -47.786 -64.006 -76.373  1.00 22.70           H  
ATOM   2035  O   ALA A 134     -46.578 -62.052 -73.109  1.00 22.70           O  
ATOM   2036  N   GLN A 135     -48.458 -62.542 -74.258  1.00 24.51           N  
ATOM   2037  H   GLN A 135     -48.769 -62.876 -75.159  1.00 24.51           H  
ATOM   2038  CA  GLN A 135     -49.544 -62.272 -73.310  1.00 24.51           C  
ATOM   2039  HA  GLN A 135     -49.550 -61.208 -73.075  1.00 24.51           H  
ATOM   2040  C   GLN A 135     -49.453 -63.044 -71.971  1.00 24.51           C  
ATOM   2041  CB  GLN A 135     -50.861 -62.642 -74.032  1.00 24.51           C  
ATOM   2042  HB2 GLN A 135     -51.702 -62.422 -73.374  1.00 24.51           H  
ATOM   2043  HB3 GLN A 135     -50.845 -63.718 -74.202  1.00 24.51           H  
ATOM   2044  O   GLN A 135     -50.372 -63.787 -71.633  1.00 24.51           O  
ATOM   2045  CG  GLN A 135     -51.130 -61.945 -75.378  1.00 24.51           C  
ATOM   2046  HG2 GLN A 135     -50.246 -61.966 -76.016  1.00 24.51           H  
ATOM   2047  HG3 GLN A 135     -51.387 -60.903 -75.189  1.00 24.51           H  
ATOM   2048  CD  GLN A 135     -52.259 -62.625 -76.154  1.00 24.51           C  
ATOM   2049  NE2 GLN A 135     -53.101 -61.879 -76.833  1.00 24.51           N  
ATOM   2050 HE21 GLN A 135     -53.841 -62.382 -77.303  1.00 24.51           H  
ATOM   2051 HE22 GLN A 135     -53.051 -60.872 -76.792  1.00 24.51           H  
ATOM   2052  OE1 GLN A 135     -52.390 -63.835 -76.209  1.00 24.51           O  
ATOM   2053  N   ALA A 136     -48.369 -62.913 -71.205  1.00 20.56           N  
ATOM   2054  H   ALA A 136     -47.606 -62.345 -71.546  1.00 20.56           H  
ATOM   2055  CA  ALA A 136     -48.241 -63.521 -69.879  1.00 20.56           C  
ATOM   2056  HA  ALA A 136     -48.435 -64.591 -69.965  1.00 20.56           H  
ATOM   2057  C   ALA A 136     -49.293 -62.922 -68.921  1.00 20.56           C  
ATOM   2058  CB  ALA A 136     -46.798 -63.345 -69.392  1.00 20.56           C  
ATOM   2059  HB1 ALA A 136     -46.108 -63.816 -70.093  1.00 20.56           H  
ATOM   2060  HB2 ALA A 136     -46.684 -63.807 -68.412  1.00 20.56           H  
ATOM   2061  HB3 ALA A 136     -46.559 -62.284 -69.312  1.00 20.56           H  
ATOM   2062  O   ALA A 136     -49.099 -61.855 -68.347  1.00 20.56           O  
ATOM   2063  N   ALA A 137     -50.444 -63.589 -68.823  1.00 23.32           N  
ATOM   2064  H   ALA A 137     -50.540 -64.414 -69.397  1.00 23.32           H  
ATOM   2065  CA  ALA A 137     -51.700 -62.986 -68.370  1.00 23.32           C  
ATOM   2066  HA  ALA A 137     -51.724 -61.939 -68.671  1.00 23.32           H  
ATOM   2067  C   ALA A 137     -51.937 -63.026 -66.852  1.00 23.32           C  
ATOM   2068  CB  ALA A 137     -52.829 -63.733 -69.096  1.00 23.32           C  
ATOM   2069  HB1 ALA A 137     -52.694 -63.661 -70.176  1.00 23.32           H  
ATOM   2070  HB2 ALA A 137     -52.836 -64.782 -68.798  1.00 23.32           H  
ATOM   2071  HB3 ALA A 137     -53.788 -63.288 -68.832  1.00 23.32           H  
ATOM   2072  O   ALA A 137     -52.871 -62.404 -66.359  1.00 23.32           O  
ATOM   2073  N   ASP A 138     -51.152 -63.825 -66.137  1.00 20.07           N  
ATOM   2074  H   ASP A 138     -50.345 -64.196 -66.618  1.00 20.07           H  
ATOM   2075  CA  ASP A 138     -51.712 -64.707 -65.105  1.00 20.07           C  
ATOM   2076  HA  ASP A 138     -52.657 -65.108 -65.471  1.00 20.07           H  
ATOM   2077  C   ASP A 138     -51.998 -64.045 -63.748  1.00 20.07           C  
ATOM   2078  CB  ASP A 138     -50.702 -65.864 -64.937  1.00 20.07           C  
ATOM   2079  HB2 ASP A 138     -50.083 -65.944 -65.831  1.00 20.07           H  
ATOM   2080  HB3 ASP A 138     -50.032 -65.643 -64.107  1.00 20.07           H  
ATOM   2081  O   ASP A 138     -52.783 -64.554 -62.953  1.00 20.07           O  
ATOM   2082  CG  ASP A 138     -51.345 -67.238 -64.740  1.00 20.07           C  
ATOM   2083  OD1 ASP A 138     -52.349 -67.511 -65.436  1.00 20.07           O  
ATOM   2084  OD2 ASP A 138     -50.748 -68.044 -63.992  1.00 20.07           O  
ATOM   2085  N   ALA A 139     -51.280 -62.966 -63.430  1.00 20.49           N  
ATOM   2086  H   ALA A 139     -50.755 -62.526 -64.171  1.00 20.49           H  
ATOM   2087  CA  ALA A 139     -50.890 -62.710 -62.047  1.00 20.49           C  
ATOM   2088  HA  ALA A 139     -50.591 -63.678 -61.645  1.00 20.49           H  
ATOM   2089  C   ALA A 139     -52.006 -62.208 -61.106  1.00 20.49           C  
ATOM   2090  CB  ALA A 139     -49.632 -61.836 -62.024  1.00 20.49           C  
ATOM   2091  HB1 ALA A 139     -49.265 -61.734 -61.002  1.00 20.49           H  
ATOM   2092  HB2 ALA A 139     -49.867 -60.848 -62.419  1.00 20.49           H  
ATOM   2093  HB3 ALA A 139     -48.853 -62.293 -62.634  1.00 20.49           H  
ATOM   2094  O   ALA A 139     -53.006 -61.602 -61.480  1.00 20.49           O  
ATOM   2095  N   SER A 140     -51.761 -62.457 -59.820  1.00 19.36           N  
ATOM   2096  H   SER A 140     -50.835 -62.793 -59.596  1.00 19.36           H  
ATOM   2097  CA  SER A 140     -52.749 -62.661 -58.756  1.00 19.36           C  
ATOM   2098  HA  SER A 140     -53.510 -63.356 -59.110  1.00 19.36           H  
ATOM   2099  C   SER A 140     -53.471 -61.438 -58.199  1.00 19.36           C  
ATOM   2100  CB  SER A 140     -51.998 -63.297 -57.580  1.00 19.36           C  
ATOM   2101  HB2 SER A 140     -51.628 -64.277 -57.879  1.00 19.36           H  
ATOM   2102  HB3 SER A 140     -52.673 -63.426 -56.733  1.00 19.36           H  
ATOM   2103  O   SER A 140     -54.366 -61.615 -57.377  1.00 19.36           O  
ATOM   2104  OG  SER A 140     -50.899 -62.475 -57.205  1.00 19.36           O  
ATOM   2105  HG  SER A 140     -50.577 -62.768 -56.349  1.00 19.36           H  
ATOM   2106  N   GLY A 141     -53.034 -60.222 -58.531  1.00 19.06           N  
ATOM   2107  H   GLY A 141     -52.365 -60.178 -59.287  1.00 19.06           H  
ATOM   2108  CA  GLY A 141     -53.240 -59.014 -57.722  1.00 19.06           C  
ATOM   2109  HA2 GLY A 141     -52.982 -59.243 -56.688  1.00 19.06           H  
ATOM   2110  HA3 GLY A 141     -52.559 -58.238 -58.073  1.00 19.06           H  
ATOM   2111  C   GLY A 141     -54.656 -58.435 -57.729  1.00 19.06           C  
ATOM   2112  O   GLY A 141     -54.825 -57.258 -58.038  1.00 19.06           O  
ATOM   2113  N   THR A 142     -55.676 -59.222 -57.378  1.00 21.65           N  
ATOM   2114  H   THR A 142     -55.468 -60.187 -57.165  1.00 21.65           H  
ATOM   2115  CA  THR A 142     -57.084 -58.814 -57.290  1.00 21.65           C  
ATOM   2116  HA  THR A 142     -57.313 -58.204 -58.164  1.00 21.65           H  
ATOM   2117  C   THR A 142     -57.337 -57.936 -56.062  1.00 21.65           C  
ATOM   2118  CB  THR A 142     -58.036 -60.025 -57.320  1.00 21.65           C  
ATOM   2119  HB  THR A 142     -59.061 -59.669 -57.221  1.00 21.65           H  
ATOM   2120  O   THR A 142     -58.140 -58.276 -55.195  1.00 21.65           O  
ATOM   2121  CG2 THR A 142     -57.937 -60.816 -58.623  1.00 21.65           C  
ATOM   2122 HG21 THR A 142     -58.134 -60.160 -59.471  1.00 21.65           H  
ATOM   2123 HG22 THR A 142     -58.673 -61.619 -58.613  1.00 21.65           H  
ATOM   2124 HG23 THR A 142     -56.943 -61.251 -58.725  1.00 21.65           H  
ATOM   2125  OG1 THR A 142     -57.757 -60.905 -56.257  1.00 21.65           O  
ATOM   2126  HG1 THR A 142     -57.929 -60.416 -55.449  1.00 21.65           H  
ATOM   2127  N   GLY A 143     -56.669 -56.783 -55.993  1.00 19.31           N  
ATOM   2128  H   GLY A 143     -55.997 -56.600 -56.725  1.00 19.31           H  
ATOM   2129  CA  GLY A 143     -56.919 -55.713 -55.023  1.00 19.31           C  
ATOM   2130  HA2 GLY A 143     -56.988 -56.139 -54.022  1.00 19.31           H  
ATOM   2131  HA3 GLY A 143     -56.097 -54.998 -55.044  1.00 19.31           H  
ATOM   2132  C   GLY A 143     -58.222 -54.969 -55.317  1.00 19.31           C  
ATOM   2133  O   GLY A 143     -58.242 -53.742 -55.326  1.00 19.31           O  
ATOM   2134  N   ALA A 144     -59.284 -55.709 -55.652  1.00 20.84           N  
ATOM   2135  H   ALA A 144     -59.214 -56.707 -55.516  1.00 20.84           H  
ATOM   2136  CA  ALA A 144     -60.590 -55.155 -55.958  1.00 20.84           C  
ATOM   2137  HA  ALA A 144     -60.491 -54.480 -56.808  1.00 20.84           H  
ATOM   2138  C   ALA A 144     -61.063 -54.357 -54.742  1.00 20.84           C  
ATOM   2139  CB  ALA A 144     -61.551 -56.287 -56.339  1.00 20.84           C  
ATOM   2140  HB1 ALA A 144     -61.648 -56.986 -55.509  1.00 20.84           H  
ATOM   2141  HB2 ALA A 144     -61.174 -56.816 -57.215  1.00 20.84           H  
ATOM   2142  HB3 ALA A 144     -62.533 -55.872 -56.567  1.00 20.84           H  
ATOM   2143  O   ALA A 144     -61.159 -54.893 -53.641  1.00 20.84           O  
ATOM   2144  N   ASN A 145     -61.316 -53.071 -54.967  1.00 20.47           N  
ATOM   2145  H   ASN A 145     -61.178 -52.724 -55.905  1.00 20.47           H  
ATOM   2146  CA  ASN A 145     -61.515 -52.066 -53.930  1.00 20.47           C  
ATOM   2147  HA  ASN A 145     -61.343 -52.503 -52.947  1.00 20.47           H  
ATOM   2148  C   ASN A 145     -62.975 -51.564 -53.976  1.00 20.47           C  
ATOM   2149  CB  ASN A 145     -60.437 -50.986 -54.185  1.00 20.47           C  
ATOM   2150  HB2 ASN A 145     -59.478 -51.470 -54.367  1.00 20.47           H  
ATOM   2151  HB3 ASN A 145     -60.700 -50.409 -55.072  1.00 20.47           H  
ATOM   2152  O   ASN A 145     -63.201 -50.415 -54.365  1.00 20.47           O  
ATOM   2153  CG  ASN A 145     -60.217 -50.037 -53.023  1.00 20.47           C  
ATOM   2154  ND2 ASN A 145     -59.669 -48.871 -53.275  1.00 20.47           N  
ATOM   2155 HD21 ASN A 145     -59.471 -48.588 -54.224  1.00 20.47           H  
ATOM   2156 HD22 ASN A 145     -59.557 -48.268 -52.473  1.00 20.47           H  
ATOM   2157  OD1 ASN A 145     -60.465 -50.340 -51.873  1.00 20.47           O  
ATOM   2158  N   PRO A 146     -63.984 -52.439 -53.749  1.00 19.86           N  
ATOM   2159  CA  PRO A 146     -65.388 -52.074 -53.881  1.00 19.86           C  
ATOM   2160  HA  PRO A 146     -65.563 -51.655 -54.872  1.00 19.86           H  
ATOM   2161  C   PRO A 146     -65.787 -51.030 -52.836  1.00 19.86           C  
ATOM   2162  CB  PRO A 146     -66.185 -53.373 -53.740  1.00 19.86           C  
ATOM   2163  HB2 PRO A 146     -66.251 -53.871 -54.707  1.00 19.86           H  
ATOM   2164  HB3 PRO A 146     -67.179 -53.210 -53.324  1.00 19.86           H  
ATOM   2165  O   PRO A 146     -65.187 -50.914 -51.771  1.00 19.86           O  
ATOM   2166  CG  PRO A 146     -65.305 -54.192 -52.801  1.00 19.86           C  
ATOM   2167  HG2 PRO A 146     -65.486 -55.263 -52.904  1.00 19.86           H  
ATOM   2168  HG3 PRO A 146     -65.462 -53.872 -51.772  1.00 19.86           H  
ATOM   2169  CD  PRO A 146     -63.899 -53.807 -53.255  1.00 19.86           C  
ATOM   2170  HD2 PRO A 146     -63.611 -54.469 -54.071  1.00 19.86           H  
ATOM   2171  HD3 PRO A 146     -63.202 -53.889 -52.421  1.00 19.86           H  
ATOM   2172  N   SER A 147     -66.805 -50.252 -53.183  1.00 20.53           N  
ATOM   2173  H   SER A 147     -67.268 -50.447 -54.059  1.00 20.53           H  
ATOM   2174  CA  SER A 147     -66.956 -48.875 -52.712  1.00 20.53           C  
ATOM   2175  HA  SER A 147     -66.074 -48.566 -52.150  1.00 20.53           H  
ATOM   2176  C   SER A 147     -68.184 -48.585 -51.852  1.00 20.53           C  
ATOM   2177  CB  SER A 147     -67.072 -48.015 -53.978  1.00 20.53           C  
ATOM   2178  HB2 SER A 147     -67.247 -46.973 -53.710  1.00 20.53           H  
ATOM   2179  HB3 SER A 147     -66.135 -48.077 -54.531  1.00 20.53           H  
ATOM   2180  O   SER A 147     -68.290 -47.479 -51.338  1.00 20.53           O  
ATOM   2181  OG  SER A 147     -68.131 -48.494 -54.803  1.00 20.53           O  
ATOM   2182  HG  SER A 147     -68.955 -48.158 -54.444  1.00 20.53           H  
ATOM   2183  N   GLY A 148     -69.182 -49.472 -51.875  1.00 20.03           N  
ATOM   2184  H   GLY A 148     -68.973 -50.413 -52.176  1.00 20.03           H  
ATOM   2185  CA  GLY A 148     -70.565 -49.014 -52.060  1.00 20.03           C  
ATOM   2186  HA2 GLY A 148     -71.107 -49.793 -52.596  1.00 20.03           H  
ATOM   2187  HA3 GLY A 148     -70.572 -48.116 -52.678  1.00 20.03           H  
ATOM   2188  C   GLY A 148     -71.387 -48.706 -50.811  1.00 20.03           C  
ATOM   2189  O   GLY A 148     -72.070 -47.687 -50.779  1.00 20.03           O  
ATOM   2190  N   ASP A 149     -71.385 -49.631 -49.861  1.00 21.54           N  
ATOM   2191  H   ASP A 149     -70.772 -50.420 -50.007  1.00 21.54           H  
ATOM   2192  CA  ASP A 149     -72.549 -49.915 -49.010  1.00 21.54           C  
ATOM   2193  HA  ASP A 149     -73.454 -49.801 -49.607  1.00 21.54           H  
ATOM   2194  C   ASP A 149     -72.654 -48.975 -47.783  1.00 21.54           C  
ATOM   2195  CB  ASP A 149     -72.431 -51.396 -48.576  1.00 21.54           C  
ATOM   2196  HB2 ASP A 149     -73.267 -51.655 -47.926  1.00 21.54           H  
ATOM   2197  HB3 ASP A 149     -71.529 -51.498 -47.973  1.00 21.54           H  
ATOM   2198  O   ASP A 149     -71.639 -48.507 -47.274  1.00 21.54           O  
ATOM   2199  CG  ASP A 149     -72.356 -52.435 -49.717  1.00 21.54           C  
ATOM   2200  OD1 ASP A 149     -72.392 -52.057 -50.913  1.00 21.54           O  
ATOM   2201  OD2 ASP A 149     -72.181 -53.629 -49.383  1.00 21.54           O  
ATOM   2202  N   ASP A 150     -73.809 -48.696 -47.162  1.00 21.30           N  
ATOM   2203  H   ASP A 150     -73.649 -48.113 -46.353  1.00 21.30           H  
ATOM   2204  CA  ASP A 150     -75.220 -48.750 -47.604  1.00 21.30           C  
ATOM   2205  HA  ASP A 150     -75.304 -48.300 -48.593  1.00 21.30           H  
ATOM   2206  C   ASP A 150     -76.073 -47.883 -46.638  1.00 21.30           C  
ATOM   2207  CB  ASP A 150     -75.749 -50.205 -47.694  1.00 21.30           C  
ATOM   2208  HB2 ASP A 150     -75.583 -50.707 -46.741  1.00 21.30           H  
ATOM   2209  HB3 ASP A 150     -75.179 -50.735 -48.458  1.00 21.30           H  
ATOM   2210  O   ASP A 150     -76.397 -46.738 -46.943  1.00 21.30           O  
ATOM   2211  CG  ASP A 150     -77.230 -50.354 -48.091  1.00 21.30           C  
ATOM   2212  OD1 ASP A 150     -77.819 -49.378 -48.601  1.00 21.30           O  
ATOM   2213  OD2 ASP A 150     -77.767 -51.467 -47.883  1.00 21.30           O  
ATOM   2214  N   LEU A 151     -76.375 -48.392 -45.431  1.00 20.35           N  
ATOM   2215  H   LEU A 151     -76.012 -49.317 -45.249  1.00 20.35           H  
ATOM   2216  CA  LEU A 151     -77.583 -47.997 -44.675  1.00 20.35           C  
ATOM   2217  HA  LEU A 151     -78.346 -47.687 -45.389  1.00 20.35           H  
ATOM   2218  C   LEU A 151     -77.489 -46.856 -43.643  1.00 20.35           C  
ATOM   2219  CB  LEU A 151     -78.088 -49.236 -43.903  1.00 20.35           C  
ATOM   2220  HB2 LEU A 151     -77.273 -49.607 -43.282  1.00 20.35           H  
ATOM   2221  HB3 LEU A 151     -78.891 -48.930 -43.233  1.00 20.35           H  
ATOM   2222  O   LEU A 151     -78.518 -46.258 -43.348  1.00 20.35           O  
ATOM   2223  CG  LEU A 151     -78.619 -50.389 -44.765  1.00 20.35           C  
ATOM   2224  HG  LEU A 151     -77.852 -50.672 -45.486  1.00 20.35           H  
ATOM   2225  CD1 LEU A 151     -78.893 -51.607 -43.881  1.00 20.35           C  
ATOM   2226 HD11 LEU A 151     -77.974 -51.909 -43.380  1.00 20.35           H  
ATOM   2227 HD12 LEU A 151     -79.236 -52.430 -44.508  1.00 20.35           H  
ATOM   2228 HD13 LEU A 151     -79.655 -51.366 -43.139  1.00 20.35           H  
ATOM   2229  CD2 LEU A 151     -79.915 -50.013 -45.484  1.00 20.35           C  
ATOM   2230 HD21 LEU A 151     -80.272 -50.873 -46.051  1.00 20.35           H  
ATOM   2231 HD22 LEU A 151     -80.672 -49.688 -44.771  1.00 20.35           H  
ATOM   2232 HD23 LEU A 151     -79.714 -49.218 -46.202  1.00 20.35           H  
ATOM   2233  N   GLY A 152     -76.339 -46.678 -42.983  1.00 22.84           N  
ATOM   2234  H   GLY A 152     -75.525 -47.112 -43.395  1.00 22.84           H  
ATOM   2235  CA  GLY A 152     -76.251 -46.297 -41.554  1.00 22.84           C  
ATOM   2236  HA2 GLY A 152     -75.242 -45.935 -41.360  1.00 22.84           H  
ATOM   2237  HA3 GLY A 152     -76.386 -47.202 -40.960  1.00 22.84           H  
ATOM   2238  C   GLY A 152     -77.216 -45.219 -41.007  1.00 22.84           C  
ATOM   2239  O   GLY A 152     -77.263 -44.102 -41.512  1.00 22.84           O  
ATOM   2240  N   GLU A 153     -77.923 -45.565 -39.921  1.00 25.50           N  
ATOM   2241  H   GLU A 153     -77.806 -46.511 -39.585  1.00 25.50           H  
ATOM   2242  CA  GLU A 153     -78.882 -44.740 -39.151  1.00 25.50           C  
ATOM   2243  HA  GLU A 153     -79.710 -44.438 -39.793  1.00 25.50           H  
ATOM   2244  C   GLU A 153     -78.265 -43.472 -38.508  1.00 25.50           C  
ATOM   2245  CB  GLU A 153     -79.417 -45.616 -37.991  1.00 25.50           C  
ATOM   2246  HB2 GLU A 153     -80.115 -45.032 -37.392  1.00 25.50           H  
ATOM   2247  HB3 GLU A 153     -78.574 -45.876 -37.351  1.00 25.50           H  
ATOM   2248  O   GLU A 153     -77.074 -43.192 -38.596  1.00 25.50           O  
ATOM   2249  CG  GLU A 153     -80.147 -46.910 -38.379  1.00 25.50           C  
ATOM   2250  HG2 GLU A 153     -79.446 -47.584 -38.870  1.00 25.50           H  
ATOM   2251  HG3 GLU A 153     -80.936 -46.660 -39.089  1.00 25.50           H  
ATOM   2252  CD  GLU A 153     -80.765 -47.620 -37.154  1.00 25.50           C  
ATOM   2253  OE1 GLU A 153     -81.648 -48.480 -37.376  1.00 25.50           O  
ATOM   2254  OE2 GLU A 153     -80.345 -47.328 -36.011  1.00 25.50           O  
ATOM   2255  N   ALA A 154     -78.977 -42.743 -37.651  1.00 24.16           N  
ATOM   2256  H   ALA A 154     -78.420 -42.415 -36.875  1.00 24.16           H  
ATOM   2257  CA  ALA A 154     -80.138 -41.890 -37.934  1.00 24.16           C  
ATOM   2258  HA  ALA A 154     -80.264 -41.784 -39.012  1.00 24.16           H  
ATOM   2259  C   ALA A 154     -79.880 -40.477 -37.346  1.00 24.16           C  
ATOM   2260  CB  ALA A 154     -81.403 -42.530 -37.334  1.00 24.16           C  
ATOM   2261  HB1 ALA A 154     -82.252 -41.859 -37.464  1.00 24.16           H  
ATOM   2262  HB2 ALA A 154     -81.632 -43.465 -37.846  1.00 24.16           H  
ATOM   2263  HB3 ALA A 154     -81.263 -42.718 -36.270  1.00 24.16           H  
ATOM   2264  O   ALA A 154     -80.799 -39.717 -37.083  1.00 24.16           O  
ATOM   2265  N   GLY A 155     -78.623 -40.183 -36.994  1.00 27.52           N  
ATOM   2266  H   GLY A 155     -77.899 -40.728 -37.439  1.00 27.52           H  
ATOM   2267  CA  GLY A 155     -78.362 -39.808 -35.600  1.00 27.52           C  
ATOM   2268  HA2 GLY A 155     -78.905 -40.490 -34.946  1.00 27.52           H  
ATOM   2269  HA3 GLY A 155     -77.298 -39.942 -35.406  1.00 27.52           H  
ATOM   2270  C   GLY A 155     -78.718 -38.388 -35.159  1.00 27.52           C  
ATOM   2271  O   GLY A 155     -78.966 -38.187 -33.975  1.00 27.52           O  
ATOM   2272  N   VAL A 156     -78.671 -37.400 -36.054  1.00 26.17           N  
ATOM   2273  H   VAL A 156     -78.627 -37.639 -37.034  1.00 26.17           H  
ATOM   2274  CA  VAL A 156     -78.490 -35.989 -35.655  1.00 26.17           C  
ATOM   2275  HA  VAL A 156     -78.180 -35.988 -34.610  1.00 26.17           H  
ATOM   2276  C   VAL A 156     -79.803 -35.204 -35.664  1.00 26.17           C  
ATOM   2277  CB  VAL A 156     -77.340 -35.292 -36.420  1.00 26.17           C  
ATOM   2278  HB  VAL A 156     -77.682 -34.992 -37.410  1.00 26.17           H  
ATOM   2279  O   VAL A 156     -79.900 -34.156 -36.296  1.00 26.17           O  
ATOM   2280  CG1 VAL A 156     -76.839 -34.057 -35.654  1.00 26.17           C  
ATOM   2281 HG11 VAL A 156     -76.038 -33.568 -36.209  1.00 26.17           H  
ATOM   2282 HG12 VAL A 156     -76.473 -34.342 -34.667  1.00 26.17           H  
ATOM   2283 HG13 VAL A 156     -77.645 -33.335 -35.524  1.00 26.17           H  
ATOM   2284  CG2 VAL A 156     -76.116 -36.207 -36.606  1.00 26.17           C  
ATOM   2285 HG21 VAL A 156     -75.304 -35.648 -37.071  1.00 26.17           H  
ATOM   2286 HG22 VAL A 156     -76.366 -37.044 -37.258  1.00 26.17           H  
ATOM   2287 HG23 VAL A 156     -75.785 -36.584 -35.638  1.00 26.17           H  
ATOM   2288  N   ASP A 157     -80.800 -35.707 -34.934  1.00 28.25           N  
ATOM   2289  H   ASP A 157     -80.701 -36.632 -34.541  1.00 28.25           H  
ATOM   2290  CA  ASP A 157     -82.001 -34.930 -34.588  1.00 28.25           C  
ATOM   2291  HA  ASP A 157     -82.516 -34.597 -35.489  1.00 28.25           H  
ATOM   2292  C   ASP A 157     -81.581 -33.670 -33.808  1.00 28.25           C  
ATOM   2293  CB  ASP A 157     -82.967 -35.800 -33.756  1.00 28.25           C  
ATOM   2294  HB2 ASP A 157     -83.518 -35.157 -33.070  1.00 28.25           H  
ATOM   2295  HB3 ASP A 157     -82.391 -36.488 -33.137  1.00 28.25           H  
ATOM   2296  O   ASP A 157     -81.955 -32.544 -34.144  1.00 28.25           O  
ATOM   2297  CG  ASP A 157     -84.003 -36.597 -34.567  1.00 28.25           C  
ATOM   2298  OD1 ASP A 157     -83.889 -36.674 -35.813  1.00 28.25           O  
ATOM   2299  OD2 ASP A 157     -84.860 -37.223 -33.896  1.00 28.25           O  
ATOM   2300  N   GLU A 158     -80.696 -33.808 -32.804  1.00 30.48           N  
ATOM   2301  H   GLU A 158     -80.348 -34.733 -32.593  1.00 30.48           H  
ATOM   2302  CA  GLU A 158     -80.100 -32.639 -32.149  1.00 30.48           C  
ATOM   2303  HA  GLU A 158     -80.926 -31.934 -32.049  1.00 30.48           H  
ATOM   2304  C   GLU A 158     -79.079 -31.918 -33.044  1.00 30.48           C  
ATOM   2305  CB  GLU A 158     -79.656 -32.885 -30.698  1.00 30.48           C  
ATOM   2306  HB2 GLU A 158     -78.766 -33.513 -30.672  1.00 30.48           H  
ATOM   2307  HB3 GLU A 158     -80.465 -33.402 -30.181  1.00 30.48           H  
ATOM   2308  O   GLU A 158     -77.864 -31.983 -32.875  1.00 30.48           O  
ATOM   2309  CG  GLU A 158     -79.391 -31.543 -29.983  1.00 30.48           C  
ATOM   2310  HG2 GLU A 158     -80.130 -30.811 -30.308  1.00 30.48           H  
ATOM   2311  HG3 GLU A 158     -78.408 -31.166 -30.266  1.00 30.48           H  
ATOM   2312  CD  GLU A 158     -79.482 -31.672 -28.459  1.00 30.48           C  
ATOM   2313  OE1 GLU A 158     -80.443 -31.109 -27.887  1.00 30.48           O  
ATOM   2314  OE2 GLU A 158     -78.624 -32.374 -27.883  1.00 30.48           O  
ATOM   2315  N   LEU A 159     -79.639 -31.150 -33.975  1.00 26.70           N  
ATOM   2316  H   LEU A 159     -80.539 -31.480 -34.291  1.00 26.70           H  
ATOM   2317  CA  LEU A 159     -79.502 -29.701 -33.949  1.00 26.70           C  
ATOM   2318  HA  LEU A 159     -78.438 -29.466 -33.973  1.00 26.70           H  
ATOM   2319  C   LEU A 159     -80.098 -29.096 -32.651  1.00 26.70           C  
ATOM   2320  CB  LEU A 159     -80.186 -29.155 -35.224  1.00 26.70           C  
ATOM   2321  HB2 LEU A 159     -81.229 -28.917 -35.014  1.00 26.70           H  
ATOM   2322  HB3 LEU A 159     -80.185 -29.943 -35.976  1.00 26.70           H  
ATOM   2323  O   LEU A 159     -79.421 -28.299 -32.008  1.00 26.70           O  
ATOM   2324  CG  LEU A 159     -79.489 -27.940 -35.858  1.00 26.70           C  
ATOM   2325  HG  LEU A 159     -78.439 -28.180 -36.026  1.00 26.70           H  
ATOM   2326  CD1 LEU A 159     -80.133 -27.630 -37.212  1.00 26.70           C  
ATOM   2327 HD11 LEU A 159     -81.186 -27.384 -37.075  1.00 26.70           H  
ATOM   2328 HD12 LEU A 159     -80.056 -28.505 -37.857  1.00 26.70           H  
ATOM   2329 HD13 LEU A 159     -79.617 -26.794 -37.685  1.00 26.70           H  
ATOM   2330  CD2 LEU A 159     -79.572 -26.662 -35.024  1.00 26.70           C  
ATOM   2331 HD21 LEU A 159     -79.093 -26.818 -34.057  1.00 26.70           H  
ATOM   2332 HD22 LEU A 159     -80.615 -26.383 -34.877  1.00 26.70           H  
ATOM   2333 HD23 LEU A 159     -79.049 -25.855 -35.536  1.00 26.70           H  
ATOM   2334  N   LEU A 160     -81.340 -29.448 -32.264  1.00 25.82           N  
ATOM   2335  H   LEU A 160     -81.836 -30.114 -32.838  1.00 25.82           H  
ATOM   2336  CA  LEU A 160     -82.078 -28.821 -31.134  1.00 25.82           C  
ATOM   2337  HA  LEU A 160     -81.364 -28.391 -30.432  1.00 25.82           H  
ATOM   2338  C   LEU A 160     -82.966 -29.767 -30.284  1.00 25.82           C  
ATOM   2339  CB  LEU A 160     -82.973 -27.705 -31.727  1.00 25.82           C  
ATOM   2340  HB2 LEU A 160     -83.722 -27.398 -30.997  1.00 25.82           H  
ATOM   2341  HB3 LEU A 160     -83.511 -28.124 -32.578  1.00 25.82           H  
ATOM   2342  O   LEU A 160     -83.780 -29.296 -29.490  1.00 25.82           O  
ATOM   2343  CG  LEU A 160     -82.236 -26.433 -32.166  1.00 25.82           C  
ATOM   2344  HG  LEU A 160     -81.385 -26.692 -32.796  1.00 25.82           H  
ATOM   2345  CD1 LEU A 160     -83.179 -25.554 -32.991  1.00 25.82           C  
ATOM   2346 HD11 LEU A 160     -83.513 -26.107 -33.868  1.00 25.82           H  
ATOM   2347 HD12 LEU A 160     -82.650 -24.658 -33.316  1.00 25.82           H  
ATOM   2348 HD13 LEU A 160     -84.043 -25.274 -32.388  1.00 25.82           H  
ATOM   2349  CD2 LEU A 160     -81.744 -25.613 -30.972  1.00 25.82           C  
ATOM   2350 HD21 LEU A 160     -81.009 -26.192 -30.414  1.00 25.82           H  
ATOM   2351 HD22 LEU A 160     -82.578 -25.366 -30.314  1.00 25.82           H  
ATOM   2352 HD23 LEU A 160     -81.263 -24.700 -31.322  1.00 25.82           H  
ATOM   2353  N   GLU A 161     -82.942 -31.069 -30.554  1.00 29.12           N  
ATOM   2354  H   GLU A 161     -82.179 -31.404 -31.125  1.00 29.12           H  
ATOM   2355  CA  GLU A 161     -84.186 -31.848 -30.600  1.00 29.12           C  
ATOM   2356  HA  GLU A 161     -85.040 -31.190 -30.440  1.00 29.12           H  
ATOM   2357  C   GLU A 161     -84.310 -32.969 -29.570  1.00 29.12           C  
ATOM   2358  CB  GLU A 161     -84.288 -32.401 -32.021  1.00 29.12           C  
ATOM   2359  HB2 GLU A 161     -83.424 -33.048 -32.176  1.00 29.12           H  
ATOM   2360  HB3 GLU A 161     -84.235 -31.556 -32.707  1.00 29.12           H  
ATOM   2361  O   GLU A 161     -85.308 -33.024 -28.851  1.00 29.12           O  
ATOM   2362  CG  GLU A 161     -85.546 -33.218 -32.333  1.00 29.12           C  
ATOM   2363  HG2 GLU A 161     -86.403 -32.699 -31.903  1.00 29.12           H  
ATOM   2364  HG3 GLU A 161     -85.471 -34.196 -31.858  1.00 29.12           H  
ATOM   2365  CD  GLU A 161     -85.767 -33.380 -33.848  1.00 29.12           C  
ATOM   2366  OE1 GLU A 161     -86.953 -33.515 -34.231  1.00 29.12           O  
ATOM   2367  OE2 GLU A 161     -84.790 -33.256 -34.617  1.00 29.12           O  
ATOM   2368  N   ALA A 162     -83.351 -33.899 -29.539  1.00 25.87           N  
ATOM   2369  H   ALA A 162     -82.558 -33.802 -30.158  1.00 25.87           H  
ATOM   2370  CA  ALA A 162     -83.551 -35.154 -28.828  1.00 25.87           C  
ATOM   2371  HA  ALA A 162     -84.523 -35.549 -29.121  1.00 25.87           H  
ATOM   2372  C   ALA A 162     -83.601 -34.913 -27.315  1.00 25.87           C  
ATOM   2373  CB  ALA A 162     -82.488 -36.172 -29.259  1.00 25.87           C  
ATOM   2374  HB1 ALA A 162     -82.557 -36.339 -30.334  1.00 25.87           H  
ATOM   2375  HB2 ALA A 162     -81.491 -35.801 -29.021  1.00 25.87           H  
ATOM   2376  HB3 ALA A 162     -82.651 -37.118 -28.743  1.00 25.87           H  
ATOM   2377  O   ALA A 162     -84.638 -35.174 -26.707  1.00 25.87           O  
ATOM   2378  N   LEU A 163     -82.503 -34.383 -26.754  1.00 21.18           N  
ATOM   2379  H   LEU A 163     -81.756 -34.123 -27.382  1.00 21.18           H  
ATOM   2380  CA  LEU A 163     -82.333 -33.957 -25.358  1.00 21.18           C  
ATOM   2381  HA  LEU A 163     -81.262 -33.807 -25.223  1.00 21.18           H  
ATOM   2382  C   LEU A 163     -82.736 -35.034 -24.311  1.00 21.18           C  
ATOM   2383  CB  LEU A 163     -82.999 -32.562 -25.220  1.00 21.18           C  
ATOM   2384  HB2 LEU A 163     -83.174 -32.172 -26.222  1.00 21.18           H  
ATOM   2385  HB3 LEU A 163     -83.980 -32.652 -24.754  1.00 21.18           H  
ATOM   2386  O   LEU A 163     -82.807 -36.227 -24.611  1.00 21.18           O  
ATOM   2387  CG  LEU A 163     -82.150 -31.495 -24.492  1.00 21.18           C  
ATOM   2388  HG  LEU A 163     -81.122 -31.540 -24.851  1.00 21.18           H  
ATOM   2389  CD1 LEU A 163     -82.700 -30.102 -24.800  1.00 21.18           C  
ATOM   2390 HD11 LEU A 163     -82.635 -29.926 -25.874  1.00 21.18           H  
ATOM   2391 HD12 LEU A 163     -83.736 -30.021 -24.473  1.00 21.18           H  
ATOM   2392 HD13 LEU A 163     -82.092 -29.349 -24.299  1.00 21.18           H  
ATOM   2393  CD2 LEU A 163     -82.143 -31.657 -22.968  1.00 21.18           C  
ATOM   2394 HD21 LEU A 163     -81.712 -30.770 -22.502  1.00 21.18           H  
ATOM   2395 HD22 LEU A 163     -81.513 -32.498 -22.680  1.00 21.18           H  
ATOM   2396 HD23 LEU A 163     -83.156 -31.775 -22.585  1.00 21.18           H  
ATOM   2397  N   GLY A 164     -82.960 -34.626 -23.060  1.00 30.55           N  
ATOM   2398  H   GLY A 164     -82.871 -33.635 -22.885  1.00 30.55           H  
ATOM   2399  CA  GLY A 164     -83.229 -35.463 -21.885  1.00 30.55           C  
ATOM   2400  HA2 GLY A 164     -82.341 -36.058 -21.675  1.00 30.55           H  
ATOM   2401  HA3 GLY A 164     -83.377 -34.806 -21.027  1.00 30.55           H  
ATOM   2402  C   GLY A 164     -84.414 -36.441 -21.997  1.00 30.55           C  
ATOM   2403  O   GLY A 164     -84.236 -37.584 -22.409  1.00 30.55           O  
ATOM   2404  N   ARG A 165     -85.693 -36.116 -21.752  1.00 27.79           N  
ATOM   2405  H   ARG A 165     -86.286 -36.934 -21.733  1.00 27.79           H  
ATOM   2406  CA  ARG A 165     -86.392 -34.816 -21.639  1.00 27.79           C  
ATOM   2407  HA  ARG A 165     -87.445 -35.033 -21.461  1.00 27.79           H  
ATOM   2408  C   ARG A 165     -86.043 -33.893 -20.440  1.00 27.79           C  
ATOM   2409  CB  ARG A 165     -86.337 -34.060 -22.999  1.00 27.79           C  
ATOM   2410  HB2 ARG A 165     -86.758 -33.065 -22.852  1.00 27.79           H  
ATOM   2411  HB3 ARG A 165     -85.293 -33.874 -23.248  1.00 27.79           H  
ATOM   2412  O   ARG A 165     -86.603 -32.807 -20.392  1.00 27.79           O  
ATOM   2413  CG  ARG A 165     -87.028 -34.605 -24.274  1.00 27.79           C  
ATOM   2414  HG2 ARG A 165     -86.492 -34.202 -25.134  1.00 27.79           H  
ATOM   2415  HG3 ARG A 165     -88.021 -34.157 -24.308  1.00 27.79           H  
ATOM   2416  CD  ARG A 165     -87.234 -36.115 -24.502  1.00 27.79           C  
ATOM   2417  HD2 ARG A 165     -87.837 -36.230 -25.403  1.00 27.79           H  
ATOM   2418  HD3 ARG A 165     -87.812 -36.516 -23.669  1.00 27.79           H  
ATOM   2419  NE  ARG A 165     -85.987 -36.893 -24.641  1.00 27.79           N  
ATOM   2420  HE  ARG A 165     -85.343 -36.881 -23.864  1.00 27.79           H  
ATOM   2421  NH1 ARG A 165     -86.160 -37.656 -26.808  1.00 27.79           N  
ATOM   2422 HH11 ARG A 165     -85.704 -38.123 -27.579  1.00 27.79           H  
ATOM   2423 HH12 ARG A 165     -86.707 -36.832 -27.010  1.00 27.79           H  
ATOM   2424  NH2 ARG A 165     -84.470 -38.319 -25.502  1.00 27.79           N  
ATOM   2425 HH21 ARG A 165     -84.036 -38.770 -26.295  1.00 27.79           H  
ATOM   2426 HH22 ARG A 165     -83.882 -38.046 -24.727  1.00 27.79           H  
ATOM   2427  CZ  ARG A 165     -85.555 -37.622 -25.653  1.00 27.79           C  
ATOM   2428  N   GLU A 166     -85.239 -34.286 -19.449  1.00 22.61           N  
ATOM   2429  H   GLU A 166     -84.703 -33.536 -19.038  1.00 22.61           H  
ATOM   2430  CA  GLU A 166     -85.458 -35.478 -18.607  1.00 22.61           C  
ATOM   2431  HA  GLU A 166     -86.205 -36.091 -19.112  1.00 22.61           H  
ATOM   2432  C   GLU A 166     -86.110 -35.117 -17.250  1.00 22.61           C  
ATOM   2433  CB  GLU A 166     -84.193 -36.359 -18.470  1.00 22.61           C  
ATOM   2434  HB2 GLU A 166     -83.632 -36.365 -19.404  1.00 22.61           H  
ATOM   2435  HB3 GLU A 166     -83.531 -35.977 -17.693  1.00 22.61           H  
ATOM   2436  O   GLU A 166     -87.331 -34.962 -17.189  1.00 22.61           O  
ATOM   2437  CG  GLU A 166     -84.628 -37.798 -18.155  1.00 22.61           C  
ATOM   2438  HG2 GLU A 166     -85.360 -37.774 -17.347  1.00 22.61           H  
ATOM   2439  HG3 GLU A 166     -85.126 -38.202 -19.035  1.00 22.61           H  
ATOM   2440  CD  GLU A 166     -83.475 -38.732 -17.759  1.00 22.61           C  
ATOM   2441  OE1 GLU A 166     -83.634 -39.421 -16.724  1.00 22.61           O  
ATOM   2442  OE2 GLU A 166     -82.485 -38.805 -18.519  1.00 22.61           O  
ATOM   2443  N   LEU A 167     -85.326 -34.973 -16.171  1.00 20.82           N  
ATOM   2444  H   LEU A 167     -84.334 -35.106 -16.311  1.00 20.82           H  
ATOM   2445  CA  LEU A 167     -85.731 -34.352 -14.898  1.00 20.82           C  
ATOM   2446  HA  LEU A 167     -86.724 -33.921 -15.024  1.00 20.82           H  
ATOM   2447  C   LEU A 167     -84.822 -33.147 -14.596  1.00 20.82           C  
ATOM   2448  CB  LEU A 167     -85.786 -35.378 -13.741  1.00 20.82           C  
ATOM   2449  HB2 LEU A 167     -85.807 -34.833 -12.797  1.00 20.82           H  
ATOM   2450  HB3 LEU A 167     -84.869 -35.967 -13.758  1.00 20.82           H  
ATOM   2451  O   LEU A 167     -84.230 -33.040 -13.526  1.00 20.82           O  
ATOM   2452  CG  LEU A 167     -87.001 -36.321 -13.737  1.00 20.82           C  
ATOM   2453  HG  LEU A 167     -87.027 -36.896 -14.663  1.00 20.82           H  
ATOM   2454  CD1 LEU A 167     -86.882 -37.293 -12.557  1.00 20.82           C  
ATOM   2455 HD11 LEU A 167     -86.890 -36.743 -11.615  1.00 20.82           H  
ATOM   2456 HD12 LEU A 167     -87.708 -38.003 -12.578  1.00 20.82           H  
ATOM   2457 HD13 LEU A 167     -85.946 -37.844 -12.641  1.00 20.82           H  
ATOM   2458  CD2 LEU A 167     -88.332 -35.577 -13.562  1.00 20.82           C  
ATOM   2459 HD21 LEU A 167     -89.147 -36.296 -13.472  1.00 20.82           H  
ATOM   2460 HD22 LEU A 167     -88.522 -34.961 -14.441  1.00 20.82           H  
ATOM   2461 HD23 LEU A 167     -88.295 -34.945 -12.675  1.00 20.82           H  
ATOM   2462  N   ASP A 168     -84.721 -32.241 -15.565  1.00 23.81           N  
ATOM   2463  H   ASP A 168     -85.209 -32.449 -16.424  1.00 23.81           H  
ATOM   2464  CA  ASP A 168     -83.645 -31.240 -15.686  1.00 23.81           C  
ATOM   2465  HA  ASP A 168     -82.699 -31.734 -15.465  1.00 23.81           H  
ATOM   2466  C   ASP A 168     -83.746 -30.031 -14.721  1.00 23.81           C  
ATOM   2467  CB  ASP A 168     -83.589 -30.766 -17.157  1.00 23.81           C  
ATOM   2468  HB2 ASP A 168     -84.516 -30.238 -17.383  1.00 23.81           H  
ATOM   2469  HB3 ASP A 168     -82.765 -30.063 -17.277  1.00 23.81           H  
ATOM   2470  O   ASP A 168     -83.031 -29.055 -14.900  1.00 23.81           O  
ATOM   2471  CG  ASP A 168     -83.398 -31.888 -18.188  1.00 23.81           C  
ATOM   2472  OD1 ASP A 168     -82.979 -33.004 -17.809  1.00 23.81           O  
ATOM   2473  OD2 ASP A 168     -83.776 -31.685 -19.361  1.00 23.81           O  
ATOM   2474  N   GLY A 169     -84.656 -30.086 -13.740  1.00 19.75           N  
ATOM   2475  H   GLY A 169     -85.022 -31.012 -13.569  1.00 19.75           H  
ATOM   2476  CA  GLY A 169     -85.377 -28.960 -13.117  1.00 19.75           C  
ATOM   2477  HA2 GLY A 169     -86.104 -28.597 -13.844  1.00 19.75           H  
ATOM   2478  HA3 GLY A 169     -85.943 -29.350 -12.271  1.00 19.75           H  
ATOM   2479  C   GLY A 169     -84.611 -27.714 -12.627  1.00 19.75           C  
ATOM   2480  O   GLY A 169     -84.378 -26.795 -13.408  1.00 19.75           O  
ATOM   2481  N   ASP A 170     -84.423 -27.624 -11.301  1.00 18.27           N  
ATOM   2482  H   ASP A 170     -84.493 -28.472 -10.756  1.00 18.27           H  
ATOM   2483  CA  ASP A 170     -83.988 -26.429 -10.537  1.00 18.27           C  
ATOM   2484  HA  ASP A 170     -84.035 -25.546 -11.174  1.00 18.27           H  
ATOM   2485  C   ASP A 170     -82.523 -26.539 -10.058  1.00 18.27           C  
ATOM   2486  CB  ASP A 170     -84.917 -26.200  -9.307  1.00 18.27           C  
ATOM   2487  HB2 ASP A 170     -84.338 -25.671  -8.550  1.00 18.27           H  
ATOM   2488  HB3 ASP A 170     -85.165 -27.170  -8.876  1.00 18.27           H  
ATOM   2489  O   ASP A 170     -82.155 -27.626  -9.549  1.00 18.27           O  
ATOM   2490  CG  ASP A 170     -86.219 -25.382  -9.485  1.00 18.27           C  
ATOM   2491  OD1 ASP A 170     -86.342 -24.554 -10.418  1.00 18.27           O  
ATOM   2492  OD2 ASP A 170     -87.109 -25.541  -8.607  1.00 18.27           O  
ATOM   2493  OXT ASP A 170     -81.806 -25.513 -10.131  1.00 18.27           O  
TER    2494      ASP A 170                                                       
ATOM   2494  N   MET B   1       0.509  -8.479  57.114  1.00 78.77           N  
ATOM   2495  H   MET B   1       0.017  -8.792  57.938  1.00 78.77           H  
ATOM   2496  H2  MET B   1       0.453  -7.472  57.058  1.00 78.77           H  
ATOM   2497  H3  MET B   1       1.475  -8.771  57.169  1.00 78.77           H  
ATOM   2498  CA  MET B   1      -0.109  -9.076  55.922  1.00 78.77           C  
ATOM   2499  HA  MET B   1      -1.168  -8.819  55.923  1.00 78.77           H  
ATOM   2500  C   MET B   1       0.004 -10.591  56.012  1.00 78.77           C  
ATOM   2501  CB  MET B   1       0.506  -8.528  54.624  1.00 78.77           C  
ATOM   2502  HB2 MET B   1       1.308  -7.821  54.834  1.00 78.77           H  
ATOM   2503  HB3 MET B   1       0.921  -9.348  54.039  1.00 78.77           H  
ATOM   2504  O   MET B   1       1.116 -11.106  56.094  1.00 78.77           O  
ATOM   2505  CG  MET B   1      -0.577  -7.828  53.806  1.00 78.77           C  
ATOM   2506  HG2 MET B   1      -0.799  -6.851  54.236  1.00 78.77           H  
ATOM   2507  HG3 MET B   1      -1.485  -8.428  53.868  1.00 78.77           H  
ATOM   2508  SD  MET B   1      -0.167  -7.644  52.058  1.00 78.77           S  
ATOM   2509  CE  MET B   1       0.574  -5.989  52.036  1.00 78.77           C  
ATOM   2510  HE1 MET B   1      -0.180  -5.248  52.299  1.00 78.77           H  
ATOM   2511  HE2 MET B   1       0.932  -5.773  51.029  1.00 78.77           H  
ATOM   2512  HE3 MET B   1       1.410  -5.938  52.733  1.00 78.77           H  
ATOM   2513  N   THR B   2      -1.129 -11.280  56.080  1.00 85.75           N  
ATOM   2514  H   THR B   2      -1.988 -10.755  56.001  1.00 85.75           H  
ATOM   2515  CA  THR B   2      -1.255 -12.739  55.974  1.00 85.75           C  
ATOM   2516  HA  THR B   2      -0.598 -13.212  56.704  1.00 85.75           H  
ATOM   2517  C   THR B   2      -0.837 -13.216  54.582  1.00 85.75           C  
ATOM   2518  CB  THR B   2      -2.699 -13.196  56.249  1.00 85.75           C  
ATOM   2519  HB  THR B   2      -2.734 -14.285  56.198  1.00 85.75           H  
ATOM   2520  O   THR B   2      -0.650 -12.411  53.666  1.00 85.75           O  
ATOM   2521  CG2 THR B   2      -3.225 -12.765  57.617  1.00 85.75           C  
ATOM   2522 HG21 THR B   2      -2.563 -13.135  58.400  1.00 85.75           H  
ATOM   2523 HG22 THR B   2      -4.219 -13.186  57.768  1.00 85.75           H  
ATOM   2524 HG23 THR B   2      -3.292 -11.679  57.680  1.00 85.75           H  
ATOM   2525  OG1 THR B   2      -3.569 -12.679  55.275  1.00 85.75           O  
ATOM   2526  HG1 THR B   2      -3.793 -11.783  55.535  1.00 85.75           H  
ATOM   2527  N   ASP B   3      -0.682 -14.529  54.400  1.00 77.41           N  
ATOM   2528  H   ASP B   3      -0.834 -15.177  55.159  1.00 77.41           H  
ATOM   2529  CA  ASP B   3      -0.339 -15.063  53.081  1.00 77.41           C  
ATOM   2530  HA  ASP B   3       0.525 -14.502  52.725  1.00 77.41           H  
ATOM   2531  C   ASP B   3      -1.452 -14.803  52.054  1.00 77.41           C  
ATOM   2532  CB  ASP B   3       0.083 -16.534  53.190  1.00 77.41           C  
ATOM   2533  HB2 ASP B   3       0.472 -16.732  54.189  1.00 77.41           H  
ATOM   2534  HB3 ASP B   3      -0.776 -17.183  53.023  1.00 77.41           H  
ATOM   2535  O   ASP B   3      -1.180 -14.280  50.975  1.00 77.41           O  
ATOM   2536  CG  ASP B   3       1.198 -16.832  52.187  1.00 77.41           C  
ATOM   2537  OD1 ASP B   3       2.248 -16.148  52.299  1.00 77.41           O  
ATOM   2538  OD2 ASP B   3       0.999 -17.711  51.330  1.00 77.41           O  
ATOM   2539  N   SER B   4      -2.713 -15.007  52.451  1.00 76.31           N  
ATOM   2540  H   SER B   4      -2.880 -15.461  53.337  1.00 76.31           H  
ATOM   2541  CA  SER B   4      -3.893 -14.689  51.640  1.00 76.31           C  
ATOM   2542  HA  SER B   4      -3.866 -15.296  50.735  1.00 76.31           H  
ATOM   2543  C   SER B   4      -3.957 -13.219  51.209  1.00 76.31           C  
ATOM   2544  CB  SER B   4      -5.170 -15.037  52.413  1.00 76.31           C  
ATOM   2545  HB2 SER B   4      -6.034 -14.880  51.767  1.00 76.31           H  
ATOM   2546  HB3 SER B   4      -5.259 -14.388  53.284  1.00 76.31           H  
ATOM   2547  O   SER B   4      -4.250 -12.948  50.048  1.00 76.31           O  
ATOM   2548  OG  SER B   4      -5.139 -16.388  52.841  1.00 76.31           O  
ATOM   2549  HG  SER B   4      -5.958 -16.805  52.563  1.00 76.31           H  
ATOM   2550  N   GLU B   5      -3.647 -12.264  52.095  1.00 82.46           N  
ATOM   2551  H   GLU B   5      -3.411 -12.532  53.040  1.00 82.46           H  
ATOM   2552  CA  GLU B   5      -3.640 -10.834  51.742  1.00 82.46           C  
ATOM   2553  HA  GLU B   5      -4.601 -10.566  51.302  1.00 82.46           H  
ATOM   2554  C   GLU B   5      -2.565 -10.501  50.692  1.00 82.46           C  
ATOM   2555  CB  GLU B   5      -3.421  -9.968  52.989  1.00 82.46           C  
ATOM   2556  HB2 GLU B   5      -3.193  -8.954  52.662  1.00 82.46           H  
ATOM   2557  HB3 GLU B   5      -2.555 -10.367  53.518  1.00 82.46           H  
ATOM   2558  O   GLU B   5      -2.872  -9.833  49.704  1.00 82.46           O  
ATOM   2559  CG  GLU B   5      -4.628  -9.880  53.937  1.00 82.46           C  
ATOM   2560  HG2 GLU B   5      -5.024 -10.879  54.119  1.00 82.46           H  
ATOM   2561  HG3 GLU B   5      -5.411  -9.301  53.446  1.00 82.46           H  
ATOM   2562  CD  GLU B   5      -4.260  -9.235  55.287  1.00 82.46           C  
ATOM   2563  OE1 GLU B   5      -5.087  -8.500  55.854  1.00 82.46           O  
ATOM   2564  OE2 GLU B   5      -3.150  -9.526  55.799  1.00 82.46           O  
ATOM   2565  N   LYS B   6      -1.333 -11.016  50.851  1.00 84.82           N  
ATOM   2566  H   LYS B   6      -1.161 -11.595  51.660  1.00 84.82           H  
ATOM   2567  CA  LYS B   6      -0.251 -10.803  49.868  1.00 84.82           C  
ATOM   2568  HA  LYS B   6      -0.099  -9.734  49.724  1.00 84.82           H  
ATOM   2569  C   LYS B   6      -0.622 -11.378  48.502  1.00 84.82           C  
ATOM   2570  CB  LYS B   6       1.061 -11.455  50.328  1.00 84.82           C  
ATOM   2571  HB2 LYS B   6       0.867 -12.512  50.508  1.00 84.82           H  
ATOM   2572  HB3 LYS B   6       1.781 -11.384  49.513  1.00 84.82           H  
ATOM   2573  O   LYS B   6      -0.465 -10.715  47.480  1.00 84.82           O  
ATOM   2574  CG  LYS B   6       1.689 -10.804  51.571  1.00 84.82           C  
ATOM   2575  HG2 LYS B   6       1.947  -9.772  51.332  1.00 84.82           H  
ATOM   2576  HG3 LYS B   6       0.965 -10.804  52.385  1.00 84.82           H  
ATOM   2577  CD  LYS B   6       2.961 -11.544  52.021  1.00 84.82           C  
ATOM   2578  HD2 LYS B   6       3.621 -11.655  51.161  1.00 84.82           H  
ATOM   2579  HD3 LYS B   6       3.472 -10.956  52.783  1.00 84.82           H  
ATOM   2580  CE  LYS B   6       2.588 -12.915  52.598  1.00 84.82           C  
ATOM   2581  HE2 LYS B   6       2.255 -12.802  53.629  1.00 84.82           H  
ATOM   2582  HE3 LYS B   6       1.739 -13.294  52.029  1.00 84.82           H  
ATOM   2583  NZ  LYS B   6       3.674 -13.917  52.489  1.00 84.82           N  
ATOM   2584  HZ1 LYS B   6       3.280 -14.833  52.648  1.00 84.82           H  
ATOM   2585  HZ2 LYS B   6       4.431 -13.757  53.137  1.00 84.82           H  
ATOM   2586  HZ3 LYS B   6       4.014 -13.976  51.540  1.00 84.82           H  
ATOM   2587  N   VAL B   7      -1.122 -12.616  48.472  1.00 84.22           N  
ATOM   2588  H   VAL B   7      -1.235 -13.114  49.343  1.00 84.22           H  
ATOM   2589  CA  VAL B   7      -1.483 -13.283  47.213  1.00 84.22           C  
ATOM   2590  HA  VAL B   7      -0.644 -13.186  46.524  1.00 84.22           H  
ATOM   2591  C   VAL B   7      -2.672 -12.582  46.541  1.00 84.22           C  
ATOM   2592  CB  VAL B   7      -1.721 -14.791  47.425  1.00 84.22           C  
ATOM   2593  HB  VAL B   7      -2.546 -14.937  48.122  1.00 84.22           H  
ATOM   2594  O   VAL B   7      -2.667 -12.435  45.319  1.00 84.22           O  
ATOM   2595  CG1 VAL B   7      -2.043 -15.485  46.100  1.00 84.22           C  
ATOM   2596 HG11 VAL B   7      -2.915 -15.023  45.637  1.00 84.22           H  
ATOM   2597 HG12 VAL B   7      -1.199 -15.389  45.415  1.00 84.22           H  
ATOM   2598 HG13 VAL B   7      -2.248 -16.541  46.274  1.00 84.22           H  
ATOM   2599  CG2 VAL B   7      -0.464 -15.498  47.956  1.00 84.22           C  
ATOM   2600 HG21 VAL B   7      -0.133 -15.060  48.897  1.00 84.22           H  
ATOM   2601 HG22 VAL B   7      -0.680 -16.551  48.137  1.00 84.22           H  
ATOM   2602 HG23 VAL B   7       0.351 -15.420  47.236  1.00 84.22           H  
ATOM   2603  N   ALA B   8      -3.641 -12.065  47.305  1.00 81.76           N  
ATOM   2604  H   ALA B   8      -3.619 -12.223  48.302  1.00 81.76           H  
ATOM   2605  CA  ALA B   8      -4.737 -11.260  46.763  1.00 81.76           C  
ATOM   2606  HA  ALA B   8      -5.245 -11.843  45.995  1.00 81.76           H  
ATOM   2607  C   ALA B   8      -4.246  -9.956  46.101  1.00 81.76           C  
ATOM   2608  CB  ALA B   8      -5.738 -10.974  47.889  1.00 81.76           C  
ATOM   2609  HB1 ALA B   8      -6.581 -10.407  47.494  1.00 81.76           H  
ATOM   2610  HB2 ALA B   8      -5.259 -10.399  48.682  1.00 81.76           H  
ATOM   2611  HB3 ALA B   8      -6.107 -11.913  48.301  1.00 81.76           H  
ATOM   2612  O   ALA B   8      -4.776  -9.555  45.062  1.00 81.76           O  
ATOM   2613  N   GLU B   9      -3.219  -9.309  46.656  1.00 85.61           N  
ATOM   2614  H   GLU B   9      -2.845  -9.648  47.531  1.00 85.61           H  
ATOM   2615  CA  GLU B   9      -2.621  -8.103  46.075  1.00 85.61           C  
ATOM   2616  HA  GLU B   9      -3.429  -7.426  45.801  1.00 85.61           H  
ATOM   2617  C   GLU B   9      -1.842  -8.404  44.780  1.00 85.61           C  
ATOM   2618  CB  GLU B   9      -1.779  -7.404  47.153  1.00 85.61           C  
ATOM   2619  HB2 GLU B   9      -2.382  -7.334  48.058  1.00 85.61           H  
ATOM   2620  HB3 GLU B   9      -0.888  -7.993  47.373  1.00 85.61           H  
ATOM   2621  O   GLU B   9      -2.047  -7.727  43.767  1.00 85.61           O  
ATOM   2622  CG  GLU B   9      -1.377  -5.986  46.736  1.00 85.61           C  
ATOM   2623  HG2 GLU B   9      -0.578  -6.040  45.997  1.00 85.61           H  
ATOM   2624  HG3 GLU B   9      -2.235  -5.504  46.267  1.00 85.61           H  
ATOM   2625  CD  GLU B   9      -0.925  -5.158  47.945  1.00 85.61           C  
ATOM   2626  OE1 GLU B   9      -1.518  -4.071  48.128  1.00 85.61           O  
ATOM   2627  OE2 GLU B   9      -0.027  -5.626  48.679  1.00 85.61           O  
ATOM   2628  N   TYR B  10      -1.052  -9.486  44.751  1.00 86.33           N  
ATOM   2629  H   TYR B  10      -0.892  -9.985  45.614  1.00 86.33           H  
ATOM   2630  CA  TYR B  10      -0.400  -9.960  43.522  1.00 86.33           C  
ATOM   2631  HA  TYR B  10       0.192  -9.142  43.112  1.00 86.33           H  
ATOM   2632  C   TYR B  10      -1.407 -10.361  42.433  1.00 86.33           C  
ATOM   2633  CB  TYR B  10       0.539 -11.138  43.828  1.00 86.33           C  
ATOM   2634  HB2 TYR B  10      -0.014 -11.898  44.380  1.00 86.33           H  
ATOM   2635  HB3 TYR B  10       0.848 -11.586  42.884  1.00 86.33           H  
ATOM   2636  O   TYR B  10      -1.229  -9.997  41.269  1.00 86.33           O  
ATOM   2637  CG  TYR B  10       1.805 -10.774  44.584  1.00 86.33           C  
ATOM   2638  CD1 TYR B  10       2.710  -9.842  44.035  1.00 86.33           C  
ATOM   2639  HD1 TYR B  10       2.499  -9.379  43.082  1.00 86.33           H  
ATOM   2640  CD2 TYR B  10       2.099 -11.389  45.816  1.00 86.33           C  
ATOM   2641  HD2 TYR B  10       1.412 -12.108  46.238  1.00 86.33           H  
ATOM   2642  CE1 TYR B  10       3.889  -9.505  44.727  1.00 86.33           C  
ATOM   2643  HE1 TYR B  10       4.574  -8.782  44.309  1.00 86.33           H  
ATOM   2644  CE2 TYR B  10       3.278 -11.060  46.509  1.00 86.33           C  
ATOM   2645  HE2 TYR B  10       3.507 -11.519  47.459  1.00 86.33           H  
ATOM   2646  OH  TYR B  10       5.307  -9.796  46.646  1.00 86.33           O  
ATOM   2647  HH  TYR B  10       5.812  -9.119  46.191  1.00 86.33           H  
ATOM   2648  CZ  TYR B  10       4.172 -10.113  45.970  1.00 86.33           C  
ATOM   2649  N   LEU B  11      -2.492 -11.059  42.791  1.00 84.31           N  
ATOM   2650  H   LEU B  11      -2.575 -11.358  43.752  1.00 84.31           H  
ATOM   2651  CA  LEU B  11      -3.546 -11.446  41.846  1.00 84.31           C  
ATOM   2652  HA  LEU B  11      -3.074 -11.970  41.015  1.00 84.31           H  
ATOM   2653  C   LEU B  11      -4.255 -10.220  41.255  1.00 84.31           C  
ATOM   2654  CB  LEU B  11      -4.530 -12.399  42.553  1.00 84.31           C  
ATOM   2655  HB2 LEU B  11      -4.995 -11.865  43.382  1.00 84.31           H  
ATOM   2656  HB3 LEU B  11      -3.973 -13.238  42.970  1.00 84.31           H  
ATOM   2657  O   LEU B  11      -4.509 -10.176  40.047  1.00 84.31           O  
ATOM   2658  CG  LEU B  11      -5.641 -12.953  41.637  1.00 84.31           C  
ATOM   2659  HG  LEU B  11      -6.192 -12.128  41.186  1.00 84.31           H  
ATOM   2660  CD1 LEU B  11      -5.082 -13.848  40.529  1.00 84.31           C  
ATOM   2661 HD11 LEU B  11      -5.901 -14.261  39.940  1.00 84.31           H  
ATOM   2662 HD12 LEU B  11      -4.516 -14.665  40.976  1.00 84.31           H  
ATOM   2663 HD13 LEU B  11      -4.440 -13.272  39.863  1.00 84.31           H  
ATOM   2664  CD2 LEU B  11      -6.623 -13.787  42.458  1.00 84.31           C  
ATOM   2665 HD21 LEU B  11      -6.110 -14.648  42.886  1.00 84.31           H  
ATOM   2666 HD22 LEU B  11      -7.042 -13.181  43.261  1.00 84.31           H  
ATOM   2667 HD23 LEU B  11      -7.436 -14.134  41.821  1.00 84.31           H  
ATOM   2668  N   ARG B  12      -4.518  -9.197  42.079  1.00 87.16           N  
ATOM   2669  H   ARG B  12      -4.296  -9.310  43.058  1.00 87.16           H  
ATOM   2670  CA  ARG B  12      -5.078  -7.914  41.629  1.00 87.16           C  
ATOM   2671  HA  ARG B  12      -6.019  -8.104  41.112  1.00 87.16           H  
ATOM   2672  C   ARG B  12      -4.154  -7.235  40.616  1.00 87.16           C  
ATOM   2673  CB  ARG B  12      -5.350  -7.023  42.851  1.00 87.16           C  
ATOM   2674  HB2 ARG B  12      -5.918  -7.598  43.582  1.00 87.16           H  
ATOM   2675  HB3 ARG B  12      -4.403  -6.732  43.305  1.00 87.16           H  
ATOM   2676  O   ARG B  12      -4.630  -6.782  39.578  1.00 87.16           O  
ATOM   2677  CG  ARG B  12      -6.150  -5.759  42.494  1.00 87.16           C  
ATOM   2678  HG2 ARG B  12      -5.652  -5.227  41.682  1.00 87.16           H  
ATOM   2679  HG3 ARG B  12      -7.147  -6.043  42.157  1.00 87.16           H  
ATOM   2680  CD  ARG B  12      -6.262  -4.797  43.686  1.00 87.16           C  
ATOM   2681  HD2 ARG B  12      -6.800  -3.907  43.362  1.00 87.16           H  
ATOM   2682  HD3 ARG B  12      -5.255  -4.493  43.971  1.00 87.16           H  
ATOM   2683  NE  ARG B  12      -6.978  -5.399  44.833  1.00 87.16           N  
ATOM   2684  HE  ARG B  12      -7.841  -5.878  44.620  1.00 87.16           H  
ATOM   2685  NH1 ARG B  12      -5.516  -4.808  46.524  1.00 87.16           N  
ATOM   2686 HH11 ARG B  12      -5.227  -4.845  47.491  1.00 87.16           H  
ATOM   2687 HH12 ARG B  12      -4.903  -4.346  45.868  1.00 87.16           H  
ATOM   2688  NH2 ARG B  12      -7.345  -5.983  47.001  1.00 87.16           N  
ATOM   2689 HH21 ARG B  12      -8.191  -6.466  46.737  1.00 87.16           H  
ATOM   2690 HH22 ARG B  12      -7.042  -5.983  47.965  1.00 87.16           H  
ATOM   2691  CZ  ARG B  12      -6.608  -5.390  46.105  1.00 87.16           C  
ATOM   2692  N   ARG B  13      -2.838  -7.202  40.864  1.00 89.44           N  
ATOM   2693  H   ARG B  13      -2.506  -7.582  41.739  1.00 89.44           H  
ATOM   2694  CA  ARG B  13      -1.875  -6.632  39.905  1.00 89.44           C  
ATOM   2695  HA  ARG B  13      -2.233  -5.638  39.636  1.00 89.44           H  
ATOM   2696  C   ARG B  13      -1.846  -7.422  38.593  1.00 89.44           C  
ATOM   2697  CB  ARG B  13      -0.478  -6.509  40.545  1.00 89.44           C  
ATOM   2698  HB2 ARG B  13      -0.107  -7.505  40.785  1.00 89.44           H  
ATOM   2699  HB3 ARG B  13      -0.552  -5.947  41.476  1.00 89.44           H  
ATOM   2700  O   ARG B  13      -1.969  -6.817  37.532  1.00 89.44           O  
ATOM   2701  CG  ARG B  13       0.544  -5.816  39.621  1.00 89.44           C  
ATOM   2702  HG2 ARG B  13       1.539  -5.918  40.054  1.00 89.44           H  
ATOM   2703  HG3 ARG B  13       0.558  -6.324  38.656  1.00 89.44           H  
ATOM   2704  CD  ARG B  13       0.255  -4.319  39.420  1.00 89.44           C  
ATOM   2705  HD2 ARG B  13       0.713  -3.770  40.243  1.00 89.44           H  
ATOM   2706  HD3 ARG B  13      -0.820  -4.139  39.448  1.00 89.44           H  
ATOM   2707  NE  ARG B  13       0.754  -3.827  38.125  1.00 89.44           N  
ATOM   2708  HE  ARG B  13       0.858  -4.501  37.380  1.00 89.44           H  
ATOM   2709  NH1 ARG B  13       0.872  -1.582  38.633  1.00 89.44           N  
ATOM   2710 HH11 ARG B  13       0.695  -1.791  39.605  1.00 89.44           H  
ATOM   2711 HH12 ARG B  13       1.042  -0.636  38.323  1.00 89.44           H  
ATOM   2712  NH2 ARG B  13       1.205  -2.266  36.545  1.00 89.44           N  
ATOM   2713 HH21 ARG B  13       1.023  -2.991  35.866  1.00 89.44           H  
ATOM   2714 HH22 ARG B  13       1.312  -1.313  36.227  1.00 89.44           H  
ATOM   2715  CZ  ARG B  13       0.947  -2.566  37.779  1.00 89.44           C  
ATOM   2716  N   ALA B  14      -1.765  -8.752  38.659  1.00 89.02           N  
ATOM   2717  H   ALA B  14      -1.657  -9.180  39.567  1.00 89.02           H  
ATOM   2718  CA  ALA B  14      -1.734  -9.610  37.473  1.00 89.02           C  
ATOM   2719  HA  ALA B  14      -0.881  -9.318  36.860  1.00 89.02           H  
ATOM   2720  C   ALA B  14      -2.995  -9.464  36.598  1.00 89.02           C  
ATOM   2721  CB  ALA B  14      -1.527 -11.060  37.929  1.00 89.02           C  
ATOM   2722  HB1 ALA B  14      -2.365 -11.383  38.547  1.00 89.02           H  
ATOM   2723  HB2 ALA B  14      -1.454 -11.711  37.057  1.00 89.02           H  
ATOM   2724  HB3 ALA B  14      -0.606 -11.140  38.507  1.00 89.02           H  
ATOM   2725  O   ALA B  14      -2.889  -9.408  35.375  1.00 89.02           O  
ATOM   2726  N   THR B  15      -4.182  -9.348  37.205  1.00 89.55           N  
ATOM   2727  H   THR B  15      -4.211  -9.397  38.213  1.00 89.55           H  
ATOM   2728  CA  THR B  15      -5.439  -9.117  36.465  1.00 89.55           C  
ATOM   2729  HA  THR B  15      -5.453  -9.794  35.611  1.00 89.55           H  
ATOM   2730  C   THR B  15      -5.543  -7.709  35.871  1.00 89.55           C  
ATOM   2731  CB  THR B  15      -6.692  -9.428  37.304  1.00 89.55           C  
ATOM   2732  HB  THR B  15      -7.555  -8.951  36.839  1.00 89.55           H  
ATOM   2733  O   THR B  15      -6.057  -7.570  34.761  1.00 89.55           O  
ATOM   2734  CG2 THR B  15      -6.969 -10.928  37.367  1.00 89.55           C  
ATOM   2735 HG21 THR B  15      -7.855 -11.109  37.977  1.00 89.55           H  
ATOM   2736 HG22 THR B  15      -7.152 -11.311  36.363  1.00 89.55           H  
ATOM   2737 HG23 THR B  15      -6.119 -11.452  37.803  1.00 89.55           H  
ATOM   2738  OG1 THR B  15      -6.581  -8.971  38.631  1.00 89.55           O  
ATOM   2739  HG1 THR B  15      -5.917  -9.499  39.081  1.00 89.55           H  
ATOM   2740  N   LEU B  16      -5.013  -6.675  36.539  1.00 92.62           N  
ATOM   2741  H   LEU B  16      -4.646  -6.836  37.466  1.00 92.62           H  
ATOM   2742  CA  LEU B  16      -4.916  -5.322  35.972  1.00 92.62           C  
ATOM   2743  HA  LEU B  16      -5.897  -5.029  35.597  1.00 92.62           H  
ATOM   2744  C   LEU B  16      -3.970  -5.272  34.764  1.00 92.62           C  
ATOM   2745  CB  LEU B  16      -4.469  -4.324  37.058  1.00 92.62           C  
ATOM   2746  HB2 LEU B  16      -4.145  -3.402  36.574  1.00 92.62           H  
ATOM   2747  HB3 LEU B  16      -3.605  -4.738  37.577  1.00 92.62           H  
ATOM   2748  O   LEU B  16      -4.359  -4.762  33.713  1.00 92.62           O  
ATOM   2749  CG  LEU B  16      -5.556  -3.970  38.089  1.00 92.62           C  
ATOM   2750  HG  LEU B  16      -5.999  -4.879  38.494  1.00 92.62           H  
ATOM   2751  CD1 LEU B  16      -4.933  -3.175  39.239  1.00 92.62           C  
ATOM   2752 HD11 LEU B  16      -5.699  -2.922  39.971  1.00 92.62           H  
ATOM   2753 HD12 LEU B  16      -4.170  -3.783  39.725  1.00 92.62           H  
ATOM   2754 HD13 LEU B  16      -4.479  -2.260  38.859  1.00 92.62           H  
ATOM   2755  CD2 LEU B  16      -6.674  -3.118  37.479  1.00 92.62           C  
ATOM   2756 HD21 LEU B  16      -7.202  -3.690  36.716  1.00 92.62           H  
ATOM   2757 HD22 LEU B  16      -6.253  -2.215  37.037  1.00 92.62           H  
ATOM   2758 HD23 LEU B  16      -7.386  -2.842  38.256  1.00 92.62           H  
ATOM   2759  N   ASP B  17      -2.773  -5.852  34.884  1.00 92.20           N  
ATOM   2760  H   ASP B  17      -2.510  -6.232  35.782  1.00 92.20           H  
ATOM   2761  CA  ASP B  17      -1.797  -5.915  33.790  1.00 92.20           C  
ATOM   2762  HA  ASP B  17      -1.630  -4.908  33.407  1.00 92.20           H  
ATOM   2763  C   ASP B  17      -2.317  -6.760  32.610  1.00 92.20           C  
ATOM   2764  CB  ASP B  17      -0.455  -6.464  34.315  1.00 92.20           C  
ATOM   2765  HB2 ASP B  17      -0.634  -7.393  34.855  1.00 92.20           H  
ATOM   2766  HB3 ASP B  17       0.182  -6.693  33.461  1.00 92.20           H  
ATOM   2767  O   ASP B  17      -2.103  -6.399  31.454  1.00 92.20           O  
ATOM   2768  CG  ASP B  17       0.315  -5.486  35.215  1.00 92.20           C  
ATOM   2769  OD1 ASP B  17       0.211  -4.258  35.022  1.00 92.20           O  
ATOM   2770  OD2 ASP B  17       1.097  -5.932  36.083  1.00 92.20           O  
ATOM   2771  N   LEU B  18      -3.050  -7.851  32.877  1.00 91.50           N  
ATOM   2772  H   LEU B  18      -3.138  -8.140  33.841  1.00 91.50           H  
ATOM   2773  CA  LEU B  18      -3.693  -8.674  31.842  1.00 91.50           C  
ATOM   2774  HA  LEU B  18      -2.945  -8.951  31.099  1.00 91.50           H  
ATOM   2775  C   LEU B  18      -4.792  -7.904  31.103  1.00 91.50           C  
ATOM   2776  CB  LEU B  18      -4.248  -9.957  32.490  1.00 91.50           C  
ATOM   2777  HB2 LEU B  18      -3.411 -10.538  32.878  1.00 91.50           H  
ATOM   2778  HB3 LEU B  18      -4.875  -9.671  33.335  1.00 91.50           H  
ATOM   2779  O   LEU B  18      -4.906  -8.017  29.882  1.00 91.50           O  
ATOM   2780  CG  LEU B  18      -5.092 -10.853  31.560  1.00 91.50           C  
ATOM   2781  HG  LEU B  18      -5.983 -10.314  31.238  1.00 91.50           H  
ATOM   2782  CD1 LEU B  18      -4.325 -11.318  30.326  1.00 91.50           C  
ATOM   2783 HD11 LEU B  18      -4.937 -11.999  29.733  1.00 91.50           H  
ATOM   2784 HD12 LEU B  18      -4.040 -10.471  29.702  1.00 91.50           H  
ATOM   2785 HD13 LEU B  18      -3.425 -11.842  30.647  1.00 91.50           H  
ATOM   2786  CD2 LEU B  18      -5.544 -12.097  32.326  1.00 91.50           C  
ATOM   2787 HD21 LEU B  18      -4.675 -12.663  32.659  1.00 91.50           H  
ATOM   2788 HD22 LEU B  18      -6.155 -12.731  31.683  1.00 91.50           H  
ATOM   2789 HD23 LEU B  18      -6.133 -11.801  33.194  1.00 91.50           H  
ATOM   2790  N   ARG B  19      -5.598  -7.116  31.825  1.00 92.78           N  
ATOM   2791  H   ARG B  19      -5.462  -7.081  32.825  1.00 92.78           H  
ATOM   2792  CA  ARG B  19      -6.635  -6.275  31.216  1.00 92.78           C  
ATOM   2793  HA  ARG B  19      -7.258  -6.900  30.577  1.00 92.78           H  
ATOM   2794  C   ARG B  19      -6.014  -5.221  30.301  1.00 92.78           C  
ATOM   2795  CB  ARG B  19      -7.511  -5.653  32.312  1.00 92.78           C  
ATOM   2796  HB2 ARG B  19      -7.887  -6.448  32.957  1.00 92.78           H  
ATOM   2797  HB3 ARG B  19      -6.908  -4.977  32.917  1.00 92.78           H  
ATOM   2798  O   ARG B  19      -6.482  -5.081  29.177  1.00 92.78           O  
ATOM   2799  CG  ARG B  19      -8.711  -4.896  31.716  1.00 92.78           C  
ATOM   2800  HG2 ARG B  19      -8.367  -4.104  31.051  1.00 92.78           H  
ATOM   2801  HG3 ARG B  19      -9.316  -5.594  31.136  1.00 92.78           H  
ATOM   2802  CD  ARG B  19      -9.589  -4.278  32.808  1.00 92.78           C  
ATOM   2803  HD2 ARG B  19     -10.490  -3.884  32.339  1.00 92.78           H  
ATOM   2804  HD3 ARG B  19      -9.874  -5.058  33.515  1.00 92.78           H  
ATOM   2805  NE  ARG B  19      -8.892  -3.181  33.506  1.00 92.78           N  
ATOM   2806  HE  ARG B  19      -8.063  -2.820  33.056  1.00 92.78           H  
ATOM   2807  NH1 ARG B  19     -10.398  -2.885  35.215  1.00 92.78           N  
ATOM   2808 HH11 ARG B  19     -10.732  -2.336  35.994  1.00 92.78           H  
ATOM   2809 HH12 ARG B  19     -10.977  -3.608  34.813  1.00 92.78           H  
ATOM   2810  NH2 ARG B  19      -8.620  -1.546  35.060  1.00 92.78           N  
ATOM   2811 HH21 ARG B  19      -8.968  -1.012  35.844  1.00 92.78           H  
ATOM   2812 HH22 ARG B  19      -7.816  -1.207  34.551  1.00 92.78           H  
ATOM   2813  CZ  ARG B  19      -9.304  -2.549  34.589  1.00 92.78           C  
ATOM   2814  N   ALA B  20      -4.955  -4.547  30.754  1.00 95.10           N  
ATOM   2815  H   ALA B  20      -4.631  -4.728  31.693  1.00 95.10           H  
ATOM   2816  CA  ALA B  20      -4.222  -3.570  29.949  1.00 95.10           C  
ATOM   2817  HA  ALA B  20      -4.915  -2.802  29.605  1.00 95.10           H  
ATOM   2818  C   ALA B  20      -3.600  -4.213  28.696  1.00 95.10           C  
ATOM   2819  CB  ALA B  20      -3.166  -2.904  30.839  1.00 95.10           C  
ATOM   2820  HB1 ALA B  20      -2.633  -2.148  30.262  1.00 95.10           H  
ATOM   2821  HB2 ALA B  20      -3.647  -2.422  31.690  1.00 95.10           H  
ATOM   2822  HB3 ALA B  20      -2.452  -3.644  31.200  1.00 95.10           H  
ATOM   2823  O   ALA B  20      -3.783  -3.706  27.595  1.00 95.10           O  
ATOM   2824  N   ALA B  21      -2.956  -5.379  28.832  1.00 95.13           N  
ATOM   2825  H   ALA B  21      -2.795  -5.745  29.759  1.00 95.13           H  
ATOM   2826  CA  ALA B  21      -2.372  -6.083  27.691  1.00 95.13           C  
ATOM   2827  HA  ALA B  21      -1.703  -5.390  27.181  1.00 95.13           H  
ATOM   2828  C   ALA B  21      -3.435  -6.523  26.662  1.00 95.13           C  
ATOM   2829  CB  ALA B  21      -1.542  -7.263  28.212  1.00 95.13           C  
ATOM   2830  HB1 ALA B  21      -0.778  -6.900  28.900  1.00 95.13           H  
ATOM   2831  HB2 ALA B  21      -1.052  -7.758  27.373  1.00 95.13           H  
ATOM   2832  HB3 ALA B  21      -2.184  -7.976  28.729  1.00 95.13           H  
ATOM   2833  O   ALA B  21      -3.283  -6.281  25.469  1.00 95.13           O  
ATOM   2834  N   ARG B  22      -4.557  -7.107  27.108  1.00 93.76           N  
ATOM   2835  H   ARG B  22      -4.646  -7.271  28.101  1.00 93.76           H  
ATOM   2836  CA  ARG B  22      -5.677  -7.466  26.214  1.00 93.76           C  
ATOM   2837  HA  ARG B  22      -5.295  -8.044  25.372  1.00 93.76           H  
ATOM   2838  C   ARG B  22      -6.358  -6.260  25.573  1.00 93.76           C  
ATOM   2839  CB  ARG B  22      -6.728  -8.287  26.968  1.00 93.76           C  
ATOM   2840  HB2 ARG B  22      -7.650  -8.294  26.387  1.00 93.76           H  
ATOM   2841  HB3 ARG B  22      -6.935  -7.824  27.933  1.00 93.76           H  
ATOM   2842  O   ARG B  22      -6.991  -6.419  24.535  1.00 93.76           O  
ATOM   2843  CG  ARG B  22      -6.285  -9.739  27.161  1.00 93.76           C  
ATOM   2844  HG2 ARG B  22      -6.083 -10.184  26.186  1.00 93.76           H  
ATOM   2845  HG3 ARG B  22      -5.378  -9.776  27.765  1.00 93.76           H  
ATOM   2846  CD  ARG B  22      -7.406 -10.517  27.855  1.00 93.76           C  
ATOM   2847  HD2 ARG B  22      -7.546 -10.103  28.853  1.00 93.76           H  
ATOM   2848  HD3 ARG B  22      -8.326 -10.396  27.283  1.00 93.76           H  
ATOM   2849  NE  ARG B  22      -7.085 -11.952  27.946  1.00 93.76           N  
ATOM   2850  HE  ARG B  22      -6.294 -12.269  27.404  1.00 93.76           H  
ATOM   2851  NH1 ARG B  22      -8.792 -12.575  29.350  1.00 93.76           N  
ATOM   2852 HH11 ARG B  22      -9.173 -11.643  29.281  1.00 93.76           H  
ATOM   2853 HH12 ARG B  22      -9.285 -13.307  29.841  1.00 93.76           H  
ATOM   2854  NH2 ARG B  22      -7.285 -14.089  28.700  1.00 93.76           N  
ATOM   2855 HH21 ARG B  22      -7.718 -14.784  29.291  1.00 93.76           H  
ATOM   2856 HH22 ARG B  22      -6.477 -14.360  28.158  1.00 93.76           H  
ATOM   2857  CZ  ARG B  22      -7.722 -12.862  28.660  1.00 93.76           C  
ATOM   2858  N   GLN B  23      -6.279  -5.090  26.199  1.00 94.48           N  
ATOM   2859  H   GLN B  23      -5.773  -5.028  27.071  1.00 94.48           H  
ATOM   2860  CA  GLN B  23      -6.757  -3.858  25.595  1.00 94.48           C  
ATOM   2861  HA  GLN B  23      -7.711  -4.064  25.109  1.00 94.48           H  
ATOM   2862  C   GLN B  23      -5.805  -3.407  24.482  1.00 94.48           C  
ATOM   2863  CB  GLN B  23      -7.018  -2.815  26.686  1.00 94.48           C  
ATOM   2864  HB2 GLN B  23      -6.087  -2.534  27.178  1.00 94.48           H  
ATOM   2865  HB3 GLN B  23      -7.699  -3.241  27.424  1.00 94.48           H  
ATOM   2866  O   GLN B  23      -6.269  -3.286  23.355  1.00 94.48           O  
ATOM   2867  CG  GLN B  23      -7.659  -1.575  26.066  1.00 94.48           C  
ATOM   2868  HG2 GLN B  23      -8.530  -1.855  25.474  1.00 94.48           H  
ATOM   2869  HG3 GLN B  23      -6.929  -1.124  25.393  1.00 94.48           H  
ATOM   2870  CD  GLN B  23      -8.098  -0.538  27.087  1.00 94.48           C  
ATOM   2871  NE2 GLN B  23      -8.074   0.714  26.697  1.00 94.48           N  
ATOM   2872 HE21 GLN B  23      -7.617   0.931  25.823  1.00 94.48           H  
ATOM   2873 HE22 GLN B  23      -8.355   1.446  27.333  1.00 94.48           H  
ATOM   2874  OE1 GLN B  23      -8.484  -0.851  28.211  1.00 94.48           O  
ATOM   2875  N   ARG B  24      -4.492  -3.314  24.743  1.00 94.74           N  
ATOM   2876  H   ARG B  24      -4.181  -3.421  25.697  1.00 94.74           H  
ATOM   2877  CA  ARG B  24      -3.494  -2.934  23.726  1.00 94.74           C  
ATOM   2878  HA  ARG B  24      -3.749  -1.932  23.382  1.00 94.74           H  
ATOM   2879  C   ARG B  24      -3.524  -3.824  22.477  1.00 94.74           C  
ATOM   2880  CB  ARG B  24      -2.089  -2.890  24.359  1.00 94.74           C  
ATOM   2881  HB2 ARG B  24      -2.110  -2.196  25.199  1.00 94.74           H  
ATOM   2882  HB3 ARG B  24      -1.845  -3.879  24.745  1.00 94.74           H  
ATOM   2883  O   ARG B  24      -3.384  -3.309  21.380  1.00 94.74           O  
ATOM   2884  CG  ARG B  24      -0.965  -2.450  23.397  1.00 94.74           C  
ATOM   2885  HG2 ARG B  24      -0.846  -3.193  22.608  1.00 94.74           H  
ATOM   2886  HG3 ARG B  24      -0.029  -2.403  23.954  1.00 94.74           H  
ATOM   2887  CD  ARG B  24      -1.230  -1.079  22.759  1.00 94.74           C  
ATOM   2888  HD2 ARG B  24      -2.148  -1.132  22.173  1.00 94.74           H  
ATOM   2889  HD3 ARG B  24      -1.370  -0.334  23.543  1.00 94.74           H  
ATOM   2890  NE  ARG B  24      -0.134  -0.656  21.871  1.00 94.74           N  
ATOM   2891  HE  ARG B  24       0.724  -1.188  21.841  1.00 94.74           H  
ATOM   2892  NH1 ARG B  24      -1.275   0.984  20.724  1.00 94.74           N  
ATOM   2893 HH11 ARG B  24      -2.105   0.792  21.267  1.00 94.74           H  
ATOM   2894 HH12 ARG B  24      -1.336   1.533  19.878  1.00 94.74           H  
ATOM   2895  NH2 ARG B  24       0.838   0.482  20.190  1.00 94.74           N  
ATOM   2896 HH21 ARG B  24       0.811   1.089  19.383  1.00 94.74           H  
ATOM   2897 HH22 ARG B  24       1.599  -0.171  20.306  1.00 94.74           H  
ATOM   2898  CZ  ARG B  24      -0.201   0.276  20.938  1.00 94.74           C  
ATOM   2899  N   ILE B  25      -3.768  -5.132  22.621  1.00 95.40           N  
ATOM   2900  H   ILE B  25      -3.803  -5.505  23.558  1.00 95.40           H  
ATOM   2901  CA  ILE B  25      -3.950  -6.038  21.467  1.00 95.40           C  
ATOM   2902  HA  ILE B  25      -3.055  -5.997  20.845  1.00 95.40           H  
ATOM   2903  C   ILE B  25      -5.113  -5.579  20.573  1.00 95.40           C  
ATOM   2904  CB  ILE B  25      -4.143  -7.498  21.935  1.00 95.40           C  
ATOM   2905  HB  ILE B  25      -4.949  -7.519  22.668  1.00 95.40           H  
ATOM   2906  O   ILE B  25      -4.932  -5.439  19.371  1.00 95.40           O  
ATOM   2907  CG1 ILE B  25      -2.853  -8.026  22.593  1.00 95.40           C  
ATOM   2908 HG12 ILE B  25      -2.081  -8.161  21.836  1.00 95.40           H  
ATOM   2909 HG13 ILE B  25      -2.488  -7.290  23.310  1.00 95.40           H  
ATOM   2910  CG2 ILE B  25      -4.527  -8.426  20.771  1.00 95.40           C  
ATOM   2911 HG21 ILE B  25      -5.484  -8.132  20.341  1.00 95.40           H  
ATOM   2912 HG22 ILE B  25      -4.635  -9.462  21.091  1.00 95.40           H  
ATOM   2913 HG23 ILE B  25      -3.777  -8.377  19.981  1.00 95.40           H  
ATOM   2914  CD1 ILE B  25      -3.055  -9.340  23.353  1.00 95.40           C  
ATOM   2915 HD11 ILE B  25      -2.153  -9.544  23.929  1.00 95.40           H  
ATOM   2916 HD12 ILE B  25      -3.899  -9.256  24.037  1.00 95.40           H  
ATOM   2917 HD13 ILE B  25      -3.221 -10.166  22.661  1.00 95.40           H  
ATOM   2918  N   ARG B  26      -6.285  -5.274  21.150  1.00 94.17           N  
ATOM   2919  H   ARG B  26      -6.347  -5.290  22.158  1.00 94.17           H  
ATOM   2920  CA  ARG B  26      -7.433  -4.768  20.373  1.00 94.17           C  
ATOM   2921  HA  ARG B  26      -7.618  -5.430  19.527  1.00 94.17           H  
ATOM   2922  C   ARG B  26      -7.167  -3.403  19.745  1.00 94.17           C  
ATOM   2923  CB  ARG B  26      -8.694  -4.684  21.234  1.00 94.17           C  
ATOM   2924  HB2 ARG B  26      -9.438  -4.100  20.692  1.00 94.17           H  
ATOM   2925  HB3 ARG B  26      -8.465  -4.165  22.164  1.00 94.17           H  
ATOM   2926  O   ARG B  26      -7.648  -3.154  18.654  1.00 94.17           O  
ATOM   2927  CG  ARG B  26      -9.293  -6.066  21.518  1.00 94.17           C  
ATOM   2928  HG2 ARG B  26      -9.468  -6.577  20.571  1.00 94.17           H  
ATOM   2929  HG3 ARG B  26      -8.602  -6.659  22.117  1.00 94.17           H  
ATOM   2930  CD  ARG B  26     -10.630  -5.914  22.250  1.00 94.17           C  
ATOM   2931  HD2 ARG B  26     -11.112  -6.890  22.309  1.00 94.17           H  
ATOM   2932  HD3 ARG B  26     -11.278  -5.272  21.653  1.00 94.17           H  
ATOM   2933  NE  ARG B  26     -10.446  -5.313  23.588  1.00 94.17           N  
ATOM   2934  HE  ARG B  26     -10.256  -4.321  23.581  1.00 94.17           H  
ATOM   2935  NH1 ARG B  26     -10.669  -7.219  24.837  1.00 94.17           N  
ATOM   2936 HH11 ARG B  26     -10.797  -7.709  23.963  1.00 94.17           H  
ATOM   2937 HH12 ARG B  26     -10.728  -7.688  25.729  1.00 94.17           H  
ATOM   2938  NH2 ARG B  26     -10.227  -5.269  25.848  1.00 94.17           N  
ATOM   2939 HH21 ARG B  26     -10.208  -5.733  26.745  1.00 94.17           H  
ATOM   2940 HH22 ARG B  26     -10.072  -4.274  25.777  1.00 94.17           H  
ATOM   2941  CZ  ARG B  26     -10.442  -5.937  24.748  1.00 94.17           C  
ATOM   2942  N   GLU B  27      -6.402  -2.542  20.412  1.00 94.45           N  
ATOM   2943  H   GLU B  27      -6.068  -2.804  21.328  1.00 94.45           H  
ATOM   2944  CA  GLU B  27      -5.995  -1.234  19.872  1.00 94.45           C  
ATOM   2945  HA  GLU B  27      -6.873  -0.709  19.495  1.00 94.45           H  
ATOM   2946  C   GLU B  27      -5.011  -1.359  18.689  1.00 94.45           C  
ATOM   2947  CB  GLU B  27      -5.363  -0.388  20.993  1.00 94.45           C  
ATOM   2948  HB2 GLU B  27      -5.023   0.559  20.575  1.00 94.45           H  
ATOM   2949  HB3 GLU B  27      -4.490  -0.922  21.369  1.00 94.45           H  
ATOM   2950  O   GLU B  27      -4.883  -0.429  17.904  1.00 94.45           O  
ATOM   2951  CG  GLU B  27      -6.321  -0.086  22.165  1.00 94.45           C  
ATOM   2952  HG2 GLU B  27      -7.134   0.542  21.803  1.00 94.45           H  
ATOM   2953  HG3 GLU B  27      -6.784  -1.011  22.509  1.00 94.45           H  
ATOM   2954  CD  GLU B  27      -5.642   0.578  23.378  1.00 94.45           C  
ATOM   2955  OE1 GLU B  27      -6.389   0.974  24.314  1.00 94.45           O  
ATOM   2956  OE2 GLU B  27      -4.388   0.595  23.440  1.00 94.45           O  
ATOM   2957  N   LEU B  28      -4.321  -2.496  18.547  1.00 95.48           N  
ATOM   2958  H   LEU B  28      -4.436  -3.214  19.249  1.00 95.48           H  
ATOM   2959  CA  LEU B  28      -3.423  -2.785  17.424  1.00 95.48           C  
ATOM   2960  HA  LEU B  28      -3.038  -1.853  17.008  1.00 95.48           H  
ATOM   2961  C   LEU B  28      -4.141  -3.514  16.277  1.00 95.48           C  
ATOM   2962  CB  LEU B  28      -2.248  -3.626  17.951  1.00 95.48           C  
ATOM   2963  HB2 LEU B  28      -1.715  -4.062  17.106  1.00 95.48           H  
ATOM   2964  HB3 LEU B  28      -2.657  -4.447  18.539  1.00 95.48           H  
ATOM   2965  O   LEU B  28      -3.930  -3.193  15.114  1.00 95.48           O  
ATOM   2966  CG  LEU B  28      -1.249  -2.836  18.813  1.00 95.48           C  
ATOM   2967  HG  LEU B  28      -1.777  -2.183  19.508  1.00 95.48           H  
ATOM   2968  CD1 LEU B  28      -0.399  -3.811  19.629  1.00 95.48           C  
ATOM   2969 HD11 LEU B  28      -1.045  -4.423  20.259  1.00 95.48           H  
ATOM   2970 HD12 LEU B  28       0.171  -4.451  18.956  1.00 95.48           H  
ATOM   2971 HD13 LEU B  28       0.291  -3.250  20.260  1.00 95.48           H  
ATOM   2972  CD2 LEU B  28      -0.324  -1.990  17.940  1.00 95.48           C  
ATOM   2973 HD21 LEU B  28       0.452  -1.528  18.551  1.00 95.48           H  
ATOM   2974 HD22 LEU B  28      -0.897  -1.208  17.442  1.00 95.48           H  
ATOM   2975 HD23 LEU B  28       0.157  -2.614  17.187  1.00 95.48           H  
ATOM   2976  N   GLU B  29      -4.987  -4.498  16.595  1.00 92.84           N  
ATOM   2977  H   GLU B  29      -5.067  -4.753  17.569  1.00 92.84           H  
ATOM   2978  CA  GLU B  29      -5.642  -5.365  15.600  1.00 92.84           C  
ATOM   2979  HA  GLU B  29      -4.984  -5.504  14.742  1.00 92.84           H  
ATOM   2980  C   GLU B  29      -6.964  -4.793  15.066  1.00 92.84           C  
ATOM   2981  CB  GLU B  29      -5.922  -6.744  16.235  1.00 92.84           C  
ATOM   2982  HB2 GLU B  29      -6.528  -6.599  17.129  1.00 92.84           H  
ATOM   2983  HB3 GLU B  29      -6.494  -7.347  15.530  1.00 92.84           H  
ATOM   2984  O   GLU B  29      -7.324  -5.010  13.911  1.00 92.84           O  
ATOM   2985  CG  GLU B  29      -4.645  -7.519  16.602  1.00 92.84           C  
ATOM   2986  HG2 GLU B  29      -4.074  -7.685  15.689  1.00 92.84           H  
ATOM   2987  HG3 GLU B  29      -4.037  -6.909  17.270  1.00 92.84           H  
ATOM   2988  CD  GLU B  29      -4.905  -8.873  17.291  1.00 92.84           C  
ATOM   2989  OE1 GLU B  29      -4.018  -9.760  17.193  1.00 92.84           O  
ATOM   2990  OE2 GLU B  29      -5.934  -9.038  17.985  1.00 92.84           O  
ATOM   2991  N   SER B  30      -7.727  -4.111  15.922  1.00 90.40           N  
ATOM   2992  H   SER B  30      -7.362  -3.932  16.846  1.00 90.40           H  
ATOM   2993  CA  SER B  30      -9.163  -3.887  15.726  1.00 90.40           C  
ATOM   2994  HA  SER B  30      -9.368  -3.828  14.657  1.00 90.40           H  
ATOM   2995  C   SER B  30      -9.637  -2.565  16.338  1.00 90.40           C  
ATOM   2996  CB  SER B  30      -9.947  -5.084  16.294  1.00 90.40           C  
ATOM   2997  HB2 SER B  30      -9.548  -6.012  15.886  1.00 90.40           H  
ATOM   2998  HB3 SER B  30     -10.992  -4.998  15.997  1.00 90.40           H  
ATOM   2999  O   SER B  30     -10.739  -2.495  16.881  1.00 90.40           O  
ATOM   3000  OG  SER B  30      -9.865  -5.105  17.712  1.00 90.40           O  
ATOM   3001  HG  SER B  30     -10.096  -4.209  17.968  1.00 90.40           H  
ATOM   3002  N   ASP B  31      -8.787  -1.537  16.337  1.00 94.64           N  
ATOM   3003  H   ASP B  31      -7.858  -1.671  15.963  1.00 94.64           H  
ATOM   3004  CA  ASP B  31      -9.173  -0.215  16.831  1.00 94.64           C  
ATOM   3005  HA  ASP B  31      -9.640  -0.348  17.806  1.00 94.64           H  
ATOM   3006  C   ASP B  31     -10.190   0.403  15.874  1.00 94.64           C  
ATOM   3007  CB  ASP B  31      -7.948   0.700  16.975  1.00 94.64           C  
ATOM   3008  HB2 ASP B  31      -7.861   1.343  16.099  1.00 94.64           H  
ATOM   3009  HB3 ASP B  31      -7.062   0.066  17.007  1.00 94.64           H  
ATOM   3010  O   ASP B  31      -9.997   0.380  14.650  1.00 94.64           O  
ATOM   3011  CG  ASP B  31      -7.927   1.575  18.228  1.00 94.64           C  
ATOM   3012  OD1 ASP B  31      -8.860   1.551  19.061  1.00 94.64           O  
ATOM   3013  OD2 ASP B  31      -6.902   2.257  18.450  1.00 94.64           O  
ATOM   3014  N   ASP B  32     -11.250   0.965  16.437  1.00 98.16           N  
ATOM   3015  H   ASP B  32     -11.322   0.952  17.444  1.00 98.16           H  
ATOM   3016  CA  ASP B  32     -12.276   1.672  15.686  1.00 98.16           C  
ATOM   3017  HA  ASP B  32     -12.541   1.096  14.799  1.00 98.16           H  
ATOM   3018  C   ASP B  32     -11.719   3.028  15.229  1.00 98.16           C  
ATOM   3019  CB  ASP B  32     -13.525   1.817  16.570  1.00 98.16           C  
ATOM   3020  HB2 ASP B  32     -13.230   2.208  17.544  1.00 98.16           H  
ATOM   3021  HB3 ASP B  32     -14.189   2.553  16.116  1.00 98.16           H  
ATOM   3022  O   ASP B  32     -11.190   3.797  16.037  1.00 98.16           O  
ATOM   3023  CG  ASP B  32     -14.303   0.506  16.760  1.00 98.16           C  
ATOM   3024  OD1 ASP B  32     -14.230  -0.382  15.879  1.00 98.16           O  
ATOM   3025  OD2 ASP B  32     -15.018   0.394  17.781  1.00 98.16           O  
ATOM   3026  N   ILE B  33     -11.822   3.336  13.934  1.00 98.89           N  
ATOM   3027  H   ILE B  33     -12.274   2.675  13.318  1.00 98.89           H  
ATOM   3028  CA  ILE B  33     -11.309   4.583  13.347  1.00 98.89           C  
ATOM   3029  HA  ILE B  33     -10.701   5.111  14.081  1.00 98.89           H  
ATOM   3030  C   ILE B  33     -12.490   5.493  13.004  1.00 98.89           C  
ATOM   3031  CB  ILE B  33     -10.395   4.281  12.135  1.00 98.89           C  
ATOM   3032  HB  ILE B  33     -10.992   3.750  11.392  1.00 98.89           H  
ATOM   3033  O   ILE B  33     -13.372   5.114  12.241  1.00 98.89           O  
ATOM   3034  CG1 ILE B  33      -9.202   3.353  12.468  1.00 98.89           C  
ATOM   3035 HG12 ILE B  33      -9.584   2.365  12.725  1.00 98.89           H  
ATOM   3036 HG13 ILE B  33      -8.593   3.231  11.572  1.00 98.89           H  
ATOM   3037  CG2 ILE B  33      -9.893   5.573  11.465  1.00 98.89           C  
ATOM   3038 HG21 ILE B  33      -9.245   5.335  10.622  1.00 98.89           H  
ATOM   3039 HG22 ILE B  33     -10.733   6.157  11.089  1.00 98.89           H  
ATOM   3040 HG23 ILE B  33      -9.336   6.182  12.177  1.00 98.89           H  
ATOM   3041  CD1 ILE B  33      -8.287   3.822  13.607  1.00 98.89           C  
ATOM   3042 HD11 ILE B  33      -8.824   3.790  14.555  1.00 98.89           H  
ATOM   3043 HD12 ILE B  33      -7.429   3.154  13.676  1.00 98.89           H  
ATOM   3044 HD13 ILE B  33      -7.927   4.833  13.420  1.00 98.89           H  
ATOM   3045  N   ALA B  34     -12.523   6.699  13.560  1.00 98.90           N  
ATOM   3046  H   ALA B  34     -11.702   7.009  14.059  1.00 98.90           H  
ATOM   3047  CA  ALA B  34     -13.509   7.718  13.226  1.00 98.90           C  
ATOM   3048  HA  ALA B  34     -14.482   7.248  13.083  1.00 98.90           H  
ATOM   3049  C   ALA B  34     -13.124   8.445  11.930  1.00 98.90           C  
ATOM   3050  CB  ALA B  34     -13.621   8.699  14.399  1.00 98.90           C  
ATOM   3051  HB1 ALA B  34     -14.025   8.188  15.273  1.00 98.90           H  
ATOM   3052  HB2 ALA B  34     -14.285   9.519  14.125  1.00 98.90           H  
ATOM   3053  HB3 ALA B  34     -12.640   9.111  14.634  1.00 98.90           H  
ATOM   3054  O   ALA B  34     -11.989   8.905  11.784  1.00 98.90           O  
ATOM   3055  N   ILE B  35     -14.094   8.612  11.030  1.00 98.93           N  
ATOM   3056  H   ILE B  35     -14.998   8.207  11.230  1.00 98.93           H  
ATOM   3057  CA  ILE B  35     -14.035   9.629   9.977  1.00 98.93           C  
ATOM   3058  HA  ILE B  35     -13.000   9.776   9.665  1.00 98.93           H  
ATOM   3059  C   ILE B  35     -14.541  10.928  10.602  1.00 98.93           C  
ATOM   3060  CB  ILE B  35     -14.856   9.210   8.737  1.00 98.93           C  
ATOM   3061  HB  ILE B  35     -15.881   9.005   9.046  1.00 98.93           H  
ATOM   3062  O   ILE B  35     -15.719  11.013  10.958  1.00 98.93           O  
ATOM   3063  CG1 ILE B  35     -14.267   7.941   8.078  1.00 98.93           C  
ATOM   3064 HG12 ILE B  35     -13.967   7.227   8.846  1.00 98.93           H  
ATOM   3065 HG13 ILE B  35     -13.381   8.217   7.507  1.00 98.93           H  
ATOM   3066  CG2 ILE B  35     -14.860  10.369   7.723  1.00 98.93           C  
ATOM   3067 HG21 ILE B  35     -15.328  10.067   6.786  1.00 98.93           H  
ATOM   3068 HG22 ILE B  35     -15.420  11.215   8.121  1.00 98.93           H  
ATOM   3069 HG23 ILE B  35     -13.840  10.696   7.521  1.00 98.93           H  
ATOM   3070  CD1 ILE B  35     -15.236   7.214   7.139  1.00 98.93           C  
ATOM   3071 HD11 ILE B  35     -16.112   6.886   7.700  1.00 98.93           H  
ATOM   3072 HD12 ILE B  35     -14.740   6.337   6.721  1.00 98.93           H  
ATOM   3073 HD13 ILE B  35     -15.539   7.864   6.319  1.00 98.93           H  
ATOM   3074  N   VAL B  36     -13.652  11.909  10.764  1.00 98.81           N  
ATOM   3075  H   VAL B  36     -12.711  11.758  10.430  1.00 98.81           H  
ATOM   3076  CA  VAL B  36     -13.957  13.176  11.455  1.00 98.81           C  
ATOM   3077  HA  VAL B  36     -14.889  13.030  12.001  1.00 98.81           H  
ATOM   3078  C   VAL B  36     -14.242  14.337  10.506  1.00 98.81           C  
ATOM   3079  CB  VAL B  36     -12.890  13.551  12.503  1.00 98.81           C  
ATOM   3080  HB  VAL B  36     -13.185  14.496  12.959  1.00 98.81           H  
ATOM   3081  O   VAL B  36     -14.984  15.251  10.840  1.00 98.81           O  
ATOM   3082  CG1 VAL B  36     -12.809  12.492  13.611  1.00 98.81           C  
ATOM   3083 HG11 VAL B  36     -13.792  12.370  14.065  1.00 98.81           H  
ATOM   3084 HG12 VAL B  36     -12.112  12.827  14.380  1.00 98.81           H  
ATOM   3085 HG13 VAL B  36     -12.470  11.537  13.208  1.00 98.81           H  
ATOM   3086  CG2 VAL B  36     -11.482  13.733  11.922  1.00 98.81           C  
ATOM   3087 HG21 VAL B  36     -10.804  14.057  12.712  1.00 98.81           H  
ATOM   3088 HG22 VAL B  36     -11.498  14.509  11.157  1.00 98.81           H  
ATOM   3089 HG23 VAL B  36     -11.114  12.797  11.500  1.00 98.81           H  
ATOM   3090  N   GLY B  37     -13.724  14.276   9.281  1.00 98.80           N  
ATOM   3091  H   GLY B  37     -13.154  13.477   9.045  1.00 98.80           H  
ATOM   3092  CA  GLY B  37     -14.024  15.235   8.222  1.00 98.80           C  
ATOM   3093  HA2 GLY B  37     -15.007  15.676   8.387  1.00 98.80           H  
ATOM   3094  HA3 GLY B  37     -13.285  16.036   8.218  1.00 98.80           H  
ATOM   3095  C   GLY B  37     -14.009  14.560   6.860  1.00 98.80           C  
ATOM   3096  O   GLY B  37     -13.382  13.517   6.680  1.00 98.80           O  
ATOM   3097  N   ALA B  38     -14.708  15.146   5.895  1.00 98.80           N  
ATOM   3098  H   ALA B  38     -15.205  16.001   6.098  1.00 98.80           H  
ATOM   3099  CA  ALA B  38     -14.734  14.673   4.518  1.00 98.80           C  
ATOM   3100  HA  ALA B  38     -13.765  14.238   4.275  1.00 98.80           H  
ATOM   3101  C   ALA B  38     -14.987  15.844   3.565  1.00 98.80           C  
ATOM   3102  CB  ALA B  38     -15.815  13.592   4.375  1.00 98.80           C  
ATOM   3103  HB1 ALA B  38     -15.611  12.770   5.061  1.00 98.80           H  
ATOM   3104  HB2 ALA B  38     -15.817  13.210   3.354  1.00 98.80           H  
ATOM   3105  HB3 ALA B  38     -16.795  14.008   4.606  1.00 98.80           H  
ATOM   3106  O   ALA B  38     -15.721  16.769   3.905  1.00 98.80           O  
ATOM   3107  N   ALA B  39     -14.420  15.797   2.364  1.00 98.74           N  
ATOM   3108  H   ALA B  39     -13.792  15.036   2.153  1.00 98.74           H  
ATOM   3109  CA  ALA B  39     -14.751  16.721   1.284  1.00 98.74           C  
ATOM   3110  HA  ALA B  39     -15.792  17.028   1.388  1.00 98.74           H  
ATOM   3111  C   ALA B  39     -14.618  16.030  -0.079  1.00 98.74           C  
ATOM   3112  CB  ALA B  39     -13.873  17.973   1.390  1.00 98.74           C  
ATOM   3113  HB1 ALA B  39     -14.121  18.683   0.601  1.00 98.74           H  
ATOM   3114  HB2 ALA B  39     -12.825  17.690   1.294  1.00 98.74           H  
ATOM   3115  HB3 ALA B  39     -14.024  18.455   2.356  1.00 98.74           H  
ATOM   3116  O   ALA B  39     -13.976  14.982  -0.209  1.00 98.74           O  
ATOM   3117  N   CYS B  40     -15.242  16.617  -1.099  1.00 98.41           N  
ATOM   3118  H   CYS B  40     -15.706  17.504  -0.961  1.00 98.41           H  
ATOM   3119  CA  CYS B  40     -15.244  16.076  -2.450  1.00 98.41           C  
ATOM   3120  HA  CYS B  40     -14.274  15.612  -2.627  1.00 98.41           H  
ATOM   3121  C   CYS B  40     -15.448  17.140  -3.529  1.00 98.41           C  
ATOM   3122  CB  CYS B  40     -16.331  15.000  -2.578  1.00 98.41           C  
ATOM   3123  HB2 CYS B  40     -16.336  14.617  -3.599  1.00 98.41           H  
ATOM   3124  HB3 CYS B  40     -16.092  14.176  -1.906  1.00 98.41           H  
ATOM   3125  O   CYS B  40     -16.139  18.136  -3.326  1.00 98.41           O  
ATOM   3126  SG  CYS B  40     -17.978  15.668  -2.179  1.00 98.41           S  
ATOM   3127  HG  CYS B  40     -17.925  16.709  -3.016  1.00 98.41           H  
ATOM   3128  N   ARG B  41     -14.922  16.832  -4.714  1.00 98.13           N  
ATOM   3129  H   ARG B  41     -14.379  15.982  -4.751  1.00 98.13           H  
ATOM   3130  CA  ARG B  41     -15.211  17.482  -5.993  1.00 98.13           C  
ATOM   3131  HA  ARG B  41     -16.018  18.205  -5.867  1.00 98.13           H  
ATOM   3132  C   ARG B  41     -15.688  16.394  -6.948  1.00 98.13           C  
ATOM   3133  CB  ARG B  41     -13.935  18.195  -6.494  1.00 98.13           C  
ATOM   3134  HB2 ARG B  41     -13.730  17.921  -7.529  1.00 98.13           H  
ATOM   3135  HB3 ARG B  41     -13.078  17.858  -5.911  1.00 98.13           H  
ATOM   3136  O   ARG B  41     -14.875  15.567  -7.361  1.00 98.13           O  
ATOM   3137  CG  ARG B  41     -14.014  19.724  -6.394  1.00 98.13           C  
ATOM   3138  HG2 ARG B  41     -14.567  20.013  -5.500  1.00 98.13           H  
ATOM   3139  HG3 ARG B  41     -13.002  20.120  -6.310  1.00 98.13           H  
ATOM   3140  CD  ARG B  41     -14.664  20.323  -7.647  1.00 98.13           C  
ATOM   3141  HD2 ARG B  41     -15.675  19.927  -7.748  1.00 98.13           H  
ATOM   3142  HD3 ARG B  41     -14.078  20.027  -8.517  1.00 98.13           H  
ATOM   3143  NE  ARG B  41     -14.723  21.792  -7.561  1.00 98.13           N  
ATOM   3144  HE  ARG B  41     -14.697  22.187  -6.632  1.00 98.13           H  
ATOM   3145  NH1 ARG B  41     -14.850  22.313  -9.810  1.00 98.13           N  
ATOM   3146 HH11 ARG B  41     -14.791  23.093 -10.449  1.00 98.13           H  
ATOM   3147 HH12 ARG B  41     -14.367  21.458 -10.045  1.00 98.13           H  
ATOM   3148  NH2 ARG B  41     -15.194  23.883  -8.295  1.00 98.13           N  
ATOM   3149 HH21 ARG B  41     -15.948  24.291  -8.830  1.00 98.13           H  
ATOM   3150 HH22 ARG B  41     -15.166  24.210  -7.340  1.00 98.13           H  
ATOM   3151  CZ  ARG B  41     -14.921  22.643  -8.551  1.00 98.13           C  
ATOM   3152  N   PHE B  42     -16.977  16.383  -7.283  1.00 98.05           N  
ATOM   3153  H   PHE B  42     -17.574  17.098  -6.893  1.00 98.05           H  
ATOM   3154  CA  PHE B  42     -17.600  15.385  -8.161  1.00 98.05           C  
ATOM   3155  HA  PHE B  42     -16.803  14.781  -8.594  1.00 98.05           H  
ATOM   3156  C   PHE B  42     -18.350  16.026  -9.355  1.00 98.05           C  
ATOM   3157  CB  PHE B  42     -18.506  14.445  -7.335  1.00 98.05           C  
ATOM   3158  HB2 PHE B  42     -19.037  13.776  -8.012  1.00 98.05           H  
ATOM   3159  HB3 PHE B  42     -19.266  15.046  -6.837  1.00 98.05           H  
ATOM   3160  O   PHE B  42     -18.600  17.240  -9.368  1.00 98.05           O  
ATOM   3161  CG  PHE B  42     -17.856  13.581  -6.266  1.00 98.05           C  
ATOM   3162  CD1 PHE B  42     -16.556  13.061  -6.417  1.00 98.05           C  
ATOM   3163  HD1 PHE B  42     -15.983  13.272  -7.308  1.00 98.05           H  
ATOM   3164  CD2 PHE B  42     -18.593  13.259  -5.110  1.00 98.05           C  
ATOM   3165  HD2 PHE B  42     -19.595  13.640  -4.984  1.00 98.05           H  
ATOM   3166  CE1 PHE B  42     -15.988  12.254  -5.417  1.00 98.05           C  
ATOM   3167  HE1 PHE B  42     -14.986  11.870  -5.539  1.00 98.05           H  
ATOM   3168  CE2 PHE B  42     -18.029  12.447  -4.112  1.00 98.05           C  
ATOM   3169  HE2 PHE B  42     -18.593  12.226  -3.218  1.00 98.05           H  
ATOM   3170  CZ  PHE B  42     -16.728  11.947  -4.263  1.00 98.05           C  
ATOM   3171  HZ  PHE B  42     -16.297  11.334  -3.485  1.00 98.05           H  
ATOM   3172  N   PRO B  43     -18.666  15.245 -10.411  1.00 96.63           N  
ATOM   3173  CA  PRO B  43     -19.351  15.732 -11.609  1.00 96.63           C  
ATOM   3174  HA  PRO B  43     -18.731  16.502 -12.066  1.00 96.63           H  
ATOM   3175  C   PRO B  43     -20.743  16.322 -11.328  1.00 96.63           C  
ATOM   3176  CB  PRO B  43     -19.408  14.527 -12.556  1.00 96.63           C  
ATOM   3177  HB2 PRO B  43     -19.352  14.828 -13.602  1.00 96.63           H  
ATOM   3178  HB3 PRO B  43     -20.313  13.949 -12.367  1.00 96.63           H  
ATOM   3179  O   PRO B  43     -21.267  16.261 -10.224  1.00 96.63           O  
ATOM   3180  CG  PRO B  43     -18.199  13.695 -12.140  1.00 96.63           C  
ATOM   3181  HG2 PRO B  43     -17.282  14.133 -12.536  1.00 96.63           H  
ATOM   3182  HG3 PRO B  43     -18.293  12.649 -12.430  1.00 96.63           H  
ATOM   3183  CD  PRO B  43     -18.253  13.865 -10.629  1.00 96.63           C  
ATOM   3184  HD2 PRO B  43     -18.997  13.187 -10.212  1.00 96.63           H  
ATOM   3185  HD3 PRO B  43     -17.276  13.650 -10.195  1.00 96.63           H  
ATOM   3186  N   GLY B  44     -21.354  16.961 -12.329  1.00 93.49           N  
ATOM   3187  H   GLY B  44     -20.892  16.977 -13.227  1.00 93.49           H  
ATOM   3188  CA  GLY B  44     -22.682  17.590 -12.198  1.00 93.49           C  
ATOM   3189  HA2 GLY B  44     -23.320  16.946 -11.592  1.00 93.49           H  
ATOM   3190  HA3 GLY B  44     -23.138  17.680 -13.184  1.00 93.49           H  
ATOM   3191  C   GLY B  44     -22.665  18.974 -11.533  1.00 93.49           C  
ATOM   3192  O   GLY B  44     -23.508  19.817 -11.849  1.00 93.49           O  
ATOM   3193  N   GLY B  45     -21.640  19.265 -10.729  1.00 88.98           N  
ATOM   3194  H   GLY B  45     -21.036  18.493 -10.485  1.00 88.98           H  
ATOM   3195  CA  GLY B  45     -21.480  20.512  -9.971  1.00 88.98           C  
ATOM   3196  HA2 GLY B  45     -22.316  21.186 -10.158  1.00 88.98           H  
ATOM   3197  HA3 GLY B  45     -20.557  20.999 -10.284  1.00 88.98           H  
ATOM   3198  C   GLY B  45     -21.391  20.288  -8.460  1.00 88.98           C  
ATOM   3199  O   GLY B  45     -21.761  21.179  -7.700  1.00 88.98           O  
ATOM   3200  N   ASP B  46     -20.941  19.104  -8.043  1.00 82.57           N  
ATOM   3201  H   ASP B  46     -20.642  18.408  -8.711  1.00 82.57           H  
ATOM   3202  CA  ASP B  46     -20.794  18.724  -6.644  1.00 82.57           C  
ATOM   3203  HA  ASP B  46     -21.574  19.206  -6.054  1.00 82.57           H  
ATOM   3204  C   ASP B  46     -19.463  19.226  -6.091  1.00 82.57           C  
ATOM   3205  CB  ASP B  46     -20.966  17.205  -6.524  1.00 82.57           C  
ATOM   3206  HB2 ASP B  46     -20.595  16.868  -5.557  1.00 82.57           H  
ATOM   3207  HB3 ASP B  46     -20.392  16.736  -7.323  1.00 82.57           H  
ATOM   3208  O   ASP B  46     -18.452  18.527  -6.071  1.00 82.57           O  
ATOM   3209  CG  ASP B  46     -22.426  16.794  -6.656  1.00 82.57           C  
ATOM   3210  OD1 ASP B  46     -23.286  17.621  -6.287  1.00 82.57           O  
ATOM   3211  OD2 ASP B  46     -22.701  15.676  -7.144  1.00 82.57           O  
ATOM   3212  N   GLU B  47     -19.482  20.479  -5.648  1.00 88.48           N  
ATOM   3213  H   GLU B  47     -20.345  20.992  -5.752  1.00 88.48           H  
ATOM   3214  CA  GLU B  47     -18.356  21.168  -5.002  1.00 88.48           C  
ATOM   3215  HA  GLU B  47     -17.429  20.699  -5.332  1.00 88.48           H  
ATOM   3216  C   GLU B  47     -18.383  20.996  -3.468  1.00 88.48           C  
ATOM   3217  CB  GLU B  47     -18.315  22.646  -5.452  1.00 88.48           C  
ATOM   3218  HB2 GLU B  47     -19.152  23.181  -5.005  1.00 88.48           H  
ATOM   3219  HB3 GLU B  47     -17.383  23.085  -5.096  1.00 88.48           H  
ATOM   3220  O   GLU B  47     -17.785  21.771  -2.729  1.00 88.48           O  
ATOM   3221  CG  GLU B  47     -18.384  22.800  -6.986  1.00 88.48           C  
ATOM   3222  HG2 GLU B  47     -19.377  22.513  -7.332  1.00 88.48           H  
ATOM   3223  HG3 GLU B  47     -17.667  22.110  -7.431  1.00 88.48           H  
ATOM   3224  CD  GLU B  47     -18.088  24.215  -7.512  1.00 88.48           C  
ATOM   3225  OE1 GLU B  47     -17.851  24.324  -8.743  1.00 88.48           O  
ATOM   3226  OE2 GLU B  47     -18.013  25.174  -6.718  1.00 88.48           O  
ATOM   3227  N   GLY B  48     -19.134  20.009  -2.970  1.00 93.14           N  
ATOM   3228  H   GLY B  48     -19.618  19.410  -3.624  1.00 93.14           H  
ATOM   3229  CA  GLY B  48     -19.281  19.727  -1.548  1.00 93.14           C  
ATOM   3230  HA2 GLY B  48     -19.569  20.640  -1.027  1.00 93.14           H  
ATOM   3231  HA3 GLY B  48     -18.315  19.401  -1.163  1.00 93.14           H  
ATOM   3232  C   GLY B  48     -20.308  18.637  -1.241  1.00 93.14           C  
ATOM   3233  O   GLY B  48     -21.093  18.215  -2.099  1.00 93.14           O  
ATOM   3234  N   LEU B  49     -20.286  18.181   0.013  1.00 96.74           N  
ATOM   3235  H   LEU B  49     -19.632  18.605   0.655  1.00 96.74           H  
ATOM   3236  CA  LEU B  49     -21.112  17.086   0.527  1.00 96.74           C  
ATOM   3237  HA  LEU B  49     -20.900  16.176  -0.035  1.00 96.74           H  
ATOM   3238  C   LEU B  49     -22.620  17.348   0.396  1.00 96.74           C  
ATOM   3239  CB  LEU B  49     -20.759  16.878   2.011  1.00 96.74           C  
ATOM   3240  HB2 LEU B  49     -21.473  16.166   2.425  1.00 96.74           H  
ATOM   3241  HB3 LEU B  49     -20.911  17.819   2.541  1.00 96.74           H  
ATOM   3242  O   LEU B  49     -23.385  16.442   0.082  1.00 96.74           O  
ATOM   3243  CG  LEU B  49     -19.340  16.366   2.319  1.00 96.74           C  
ATOM   3244  HG  LEU B  49     -18.609  17.098   1.974  1.00 96.74           H  
ATOM   3245  CD1 LEU B  49     -19.188  16.199   3.829  1.00 96.74           C  
ATOM   3246 HD11 LEU B  49     -19.881  15.442   4.197  1.00 96.74           H  
ATOM   3247 HD12 LEU B  49     -19.408  17.142   4.331  1.00 96.74           H  
ATOM   3248 HD13 LEU B  49     -18.169  15.901   4.074  1.00 96.74           H  
ATOM   3249  CD2 LEU B  49     -19.034  15.016   1.666  1.00 96.74           C  
ATOM   3250 HD21 LEU B  49     -19.765  14.274   1.986  1.00 96.74           H  
ATOM   3251 HD22 LEU B  49     -18.037  14.690   1.961  1.00 96.74           H  
ATOM   3252 HD23 LEU B  49     -19.059  15.113   0.581  1.00 96.74           H  
ATOM   3253  N   GLU B  50     -23.047  18.593   0.594  1.00 94.83           N  
ATOM   3254  H   GLU B  50     -22.358  19.302   0.798  1.00 94.83           H  
ATOM   3255  CA  GLU B  50     -24.455  18.997   0.629  1.00 94.83           C  
ATOM   3256  HA  GLU B  50     -25.011  18.285   1.239  1.00 94.83           H  
ATOM   3257  C   GLU B  50     -25.071  18.989  -0.780  1.00 94.83           C  
ATOM   3258  CB  GLU B  50     -24.585  20.399   1.269  1.00 94.83           C  
ATOM   3259  HB2 GLU B  50     -25.645  20.566   1.461  1.00 94.83           H  
ATOM   3260  HB3 GLU B  50     -24.274  21.158   0.552  1.00 94.83           H  
ATOM   3261  O   GLU B  50     -26.228  18.613  -0.974  1.00 94.83           O  
ATOM   3262  CG  GLU B  50     -23.825  20.623   2.601  1.00 94.83           C  
ATOM   3263  HG2 GLU B  50     -23.999  19.766   3.252  1.00 94.83           H  
ATOM   3264  HG3 GLU B  50     -24.258  21.500   3.083  1.00 94.83           H  
ATOM   3265  CD  GLU B  50     -22.304  20.866   2.452  1.00 94.83           C  
ATOM   3266  OE1 GLU B  50     -21.559  20.958   3.453  1.00 94.83           O  
ATOM   3267  OE2 GLU B  50     -21.801  20.952   1.309  1.00 94.83           O  
ATOM   3268  N   THR B  51     -24.284  19.371  -1.791  1.00 95.49           N  
ATOM   3269  H   THR B  51     -23.339  19.658  -1.580  1.00 95.49           H  
ATOM   3270  CA  THR B  51     -24.661  19.250  -3.205  1.00 95.49           C  
ATOM   3271  HA  THR B  51     -25.685  19.605  -3.320  1.00 95.49           H  
ATOM   3272  C   THR B  51     -24.676  17.794  -3.661  1.00 95.49           C  
ATOM   3273  CB  THR B  51     -23.752  20.115  -4.095  1.00 95.49           C  
ATOM   3274  HB  THR B  51     -23.796  19.776  -5.130  1.00 95.49           H  
ATOM   3275  O   THR B  51     -25.668  17.368  -4.255  1.00 95.49           O  
ATOM   3276  CG2 THR B  51     -24.207  21.576  -4.031  1.00 95.49           C  
ATOM   3277 HG21 THR B  51     -24.030  21.974  -3.032  1.00 95.49           H  
ATOM   3278 HG22 THR B  51     -25.271  21.646  -4.256  1.00 95.49           H  
ATOM   3279 HG23 THR B  51     -23.639  22.163  -4.753  1.00 95.49           H  
ATOM   3280  OG1 THR B  51     -22.414  20.116  -3.648  1.00 95.49           O  
ATOM   3281  HG1 THR B  51     -22.119  19.209  -3.539  1.00 95.49           H  
ATOM   3282  N   TYR B  52     -23.664  17.013  -3.264  1.00 97.62           N  
ATOM   3283  H   TYR B  52     -22.902  17.422  -2.742  1.00 97.62           H  
ATOM   3284  CA  TYR B  52     -23.568  15.590  -3.582  1.00 97.62           C  
ATOM   3285  HA  TYR B  52     -23.621  15.475  -4.665  1.00 97.62           H  
ATOM   3286  C   TYR B  52     -24.734  14.787  -2.990  1.00 97.62           C  
ATOM   3287  CB  TYR B  52     -22.202  15.084  -3.097  1.00 97.62           C  
ATOM   3288  HB2 TYR B  52     -21.419  15.622  -3.631  1.00 97.62           H  
ATOM   3289  HB3 TYR B  52     -22.102  15.329  -2.039  1.00 97.62           H  
ATOM   3290  O   TYR B  52     -25.371  14.012  -3.706  1.00 97.62           O  
ATOM   3291  CG  TYR B  52     -21.945  13.599  -3.270  1.00 97.62           C  
ATOM   3292  CD1 TYR B  52     -21.279  12.889  -2.251  1.00 97.62           C  
ATOM   3293  HD1 TYR B  52     -20.960  13.406  -1.358  1.00 97.62           H  
ATOM   3294  CD2 TYR B  52     -22.341  12.932  -4.448  1.00 97.62           C  
ATOM   3295  HD2 TYR B  52     -22.834  13.471  -5.244  1.00 97.62           H  
ATOM   3296  CE1 TYR B  52     -21.016  11.516  -2.399  1.00 97.62           C  
ATOM   3297  HE1 TYR B  52     -20.509  10.966  -1.620  1.00 97.62           H  
ATOM   3298  CE2 TYR B  52     -22.084  11.557  -4.594  1.00 97.62           C  
ATOM   3299  HE2 TYR B  52     -22.391  11.034  -5.488  1.00 97.62           H  
ATOM   3300  OH  TYR B  52     -21.114   9.544  -3.748  1.00 97.62           O  
ATOM   3301  HH  TYR B  52     -20.538   9.184  -3.070  1.00 97.62           H  
ATOM   3302  CZ  TYR B  52     -21.403  10.855  -3.580  1.00 97.62           C  
ATOM   3303  N   TRP B  53     -25.100  15.027  -1.723  1.00 97.69           N  
ATOM   3304  H   TRP B  53     -24.534  15.641  -1.155  1.00 97.69           H  
ATOM   3305  CA  TRP B  53     -26.293  14.414  -1.133  1.00 97.69           C  
ATOM   3306  HA  TRP B  53     -26.185  13.331  -1.174  1.00 97.69           H  
ATOM   3307  C   TRP B  53     -27.559  14.762  -1.917  1.00 97.69           C  
ATOM   3308  CB  TRP B  53     -26.489  14.823   0.330  1.00 97.69           C  
ATOM   3309  HB2 TRP B  53     -25.673  14.425   0.933  1.00 97.69           H  
ATOM   3310  HB3 TRP B  53     -26.476  15.910   0.412  1.00 97.69           H  
ATOM   3311  O   TRP B  53     -28.352  13.873  -2.222  1.00 97.69           O  
ATOM   3312  CG  TRP B  53     -27.784  14.301   0.872  1.00 97.69           C  
ATOM   3313  CD1 TRP B  53     -28.842  15.052   1.252  1.00 97.69           C  
ATOM   3314  HD1 TRP B  53     -28.847  16.131   1.291  1.00 97.69           H  
ATOM   3315  CD2 TRP B  53     -28.218  12.910   0.996  1.00 97.69           C  
ATOM   3316  CE2 TRP B  53     -29.574  12.897   1.439  1.00 97.69           C  
ATOM   3317  CE3 TRP B  53     -27.607  11.657   0.765  1.00 97.69           C  
ATOM   3318  HE3 TRP B  53     -26.583  11.626   0.423  1.00 97.69           H  
ATOM   3319  NE1 TRP B  53     -29.902  14.228   1.577  1.00 97.69           N  
ATOM   3320  HE1 TRP B  53     -30.779  14.569   1.942  1.00 97.69           H  
ATOM   3321  CH2 TRP B  53     -29.639  10.481   1.432  1.00 97.69           C  
ATOM   3322  HH2 TRP B  53     -30.169   9.556   1.607  1.00 97.69           H  
ATOM   3323  CZ2 TRP B  53     -30.288  11.708   1.647  1.00 97.69           C  
ATOM   3324  HZ2 TRP B  53     -31.313  11.733   1.986  1.00 97.69           H  
ATOM   3325  CZ3 TRP B  53     -28.302  10.456   0.998  1.00 97.69           C  
ATOM   3326  HZ3 TRP B  53     -27.800   9.511   0.856  1.00 97.69           H  
ATOM   3327  N   ARG B  54     -27.742  16.032  -2.296  1.00 96.67           N  
ATOM   3328  H   ARG B  54     -27.051  16.719  -2.029  1.00 96.67           H  
ATOM   3329  CA  ARG B  54     -28.911  16.448  -3.077  1.00 96.67           C  
ATOM   3330  HA  ARG B  54     -29.806  16.155  -2.528  1.00 96.67           H  
ATOM   3331  C   ARG B  54     -28.984  15.708  -4.417  1.00 96.67           C  
ATOM   3332  CB  ARG B  54     -28.908  17.971  -3.233  1.00 96.67           C  
ATOM   3333  HB2 ARG B  54     -28.023  18.262  -3.799  1.00 96.67           H  
ATOM   3334  HB3 ARG B  54     -28.856  18.434  -2.248  1.00 96.67           H  
ATOM   3335  O   ARG B  54     -30.054  15.215  -4.753  1.00 96.67           O  
ATOM   3336  CG  ARG B  54     -30.178  18.458  -3.949  1.00 96.67           C  
ATOM   3337  HG2 ARG B  54     -31.049  18.254  -3.326  1.00 96.67           H  
ATOM   3338  HG3 ARG B  54     -30.292  17.924  -4.892  1.00 96.67           H  
ATOM   3339  CD  ARG B  54     -30.121  19.952  -4.266  1.00 96.67           C  
ATOM   3340  HD2 ARG B  54     -31.067  20.237  -4.727  1.00 96.67           H  
ATOM   3341  HD3 ARG B  54     -29.990  20.502  -3.334  1.00 96.67           H  
ATOM   3342  NE  ARG B  54     -29.016  20.224  -5.204  1.00 96.67           N  
ATOM   3343  HE  ARG B  54     -28.758  19.445  -5.793  1.00 96.67           H  
ATOM   3344  NH1 ARG B  54     -28.645  22.423  -4.711  1.00 96.67           N  
ATOM   3345 HH11 ARG B  54     -28.078  23.254  -4.800  1.00 96.67           H  
ATOM   3346 HH12 ARG B  54     -29.474  22.380  -4.136  1.00 96.67           H  
ATOM   3347  NH2 ARG B  54     -27.260  21.327  -6.102  1.00 96.67           N  
ATOM   3348 HH21 ARG B  54     -26.990  20.468  -6.559  1.00 96.67           H  
ATOM   3349 HH22 ARG B  54     -26.645  22.127  -6.167  1.00 96.67           H  
ATOM   3350  CZ  ARG B  54     -28.314  21.325  -5.335  1.00 96.67           C  
ATOM   3351  N   HIS B  55     -27.879  15.567  -5.153  1.00 96.31           N  
ATOM   3352  H   HIS B  55     -27.016  15.978  -4.825  1.00 96.31           H  
ATOM   3353  CA  HIS B  55     -27.868  14.789  -6.399  1.00 96.31           C  
ATOM   3354  HA  HIS B  55     -28.647  15.170  -7.060  1.00 96.31           H  
ATOM   3355  C   HIS B  55     -28.191  13.303  -6.179  1.00 96.31           C  
ATOM   3356  CB  HIS B  55     -26.515  14.937  -7.105  1.00 96.31           C  
ATOM   3357  HB2 HIS B  55     -26.444  14.175  -7.882  1.00 96.31           H  
ATOM   3358  HB3 HIS B  55     -25.713  14.749  -6.391  1.00 96.31           H  
ATOM   3359  O   HIS B  55     -28.934  12.724  -6.971  1.00 96.31           O  
ATOM   3360  CG  HIS B  55     -26.272  16.269  -7.767  1.00 96.31           C  
ATOM   3361  CD2 HIS B  55     -27.129  17.330  -7.899  1.00 96.31           C  
ATOM   3362  HD2 HIS B  55     -28.155  17.355  -7.563  1.00 96.31           H  
ATOM   3363  ND1 HIS B  55     -25.071  16.657  -8.293  1.00 96.31           N  
ATOM   3364  HD1 HIS B  55     -24.192  16.225  -8.047  1.00 96.31           H  
ATOM   3365  CE1 HIS B  55     -25.185  17.933  -8.688  1.00 96.31           C  
ATOM   3366  HE1 HIS B  55     -24.349  18.539  -9.004  1.00 96.31           H  
ATOM   3367  NE2 HIS B  55     -26.431  18.400  -8.482  1.00 96.31           N  
ATOM   3368  N   LEU B  56     -27.693  12.692  -5.098  1.00 97.54           N  
ATOM   3369  H   LEU B  56     -27.065  13.210  -4.501  1.00 97.54           H  
ATOM   3370  CA  LEU B  56     -28.035  11.313  -4.729  1.00 97.54           C  
ATOM   3371  HA  LEU B  56     -27.844  10.660  -5.581  1.00 97.54           H  
ATOM   3372  C   LEU B  56     -29.527  11.161  -4.382  1.00 97.54           C  
ATOM   3373  CB  LEU B  56     -27.162  10.872  -3.541  1.00 97.54           C  
ATOM   3374  HB2 LEU B  56     -27.255  11.614  -2.748  1.00 97.54           H  
ATOM   3375  HB3 LEU B  56     -27.562   9.936  -3.152  1.00 97.54           H  
ATOM   3376  O   LEU B  56     -30.182  10.243  -4.873  1.00 97.54           O  
ATOM   3377  CG  LEU B  56     -25.668  10.666  -3.849  1.00 97.54           C  
ATOM   3378  HG  LEU B  56     -25.260  11.532  -4.369  1.00 97.54           H  
ATOM   3379  CD1 LEU B  56     -24.926  10.485  -2.523  1.00 97.54           C  
ATOM   3380 HD11 LEU B  56     -24.904  11.439  -1.997  1.00 97.54           H  
ATOM   3381 HD12 LEU B  56     -23.897  10.176  -2.707  1.00 97.54           H  
ATOM   3382 HD13 LEU B  56     -25.430   9.746  -1.901  1.00 97.54           H  
ATOM   3383  CD2 LEU B  56     -25.433   9.427  -4.717  1.00 97.54           C  
ATOM   3384 HD21 LEU B  56     -25.888   9.574  -5.697  1.00 97.54           H  
ATOM   3385 HD22 LEU B  56     -24.362   9.282  -4.856  1.00 97.54           H  
ATOM   3386 HD23 LEU B  56     -25.869   8.548  -4.244  1.00 97.54           H  
ATOM   3387  N   ALA B  57     -30.073  12.064  -3.564  1.00 97.09           N  
ATOM   3388  H   ALA B  57     -29.470  12.779  -3.181  1.00 97.09           H  
ATOM   3389  CA  ALA B  57     -31.461  12.037  -3.105  1.00 97.09           C  
ATOM   3390  HA  ALA B  57     -31.686  11.037  -2.734  1.00 97.09           H  
ATOM   3391  C   ALA B  57     -32.472  12.351  -4.224  1.00 97.09           C  
ATOM   3392  CB  ALA B  57     -31.590  13.023  -1.938  1.00 97.09           C  
ATOM   3393  HB1 ALA B  57     -30.886  12.753  -1.150  1.00 97.09           H  
ATOM   3394  HB2 ALA B  57     -31.372  14.035  -2.278  1.00 97.09           H  
ATOM   3395  HB3 ALA B  57     -32.602  12.986  -1.536  1.00 97.09           H  
ATOM   3396  O   ALA B  57     -33.546  11.753  -4.270  1.00 97.09           O  
ATOM   3397  N   GLU B  58     -32.119  13.241  -5.156  1.00 96.08           N  
ATOM   3398  H   GLU B  58     -31.259  13.754  -5.022  1.00 96.08           H  
ATOM   3399  CA  GLU B  58     -32.896  13.533  -6.370  1.00 96.08           C  
ATOM   3400  HA  GLU B  58     -33.952  13.587  -6.106  1.00 96.08           H  
ATOM   3401  C   GLU B  58     -32.780  12.422  -7.436  1.00 96.08           C  
ATOM   3402  CB  GLU B  58     -32.476  14.905  -6.944  1.00 96.08           C  
ATOM   3403  HB2 GLU B  58     -32.921  15.031  -7.931  1.00 96.08           H  
ATOM   3404  HB3 GLU B  58     -31.392  14.923  -7.059  1.00 96.08           H  
ATOM   3405  O   GLU B  58     -33.480  12.472  -8.447  1.00 96.08           O  
ATOM   3406  CG  GLU B  58     -32.939  16.085  -6.064  1.00 96.08           C  
ATOM   3407  HG2 GLU B  58     -34.029  16.103  -6.066  1.00 96.08           H  
ATOM   3408  HG3 GLU B  58     -32.621  15.915  -5.036  1.00 96.08           H  
ATOM   3409  CD  GLU B  58     -32.417  17.467  -6.513  1.00 96.08           C  
ATOM   3410  OE1 GLU B  58     -32.724  18.459  -5.807  1.00 96.08           O  
ATOM   3411  OE2 GLU B  58     -31.696  17.565  -7.534  1.00 96.08           O  
ATOM   3412  N   GLY B  59     -31.917  11.416  -7.233  1.00 96.24           N  
ATOM   3413  H   GLY B  59     -31.384  11.406  -6.375  1.00 96.24           H  
ATOM   3414  CA  GLY B  59     -31.678  10.344  -8.204  1.00 96.24           C  
ATOM   3415  HA2 GLY B  59     -32.627   9.879  -8.471  1.00 96.24           H  
ATOM   3416  HA3 GLY B  59     -31.034   9.594  -7.744  1.00 96.24           H  
ATOM   3417  C   GLY B  59     -31.001  10.834  -9.488  1.00 96.24           C  
ATOM   3418  O   GLY B  59     -31.202  10.256 -10.554  1.00 96.24           O  
ATOM   3419  N   MET B  60     -30.227  11.919  -9.412  1.00 96.07           N  
ATOM   3420  H   MET B  60     -30.038  12.310  -8.500  1.00 96.07           H  
ATOM   3421  CA  MET B  60     -29.596  12.528 -10.578  1.00 96.07           C  
ATOM   3422  HA  MET B  60     -30.373  12.659 -11.331  1.00 96.07           H  
ATOM   3423  C   MET B  60     -28.515  11.607 -11.158  1.00 96.07           C  
ATOM   3424  CB  MET B  60     -29.044  13.916 -10.214  1.00 96.07           C  
ATOM   3425  HB2 MET B  60     -29.785  14.439  -9.610  1.00 96.07           H  
ATOM   3426  HB3 MET B  60     -28.131  13.807  -9.629  1.00 96.07           H  
ATOM   3427  O   MET B  60     -27.740  10.995 -10.417  1.00 96.07           O  
ATOM   3428  CG  MET B  60     -28.755  14.749 -11.472  1.00 96.07           C  
ATOM   3429  HG2 MET B  60     -29.681  14.856 -12.037  1.00 96.07           H  
ATOM   3430  HG3 MET B  60     -28.043  14.205 -12.093  1.00 96.07           H  
ATOM   3431  SD  MET B  60     -28.065  16.405 -11.196  1.00 96.07           S  
ATOM   3432  CE  MET B  60     -29.403  17.188 -10.247  1.00 96.07           C  
ATOM   3433  HE1 MET B  60     -29.567  16.657  -9.309  1.00 96.07           H  
ATOM   3434  HE2 MET B  60     -29.134  18.219 -10.021  1.00 96.07           H  
ATOM   3435  HE3 MET B  60     -30.328  17.174 -10.825  1.00 96.07           H  
ATOM   3436  N   VAL B  61     -28.446  11.544 -12.492  1.00 96.92           N  
ATOM   3437  H   VAL B  61     -29.137  12.042 -13.035  1.00 96.92           H  
ATOM   3438  CA  VAL B  61     -27.378  10.851 -13.221  1.00 96.92           C  
ATOM   3439  HA  VAL B  61     -26.677  10.447 -12.491  1.00 96.92           H  
ATOM   3440  C   VAL B  61     -26.620  11.832 -14.098  1.00 96.92           C  
ATOM   3441  CB  VAL B  61     -27.885   9.662 -14.050  1.00 96.92           C  
ATOM   3442  HB  VAL B  61     -28.541  10.018 -14.845  1.00 96.92           H  
ATOM   3443  O   VAL B  61     -27.195  12.494 -14.962  1.00 96.92           O  
ATOM   3444  CG1 VAL B  61     -26.695   8.913 -14.676  1.00 96.92           C  
ATOM   3445 HG11 VAL B  61     -26.974   7.905 -14.982  1.00 96.92           H  
ATOM   3446 HG12 VAL B  61     -25.898   8.807 -13.939  1.00 96.92           H  
ATOM   3447 HG13 VAL B  61     -26.308   9.469 -15.530  1.00 96.92           H  
ATOM   3448  CG2 VAL B  61     -28.671   8.692 -13.170  1.00 96.92           C  
ATOM   3449 HG21 VAL B  61     -28.942   7.784 -13.710  1.00 96.92           H  
ATOM   3450 HG22 VAL B  61     -28.052   8.420 -12.315  1.00 96.92           H  
ATOM   3451 HG23 VAL B  61     -29.585   9.166 -12.815  1.00 96.92           H  
ATOM   3452  N   VAL B  62     -25.310  11.902 -13.893  1.00 96.35           N  
ATOM   3453  H   VAL B  62     -24.907  11.301 -13.189  1.00 96.35           H  
ATOM   3454  CA  VAL B  62     -24.407  12.762 -14.647  1.00 96.35           C  
ATOM   3455  HA  VAL B  62     -24.984  13.579 -15.079  1.00 96.35           H  
ATOM   3456  C   VAL B  62     -23.779  11.958 -15.780  1.00 96.35           C  
ATOM   3457  CB  VAL B  62     -23.335  13.392 -13.740  1.00 96.35           C  
ATOM   3458  HB  VAL B  62     -22.657  12.622 -13.373  1.00 96.35           H  
ATOM   3459  O   VAL B  62     -22.959  11.075 -15.558  1.00 96.35           O  
ATOM   3460  CG1 VAL B  62     -22.538  14.420 -14.555  1.00 96.35           C  
ATOM   3461 HG11 VAL B  62     -23.204  15.186 -14.953  1.00 96.35           H  
ATOM   3462 HG12 VAL B  62     -21.792  14.893 -13.916  1.00 96.35           H  
ATOM   3463 HG13 VAL B  62     -22.014  13.928 -15.374  1.00 96.35           H  
ATOM   3464  CG2 VAL B  62     -23.949  14.111 -12.530  1.00 96.35           C  
ATOM   3465 HG21 VAL B  62     -24.641  14.888 -12.854  1.00 96.35           H  
ATOM   3466 HG22 VAL B  62     -24.485  13.401 -11.900  1.00 96.35           H  
ATOM   3467 HG23 VAL B  62     -23.160  14.551 -11.920  1.00 96.35           H  
ATOM   3468  N   SER B  63     -24.140  12.297 -17.015  1.00 96.41           N  
ATOM   3469  H   SER B  63     -24.889  12.965 -17.130  1.00 96.41           H  
ATOM   3470  CA  SER B  63     -23.417  11.869 -18.213  1.00 96.41           C  
ATOM   3471  HA  SER B  63     -22.367  11.719 -17.960  1.00 96.41           H  
ATOM   3472  C   SER B  63     -23.518  12.962 -19.271  1.00 96.41           C  
ATOM   3473  CB  SER B  63     -23.962  10.536 -18.724  1.00 96.41           C  
ATOM   3474  HB2 SER B  63     -23.887   9.796 -17.927  1.00 96.41           H  
ATOM   3475  HB3 SER B  63     -25.008  10.650 -19.010  1.00 96.41           H  
ATOM   3476  O   SER B  63     -24.602  13.277 -19.768  1.00 96.41           O  
ATOM   3477  OG  SER B  63     -23.209  10.098 -19.836  1.00 96.41           O  
ATOM   3478  HG  SER B  63     -22.751   9.295 -19.579  1.00 96.41           H  
ATOM   3479  N   THR B  64     -22.388  13.591 -19.580  1.00 94.72           N  
ATOM   3480  H   THR B  64     -21.528  13.249 -19.176  1.00 94.72           H  
ATOM   3481  CA  THR B  64     -22.270  14.686 -20.548  1.00 94.72           C  
ATOM   3482  HA  THR B  64     -23.245  14.878 -20.996  1.00 94.72           H  
ATOM   3483  C   THR B  64     -21.326  14.285 -21.671  1.00 94.72           C  
ATOM   3484  CB  THR B  64     -21.799  15.999 -19.891  1.00 94.72           C  
ATOM   3485  HB  THR B  64     -21.851  16.791 -20.637  1.00 94.72           H  
ATOM   3486  O   THR B  64     -20.556  13.337 -21.534  1.00 94.72           O  
ATOM   3487  CG2 THR B  64     -22.678  16.407 -18.707  1.00 94.72           C  
ATOM   3488 HG21 THR B  64     -22.376  17.395 -18.359  1.00 94.72           H  
ATOM   3489 HG22 THR B  64     -22.563  15.695 -17.890  1.00 94.72           H  
ATOM   3490 HG23 THR B  64     -23.723  16.438 -19.016  1.00 94.72           H  
ATOM   3491  OG1 THR B  64     -20.471  15.925 -19.428  1.00 94.72           O  
ATOM   3492  HG1 THR B  64     -19.889  15.918 -20.191  1.00 94.72           H  
ATOM   3493  N   GLU B  65     -21.341  15.021 -22.784  1.00 94.05           N  
ATOM   3494  H   GLU B  65     -21.955  15.819 -22.856  1.00 94.05           H  
ATOM   3495  CA  GLU B  65     -20.210  14.948 -23.714  1.00 94.05           C  
ATOM   3496  HA  GLU B  65     -20.078  13.911 -24.024  1.00 94.05           H  
ATOM   3497  C   GLU B  65     -18.909  15.373 -23.021  1.00 94.05           C  
ATOM   3498  CB  GLU B  65     -20.446  15.791 -24.977  1.00 94.05           C  
ATOM   3499  HB2 GLU B  65     -19.506  15.862 -25.523  1.00 94.05           H  
ATOM   3500  HB3 GLU B  65     -20.764  16.795 -24.695  1.00 94.05           H  
ATOM   3501  O   GLU B  65     -18.920  16.121 -22.034  1.00 94.05           O  
ATOM   3502  CG  GLU B  65     -21.487  15.147 -25.903  1.00 94.05           C  
ATOM   3503  HG2 GLU B  65     -22.463  15.186 -25.419  1.00 94.05           H  
ATOM   3504  HG3 GLU B  65     -21.228  14.097 -26.038  1.00 94.05           H  
ATOM   3505  CD  GLU B  65     -21.575  15.816 -27.286  1.00 94.05           C  
ATOM   3506  OE1 GLU B  65     -22.215  15.193 -28.163  1.00 94.05           O  
ATOM   3507  OE2 GLU B  65     -21.044  16.937 -27.460  1.00 94.05           O  
ATOM   3508  N   VAL B  66     -17.791  14.889 -23.559  1.00 93.36           N  
ATOM   3509  H   VAL B  66     -17.879  14.235 -24.323  1.00 93.36           H  
ATOM   3510  CA  VAL B  66     -16.447  15.342 -23.191  1.00 93.36           C  
ATOM   3511  HA  VAL B  66     -16.249  15.047 -22.161  1.00 93.36           H  
ATOM   3512  C   VAL B  66     -16.345  16.869 -23.341  1.00 93.36           C  
ATOM   3513  CB  VAL B  66     -15.398  14.667 -24.086  1.00 93.36           C  
ATOM   3514  HB  VAL B  66     -15.675  14.818 -25.130  1.00 93.36           H  
ATOM   3515  O   VAL B  66     -16.707  17.399 -24.396  1.00 93.36           O  
ATOM   3516  CG1 VAL B  66     -13.995  15.246 -23.871  1.00 93.36           C  
ATOM   3517 HG11 VAL B  66     -13.302  14.727 -24.533  1.00 93.36           H  
ATOM   3518 HG12 VAL B  66     -13.959  16.299 -24.151  1.00 93.36           H  
ATOM   3519 HG13 VAL B  66     -13.681  15.122 -22.835  1.00 93.36           H  
ATOM   3520  CG2 VAL B  66     -15.333  13.158 -23.815  1.00 93.36           C  
ATOM   3521 HG21 VAL B  66     -14.817  12.966 -22.875  1.00 93.36           H  
ATOM   3522 HG22 VAL B  66     -14.787  12.674 -24.625  1.00 93.36           H  
ATOM   3523 HG23 VAL B  66     -16.330  12.720 -23.773  1.00 93.36           H  
ATOM   3524  N   PRO B  67     -15.803  17.593 -22.342  1.00 91.98           N  
ATOM   3525  CA  PRO B  67     -15.569  19.027 -22.453  1.00 91.98           C  
ATOM   3526  HA  PRO B  67     -16.535  19.517 -22.578  1.00 91.98           H  
ATOM   3527  C   PRO B  67     -14.664  19.368 -23.648  1.00 91.98           C  
ATOM   3528  CB  PRO B  67     -14.983  19.450 -21.102  1.00 91.98           C  
ATOM   3529  HB2 PRO B  67     -13.896  19.367 -21.119  1.00 91.98           H  
ATOM   3530  HB3 PRO B  67     -15.289  20.459 -20.827  1.00 91.98           H  
ATOM   3531  O   PRO B  67     -13.508  18.946 -23.727  1.00 91.98           O  
ATOM   3532  CG  PRO B  67     -15.545  18.413 -20.134  1.00 91.98           C  
ATOM   3533  HG2 PRO B  67     -14.931  18.305 -19.240  1.00 91.98           H  
ATOM   3534  HG3 PRO B  67     -16.568  18.676 -19.866  1.00 91.98           H  
ATOM   3535  CD  PRO B  67     -15.548  17.146 -20.981  1.00 91.98           C  
ATOM   3536  HD2 PRO B  67     -16.340  16.486 -20.629  1.00 91.98           H  
ATOM   3537  HD3 PRO B  67     -14.579  16.650 -20.927  1.00 91.98           H  
ATOM   3538  N   ALA B  68     -15.198  20.148 -24.593  1.00 89.68           N  
ATOM   3539  H   ALA B  68     -16.175  20.384 -24.496  1.00 89.68           H  
ATOM   3540  CA  ALA B  68     -14.540  20.458 -25.867  1.00 89.68           C  
ATOM   3541  HA  ALA B  68     -14.290  19.516 -26.356  1.00 89.68           H  
ATOM   3542  C   ALA B  68     -13.231  21.258 -25.719  1.00 89.68           C  
ATOM   3543  CB  ALA B  68     -15.546  21.214 -26.743  1.00 89.68           C  
ATOM   3544  HB1 ALA B  68     -15.816  22.158 -26.270  1.00 89.68           H  
ATOM   3545  HB2 ALA B  68     -15.100  21.415 -27.718  1.00 89.68           H  
ATOM   3546  HB3 ALA B  68     -16.442  20.608 -26.881  1.00 89.68           H  
ATOM   3547  O   ALA B  68     -12.429  21.317 -26.651  1.00 89.68           O  
ATOM   3548  N   ASP B  69     -13.015  21.871 -24.555  1.00 85.25           N  
ATOM   3549  H   ASP B  69     -13.677  21.718 -23.808  1.00 85.25           H  
ATOM   3550  CA  ASP B  69     -11.786  22.562 -24.173  1.00 85.25           C  
ATOM   3551  HA  ASP B  69     -11.448  23.164 -25.016  1.00 85.25           H  
ATOM   3552  C   ASP B  69     -10.646  21.586 -23.807  1.00 85.25           C  
ATOM   3553  CB  ASP B  69     -12.131  23.499 -23.006  1.00 85.25           C  
ATOM   3554  HB2 ASP B  69     -11.350  24.253 -22.906  1.00 85.25           H  
ATOM   3555  HB3 ASP B  69     -13.058  24.030 -23.220  1.00 85.25           H  
ATOM   3556  O   ASP B  69      -9.489  22.003 -23.731  1.00 85.25           O  
ATOM   3557  CG  ASP B  69     -12.282  22.707 -21.705  1.00 85.25           C  
ATOM   3558  OD1 ASP B  69     -13.227  21.896 -21.656  1.00 85.25           O  
ATOM   3559  OD2 ASP B  69     -11.395  22.842 -20.831  1.00 85.25           O  
ATOM   3560  N   ARG B  70     -10.961  20.299 -23.604  1.00 88.64           N  
ATOM   3561  H   ARG B  70     -11.942  20.059 -23.614  1.00 88.64           H  
ATOM   3562  CA  ARG B  70      -9.998  19.203 -23.434  1.00 88.64           C  
ATOM   3563  HA  ARG B  70      -9.055  19.611 -23.070  1.00 88.64           H  
ATOM   3564  C   ARG B  70      -9.714  18.540 -24.772  1.00 88.64           C  
ATOM   3565  CB  ARG B  70     -10.515  18.173 -22.424  1.00 88.64           C  
ATOM   3566  HB2 ARG B  70     -11.395  17.677 -22.833  1.00 88.64           H  
ATOM   3567  HB3 ARG B  70      -9.746  17.418 -22.263  1.00 88.64           H  
ATOM   3568  O   ARG B  70      -8.568  18.525 -25.206  1.00 88.64           O  
ATOM   3569  CG  ARG B  70     -10.886  18.803 -21.079  1.00 88.64           C  
ATOM   3570  HG2 ARG B  70     -10.000  19.217 -20.597  1.00 88.64           H  
ATOM   3571  HG3 ARG B  70     -11.626  19.592 -21.215  1.00 88.64           H  
ATOM   3572  CD  ARG B  70     -11.484  17.702 -20.218  1.00 88.64           C  
ATOM   3573  HD2 ARG B  70     -12.260  17.183 -20.782  1.00 88.64           H  
ATOM   3574  HD3 ARG B  70     -10.692  16.992 -19.979  1.00 88.64           H  
ATOM   3575  NE  ARG B  70     -12.082  18.232 -18.986  1.00 88.64           N  
ATOM   3576  HE  ARG B  70     -12.297  19.218 -18.932  1.00 88.64           H  
ATOM   3577  NH1 ARG B  70     -12.188  16.199 -17.996  1.00 88.64           N  
ATOM   3578 HH11 ARG B  70     -12.187  15.754 -17.089  1.00 88.64           H  
ATOM   3579 HH12 ARG B  70     -11.563  15.786 -18.673  1.00 88.64           H  
ATOM   3580  NH2 ARG B  70     -13.025  17.923 -16.917  1.00 88.64           N  
ATOM   3581 HH21 ARG B  70     -13.245  17.243 -16.203  1.00 88.64           H  
ATOM   3582 HH22 ARG B  70     -13.365  18.869 -16.819  1.00 88.64           H  
ATOM   3583  CZ  ARG B  70     -12.428  17.466 -17.974  1.00 88.64           C  
ATOM   3584  N   TRP B  71     -10.732  17.998 -25.432  1.00 86.26           N  
ATOM   3585  H   TRP B  71     -11.649  18.026 -25.008  1.00 86.26           H  
ATOM   3586  CA  TRP B  71     -10.640  17.476 -26.796  1.00 86.26           C  
ATOM   3587  HA  TRP B  71     -10.032  18.165 -27.383  1.00 86.26           H  
ATOM   3588  C   TRP B  71     -12.026  17.441 -27.440  1.00 86.26           C  
ATOM   3589  CB  TRP B  71      -9.950  16.099 -26.829  1.00 86.26           C  
ATOM   3590  HB2 TRP B  71      -8.896  16.242 -26.591  1.00 86.26           H  
ATOM   3591  HB3 TRP B  71      -9.982  15.722 -27.851  1.00 86.26           H  
ATOM   3592  O   TRP B  71     -13.041  17.308 -26.760  1.00 86.26           O  
ATOM   3593  CG  TRP B  71     -10.470  15.020 -25.924  1.00 86.26           C  
ATOM   3594  CD1 TRP B  71     -10.093  14.825 -24.638  1.00 86.26           C  
ATOM   3595  HD1 TRP B  71      -9.387  15.441 -24.100  1.00 86.26           H  
ATOM   3596  CD2 TRP B  71     -11.375  13.913 -26.240  1.00 86.26           C  
ATOM   3597  CE2 TRP B  71     -11.472  13.070 -25.091  1.00 86.26           C  
ATOM   3598  CE3 TRP B  71     -12.085  13.504 -27.393  1.00 86.26           C  
ATOM   3599  HE3 TRP B  71     -12.015  14.094 -28.295  1.00 86.26           H  
ATOM   3600  NE1 TRP B  71     -10.688  13.684 -24.140  1.00 86.26           N  
ATOM   3601  HE1 TRP B  71     -10.512  13.312 -23.218  1.00 86.26           H  
ATOM   3602  CH2 TRP B  71     -12.935  11.522 -26.235  1.00 86.26           C  
ATOM   3603  HH2 TRP B  71     -13.528  10.619 -26.239  1.00 86.26           H  
ATOM   3604  CZ2 TRP B  71     -12.244  11.901 -25.074  1.00 86.26           C  
ATOM   3605  HZ2 TRP B  71     -12.304  11.299 -24.180  1.00 86.26           H  
ATOM   3606  CZ3 TRP B  71     -12.847  12.316 -27.389  1.00 86.26           C  
ATOM   3607  HZ3 TRP B  71     -13.363  11.993 -28.281  1.00 86.26           H  
ATOM   3608  N   ARG B  72     -12.092  17.589 -28.767  1.00 90.40           N  
ATOM   3609  H   ARG B  72     -11.236  17.636 -29.300  1.00 90.40           H  
ATOM   3610  CA  ARG B  72     -13.369  17.565 -29.492  1.00 90.40           C  
ATOM   3611  HA  ARG B  72     -14.140  18.021 -28.872  1.00 90.40           H  
ATOM   3612  C   ARG B  72     -13.763  16.117 -29.750  1.00 90.40           C  
ATOM   3613  CB  ARG B  72     -13.273  18.345 -30.809  1.00 90.40           C  
ATOM   3614  HB2 ARG B  72     -12.552  17.844 -31.455  1.00 90.40           H  
ATOM   3615  HB3 ARG B  72     -14.245  18.320 -31.303  1.00 90.40           H  
ATOM   3616  O   ARG B  72     -13.090  15.430 -30.513  1.00 90.40           O  
ATOM   3617  CG  ARG B  72     -12.834  19.803 -30.622  1.00 90.40           C  
ATOM   3618  HG2 ARG B  72     -11.831  19.819 -30.196  1.00 90.40           H  
ATOM   3619  HG3 ARG B  72     -13.509  20.318 -29.938  1.00 90.40           H  
ATOM   3620  CD  ARG B  72     -12.785  20.527 -31.970  1.00 90.40           C  
ATOM   3621  HD2 ARG B  72     -12.120  21.385 -31.867  1.00 90.40           H  
ATOM   3622  HD3 ARG B  72     -12.361  19.854 -32.715  1.00 90.40           H  
ATOM   3623  NE  ARG B  72     -14.116  21.006 -32.395  1.00 90.40           N  
ATOM   3624  HE  ARG B  72     -14.874  20.877 -31.741  1.00 90.40           H  
ATOM   3625  NH1 ARG B  72     -13.468  21.719 -34.468  1.00 90.40           N  
ATOM   3626 HH11 ARG B  72     -13.690  22.078 -35.386  1.00 90.40           H  
ATOM   3627 HH12 ARG B  72     -12.613  21.200 -34.329  1.00 90.40           H  
ATOM   3628  NH2 ARG B  72     -15.568  22.076 -33.786  1.00 90.40           N  
ATOM   3629 HH21 ARG B  72     -15.769  22.491 -34.685  1.00 90.40           H  
ATOM   3630 HH22 ARG B  72     -16.300  21.954 -33.101  1.00 90.40           H  
ATOM   3631  CZ  ARG B  72     -14.379  21.597 -33.544  1.00 90.40           C  
ATOM   3632  N   ALA B  73     -14.870  15.672 -29.160  1.00 88.30           N  
ATOM   3633  H   ALA B  73     -15.314  16.251 -28.461  1.00 88.30           H  
ATOM   3634  CA  ALA B  73     -15.324  14.288 -29.288  1.00 88.30           C  
ATOM   3635  HA  ALA B  73     -14.575  13.643 -28.828  1.00 88.30           H  
ATOM   3636  C   ALA B  73     -15.475  13.828 -30.753  1.00 88.30           C  
ATOM   3637  CB  ALA B  73     -16.624  14.131 -28.498  1.00 88.30           C  
ATOM   3638  HB1 ALA B  73     -17.412  14.755 -28.920  1.00 88.30           H  
ATOM   3639  HB2 ALA B  73     -16.933  13.086 -28.543  1.00 88.30           H  
ATOM   3640  HB3 ALA B  73     -16.466  14.401 -27.454  1.00 88.30           H  
ATOM   3641  O   ALA B  73     -15.059  12.726 -31.097  1.00 88.30           O  
ATOM   3642  N   ALA B  74     -15.976  14.700 -31.635  1.00 89.42           N  
ATOM   3643  H   ALA B  74     -16.305  15.587 -31.283  1.00 89.42           H  
ATOM   3644  CA  ALA B  74     -16.170  14.414 -33.061  1.00 89.42           C  
ATOM   3645  HA  ALA B  74     -16.857  13.573 -33.153  1.00 89.42           H  
ATOM   3646  C   ALA B  74     -14.885  14.031 -33.828  1.00 89.42           C  
ATOM   3647  CB  ALA B  74     -16.821  15.650 -33.694  1.00 89.42           C  
ATOM   3648  HB1 ALA B  74     -17.757  15.880 -33.185  1.00 89.42           H  
ATOM   3649  HB2 ALA B  74     -16.144  16.501 -33.630  1.00 89.42           H  
ATOM   3650  HB3 ALA B  74     -17.032  15.445 -34.744  1.00 89.42           H  
ATOM   3651  O   ALA B  74     -14.965  13.312 -34.823  1.00 89.42           O  
ATOM   3652  N   ASP B  75     -13.709  14.472 -33.370  1.00 91.71           N  
ATOM   3653  H   ASP B  75     -13.676  15.028 -32.528  1.00 91.71           H  
ATOM   3654  CA  ASP B  75     -12.439  14.170 -34.042  1.00 91.71           C  
ATOM   3655  HA  ASP B  75     -12.587  14.254 -35.119  1.00 91.71           H  
ATOM   3656  C   ASP B  75     -11.980  12.718 -33.765  1.00 91.71           C  
ATOM   3657  CB  ASP B  75     -11.372  15.214 -33.646  1.00 91.71           C  
ATOM   3658  HB2 ASP B  75     -11.209  15.158 -32.569  1.00 91.71           H  
ATOM   3659  HB3 ASP B  75     -10.434  14.949 -34.134  1.00 91.71           H  
ATOM   3660  O   ASP B  75     -11.204  12.159 -34.540  1.00 91.71           O  
ATOM   3661  CG  ASP B  75     -11.708  16.674 -34.020  1.00 91.71           C  
ATOM   3662  OD1 ASP B  75     -12.578  16.912 -34.889  1.00 91.71           O  
ATOM   3663  OD2 ASP B  75     -11.103  17.590 -33.412  1.00 91.71           O  
ATOM   3664  N   TRP B  76     -12.512  12.090 -32.705  1.00 93.04           N  
ATOM   3665  H   TRP B  76     -13.180  12.612 -32.155  1.00 93.04           H  
ATOM   3666  CA  TRP B  76     -12.122  10.764 -32.198  1.00 93.04           C  
ATOM   3667  HA  TRP B  76     -11.333  10.349 -32.826  1.00 93.04           H  
ATOM   3668  C   TRP B  76     -13.265   9.743 -32.172  1.00 93.04           C  
ATOM   3669  CB  TRP B  76     -11.563  10.927 -30.781  1.00 93.04           C  
ATOM   3670  HB2 TRP B  76     -12.345  11.331 -30.139  1.00 93.04           H  
ATOM   3671  HB3 TRP B  76     -11.291   9.944 -30.396  1.00 93.04           H  
ATOM   3672  O   TRP B  76     -13.008   8.548 -32.046  1.00 93.04           O  
ATOM   3673  CG  TRP B  76     -10.357  11.801 -30.683  1.00 93.04           C  
ATOM   3674  CD1 TRP B  76     -10.363  13.152 -30.629  1.00 93.04           C  
ATOM   3675  HD1 TRP B  76     -11.255  13.760 -30.646  1.00 93.04           H  
ATOM   3676  CD2 TRP B  76      -8.954  11.404 -30.682  1.00 93.04           C  
ATOM   3677  CE2 TRP B  76      -8.155  12.585 -30.652  1.00 93.04           C  
ATOM   3678  CE3 TRP B  76      -8.276  10.168 -30.710  1.00 93.04           C  
ATOM   3679  HE3 TRP B  76      -8.848   9.253 -30.768  1.00 93.04           H  
ATOM   3680  NE1 TRP B  76      -9.066  13.620 -30.630  1.00 93.04           N  
ATOM   3681  HE1 TRP B  76      -8.831  14.601 -30.683  1.00 93.04           H  
ATOM   3682  CH2 TRP B  76      -6.108  11.292 -30.646  1.00 93.04           C  
ATOM   3683  HH2 TRP B  76      -5.030  11.235 -30.643  1.00 93.04           H  
ATOM   3684  CZ2 TRP B  76      -6.752  12.542 -30.637  1.00 93.04           C  
ATOM   3685  HZ2 TRP B  76      -6.177  13.456 -30.618  1.00 93.04           H  
ATOM   3686  CZ3 TRP B  76      -6.870  10.110 -30.684  1.00 93.04           C  
ATOM   3687  HZ3 TRP B  76      -6.377   9.150 -30.719  1.00 93.04           H  
ATOM   3688  N   TYR B  77     -14.518  10.183 -32.283  1.00 94.56           N  
ATOM   3689  H   TYR B  77     -14.682  11.179 -32.306  1.00 94.56           H  
ATOM   3690  CA  TYR B  77     -15.676   9.297 -32.244  1.00 94.56           C  
ATOM   3691  HA  TYR B  77     -15.550   8.638 -31.385  1.00 94.56           H  
ATOM   3692  C   TYR B  77     -15.774   8.436 -33.511  1.00 94.56           C  
ATOM   3693  CB  TYR B  77     -16.954  10.110 -32.004  1.00 94.56           C  
ATOM   3694  HB2 TYR B  77     -17.115  10.778 -32.850  1.00 94.56           H  
ATOM   3695  HB3 TYR B  77     -16.812  10.729 -31.118  1.00 94.56           H  
ATOM   3696  O   TYR B  77     -15.653   8.958 -34.622  1.00 94.56           O  
ATOM   3697  CG  TYR B  77     -18.194   9.265 -31.784  1.00 94.56           C  
ATOM   3698  CD1 TYR B  77     -19.120   9.067 -32.828  1.00 94.56           C  
ATOM   3699  HD1 TYR B  77     -18.934   9.500 -33.800  1.00 94.56           H  
ATOM   3700  CD2 TYR B  77     -18.419   8.673 -30.527  1.00 94.56           C  
ATOM   3701  HD2 TYR B  77     -17.691   8.791 -29.738  1.00 94.56           H  
ATOM   3702  CE1 TYR B  77     -20.270   8.281 -32.614  1.00 94.56           C  
ATOM   3703  HE1 TYR B  77     -20.976   8.103 -33.411  1.00 94.56           H  
ATOM   3704  CE2 TYR B  77     -19.579   7.910 -30.304  1.00 94.56           C  
ATOM   3705  HE2 TYR B  77     -19.763   7.477 -29.332  1.00 94.56           H  
ATOM   3706  OH  TYR B  77     -21.582   6.903 -31.148  1.00 94.56           O  
ATOM   3707  HH  TYR B  77     -21.523   6.456 -30.300  1.00 94.56           H  
ATOM   3708  CZ  TYR B  77     -20.494   7.691 -31.352  1.00 94.56           C  
ATOM   3709  N   ASP B  78     -16.013   7.138 -33.337  1.00 94.56           N  
ATOM   3710  H   ASP B  78     -15.999   6.777 -32.394  1.00 94.56           H  
ATOM   3711  CA  ASP B  78     -16.551   6.225 -34.352  1.00 94.56           C  
ATOM   3712  HA  ASP B  78     -17.223   6.788 -35.000  1.00 94.56           H  
ATOM   3713  C   ASP B  78     -17.322   5.107 -33.625  1.00 94.56           C  
ATOM   3714  CB  ASP B  78     -15.436   5.631 -35.228  1.00 94.56           C  
ATOM   3715  HB2 ASP B  78     -14.765   6.436 -35.529  1.00 94.56           H  
ATOM   3716  HB3 ASP B  78     -14.865   4.896 -34.661  1.00 94.56           H  
ATOM   3717  O   ASP B  78     -16.759   4.508 -32.709  1.00 94.56           O  
ATOM   3718  CG  ASP B  78     -16.000   4.970 -36.488  1.00 94.56           C  
ATOM   3719  OD1 ASP B  78     -16.864   4.076 -36.348  1.00 94.56           O  
ATOM   3720  OD2 ASP B  78     -15.610   5.420 -37.590  1.00 94.56           O  
ATOM   3721  N   PRO B  79     -18.600   4.838 -33.956  1.00 92.24           N  
ATOM   3722  CA  PRO B  79     -19.405   3.848 -33.244  1.00 92.24           C  
ATOM   3723  HA  PRO B  79     -19.376   4.061 -32.175  1.00 92.24           H  
ATOM   3724  C   PRO B  79     -18.945   2.394 -33.441  1.00 92.24           C  
ATOM   3725  CB  PRO B  79     -20.833   4.054 -33.756  1.00 92.24           C  
ATOM   3726  HB2 PRO B  79     -21.419   3.134 -33.745  1.00 92.24           H  
ATOM   3727  HB3 PRO B  79     -21.325   4.822 -33.159  1.00 92.24           H  
ATOM   3728  O   PRO B  79     -19.445   1.528 -32.722  1.00 92.24           O  
ATOM   3729  CG  PRO B  79     -20.616   4.573 -35.176  1.00 92.24           C  
ATOM   3730  HG2 PRO B  79     -21.475   5.137 -35.539  1.00 92.24           H  
ATOM   3731  HG3 PRO B  79     -20.386   3.742 -35.843  1.00 92.24           H  
ATOM   3732  CD  PRO B  79     -19.384   5.457 -35.013  1.00 92.24           C  
ATOM   3733  HD2 PRO B  79     -18.836   5.507 -35.954  1.00 92.24           H  
ATOM   3734  HD3 PRO B  79     -19.683   6.458 -34.701  1.00 92.24           H  
ATOM   3735  N   ASP B  80     -18.049   2.097 -34.389  1.00 89.85           N  
ATOM   3736  H   ASP B  80     -17.653   2.836 -34.952  1.00 89.85           H  
ATOM   3737  CA  ASP B  80     -17.474   0.759 -34.550  1.00 89.85           C  
ATOM   3738  HA  ASP B  80     -18.234   0.025 -34.283  1.00 89.85           H  
ATOM   3739  C   ASP B  80     -16.237   0.570 -33.640  1.00 89.85           C  
ATOM   3740  CB  ASP B  80     -17.164   0.492 -36.032  1.00 89.85           C  
ATOM   3741  HB2 ASP B  80     -16.409   1.201 -36.371  1.00 89.85           H  
ATOM   3742  HB3 ASP B  80     -18.070   0.670 -36.611  1.00 89.85           H  
ATOM   3743  O   ASP B  80     -15.191   1.186 -33.882  1.00 89.85           O  
ATOM   3744  CG  ASP B  80     -16.695  -0.948 -36.308  1.00 89.85           C  
ATOM   3745  OD1 ASP B  80     -16.538  -1.727 -35.336  1.00 89.85           O  
ATOM   3746  OD2 ASP B  80     -16.552  -1.296 -37.501  1.00 89.85           O  
ATOM   3747  N   PRO B  81     -16.290  -0.324 -32.625  1.00 83.12           N  
ATOM   3748  CA  PRO B  81     -15.150  -0.616 -31.757  1.00 83.12           C  
ATOM   3749  HA  PRO B  81     -14.831   0.313 -31.285  1.00 83.12           H  
ATOM   3750  C   PRO B  81     -13.944  -1.226 -32.481  1.00 83.12           C  
ATOM   3751  CB  PRO B  81     -15.661  -1.588 -30.684  1.00 83.12           C  
ATOM   3752  HB2 PRO B  81     -15.279  -1.328 -29.697  1.00 83.12           H  
ATOM   3753  HB3 PRO B  81     -15.373  -2.608 -30.938  1.00 83.12           H  
ATOM   3754  O   PRO B  81     -12.906  -1.375 -31.842  1.00 83.12           O  
ATOM   3755  CG  PRO B  81     -17.180  -1.473 -30.750  1.00 83.12           C  
ATOM   3756  HG2 PRO B  81     -17.525  -0.649 -30.125  1.00 83.12           H  
ATOM   3757  HG3 PRO B  81     -17.671  -2.403 -30.462  1.00 83.12           H  
ATOM   3758  CD  PRO B  81     -17.428  -1.132 -32.213  1.00 83.12           C  
ATOM   3759  HD2 PRO B  81     -17.456  -2.042 -32.812  1.00 83.12           H  
ATOM   3760  HD3 PRO B  81     -18.374  -0.597 -32.299  1.00 83.12           H  
ATOM   3761  N   GLU B  82     -14.071  -1.583 -33.768  1.00 76.95           N  
ATOM   3762  H   GLU B  82     -14.982  -1.487 -34.193  1.00 76.95           H  
ATOM   3763  CA  GLU B  82     -13.025  -2.143 -34.633  1.00 76.95           C  
ATOM   3764  HA  GLU B  82     -12.255  -2.585 -33.999  1.00 76.95           H  
ATOM   3765  C   GLU B  82     -12.321  -1.089 -35.525  1.00 76.95           C  
ATOM   3766  CB  GLU B  82     -13.589  -3.276 -35.512  1.00 76.95           C  
ATOM   3767  HB2 GLU B  82     -12.771  -3.734 -36.068  1.00 76.95           H  
ATOM   3768  HB3 GLU B  82     -14.255  -2.823 -36.247  1.00 76.95           H  
ATOM   3769  O   GLU B  82     -11.348  -1.430 -36.196  1.00 76.95           O  
ATOM   3770  CG  GLU B  82     -14.375  -4.390 -34.795  1.00 76.95           C  
ATOM   3771  HG2 GLU B  82     -14.937  -4.936 -35.553  1.00 76.95           H  
ATOM   3772  HG3 GLU B  82     -15.115  -3.956 -34.123  1.00 76.95           H  
ATOM   3773  CD  GLU B  82     -13.515  -5.412 -34.038  1.00 76.95           C  
ATOM   3774  OE1 GLU B  82     -13.786  -5.592 -32.823  1.00 76.95           O  
ATOM   3775  OE2 GLU B  82     -12.746  -6.145 -34.697  1.00 76.95           O  
ATOM   3776  N   VAL B  83     -12.672   0.210 -35.484  1.00 85.34           N  
ATOM   3777  H   VAL B  83     -13.492   0.475 -34.957  1.00 85.34           H  
ATOM   3778  CA  VAL B  83     -11.922   1.277 -36.206  1.00 85.34           C  
ATOM   3779  HA  VAL B  83     -11.539   0.849 -37.132  1.00 85.34           H  
ATOM   3780  C   VAL B  83     -10.733   1.808 -35.373  1.00 85.34           C  
ATOM   3781  CB  VAL B  83     -12.851   2.428 -36.642  1.00 85.34           C  
ATOM   3782  HB  VAL B  83     -13.359   2.842 -35.770  1.00 85.34           H  
ATOM   3783  O   VAL B  83     -10.972   2.387 -34.312  1.00 85.34           O  
ATOM   3784  CG1 VAL B  83     -12.076   3.545 -37.358  1.00 85.34           C  
ATOM   3785 HG11 VAL B  83     -11.564   3.147 -38.234  1.00 85.34           H  
ATOM   3786 HG12 VAL B  83     -12.777   4.319 -37.672  1.00 85.34           H  
ATOM   3787 HG13 VAL B  83     -11.340   3.990 -36.689  1.00 85.34           H  
ATOM   3788  CG2 VAL B  83     -13.891   1.918 -37.646  1.00 85.34           C  
ATOM   3789 HG21 VAL B  83     -14.421   1.057 -37.239  1.00 85.34           H  
ATOM   3790 HG22 VAL B  83     -14.620   2.703 -37.849  1.00 85.34           H  
ATOM   3791 HG23 VAL B  83     -13.412   1.616 -38.577  1.00 85.34           H  
ATOM   3792  N   PRO B  84      -9.458   1.614 -35.781  1.00 81.04           N  
ATOM   3793  CA  PRO B  84      -8.297   1.984 -34.962  1.00 81.04           C  
ATOM   3794  HA  PRO B  84      -8.350   1.432 -34.023  1.00 81.04           H  
ATOM   3795  C   PRO B  84      -8.227   3.483 -34.654  1.00 81.04           C  
ATOM   3796  CB  PRO B  84      -7.049   1.524 -35.724  1.00 81.04           C  
ATOM   3797  HB2 PRO B  84      -6.289   1.129 -35.051  1.00 81.04           H  
ATOM   3798  HB3 PRO B  84      -6.642   2.346 -36.313  1.00 81.04           H  
ATOM   3799  O   PRO B  84      -8.695   4.318 -35.429  1.00 81.04           O  
ATOM   3800  CG  PRO B  84      -7.575   0.448 -36.668  1.00 81.04           C  
ATOM   3801  HG2 PRO B  84      -6.973   0.378 -37.573  1.00 81.04           H  
ATOM   3802  HG3 PRO B  84      -7.596  -0.513 -36.155  1.00 81.04           H  
ATOM   3803  CD  PRO B  84      -8.999   0.913 -36.973  1.00 81.04           C  
ATOM   3804  HD2 PRO B  84      -8.988   1.607 -37.813  1.00 81.04           H  
ATOM   3805  HD3 PRO B  84      -9.615   0.045 -37.209  1.00 81.04           H  
ATOM   3806  N   GLY B  85      -7.636   3.838 -33.510  1.00 84.73           N  
ATOM   3807  H   GLY B  85      -7.227   3.113 -32.939  1.00 84.73           H  
ATOM   3808  CA  GLY B  85      -7.477   5.238 -33.096  1.00 84.73           C  
ATOM   3809  HA2 GLY B  85      -6.785   5.284 -32.255  1.00 84.73           H  
ATOM   3810  HA3 GLY B  85      -7.032   5.793 -33.922  1.00 84.73           H  
ATOM   3811  C   GLY B  85      -8.778   5.959 -32.703  1.00 84.73           C  
ATOM   3812  O   GLY B  85      -8.728   7.142 -32.368  1.00 84.73           O  
ATOM   3813  N   ARG B  86      -9.934   5.277 -32.730  1.00 90.57           N  
ATOM   3814  H   ARG B  86      -9.903   4.313 -33.029  1.00 90.57           H  
ATOM   3815  CA  ARG B  86     -11.261   5.835 -32.424  1.00 90.57           C  
ATOM   3816  HA  ARG B  86     -11.170   6.915 -32.306  1.00 90.57           H  
ATOM   3817  C   ARG B  86     -11.842   5.313 -31.109  1.00 90.57           C  
ATOM   3818  CB  ARG B  86     -12.233   5.546 -33.583  1.00 90.57           C  
ATOM   3819  HB2 ARG B  86     -12.298   4.468 -33.728  1.00 90.57           H  
ATOM   3820  HB3 ARG B  86     -13.229   5.888 -33.302  1.00 90.57           H  
ATOM   3821  O   ARG B  86     -11.431   4.284 -30.579  1.00 90.57           O  
ATOM   3822  CG  ARG B  86     -11.859   6.200 -34.920  1.00 90.57           C  
ATOM   3823  HG2 ARG B  86     -12.497   5.776 -35.696  1.00 90.57           H  
ATOM   3824  HG3 ARG B  86     -10.820   5.990 -35.172  1.00 90.57           H  
ATOM   3825  CD  ARG B  86     -12.097   7.709 -34.886  1.00 90.57           C  
ATOM   3826  HD2 ARG B  86     -11.446   8.154 -34.134  1.00 90.57           H  
ATOM   3827  HD3 ARG B  86     -13.135   7.881 -34.601  1.00 90.57           H  
ATOM   3828  NE  ARG B  86     -11.818   8.333 -36.189  1.00 90.57           N  
ATOM   3829  HE  ARG B  86     -11.122   7.874 -36.760  1.00 90.57           H  
ATOM   3830  NH1 ARG B  86     -13.270  10.108 -35.981  1.00 90.57           N  
ATOM   3831 HH11 ARG B  86     -13.530  11.062 -36.187  1.00 90.57           H  
ATOM   3832 HH12 ARG B  86     -13.846   9.580 -35.341  1.00 90.57           H  
ATOM   3833  NH2 ARG B  86     -11.763  10.085 -37.627  1.00 90.57           N  
ATOM   3834 HH21 ARG B  86     -10.959   9.664 -38.070  1.00 90.57           H  
ATOM   3835 HH22 ARG B  86     -12.067  11.023 -37.849  1.00 90.57           H  
ATOM   3836  CZ  ARG B  86     -12.288   9.499 -36.589  1.00 90.57           C  
ATOM   3837  N   THR B  87     -12.821   6.044 -30.587  1.00 93.60           N  
ATOM   3838  H   THR B  87     -13.100   6.867 -31.102  1.00 93.60           H  
ATOM   3839  CA  THR B  87     -13.640   5.668 -29.427  1.00 93.60           C  
ATOM   3840  HA  THR B  87     -13.356   4.668 -29.101  1.00 93.60           H  
ATOM   3841  C   THR B  87     -15.111   5.612 -29.832  1.00 93.60           C  
ATOM   3842  CB  THR B  87     -13.402   6.620 -28.236  1.00 93.60           C  
ATOM   3843  HB  THR B  87     -12.411   6.410 -27.833  1.00 93.60           H  
ATOM   3844  O   THR B  87     -15.610   6.554 -30.444  1.00 93.60           O  
ATOM   3845  CG2 THR B  87     -13.467   8.113 -28.557  1.00 93.60           C  
ATOM   3846 HG21 THR B  87     -13.300   8.689 -27.646  1.00 93.60           H  
ATOM   3847 HG22 THR B  87     -14.438   8.375 -28.978  1.00 93.60           H  
ATOM   3848 HG23 THR B  87     -12.683   8.370 -29.270  1.00 93.60           H  
ATOM   3849  OG1 THR B  87     -14.348   6.409 -27.215  1.00 93.60           O  
ATOM   3850  HG1 THR B  87     -14.787   7.244 -27.038  1.00 93.60           H  
ATOM   3851  N   TYR B  88     -15.835   4.559 -29.445  1.00 94.42           N  
ATOM   3852  H   TYR B  88     -15.394   3.828 -28.905  1.00 94.42           H  
ATOM   3853  CA  TYR B  88     -17.293   4.499 -29.641  1.00 94.42           C  
ATOM   3854  HA  TYR B  88     -17.539   5.031 -30.560  1.00 94.42           H  
ATOM   3855  C   TYR B  88     -18.067   5.245 -28.547  1.00 94.42           C  
ATOM   3856  CB  TYR B  88     -17.761   3.051 -29.837  1.00 94.42           C  
ATOM   3857  HB2 TYR B  88     -17.217   2.616 -30.675  1.00 94.42           H  
ATOM   3858  HB3 TYR B  88     -18.816   3.058 -30.113  1.00 94.42           H  
ATOM   3859  O   TYR B  88     -19.298   5.274 -28.559  1.00 94.42           O  
ATOM   3860  CG  TYR B  88     -17.595   2.170 -28.619  1.00 94.42           C  
ATOM   3861  CD1 TYR B  88     -16.510   1.282 -28.541  1.00 94.42           C  
ATOM   3862  HD1 TYR B  88     -15.810   1.212 -29.360  1.00 94.42           H  
ATOM   3863  CD2 TYR B  88     -18.532   2.228 -27.569  1.00 94.42           C  
ATOM   3864  HD2 TYR B  88     -19.382   2.889 -27.645  1.00 94.42           H  
ATOM   3865  CE1 TYR B  88     -16.365   0.460 -27.410  1.00 94.42           C  
ATOM   3866  HE1 TYR B  88     -15.569  -0.268 -27.358  1.00 94.42           H  
ATOM   3867  CE2 TYR B  88     -18.358   1.439 -26.417  1.00 94.42           C  
ATOM   3868  HE2 TYR B  88     -19.064   1.503 -25.603  1.00 94.42           H  
ATOM   3869  OH  TYR B  88     -17.065  -0.210 -25.229  1.00 94.42           O  
ATOM   3870  HH  TYR B  88     -17.775  -0.089 -24.594  1.00 94.42           H  
ATOM   3871  CZ  TYR B  88     -17.260   0.559 -26.330  1.00 94.42           C  
ATOM   3872  N   VAL B  89     -17.351   5.884 -27.614  1.00 94.98           N  
ATOM   3873  H   VAL B  89     -16.347   5.779 -27.651  1.00 94.98           H  
ATOM   3874  CA  VAL B  89     -17.906   6.680 -26.520  1.00 94.98           C  
ATOM   3875  HA  VAL B  89     -18.992   6.688 -26.612  1.00 94.98           H  
ATOM   3876  C   VAL B  89     -17.409   8.121 -26.606  1.00 94.98           C  
ATOM   3877  CB  VAL B  89     -17.581   6.045 -25.156  1.00 94.98           C  
ATOM   3878  HB  VAL B  89     -16.506   6.067 -24.979  1.00 94.98           H  
ATOM   3879  O   VAL B  89     -16.207   8.388 -26.598  1.00 94.98           O  
ATOM   3880  CG1 VAL B  89     -18.282   6.798 -24.024  1.00 94.98           C  
ATOM   3881 HG11 VAL B  89     -19.357   6.836 -24.197  1.00 94.98           H  
ATOM   3882 HG12 VAL B  89     -18.098   6.294 -23.075  1.00 94.98           H  
ATOM   3883 HG13 VAL B  89     -17.865   7.803 -23.949  1.00 94.98           H  
ATOM   3884  CG2 VAL B  89     -18.057   4.595 -25.121  1.00 94.98           C  
ATOM   3885 HG21 VAL B  89     -19.065   4.532 -25.530  1.00 94.98           H  
ATOM   3886 HG22 VAL B  89     -17.379   3.971 -25.703  1.00 94.98           H  
ATOM   3887 HG23 VAL B  89     -18.083   4.227 -24.095  1.00 94.98           H  
ATOM   3888  N   ALA B  90     -18.359   9.055 -26.654  1.00 92.15           N  
ATOM   3889  H   ALA B  90     -19.314   8.732 -26.725  1.00 92.15           H  
ATOM   3890  CA  ALA B  90     -18.141  10.506 -26.612  1.00 92.15           C  
ATOM   3891  HA  ALA B  90     -17.079  10.718 -26.742  1.00 92.15           H  
ATOM   3892  C   ALA B  90     -18.560  11.140 -25.268  1.00 92.15           C  
ATOM   3893  CB  ALA B  90     -18.903  11.125 -27.792  1.00 92.15           C  
ATOM   3894  HB1 ALA B  90     -19.948  10.817 -27.770  1.00 92.15           H  
ATOM   3895  HB2 ALA B  90     -18.868  12.213 -27.734  1.00 92.15           H  
ATOM   3896  HB3 ALA B  90     -18.453  10.810 -28.734  1.00 92.15           H  
ATOM   3897  O   ALA B  90     -18.544  12.365 -25.129  1.00 92.15           O  
ATOM   3898  N   LYS B  91     -18.981  10.316 -24.297  1.00 95.23           N  
ATOM   3899  H   LYS B  91     -18.871   9.323 -24.442  1.00 95.23           H  
ATOM   3900  CA  LYS B  91     -19.616  10.736 -23.043  1.00 95.23           C  
ATOM   3901  HA  LYS B  91     -19.509  11.817 -22.951  1.00 95.23           H  
ATOM   3902  C   LYS B  91     -18.963  10.142 -21.796  1.00 95.23           C  
ATOM   3903  CB  LYS B  91     -21.113  10.389 -23.064  1.00 95.23           C  
ATOM   3904  HB2 LYS B  91     -21.528  10.583 -22.075  1.00 95.23           H  
ATOM   3905  HB3 LYS B  91     -21.236   9.328 -23.280  1.00 95.23           H  
ATOM   3906  O   LYS B  91     -18.283   9.123 -21.851  1.00 95.23           O  
ATOM   3907  CG  LYS B  91     -21.909  11.209 -24.086  1.00 95.23           C  
ATOM   3908  HG2 LYS B  91     -21.615  10.934 -25.098  1.00 95.23           H  
ATOM   3909  HG3 LYS B  91     -21.721  12.271 -23.931  1.00 95.23           H  
ATOM   3910  CD  LYS B  91     -23.396  10.926 -23.881  1.00 95.23           C  
ATOM   3911  HD2 LYS B  91     -23.582   9.864 -24.048  1.00 95.23           H  
ATOM   3912  HD3 LYS B  91     -23.666  11.171 -22.854  1.00 95.23           H  
ATOM   3913  CE  LYS B  91     -24.243  11.752 -24.846  1.00 95.23           C  
ATOM   3914  HE2 LYS B  91     -23.991  12.805 -24.721  1.00 95.23           H  
ATOM   3915  HE3 LYS B  91     -23.993  11.464 -25.867  1.00 95.23           H  
ATOM   3916  NZ  LYS B  91     -25.678  11.519 -24.568  1.00 95.23           N  
ATOM   3917  HZ1 LYS B  91     -25.886  11.790 -23.618  1.00 95.23           H  
ATOM   3918  HZ2 LYS B  91     -26.258  12.043 -25.207  1.00 95.23           H  
ATOM   3919  HZ3 LYS B  91     -25.881  10.534 -24.654  1.00 95.23           H  
ATOM   3920  N   GLY B  92     -19.211  10.788 -20.666  1.00 95.78           N  
ATOM   3921  H   GLY B  92     -19.777  11.623 -20.720  1.00 95.78           H  
ATOM   3922  CA  GLY B  92     -18.752  10.402 -19.335  1.00 95.78           C  
ATOM   3923  HA2 GLY B  92     -17.664  10.350 -19.315  1.00 95.78           H  
ATOM   3924  HA3 GLY B  92     -19.155   9.425 -19.066  1.00 95.78           H  
ATOM   3925  C   GLY B  92     -19.220  11.429 -18.307  1.00 95.78           C  
ATOM   3926  O   GLY B  92     -20.013  12.315 -18.634  1.00 95.78           O  
ATOM   3927  N   ALA B  93     -18.730  11.343 -17.075  1.00 97.36           N  
ATOM   3928  H   ALA B  93     -18.077  10.604 -16.857  1.00 97.36           H  
ATOM   3929  CA  ALA B  93     -19.071  12.307 -16.031  1.00 97.36           C  
ATOM   3930  HA  ALA B  93     -19.854  12.978 -16.385  1.00 97.36           H  
ATOM   3931  C   ALA B  93     -17.851  13.164 -15.671  1.00 97.36           C  
ATOM   3932  CB  ALA B  93     -19.660  11.552 -14.847  1.00 97.36           C  
ATOM   3933  HB1 ALA B  93     -18.864  10.990 -14.358  1.00 97.36           H  
ATOM   3934  HB2 ALA B  93     -20.429  10.856 -15.183  1.00 97.36           H  
ATOM   3935  HB3 ALA B  93     -20.101  12.247 -14.132  1.00 97.36           H  
ATOM   3936  O   ALA B  93     -16.895  12.690 -15.060  1.00 97.36           O  
ATOM   3937  N   PHE B  94     -17.885  14.438 -16.060  1.00 96.61           N  
ATOM   3938  H   PHE B  94     -18.698  14.770 -16.559  1.00 96.61           H  
ATOM   3939  CA  PHE B  94     -16.737  15.339 -15.960  1.00 96.61           C  
ATOM   3940  HA  PHE B  94     -15.871  14.774 -15.617  1.00 96.61           H  
ATOM   3941  C   PHE B  94     -16.966  16.461 -14.941  1.00 96.61           C  
ATOM   3942  CB  PHE B  94     -16.391  15.870 -17.358  1.00 96.61           C  
ATOM   3943  HB2 PHE B  94     -15.499  16.492 -17.286  1.00 96.61           H  
ATOM   3944  HB3 PHE B  94     -17.205  16.506 -17.708  1.00 96.61           H  
ATOM   3945  O   PHE B  94     -18.083  16.961 -14.764  1.00 96.61           O  
ATOM   3946  CG  PHE B  94     -16.137  14.775 -18.383  1.00 96.61           C  
ATOM   3947  CD1 PHE B  94     -14.897  14.113 -18.423  1.00 96.61           C  
ATOM   3948  HD1 PHE B  94     -14.123  14.379 -17.718  1.00 96.61           H  
ATOM   3949  CD2 PHE B  94     -17.155  14.391 -19.276  1.00 96.61           C  
ATOM   3950  HD2 PHE B  94     -18.118  14.879 -19.244  1.00 96.61           H  
ATOM   3951  CE1 PHE B  94     -14.671  13.085 -19.356  1.00 96.61           C  
ATOM   3952  HE1 PHE B  94     -13.719  12.575 -19.375  1.00 96.61           H  
ATOM   3953  CE2 PHE B  94     -16.932  13.366 -20.210  1.00 96.61           C  
ATOM   3954  HE2 PHE B  94     -17.719  13.088 -20.895  1.00 96.61           H  
ATOM   3955  CZ  PHE B  94     -15.692  12.706 -20.245  1.00 96.61           C  
ATOM   3956  HZ  PHE B  94     -15.530  11.902 -20.948  1.00 96.61           H  
ATOM   3957  N   LEU B  95     -15.888  16.888 -14.287  1.00 96.23           N  
ATOM   3958  H   LEU B  95     -15.008  16.446 -14.512  1.00 96.23           H  
ATOM   3959  CA  LEU B  95     -15.854  18.081 -13.449  1.00 96.23           C  
ATOM   3960  HA  LEU B  95     -16.688  18.044 -12.749  1.00 96.23           H  
ATOM   3961  C   LEU B  95     -16.017  19.336 -14.319  1.00 96.23           C  
ATOM   3962  CB  LEU B  95     -14.526  18.116 -12.671  1.00 96.23           C  
ATOM   3963  HB2 LEU B  95     -13.721  18.005 -13.398  1.00 96.23           H  
ATOM   3964  HB3 LEU B  95     -14.418  19.088 -12.190  1.00 96.23           H  
ATOM   3965  O   LEU B  95     -15.362  19.477 -15.355  1.00 96.23           O  
ATOM   3966  CG  LEU B  95     -14.347  17.016 -11.611  1.00 96.23           C  
ATOM   3967  HG  LEU B  95     -14.476  16.037 -12.072  1.00 96.23           H  
ATOM   3968  CD1 LEU B  95     -12.943  17.097 -11.016  1.00 96.23           C  
ATOM   3969 HD11 LEU B  95     -12.207  16.914 -11.798  1.00 96.23           H  
ATOM   3970 HD12 LEU B  95     -12.769  18.078 -10.575  1.00 96.23           H  
ATOM   3971 HD13 LEU B  95     -12.818  16.332 -10.249  1.00 96.23           H  
ATOM   3972  CD2 LEU B  95     -15.352  17.154 -10.474  1.00 96.23           C  
ATOM   3973 HD21 LEU B  95     -16.367  17.073 -10.864  1.00 96.23           H  
ATOM   3974 HD22 LEU B  95     -15.194  16.335  -9.773  1.00 96.23           H  
ATOM   3975 HD23 LEU B  95     -15.228  18.107  -9.959  1.00 96.23           H  
ATOM   3976  N   ARG B  96     -16.880  20.265 -13.876  1.00 86.88           N  
ATOM   3977  H   ARG B  96     -17.368  20.069 -13.015  1.00 86.88           H  
ATOM   3978  CA  ARG B  96     -17.202  21.506 -14.614  1.00 86.88           C  
ATOM   3979  HA  ARG B  96     -17.584  21.249 -15.602  1.00 86.88           H  
ATOM   3980  C   ARG B  96     -15.990  22.392 -14.868  1.00 86.88           C  
ATOM   3981  CB  ARG B  96     -18.234  22.349 -13.853  1.00 86.88           C  
ATOM   3982  HB2 ARG B  96     -18.238  23.351 -14.282  1.00 86.88           H  
ATOM   3983  HB3 ARG B  96     -17.940  22.435 -12.807  1.00 86.88           H  
ATOM   3984  O   ARG B  96     -15.904  23.009 -15.923  1.00 86.88           O  
ATOM   3985  CG  ARG B  96     -19.657  21.796 -13.948  1.00 86.88           C  
ATOM   3986  HG2 ARG B  96     -19.924  21.643 -14.994  1.00 86.88           H  
ATOM   3987  HG3 ARG B  96     -19.722  20.849 -13.412  1.00 86.88           H  
ATOM   3988  CD  ARG B  96     -20.609  22.819 -13.322  1.00 86.88           C  
ATOM   3989  HD2 ARG B  96     -20.292  23.007 -12.296  1.00 86.88           H  
ATOM   3990  HD3 ARG B  96     -20.545  23.751 -13.885  1.00 86.88           H  
ATOM   3991  NE  ARG B  96     -21.999  22.339 -13.321  1.00 86.88           N  
ATOM   3992  HE  ARG B  96     -22.166  21.391 -13.628  1.00 86.88           H  
ATOM   3993  NH1 ARG B  96     -22.943  24.181 -12.332  1.00 86.88           N  
ATOM   3994 HH11 ARG B  96     -23.732  24.611 -11.872  1.00 86.88           H  
ATOM   3995 HH12 ARG B  96     -22.024  24.593 -12.262  1.00 86.88           H  
ATOM   3996  NH2 ARG B  96     -24.198  22.388 -12.785  1.00 86.88           N  
ATOM   3997 HH21 ARG B  96     -24.987  22.842 -12.347  1.00 86.88           H  
ATOM   3998 HH22 ARG B  96     -24.195  21.378 -12.794  1.00 86.88           H  
ATOM   3999  CZ  ARG B  96     -23.040  22.977 -12.825  1.00 86.88           C  
ATOM   4000  N   ASP B  97     -15.092  22.464 -13.894  1.00 85.49           N  
ATOM   4001  H   ASP B  97     -15.225  21.894 -13.071  1.00 85.49           H  
ATOM   4002  CA  ASP B  97     -13.822  23.159 -14.019  1.00 85.49           C  
ATOM   4003  HA  ASP B  97     -13.577  23.232 -15.079  1.00 85.49           H  
ATOM   4004  C   ASP B  97     -12.728  22.331 -13.335  1.00 85.49           C  
ATOM   4005  CB  ASP B  97     -13.931  24.592 -13.472  1.00 85.49           C  
ATOM   4006  HB2 ASP B  97     -14.008  24.560 -12.385  1.00 85.49           H  
ATOM   4007  HB3 ASP B  97     -14.837  25.053 -13.864  1.00 85.49           H  
ATOM   4008  O   ASP B  97     -12.903  21.858 -12.210  1.00 85.49           O  
ATOM   4009  CG  ASP B  97     -12.740  25.469 -13.878  1.00 85.49           C  
ATOM   4010  OD1 ASP B  97     -11.832  24.971 -14.585  1.00 85.49           O  
ATOM   4011  OD2 ASP B  97     -12.702  26.641 -13.445  1.00 85.49           O  
ATOM   4012  N   VAL B  98     -11.639  22.133 -14.076  1.00 89.51           N  
ATOM   4013  H   VAL B  98     -11.634  22.619 -14.961  1.00 89.51           H  
ATOM   4014  CA  VAL B  98     -10.395  21.443 -13.688  1.00 89.51           C  
ATOM   4015  HA  VAL B  98     -10.417  21.254 -12.615  1.00 89.51           H  
ATOM   4016  C   VAL B  98      -9.168  22.329 -13.948  1.00 89.51           C  
ATOM   4017  CB  VAL B  98     -10.247  20.084 -14.414  1.00 89.51           C  
ATOM   4018  HB  VAL B  98      -9.307  19.624 -14.110  1.00 89.51           H  
ATOM   4019  O   VAL B  98      -8.027  21.887 -13.831  1.00 89.51           O  
ATOM   4020  CG1 VAL B  98     -11.366  19.123 -14.018  1.00 89.51           C  
ATOM   4021 HG11 VAL B  98     -12.326  19.503 -14.367  1.00 89.51           H  
ATOM   4022 HG12 VAL B  98     -11.188  18.140 -14.452  1.00 89.51           H  
ATOM   4023 HG13 VAL B  98     -11.391  19.025 -12.932  1.00 89.51           H  
ATOM   4024  CG2 VAL B  98     -10.240  20.212 -15.947  1.00 89.51           C  
ATOM   4025 HG21 VAL B  98     -11.183  20.628 -16.302  1.00 89.51           H  
ATOM   4026 HG22 VAL B  98     -10.099  19.224 -16.387  1.00 89.51           H  
ATOM   4027 HG23 VAL B  98      -9.414  20.849 -16.263  1.00 89.51           H  
ATOM   4028  N   ARG B  99      -9.388  23.579 -14.377  1.00 88.14           N  
ATOM   4029  H   ARG B  99     -10.343  23.907 -14.406  1.00 88.14           H  
ATOM   4030  CA  ARG B  99      -8.344  24.548 -14.731  1.00 88.14           C  
ATOM   4031  HA  ARG B  99      -7.409  24.020 -14.922  1.00 88.14           H  
ATOM   4032  C   ARG B  99      -8.069  25.527 -13.595  1.00 88.14           C  
ATOM   4033  CB  ARG B  99      -8.765  25.318 -15.989  1.00 88.14           C  
ATOM   4034  HB2 ARG B  99      -9.695  25.849 -15.783  1.00 88.14           H  
ATOM   4035  HB3 ARG B  99      -8.000  26.062 -16.212  1.00 88.14           H  
ATOM   4036  O   ARG B  99      -6.955  26.046 -13.525  1.00 88.14           O  
ATOM   4037  CG  ARG B  99      -8.955  24.425 -17.221  1.00 88.14           C  
ATOM   4038  HG2 ARG B  99      -8.000  23.974 -17.493  1.00 88.14           H  
ATOM   4039  HG3 ARG B  99      -9.680  23.638 -17.016  1.00 88.14           H  
ATOM   4040  CD  ARG B  99      -9.474  25.287 -18.374  1.00 88.14           C  
ATOM   4041  HD2 ARG B  99     -10.471  25.647 -18.119  1.00 88.14           H  
ATOM   4042  HD3 ARG B  99      -8.812  26.145 -18.486  1.00 88.14           H  
ATOM   4043  NE  ARG B  99      -9.541  24.523 -19.629  1.00 88.14           N  
ATOM   4044  HE  ARG B  99     -10.064  23.659 -19.627  1.00 88.14           H  
ATOM   4045  NH1 ARG B  99      -8.842  26.135 -21.103  1.00 88.14           N  
ATOM   4046 HH11 ARG B  99      -8.951  26.821 -20.370  1.00 88.14           H  
ATOM   4047 HH12 ARG B  99      -8.542  26.379 -22.036  1.00 88.14           H  
ATOM   4048  NH2 ARG B  99      -9.069  24.016 -21.766  1.00 88.14           N  
ATOM   4049 HH21 ARG B  99      -8.779  24.208 -22.714  1.00 88.14           H  
ATOM   4050 HH22 ARG B  99      -9.563  23.152 -21.592  1.00 88.14           H  
ATOM   4051  CZ  ARG B  99      -9.149  24.900 -20.825  1.00 88.14           C  
ATOM   4052  N   SER B 100      -9.056  25.781 -12.741  1.00 89.14           N  
ATOM   4053  H   SER B 100      -9.944  25.319 -12.871  1.00 89.14           H  
ATOM   4054  CA  SER B 100      -8.930  26.624 -11.554  1.00 89.14           C  
ATOM   4055  HA  SER B 100      -8.412  27.535 -11.853  1.00 89.14           H  
ATOM   4056  C   SER B 100      -8.073  25.981 -10.451  1.00 89.14           C  
ATOM   4057  CB  SER B 100     -10.314  27.061 -11.039  1.00 89.14           C  
ATOM   4058  HB2 SER B 100     -10.264  27.257  -9.968  1.00 89.14           H  
ATOM   4059  HB3 SER B 100     -10.598  27.985 -11.542  1.00 89.14           H  
ATOM   4060  O   SER B 100      -7.877  24.767 -10.401  1.00 89.14           O  
ATOM   4061  OG  SER B 100     -11.319  26.102 -11.295  1.00 89.14           O  
ATOM   4062  HG  SER B 100     -11.841  26.403 -12.043  1.00 89.14           H  
ATOM   4063  N   LEU B 101      -7.487  26.861  -9.639  1.00 93.08           N  
ATOM   4064  H   LEU B 101      -7.656  27.838  -9.833  1.00 93.08           H  
ATOM   4065  CA  LEU B 101      -6.771  26.631  -8.381  1.00 93.08           C  
ATOM   4066  HA  LEU B 101      -7.365  26.001  -7.719  1.00 93.08           H  
ATOM   4067  C   LEU B 101      -6.567  28.021  -7.759  1.00 93.08           C  
ATOM   4068  CB  LEU B 101      -5.394  25.982  -8.662  1.00 93.08           C  
ATOM   4069  HB2 LEU B 101      -4.897  26.573  -9.431  1.00 93.08           H  
ATOM   4070  HB3 LEU B 101      -5.556  24.979  -9.057  1.00 93.08           H  
ATOM   4071  O   LEU B 101      -6.108  28.920  -8.477  1.00 93.08           O  
ATOM   4072  CG  LEU B 101      -4.453  25.887  -7.439  1.00 93.08           C  
ATOM   4073  HG  LEU B 101      -4.430  26.842  -6.914  1.00 93.08           H  
ATOM   4074  CD1 LEU B 101      -4.872  24.816  -6.439  1.00 93.08           C  
ATOM   4075 HD11 LEU B 101      -4.842  23.826  -6.895  1.00 93.08           H  
ATOM   4076 HD12 LEU B 101      -4.210  24.830  -5.572  1.00 93.08           H  
ATOM   4077 HD13 LEU B 101      -5.887  25.011  -6.093  1.00 93.08           H  
ATOM   4078  CD2 LEU B 101      -3.015  25.608  -7.883  1.00 93.08           C  
ATOM   4079 HD21 LEU B 101      -2.671  26.408  -8.538  1.00 93.08           H  
ATOM   4080 HD22 LEU B 101      -2.369  25.569  -7.005  1.00 93.08           H  
ATOM   4081 HD23 LEU B 101      -2.960  24.656  -8.411  1.00 93.08           H  
ATOM   4082  N   ASP B 102      -6.795  28.218  -6.458  1.00 95.01           N  
ATOM   4083  H   ASP B 102      -7.235  27.483  -5.924  1.00 95.01           H  
ATOM   4084  CA  ASP B 102      -6.250  29.411  -5.780  1.00 95.01           C  
ATOM   4085  HA  ASP B 102      -6.349  30.249  -6.471  1.00 95.01           H  
ATOM   4086  C   ASP B 102      -4.740  29.242  -5.527  1.00 95.01           C  
ATOM   4087  CB  ASP B 102      -7.045  29.847  -4.539  1.00 95.01           C  
ATOM   4088  HB2 ASP B 102      -8.107  29.846  -4.788  1.00 95.01           H  
ATOM   4089  HB3 ASP B 102      -6.885  29.138  -3.726  1.00 95.01           H  
ATOM   4090  O   ASP B 102      -4.268  28.929  -4.433  1.00 95.01           O  
ATOM   4091  CG  ASP B 102      -6.647  31.271  -4.088  1.00 95.01           C  
ATOM   4092  OD1 ASP B 102      -5.529  31.737  -4.435  1.00 95.01           O  
ATOM   4093  OD2 ASP B 102      -7.455  31.922  -3.387  1.00 95.01           O  
ATOM   4094  N   ALA B 103      -3.949  29.431  -6.586  1.00 94.43           N  
ATOM   4095  H   ALA B 103      -4.403  29.583  -7.474  1.00 94.43           H  
ATOM   4096  CA  ALA B 103      -2.504  29.221  -6.541  1.00 94.43           C  
ATOM   4097  HA  ALA B 103      -2.315  28.184  -6.261  1.00 94.43           H  
ATOM   4098  C   ALA B 103      -1.824  30.114  -5.484  1.00 94.43           C  
ATOM   4099  CB  ALA B 103      -1.946  29.460  -7.950  1.00 94.43           C  
ATOM   4100  HB1 ALA B 103      -0.889  29.195  -7.971  1.00 94.43           H  
ATOM   4101  HB2 ALA B 103      -2.060  30.508  -8.225  1.00 94.43           H  
ATOM   4102  HB3 ALA B 103      -2.479  28.838  -8.669  1.00 94.43           H  
ATOM   4103  O   ALA B 103      -0.918  29.667  -4.783  1.00 94.43           O  
ATOM   4104  N   ALA B 104      -2.305  31.351  -5.309  1.00 91.25           N  
ATOM   4105  H   ALA B 104      -3.173  31.588  -5.768  1.00 91.25           H  
ATOM   4106  CA  ALA B 104      -1.777  32.281  -4.314  1.00 91.25           C  
ATOM   4107  HA  ALA B 104      -0.692  32.314  -4.411  1.00 91.25           H  
ATOM   4108  C   ALA B 104      -2.095  31.834  -2.876  1.00 91.25           C  
ATOM   4109  CB  ALA B 104      -2.339  33.675  -4.611  1.00 91.25           C  
ATOM   4110  HB1 ALA B 104      -2.056  33.981  -5.618  1.00 91.25           H  
ATOM   4111  HB2 ALA B 104      -1.938  34.390  -3.892  1.00 91.25           H  
ATOM   4112  HB3 ALA B 104      -3.426  33.659  -4.530  1.00 91.25           H  
ATOM   4113  O   ALA B 104      -1.269  32.023  -1.977  1.00 91.25           O  
ATOM   4114  N   PHE B 105      -3.247  31.195  -2.652  1.00 95.66           N  
ATOM   4115  H   PHE B 105      -3.921  31.116  -3.399  1.00 95.66           H  
ATOM   4116  CA  PHE B 105      -3.573  30.572  -1.373  1.00 95.66           C  
ATOM   4117  HA  PHE B 105      -3.558  31.343  -0.603  1.00 95.66           H  
ATOM   4118  C   PHE B 105      -2.553  29.497  -0.986  1.00 95.66           C  
ATOM   4119  CB  PHE B 105      -4.989  30.006  -1.411  1.00 95.66           C  
ATOM   4120  HB2 PHE B 105      -5.043  29.158  -2.095  1.00 95.66           H  
ATOM   4121  HB3 PHE B 105      -5.661  30.785  -1.770  1.00 95.66           H  
ATOM   4122  O   PHE B 105      -2.008  29.544   0.120  1.00 95.66           O  
ATOM   4123  CG  PHE B 105      -5.483  29.566  -0.060  1.00 95.66           C  
ATOM   4124  CD1 PHE B 105      -5.215  28.267   0.408  1.00 95.66           C  
ATOM   4125  HD1 PHE B 105      -4.663  27.566  -0.202  1.00 95.66           H  
ATOM   4126  CD2 PHE B 105      -6.233  30.463   0.718  1.00 95.66           C  
ATOM   4127  HD2 PHE B 105      -6.471  31.443   0.333  1.00 95.66           H  
ATOM   4128  CE1 PHE B 105      -5.701  27.866   1.661  1.00 95.66           C  
ATOM   4129  HE1 PHE B 105      -5.525  26.860   2.012  1.00 95.66           H  
ATOM   4130  CE2 PHE B 105      -6.730  30.056   1.964  1.00 95.66           C  
ATOM   4131  HE2 PHE B 105      -7.357  30.722   2.538  1.00 95.66           H  
ATOM   4132  CZ  PHE B 105      -6.463  28.759   2.433  1.00 95.66           C  
ATOM   4133  HZ  PHE B 105      -6.882  28.433   3.374  1.00 95.66           H  
ATOM   4134  N   PHE B 106      -2.209  28.602  -1.912  1.00 94.92           N  
ATOM   4135  H   PHE B 106      -2.714  28.614  -2.787  1.00 94.92           H  
ATOM   4136  CA  PHE B 106      -1.233  27.528  -1.686  1.00 94.92           C  
ATOM   4137  HA  PHE B 106      -1.320  27.231  -0.641  1.00 94.92           H  
ATOM   4138  C   PHE B 106       0.238  27.951  -1.868  1.00 94.92           C  
ATOM   4139  CB  PHE B 106      -1.627  26.293  -2.506  1.00 94.92           C  
ATOM   4140  HB2 PHE B 106      -0.876  25.515  -2.375  1.00 94.92           H  
ATOM   4141  HB3 PHE B 106      -1.659  26.556  -3.564  1.00 94.92           H  
ATOM   4142  O   PHE B 106       1.132  27.110  -1.822  1.00 94.92           O  
ATOM   4143  CG  PHE B 106      -2.967  25.734  -2.068  1.00 94.92           C  
ATOM   4144  CD1 PHE B 106      -3.062  24.994  -0.875  1.00 94.92           C  
ATOM   4145  HD1 PHE B 106      -2.168  24.762  -0.314  1.00 94.92           H  
ATOM   4146  CD2 PHE B 106      -4.130  26.020  -2.803  1.00 94.92           C  
ATOM   4147  HD2 PHE B 106      -4.073  26.583  -3.722  1.00 94.92           H  
ATOM   4148  CE1 PHE B 106      -4.315  24.556  -0.409  1.00 94.92           C  
ATOM   4149  HE1 PHE B 106      -4.390  23.981   0.502  1.00 94.92           H  
ATOM   4150  CE2 PHE B 106      -5.382  25.595  -2.333  1.00 94.92           C  
ATOM   4151  HE2 PHE B 106      -6.271  25.844  -2.894  1.00 94.92           H  
ATOM   4152  CZ  PHE B 106      -5.477  24.865  -1.136  1.00 94.92           C  
ATOM   4153  HZ  PHE B 106      -6.442  24.540  -0.774  1.00 94.92           H  
ATOM   4154  N   SER B 107       0.513  29.250  -2.046  1.00 88.07           N  
ATOM   4155  H   SER B 107      -0.265  29.892  -2.069  1.00 88.07           H  
ATOM   4156  CA  SER B 107       1.855  29.796  -2.327  1.00 88.07           C  
ATOM   4157  HA  SER B 107       1.718  30.857  -2.535  1.00 88.07           H  
ATOM   4158  C   SER B 107       2.526  29.215  -3.589  1.00 88.07           C  
ATOM   4159  CB  SER B 107       2.768  29.703  -1.094  1.00 88.07           C  
ATOM   4160  HB2 SER B 107       2.933  28.655  -0.845  1.00 88.07           H  
ATOM   4161  HB3 SER B 107       3.732  30.152  -1.332  1.00 88.07           H  
ATOM   4162  O   SER B 107       3.750  29.234  -3.714  1.00 88.07           O  
ATOM   4163  OG  SER B 107       2.223  30.377   0.034  1.00 88.07           O  
ATOM   4164  HG  SER B 107       2.828  30.205   0.760  1.00 88.07           H  
ATOM   4165  N   ILE B 108       1.724  28.733  -4.541  1.00 90.72           N  
ATOM   4166  H   ILE B 108       0.731  28.846  -4.398  1.00 90.72           H  
ATOM   4167  CA  ILE B 108       2.138  28.194  -5.840  1.00 90.72           C  
ATOM   4168  HA  ILE B 108       3.141  27.779  -5.751  1.00 90.72           H  
ATOM   4169  C   ILE B 108       2.189  29.340  -6.860  1.00 90.72           C  
ATOM   4170  CB  ILE B 108       1.181  27.044  -6.248  1.00 90.72           C  
ATOM   4171  HB  ILE B 108       0.155  27.401  -6.164  1.00 90.72           H  
ATOM   4172  O   ILE B 108       1.283  30.174  -6.939  1.00 90.72           O  
ATOM   4173  CG1 ILE B 108       1.373  25.850  -5.282  1.00 90.72           C  
ATOM   4174 HG12 ILE B 108       2.389  25.466  -5.381  1.00 90.72           H  
ATOM   4175 HG13 ILE B 108       1.250  26.195  -4.255  1.00 90.72           H  
ATOM   4176  CG2 ILE B 108       1.405  26.585  -7.698  1.00 90.72           C  
ATOM   4177 HG21 ILE B 108       1.265  27.418  -8.387  1.00 90.72           H  
ATOM   4178 HG22 ILE B 108       0.686  25.812  -7.971  1.00 90.72           H  
ATOM   4179 HG23 ILE B 108       2.415  26.189  -7.801  1.00 90.72           H  
ATOM   4180  CD1 ILE B 108       0.390  24.690  -5.476  1.00 90.72           C  
ATOM   4181 HD11 ILE B 108       0.571  24.184  -6.424  1.00 90.72           H  
ATOM   4182 HD12 ILE B 108      -0.635  25.061  -5.441  1.00 90.72           H  
ATOM   4183 HD13 ILE B 108       0.532  23.971  -4.668  1.00 90.72           H  
ATOM   4184  N   SER B 109       3.246  29.402  -7.673  1.00 84.38           N  
ATOM   4185  H   SER B 109       3.938  28.668  -7.613  1.00 84.38           H  
ATOM   4186  CA  SER B 109       3.344  30.444  -8.707  1.00 84.38           C  
ATOM   4187  HA  SER B 109       3.071  31.386  -8.230  1.00 84.38           H  
ATOM   4188  C   SER B 109       2.367  30.180  -9.867  1.00 84.38           C  
ATOM   4189  CB  SER B 109       4.781  30.603  -9.215  1.00 84.38           C  
ATOM   4190  HB2 SER B 109       4.867  31.569  -9.712  1.00 84.38           H  
ATOM   4191  HB3 SER B 109       5.475  30.587  -8.375  1.00 84.38           H  
ATOM   4192  O   SER B 109       2.119  29.019 -10.193  1.00 84.38           O  
ATOM   4193  OG  SER B 109       5.126  29.595 -10.146  1.00 84.38           O  
ATOM   4194  HG  SER B 109       5.379  28.808  -9.656  1.00 84.38           H  
ATOM   4195  N   PRO B 110       1.864  31.202 -10.590  1.00 85.67           N  
ATOM   4196  CA  PRO B 110       1.005  30.974 -11.757  1.00 85.67           C  
ATOM   4197  HA  PRO B 110       0.085  30.496 -11.420  1.00 85.67           H  
ATOM   4198  C   PRO B 110       1.647  30.090 -12.842  1.00 85.67           C  
ATOM   4199  CB  PRO B 110       0.676  32.370 -12.296  1.00 85.67           C  
ATOM   4200  HB2 PRO B 110      -0.319  32.405 -12.739  1.00 85.67           H  
ATOM   4201  HB3 PRO B 110       1.427  32.680 -13.023  1.00 85.67           H  
ATOM   4202  O   PRO B 110       0.947  29.351 -13.530  1.00 85.67           O  
ATOM   4203  CG  PRO B 110       0.777  33.258 -11.056  1.00 85.67           C  
ATOM   4204  HG2 PRO B 110       0.990  34.295 -11.314  1.00 85.67           H  
ATOM   4205  HG3 PRO B 110      -0.145  33.186 -10.479  1.00 85.67           H  
ATOM   4206  CD  PRO B 110       1.923  32.620 -10.270  1.00 85.67           C  
ATOM   4207  HD2 PRO B 110       2.877  33.031 -10.600  1.00 85.67           H  
ATOM   4208  HD3 PRO B 110       1.779  32.799  -9.204  1.00 85.67           H  
ATOM   4209  N   ARG B 111       2.981  30.133 -12.984  1.00 80.70           N  
ATOM   4210  H   ARG B 111       3.502  30.697 -12.327  1.00 80.70           H  
ATOM   4211  CA  ARG B 111       3.735  29.333 -13.968  1.00 80.70           C  
ATOM   4212  HA  ARG B 111       3.162  29.312 -14.896  1.00 80.70           H  
ATOM   4213  C   ARG B 111       3.870  27.865 -13.537  1.00 80.70           C  
ATOM   4214  CB  ARG B 111       5.088  30.020 -14.239  1.00 80.70           C  
ATOM   4215  HB2 ARG B 111       4.932  31.099 -14.245  1.00 80.70           H  
ATOM   4216  HB3 ARG B 111       5.783  29.783 -13.433  1.00 80.70           H  
ATOM   4217  O   ARG B 111       3.792  26.974 -14.379  1.00 80.70           O  
ATOM   4218  CG  ARG B 111       5.712  29.633 -15.593  1.00 80.70           C  
ATOM   4219  HG2 ARG B 111       5.961  28.572 -15.588  1.00 80.70           H  
ATOM   4220  HG3 ARG B 111       4.991  29.820 -16.389  1.00 80.70           H  
ATOM   4221  CD  ARG B 111       6.977  30.470 -15.857  1.00 80.70           C  
ATOM   4222  HD2 ARG B 111       6.715  31.527 -15.814  1.00 80.70           H  
ATOM   4223  HD3 ARG B 111       7.691  30.255 -15.062  1.00 80.70           H  
ATOM   4224  NE  ARG B 111       7.600  30.189 -17.172  1.00 80.70           N  
ATOM   4225  HE  ARG B 111       7.091  29.620 -17.834  1.00 80.70           H  
ATOM   4226  NH1 ARG B 111       9.704  31.006 -16.712  1.00 80.70           N  
ATOM   4227 HH11 ARG B 111       9.385  31.316 -15.805  1.00 80.70           H  
ATOM   4228 HH12 ARG B 111      10.677  31.058 -16.975  1.00 80.70           H  
ATOM   4229  NH2 ARG B 111       9.349  29.947 -18.620  1.00 80.70           N  
ATOM   4230 HH21 ARG B 111       8.768  29.464 -19.290  1.00 80.70           H  
ATOM   4231 HH22 ARG B 111      10.315  30.063 -18.890  1.00 80.70           H  
ATOM   4232  CZ  ARG B 111       8.867  30.389 -17.501  1.00 80.70           C  
ATOM   4233  N   GLU B 112       3.987  27.614 -12.233  1.00 85.23           N  
ATOM   4234  H   GLU B 112       4.039  28.392 -11.592  1.00 85.23           H  
ATOM   4235  CA  GLU B 112       3.888  26.267 -11.659  1.00 85.23           C  
ATOM   4236  HA  GLU B 112       4.532  25.589 -12.219  1.00 85.23           H  
ATOM   4237  C   GLU B 112       2.456  25.725 -11.770  1.00 85.23           C  
ATOM   4238  CB  GLU B 112       4.383  26.297 -10.205  1.00 85.23           C  
ATOM   4239  HB2 GLU B 112       5.406  26.674 -10.199  1.00 85.23           H  
ATOM   4240  HB3 GLU B 112       3.762  26.991  -9.637  1.00 85.23           H  
ATOM   4241  O   GLU B 112       2.265  24.619 -12.265  1.00 85.23           O  
ATOM   4242  CG  GLU B 112       4.355  24.918  -9.523  1.00 85.23           C  
ATOM   4243  HG2 GLU B 112       4.935  24.215 -10.121  1.00 85.23           H  
ATOM   4244  HG3 GLU B 112       3.326  24.559  -9.490  1.00 85.23           H  
ATOM   4245  CD  GLU B 112       4.910  24.948  -8.091  1.00 85.23           C  
ATOM   4246  OE1 GLU B 112       5.075  23.841  -7.519  1.00 85.23           O  
ATOM   4247  OE2 GLU B 112       5.127  26.067  -7.567  1.00 85.23           O  
ATOM   4248  N   ALA B 113       1.442  26.525 -11.423  1.00 90.72           N  
ATOM   4249  H   ALA B 113       1.666  27.419 -11.009  1.00 90.72           H  
ATOM   4250  CA  ALA B 113       0.031  26.130 -11.463  1.00 90.72           C  
ATOM   4251  HA  ALA B 113      -0.104  25.279 -10.795  1.00 90.72           H  
ATOM   4252  C   ALA B 113      -0.455  25.695 -12.860  1.00 90.72           C  
ATOM   4253  CB  ALA B 113      -0.812  27.294 -10.931  1.00 90.72           C  
ATOM   4254  HB1 ALA B 113      -0.701  28.165 -11.577  1.00 90.72           H  
ATOM   4255  HB2 ALA B 113      -1.862  27.001 -10.905  1.00 90.72           H  
ATOM   4256  HB3 ALA B 113      -0.496  27.552  -9.920  1.00 90.72           H  
ATOM   4257  O   ALA B 113      -1.277  24.785 -12.961  1.00 90.72           O  
ATOM   4258  N   MET B 114       0.062  26.291 -13.946  1.00 86.91           N  
ATOM   4259  H   MET B 114       0.686  27.073 -13.813  1.00 86.91           H  
ATOM   4260  CA  MET B 114      -0.232  25.822 -15.312  1.00 86.91           C  
ATOM   4261  HA  MET B 114      -1.313  25.740 -15.431  1.00 86.91           H  
ATOM   4262  C   MET B 114       0.351  24.431 -15.612  1.00 86.91           C  
ATOM   4263  CB  MET B 114       0.300  26.807 -16.363  1.00 86.91           C  
ATOM   4264  HB2 MET B 114       1.355  27.010 -16.180  1.00 86.91           H  
ATOM   4265  HB3 MET B 114       0.213  26.328 -17.338  1.00 86.91           H  
ATOM   4266  O   MET B 114      -0.254  23.655 -16.352  1.00 86.91           O  
ATOM   4267  CG  MET B 114      -0.479  28.125 -16.423  1.00 86.91           C  
ATOM   4268  HG2 MET B 114      -0.076  28.812 -15.679  1.00 86.91           H  
ATOM   4269  HG3 MET B 114      -1.521  27.931 -16.171  1.00 86.91           H  
ATOM   4270  SD  MET B 114      -0.452  28.940 -18.049  1.00 86.91           S  
ATOM   4271  CE  MET B 114       1.333  29.072 -18.354  1.00 86.91           C  
ATOM   4272  HE1 MET B 114       1.797  28.086 -18.312  1.00 86.91           H  
ATOM   4273  HE2 MET B 114       1.784  29.721 -17.603  1.00 86.91           H  
ATOM   4274  HE3 MET B 114       1.498  29.496 -19.344  1.00 86.91           H  
ATOM   4275  N   SER B 115       1.511  24.117 -15.034  1.00 87.77           N  
ATOM   4276  H   SER B 115       1.906  24.771 -14.373  1.00 87.77           H  
ATOM   4277  CA  SER B 115       2.242  22.858 -15.242  1.00 87.77           C  
ATOM   4278  HA  SER B 115       2.053  22.497 -16.253  1.00 87.77           H  
ATOM   4279  C   SER B 115       1.812  21.752 -14.267  1.00 87.77           C  
ATOM   4280  CB  SER B 115       3.748  23.105 -15.114  1.00 87.77           C  
ATOM   4281  HB2 SER B 115       3.996  23.267 -14.065  1.00 87.77           H  
ATOM   4282  HB3 SER B 115       4.281  22.224 -15.472  1.00 87.77           H  
ATOM   4283  O   SER B 115       2.118  20.583 -14.492  1.00 87.77           O  
ATOM   4284  OG  SER B 115       4.149  24.235 -15.872  1.00 87.77           O  
ATOM   4285  HG  SER B 115       4.041  25.030 -15.344  1.00 87.77           H  
ATOM   4286  N   LEU B 116       1.082  22.117 -13.208  1.00 92.80           N  
ATOM   4287  H   LEU B 116       0.938  23.106 -13.063  1.00 92.80           H  
ATOM   4288  CA  LEU B 116       0.574  21.216 -12.179  1.00 92.80           C  
ATOM   4289  HA  LEU B 116       1.382  20.541 -11.897  1.00 92.80           H  
ATOM   4290  C   LEU B 116      -0.591  20.367 -12.697  1.00 92.80           C  
ATOM   4291  CB  LEU B 116       0.134  22.051 -10.953  1.00 92.80           C  
ATOM   4292  HB2 LEU B 116      -0.921  22.308 -11.049  1.00 92.80           H  
ATOM   4293  HB3 LEU B 116       0.697  22.983 -10.903  1.00 92.80           H  
ATOM   4294  O   LEU B 116      -1.558  20.917 -13.229  1.00 92.80           O  
ATOM   4295  CG  LEU B 116       0.363  21.277  -9.650  1.00 92.80           C  
ATOM   4296  HG  LEU B 116       0.121  20.225  -9.804  1.00 92.80           H  
ATOM   4297  CD1 LEU B 116       1.825  21.398  -9.241  1.00 92.80           C  
ATOM   4298 HD11 LEU B 116       2.015  20.614  -8.508  1.00 92.80           H  
ATOM   4299 HD12 LEU B 116       2.485  21.250 -10.095  1.00 92.80           H  
ATOM   4300 HD13 LEU B 116       2.028  22.378  -8.810  1.00 92.80           H  
ATOM   4301  CD2 LEU B 116      -0.479  21.807  -8.490  1.00 92.80           C  
ATOM   4302 HD21 LEU B 116      -0.156  21.343  -7.558  1.00 92.80           H  
ATOM   4303 HD22 LEU B 116      -1.520  21.530  -8.653  1.00 92.80           H  
ATOM   4304 HD23 LEU B 116      -0.384  22.890  -8.412  1.00 92.80           H  
ATOM   4305  N   ASP B 117      -0.553  19.055 -12.484  1.00 95.54           N  
ATOM   4306  H   ASP B 117       0.263  18.637 -12.059  1.00 95.54           H  
ATOM   4307  CA  ASP B 117      -1.685  18.167 -12.749  1.00 95.54           C  
ATOM   4308  HA  ASP B 117      -1.884  18.164 -13.821  1.00 95.54           H  
ATOM   4309  C   ASP B 117      -2.928  18.661 -11.979  1.00 95.54           C  
ATOM   4310  CB  ASP B 117      -1.306  16.729 -12.352  1.00 95.54           C  
ATOM   4311  HB2 ASP B 117      -1.131  16.691 -11.277  1.00 95.54           H  
ATOM   4312  HB3 ASP B 117      -0.376  16.464 -12.855  1.00 95.54           H  
ATOM   4313  O   ASP B 117      -2.843  18.866 -10.760  1.00 95.54           O  
ATOM   4314  CG  ASP B 117      -2.357  15.676 -12.714  1.00 95.54           C  
ATOM   4315  OD1 ASP B 117      -3.537  16.023 -12.913  1.00 95.54           O  
ATOM   4316  OD2 ASP B 117      -2.001  14.482 -12.771  1.00 95.54           O  
ATOM   4317  N   PRO B 118      -4.087  18.862 -12.640  1.00 96.39           N  
ATOM   4318  CA  PRO B 118      -5.361  19.109 -11.966  1.00 96.39           C  
ATOM   4319  HA  PRO B 118      -5.377  20.136 -11.602  1.00 96.39           H  
ATOM   4320  C   PRO B 118      -5.658  18.162 -10.794  1.00 96.39           C  
ATOM   4321  CB  PRO B 118      -6.415  18.950 -13.058  1.00 96.39           C  
ATOM   4322  HB2 PRO B 118      -7.297  19.556 -12.853  1.00 96.39           H  
ATOM   4323  HB3 PRO B 118      -6.682  17.897 -13.148  1.00 96.39           H  
ATOM   4324  O   PRO B 118      -6.267  18.591  -9.819  1.00 96.39           O  
ATOM   4325  CG  PRO B 118      -5.682  19.392 -14.322  1.00 96.39           C  
ATOM   4326  HG2 PRO B 118      -5.651  20.480 -14.369  1.00 96.39           H  
ATOM   4327  HG3 PRO B 118      -6.136  18.976 -15.221  1.00 96.39           H  
ATOM   4328  CD  PRO B 118      -4.277  18.845 -14.086  1.00 96.39           C  
ATOM   4329  HD2 PRO B 118      -3.542  19.469 -14.594  1.00 96.39           H  
ATOM   4330  HD3 PRO B 118      -4.218  17.822 -14.457  1.00 96.39           H  
ATOM   4331  N   GLN B 119      -5.183  16.914 -10.824  1.00 97.82           N  
ATOM   4332  H   GLN B 119      -4.683  16.607 -11.646  1.00 97.82           H  
ATOM   4333  CA  GLN B 119      -5.311  15.974  -9.709  1.00 97.82           C  
ATOM   4334  HA  GLN B 119      -6.370  15.877  -9.466  1.00 97.82           H  
ATOM   4335  C   GLN B 119      -4.597  16.473  -8.441  1.00 97.82           C  
ATOM   4336  CB  GLN B 119      -4.783  14.590 -10.120  1.00 97.82           C  
ATOM   4337  HB2 GLN B 119      -4.835  13.923  -9.260  1.00 97.82           H  
ATOM   4338  HB3 GLN B 119      -3.740  14.673 -10.426  1.00 97.82           H  
ATOM   4339  O   GLN B 119      -5.186  16.406  -7.363  1.00 97.82           O  
ATOM   4340  CG  GLN B 119      -5.614  13.984 -11.260  1.00 97.82           C  
ATOM   4341  HG2 GLN B 119      -6.644  13.874 -10.918  1.00 97.82           H  
ATOM   4342  HG3 GLN B 119      -5.597  14.646 -12.125  1.00 97.82           H  
ATOM   4343  CD  GLN B 119      -5.118  12.617 -11.704  1.00 97.82           C  
ATOM   4344  NE2 GLN B 119      -3.982  12.524 -12.356  1.00 97.82           N  
ATOM   4345 HE21 GLN B 119      -3.409  13.336 -12.534  1.00 97.82           H  
ATOM   4346 HE22 GLN B 119      -3.663  11.598 -12.605  1.00 97.82           H  
ATOM   4347  OE1 GLN B 119      -5.750  11.605 -11.452  1.00 97.82           O  
ATOM   4348  N   GLN B 120      -3.385  17.038  -8.559  1.00 97.72           N  
ATOM   4349  H   GLN B 120      -3.001  17.156  -9.486  1.00 97.72           H  
ATOM   4350  CA  GLN B 120      -2.674  17.661  -7.429  1.00 97.72           C  
ATOM   4351  HA  GLN B 120      -2.678  16.966  -6.589  1.00 97.72           H  
ATOM   4352  C   GLN B 120      -3.381  18.946  -6.955  1.00 97.72           C  
ATOM   4353  CB  GLN B 120      -1.203  17.980  -7.781  1.00 97.72           C  
ATOM   4354  HB2 GLN B 120      -0.772  18.487  -6.917  1.00 97.72           H  
ATOM   4355  HB3 GLN B 120      -1.174  18.674  -8.621  1.00 97.72           H  
ATOM   4356  O   GLN B 120      -3.413  19.221  -5.757  1.00 97.72           O  
ATOM   4357  CG  GLN B 120      -0.314  16.762  -8.111  1.00 97.72           C  
ATOM   4358  HG2 GLN B 120      -0.515  15.977  -7.383  1.00 97.72           H  
ATOM   4359  HG3 GLN B 120      -0.585  16.374  -9.093  1.00 97.72           H  
ATOM   4360  CD  GLN B 120       1.197  17.062  -8.099  1.00 97.72           C  
ATOM   4361  NE2 GLN B 120       2.050  16.120  -8.443  1.00 97.72           N  
ATOM   4362 HE21 GLN B 120       3.029  16.366  -8.472  1.00 97.72           H  
ATOM   4363 HE22 GLN B 120       1.752  15.188  -8.692  1.00 97.72           H  
ATOM   4364  OE1 GLN B 120       1.664  18.141  -7.747  1.00 97.72           O  
ATOM   4365  N   ARG B 121      -3.979  19.719  -7.877  1.00 97.44           N  
ATOM   4366  H   ARG B 121      -3.921  19.417  -8.839  1.00 97.44           H  
ATOM   4367  CA  ARG B 121      -4.752  20.938  -7.552  1.00 97.44           C  
ATOM   4368  HA  ARG B 121      -4.139  21.600  -6.940  1.00 97.44           H  
ATOM   4369  C   ARG B 121      -5.987  20.614  -6.712  1.00 97.44           C  
ATOM   4370  CB  ARG B 121      -5.198  21.682  -8.823  1.00 97.44           C  
ATOM   4371  HB2 ARG B 121      -5.742  22.581  -8.533  1.00 97.44           H  
ATOM   4372  HB3 ARG B 121      -5.894  21.058  -9.384  1.00 97.44           H  
ATOM   4373  O   ARG B 121      -6.173  21.187  -5.645  1.00 97.44           O  
ATOM   4374  CG  ARG B 121      -4.044  22.072  -9.747  1.00 97.44           C  
ATOM   4375  HG2 ARG B 121      -3.546  21.167 -10.095  1.00 97.44           H  
ATOM   4376  HG3 ARG B 121      -3.322  22.682  -9.204  1.00 97.44           H  
ATOM   4377  CD  ARG B 121      -4.571  22.859 -10.947  1.00 97.44           C  
ATOM   4378  HD2 ARG B 121      -4.457  23.924 -10.748  1.00 97.44           H  
ATOM   4379  HD3 ARG B 121      -5.631  22.647 -11.084  1.00 97.44           H  
ATOM   4380  NE  ARG B 121      -3.859  22.496 -12.182  1.00 97.44           N  
ATOM   4381  HE  ARG B 121      -3.164  21.764 -12.143  1.00 97.44           H  
ATOM   4382  NH1 ARG B 121      -4.888  24.021 -13.543  1.00 97.44           N  
ATOM   4383 HH11 ARG B 121      -4.994  24.476 -14.439  1.00 97.44           H  
ATOM   4384 HH12 ARG B 121      -5.439  24.344 -12.760  1.00 97.44           H  
ATOM   4385  NH2 ARG B 121      -3.382  22.604 -14.389  1.00 97.44           N  
ATOM   4386 HH21 ARG B 121      -3.416  23.074 -15.282  1.00 97.44           H  
ATOM   4387 HH22 ARG B 121      -2.669  21.914 -14.201  1.00 97.44           H  
ATOM   4388  CZ  ARG B 121      -4.049  23.042 -13.363  1.00 97.44           C  
ATOM   4389  N   LEU B 122      -6.783  19.650  -7.177  1.00 97.78           N  
ATOM   4390  H   LEU B 122      -6.553  19.239  -8.071  1.00 97.78           H  
ATOM   4391  CA  LEU B 122      -7.981  19.177  -6.487  1.00 97.78           C  
ATOM   4392  HA  LEU B 122      -8.647  20.021  -6.305  1.00 97.78           H  
ATOM   4393  C   LEU B 122      -7.636  18.582  -5.119  1.00 97.78           C  
ATOM   4394  CB  LEU B 122      -8.692  18.132  -7.363  1.00 97.78           C  
ATOM   4395  HB2 LEU B 122      -7.967  17.366  -7.639  1.00 97.78           H  
ATOM   4396  HB3 LEU B 122      -9.467  17.653  -6.764  1.00 97.78           H  
ATOM   4397  O   LEU B 122      -8.340  18.852  -4.152  1.00 97.78           O  
ATOM   4398  CG  LEU B 122      -9.349  18.694  -8.637  1.00 97.78           C  
ATOM   4399  HG  LEU B 122      -8.650  19.339  -9.169  1.00 97.78           H  
ATOM   4400  CD1 LEU B 122      -9.735  17.534  -9.555  1.00 97.78           C  
ATOM   4401 HD11 LEU B 122     -10.150  17.924 -10.485  1.00 97.78           H  
ATOM   4402 HD12 LEU B 122      -8.846  16.951  -9.794  1.00 97.78           H  
ATOM   4403 HD13 LEU B 122     -10.464  16.888  -9.067  1.00 97.78           H  
ATOM   4404  CD2 LEU B 122     -10.613  19.498  -8.324  1.00 97.78           C  
ATOM   4405 HD21 LEU B 122     -11.060  19.855  -9.251  1.00 97.78           H  
ATOM   4406 HD22 LEU B 122     -10.358  20.365  -7.714  1.00 97.78           H  
ATOM   4407 HD23 LEU B 122     -11.326  18.875  -7.784  1.00 97.78           H  
ATOM   4408  N   LEU B 123      -6.541  17.821  -5.010  1.00 98.49           N  
ATOM   4409  H   LEU B 123      -6.016  17.595  -5.843  1.00 98.49           H  
ATOM   4410  CA  LEU B 123      -6.095  17.274  -3.728  1.00 98.49           C  
ATOM   4411  HA  LEU B 123      -6.921  16.709  -3.294  1.00 98.49           H  
ATOM   4412  C   LEU B 123      -5.762  18.374  -2.709  1.00 98.49           C  
ATOM   4413  CB  LEU B 123      -4.903  16.325  -3.949  1.00 98.49           C  
ATOM   4414  HB2 LEU B 123      -4.217  16.786  -4.660  1.00 98.49           H  
ATOM   4415  HB3 LEU B 123      -4.363  16.204  -3.010  1.00 98.49           H  
ATOM   4416  O   LEU B 123      -6.138  18.220  -1.549  1.00 98.49           O  
ATOM   4417  CG  LEU B 123      -5.311  14.927  -4.452  1.00 98.49           C  
ATOM   4418  HG  LEU B 123      -6.031  15.021  -5.265  1.00 98.49           H  
ATOM   4419  CD1 LEU B 123      -4.081  14.188  -4.975  1.00 98.49           C  
ATOM   4420 HD11 LEU B 123      -4.369  13.203  -5.342  1.00 98.49           H  
ATOM   4421 HD12 LEU B 123      -3.640  14.747  -5.800  1.00 98.49           H  
ATOM   4422 HD13 LEU B 123      -3.342  14.080  -4.180  1.00 98.49           H  
ATOM   4423  CD2 LEU B 123      -5.929  14.069  -3.342  1.00 98.49           C  
ATOM   4424 HD21 LEU B 123      -6.196  13.090  -3.740  1.00 98.49           H  
ATOM   4425 HD22 LEU B 123      -5.217  13.944  -2.526  1.00 98.49           H  
ATOM   4426 HD23 LEU B 123      -6.833  14.541  -2.957  1.00 98.49           H  
ATOM   4427  N   LEU B 124      -5.112  19.475  -3.109  1.00 98.25           N  
ATOM   4428  H   LEU B 124      -4.839  19.544  -4.079  1.00 98.25           H  
ATOM   4429  CA  LEU B 124      -4.811  20.607  -2.216  1.00 98.25           C  
ATOM   4430  HA  LEU B 124      -4.239  20.245  -1.362  1.00 98.25           H  
ATOM   4431  C   LEU B 124      -6.085  21.244  -1.643  1.00 98.25           C  
ATOM   4432  CB  LEU B 124      -3.981  21.663  -2.974  1.00 98.25           C  
ATOM   4433  HB2 LEU B 124      -4.041  22.613  -2.443  1.00 98.25           H  
ATOM   4434  HB3 LEU B 124      -4.429  21.822  -3.955  1.00 98.25           H  
ATOM   4435  O   LEU B 124      -6.218  21.364  -0.424  1.00 98.25           O  
ATOM   4436  CG  LEU B 124      -2.499  21.303  -3.145  1.00 98.25           C  
ATOM   4437  HG  LEU B 124      -2.397  20.253  -3.421  1.00 98.25           H  
ATOM   4438  CD1 LEU B 124      -1.890  22.167  -4.250  1.00 98.25           C  
ATOM   4439 HD11 LEU B 124      -2.384  21.939  -5.195  1.00 98.25           H  
ATOM   4440 HD12 LEU B 124      -2.031  23.222  -4.015  1.00 98.25           H  
ATOM   4441 HD13 LEU B 124      -0.827  21.946  -4.344  1.00 98.25           H  
ATOM   4442  CD2 LEU B 124      -1.706  21.562  -1.860  1.00 98.25           C  
ATOM   4443 HD21 LEU B 124      -2.178  21.059  -1.017  1.00 98.25           H  
ATOM   4444 HD22 LEU B 124      -0.688  21.186  -1.967  1.00 98.25           H  
ATOM   4445 HD23 LEU B 124      -1.676  22.631  -1.649  1.00 98.25           H  
ATOM   4446  N   GLU B 125      -7.026  21.616  -2.513  1.00 98.14           N  
ATOM   4447  H   GLU B 125      -6.848  21.481  -3.498  1.00 98.14           H  
ATOM   4448  CA  GLU B 125      -8.278  22.276  -2.120  1.00 98.14           C  
ATOM   4449  HA  GLU B 125      -8.048  23.114  -1.462  1.00 98.14           H  
ATOM   4450  C   GLU B 125      -9.175  21.339  -1.298  1.00 98.14           C  
ATOM   4451  CB  GLU B 125      -8.987  22.840  -3.370  1.00 98.14           C  
ATOM   4452  HB2 GLU B 125      -9.044  22.067  -4.136  1.00 98.14           H  
ATOM   4453  HB3 GLU B 125      -9.997  23.147  -3.099  1.00 98.14           H  
ATOM   4454  O   GLU B 125      -9.560  21.674  -0.178  1.00 98.14           O  
ATOM   4455  CG  GLU B 125      -8.223  24.068  -3.904  1.00 98.14           C  
ATOM   4456  HG2 GLU B 125      -8.226  24.819  -3.113  1.00 98.14           H  
ATOM   4457  HG3 GLU B 125      -7.188  23.786  -4.094  1.00 98.14           H  
ATOM   4458  CD  GLU B 125      -8.785  24.715  -5.184  1.00 98.14           C  
ATOM   4459  OE1 GLU B 125      -8.289  25.824  -5.518  1.00 98.14           O  
ATOM   4460  OE2 GLU B 125      -9.654  24.108  -5.849  1.00 98.14           O  
ATOM   4461  N   VAL B 126      -9.421  20.117  -1.782  1.00 98.37           N  
ATOM   4462  H   VAL B 126      -9.028  19.868  -2.679  1.00 98.37           H  
ATOM   4463  CA  VAL B 126     -10.298  19.147  -1.107  1.00 98.37           C  
ATOM   4464  HA  VAL B 126     -11.232  19.653  -0.865  1.00 98.37           H  
ATOM   4465  C   VAL B 126      -9.702  18.672   0.227  1.00 98.37           C  
ATOM   4466  CB  VAL B 126     -10.634  17.973  -2.054  1.00 98.37           C  
ATOM   4467  HB  VAL B 126      -9.711  17.483  -2.362  1.00 98.37           H  
ATOM   4468  O   VAL B 126     -10.451  18.445   1.175  1.00 98.37           O  
ATOM   4469  CG1 VAL B 126     -11.541  16.920  -1.412  1.00 98.37           C  
ATOM   4470 HG11 VAL B 126     -11.060  16.483  -0.537  1.00 98.37           H  
ATOM   4471 HG12 VAL B 126     -11.761  16.122  -2.122  1.00 98.37           H  
ATOM   4472 HG13 VAL B 126     -12.470  17.398  -1.101  1.00 98.37           H  
ATOM   4473  CG2 VAL B 126     -11.402  18.456  -3.298  1.00 98.37           C  
ATOM   4474 HG21 VAL B 126     -10.824  19.202  -3.843  1.00 98.37           H  
ATOM   4475 HG22 VAL B 126     -11.596  17.615  -3.964  1.00 98.37           H  
ATOM   4476 HG23 VAL B 126     -12.346  18.912  -2.999  1.00 98.37           H  
ATOM   4477  N   SER B 127      -8.374  18.574   0.366  1.00 98.72           N  
ATOM   4478  H   SER B 127      -7.779  18.780  -0.424  1.00 98.72           H  
ATOM   4479  CA  SER B 127      -7.755  18.255   1.666  1.00 98.72           C  
ATOM   4480  HA  SER B 127      -8.247  17.376   2.082  1.00 98.72           H  
ATOM   4481  C   SER B 127      -7.923  19.390   2.676  1.00 98.72           C  
ATOM   4482  CB  SER B 127      -6.265  17.940   1.540  1.00 98.72           C  
ATOM   4483  HB2 SER B 127      -5.741  18.805   1.133  1.00 98.72           H  
ATOM   4484  HB3 SER B 127      -5.864  17.722   2.531  1.00 98.72           H  
ATOM   4485  O   SER B 127      -8.249  19.125   3.832  1.00 98.72           O  
ATOM   4486  OG  SER B 127      -6.057  16.825   0.704  1.00 98.72           O  
ATOM   4487  HG  SER B 127      -6.075  17.169  -0.192  1.00 98.72           H  
ATOM   4488  N   TRP B 128      -7.746  20.649   2.253  1.00 98.53           N  
ATOM   4489  H   TRP B 128      -7.520  20.815   1.282  1.00 98.53           H  
ATOM   4490  CA  TRP B 128      -7.976  21.811   3.116  1.00 98.53           C  
ATOM   4491  HA  TRP B 128      -7.342  21.732   3.999  1.00 98.53           H  
ATOM   4492  C   TRP B 128      -9.429  21.856   3.607  1.00 98.53           C  
ATOM   4493  CB  TRP B 128      -7.598  23.096   2.362  1.00 98.53           C  
ATOM   4494  HB2 TRP B 128      -8.242  23.210   1.490  1.00 98.53           H  
ATOM   4495  HB3 TRP B 128      -6.574  23.002   2.002  1.00 98.53           H  
ATOM   4496  O   TRP B 128      -9.684  21.976   4.805  1.00 98.53           O  
ATOM   4497  CG  TRP B 128      -7.695  24.339   3.191  1.00 98.53           C  
ATOM   4498  CD1 TRP B 128      -8.841  24.988   3.503  1.00 98.53           C  
ATOM   4499  HD1 TRP B 128      -9.827  24.693   3.176  1.00 98.53           H  
ATOM   4500  CD2 TRP B 128      -6.631  25.053   3.889  1.00 98.53           C  
ATOM   4501  CE2 TRP B 128      -7.224  26.109   4.645  1.00 98.53           C  
ATOM   4502  CE3 TRP B 128      -5.230  24.894   3.992  1.00 98.53           C  
ATOM   4503  HE3 TRP B 128      -4.757  24.085   3.455  1.00 98.53           H  
ATOM   4504  NE1 TRP B 128      -8.571  26.022   4.376  1.00 98.53           N  
ATOM   4505  HE1 TRP B 128      -9.294  26.537   4.857  1.00 98.53           H  
ATOM   4506  CH2 TRP B 128      -5.077  26.788   5.527  1.00 98.53           C  
ATOM   4507  HH2 TRP B 128      -4.489  27.434   6.161  1.00 98.53           H  
ATOM   4508  CZ2 TRP B 128      -6.470  26.952   5.471  1.00 98.53           C  
ATOM   4509  HZ2 TRP B 128      -6.966  27.702   6.069  1.00 98.53           H  
ATOM   4510  CZ3 TRP B 128      -4.458  25.760   4.794  1.00 98.53           C  
ATOM   4511  HZ3 TRP B 128      -3.392  25.613   4.880  1.00 98.53           H  
ATOM   4512  N   GLU B 129     -10.388  21.683   2.693  1.00 98.29           N  
ATOM   4513  H   GLU B 129     -10.116  21.605   1.724  1.00 98.29           H  
ATOM   4514  CA  GLU B 129     -11.817  21.643   3.013  1.00 98.29           C  
ATOM   4515  HA  GLU B 129     -12.101  22.566   3.518  1.00 98.29           H  
ATOM   4516  C   GLU B 129     -12.202  20.478   3.934  1.00 98.29           C  
ATOM   4517  CB  GLU B 129     -12.630  21.513   1.724  1.00 98.29           C  
ATOM   4518  HB2 GLU B 129     -12.243  20.674   1.145  1.00 98.29           H  
ATOM   4519  HB3 GLU B 129     -13.662  21.295   1.997  1.00 98.29           H  
ATOM   4520  O   GLU B 129     -13.054  20.648   4.808  1.00 98.29           O  
ATOM   4521  CG  GLU B 129     -12.621  22.783   0.865  1.00 98.29           C  
ATOM   4522  HG2 GLU B 129     -11.598  23.043   0.594  1.00 98.29           H  
ATOM   4523  HG3 GLU B 129     -13.027  23.601   1.460  1.00 98.29           H  
ATOM   4524  CD  GLU B 129     -13.467  22.618  -0.407  1.00 98.29           C  
ATOM   4525  OE1 GLU B 129     -13.578  23.624  -1.142  1.00 98.29           O  
ATOM   4526  OE2 GLU B 129     -14.069  21.530  -0.587  1.00 98.29           O  
ATOM   4527  N   ALA B 130     -11.591  19.300   3.765  1.00 98.76           N  
ATOM   4528  H   ALA B 130     -10.944  19.194   2.996  1.00 98.76           H  
ATOM   4529  CA  ALA B 130     -11.853  18.142   4.618  1.00 98.76           C  
ATOM   4530  HA  ALA B 130     -12.927  17.960   4.630  1.00 98.76           H  
ATOM   4531  C   ALA B 130     -11.414  18.398   6.070  1.00 98.76           C  
ATOM   4532  CB  ALA B 130     -11.166  16.908   4.016  1.00 98.76           C  
ATOM   4533  HB1 ALA B 130     -10.084  17.041   4.018  1.00 98.76           H  
ATOM   4534  HB2 ALA B 130     -11.422  16.022   4.599  1.00 98.76           H  
ATOM   4535  HB3 ALA B 130     -11.503  16.752   2.991  1.00 98.76           H  
ATOM   4536  O   ALA B 130     -12.143  18.039   6.997  1.00 98.76           O  
ATOM   4537  N   ILE B 131     -10.271  19.067   6.271  1.00 98.77           N  
ATOM   4538  H   ILE B 131      -9.729  19.330   5.461  1.00 98.77           H  
ATOM   4539  CA  ILE B 131      -9.773  19.467   7.598  1.00 98.77           C  
ATOM   4540  HA  ILE B 131      -9.845  18.615   8.274  1.00 98.77           H  
ATOM   4541  C   ILE B 131     -10.652  20.579   8.197  1.00 98.77           C  
ATOM   4542  CB  ILE B 131      -8.286  19.878   7.513  1.00 98.77           C  
ATOM   4543  HB  ILE B 131      -8.208  20.722   6.828  1.00 98.77           H  
ATOM   4544  O   ILE B 131     -11.064  20.484   9.354  1.00 98.77           O  
ATOM   4545  CG1 ILE B 131      -7.371  18.743   6.996  1.00 98.77           C  
ATOM   4546 HG12 ILE B 131      -7.155  18.045   7.805  1.00 98.77           H  
ATOM   4547 HG13 ILE B 131      -7.871  18.178   6.209  1.00 98.77           H  
ATOM   4548  CG2 ILE B 131      -7.789  20.301   8.906  1.00 98.77           C  
ATOM   4549 HG21 ILE B 131      -6.721  20.517   8.880  1.00 98.77           H  
ATOM   4550 HG22 ILE B 131      -8.306  21.198   9.248  1.00 98.77           H  
ATOM   4551 HG23 ILE B 131      -7.959  19.495   9.620  1.00 98.77           H  
ATOM   4552  CD1 ILE B 131      -6.052  19.274   6.412  1.00 98.77           C  
ATOM   4553 HD11 ILE B 131      -6.258  19.930   5.566  1.00 98.77           H  
ATOM   4554 HD12 ILE B 131      -5.487  19.831   7.160  1.00 98.77           H  
ATOM   4555 HD13 ILE B 131      -5.446  18.436   6.069  1.00 98.77           H  
ATOM   4556  N   GLU B 132     -11.043  21.586   7.408  1.00 98.00           N  
ATOM   4557  H   GLU B 132     -10.663  21.651   6.474  1.00 98.00           H  
ATOM   4558  CA  GLU B 132     -11.979  22.621   7.871  1.00 98.00           C  
ATOM   4559  HA  GLU B 132     -11.564  23.082   8.768  1.00 98.00           H  
ATOM   4560  C   GLU B 132     -13.358  22.049   8.259  1.00 98.00           C  
ATOM   4561  CB  GLU B 132     -12.180  23.710   6.803  1.00 98.00           C  
ATOM   4562  HB2 GLU B 132     -12.291  23.253   5.820  1.00 98.00           H  
ATOM   4563  HB3 GLU B 132     -13.116  24.219   7.036  1.00 98.00           H  
ATOM   4564  O   GLU B 132     -13.979  22.542   9.212  1.00 98.00           O  
ATOM   4565  CG  GLU B 132     -11.064  24.766   6.766  1.00 98.00           C  
ATOM   4566  HG2 GLU B 132     -10.179  24.330   6.302  1.00 98.00           H  
ATOM   4567  HG3 GLU B 132     -10.811  25.037   7.791  1.00 98.00           H  
ATOM   4568  CD  GLU B 132     -11.469  26.055   6.019  1.00 98.00           C  
ATOM   4569  OE1 GLU B 132     -10.651  27.006   6.014  1.00 98.00           O  
ATOM   4570  OE2 GLU B 132     -12.616  26.156   5.518  1.00 98.00           O  
ATOM   4571  N   ARG B 133     -13.851  21.017   7.552  1.00 97.63           N  
ATOM   4572  H   ARG B 133     -13.331  20.716   6.740  1.00 97.63           H  
ATOM   4573  CA  ARG B 133     -15.080  20.281   7.913  1.00 97.63           C  
ATOM   4574  HA  ARG B 133     -15.834  20.998   8.237  1.00 97.63           H  
ATOM   4575  C   ARG B 133     -14.902  19.362   9.127  1.00 97.63           C  
ATOM   4576  CB  ARG B 133     -15.651  19.492   6.717  1.00 97.63           C  
ATOM   4577  HB2 ARG B 133     -16.257  18.678   7.114  1.00 97.63           H  
ATOM   4578  HB3 ARG B 133     -14.842  19.044   6.140  1.00 97.63           H  
ATOM   4579  O   ARG B 133     -15.889  19.125   9.812  1.00 97.63           O  
ATOM   4580  CG  ARG B 133     -16.557  20.334   5.794  1.00 97.63           C  
ATOM   4581  HG2 ARG B 133     -17.237  20.934   6.398  1.00 97.63           H  
ATOM   4582  HG3 ARG B 133     -15.943  20.994   5.181  1.00 97.63           H  
ATOM   4583  CD  ARG B 133     -17.393  19.400   4.901  1.00 97.63           C  
ATOM   4584  HD2 ARG B 133     -16.705  18.797   4.308  1.00 97.63           H  
ATOM   4585  HD3 ARG B 133     -17.963  18.723   5.538  1.00 97.63           H  
ATOM   4586  NE  ARG B 133     -18.333  20.096   3.994  1.00 97.63           N  
ATOM   4587  HE  ARG B 133     -19.273  20.265   4.324  1.00 97.63           H  
ATOM   4588  NH1 ARG B 133     -16.963  20.228   2.144  1.00 97.63           N  
ATOM   4589 HH11 ARG B 133     -16.203  19.853   2.693  1.00 97.63           H  
ATOM   4590 HH12 ARG B 133     -16.769  20.591   1.222  1.00 97.63           H  
ATOM   4591  NH2 ARG B 133     -19.078  20.924   2.022  1.00 97.63           N  
ATOM   4592 HH21 ARG B 133     -20.011  20.994   2.402  1.00 97.63           H  
ATOM   4593 HH22 ARG B 133     -18.933  21.235   1.072  1.00 97.63           H  
ATOM   4594  CZ  ARG B 133     -18.118  20.411   2.730  1.00 97.63           C  
ATOM   4595  N   ALA B 134     -13.681  18.931   9.452  1.00 98.09           N  
ATOM   4596  H   ALA B 134     -12.912  19.129   8.829  1.00 98.09           H  
ATOM   4597  CA  ALA B 134     -13.380  18.257  10.721  1.00 98.09           C  
ATOM   4598  HA  ALA B 134     -14.152  17.508  10.896  1.00 98.09           H  
ATOM   4599  C   ALA B 134     -13.416  19.200  11.942  1.00 98.09           C  
ATOM   4600  CB  ALA B 134     -12.028  17.533  10.615  1.00 98.09           C  
ATOM   4601  HB1 ALA B 134     -11.213  18.254  10.559  1.00 98.09           H  
ATOM   4602  HB2 ALA B 134     -12.002  16.891   9.734  1.00 98.09           H  
ATOM   4603  HB3 ALA B 134     -11.881  16.919  11.504  1.00 98.09           H  
ATOM   4604  O   ALA B 134     -13.171  18.763  13.060  1.00 98.09           O  
ATOM   4605  N   GLY B 135     -13.686  20.498  11.754  1.00 97.60           N  
ATOM   4606  H   GLY B 135     -13.866  20.821  10.814  1.00 97.60           H  
ATOM   4607  CA  GLY B 135     -13.638  21.478  12.841  1.00 97.60           C  
ATOM   4608  HA2 GLY B 135     -14.118  22.399  12.509  1.00 97.60           H  
ATOM   4609  HA3 GLY B 135     -14.179  21.091  13.704  1.00 97.60           H  
ATOM   4610  C   GLY B 135     -12.212  21.817  13.285  1.00 97.60           C  
ATOM   4611  O   GLY B 135     -12.018  22.274  14.406  1.00 97.60           O  
ATOM   4612  N   GLN B 136     -11.218  21.623  12.417  1.00 97.62           N  
ATOM   4613  H   GLN B 136     -11.430  21.258  11.499  1.00 97.62           H  
ATOM   4614  CA  GLN B 136      -9.805  21.844  12.723  1.00 97.62           C  
ATOM   4615  HA  GLN B 136      -9.689  22.094  13.778  1.00 97.62           H  
ATOM   4616  C   GLN B 136      -9.239  23.008  11.896  1.00 97.62           C  
ATOM   4617  CB  GLN B 136      -9.035  20.542  12.461  1.00 97.62           C  
ATOM   4618  HB2 GLN B 136      -9.177  20.264  11.417  1.00 97.62           H  
ATOM   4619  HB3 GLN B 136      -7.973  20.719  12.632  1.00 97.62           H  
ATOM   4620  O   GLN B 136      -9.598  23.176  10.732  1.00 97.62           O  
ATOM   4621  CG  GLN B 136      -9.494  19.366  13.348  1.00 97.62           C  
ATOM   4622  HG2 GLN B 136     -10.562  19.194  13.217  1.00 97.62           H  
ATOM   4623  HG3 GLN B 136      -9.317  19.611  14.395  1.00 97.62           H  
ATOM   4624  CD  GLN B 136      -8.774  18.064  13.017  1.00 97.62           C  
ATOM   4625  NE2 GLN B 136      -9.091  16.977  13.684  1.00 97.62           N  
ATOM   4626 HE21 GLN B 136      -8.603  16.136  13.409  1.00 97.62           H  
ATOM   4627 HE22 GLN B 136      -9.837  16.981  14.364  1.00 97.62           H  
ATOM   4628  OE1 GLN B 136      -7.903  17.996  12.159  1.00 97.62           O  
ATOM   4629  N   ASP B 137      -8.327  23.794  12.480  1.00 97.39           N  
ATOM   4630  H   ASP B 137      -8.067  23.604  13.437  1.00 97.39           H  
ATOM   4631  CA  ASP B 137      -7.485  24.734  11.728  1.00 97.39           C  
ATOM   4632  HA  ASP B 137      -8.108  25.280  11.019  1.00 97.39           H  
ATOM   4633  C   ASP B 137      -6.395  23.946  10.968  1.00 97.39           C  
ATOM   4634  CB  ASP B 137      -6.873  25.778  12.690  1.00 97.39           C  
ATOM   4635  HB2 ASP B 137      -7.684  26.375  13.108  1.00 97.39           H  
ATOM   4636  HB3 ASP B 137      -6.384  25.257  13.513  1.00 97.39           H  
ATOM   4637  O   ASP B 137      -5.527  23.353  11.617  1.00 97.39           O  
ATOM   4638  CG  ASP B 137      -5.853  26.731  12.038  1.00 97.39           C  
ATOM   4639  OD1 ASP B 137      -5.606  26.623  10.814  1.00 97.39           O  
ATOM   4640  OD2 ASP B 137      -5.319  27.619  12.732  1.00 97.39           O  
ATOM   4641  N   PRO B 138      -6.365  23.954   9.620  1.00 97.86           N  
ATOM   4642  CA  PRO B 138      -5.359  23.211   8.860  1.00 97.86           C  
ATOM   4643  HA  PRO B 138      -5.444  22.155   9.118  1.00 97.86           H  
ATOM   4644  C   PRO B 138      -3.913  23.637   9.143  1.00 97.86           C  
ATOM   4645  CB  PRO B 138      -5.731  23.409   7.386  1.00 97.86           C  
ATOM   4646  HB2 PRO B 138      -5.530  22.516   6.794  1.00 97.86           H  
ATOM   4647  HB3 PRO B 138      -5.189  24.264   6.983  1.00 97.86           H  
ATOM   4648  O   PRO B 138      -3.006  22.810   9.069  1.00 97.86           O  
ATOM   4649  CG  PRO B 138      -7.223  23.735   7.428  1.00 97.86           C  
ATOM   4650  HG2 PRO B 138      -7.548  24.306   6.558  1.00 97.86           H  
ATOM   4651  HG3 PRO B 138      -7.810  22.820   7.516  1.00 97.86           H  
ATOM   4652  CD  PRO B 138      -7.345  24.539   8.713  1.00 97.86           C  
ATOM   4653  HD2 PRO B 138      -7.090  25.581   8.521  1.00 97.86           H  
ATOM   4654  HD3 PRO B 138      -8.365  24.467   9.089  1.00 97.86           H  
ATOM   4655  N   MET B 139      -3.679  24.898   9.523  1.00 94.93           N  
ATOM   4656  H   MET B 139      -4.473  25.501   9.688  1.00 94.93           H  
ATOM   4657  CA  MET B 139      -2.346  25.390   9.891  1.00 94.93           C  
ATOM   4658  HA  MET B 139      -1.615  24.949   9.213  1.00 94.93           H  
ATOM   4659  C   MET B 139      -1.923  24.975  11.305  1.00 94.93           C  
ATOM   4660  CB  MET B 139      -2.283  26.916   9.749  1.00 94.93           C  
ATOM   4661  HB2 MET B 139      -1.353  27.282  10.185  1.00 94.93           H  
ATOM   4662  HB3 MET B 139      -3.104  27.366  10.309  1.00 94.93           H  
ATOM   4663  O   MET B 139      -0.725  24.963  11.590  1.00 94.93           O  
ATOM   4664  CG  MET B 139      -2.359  27.378   8.289  1.00 94.93           C  
ATOM   4665  HG2 MET B 139      -3.317  27.045   7.890  1.00 94.93           H  
ATOM   4666  HG3 MET B 139      -2.360  28.468   8.282  1.00 94.93           H  
ATOM   4667  SD  MET B 139      -1.052  26.808   7.154  1.00 94.93           S  
ATOM   4668  CE  MET B 139       0.449  27.288   8.049  1.00 94.93           C  
ATOM   4669  HE1 MET B 139       0.528  26.705   8.967  1.00 94.93           H  
ATOM   4670  HE2 MET B 139       1.319  27.084   7.424  1.00 94.93           H  
ATOM   4671  HE3 MET B 139       0.411  28.350   8.292  1.00 94.93           H  
ATOM   4672  N   ALA B 140      -2.865  24.596  12.174  1.00 95.60           N  
ATOM   4673  H   ALA B 140      -3.830  24.591  11.877  1.00 95.60           H  
ATOM   4674  CA  ALA B 140      -2.563  24.051  13.498  1.00 95.60           C  
ATOM   4675  HA  ALA B 140      -1.754  24.636  13.933  1.00 95.60           H  
ATOM   4676  C   ALA B 140      -2.073  22.590  13.444  1.00 95.60           C  
ATOM   4677  CB  ALA B 140      -3.792  24.219  14.397  1.00 95.60           C  
ATOM   4678  HB1 ALA B 140      -3.545  23.908  15.412  1.00 95.60           H  
ATOM   4679  HB2 ALA B 140      -4.101  25.264  14.412  1.00 95.60           H  
ATOM   4680  HB3 ALA B 140      -4.612  23.600  14.032  1.00 95.60           H  
ATOM   4681  O   ALA B 140      -1.512  22.102  14.422  1.00 95.60           O  
ATOM   4682  N   LEU B 141      -2.223  21.904  12.301  1.00 97.30           N  
ATOM   4683  H   LEU B 141      -2.731  22.344  11.547  1.00 97.30           H  
ATOM   4684  CA  LEU B 141      -1.653  20.571  12.058  1.00 97.30           C  
ATOM   4685  HA  LEU B 141      -1.721  19.993  12.980  1.00 97.30           H  
ATOM   4686  C   LEU B 141      -0.160  20.598  11.685  1.00 97.30           C  
ATOM   4687  CB  LEU B 141      -2.459  19.844  10.966  1.00 97.30           C  
ATOM   4688  HB2 LEU B 141      -2.366  20.407  10.037  1.00 97.30           H  
ATOM   4689  HB3 LEU B 141      -2.006  18.867  10.802  1.00 97.30           H  
ATOM   4690  O   LEU B 141       0.447  19.538  11.514  1.00 97.30           O  
ATOM   4691  CG  LEU B 141      -3.953  19.627  11.264  1.00 97.30           C  
ATOM   4692  HG  LEU B 141      -4.455  20.590  11.358  1.00 97.30           H  
ATOM   4693  CD1 LEU B 141      -4.569  18.867  10.091  1.00 97.30           C  
ATOM   4694 HD11 LEU B 141      -4.431  19.446   9.177  1.00 97.30           H  
ATOM   4695 HD12 LEU B 141      -4.088  17.896   9.978  1.00 97.30           H  
ATOM   4696 HD13 LEU B 141      -5.636  18.731  10.267  1.00 97.30           H  
ATOM   4697  CD2 LEU B 141      -4.185  18.811  12.537  1.00 97.30           C  
ATOM   4698 HD21 LEU B 141      -3.837  19.369  13.406  1.00 97.30           H  
ATOM   4699 HD22 LEU B 141      -3.659  17.858  12.477  1.00 97.30           H  
ATOM   4700 HD23 LEU B 141      -5.252  18.626  12.661  1.00 97.30           H  
ATOM   4701  N   ARG B 142       0.454  21.776  11.545  1.00 96.04           N  
ATOM   4702  H   ARG B 142      -0.080  22.614  11.722  1.00 96.04           H  
ATOM   4703  CA  ARG B 142       1.881  21.904  11.225  1.00 96.04           C  
ATOM   4704  HA  ARG B 142       2.062  21.367  10.294  1.00 96.04           H  
ATOM   4705  C   ARG B 142       2.755  21.268  12.314  1.00 96.04           C  
ATOM   4706  CB  ARG B 142       2.196  23.387  11.019  1.00 96.04           C  
ATOM   4707  HB2 ARG B 142       2.182  23.895  11.983  1.00 96.04           H  
ATOM   4708  HB3 ARG B 142       1.426  23.824  10.384  1.00 96.04           H  
ATOM   4709  O   ARG B 142       2.447  21.372  13.496  1.00 96.04           O  
ATOM   4710  CG  ARG B 142       3.548  23.595  10.334  1.00 96.04           C  
ATOM   4711  HG2 ARG B 142       3.515  23.149   9.340  1.00 96.04           H  
ATOM   4712  HG3 ARG B 142       4.350  23.129  10.907  1.00 96.04           H  
ATOM   4713  CD  ARG B 142       3.819  25.094  10.225  1.00 96.04           C  
ATOM   4714  HD2 ARG B 142       3.947  25.495  11.230  1.00 96.04           H  
ATOM   4715  HD3 ARG B 142       2.957  25.586   9.774  1.00 96.04           H  
ATOM   4716  NE  ARG B 142       5.029  25.372   9.434  1.00 96.04           N  
ATOM   4717  HE  ARG B 142       5.894  25.435   9.950  1.00 96.04           H  
ATOM   4718  NH1 ARG B 142       4.085  25.150   7.345  1.00 96.04           N  
ATOM   4719 HH11 ARG B 142       3.284  24.700   7.763  1.00 96.04           H  
ATOM   4720 HH12 ARG B 142       4.168  25.123   6.339  1.00 96.04           H  
ATOM   4721  NH2 ARG B 142       6.176  25.914   7.555  1.00 96.04           N  
ATOM   4722 HH21 ARG B 142       7.004  26.039   8.119  1.00 96.04           H  
ATOM   4723 HH22 ARG B 142       6.254  25.890   6.548  1.00 96.04           H  
ATOM   4724  CZ  ARG B 142       5.088  25.476   8.119  1.00 96.04           C  
ATOM   4725  N   GLU B 143       3.846  20.624  11.905  1.00 95.75           N  
ATOM   4726  H   GLU B 143       3.985  20.551  10.907  1.00 95.75           H  
ATOM   4727  CA  GLU B 143       4.746  19.798  12.732  1.00 95.75           C  
ATOM   4728  HA  GLU B 143       5.530  19.443  12.064  1.00 95.75           H  
ATOM   4729  C   GLU B 143       4.089  18.521  13.318  1.00 95.75           C  
ATOM   4730  CB  GLU B 143       5.465  20.622  13.826  1.00 95.75           C  
ATOM   4731  HB2 GLU B 143       4.739  20.847  14.607  1.00 95.75           H  
ATOM   4732  HB3 GLU B 143       6.229  19.997  14.288  1.00 95.75           H  
ATOM   4733  O   GLU B 143       4.730  17.791  14.074  1.00 95.75           O  
ATOM   4734  CG  GLU B 143       6.116  21.956  13.410  1.00 95.75           C  
ATOM   4735  HG2 GLU B 143       5.408  22.553  12.835  1.00 95.75           H  
ATOM   4736  HG3 GLU B 143       6.310  22.519  14.322  1.00 95.75           H  
ATOM   4737  CD  GLU B 143       7.448  21.825  12.657  1.00 95.75           C  
ATOM   4738  OE1 GLU B 143       7.548  22.442  11.568  1.00 95.75           O  
ATOM   4739  OE2 GLU B 143       8.388  21.230  13.232  1.00 95.75           O  
ATOM   4740  N   SER B 144       2.829  18.199  12.982  1.00 97.17           N  
ATOM   4741  H   SER B 144       2.319  18.810  12.360  1.00 97.17           H  
ATOM   4742  CA  SER B 144       2.149  17.008  13.519  1.00 97.17           C  
ATOM   4743  HA  SER B 144       2.461  16.902  14.558  1.00 97.17           H  
ATOM   4744  C   SER B 144       2.528  15.707  12.801  1.00 97.17           C  
ATOM   4745  CB  SER B 144       0.624  17.174  13.544  1.00 97.17           C  
ATOM   4746  HB2 SER B 144       0.365  18.140  13.977  1.00 97.17           H  
ATOM   4747  HB3 SER B 144       0.194  16.390  14.167  1.00 97.17           H  
ATOM   4748  O   SER B 144       2.848  15.682  11.607  1.00 97.17           O  
ATOM   4749  OG  SER B 144       0.075  17.067  12.245  1.00 97.17           O  
ATOM   4750  HG  SER B 144       0.214  17.923  11.834  1.00 97.17           H  
ATOM   4751  N   ALA B 145       2.382  14.585  13.512  1.00 97.87           N  
ATOM   4752  H   ALA B 145       2.130  14.666  14.487  1.00 97.87           H  
ATOM   4753  CA  ALA B 145       2.430  13.234  12.955  1.00 97.87           C  
ATOM   4754  HA  ALA B 145       3.230  13.196  12.215  1.00 97.87           H  
ATOM   4755  C   ALA B 145       1.121  12.873  12.216  1.00 97.87           C  
ATOM   4756  CB  ALA B 145       2.796  12.253  14.079  1.00 97.87           C  
ATOM   4757  HB1 ALA B 145       3.740  12.547  14.538  1.00 97.87           H  
ATOM   4758  HB2 ALA B 145       2.905  11.248  13.670  1.00 97.87           H  
ATOM   4759  HB3 ALA B 145       2.015  12.240  14.839  1.00 97.87           H  
ATOM   4760  O   ALA B 145       0.497  11.849  12.495  1.00 97.87           O  
ATOM   4761  N   THR B 146       0.681  13.731  11.288  1.00 98.79           N  
ATOM   4762  H   THR B 146       1.224  14.565  11.119  1.00 98.79           H  
ATOM   4763  CA  THR B 146      -0.451  13.441  10.396  1.00 98.79           C  
ATOM   4764  HA  THR B 146      -1.140  12.788  10.932  1.00 98.79           H  
ATOM   4765  C   THR B 146       0.048  12.722   9.143  1.00 98.79           C  
ATOM   4766  CB  THR B 146      -1.246  14.701  10.027  1.00 98.79           C  
ATOM   4767  HB  THR B 146      -0.585  15.404   9.519  1.00 98.79           H  
ATOM   4768  O   THR B 146       0.936  13.234   8.461  1.00 98.79           O  
ATOM   4769  CG2 THR B 146      -2.452  14.406   9.132  1.00 98.79           C  
ATOM   4770 HG21 THR B 146      -2.123  14.028   8.164  1.00 98.79           H  
ATOM   4771 HG22 THR B 146      -3.093  13.664   9.607  1.00 98.79           H  
ATOM   4772 HG23 THR B 146      -3.017  15.324   8.971  1.00 98.79           H  
ATOM   4773  OG1 THR B 146      -1.774  15.305  11.185  1.00 98.79           O  
ATOM   4774  HG1 THR B 146      -1.091  15.853  11.579  1.00 98.79           H  
ATOM   4775  N   GLY B 147      -0.492  11.537   8.845  1.00 98.88           N  
ATOM   4776  H   GLY B 147      -1.228  11.192   9.445  1.00 98.88           H  
ATOM   4777  CA  GLY B 147      -0.178  10.776   7.628  1.00 98.88           C  
ATOM   4778  HA2 GLY B 147      -0.345   9.714   7.806  1.00 98.88           H  
ATOM   4779  HA3 GLY B 147       0.875  10.912   7.381  1.00 98.88           H  
ATOM   4780  C   GLY B 147      -1.014  11.204   6.416  1.00 98.88           C  
ATOM   4781  O   GLY B 147      -2.100  11.762   6.573  1.00 98.88           O  
ATOM   4782  N   VAL B 148      -0.533  10.923   5.203  1.00 98.95           N  
ATOM   4783  H   VAL B 148       0.350  10.436   5.153  1.00 98.95           H  
ATOM   4784  CA  VAL B 148      -1.201  11.251   3.932  1.00 98.95           C  
ATOM   4785  HA  VAL B 148      -2.259  11.434   4.123  1.00 98.95           H  
ATOM   4786  C   VAL B 148      -1.101  10.074   2.960  1.00 98.95           C  
ATOM   4787  CB  VAL B 148      -0.615  12.535   3.309  1.00 98.95           C  
ATOM   4788  HB  VAL B 148       0.454  12.397   3.143  1.00 98.95           H  
ATOM   4789  O   VAL B 148      -0.023   9.736   2.474  1.00 98.95           O  
ATOM   4790  CG1 VAL B 148      -1.279  12.868   1.967  1.00 98.95           C  
ATOM   4791 HG11 VAL B 148      -0.825  13.772   1.562  1.00 98.95           H  
ATOM   4792 HG12 VAL B 148      -1.107  12.066   1.249  1.00 98.95           H  
ATOM   4793 HG13 VAL B 148      -2.350  13.021   2.100  1.00 98.95           H  
ATOM   4794  CG2 VAL B 148      -0.810  13.744   4.232  1.00 98.95           C  
ATOM   4795 HG21 VAL B 148      -0.519  14.660   3.718  1.00 98.95           H  
ATOM   4796 HG22 VAL B 148      -1.851  13.815   4.547  1.00 98.95           H  
ATOM   4797 HG23 VAL B 148      -0.179  13.639   5.115  1.00 98.95           H  
ATOM   4798  N   PHE B 149      -2.244   9.469   2.644  1.00 98.93           N  
ATOM   4799  H   PHE B 149      -3.094   9.800   3.079  1.00 98.93           H  
ATOM   4800  CA  PHE B 149      -2.349   8.284   1.795  1.00 98.93           C  
ATOM   4801  HA  PHE B 149      -1.366   8.011   1.410  1.00 98.93           H  
ATOM   4802  C   PHE B 149      -3.262   8.595   0.607  1.00 98.93           C  
ATOM   4803  CB  PHE B 149      -2.870   7.106   2.636  1.00 98.93           C  
ATOM   4804  HB2 PHE B 149      -2.944   6.228   1.994  1.00 98.93           H  
ATOM   4805  HB3 PHE B 149      -3.877   7.336   2.986  1.00 98.93           H  
ATOM   4806  O   PHE B 149      -4.447   8.878   0.789  1.00 98.93           O  
ATOM   4807  CG  PHE B 149      -2.010   6.759   3.840  1.00 98.93           C  
ATOM   4808  CD1 PHE B 149      -1.057   5.726   3.755  1.00 98.93           C  
ATOM   4809  HD1 PHE B 149      -0.934   5.176   2.835  1.00 98.93           H  
ATOM   4810  CD2 PHE B 149      -2.163   7.468   5.049  1.00 98.93           C  
ATOM   4811  HD2 PHE B 149      -2.895   8.259   5.121  1.00 98.93           H  
ATOM   4812  CE1 PHE B 149      -0.268   5.401   4.873  1.00 98.93           C  
ATOM   4813  HE1 PHE B 149       0.453   4.599   4.809  1.00 98.93           H  
ATOM   4814  CE2 PHE B 149      -1.368   7.149   6.164  1.00 98.93           C  
ATOM   4815  HE2 PHE B 149      -1.490   7.688   7.092  1.00 98.93           H  
ATOM   4816  CZ  PHE B 149      -0.422   6.114   6.075  1.00 98.93           C  
ATOM   4817  HZ  PHE B 149       0.184   5.863   6.933  1.00 98.93           H  
ATOM   4818  N   VAL B 150      -2.725   8.559  -0.615  1.00 98.89           N  
ATOM   4819  H   VAL B 150      -1.741   8.349  -0.701  1.00 98.89           H  
ATOM   4820  CA  VAL B 150      -3.454   8.961  -1.831  1.00 98.89           C  
ATOM   4821  HA  VAL B 150      -4.477   9.227  -1.567  1.00 98.89           H  
ATOM   4822  C   VAL B 150      -3.532   7.810  -2.832  1.00 98.89           C  
ATOM   4823  CB  VAL B 150      -2.817  10.218  -2.459  1.00 98.89           C  
ATOM   4824  HB  VAL B 150      -1.769  10.016  -2.682  1.00 98.89           H  
ATOM   4825  O   VAL B 150      -2.515   7.247  -3.222  1.00 98.89           O  
ATOM   4826  CG1 VAL B 150      -3.515  10.628  -3.760  1.00 98.89           C  
ATOM   4827 HG11 VAL B 150      -4.576  10.808  -3.586  1.00 98.89           H  
ATOM   4828 HG12 VAL B 150      -3.049  11.532  -4.153  1.00 98.89           H  
ATOM   4829 HG13 VAL B 150      -3.389   9.845  -4.508  1.00 98.89           H  
ATOM   4830  CG2 VAL B 150      -2.897  11.418  -1.504  1.00 98.89           C  
ATOM   4831 HG21 VAL B 150      -2.462  12.299  -1.976  1.00 98.89           H  
ATOM   4832 HG22 VAL B 150      -2.333  11.207  -0.595  1.00 98.89           H  
ATOM   4833 HG23 VAL B 150      -3.935  11.624  -1.241  1.00 98.89           H  
ATOM   4834  N   GLY B 151      -4.739   7.487  -3.295  1.00 98.81           N  
ATOM   4835  H   GLY B 151      -5.542   7.942  -2.886  1.00 98.81           H  
ATOM   4836  CA  GLY B 151      -4.957   6.580  -4.421  1.00 98.81           C  
ATOM   4837  HA2 GLY B 151      -4.175   5.821  -4.438  1.00 98.81           H  
ATOM   4838  HA3 GLY B 151      -5.915   6.078  -4.288  1.00 98.81           H  
ATOM   4839  C   GLY B 151      -4.989   7.320  -5.762  1.00 98.81           C  
ATOM   4840  O   GLY B 151      -5.875   8.150  -5.975  1.00 98.81           O  
ATOM   4841  N   MET B 152      -4.075   6.994  -6.681  1.00 97.79           N  
ATOM   4842  H   MET B 152      -3.393   6.288  -6.445  1.00 97.79           H  
ATOM   4843  CA  MET B 152      -4.017   7.528  -8.056  1.00 97.79           C  
ATOM   4844  HA  MET B 152      -5.022   7.772  -8.399  1.00 97.79           H  
ATOM   4845  C   MET B 152      -3.431   6.479  -9.017  1.00 97.79           C  
ATOM   4846  CB  MET B 152      -3.156   8.803  -8.112  1.00 97.79           C  
ATOM   4847  HB2 MET B 152      -2.894   8.997  -9.153  1.00 97.79           H  
ATOM   4848  HB3 MET B 152      -2.235   8.641  -7.551  1.00 97.79           H  
ATOM   4849  O   MET B 152      -2.659   5.632  -8.585  1.00 97.79           O  
ATOM   4850  CG  MET B 152      -3.866  10.050  -7.572  1.00 97.79           C  
ATOM   4851  HG2 MET B 152      -4.183   9.858  -6.547  1.00 97.79           H  
ATOM   4852  HG3 MET B 152      -4.759  10.233  -8.170  1.00 97.79           H  
ATOM   4853  SD  MET B 152      -2.859  11.560  -7.549  1.00 97.79           S  
ATOM   4854  CE  MET B 152      -2.652  11.830  -9.326  1.00 97.79           C  
ATOM   4855  HE1 MET B 152      -2.049  11.035  -9.764  1.00 97.79           H  
ATOM   4856  HE2 MET B 152      -3.637  11.818  -9.793  1.00 97.79           H  
ATOM   4857  HE3 MET B 152      -2.170  12.791  -9.505  1.00 97.79           H  
ATOM   4858  N   ILE B 153      -3.779   6.544 -10.311  1.00 92.77           N  
ATOM   4859  H   ILE B 153      -4.431   7.262 -10.592  1.00 92.77           H  
ATOM   4860  CA  ILE B 153      -3.305   5.584 -11.340  1.00 92.77           C  
ATOM   4861  HA  ILE B 153      -2.888   4.710 -10.840  1.00 92.77           H  
ATOM   4862  C   ILE B 153      -2.177   6.173 -12.203  1.00 92.77           C  
ATOM   4863  CB  ILE B 153      -4.474   5.085 -12.233  1.00 92.77           C  
ATOM   4864  HB  ILE B 153      -4.799   5.909 -12.868  1.00 92.77           H  
ATOM   4865  O   ILE B 153      -1.210   5.495 -12.540  1.00 92.77           O  
ATOM   4866  CG1 ILE B 153      -5.686   4.644 -11.382  1.00 92.77           C  
ATOM   4867 HG12 ILE B 153      -6.085   5.542 -10.910  1.00 92.77           H  
ATOM   4868 HG13 ILE B 153      -5.356   3.954 -10.605  1.00 92.77           H  
ATOM   4869  CG2 ILE B 153      -4.002   3.943 -13.150  1.00 92.77           C  
ATOM   4870 HG21 ILE B 153      -3.150   4.255 -13.754  1.00 92.77           H  
ATOM   4871 HG22 ILE B 153      -3.702   3.087 -12.545  1.00 92.77           H  
ATOM   4872 HG23 ILE B 153      -4.793   3.646 -13.839  1.00 92.77           H  
ATOM   4873  CD1 ILE B 153      -6.858   4.014 -12.146  1.00 92.77           C  
ATOM   4874 HD11 ILE B 153      -6.576   3.044 -12.554  1.00 92.77           H  
ATOM   4875 HD12 ILE B 153      -7.170   4.674 -12.956  1.00 92.77           H  
ATOM   4876 HD13 ILE B 153      -7.694   3.869 -11.461  1.00 92.77           H  
ATOM   4877  N   GLY B 154      -2.291   7.446 -12.584  1.00 87.91           N  
ATOM   4878  H   GLY B 154      -3.086   7.986 -12.273  1.00 87.91           H  
ATOM   4879  CA  GLY B 154      -1.354   8.107 -13.492  1.00 87.91           C  
ATOM   4880  HA2 GLY B 154      -1.354   7.583 -14.448  1.00 87.91           H  
ATOM   4881  HA3 GLY B 154      -0.347   8.060 -13.079  1.00 87.91           H  
ATOM   4882  C   GLY B 154      -1.723   9.568 -13.733  1.00 87.91           C  
ATOM   4883  O   GLY B 154      -2.683  10.076 -13.151  1.00 87.91           O  
ATOM   4884  N   SER B 155      -0.971  10.239 -14.608  1.00 83.68           N  
ATOM   4885  H   SER B 155      -0.203   9.759 -15.056  1.00 83.68           H  
ATOM   4886  CA  SER B 155      -1.214  11.631 -14.997  1.00 83.68           C  
ATOM   4887  HA  SER B 155      -2.159  11.971 -14.572  1.00 83.68           H  
ATOM   4888  C   SER B 155      -1.296  11.780 -16.515  1.00 83.68           C  
ATOM   4889  CB  SER B 155      -0.119  12.543 -14.444  1.00 83.68           C  
ATOM   4890  HB2 SER B 155       0.840  12.299 -14.899  1.00 83.68           H  
ATOM   4891  HB3 SER B 155      -0.045  12.427 -13.362  1.00 83.68           H  
ATOM   4892  O   SER B 155      -0.286  11.747 -17.214  1.00 83.68           O  
ATOM   4893  OG  SER B 155      -0.478  13.870 -14.752  1.00 83.68           O  
ATOM   4894  HG  SER B 155      -1.018  14.163 -14.015  1.00 83.68           H  
ATOM   4895  N   GLU B 156      -2.502  12.013 -17.035  1.00 88.71           N  
ATOM   4896  H   GLU B 156      -3.308  11.978 -16.428  1.00 88.71           H  
ATOM   4897  CA  GLU B 156      -2.698  12.390 -18.444  1.00 88.71           C  
ATOM   4898  HA  GLU B 156      -2.073  11.755 -19.072  1.00 88.71           H  
ATOM   4899  C   GLU B 156      -2.279  13.849 -18.728  1.00 88.71           C  
ATOM   4900  CB  GLU B 156      -4.163  12.169 -18.849  1.00 88.71           C  
ATOM   4901  HB2 GLU B 156      -4.287  12.521 -19.873  1.00 88.71           H  
ATOM   4902  HB3 GLU B 156      -4.801  12.766 -18.198  1.00 88.71           H  
ATOM   4903  O   GLU B 156      -2.203  14.266 -19.886  1.00 88.71           O  
ATOM   4904  CG  GLU B 156      -4.612  10.698 -18.786  1.00 88.71           C  
ATOM   4905  HG2 GLU B 156      -3.908  10.096 -19.361  1.00 88.71           H  
ATOM   4906  HG3 GLU B 156      -4.589  10.359 -17.751  1.00 88.71           H  
ATOM   4907  CD  GLU B 156      -6.024  10.493 -19.355  1.00 88.71           C  
ATOM   4908  OE1 GLU B 156      -6.417   9.328 -19.589  1.00 88.71           O  
ATOM   4909  OE2 GLU B 156      -6.722  11.496 -19.631  1.00 88.71           O  
ATOM   4910  N   HIS B 157      -1.997  14.646 -17.687  1.00 88.99           N  
ATOM   4911  H   HIS B 157      -2.023  14.252 -16.758  1.00 88.99           H  
ATOM   4912  CA  HIS B 157      -1.477  16.009 -17.843  1.00 88.99           C  
ATOM   4913  HA  HIS B 157      -2.012  16.494 -18.659  1.00 88.99           H  
ATOM   4914  C   HIS B 157       0.005  16.003 -18.247  1.00 88.99           C  
ATOM   4915  CB  HIS B 157      -1.757  16.824 -16.571  1.00 88.99           C  
ATOM   4916  HB2 HIS B 157      -1.177  16.423 -15.740  1.00 88.99           H  
ATOM   4917  HB3 HIS B 157      -2.806  16.715 -16.293  1.00 88.99           H  
ATOM   4918  O   HIS B 157       0.416  16.850 -19.041  1.00 88.99           O  
ATOM   4919  CG  HIS B 157      -1.483  18.302 -16.732  1.00 88.99           C  
ATOM   4920  CD2 HIS B 157      -0.612  19.041 -15.988  1.00 88.99           C  
ATOM   4921  HD2 HIS B 157       0.017  18.670 -15.191  1.00 88.99           H  
ATOM   4922  ND1 HIS B 157      -2.108  19.147 -17.660  1.00 88.99           N  
ATOM   4923  HD1 HIS B 157      -1.580  20.363 -17.451  1.00 88.99           H  
ATOM   4924  CE1 HIS B 157      -1.833  21.248 -18.016  1.00 88.99           C  
ATOM   4925  HE1 HIS B 157      -0.693  20.335 -16.446  1.00 88.99           H  
ATOM   4926  NE2 HIS B 157      -0.161  21.124 -16.108  1.00 88.99           N  
ATOM   4927  N   ALA B 158       0.773  14.987 -17.832  1.00 83.35           N  
ATOM   4928  H   ALA B 158       0.384  14.343 -17.158  1.00 83.35           H  
ATOM   4929  CA  ALA B 158       2.175  14.807 -18.217  1.00 83.35           C  
ATOM   4930  HA  ALA B 158       2.753  15.626 -17.789  1.00 83.35           H  
ATOM   4931  C   ALA B 158       2.385  14.833 -19.746  1.00 83.35           C  
ATOM   4932  CB  ALA B 158       2.680  13.489 -17.615  1.00 83.35           C  
ATOM   4933  HB1 ALA B 158       2.153  12.645 -18.060  1.00 83.35           H  
ATOM   4934  HB2 ALA B 158       3.747  13.382 -17.808  1.00 83.35           H  
ATOM   4935  HB3 ALA B 158       2.509  13.475 -16.539  1.00 83.35           H  
ATOM   4936  O   ALA B 158       3.222  15.595 -20.234  1.00 83.35           O  
ATOM   4937  N   GLU B 159       1.582  14.078 -20.512  1.00 77.24           N
[truncated: 1,861,066 more chars]
