# Supplementary material for: Module-Based Polyketide Synthase Engineering for de Novo Polyketide Biosynthesis
Source: ACS Synth Biol. 2023 Oct 23;12(11):3148–55. doi: 10.1021/acssynbio.3c00282 (PMC10661043; doi:10.1021/acssynbio.3c00282)
Supplement: Supplementary file 2 — sb3c00282_si_002.zip [file sb3c00282_si_002.zip › Final_PKS_Structures/menzella_pdbs/epoM7_ACP_epoM7_KSAT_dimer.pdb]

ATOM      1  N   LEU A   1      -1.824  50.044 -14.778  1.00 69.98           N  
ATOM      2  H   LEU A   1      -1.585  50.054 -15.759  1.00 69.98           H  
ATOM      3  H2  LEU A   1      -2.493  50.776 -14.589  1.00 69.98           H  
ATOM      4  H3  LEU A   1      -2.248  49.154 -14.561  1.00 69.98           H  
ATOM      5  CA  LEU A   1      -0.613  50.234 -13.944  1.00 69.98           C  
ATOM      6  HA  LEU A   1      -0.933  50.199 -12.902  1.00 69.98           H  
ATOM      7  C   LEU A   1      -0.017  51.630 -14.091  1.00 69.98           C  
ATOM      8  CB  LEU A   1       0.411  49.103 -14.128  1.00 69.98           C  
ATOM      9  HB2 LEU A   1       1.404  49.451 -13.845  1.00 69.98           H  
ATOM     10  HB3 LEU A   1       0.442  48.804 -15.175  1.00 69.98           H  
ATOM     11  O   LEU A   1      -0.177  52.395 -13.155  1.00 69.98           O  
ATOM     12  CG  LEU A   1       0.041  47.898 -13.240  1.00 69.98           C  
ATOM     13  HG  LEU A   1      -1.015  47.667 -13.376  1.00 69.98           H  
ATOM     14  CD1 LEU A   1       0.854  46.676 -13.640  1.00 69.98           C  
ATOM     15 HD11 LEU A   1       0.573  45.823 -13.023  1.00 69.98           H  
ATOM     16 HD12 LEU A   1       0.683  46.415 -14.684  1.00 69.98           H  
ATOM     17 HD13 LEU A   1       1.917  46.867 -13.489  1.00 69.98           H  
ATOM     18  CD2 LEU A   1       0.302  48.208 -11.765  1.00 69.98           C  
ATOM     19 HD21 LEU A   1       0.078  47.327 -11.164  1.00 69.98           H  
ATOM     20 HD22 LEU A   1       1.352  48.458 -11.613  1.00 69.98           H  
ATOM     21 HD23 LEU A   1      -0.327  49.019 -11.399  1.00 69.98           H  
ATOM     22  N   GLN A   2       0.581  52.012 -15.229  1.00 68.65           N  
ATOM     23  H   GLN A   2       0.771  51.334 -15.953  1.00 68.65           H  
ATOM     24  CA  GLN A   2       1.170  53.359 -15.411  1.00 68.65           C  
ATOM     25  HA  GLN A   2       2.031  53.467 -14.751  1.00 68.65           H  
ATOM     26  C   GLN A   2       0.202  54.513 -15.080  1.00 68.65           C  
ATOM     27  CB  GLN A   2       1.643  53.521 -16.863  1.00 68.65           C  
ATOM     28  HB2 GLN A   2       1.883  54.570 -17.035  1.00 68.65           H  
ATOM     29  HB3 GLN A   2       0.827  53.248 -17.532  1.00 68.65           H  
ATOM     30  O   GLN A   2       0.579  55.455 -14.390  1.00 68.65           O  
ATOM     31  CG  GLN A   2       2.893  52.694 -17.210  1.00 68.65           C  
ATOM     32  HG2 GLN A   2       2.709  51.637 -17.019  1.00 68.65           H  
ATOM     33  HG3 GLN A   2       3.724  53.019 -16.585  1.00 68.65           H  
ATOM     34  CD  GLN A   2       3.291  52.853 -18.678  1.00 68.65           C  
ATOM     35  NE2 GLN A   2       4.470  52.424 -19.066  1.00 68.65           N  
ATOM     36 HE21 GLN A   2       4.690  52.536 -20.045  1.00 68.65           H  
ATOM     37 HE22 GLN A   2       5.123  51.988 -18.430  1.00 68.65           H  
ATOM     38  OE1 GLN A   2       2.536  53.346 -19.498  1.00 68.65           O  
ATOM     39  N   SER A   3      -1.055  54.401 -15.522  1.00 75.41           N  
ATOM     40  H   SER A   3      -1.286  53.624 -16.125  1.00 75.41           H  
ATOM     41  CA  SER A   3      -2.138  55.365 -15.275  1.00 75.41           C  
ATOM     42  HA  SER A   3      -1.757  56.372 -15.442  1.00 75.41           H  
ATOM     43  C   SER A   3      -2.728  55.342 -13.858  1.00 75.41           C  
ATOM     44  CB  SER A   3      -3.263  55.100 -16.282  1.00 75.41           C  
ATOM     45  HB2 SER A   3      -4.125  55.722 -16.042  1.00 75.41           H  
ATOM     46  HB3 SER A   3      -2.914  55.362 -17.280  1.00 75.41           H  
ATOM     47  O   SER A   3      -3.526  56.216 -13.528  1.00 75.41           O  
ATOM     48  OG  SER A   3      -3.637  53.725 -16.269  1.00 75.41           O  
ATOM     49  HG  SER A   3      -4.449  53.650 -16.777  1.00 75.41           H  
ATOM     50  N   ALA A   4      -2.378  54.356 -13.027  1.00 76.35           N  
ATOM     51  H   ALA A   4      -1.594  53.772 -13.281  1.00 76.35           H  
ATOM     52  CA  ALA A   4      -2.811  54.307 -11.636  1.00 76.35           C  
ATOM     53  HA  ALA A   4      -3.802  54.752 -11.554  1.00 76.35           H  
ATOM     54  C   ALA A   4      -1.850  55.133 -10.771  1.00 76.35           C  
ATOM     55  CB  ALA A   4      -2.924  52.848 -11.174  1.00 76.35           C  
ATOM     56  HB1 ALA A   4      -3.266  52.818 -10.140  1.00 76.35           H  
ATOM     57  HB2 ALA A   4      -3.641  52.316 -11.799  1.00 76.35           H  
ATOM     58  HB3 ALA A   4      -1.951  52.359 -11.230  1.00 76.35           H  
ATOM     59  O   ALA A   4      -0.623  55.060 -10.946  1.00 76.35           O  
ATOM     60  N   ARG A   5      -2.412  55.892  -9.821  1.00 75.60           N  
ATOM     61  H   ARG A   5      -3.412  55.838  -9.687  1.00 75.60           H  
ATOM     62  CA  ARG A   5      -1.623  56.579  -8.791  1.00 75.60           C  
ATOM     63  HA  ARG A   5      -0.959  57.292  -9.279  1.00 75.60           H  
ATOM     64  C   ARG A   5      -0.782  55.544  -8.032  1.00 75.60           C  
ATOM     65  CB  ARG A   5      -2.527  57.329  -7.810  1.00 75.60           C  
ATOM     66  HB2 ARG A   5      -1.890  57.798  -7.058  1.00 75.60           H  
ATOM     67  HB3 ARG A   5      -3.179  56.615  -7.308  1.00 75.60           H  
ATOM     68  O   ARG A   5      -1.257  54.416  -7.897  1.00 75.60           O  
ATOM     69  CG  ARG A   5      -3.345  58.447  -8.469  1.00 75.60           C  
ATOM     70  HG2 ARG A   5      -3.940  58.054  -9.293  1.00 75.60           H  
ATOM     71  HG3 ARG A   5      -2.662  59.202  -8.859  1.00 75.60           H  
ATOM     72  CD  ARG A   5      -4.274  59.102  -7.445  1.00 75.60           C  
ATOM     73  HD2 ARG A   5      -4.712  59.996  -7.891  1.00 75.60           H  
ATOM     74  HD3 ARG A   5      -3.690  59.389  -6.570  1.00 75.60           H  
ATOM     75  NE  ARG A   5      -5.346  58.179  -7.054  1.00 75.60           N  
ATOM     76  HE  ARG A   5      -5.245  57.207  -7.312  1.00 75.60           H  
ATOM     77  NH1 ARG A   5      -6.434  59.508  -5.539  1.00 75.60           N  
ATOM     78 HH11 ARG A   5      -5.620  60.106  -5.557  1.00 75.60           H  
ATOM     79 HH12 ARG A   5      -7.100  59.569  -4.782  1.00 75.60           H  
ATOM     80  NH2 ARG A   5      -7.095  57.391  -5.909  1.00 75.60           N  
ATOM     81 HH21 ARG A   5      -6.754  56.496  -6.230  1.00 75.60           H  
ATOM     82 HH22 ARG A   5      -7.665  57.394  -5.075  1.00 75.60           H  
ATOM     83  CZ  ARG A   5      -6.295  58.377  -6.173  1.00 75.60           C  
ATOM     84  N   PRO A   6       0.446  55.868  -7.589  1.00 70.97           N  
ATOM     85  CA  PRO A   6       1.356  54.893  -6.985  1.00 70.97           C  
ATOM     86  HA  PRO A   6       1.725  54.237  -7.773  1.00 70.97           H  
ATOM     87  C   PRO A   6       0.708  54.025  -5.899  1.00 70.97           C  
ATOM     88  CB  PRO A   6       2.528  55.717  -6.446  1.00 70.97           C  
ATOM     89  HB2 PRO A   6       3.459  55.150  -6.456  1.00 70.97           H  
ATOM     90  HB3 PRO A   6       2.309  56.074  -5.440  1.00 70.97           H  
ATOM     91  O   PRO A   6       0.850  52.807  -5.945  1.00 70.97           O  
ATOM     92  CG  PRO A   6       2.573  56.906  -7.404  1.00 70.97           C  
ATOM     93  HG2 PRO A   6       3.057  57.772  -6.953  1.00 70.97           H  
ATOM     94  HG3 PRO A   6       3.078  56.617  -8.326  1.00 70.97           H  
ATOM     95  CD  PRO A   6       1.096  57.167  -7.686  1.00 70.97           C  
ATOM     96  HD2 PRO A   6       0.687  57.833  -6.926  1.00 70.97           H  
ATOM     97  HD3 PRO A   6       0.991  57.610  -8.676  1.00 70.97           H  
ATOM     98  N   GLU A   7      -0.081  54.637  -5.015  1.00 73.03           N  
ATOM     99  H   GLU A   7      -0.151  55.644  -5.056  1.00 73.03           H  
ATOM    100  CA  GLU A   7      -0.835  53.988  -3.940  1.00 73.03           C  
ATOM    101  HA  GLU A   7      -0.140  53.390  -3.351  1.00 73.03           H  
ATOM    102  C   GLU A   7      -1.923  53.010  -4.430  1.00 73.03           C  
ATOM    103  CB  GLU A   7      -1.415  55.076  -3.005  1.00 73.03           C  
ATOM    104  HB2 GLU A   7      -0.595  55.664  -2.594  1.00 73.03           H  
ATOM    105  HB3 GLU A   7      -1.872  54.553  -2.164  1.00 73.03           H  
ATOM    106  O   GLU A   7      -2.189  51.999  -3.785  1.00 73.03           O  
ATOM    107  CG  GLU A   7      -2.486  56.041  -3.575  1.00 73.03           C  
ATOM    108  HG2 GLU A   7      -3.061  56.411  -2.726  1.00 73.03           H  
ATOM    109  HG3 GLU A   7      -3.183  55.484  -4.202  1.00 73.03           H  
ATOM    110  CD  GLU A   7      -1.976  57.272  -4.356  1.00 73.03           C  
ATOM    111  OE1 GLU A   7      -2.785  58.213  -4.553  1.00 73.03           O  
ATOM    112  OE2 GLU A   7      -0.815  57.268  -4.832  1.00 73.03           O  
ATOM    113  N   ASP A   8      -2.512  53.253  -5.605  1.00 81.58           N  
ATOM    114  H   ASP A   8      -2.199  54.058  -6.128  1.00 81.58           H  
ATOM    115  CA  ASP A   8      -3.552  52.404  -6.198  1.00 81.58           C  
ATOM    116  HA  ASP A   8      -4.169  51.990  -5.400  1.00 81.58           H  
ATOM    117  C   ASP A   8      -2.958  51.217  -6.995  1.00 81.58           C  
ATOM    118  CB  ASP A   8      -4.462  53.250  -7.116  1.00 81.58           C  
ATOM    119  HB2 ASP A   8      -5.163  52.579  -7.612  1.00 81.58           H  
ATOM    120  HB3 ASP A   8      -3.848  53.699  -7.896  1.00 81.58           H  
ATOM    121  O   ASP A   8      -3.675  50.275  -7.349  1.00 81.58           O  
ATOM    122  CG  ASP A   8      -5.295  54.355  -6.442  1.00 81.58           C  
ATOM    123  OD1 ASP A   8      -5.838  54.151  -5.339  1.00 81.58           O  
ATOM    124  OD2 ASP A   8      -5.502  55.411  -7.095  1.00 81.58           O  
ATOM    125  N   ARG A   9      -1.654  51.241  -7.327  1.00 82.01           N  
ATOM    126  H   ARG A   9      -1.100  52.001  -6.957  1.00 82.01           H  
ATOM    127  CA  ARG A   9      -1.031  50.275  -8.259  1.00 82.01           C  
ATOM    128  HA  ARG A   9      -1.596  50.286  -9.192  1.00 82.01           H  
ATOM    129  C   ARG A   9      -1.100  48.833  -7.771  1.00 82.01           C  
ATOM    130  CB  ARG A   9       0.433  50.642  -8.549  1.00 82.01           C  
ATOM    131  HB2 ARG A   9       0.963  50.815  -7.613  1.00 82.01           H  
ATOM    132  HB3 ARG A   9       0.909  49.804  -9.059  1.00 82.01           H  
ATOM    133  O   ARG A   9      -1.356  47.950  -8.590  1.00 82.01           O  
ATOM    134  CG  ARG A   9       0.553  51.862  -9.462  1.00 82.01           C  
ATOM    135  HG2 ARG A   9       0.078  51.644 -10.418  1.00 82.01           H  
ATOM    136  HG3 ARG A   9       0.050  52.711  -8.999  1.00 82.01           H  
ATOM    137  CD  ARG A   9       2.016  52.229  -9.707  1.00 82.01           C  
ATOM    138  HD2 ARG A   9       2.504  52.388  -8.745  1.00 82.01           H  
ATOM    139  HD3 ARG A   9       2.508  51.402 -10.218  1.00 82.01           H  
ATOM    140  NE  ARG A   9       2.103  53.452 -10.524  1.00 82.01           N  
ATOM    141  HE  ARG A   9       1.230  53.892 -10.776  1.00 82.01           H  
ATOM    142  NH1 ARG A   9       4.395  53.596 -10.592  1.00 82.01           N  
ATOM    143 HH11 ARG A   9       5.241  54.043 -10.915  1.00 82.01           H  
ATOM    144 HH12 ARG A   9       4.460  52.784  -9.994  1.00 82.01           H  
ATOM    145  NH2 ARG A   9       3.139  55.101 -11.677  1.00 82.01           N  
ATOM    146 HH21 ARG A   9       2.231  55.437 -11.964  1.00 82.01           H  
ATOM    147 HH22 ARG A   9       3.978  55.566 -11.992  1.00 82.01           H  
ATOM    148  CZ  ARG A   9       3.213  54.043 -10.922  1.00 82.01           C  
ATOM    149  N   GLN A  10      -0.905  48.598  -6.472  1.00 84.63           N  
ATOM    150  H   GLN A  10      -0.698  49.376  -5.862  1.00 84.63           H  
ATOM    151  CA  GLN A  10      -0.942  47.246  -5.911  1.00 84.63           C  
ATOM    152  HA  GLN A  10      -0.327  46.592  -6.530  1.00 84.63           H  
ATOM    153  C   GLN A  10      -2.354  46.672  -5.968  1.00 84.63           C  
ATOM    154  CB  GLN A  10      -0.355  47.239  -4.493  1.00 84.63           C  
ATOM    155  HB2 GLN A  10       0.618  47.728  -4.504  1.00 84.63           H  
ATOM    156  HB3 GLN A  10      -1.012  47.782  -3.814  1.00 84.63           H  
ATOM    157  O   GLN A  10      -2.531  45.567  -6.463  1.00 84.63           O  
ATOM    158  CG  GLN A  10      -0.187  45.792  -4.000  1.00 84.63           C  
ATOM    159  HG2 GLN A  10      -1.167  45.322  -3.921  1.00 84.63           H  
ATOM    160  HG3 GLN A  10       0.406  45.231  -4.722  1.00 84.63           H  
ATOM    161  CD  GLN A  10       0.490  45.675  -2.642  1.00 84.63           C  
ATOM    162  NE2 GLN A  10       0.501  44.499  -2.064  1.00 84.63           N  
ATOM    163 HE21 GLN A  10      -0.007  43.737  -2.490  1.00 84.63           H  
ATOM    164 HE22 GLN A  10       1.008  44.422  -1.194  1.00 84.63           H  
ATOM    165  OE1 GLN A  10       0.993  46.626  -2.069  1.00 84.63           O  
ATOM    166  N   LEU A  11      -3.372  47.449  -5.590  1.00 84.86           N  
ATOM    167  H   LEU A  11      -3.169  48.370  -5.228  1.00 84.86           H  
ATOM    168  CA  LEU A  11      -4.768  47.007  -5.636  1.00 84.86           C  
ATOM    169  HA  LEU A  11      -4.858  46.104  -5.032  1.00 84.86           H  
ATOM    170  C   LEU A  11      -5.223  46.665  -7.069  1.00 84.86           C  
ATOM    171  CB  LEU A  11      -5.642  48.121  -5.032  1.00 84.86           C  
ATOM    172  HB2 LEU A  11      -5.823  48.876  -5.797  1.00 84.86           H  
ATOM    173  HB3 LEU A  11      -5.115  48.609  -4.212  1.00 84.86           H  
ATOM    174  O   LEU A  11      -5.930  45.682  -7.292  1.00 84.86           O  
ATOM    175  CG  LEU A  11      -6.980  47.577  -4.503  1.00 84.86           C  
ATOM    176  HG  LEU A  11      -7.338  46.775  -5.149  1.00 84.86           H  
ATOM    177  CD1 LEU A  11      -6.823  47.043  -3.077  1.00 84.86           C  
ATOM    178 HD11 LEU A  11      -7.773  46.642  -2.726  1.00 84.86           H  
ATOM    179 HD12 LEU A  11      -6.085  46.241  -3.060  1.00 84.86           H  
ATOM    180 HD13 LEU A  11      -6.498  47.840  -2.407  1.00 84.86           H  
ATOM    181  CD2 LEU A  11      -8.039  48.677  -4.494  1.00 84.86           C  
ATOM    182 HD21 LEU A  11      -8.200  49.040  -5.510  1.00 84.86           H  
ATOM    183 HD22 LEU A  11      -7.707  49.505  -3.867  1.00 84.86           H  
ATOM    184 HD23 LEU A  11      -8.976  48.281  -4.104  1.00 84.86           H  
ATOM    185  N   VAL A  12      -4.780  47.455  -8.056  1.00 87.18           N  
ATOM    186  H   VAL A  12      -4.236  48.265  -7.796  1.00 87.18           H  
ATOM    187  CA  VAL A  12      -5.014  47.183  -9.486  1.00 87.18           C  
ATOM    188  HA  VAL A  12      -6.086  47.065  -9.647  1.00 87.18           H  
ATOM    189  C   VAL A  12      -4.362  45.867  -9.918  1.00 87.18           C  
ATOM    190  CB  VAL A  12      -4.515  48.365 -10.345  1.00 87.18           C  
ATOM    191  HB  VAL A  12      -3.504  48.634 -10.039  1.00 87.18           H  
ATOM    192  O   VAL A  12      -4.968  45.112 -10.680  1.00 87.18           O  
ATOM    193  CG1 VAL A  12      -4.486  48.071 -11.854  1.00 87.18           C  
ATOM    194 HG11 VAL A  12      -4.226  48.975 -12.404  1.00 87.18           H  
ATOM    195 HG12 VAL A  12      -5.463  47.714 -12.179  1.00 87.18           H  
ATOM    196 HG13 VAL A  12      -3.741  47.305 -12.067  1.00 87.18           H  
ATOM    197  CG2 VAL A  12      -5.423  49.588 -10.152  1.00 87.18           C  
ATOM    198 HG21 VAL A  12      -6.428  49.371 -10.516  1.00 87.18           H  
ATOM    199 HG22 VAL A  12      -5.488  49.846  -9.095  1.00 87.18           H  
ATOM    200 HG23 VAL A  12      -5.016  50.447 -10.685  1.00 87.18           H  
ATOM    201  N   LEU A  13      -3.149  45.579  -9.438  1.00 88.03           N  
ATOM    202  H   LEU A  13      -2.713  46.219  -8.790  1.00 88.03           H  
ATOM    203  CA  LEU A  13      -2.432  44.352  -9.775  1.00 88.03           C  
ATOM    204  HA  LEU A  13      -2.576  44.173 -10.841  1.00 88.03           H  
ATOM    205  C   LEU A  13      -2.991  43.125  -9.045  1.00 88.03           C  
ATOM    206  CB  LEU A  13      -0.932  44.565  -9.525  1.00 88.03           C  
ATOM    207  HB2 LEU A  13      -0.769  44.745  -8.463  1.00 88.03           H  
ATOM    208  HB3 LEU A  13      -0.617  45.455 -10.069  1.00 88.03           H  
ATOM    209  O   LEU A  13      -3.202  42.106  -9.689  1.00 88.03           O  
ATOM    210  CG  LEU A  13      -0.050  43.382  -9.964  1.00 88.03           C  
ATOM    211  HG  LEU A  13      -0.256  42.523  -9.325  1.00 88.03           H  
ATOM    212  CD1 LEU A  13      -0.245  42.971 -11.426  1.00 88.03           C  
ATOM    213 HD11 LEU A  13      -1.242  42.556 -11.572  1.00 88.03           H  
ATOM    214 HD12 LEU A  13      -0.097  43.828 -12.084  1.00 88.03           H  
ATOM    215 HD13 LEU A  13       0.474  42.193 -11.682  1.00 88.03           H  
ATOM    216  CD2 LEU A  13       1.409  43.778  -9.791  1.00 88.03           C  
ATOM    217 HD21 LEU A  13       1.606  43.987  -8.740  1.00 88.03           H  
ATOM    218 HD22 LEU A  13       1.649  44.658 -10.388  1.00 88.03           H  
ATOM    219 HD23 LEU A  13       2.047  42.953 -10.107  1.00 88.03           H  
ATOM    220  N   GLU A  14      -3.310  43.219  -7.753  1.00 92.05           N  
ATOM    221  H   GLU A  14      -3.089  44.074  -7.263  1.00 92.05           H  
ATOM    222  CA  GLU A  14      -3.959  42.142  -6.991  1.00 92.05           C  
ATOM    223  HA  GLU A  14      -3.312  41.265  -6.977  1.00 92.05           H  
ATOM    224  C   GLU A  14      -5.278  41.718  -7.633  1.00 92.05           C  
ATOM    225  CB  GLU A  14      -4.237  42.578  -5.546  1.00 92.05           C  
ATOM    226  HB2 GLU A  14      -4.900  41.843  -5.089  1.00 92.05           H  
ATOM    227  HB3 GLU A  14      -4.734  43.548  -5.542  1.00 92.05           H  
ATOM    228  O   GLU A  14      -5.511  40.526  -7.817  1.00 92.05           O  
ATOM    229  CG  GLU A  14      -2.952  42.649  -4.719  1.00 92.05           C  
ATOM    230  HG2 GLU A  14      -2.298  43.407  -5.149  1.00 92.05           H  
ATOM    231  HG3 GLU A  14      -2.447  41.685  -4.780  1.00 92.05           H  
ATOM    232  CD  GLU A  14      -3.194  42.975  -3.244  1.00 92.05           C  
ATOM    233  OE1 GLU A  14      -2.209  43.153  -2.495  1.00 92.05           O  
ATOM    234  OE2 GLU A  14      -4.359  43.025  -2.793  1.00 92.05           O  
ATOM    235  N   LYS A  15      -6.107  42.678  -8.065  1.00 90.36           N  
ATOM    236  H   LYS A  15      -5.876  43.641  -7.865  1.00 90.36           H  
ATOM    237  CA  LYS A  15      -7.332  42.363  -8.805  1.00 90.36           C  
ATOM    238  HA  LYS A  15      -7.934  41.696  -8.187  1.00 90.36           H  
ATOM    239  C   LYS A  15      -7.032  41.590 -10.094  1.00 90.36           C  
ATOM    240  CB  LYS A  15      -8.126  43.650  -9.069  1.00 90.36           C  
ATOM    241  HB2 LYS A  15      -8.327  44.149  -8.121  1.00 90.36           H  
ATOM    242  HB3 LYS A  15      -7.551  44.319  -9.709  1.00 90.36           H  
ATOM    243  O   LYS A  15      -7.687  40.588 -10.369  1.00 90.36           O  
ATOM    244  CG  LYS A  15      -9.450  43.284  -9.747  1.00 90.36           C  
ATOM    245  HG2 LYS A  15      -9.975  42.558  -9.126  1.00 90.36           H  
ATOM    246  HG3 LYS A  15      -9.243  42.827 -10.714  1.00 90.36           H  
ATOM    247  CD  LYS A  15     -10.362  44.484  -9.983  1.00 90.36           C  
ATOM    248  HD2 LYS A  15     -10.648  44.925  -9.028  1.00 90.36           H  
ATOM    249  HD3 LYS A  15      -9.849  45.218 -10.605  1.00 90.36           H  
ATOM    250  CE  LYS A  15     -11.582  43.918 -10.712  1.00 90.36           C  
ATOM    251  HE2 LYS A  15     -12.029  43.139 -10.094  1.00 90.36           H  
ATOM    252  HE3 LYS A  15     -11.241  43.431 -11.626  1.00 90.36           H  
ATOM    253  NZ  LYS A  15     -12.578  44.960 -11.031  1.00 90.36           N  
ATOM    254  HZ1 LYS A  15     -13.347  44.521 -11.517  1.00 90.36           H  
ATOM    255  HZ2 LYS A  15     -12.159  45.648 -11.640  1.00 90.36           H  
ATOM    256  HZ3 LYS A  15     -12.916  45.390 -10.183  1.00 90.36           H  
ATOM    257  N   HIS A  16      -6.035  42.026 -10.865  1.00 91.33           N  
ATOM    258  H   HIS A  16      -5.505  42.832 -10.564  1.00 91.33           H  
ATOM    259  CA  HIS A  16      -5.659  41.348 -12.103  1.00 91.33           C  
ATOM    260  HA  HIS A  16      -6.559  41.235 -12.708  1.00 91.33           H  
ATOM    261  C   HIS A  16      -5.106  39.935 -11.850  1.00 91.33           C  
ATOM    262  CB  HIS A  16      -4.665  42.222 -12.876  1.00 91.33           C  
ATOM    263  HB2 HIS A  16      -3.715  42.257 -12.342  1.00 91.33           H  
ATOM    264  HB3 HIS A  16      -5.057  43.238 -12.942  1.00 91.33           H  
ATOM    265  O   HIS A  16      -5.489  38.991 -12.534  1.00 91.33           O  
ATOM    266  CG  HIS A  16      -4.437  41.717 -14.274  1.00 91.33           C  
ATOM    267  CD2 HIS A  16      -3.236  41.390 -14.844  1.00 91.33           C  
ATOM    268  HD2 HIS A  16      -2.266  41.458 -14.374  1.00 91.33           H  
ATOM    269  ND1 HIS A  16      -5.420  41.453 -15.204  1.00 91.33           N  
ATOM    270  HD1 HIS A  16      -6.417  41.500 -15.049  1.00 91.33           H  
ATOM    271  CE1 HIS A  16      -4.821  40.986 -16.310  1.00 91.33           C  
ATOM    272  HE1 HIS A  16      -5.332  40.666 -17.205  1.00 91.33           H  
ATOM    273  NE2 HIS A  16      -3.493  40.937 -16.140  1.00 91.33           N  
ATOM    274  N   LEU A  17      -4.271  39.754 -10.825  1.00 92.26           N  
ATOM    275  H   LEU A  17      -3.999  40.563 -10.284  1.00 92.26           H  
ATOM    276  CA  LEU A  17      -3.737  38.451 -10.424  1.00 92.26           C  
ATOM    277  HA  LEU A  17      -3.280  37.973 -11.290  1.00 92.26           H  
ATOM    278  C   LEU A  17      -4.840  37.502  -9.932  1.00 92.26           C  
ATOM    279  CB  LEU A  17      -2.671  38.660  -9.340  1.00 92.26           C  
ATOM    280  HB2 LEU A  17      -2.411  37.693  -8.909  1.00 92.26           H  
ATOM    281  HB3 LEU A  17      -3.114  39.270  -8.554  1.00 92.26           H  
ATOM    282  O   LEU A  17      -4.837  36.336 -10.322  1.00 92.26           O  
ATOM    283  CG  LEU A  17      -1.380  39.342  -9.825  1.00 92.26           C  
ATOM    284  HG  LEU A  17      -1.617  40.264 -10.355  1.00 92.26           H  
ATOM    285  CD1 LEU A  17      -0.533  39.690  -8.604  1.00 92.26           C  
ATOM    286 HD11 LEU A  17       0.368  40.215  -8.920  1.00 92.26           H  
ATOM    287 HD12 LEU A  17      -0.260  38.788  -8.057  1.00 92.26           H  
ATOM    288 HD13 LEU A  17      -1.109  40.345  -7.950  1.00 92.26           H  
ATOM    289  CD2 LEU A  17      -0.561  38.456 -10.761  1.00 92.26           C  
ATOM    290 HD21 LEU A  17       0.359  38.970 -11.039  1.00 92.26           H  
ATOM    291 HD22 LEU A  17      -0.310  37.517 -10.266  1.00 92.26           H  
ATOM    292 HD23 LEU A  17      -1.125  38.250 -11.670  1.00 92.26           H  
ATOM    293  N   SER A  18      -5.820  37.989  -9.162  1.00 92.60           N  
ATOM    294  H   SER A  18      -5.734  38.924  -8.790  1.00 92.60           H  
ATOM    295  CA  SER A  18      -7.005  37.205  -8.784  1.00 92.60           C  
ATOM    296  HA  SER A  18      -6.675  36.285  -8.301  1.00 92.60           H  
ATOM    297  C   SER A  18      -7.848  36.808 -10.001  1.00 92.60           C  
ATOM    298  CB  SER A  18      -7.879  37.970  -7.784  1.00 92.60           C  
ATOM    299  HB2 SER A  18      -8.159  38.938  -8.200  1.00 92.60           H  
ATOM    300  HB3 SER A  18      -8.782  37.391  -7.590  1.00 92.60           H  
ATOM    301  O   SER A  18      -8.361  35.692 -10.050  1.00 92.60           O  
ATOM    302  OG  SER A  18      -7.188  38.152  -6.566  1.00 92.60           O  
ATOM    303  HG  SER A  18      -7.826  38.351  -5.876  1.00 92.60           H  
ATOM    304  N   GLU A  19      -7.961  37.665 -11.024  1.00 92.57           N  
ATOM    305  H   GLU A  19      -7.566  38.589 -10.925  1.00 92.57           H  
ATOM    306  CA  GLU A  19      -8.595  37.305 -12.301  1.00 92.57           C  
ATOM    307  HA  GLU A  19      -9.578  36.881 -12.098  1.00 92.57           H  
ATOM    308  C   GLU A  19      -7.810  36.220 -13.066  1.00 92.57           C  
ATOM    309  CB  GLU A  19      -8.797  38.549 -13.189  1.00 92.57           C  
ATOM    310  HB2 GLU A  19      -9.053  38.213 -14.193  1.00 92.57           H  
ATOM    311  HB3 GLU A  19      -7.859  39.102 -13.252  1.00 92.57           H  
ATOM    312  O   GLU A  19      -8.425  35.334 -13.664  1.00 92.57           O  
ATOM    313  CG  GLU A  19      -9.911  39.502 -12.714  1.00 92.57           C  
ATOM    314  HG2 GLU A  19     -10.869  38.994 -12.832  1.00 92.57           H  
ATOM    315  HG3 GLU A  19      -9.780  39.716 -11.653  1.00 92.57           H  
ATOM    316  CD  GLU A  19      -9.944  40.830 -13.502  1.00 92.57           C  
ATOM    317  OE1 GLU A  19     -10.607  41.786 -13.023  1.00 92.57           O  
ATOM    318  OE2 GLU A  19      -9.334  40.891 -14.598  1.00 92.57           O  
ATOM    319  N   LEU A  20      -6.471  36.247 -13.047  1.00 91.30           N  
ATOM    320  H   LEU A  20      -6.021  37.016 -12.571  1.00 91.30           H  
ATOM    321  CA  LEU A  20      -5.631  35.230 -13.698  1.00 91.30           C  
ATOM    322  HA  LEU A  20      -6.029  35.042 -14.695  1.00 91.30           H  
ATOM    323  C   LEU A  20      -5.674  33.878 -12.965  1.00 91.30           C  
ATOM    324  CB  LEU A  20      -4.179  35.736 -13.839  1.00 91.30           C  
ATOM    325  HB2 LEU A  20      -3.573  34.912 -14.215  1.00 91.30           H  
ATOM    326  HB3 LEU A  20      -3.801  35.994 -12.850  1.00 91.30           H  
ATOM    327  O   LEU A  20      -5.904  32.846 -13.605  1.00 91.30           O  
ATOM    328  CG  LEU A  20      -3.966  36.942 -14.776  1.00 91.30           C  
ATOM    329  HG  LEU A  20      -4.495  37.812 -14.388  1.00 91.30           H  
ATOM    330  CD1 LEU A  20      -2.477  37.284 -14.839  1.00 91.30           C  
ATOM    331 HD11 LEU A  20      -2.108  37.494 -13.835  1.00 91.30           H  
ATOM    332 HD12 LEU A  20      -1.909  36.458 -15.266  1.00 91.30           H  
ATOM    333 HD13 LEU A  20      -2.332  38.174 -15.450  1.00 91.30           H  
ATOM    334  CD2 LEU A  20      -4.481  36.689 -16.196  1.00 91.30           C  
ATOM    335 HD21 LEU A  20      -4.175  37.514 -16.838  1.00 91.30           H  
ATOM    336 HD22 LEU A  20      -5.570  36.646 -16.186  1.00 91.30           H  
ATOM    337 HD23 LEU A  20      -4.072  35.756 -16.585  1.00 91.30           H  
ATOM    338  N   LEU A  21      -5.503  33.887 -11.638  1.00 89.85           N  
ATOM    339  H   LEU A  21      -5.306  34.774 -11.197  1.00 89.85           H  
ATOM    340  CA  LEU A  21      -5.550  32.700 -10.776  1.00 89.85           C  
ATOM    341  HA  LEU A  21      -4.875  31.948 -11.184  1.00 89.85           H  
ATOM    342  C   LEU A  21      -6.958  32.087 -10.748  1.00 89.85           C  
ATOM    343  CB  LEU A  21      -5.050  33.096  -9.372  1.00 89.85           C  
ATOM    344  HB2 LEU A  21      -5.641  33.945  -9.029  1.00 89.85           H  
ATOM    345  HB3 LEU A  21      -4.014  33.424  -9.447  1.00 89.85           H  
ATOM    346  O   LEU A  21      -7.096  30.873 -10.881  1.00 89.85           O  
ATOM    347  CG  LEU A  21      -5.149  31.988  -8.303  1.00 89.85           C  
ATOM    348  HG  LEU A  21      -6.191  31.677  -8.223  1.00 89.85           H  
ATOM    349  CD1 LEU A  21      -4.289  30.752  -8.575  1.00 89.85           C  
ATOM    350 HD11 LEU A  21      -4.471  30.362  -9.576  1.00 89.85           H  
ATOM    351 HD12 LEU A  21      -4.531  29.972  -7.853  1.00 89.85           H  
ATOM    352 HD13 LEU A  21      -3.231  30.985  -8.449  1.00 89.85           H  
ATOM    353  CD2 LEU A  21      -4.718  32.550  -6.952  1.00 89.85           C  
ATOM    354 HD21 LEU A  21      -3.668  32.837  -6.998  1.00 89.85           H  
ATOM    355 HD22 LEU A  21      -4.857  31.793  -6.180  1.00 89.85           H  
ATOM    356 HD23 LEU A  21      -5.313  33.428  -6.702  1.00 89.85           H  
ATOM    357  N   GLY A  22      -8.008  32.911 -10.676  1.00 90.58           N  
ATOM    358  H   GLY A  22      -7.844  33.898 -10.540  1.00 90.58           H  
ATOM    359  CA  GLY A  22      -9.401  32.457 -10.726  1.00 90.58           C  
ATOM    360  HA2 GLY A  22      -9.604  31.797  -9.882  1.00 90.58           H  
ATOM    361  HA3 GLY A  22     -10.059  33.323 -10.658  1.00 90.58           H  
ATOM    362  C   GLY A  22      -9.734  31.693 -12.006  1.00 90.58           C  
ATOM    363  O   GLY A  22     -10.376  30.644 -11.952  1.00 90.58           O  
ATOM    364  N   ARG A  23      -9.204  32.123 -13.161  1.00 86.37           N  
ATOM    365  H   ARG A  23      -8.671  32.980 -13.147  1.00 86.37           H  
ATOM    366  CA  ARG A  23      -9.326  31.359 -14.418  1.00 86.37           C  
ATOM    367  HA  ARG A  23     -10.373  31.102 -14.575  1.00 86.37           H  
ATOM    368  C   ARG A  23      -8.575  30.023 -14.393  1.00 86.37           C  
ATOM    369  CB  ARG A  23      -8.830  32.190 -15.607  1.00 86.37           C  
ATOM    370  HB2 ARG A  23      -8.763  31.544 -16.482  1.00 86.37           H  
ATOM    371  HB3 ARG A  23      -7.831  32.561 -15.378  1.00 86.37           H  
ATOM    372  O   ARG A  23      -9.018  29.101 -15.067  1.00 86.37           O  
ATOM    373  CG  ARG A  23      -9.735  33.371 -15.971  1.00 86.37           C  
ATOM    374  HG2 ARG A  23      -9.883  34.006 -15.098  1.00 86.37           H  
ATOM    375  HG3 ARG A  23     -10.708  33.009 -16.303  1.00 86.37           H  
ATOM    376  CD  ARG A  23      -9.062  34.161 -17.102  1.00 86.37           C  
ATOM    377  HD2 ARG A  23      -7.987  34.188 -16.923  1.00 86.37           H  
ATOM    378  HD3 ARG A  23      -9.247  33.645 -18.044  1.00 86.37           H  
ATOM    379  NE  ARG A  23      -9.538  35.552 -17.164  1.00 86.37           N  
ATOM    380  HE  ARG A  23      -9.934  35.921 -16.311  1.00 86.37           H  
ATOM    381  NH1 ARG A  23      -8.751  36.047 -19.266  1.00 86.37           N  
ATOM    382 HH11 ARG A  23      -8.558  36.725 -19.989  1.00 86.37           H  
ATOM    383 HH12 ARG A  23      -8.469  35.084 -19.375  1.00 86.37           H  
ATOM    384  NH2 ARG A  23      -9.641  37.663 -18.007  1.00 86.37           N  
ATOM    385 HH21 ARG A  23      -9.425  38.333 -18.731  1.00 86.37           H  
ATOM    386 HH22 ARG A  23      -9.980  38.000 -17.117  1.00 86.37           H  
ATOM    387  CZ  ARG A  23      -9.315  36.409 -18.144  1.00 86.37           C  
ATOM    388  N   GLY A  24      -7.447  29.921 -13.684  1.00 81.03           N  
ATOM    389  H   GLY A  24      -7.155  30.716 -13.134  1.00 81.03           H  
ATOM    390  CA  GLY A  24      -6.677  28.674 -13.552  1.00 81.03           C  
ATOM    391  HA2 GLY A  24      -5.696  28.904 -13.136  1.00 81.03           H  
ATOM    392  HA3 GLY A  24      -6.535  28.210 -14.528  1.00 81.03           H  
ATOM    393  C   GLY A  24      -7.357  27.659 -12.625  1.00 81.03           C  
ATOM    394  O   GLY A  24      -7.574  26.513 -13.010  1.00 81.03           O  
ATOM    395  N   LEU A  25      -7.779  28.117 -11.442  1.00 83.88           N  
ATOM    396  H   LEU A  25      -7.540  29.068 -11.200  1.00 83.88           H  
ATOM    397  CA  LEU A  25      -8.492  27.326 -10.427  1.00 83.88           C  
ATOM    398  HA  LEU A  25      -7.988  26.369 -10.287  1.00 83.88           H  
ATOM    399  C   LEU A  25      -9.960  27.016 -10.779  1.00 83.88           C  
ATOM    400  CB  LEU A  25      -8.483  28.116  -9.107  1.00 83.88           C  
ATOM    401  HB2 LEU A  25      -9.127  27.599  -8.395  1.00 83.88           H  
ATOM    402  HB3 LEU A  25      -8.927  29.094  -9.297  1.00 83.88           H  
ATOM    403  O   LEU A  25     -10.576  26.164 -10.142  1.00 83.88           O  
ATOM    404  CG  LEU A  25      -7.117  28.323  -8.434  1.00 83.88           C  
ATOM    405  HG  LEU A  25      -6.432  28.819  -9.122  1.00 83.88           H  
ATOM    406  CD1 LEU A  25      -7.347  29.218  -7.217  1.00 83.88           C  
ATOM    407 HD11 LEU A  25      -7.727  30.189  -7.534  1.00 83.88           H  
ATOM    408 HD12 LEU A  25      -6.415  29.353  -6.668  1.00 83.88           H  
ATOM    409 HD13 LEU A  25      -8.084  28.753  -6.562  1.00 83.88           H  
ATOM    410  CD2 LEU A  25      -6.497  27.012  -7.959  1.00 83.88           C  
ATOM    411 HD21 LEU A  25      -7.190  26.489  -7.300  1.00 83.88           H  
ATOM    412 HD22 LEU A  25      -6.276  26.362  -8.806  1.00 83.88           H  
ATOM    413 HD23 LEU A  25      -5.571  27.206  -7.418  1.00 83.88           H  
ATOM    414  N   ARG A  26     -10.543  27.752 -11.736  1.00 79.52           N  
ATOM    415  H   ARG A  26      -9.951  28.437 -12.183  1.00 79.52           H  
ATOM    416  CA  ARG A  26     -11.999  27.866 -11.967  1.00 79.52           C  
ATOM    417  HA  ARG A  26     -12.132  28.652 -12.710  1.00 79.52           H  
ATOM    418  C   ARG A  26     -12.770  28.398 -10.747  1.00 79.52           C  
ATOM    419  CB  ARG A  26     -12.581  26.574 -12.573  1.00 79.52           C  
ATOM    420  HB2 ARG A  26     -12.449  25.737 -11.888  1.00 79.52           H  
ATOM    421  HB3 ARG A  26     -13.650  26.715 -12.738  1.00 79.52           H  
ATOM    422  O   ARG A  26     -13.897  27.987 -10.479  1.00 79.52           O  
ATOM    423  CG  ARG A  26     -11.919  26.260 -13.918  1.00 79.52           C  
ATOM    424  HG2 ARG A  26     -11.979  27.148 -14.547  1.00 79.52           H  
ATOM    425  HG3 ARG A  26     -10.869  26.008 -13.768  1.00 79.52           H  
ATOM    426  CD  ARG A  26     -12.612  25.099 -14.636  1.00 79.52           C  
ATOM    427  HD2 ARG A  26     -12.406  24.174 -14.097  1.00 79.52           H  
ATOM    428  HD3 ARG A  26     -13.688  25.270 -14.648  1.00 79.52           H  
ATOM    429  NE  ARG A  26     -12.113  25.018 -16.017  1.00 79.52           N  
ATOM    430  HE  ARG A  26     -11.555  25.796 -16.339  1.00 79.52           H  
ATOM    431  NH1 ARG A  26     -12.848  22.903 -16.596  1.00 79.52           N  
ATOM    432 HH11 ARG A  26     -12.631  22.129 -17.208  1.00 79.52           H  
ATOM    433 HH12 ARG A  26     -13.303  22.746 -15.709  1.00 79.52           H  
ATOM    434  NH2 ARG A  26     -11.597  24.064 -17.993  1.00 79.52           N  
ATOM    435 HH21 ARG A  26     -11.499  23.177 -18.466  1.00 79.52           H  
ATOM    436 HH22 ARG A  26     -10.996  24.829 -18.266  1.00 79.52           H  
ATOM    437  CZ  ARG A  26     -12.209  24.005 -16.854  1.00 79.52           C  
ATOM    438  N   LEU A  27     -12.176  29.363 -10.043  1.00 82.63           N  
ATOM    439  H   LEU A  27     -11.304  29.714 -10.411  1.00 82.63           H  
ATOM    440  CA  LEU A  27     -12.794  30.105  -8.940  1.00 82.63           C  
ATOM    441  HA  LEU A  27     -13.687  29.563  -8.631  1.00 82.63           H  
ATOM    442  C   LEU A  27     -13.197  31.524  -9.395  1.00 82.63           C  
ATOM    443  CB  LEU A  27     -11.822  30.175  -7.738  1.00 82.63           C  
ATOM    444  HB2 LEU A  27     -10.949  29.547  -7.913  1.00 82.63           H  
ATOM    445  HB3 LEU A  27     -11.459  31.198  -7.640  1.00 82.63           H  
ATOM    446  O   LEU A  27     -12.411  32.175 -10.087  1.00 82.63           O  
ATOM    447  CG  LEU A  27     -12.478  29.751  -6.412  1.00 82.63           C  
ATOM    448  HG  LEU A  27     -13.491  30.149  -6.363  1.00 82.63           H  
ATOM    449  CD1 LEU A  27     -12.532  28.229  -6.309  1.00 82.63           C  
ATOM    450 HD11 LEU A  27     -13.013  27.932  -5.377  1.00 82.63           H  
ATOM    451 HD12 LEU A  27     -11.525  27.813  -6.334  1.00 82.63           H  
ATOM    452 HD13 LEU A  27     -13.101  27.831  -7.150  1.00 82.63           H  
ATOM    453  CD2 LEU A  27     -11.707  30.294  -5.213  1.00 82.63           C  
ATOM    454 HD21 LEU A  27     -11.684  31.383  -5.245  1.00 82.63           H  
ATOM    455 HD22 LEU A  27     -10.684  29.919  -5.226  1.00 82.63           H  
ATOM    456 HD23 LEU A  27     -12.184  29.981  -4.284  1.00 82.63           H  
ATOM    457  N   PRO A  28     -14.358  32.063  -8.975  1.00 85.56           N  
ATOM    458  CA  PRO A  28     -14.634  33.495  -9.087  1.00 85.56           C  
ATOM    459  HA  PRO A  28     -14.697  33.749 -10.145  1.00 85.56           H  
ATOM    460  C   PRO A  28     -13.539  34.311  -8.371  1.00 85.56           C  
ATOM    461  CB  PRO A  28     -16.010  33.711  -8.445  1.00 85.56           C  
ATOM    462  HB2 PRO A  28     -16.584  34.471  -8.974  1.00 85.56           H  
ATOM    463  HB3 PRO A  28     -15.903  33.983  -7.395  1.00 85.56           H  
ATOM    464  O   PRO A  28     -13.212  33.967  -7.229  1.00 85.56           O  
ATOM    465  CG  PRO A  28     -16.668  32.335  -8.548  1.00 85.56           C  
ATOM    466  HG2 PRO A  28     -17.423  32.188  -7.776  1.00 85.56           H  
ATOM    467  HG3 PRO A  28     -17.102  32.211  -9.540  1.00 85.56           H  
ATOM    468  CD  PRO A  28     -15.491  31.377  -8.381  1.00 85.56           C  
ATOM    469  HD2 PRO A  28     -15.295  31.208  -7.322  1.00 85.56           H  
ATOM    470  HD3 PRO A  28     -15.699  30.434  -8.888  1.00 85.56           H  
ATOM    471  N   PRO A  29     -12.974  35.375  -8.977  1.00 88.15           N  
ATOM    472  CA  PRO A  29     -11.895  36.165  -8.370  1.00 88.15           C  
ATOM    473  HA  PRO A  29     -11.011  35.535  -8.271  1.00 88.15           H  
ATOM    474  C   PRO A  29     -12.254  36.738  -6.993  1.00 88.15           C  
ATOM    475  CB  PRO A  29     -11.608  37.291  -9.370  1.00 88.15           C  
ATOM    476  HB2 PRO A  29     -12.243  38.153  -9.163  1.00 88.15           H  
ATOM    477  HB3 PRO A  29     -10.558  37.583  -9.363  1.00 88.15           H  
ATOM    478  O   PRO A  29     -11.389  36.888  -6.136  1.00 88.15           O  
ATOM    479  CG  PRO A  29     -12.019  36.677 -10.704  1.00 88.15           C  
ATOM    480  HG2 PRO A  29     -12.255  37.436 -11.449  1.00 88.15           H  
ATOM    481  HG3 PRO A  29     -11.236  36.004 -11.055  1.00 88.15           H  
ATOM    482  CD  PRO A  29     -13.240  35.851 -10.326  1.00 88.15           C  
ATOM    483  HD2 PRO A  29     -13.350  35.031 -11.036  1.00 88.15           H  
ATOM    484  HD3 PRO A  29     -14.131  36.480 -10.323  1.00 88.15           H  
ATOM    485  N   GLU A  30     -13.539  37.001  -6.752  1.00 81.94           N  
ATOM    486  H   GLU A  30     -14.198  36.836  -7.500  1.00 81.94           H  
ATOM    487  CA  GLU A  30     -14.087  37.519  -5.494  1.00 81.94           C  
ATOM    488  HA  GLU A  30     -13.508  38.392  -5.192  1.00 81.94           H  
ATOM    489  C   GLU A  30     -14.015  36.505  -4.339  1.00 81.94           C  
ATOM    490  CB  GLU A  30     -15.557  37.944  -5.691  1.00 81.94           C  
ATOM    491  HB2 GLU A  30     -15.882  38.436  -4.775  1.00 81.94           H  
ATOM    492  HB3 GLU A  30     -16.177  37.056  -5.811  1.00 81.94           H  
ATOM    493  O   GLU A  30     -14.185  36.884  -3.182  1.00 81.94           O  
ATOM    494  CG  GLU A  30     -15.830  38.918  -6.855  1.00 81.94           C  
ATOM    495  HG2 GLU A  30     -16.833  39.324  -6.722  1.00 81.94           H  
ATOM    496  HG3 GLU A  30     -15.129  39.749  -6.783  1.00 81.94           H  
ATOM    497  CD  GLU A  30     -15.750  38.286  -8.258  1.00 81.94           C  
ATOM    498  OE1 GLU A  30     -15.566  39.057  -9.224  1.00 81.94           O  
ATOM    499  OE2 GLU A  30     -15.832  37.038  -8.363  1.00 81.94           O  
ATOM    500  N   ARG A  31     -13.773  35.219  -4.635  1.00 82.34           N  
ATOM    501  H   ARG A  31     -13.628  34.990  -5.609  1.00 82.34           H  
ATOM    502  CA  ARG A  31     -13.555  34.154  -3.640  1.00 82.34           C  
ATOM    503  HA  ARG A  31     -13.988  34.465  -2.690  1.00 82.34           H  
ATOM    504  C   ARG A  31     -12.077  33.911  -3.319  1.00 82.34           C  
ATOM    505  CB  ARG A  31     -14.241  32.854  -4.089  1.00 82.34           C  
ATOM    506  HB2 ARG A  31     -13.938  32.055  -3.412  1.00 82.34           H  
ATOM    507  HB3 ARG A  31     -13.911  32.587  -5.093  1.00 82.34           H  
ATOM    508  O   ARG A  31     -11.780  33.062  -2.485  1.00 82.34           O  
ATOM    509  CG  ARG A  31     -15.770  32.954  -4.053  1.00 82.34           C  
ATOM    510  HG2 ARG A  31     -16.119  33.628  -4.836  1.00 82.34           H  
ATOM    511  HG3 ARG A  31     -16.081  33.337  -3.082  1.00 82.34           H  
ATOM    512  CD  ARG A  31     -16.366  31.557  -4.257  1.00 82.34           C  
ATOM    513  HD2 ARG A  31     -16.115  31.206  -5.259  1.00 82.34           H  
ATOM    514  HD3 ARG A  31     -15.910  30.885  -3.530  1.00 82.34           H  
ATOM    515  NE  ARG A  31     -17.829  31.552  -4.078  1.00 82.34           N  
ATOM    516  HE  ARG A  31     -18.288  32.451  -4.099  1.00 82.34           H  
ATOM    517  NH1 ARG A  31     -18.077  29.283  -3.785  1.00 82.34           N  
ATOM    518 HH11 ARG A  31     -18.651  28.480  -3.575  1.00 82.34           H  
ATOM    519 HH12 ARG A  31     -17.081  29.162  -3.903  1.00 82.34           H  
ATOM    520  NH2 ARG A  31     -19.861  30.611  -3.651  1.00 82.34           N  
ATOM    521 HH21 ARG A  31     -20.416  29.792  -3.451  1.00 82.34           H  
ATOM    522 HH22 ARG A  31     -20.288  31.526  -3.660  1.00 82.34           H  
ATOM    523  CZ  ARG A  31     -18.578  30.486  -3.842  1.00 82.34           C  
ATOM    524  N   ILE A  32     -11.156  34.626  -3.963  1.00 86.29           N  
ATOM    525  H   ILE A  32     -11.462  35.340  -4.609  1.00 86.29           H  
ATOM    526  CA  ILE A  32      -9.717  34.507  -3.716  1.00 86.29           C  
ATOM    527  HA  ILE A  32      -9.504  33.530  -3.282  1.00 86.29           H  
ATOM    528  C   ILE A  32      -9.316  35.564  -2.682  1.00 86.29           C  
ATOM    529  CB  ILE A  32      -8.930  34.586  -5.043  1.00 86.29           C  
ATOM    530  HB  ILE A  32      -9.156  35.534  -5.532  1.00 86.29           H  
ATOM    531  O   ILE A  32      -9.088  36.729  -3.004  1.00 86.29           O  
ATOM    532  CG1 ILE A  32      -9.368  33.424  -5.968  1.00 86.29           C  
ATOM    533 HG12 ILE A  32     -10.446  33.470  -6.127  1.00 86.29           H  
ATOM    534 HG13 ILE A  32      -9.140  32.473  -5.486  1.00 86.29           H  
ATOM    535  CG2 ILE A  32      -7.412  34.526  -4.786  1.00 86.29           C  
ATOM    536 HG21 ILE A  32      -7.109  35.283  -4.062  1.00 86.29           H  
ATOM    537 HG22 ILE A  32      -6.876  34.741  -5.710  1.00 86.29           H  
ATOM    538 HG23 ILE A  32      -7.126  33.543  -4.412  1.00 86.29           H  
ATOM    539  CD1 ILE A  32      -8.724  33.437  -7.353  1.00 86.29           C  
ATOM    540 HD11 ILE A  32      -8.947  34.379  -7.854  1.00 86.29           H  
ATOM    541 HD12 ILE A  32      -7.645  33.304  -7.278  1.00 86.29           H  
ATOM    542 HD13 ILE A  32      -9.136  32.608  -7.929  1.00 86.29           H  
ATOM    543  N   GLU A  33      -9.233  35.155  -1.415  1.00 77.94           N  
ATOM    544  H   GLU A  33      -9.482  34.201  -1.197  1.00 77.94           H  
ATOM    545  CA  GLU A  33      -8.697  36.000  -0.343  1.00 77.94           C  
ATOM    546  HA  GLU A  33      -9.255  36.937  -0.316  1.00 77.94           H  
ATOM    547  C   GLU A  33      -7.213  36.316  -0.598  1.00 77.94           C  
ATOM    548  CB  GLU A  33      -8.835  35.304   1.018  1.00 77.94           C  
ATOM    549  HB2 GLU A  33      -8.501  34.273   0.905  1.00 77.94           H  
ATOM    550  HB3 GLU A  33      -8.176  35.812   1.723  1.00 77.94           H  
ATOM    551  O   GLU A  33      -6.387  35.410  -0.712  1.00 77.94           O  
ATOM    552  CG  GLU A  33     -10.254  35.303   1.601  1.00 77.94           C  
ATOM    553  HG2 GLU A  33     -10.920  34.804   0.898  1.00 77.94           H  
ATOM    554  HG3 GLU A  33     -10.586  36.336   1.710  1.00 77.94           H  
ATOM    555  CD  GLU A  33     -10.331  34.600   2.974  1.00 77.94           C  
ATOM    556  OE1 GLU A  33     -11.450  34.201   3.358  1.00 77.94           O  
ATOM    557  OE2 GLU A  33      -9.289  34.474   3.669  1.00 77.94           O  
ATOM    558  N   ARG A  34      -6.845  37.606  -0.621  1.00 82.01           N  
ATOM    559  H   ARG A  34      -7.585  38.292  -0.573  1.00 82.01           H  
ATOM    560  CA  ARG A  34      -5.501  38.071  -1.031  1.00 82.01           C  
ATOM    561  HA  ARG A  34      -5.358  37.711  -2.050  1.00 82.01           H  
ATOM    562  C   ARG A  34      -4.320  37.497  -0.228  1.00 82.01           C  
ATOM    563  CB  ARG A  34      -5.466  39.616  -1.069  1.00 82.01           C  
ATOM    564  HB2 ARG A  34      -6.339  39.979  -1.611  1.00 82.01           H  
ATOM    565  HB3 ARG A  34      -4.579  39.940  -1.613  1.00 82.01           H  
ATOM    566  O   ARG A  34      -3.192  37.541  -0.711  1.00 82.01           O  
ATOM    567  CG  ARG A  34      -5.437  40.238   0.339  1.00 82.01           C  
ATOM    568  HG2 ARG A  34      -6.213  39.772   0.946  1.00 82.01           H  
ATOM    569  HG3 ARG A  34      -4.469  40.024   0.793  1.00 82.01           H  
ATOM    570  CD  ARG A  34      -5.673  41.753   0.374  1.00 82.01           C  
ATOM    571  HD2 ARG A  34      -6.544  41.990  -0.236  1.00 82.01           H  
ATOM    572  HD3 ARG A  34      -5.905  42.033   1.402  1.00 82.01           H  
ATOM    573  NE  ARG A  34      -4.521  42.533  -0.114  1.00 82.01           N  
ATOM    574  HE  ARG A  34      -4.368  42.540  -1.113  1.00 82.01           H  
ATOM    575  NH1 ARG A  34      -3.983  43.693   1.800  1.00 82.01           N  
ATOM    576 HH11 ARG A  34      -3.406  44.390   2.249  1.00 82.01           H  
ATOM    577 HH12 ARG A  34      -4.448  42.988   2.353  1.00 82.01           H  
ATOM    578  NH2 ARG A  34      -2.926  44.148  -0.093  1.00 82.01           N  
ATOM    579 HH21 ARG A  34      -2.353  44.845   0.362  1.00 82.01           H  
ATOM    580 HH22 ARG A  34      -2.723  43.893  -1.049  1.00 82.01           H  
ATOM    581  CZ  ARG A  34      -3.826  43.452   0.530  1.00 82.01           C  
ATOM    582  N   HIS A  35      -4.575  36.973   0.973  1.00 75.48           N  
ATOM    583  H   HIS A  35      -5.546  36.929   1.248  1.00 75.48           H  
ATOM    584  CA  HIS A  35      -3.579  36.404   1.892  1.00 75.48           C  
ATOM    585  HA  HIS A  35      -2.584  36.588   1.489  1.00 75.48           H  
ATOM    586  C   HIS A  35      -3.686  34.874   2.064  1.00 75.48           C  
ATOM    587  CB  HIS A  35      -3.665  37.129   3.249  1.00 75.48           C  
ATOM    588  HB2 HIS A  35      -2.917  36.709   3.921  1.00 75.48           H  
ATOM    589  HB3 HIS A  35      -4.645  36.944   3.689  1.00 75.48           H  
ATOM    590  O   HIS A  35      -2.956  34.312   2.877  1.00 75.48           O  
ATOM    591  CG  HIS A  35      -3.427  38.619   3.177  1.00 75.48           C  
ATOM    592  CD2 HIS A  35      -4.319  39.609   3.492  1.00 75.48           C  
ATOM    593  HD2 HIS A  35      -5.330  39.460   3.842  1.00 75.48           H  
ATOM    594  ND1 HIS A  35      -2.259  39.238   2.798  1.00 75.48           N  
ATOM    595  HD1 HIS A  35      -1.395  38.778   2.548  1.00 75.48           H  
ATOM    596  CE1 HIS A  35      -2.446  40.567   2.872  1.00 75.48           C  
ATOM    597  HE1 HIS A  35      -1.694  41.308   2.644  1.00 75.48           H  
ATOM    598  NE2 HIS A  35      -3.701  40.847   3.266  1.00 75.48           N  
ATOM    599  N   VAL A  36      -4.575  34.182   1.339  1.00 76.33           N  
ATOM    600  H   VAL A  36      -5.118  34.653   0.629  1.00 76.33           H  
ATOM    601  CA  VAL A  36      -4.650  32.710   1.390  1.00 76.33           C  
ATOM    602  HA  VAL A  36      -4.483  32.407   2.423  1.00 76.33           H  
ATOM    603  C   VAL A  36      -3.546  32.095   0.518  1.00 76.33           C  
ATOM    604  CB  VAL A  36      -6.054  32.196   1.012  1.00 76.33           C  
ATOM    605  HB  VAL A  36      -6.420  32.722   0.130  1.00 76.33           H  
ATOM    606  O   VAL A  36      -3.399  32.516  -0.633  1.00 76.33           O  
ATOM    607  CG1 VAL A  36      -6.104  30.686   0.744  1.00 76.33           C  
ATOM    608 HG11 VAL A  36      -5.692  30.131   1.587  1.00 76.33           H  
ATOM    609 HG12 VAL A  36      -5.533  30.451  -0.155  1.00 76.33           H  
ATOM    610 HG13 VAL A  36      -7.134  30.370   0.578  1.00 76.33           H  
ATOM    611  CG2 VAL A  36      -6.994  32.448   2.195  1.00 76.33           C  
ATOM    612 HG21 VAL A  36      -8.013  32.167   1.928  1.00 76.33           H  
ATOM    613 HG22 VAL A  36      -6.664  31.853   3.047  1.00 76.33           H  
ATOM    614 HG23 VAL A  36      -6.980  33.502   2.472  1.00 76.33           H  
ATOM    615  N   PRO A  37      -2.777  31.109   1.029  1.00 76.63           N  
ATOM    616  CA  PRO A  37      -1.786  30.391   0.235  1.00 76.63           C  
ATOM    617  HA  PRO A  37      -1.032  31.111  -0.082  1.00 76.63           H  
ATOM    618  C   PRO A  37      -2.409  29.697  -0.978  1.00 76.63           C  
ATOM    619  CB  PRO A  37      -1.120  29.385   1.177  1.00 76.63           C  
ATOM    620  HB2 PRO A  37      -1.656  28.436   1.160  1.00 76.63           H  
ATOM    621  HB3 PRO A  37      -0.069  29.234   0.929  1.00 76.63           H  
ATOM    622  O   PRO A  37      -3.423  29.012  -0.841  1.00 76.63           O  
ATOM    623  CG  PRO A  37      -1.294  30.035   2.545  1.00 76.63           C  
ATOM    624  HG2 PRO A  37      -1.271  29.300   3.349  1.00 76.63           H  
ATOM    625  HG3 PRO A  37      -0.528  30.796   2.692  1.00 76.63           H  
ATOM    626  CD  PRO A  37      -2.664  30.699   2.423  1.00 76.63           C  
ATOM    627  HD2 PRO A  37      -3.447  29.978   2.655  1.00 76.63           H  
ATOM    628  HD3 PRO A  37      -2.710  31.550   3.102  1.00 76.63           H  
ATOM    629  N   PHE A  38      -1.787  29.810  -2.152  1.00 85.28           N  
ATOM    630  H   PHE A  38      -1.006  30.447  -2.216  1.00 85.28           H  
ATOM    631  CA  PHE A  38      -2.295  29.201  -3.386  1.00 85.28           C  
ATOM    632  HA  PHE A  38      -3.282  29.613  -3.597  1.00 85.28           H  
ATOM    633  C   PHE A  38      -2.466  27.675  -3.277  1.00 85.28           C  
ATOM    634  CB  PHE A  38      -1.355  29.541  -4.551  1.00 85.28           C  
ATOM    635  HB2 PHE A  38      -1.807  29.138  -5.457  1.00 85.28           H  
ATOM    636  HB3 PHE A  38      -0.411  29.023  -4.387  1.00 85.28           H  
ATOM    637  O   PHE A  38      -3.426  27.124  -3.814  1.00 85.28           O  
ATOM    638  CG  PHE A  38      -1.063  31.008  -4.817  1.00 85.28           C  
ATOM    639  CD1 PHE A  38      -2.083  31.975  -4.736  1.00 85.28           C  
ATOM    640  HD1 PHE A  38      -3.084  31.691  -4.445  1.00 85.28           H  
ATOM    641  CD2 PHE A  38       0.233  31.402  -5.202  1.00 85.28           C  
ATOM    642  HD2 PHE A  38       1.026  30.671  -5.267  1.00 85.28           H  
ATOM    643  CE1 PHE A  38      -1.808  33.318  -5.045  1.00 85.28           C  
ATOM    644  HE1 PHE A  38      -2.601  34.050  -4.993  1.00 85.28           H  
ATOM    645  CE2 PHE A  38       0.508  32.747  -5.503  1.00 85.28           C  
ATOM    646  HE2 PHE A  38       1.509  33.041  -5.783  1.00 85.28           H  
ATOM    647  CZ  PHE A  38      -0.515  33.706  -5.432  1.00 85.28           C  
ATOM    648  HZ  PHE A  38      -0.300  34.739  -5.663  1.00 85.28           H  
ATOM    649  N   SER A  39      -1.597  27.002  -2.515  1.00 73.16           N  
ATOM    650  H   SER A  39      -0.855  27.517  -2.064  1.00 73.16           H  
ATOM    651  CA  SER A  39      -1.712  25.576  -2.175  1.00 73.16           C  
ATOM    652  HA  SER A  39      -1.616  24.979  -3.082  1.00 73.16           H  
ATOM    653  C   SER A  39      -3.051  25.227  -1.519  1.00 73.16           C  
ATOM    654  CB  SER A  39      -0.578  25.197  -1.213  1.00 73.16           C  
ATOM    655  HB2 SER A  39       0.369  25.256  -1.750  1.00 73.16           H  
ATOM    656  HB3 SER A  39      -0.713  24.172  -0.865  1.00 73.16           H  
ATOM    657  O   SER A  39      -3.654  24.210  -1.841  1.00 73.16           O  
ATOM    658  OG  SER A  39      -0.532  26.088  -0.104  1.00 73.16           O  
ATOM    659  HG  SER A  39      -1.138  25.792   0.579  1.00 73.16           H  
ATOM    660  N   ASN A  40      -3.565  26.097  -0.647  1.00 72.15           N  
ATOM    661  H   ASN A  40      -3.063  26.957  -0.476  1.00 72.15           H  
ATOM    662  CA  ASN A  40      -4.823  25.886   0.075  1.00 72.15           C  
ATOM    663  HA  ASN A  40      -4.876  24.842   0.383  1.00 72.15           H  
ATOM    664  C   ASN A  40      -6.054  26.138  -0.814  1.00 72.15           C  
ATOM    665  CB  ASN A  40      -4.856  26.767   1.339  1.00 72.15           C  
ATOM    666  HB2 ASN A  40      -5.827  26.629   1.817  1.00 72.15           H  
ATOM    667  HB3 ASN A  40      -4.770  27.817   1.059  1.00 72.15           H  
ATOM    668  O   ASN A  40      -7.172  25.824  -0.419  1.00 72.15           O  
ATOM    669  CG  ASN A  40      -3.776  26.452   2.364  1.00 72.15           C  
ATOM    670  ND2 ASN A  40      -4.056  26.668   3.629  1.00 72.15           N  
ATOM    671 HD21 ASN A  40      -3.358  26.354   4.288  1.00 72.15           H  
ATOM    672 HD22 ASN A  40      -5.006  26.853   3.916  1.00 72.15           H  
ATOM    673  OD1 ASN A  40      -2.665  26.042   2.064  1.00 72.15           O  
ATOM    674  N   LEU A  41      -5.852  26.694  -2.013  1.00 79.31           N  
ATOM    675  H   LEU A  41      -4.905  26.943  -2.260  1.00 79.31           H  
ATOM    676  CA  LEU A  41      -6.863  26.797  -3.066  1.00 79.31           C  
ATOM    677  HA  LEU A  41      -7.854  26.748  -2.615  1.00 79.31           H  
ATOM    678  C   LEU A  41      -6.790  25.618  -4.060  1.00 79.31           C  
ATOM    679  CB  LEU A  41      -6.718  28.155  -3.780  1.00 79.31           C  
ATOM    680  HB2 LEU A  41      -7.518  28.225  -4.517  1.00 79.31           H  
ATOM    681  HB3 LEU A  41      -5.769  28.165  -4.316  1.00 79.31           H  
ATOM    682  O   LEU A  41      -7.564  25.584  -5.015  1.00 79.31           O  
ATOM    683  CG  LEU A  41      -6.793  29.399  -2.876  1.00 79.31           C  
ATOM    684  HG  LEU A  41      -6.038  29.329  -2.093  1.00 79.31           H  
ATOM    685  CD1 LEU A  41      -6.504  30.660  -3.692  1.00 79.31           C  
ATOM    686 HD11 LEU A  41      -7.256  30.785  -4.471  1.00 79.31           H  
ATOM    687 HD12 LEU A  41      -6.506  31.528  -3.032  1.00 79.31           H  
ATOM    688 HD13 LEU A  41      -5.518  30.575  -4.149  1.00 79.31           H  
ATOM    689  CD2 LEU A  41      -8.173  29.559  -2.234  1.00 79.31           C  
ATOM    690 HD21 LEU A  41      -8.209  30.484  -1.659  1.00 79.31           H  
ATOM    691 HD22 LEU A  41      -8.360  28.725  -1.558  1.00 79.31           H  
ATOM    692 HD23 LEU A  41      -8.946  29.581  -3.002  1.00 79.31           H  
ATOM    693  N   GLY A  42      -5.865  24.671  -3.856  1.00 73.64           N  
ATOM    694  H   GLY A  42      -5.293  24.720  -3.025  1.00 73.64           H  
ATOM    695  CA  GLY A  42      -5.609  23.552  -4.763  1.00 73.64           C  
ATOM    696  HA2 GLY A  42      -5.118  22.757  -4.201  1.00 73.64           H  
ATOM    697  HA3 GLY A  42      -6.554  23.160  -5.138  1.00 73.64           H  
ATOM    698  C   GLY A  42      -4.712  23.902  -5.958  1.00 73.64           C  
ATOM    699  O   GLY A  42      -4.808  23.247  -6.992  1.00 73.64           O  
ATOM    700  N   MET A  43      -3.867  24.941  -5.867  1.00 77.62           N  
ATOM    701  H   MET A  43      -3.827  25.465  -5.005  1.00 77.62           H  
ATOM    702  CA  MET A  43      -2.851  25.203  -6.895  1.00 77.62           C  
ATOM    703  HA  MET A  43      -3.321  25.099  -7.873  1.00 77.62           H  
ATOM    704  C   MET A  43      -1.713  24.179  -6.793  1.00 77.62           C  
ATOM    705  CB  MET A  43      -2.297  26.632  -6.790  1.00 77.62           C  
ATOM    706  HB2 MET A  43      -1.717  26.719  -5.872  1.00 77.62           H  
ATOM    707  HB3 MET A  43      -3.121  27.344  -6.751  1.00 77.62           H  
ATOM    708  O   MET A  43      -0.931  24.199  -5.841  1.00 77.62           O  
ATOM    709  CG  MET A  43      -1.400  26.980  -7.990  1.00 77.62           C  
ATOM    710  HG2 MET A  43      -0.715  26.156  -8.188  1.00 77.62           H  
ATOM    711  HG3 MET A  43      -2.039  27.097  -8.865  1.00 77.62           H  
ATOM    712  SD  MET A  43      -0.405  28.487  -7.813  1.00 77.62           S  
ATOM    713  CE  MET A  43       0.921  27.822  -6.765  1.00 77.62           C  
ATOM    714  HE1 MET A  43       1.599  28.621  -6.465  1.00 77.62           H  
ATOM    715  HE2 MET A  43       1.478  27.068  -7.320  1.00 77.62           H  
ATOM    716  HE3 MET A  43       0.498  27.360  -5.873  1.00 77.62           H  
ATOM    717  N   ASP A  44      -1.599  23.335  -7.812  1.00 67.92           N  
ATOM    718  H   ASP A  44      -2.300  23.356  -8.538  1.00 67.92           H  
ATOM    719  CA  ASP A  44      -0.481  22.420  -8.036  1.00 67.92           C  
ATOM    720  HA  ASP A  44       0.027  22.236  -7.089  1.00 67.92           H  
ATOM    721  C   ASP A  44       0.565  23.020  -9.006  1.00 67.92           C  
ATOM    722  CB  ASP A  44      -1.054  21.072  -8.513  1.00 67.92           C  
ATOM    723  HB2 ASP A  44      -1.726  20.692  -7.744  1.00 67.92           H  
ATOM    724  HB3 ASP A  44      -0.244  20.351  -8.621  1.00 67.92           H  
ATOM    725  O   ASP A  44       0.538  24.208  -9.343  1.00 67.92           O  
ATOM    726  CG  ASP A  44      -1.820  21.160  -9.837  1.00 67.92           C  
ATOM    727  OD1 ASP A  44      -1.637  22.152 -10.579  1.00 67.92           O  
ATOM    728  OD2 ASP A  44      -2.600  20.230 -10.119  1.00 67.92           O  
ATOM    729  N   SER A  45       1.514  22.199  -9.463  1.00 60.63           N  
ATOM    730  H   SER A  45       1.464  21.218  -9.229  1.00 60.63           H  
ATOM    731  CA  SER A  45       2.539  22.601 -10.433  1.00 60.63           C  
ATOM    732  HA  SER A  45       3.045  23.489 -10.055  1.00 60.63           H  
ATOM    733  C   SER A  45       1.979  22.972 -11.812  1.00 60.63           C  
ATOM    734  CB  SER A  45       3.578  21.483 -10.574  1.00 60.63           C  
ATOM    735  HB2 SER A  45       4.258  21.716 -11.393  1.00 60.63           H  
ATOM    736  HB3 SER A  45       4.152  21.411  -9.650  1.00 60.63           H  
ATOM    737  O   SER A  45       2.560  23.836 -12.471  1.00 60.63           O  
ATOM    738  OG  SER A  45       2.937  20.244 -10.815  1.00 60.63           O  
ATOM    739  HG  SER A  45       3.595  19.564 -10.978  1.00 60.63           H  
ATOM    740  N   LEU A  46       0.855  22.385 -12.239  1.00 61.08           N  
ATOM    741  H   LEU A  46       0.361  21.775 -11.602  1.00 61.08           H  
ATOM    742  CA  LEU A  46       0.199  22.701 -13.509  1.00 61.08           C  
ATOM    743  HA  LEU A  46       0.948  22.723 -14.301  1.00 61.08           H  
ATOM    744  C   LEU A  46      -0.455  24.083 -13.443  1.00 61.08           C  
ATOM    745  CB  LEU A  46      -0.839  21.609 -13.831  1.00 61.08           C  
ATOM    746  HB2 LEU A  46      -1.538  21.536 -12.997  1.00 61.08           H  
ATOM    747  HB3 LEU A  46      -0.336  20.646 -13.918  1.00 61.08           H  
ATOM    748  O   LEU A  46      -0.153  24.952 -14.262  1.00 61.08           O  
ATOM    749  CG  LEU A  46      -1.653  21.880 -15.112  1.00 61.08           C  
ATOM    750  HG  LEU A  46      -1.989  22.916 -15.139  1.00 61.08           H  
ATOM    751  CD1 LEU A  46      -0.823  21.609 -16.368  1.00 61.08           C  
ATOM    752 HD11 LEU A  46      -0.477  20.575 -16.377  1.00 61.08           H  
ATOM    753 HD12 LEU A  46      -1.433  21.789 -17.253  1.00 61.08           H  
ATOM    754 HD13 LEU A  46       0.034  22.281 -16.401  1.00 61.08           H  
ATOM    755  CD2 LEU A  46      -2.907  21.009 -15.108  1.00 61.08           C  
ATOM    756 HD21 LEU A  46      -2.635  19.962 -14.969  1.00 61.08           H  
ATOM    757 HD22 LEU A  46      -3.452  21.142 -16.042  1.00 61.08           H  
ATOM    758 HD23 LEU A  46      -3.548  21.306 -14.278  1.00 61.08           H  
ATOM    759  N   ILE A  47      -1.316  24.310 -12.446  1.00 74.53           N  
ATOM    760  H   ILE A  47      -1.495  23.557 -11.796  1.00 74.53           H  
ATOM    761  CA  ILE A  47      -2.000  25.597 -12.266  1.00 74.53           C  
ATOM    762  HA  ILE A  47      -2.474  25.859 -13.212  1.00 74.53           H  
ATOM    763  C   ILE A  47      -0.972  26.698 -11.962  1.00 74.53           C  
ATOM    764  CB  ILE A  47      -3.111  25.489 -11.193  1.00 74.53           C  
ATOM    765  HB  ILE A  47      -2.654  25.207 -10.245  1.00 74.53           H  
ATOM    766  O   ILE A  47      -1.117  27.824 -12.445  1.00 74.53           O  
ATOM    767  CG1 ILE A  47      -4.141  24.401 -11.591  1.00 74.53           C  
ATOM    768 HG12 ILE A  47      -3.636  23.438 -11.666  1.00 74.53           H  
ATOM    769 HG13 ILE A  47      -4.551  24.634 -12.574  1.00 74.53           H  
ATOM    770  CG2 ILE A  47      -3.821  26.849 -11.021  1.00 74.53           C  
ATOM    771 HG21 ILE A  47      -4.538  26.798 -10.202  1.00 74.53           H  
ATOM    772 HG22 ILE A  47      -4.334  27.115 -11.945  1.00 74.53           H  
ATOM    773 HG23 ILE A  47      -3.108  27.636 -10.772  1.00 74.53           H  
ATOM    774  CD1 ILE A  47      -5.305  24.220 -10.609  1.00 74.53           C  
ATOM    775 HD11 ILE A  47      -5.871  23.329 -10.879  1.00 74.53           H  
ATOM    776 HD12 ILE A  47      -4.925  24.105  -9.594  1.00 74.53           H  
ATOM    777 HD13 ILE A  47      -5.980  25.075 -10.666  1.00 74.53           H  
ATOM    778  N   GLY A  48       0.106  26.367 -11.243  1.00 76.08           N  
ATOM    779  H   GLY A  48       0.146  25.445 -10.834  1.00 76.08           H  
ATOM    780  CA  GLY A  48       1.251  27.252 -11.046  1.00 76.08           C  
ATOM    781  HA2 GLY A  48       0.912  28.157 -10.540  1.00 76.08           H  
ATOM    782  HA3 GLY A  48       1.980  26.747 -10.412  1.00 76.08           H  
ATOM    783  C   GLY A  48       1.937  27.647 -12.360  1.00 76.08           C  
ATOM    784  O   GLY A  48       2.125  28.835 -12.624  1.00 76.08           O  
ATOM    785  N   LEU A  49       2.269  26.687 -13.229  1.00 68.76           N  
ATOM    786  H   LEU A  49       2.089  25.722 -12.993  1.00 68.76           H  
ATOM    787  CA  LEU A  49       2.890  26.984 -14.525  1.00 68.76           C  
ATOM    788  HA  LEU A  49       3.767  27.602 -14.334  1.00 68.76           H  
ATOM    789  C   LEU A  49       1.956  27.796 -15.441  1.00 68.76           C  
ATOM    790  CB  LEU A  49       3.348  25.669 -15.178  1.00 68.76           C  
ATOM    791  HB2 LEU A  49       2.471  25.047 -15.359  1.00 68.76           H  
ATOM    792  HB3 LEU A  49       3.993  25.136 -14.479  1.00 68.76           H  
ATOM    793  O   LEU A  49       2.393  28.789 -16.029  1.00 68.76           O  
ATOM    794  CG  LEU A  49       4.105  25.857 -16.506  1.00 68.76           C  
ATOM    795  HG  LEU A  49       3.469  26.380 -17.221  1.00 68.76           H  
ATOM    796  CD1 LEU A  49       5.408  26.646 -16.334  1.00 68.76           C  
ATOM    797 HD11 LEU A  49       5.178  27.677 -16.064  1.00 68.76           H  
ATOM    798 HD12 LEU A  49       5.952  26.661 -17.279  1.00 68.76           H  
ATOM    799 HD13 LEU A  49       6.023  26.184 -15.562  1.00 68.76           H  
ATOM    800  CD2 LEU A  49       4.452  24.491 -17.098  1.00 68.76           C  
ATOM    801 HD21 LEU A  49       3.537  23.922 -17.258  1.00 68.76           H  
ATOM    802 HD22 LEU A  49       5.099  23.938 -16.417  1.00 68.76           H  
ATOM    803 HD23 LEU A  49       4.949  24.615 -18.060  1.00 68.76           H  
ATOM    804  N   GLU A  50       0.668  27.438 -15.511  1.00 74.96           N  
ATOM    805  H   GLU A  50       0.378  26.602 -15.024  1.00 74.96           H  
ATOM    806  CA  GLU A  50      -0.347  28.216 -16.235  1.00 74.96           C  
ATOM    807  HA  GLU A  50      -0.092  28.242 -17.295  1.00 74.96           H  
ATOM    808  C   GLU A  50      -0.404  29.670 -15.739  1.00 74.96           C  
ATOM    809  CB  GLU A  50      -1.759  27.618 -16.070  1.00 74.96           C  
ATOM    810  HB2 GLU A  50      -2.457  28.424 -16.294  1.00 74.96           H  
ATOM    811  HB3 GLU A  50      -1.919  27.332 -15.030  1.00 74.96           H  
ATOM    812  O   GLU A  50      -0.439  30.601 -16.548  1.00 74.96           O  
ATOM    813  CG  GLU A  50      -2.115  26.432 -16.985  1.00 74.96           C  
ATOM    814  HG2 GLU A  50      -1.812  26.678 -18.002  1.00 74.96           H  
ATOM    815  HG3 GLU A  50      -1.560  25.550 -16.662  1.00 74.96           H  
ATOM    816  CD  GLU A  50      -3.635  26.145 -16.982  1.00 74.96           C  
ATOM    817  OE1 GLU A  50      -4.063  24.975 -17.092  1.00 74.96           O  
ATOM    818  OE2 GLU A  50      -4.440  27.110 -16.904  1.00 74.96           O  
ATOM    819  N   LEU A  51      -0.415  29.882 -14.417  1.00 84.89           N  
ATOM    820  H   LEU A  51      -0.404  29.083 -13.800  1.00 84.89           H  
ATOM    821  CA  LEU A  51      -0.462  31.217 -13.827  1.00 84.89           C  
ATOM    822  HA  LEU A  51      -1.279  31.760 -14.301  1.00 84.89           H  
ATOM    823  C   LEU A  51       0.822  32.005 -14.113  1.00 84.89           C  
ATOM    824  CB  LEU A  51      -0.772  31.104 -12.325  1.00 84.89           C  
ATOM    825  HB2 LEU A  51      -1.742  30.620 -12.207  1.00 84.89           H  
ATOM    826  HB3 LEU A  51      -0.025  30.462 -11.858  1.00 84.89           H  
ATOM    827  O   LEU A  51       0.726  33.173 -14.492  1.00 84.89           O  
ATOM    828  CG  LEU A  51      -0.792  32.457 -11.585  1.00 84.89           C  
ATOM    829  HG  LEU A  51       0.201  32.905 -11.619  1.00 84.89           H  
ATOM    830  CD1 LEU A  51      -1.815  33.437 -12.173  1.00 84.89           C  
ATOM    831 HD11 LEU A  51      -1.878  34.325 -11.543  1.00 84.89           H  
ATOM    832 HD12 LEU A  51      -1.501  33.750 -13.168  1.00 84.89           H  
ATOM    833 HD13 LEU A  51      -2.794  32.961 -12.229  1.00 84.89           H  
ATOM    834  CD2 LEU A  51      -1.170  32.242 -10.126  1.00 84.89           C  
ATOM    835 HD21 LEU A  51      -1.098  33.180  -9.576  1.00 84.89           H  
ATOM    836 HD22 LEU A  51      -2.192  31.866 -10.085  1.00 84.89           H  
ATOM    837 HD23 LEU A  51      -0.503  31.512  -9.667  1.00 84.89           H  
ATOM    838  N   ARG A  52       2.006  31.382 -14.010  1.00 81.22           N  
ATOM    839  H   ARG A  52       2.009  30.420 -13.702  1.00 81.22           H  
ATOM    840  CA  ARG A  52       3.287  32.030 -14.340  1.00 81.22           C  
ATOM    841  HA  ARG A  52       3.411  32.898 -13.693  1.00 81.22           H  
ATOM    842  C   ARG A  52       3.283  32.546 -15.779  1.00 81.22           C  
ATOM    843  CB  ARG A  52       4.464  31.062 -14.120  1.00 81.22           C  
ATOM    844  HB2 ARG A  52       4.499  30.338 -14.934  1.00 81.22           H  
ATOM    845  HB3 ARG A  52       4.326  30.516 -13.187  1.00 81.22           H  
ATOM    846  O   ARG A  52       3.494  33.735 -16.001  1.00 81.22           O  
ATOM    847  CG  ARG A  52       5.791  31.837 -14.042  1.00 81.22           C  
ATOM    848  HG2 ARG A  52       5.932  32.162 -13.011  1.00 81.22           H  
ATOM    849  HG3 ARG A  52       5.750  32.728 -14.668  1.00 81.22           H  
ATOM    850  CD  ARG A  52       7.006  31.006 -14.468  1.00 81.22           C  
ATOM    851  HD2 ARG A  52       7.886  31.412 -13.968  1.00 81.22           H  
ATOM    852  HD3 ARG A  52       6.869  29.973 -14.147  1.00 81.22           H  
ATOM    853  NE  ARG A  52       7.234  31.094 -15.922  1.00 81.22           N  
ATOM    854  HE  ARG A  52       6.995  31.955 -16.394  1.00 81.22           H  
ATOM    855  NH1 ARG A  52       8.227  29.056 -16.317  1.00 81.22           N  
ATOM    856 HH11 ARG A  52       7.954  28.760 -15.390  1.00 81.22           H  
ATOM    857 HH12 ARG A  52       8.653  28.425 -16.980  1.00 81.22           H  
ATOM    858  NH2 ARG A  52       8.096  30.599 -17.934  1.00 81.22           N  
ATOM    859 HH21 ARG A  52       7.744  31.508 -18.198  1.00 81.22           H  
ATOM    860 HH22 ARG A  52       8.506  29.985 -18.623  1.00 81.22           H  
ATOM    861  CZ  ARG A  52       7.849  30.242 -16.713  1.00 81.22           C  
ATOM    862  N   ASN A  53       2.947  31.682 -16.738  1.00 79.97           N  
ATOM    863  H   ASN A  53       2.795  30.720 -16.473  1.00 79.97           H  
ATOM    864  CA  ASN A  53       2.934  32.029 -18.160  1.00 79.97           C  
ATOM    865  HA  ASN A  53       3.920  32.400 -18.443  1.00 79.97           H  
ATOM    866  C   ASN A  53       1.913  33.143 -18.467  1.00 79.97           C  
ATOM    867  CB  ASN A  53       2.633  30.752 -18.968  1.00 79.97           C  
ATOM    868  HB2 ASN A  53       1.684  30.331 -18.637  1.00 79.97           H  
ATOM    869  HB3 ASN A  53       2.542  31.016 -20.022  1.00 79.97           H  
ATOM    870  O   ASN A  53       2.174  34.031 -19.280  1.00 79.97           O  
ATOM    871  CG  ASN A  53       3.700  29.668 -18.864  1.00 79.97           C  
ATOM    872  ND2 ASN A  53       3.422  28.496 -19.384  1.00 79.97           N  
ATOM    873 HD21 ASN A  53       2.527  28.307 -19.812  1.00 79.97           H  
ATOM    874 HD22 ASN A  53       4.126  27.779 -19.280  1.00 79.97           H  
ATOM    875  OD1 ASN A  53       4.788  29.842 -18.339  1.00 79.97           O  
ATOM    876  N   ARG A  54       0.756  33.143 -17.785  1.00 86.17           N  
ATOM    877  H   ARG A  54       0.588  32.377 -17.148  1.00 86.17           H  
ATOM    878  CA  ARG A  54      -0.251  34.217 -17.891  1.00 86.17           C  
ATOM    879  HA  ARG A  54      -0.463  34.398 -18.945  1.00 86.17           H  
ATOM    880  C   ARG A  54       0.250  35.552 -17.343  1.00 86.17           C  
ATOM    881  CB  ARG A  54      -1.542  33.800 -17.175  1.00 86.17           C  
ATOM    882  HB2 ARG A  54      -2.179  34.676 -17.054  1.00 86.17           H  
ATOM    883  HB3 ARG A  54      -1.296  33.417 -16.184  1.00 86.17           H  
ATOM    884  O   ARG A  54      -0.077  36.582 -17.924  1.00 86.17           O  
ATOM    885  CG  ARG A  54      -2.318  32.744 -17.968  1.00 86.17           C  
ATOM    886  HG2 ARG A  54      -1.640  31.952 -18.285  1.00 86.17           H  
ATOM    887  HG3 ARG A  54      -2.742  33.202 -18.861  1.00 86.17           H  
ATOM    888  CD  ARG A  54      -3.440  32.137 -17.119  1.00 86.17           C  
ATOM    889  HD2 ARG A  54      -4.216  32.886 -16.960  1.00 86.17           H  
ATOM    890  HD3 ARG A  54      -3.029  31.837 -16.155  1.00 86.17           H  
ATOM    891  NE  ARG A  54      -3.987  30.944 -17.786  1.00 86.17           N  
ATOM    892  HE  ARG A  54      -3.340  30.440 -18.376  1.00 86.17           H  
ATOM    893  NH1 ARG A  54      -6.007  30.789 -16.695  1.00 86.17           N  
ATOM    894 HH11 ARG A  54      -6.785  30.171 -16.514  1.00 86.17           H  
ATOM    895 HH12 ARG A  54      -5.720  31.491 -16.028  1.00 86.17           H  
ATOM    896  NH2 ARG A  54      -5.428  29.230 -18.141  1.00 86.17           N  
ATOM    897 HH21 ARG A  54      -4.824  28.930 -18.893  1.00 86.17           H  
ATOM    898 HH22 ARG A  54      -5.527  28.433 -17.528  1.00 86.17           H  
ATOM    899  CZ  ARG A  54      -5.131  30.338 -17.542  1.00 86.17           C  
ATOM    900  N   ILE A  55       1.028  35.548 -16.260  1.00 87.40           N  
ATOM    901  H   ILE A  55       1.242  34.659 -15.832  1.00 87.40           H  
ATOM    902  CA  ILE A  55       1.641  36.758 -15.690  1.00 87.40           C  
ATOM    903  HA  ILE A  55       0.872  37.524 -15.584  1.00 87.40           H  
ATOM    904  C   ILE A  55       2.692  37.328 -16.650  1.00 87.40           C  
ATOM    905  CB  ILE A  55       2.214  36.458 -14.284  1.00 87.40           C  
ATOM    906  HB  ILE A  55       2.831  35.561 -14.341  1.00 87.40           H  
ATOM    907  O   ILE A  55       2.658  38.524 -16.934  1.00 87.40           O  
ATOM    908  CG1 ILE A  55       1.053  36.210 -13.296  1.00 87.40           C  
ATOM    909 HG12 ILE A  55       0.302  35.566 -13.754  1.00 87.40           H  
ATOM    910 HG13 ILE A  55       0.565  37.157 -13.068  1.00 87.40           H  
ATOM    911  CG2 ILE A  55       3.096  37.607 -13.758  1.00 87.40           C  
ATOM    912 HG21 ILE A  55       3.499  37.359 -12.776  1.00 87.40           H  
ATOM    913 HG22 ILE A  55       2.508  38.522 -13.687  1.00 87.40           H  
ATOM    914 HG23 ILE A  55       3.948  37.774 -14.417  1.00 87.40           H  
ATOM    915  CD1 ILE A  55       1.496  35.540 -11.991  1.00 87.40           C  
ATOM    916 HD11 ILE A  55       2.143  36.204 -11.417  1.00 87.40           H  
ATOM    917 HD12 ILE A  55       2.024  34.613 -12.209  1.00 87.40           H  
ATOM    918 HD13 ILE A  55       0.612  35.313 -11.394  1.00 87.40           H  
ATOM    919  N   GLU A  56       3.568  36.484 -17.203  1.00 86.44           N  
ATOM    920  H   GLU A  56       3.561  35.518 -16.908  1.00 86.44           H  
ATOM    921  CA  GLU A  56       4.587  36.897 -18.183  1.00 86.44           C  
ATOM    922  HA  GLU A  56       5.225  37.659 -17.737  1.00 86.44           H  
ATOM    923  C   GLU A  56       3.944  37.534 -19.423  1.00 86.44           C  
ATOM    924  CB  GLU A  56       5.473  35.695 -18.569  1.00 86.44           C  
ATOM    925  HB2 GLU A  56       4.848  34.866 -18.903  1.00 86.44           H  
ATOM    926  HB3 GLU A  56       6.135  35.983 -19.385  1.00 86.44           H  
ATOM    927  O   GLU A  56       4.297  38.650 -19.806  1.00 86.44           O  
ATOM    928  CG  GLU A  56       6.323  35.257 -17.370  1.00 86.44           C  
ATOM    929  HG2 GLU A  56       5.663  34.936 -16.563  1.00 86.44           H  
ATOM    930  HG3 GLU A  56       6.880  36.118 -17.002  1.00 86.44           H  
ATOM    931  CD  GLU A  56       7.297  34.115 -17.676  1.00 86.44           C  
ATOM    932  OE1 GLU A  56       8.502  34.281 -17.390  1.00 86.44           O  
ATOM    933  OE2 GLU A  56       6.845  33.012 -18.061  1.00 86.44           O  
ATOM    934  N   ALA A  57       2.920  36.887 -19.990  1.00 86.26           N  
ATOM    935  H   ALA A  57       2.684  35.968 -19.643  1.00 86.26           H  
ATOM    936  CA  ALA A  57       2.185  37.406 -21.143  1.00 86.26           C  
ATOM    937  HA  ALA A  57       2.903  37.646 -21.927  1.00 86.26           H  
ATOM    938  C   ALA A  57       1.389  38.693 -20.844  1.00 86.26           C  
ATOM    939  CB  ALA A  57       1.264  36.292 -21.654  1.00 86.26           C  
ATOM    940  HB1 ALA A  57       0.736  36.634 -22.544  1.00 86.26           H  
ATOM    941  HB2 ALA A  57       1.856  35.412 -21.907  1.00 86.26           H  
ATOM    942  HB3 ALA A  57       0.540  36.025 -20.884  1.00 86.26           H  
ATOM    943  O   ALA A  57       1.265  39.550 -21.719  1.00 86.26           O  
ATOM    944  N   ALA A  58       0.838  38.844 -19.634  1.00 86.44           N  
ATOM    945  H   ALA A  58       0.938  38.097 -18.961  1.00 86.44           H  
ATOM    946  CA  ALA A  58       0.030  40.007 -19.260  1.00 86.44           C  
ATOM    947  HA  ALA A  58      -0.589  40.292 -20.110  1.00 86.44           H  
ATOM    948  C   ALA A  58       0.862  41.244 -18.879  1.00 86.44           C  
ATOM    949  CB  ALA A  58      -0.897  39.606 -18.110  1.00 86.44           C  
ATOM    950  HB1 ALA A  58      -1.515  40.462 -17.837  1.00 86.44           H  
ATOM    951  HB2 ALA A  58      -1.544  38.785 -18.420  1.00 86.44           H  
ATOM    952  HB3 ALA A  58      -0.311  39.300 -17.244  1.00 86.44           H  
ATOM    953  O   ALA A  58       0.404  42.371 -19.077  1.00 86.44           O  
ATOM    954  N   LEU A  59       2.060  41.044 -18.319  1.00 82.58           N  
ATOM    955  H   LEU A  59       2.342  40.093 -18.132  1.00 82.58           H  
ATOM    956  CA  LEU A  59       2.937  42.123 -17.852  1.00 82.58           C  
ATOM    957  HA  LEU A  59       2.374  43.056 -17.826  1.00 82.58           H  
ATOM    958  C   LEU A  59       4.118  42.409 -18.793  1.00 82.58           C  
ATOM    959  CB  LEU A  59       3.400  41.812 -16.417  1.00 82.58           C  
ATOM    960  HB2 LEU A  59       3.904  40.845 -16.429  1.00 82.58           H  
ATOM    961  HB3 LEU A  59       4.122  42.569 -16.113  1.00 82.58           H  
ATOM    962  O   LEU A  59       4.740  43.458 -18.653  1.00 82.58           O  
ATOM    963  CG  LEU A  59       2.286  41.740 -15.356  1.00 82.58           C  
ATOM    964  HG  LEU A  59       1.612  40.915 -15.588  1.00 82.58           H  
ATOM    965  CD1 LEU A  59       2.913  41.478 -13.987  1.00 82.58           C  
ATOM    966 HD11 LEU A  59       3.526  40.578 -14.040  1.00 82.58           H  
ATOM    967 HD12 LEU A  59       3.547  42.313 -13.691  1.00 82.58           H  
ATOM    968 HD13 LEU A  59       2.131  41.328 -13.243  1.00 82.58           H  
ATOM    969  CD2 LEU A  59       1.463  43.029 -15.254  1.00 82.58           C  
ATOM    970 HD21 LEU A  59       0.895  43.171 -16.173  1.00 82.58           H  
ATOM    971 HD22 LEU A  59       0.762  42.949 -14.424  1.00 82.58           H  
ATOM    972 HD23 LEU A  59       2.128  43.879 -15.096  1.00 82.58           H  
ATOM    973  N   GLY A  60       4.415  41.528 -19.756  1.00 80.79           N  
ATOM    974  H   GLY A  60       3.909  40.655 -19.789  1.00 80.79           H  
ATOM    975  CA  GLY A  60       5.523  41.701 -20.705  1.00 80.79           C  
ATOM    976  HA2 GLY A  60       5.397  40.985 -21.518  1.00 80.79           H  
ATOM    977  HA3 GLY A  60       5.496  42.709 -21.118  1.00 80.79           H  
ATOM    978  C   GLY A  60       6.909  41.472 -20.093  1.00 80.79           C  
ATOM    979  O   GLY A  60       7.897  41.984 -20.612  1.00 80.79           O  
ATOM    980  N   ILE A  61       6.977  40.725 -18.990  1.00 81.50           N  
ATOM    981  H   ILE A  61       6.130  40.253 -18.708  1.00 81.50           H  
ATOM    982  CA  ILE A  61       8.193  40.444 -18.213  1.00 81.50           C  
ATOM    983  HA  ILE A  61       9.037  40.955 -18.677  1.00 81.50           H  
ATOM    984  C   ILE A  61       8.509  38.946 -18.229  1.00 81.50           C  
ATOM    985  CB  ILE A  61       8.064  40.973 -16.763  1.00 81.50           C  
ATOM    986  HB  ILE A  61       8.996  40.751 -16.242  1.00 81.50           H  
ATOM    987  O   ILE A  61       7.638  38.126 -18.503  1.00 81.50           O  
ATOM    988  CG1 ILE A  61       6.921  40.254 -16.014  1.00 81.50           C  
ATOM    989 HG12 ILE A  61       5.986  40.410 -16.552  1.00 81.50           H  
ATOM    990 HG13 ILE A  61       7.117  39.182 -16.011  1.00 81.50           H  
ATOM    991  CG2 ILE A  61       7.892  42.501 -16.757  1.00 81.50           C  
ATOM    992 HG21 ILE A  61       8.661  42.963 -17.376  1.00 81.50           H  
ATOM    993 HG22 ILE A  61       7.999  42.890 -15.744  1.00 81.50           H  
ATOM    994 HG23 ILE A  61       6.914  42.780 -17.149  1.00 81.50           H  
ATOM    995  CD1 ILE A  61       6.728  40.687 -14.560  1.00 81.50           C  
ATOM    996 HD11 ILE A  61       6.366  41.714 -14.509  1.00 81.50           H  
ATOM    997 HD12 ILE A  61       7.667  40.596 -14.014  1.00 81.50           H  
ATOM    998 HD13 ILE A  61       5.987  40.026 -14.110  1.00 81.50           H  
ATOM    999  N   THR A  62       9.741  38.582 -17.876  1.00 79.75           N  
ATOM   1000  H   THR A  62      10.404  39.305 -17.637  1.00 79.75           H  
ATOM   1001  CA  THR A  62      10.129  37.196 -17.563  1.00 79.75           C  
ATOM   1002  HA  THR A  62       9.353  36.507 -17.896  1.00 79.75           H  
ATOM   1003  C   THR A  62      10.280  37.053 -16.051  1.00 79.75           C  
ATOM   1004  CB  THR A  62      11.435  36.818 -18.275  1.00 79.75           C  
ATOM   1005  HB  THR A  62      12.260  37.385 -17.843  1.00 79.75           H  
ATOM   1006  O   THR A  62      10.870  37.930 -15.419  1.00 79.75           O  
ATOM   1007  CG2 THR A  62      11.754  35.328 -18.187  1.00 79.75           C  
ATOM   1008 HG21 THR A  62      10.923  34.744 -18.584  1.00 79.75           H  
ATOM   1009 HG22 THR A  62      11.925  35.041 -17.149  1.00 79.75           H  
ATOM   1010 HG23 THR A  62      12.653  35.114 -18.765  1.00 79.75           H  
ATOM   1011  OG1 THR A  62      11.337  37.145 -19.642  1.00 79.75           O  
ATOM   1012  HG1 THR A  62      10.411  37.327 -19.815  1.00 79.75           H  
ATOM   1013  N   VAL A  63       9.762  35.975 -15.458  1.00 77.48           N  
ATOM   1014  H   VAL A  63       9.338  35.267 -16.040  1.00 77.48           H  
ATOM   1015  CA  VAL A  63       9.799  35.751 -13.999  1.00 77.48           C  
ATOM   1016  HA  VAL A  63      10.459  36.506 -13.571  1.00 77.48           H  
ATOM   1017  C   VAL A  63      10.384  34.381 -13.629  1.00 77.48           C  
ATOM   1018  CB  VAL A  63       8.425  35.949 -13.330  1.00 77.48           C  
ATOM   1019  HB  VAL A  63       8.554  35.774 -12.262  1.00 77.48           H  
ATOM   1020  O   VAL A  63      10.288  33.434 -14.412  1.00 77.48           O  
ATOM   1021  CG1 VAL A  63       7.908  37.380 -13.489  1.00 77.48           C  
ATOM   1022 HG11 VAL A  63       8.645  38.083 -13.100  1.00 77.48           H  
ATOM   1023 HG12 VAL A  63       6.978  37.502 -12.933  1.00 77.48           H  
ATOM   1024 HG13 VAL A  63       7.727  37.593 -14.542  1.00 77.48           H  
ATOM   1025  CG2 VAL A  63       7.370  34.967 -13.841  1.00 77.48           C  
ATOM   1026 HG21 VAL A  63       7.672  33.948 -13.599  1.00 77.48           H  
ATOM   1027 HG22 VAL A  63       6.397  35.174 -13.394  1.00 77.48           H  
ATOM   1028 HG23 VAL A  63       7.284  35.059 -14.924  1.00 77.48           H  
ATOM   1029  N   PRO A  64      10.977  34.224 -12.428  1.00 71.26           N  
ATOM   1030  CA  PRO A  64      11.521  32.942 -11.984  1.00 71.26           C  
ATOM   1031  HA  PRO A  64      12.338  32.672 -12.653  1.00 71.26           H  
ATOM   1032  C   PRO A  64      10.478  31.817 -11.973  1.00 71.26           C  
ATOM   1033  CB  PRO A  64      12.082  33.190 -10.579  1.00 71.26           C  
ATOM   1034  HB2 PRO A  64      11.319  32.989  -9.827  1.00 71.26           H  
ATOM   1035  HB3 PRO A  64      12.971  32.591 -10.386  1.00 71.26           H  
ATOM   1036  O   PRO A  64       9.330  32.017 -11.576  1.00 71.26           O  
ATOM   1037  CG  PRO A  64      12.396  34.685 -10.583  1.00 71.26           C  
ATOM   1038  HG2 PRO A  64      13.358  34.858 -11.066  1.00 71.26           H  
ATOM   1039  HG3 PRO A  64      12.387  35.105  -9.577  1.00 71.26           H  
ATOM   1040  CD  PRO A  64      11.277  35.259 -11.446  1.00 71.26           C  
ATOM   1041  HD2 PRO A  64      10.397  35.445 -10.830  1.00 71.26           H  
ATOM   1042  HD3 PRO A  64      11.620  36.185 -11.908  1.00 71.26           H  
ATOM   1043  N   ALA A  65      10.890  30.596 -12.323  1.00 62.36           N  
ATOM   1044  H   ALA A  65      11.833  30.482 -12.667  1.00 62.36           H  
ATOM   1045  CA  ALA A  65       9.996  29.434 -12.341  1.00 62.36           C  
ATOM   1046  HA  ALA A  65       9.181  29.641 -13.034  1.00 62.36           H  
ATOM   1047  C   ALA A  65       9.356  29.131 -10.969  1.00 62.36           C  
ATOM   1048  CB  ALA A  65      10.785  28.231 -12.870  1.00 62.36           C  
ATOM   1049  HB1 ALA A  65      10.129  27.363 -12.927  1.00 62.36           H  
ATOM   1050  HB2 ALA A  65      11.170  28.447 -13.867  1.00 62.36           H  
ATOM   1051  HB3 ALA A  65      11.615  28.001 -12.202  1.00 62.36           H  
ATOM   1052  O   ALA A  65       8.224  28.662 -10.913  1.00 62.36           O  
ATOM   1053  N   THR A  66      10.048  29.445  -9.869  1.00 69.32           N  
ATOM   1054  H   THR A  66      10.976  29.829  -9.974  1.00 69.32           H  
ATOM   1055  CA  THR A  66       9.590  29.227  -8.487  1.00 69.32           C  
ATOM   1056  HA  THR A  66       8.948  28.346  -8.474  1.00 69.32           H  
ATOM   1057  C   THR A  66       8.763  30.380  -7.902  1.00 69.32           C  
ATOM   1058  CB  THR A  66      10.784  28.936  -7.566  1.00 69.32           C  
ATOM   1059  HB  THR A  66      10.456  28.913  -6.527  1.00 69.32           H  
ATOM   1060  O   THR A  66       8.359  30.288  -6.743  1.00 69.32           O  
ATOM   1061  CG2 THR A  66      11.445  27.598  -7.893  1.00 69.32           C  
ATOM   1062 HG21 THR A  66      10.715  26.795  -7.793  1.00 69.32           H  
ATOM   1063 HG22 THR A  66      12.263  27.417  -7.195  1.00 69.32           H  
ATOM   1064 HG23 THR A  66      11.839  27.603  -8.909  1.00 69.32           H  
ATOM   1065  OG1 THR A  66      11.758  29.945  -7.730  1.00 69.32           O  
ATOM   1066  HG1 THR A  66      12.019  30.232  -6.852  1.00 69.32           H  
ATOM   1067  N   LEU A  67       8.474  31.444  -8.671  1.00 76.22           N  
ATOM   1068  H   LEU A  67       8.800  31.435  -9.627  1.00 76.22           H  
ATOM   1069  CA  LEU A  67       7.839  32.687  -8.196  1.00 76.22           C  
ATOM   1070  HA  LEU A  67       8.575  33.254  -7.626  1.00 76.22           H  
ATOM   1071  C   LEU A  67       6.627  32.449  -7.278  1.00 76.22           C  
ATOM   1072  CB  LEU A  67       7.407  33.511  -9.429  1.00 76.22           C  
ATOM   1073  HB2 LEU A  67       8.274  33.686 -10.066  1.00 76.22           H  
ATOM   1074  HB3 LEU A  67       6.688  32.922  -9.999  1.00 76.22           H  
ATOM   1075  O   LEU A  67       6.514  33.075  -6.228  1.00 76.22           O  
ATOM   1076  CG  LEU A  67       6.780  34.880  -9.101  1.00 76.22           C  
ATOM   1077  HG  LEU A  67       6.083  34.792  -8.268  1.00 76.22           H  
ATOM   1078  CD1 LEU A  67       7.854  35.906  -8.749  1.00 76.22           C  
ATOM   1079 HD11 LEU A  67       8.476  35.545  -7.930  1.00 76.22           H  
ATOM   1080 HD12 LEU A  67       7.379  36.834  -8.434  1.00 76.22           H  
ATOM   1081 HD13 LEU A  67       8.486  36.113  -9.612  1.00 76.22           H  
ATOM   1082  CD2 LEU A  67       6.001  35.405 -10.305  1.00 76.22           C  
ATOM   1083 HD21 LEU A  67       6.659  35.454 -11.172  1.00 76.22           H  
ATOM   1084 HD22 LEU A  67       5.161  34.744 -10.521  1.00 76.22           H  
ATOM   1085 HD23 LEU A  67       5.629  36.407 -10.093  1.00 76.22           H  
ATOM   1086  N   LEU A  68       5.741  31.525  -7.655  1.00 79.05           N  
ATOM   1087  H   LEU A  68       5.926  31.021  -8.510  1.00 79.05           H  
ATOM   1088  CA  LEU A  68       4.477  31.264  -6.955  1.00 79.05           C  
ATOM   1089  HA  LEU A  68       4.040  32.215  -6.651  1.00 79.05           H  
ATOM   1090  C   LEU A  68       4.629  30.441  -5.668  1.00 79.05           C  
ATOM   1091  CB  LEU A  68       3.514  30.566  -7.923  1.00 79.05           C  
ATOM   1092  HB2 LEU A  68       2.568  30.398  -7.407  1.00 79.05           H  
ATOM   1093  HB3 LEU A  68       3.931  29.592  -8.183  1.00 79.05           H  
ATOM   1094  O   LEU A  68       3.700  30.395  -4.869  1.00 79.05           O  
ATOM   1095  CG  LEU A  68       3.227  31.352  -9.211  1.00 79.05           C  
ATOM   1096  HG  LEU A  68       4.157  31.566  -9.739  1.00 79.05           H  
ATOM   1097  CD1 LEU A  68       2.370  30.486 -10.111  1.00 79.05           C  
ATOM   1098 HD11 LEU A  68       2.174  31.006 -11.048  1.00 79.05           H  
ATOM   1099 HD12 LEU A  68       1.429  30.240  -9.617  1.00 79.05           H  
ATOM   1100 HD13 LEU A  68       2.912  29.565 -10.327  1.00 79.05           H  
ATOM   1101  CD2 LEU A  68       2.488  32.664  -8.957  1.00 79.05           C  
ATOM   1102 HD21 LEU A  68       3.120  33.338  -8.378  1.00 79.05           H  
ATOM   1103 HD22 LEU A  68       2.251  33.144  -9.907  1.00 79.05           H  
ATOM   1104 HD23 LEU A  68       1.565  32.472  -8.410  1.00 79.05           H  
ATOM   1105  N   TRP A  69       5.786  29.816  -5.449  1.00 71.01           N  
ATOM   1106  H   TRP A  69       6.512  29.903  -6.145  1.00 71.01           H  
ATOM   1107  CA  TRP A  69       6.138  29.169  -4.182  1.00 71.01           C  
ATOM   1108  HA  TRP A  69       5.229  28.893  -3.648  1.00 71.01           H  
ATOM   1109  C   TRP A  69       6.909  30.129  -3.268  1.00 71.01           C  
ATOM   1110  CB  TRP A  69       6.917  27.879  -4.467  1.00 71.01           C  
ATOM   1111  HB2 TRP A  69       7.796  28.113  -5.067  1.00 71.01           H  
ATOM   1112  HB3 TRP A  69       7.268  27.473  -3.518  1.00 71.01           H  
ATOM   1113  O   TRP A  69       6.755  30.073  -2.052  1.00 71.01           O  
ATOM   1114  CG  TRP A  69       6.124  26.812  -5.166  1.00 71.01           C  
ATOM   1115  CD1 TRP A  69       5.456  25.808  -4.553  1.00 71.01           C  
ATOM   1116  HD1 TRP A  69       5.422  25.652  -3.484  1.00 71.01           H  
ATOM   1117  CD2 TRP A  69       5.875  26.633  -6.598  1.00 71.01           C  
ATOM   1118  CE2 TRP A  69       5.045  25.484  -6.773  1.00 71.01           C  
ATOM   1119  CE3 TRP A  69       6.253  27.328  -7.768  1.00 71.01           C  
ATOM   1120  HE3 TRP A  69       6.867  28.211  -7.673  1.00 71.01           H  
ATOM   1121  NE1 TRP A  69       4.820  25.023  -5.495  1.00 71.01           N  
ATOM   1122  HE1 TRP A  69       4.253  24.220  -5.263  1.00 71.01           H  
ATOM   1123  CH2 TRP A  69       5.025  25.754  -9.180  1.00 71.01           C  
ATOM   1124  HH2 TRP A  69       4.707  25.430 -10.160  1.00 71.01           H  
ATOM   1125  CZ2 TRP A  69       4.620  25.046  -8.035  1.00 71.01           C  
ATOM   1126  HZ2 TRP A  69       3.982  24.178  -8.117  1.00 71.01           H  
ATOM   1127  CZ3 TRP A  69       5.840  26.893  -9.043  1.00 71.01           C  
ATOM   1128  HZ3 TRP A  69       6.148  27.436  -9.925  1.00 71.01           H  
ATOM   1129  N   THR A  70       7.688  31.055  -3.843  1.00 73.42           N  
ATOM   1130  H   THR A  70       7.832  31.005  -4.841  1.00 73.42           H  
ATOM   1131  CA  THR A  70       8.362  32.138  -3.106  1.00 73.42           C  
ATOM   1132  HA  THR A  70       8.834  31.716  -2.218  1.00 73.42           H  
ATOM   1133  C   THR A  70       7.382  33.213  -2.621  1.00 73.42           C  
ATOM   1134  CB  THR A  70       9.452  32.779  -3.982  1.00 73.42           C  
ATOM   1135  HB  THR A  70       8.986  33.317  -4.807  1.00 73.42           H  
ATOM   1136  O   THR A  70       7.521  33.709  -1.506  1.00 73.42           O  
ATOM   1137  CG2 THR A  70      10.356  33.733  -3.204  1.00 73.42           C  
ATOM   1138 HG21 THR A  70      10.797  33.225  -2.346  1.00 73.42           H  
ATOM   1139 HG22 THR A  70       9.777  34.588  -2.853  1.00 73.42           H  
ATOM   1140 HG23 THR A  70      11.146  34.102  -3.858  1.00 73.42           H  
ATOM   1141  OG1 THR A  70      10.298  31.781  -4.516  1.00 73.42           O  
ATOM   1142  HG1 THR A  70      10.667  31.300  -3.771  1.00 73.42           H  
ATOM   1143  N   TYR A  71       6.361  33.539  -3.421  1.00 83.76           N  
ATOM   1144  H   TYR A  71       6.342  33.136  -4.346  1.00 83.76           H  
ATOM   1145  CA  TYR A  71       5.322  34.525  -3.106  1.00 83.76           C  
ATOM   1146  HA  TYR A  71       5.475  34.901  -2.094  1.00 83.76           H  
ATOM   1147  C   TYR A  71       3.923  33.877  -3.153  1.00 83.76           C  
ATOM   1148  CB  TYR A  71       5.459  35.728  -4.053  1.00 83.76           C  
ATOM   1149  HB2 TYR A  71       4.697  36.460  -3.784  1.00 83.76           H  
ATOM   1150  HB3 TYR A  71       5.262  35.406  -5.076  1.00 83.76           H  
ATOM   1151  O   TYR A  71       3.145  34.149  -4.068  1.00 83.76           O  
ATOM   1152  CG  TYR A  71       6.812  36.409  -3.999  1.00 83.76           C  
ATOM   1153  CD1 TYR A  71       7.133  37.270  -2.931  1.00 83.76           C  
ATOM   1154  HD1 TYR A  71       6.401  37.477  -2.164  1.00 83.76           H  
ATOM   1155  CD2 TYR A  71       7.765  36.150  -5.001  1.00 83.76           C  
ATOM   1156  HD2 TYR A  71       7.514  35.493  -5.821  1.00 83.76           H  
ATOM   1157  CE1 TYR A  71       8.411  37.853  -2.851  1.00 83.76           C  
ATOM   1158  HE1 TYR A  71       8.656  38.505  -2.026  1.00 83.76           H  
ATOM   1159  CE2 TYR A  71       9.043  36.736  -4.929  1.00 83.76           C  
ATOM   1160  HE2 TYR A  71       9.777  36.552  -5.700  1.00 83.76           H  
ATOM   1161  OH  TYR A  71      10.612  38.128  -3.770  1.00 83.76           O  
ATOM   1162  HH  TYR A  71      10.706  38.688  -2.997  1.00 83.76           H  
ATOM   1163  CZ  TYR A  71       9.372  37.580  -3.849  1.00 83.76           C  
ATOM   1164  N   PRO A  72       3.572  33.011  -2.180  1.00 82.66           N  
ATOM   1165  CA  PRO A  72       2.454  32.067  -2.292  1.00 82.66           C  
ATOM   1166  HA  PRO A  72       2.451  31.638  -3.294  1.00 82.66           H  
ATOM   1167  C   PRO A  72       1.054  32.665  -2.087  1.00 82.66           C  
ATOM   1168  CB  PRO A  72       2.781  30.957  -1.283  1.00 82.66           C  
ATOM   1169  HB2 PRO A  72       1.899  30.437  -0.907  1.00 82.66           H  
ATOM   1170  HB3 PRO A  72       3.465  30.243  -1.742  1.00 82.66           H  
ATOM   1171  O   PRO A  72       0.105  31.917  -1.888  1.00 82.66           O  
ATOM   1172  CG  PRO A  72       3.507  31.718  -0.177  1.00 82.66           C  
ATOM   1173  HG2 PRO A  72       4.131  31.060   0.426  1.00 82.66           H  
ATOM   1174  HG3 PRO A  72       2.787  32.251   0.444  1.00 82.66           H  
ATOM   1175  CD  PRO A  72       4.344  32.711  -0.979  1.00 82.66           C  
ATOM   1176  HD2 PRO A  72       5.281  32.229  -1.257  1.00 82.66           H  
ATOM   1177  HD3 PRO A  72       4.541  33.608  -0.392  1.00 82.66           H  
ATOM   1178  N   THR A  73       0.895  33.991  -2.100  1.00 87.85           N  
ATOM   1179  H   THR A  73       1.661  34.537  -2.466  1.00 87.85           H  
ATOM   1180  CA  THR A  73      -0.401  34.676  -1.929  1.00 87.85           C  
ATOM   1181  HA  THR A  73      -1.208  33.973  -2.134  1.00 87.85           H  
ATOM   1182  C   THR A  73      -0.518  35.825  -2.926  1.00 87.85           C  
ATOM   1183  CB  THR A  73      -0.604  35.225  -0.505  1.00 87.85           C  
ATOM   1184  HB  THR A  73      -1.630  35.585  -0.427  1.00 87.85           H  
ATOM   1185  O   THR A  73       0.500  36.380  -3.342  1.00 87.85           O  
ATOM   1186  CG2 THR A  73      -0.374  34.203   0.604  1.00 87.85           C  
ATOM   1187 HG21 THR A  73       0.657  33.851   0.602  1.00 87.85           H  
ATOM   1188 HG22 THR A  73      -1.039  33.353   0.452  1.00 87.85           H  
ATOM   1189 HG23 THR A  73      -0.596  34.654   1.571  1.00 87.85           H  
ATOM   1190  OG1 THR A  73       0.269  36.300  -0.237  1.00 87.85           O  
ATOM   1191  HG1 THR A  73       1.130  35.905  -0.083  1.00 87.85           H  
ATOM   1192  N   VAL A  74      -1.740  36.233  -3.288  1.00 90.07           N  
ATOM   1193  H   VAL A  74      -2.544  35.763  -2.897  1.00 90.07           H  
ATOM   1194  CA  VAL A  74      -1.955  37.339  -4.244  1.00 90.07           C  
ATOM   1195  HA  VAL A  74      -1.488  37.071  -5.192  1.00 90.07           H  
ATOM   1196  C   VAL A  74      -1.286  38.633  -3.764  1.00 90.07           C  
ATOM   1197  CB  VAL A  74      -3.456  37.588  -4.499  1.00 90.07           C  
ATOM   1198  HB  VAL A  74      -3.923  37.898  -3.564  1.00 90.07           H  
ATOM   1199  O   VAL A  74      -0.655  39.328  -4.559  1.00 90.07           O  
ATOM   1200  CG1 VAL A  74      -3.675  38.697  -5.528  1.00 90.07           C  
ATOM   1201 HG11 VAL A  74      -3.148  38.450  -6.450  1.00 90.07           H  
ATOM   1202 HG12 VAL A  74      -4.738  38.812  -5.741  1.00 90.07           H  
ATOM   1203 HG13 VAL A  74      -3.308  39.648  -5.141  1.00 90.07           H  
ATOM   1204  CG2 VAL A  74      -4.178  36.339  -5.018  1.00 90.07           C  
ATOM   1205 HG21 VAL A  74      -3.694  35.975  -5.924  1.00 90.07           H  
ATOM   1206 HG22 VAL A  74      -4.184  35.559  -4.256  1.00 90.07           H  
ATOM   1207 HG23 VAL A  74      -5.214  36.587  -5.249  1.00 90.07           H  
ATOM   1208  N   ALA A  75      -1.359  38.926  -2.462  1.00 83.97           N  
ATOM   1209  H   ALA A  75      -1.881  38.311  -1.854  1.00 83.97           H  
ATOM   1210  CA  ALA A  75      -0.731  40.102  -1.872  1.00 83.97           C  
ATOM   1211  HA  ALA A  75      -1.071  40.984  -2.416  1.00 83.97           H  
ATOM   1212  C   ALA A  75       0.801  40.060  -1.997  1.00 83.97           C  
ATOM   1213  CB  ALA A  75      -1.201  40.228  -0.418  1.00 83.97           C  
ATOM   1214  HB1 ALA A  75      -2.286  40.329  -0.395  1.00 83.97           H  
ATOM   1215  HB2 ALA A  75      -0.908  39.344   0.149  1.00 83.97           H  
ATOM   1216  HB3 ALA A  75      -0.758  41.116   0.032  1.00 83.97           H  
ATOM   1217  O   ALA A  75       1.390  41.012  -2.513  1.00 83.97           O  
ATOM   1218  N   ALA A  76       1.439  38.946  -1.612  1.00 87.58           N  
ATOM   1219  H   ALA A  76       0.892  38.167  -1.273  1.00 87.58           H  
ATOM   1220  CA  ALA A  76       2.893  38.782  -1.711  1.00 87.58           C  
ATOM   1221  HA  ALA A  76       3.376  39.593  -1.166  1.00 87.58           H  
ATOM   1222  C   ALA A  76       3.383  38.849  -3.169  1.00 87.58           C  
ATOM   1223  CB  ALA A  76       3.277  37.450  -1.048  1.00 87.58           C  
ATOM   1224  HB1 ALA A  76       4.361  37.332  -1.068  1.00 87.58           H  
ATOM   1225  HB2 ALA A  76       2.823  36.617  -1.585  1.00 87.58           H  
ATOM   1226  HB3 ALA A  76       2.947  37.445  -0.010  1.00 87.58           H  
ATOM   1227  O   ALA A  76       4.374  39.514  -3.468  1.00 87.58           O  
ATOM   1228  N   LEU A  77       2.650  38.202  -4.079  1.00 91.11           N  
ATOM   1229  H   LEU A  77       1.866  37.653  -3.755  1.00 91.11           H  
ATOM   1230  CA  LEU A  77       2.950  38.166  -5.508  1.00 91.11           C  
ATOM   1231  HA  LEU A  77       3.977  37.825  -5.638  1.00 91.11           H  
ATOM   1232  C   LEU A  77       2.837  39.558  -6.153  1.00 91.11           C  
ATOM   1233  CB  LEU A  77       1.992  37.137  -6.134  1.00 91.11           C  
ATOM   1234  HB2 LEU A  77       0.967  37.467  -5.963  1.00 91.11           H  
ATOM   1235  HB3 LEU A  77       2.125  36.186  -5.618  1.00 91.11           H  
ATOM   1236  O   LEU A  77       3.694  39.947  -6.941  1.00 91.11           O  
ATOM   1237  CG  LEU A  77       2.179  36.899  -7.638  1.00 91.11           C  
ATOM   1238  HG  LEU A  77       2.015  37.830  -8.180  1.00 91.11           H  
ATOM   1239  CD1 LEU A  77       3.565  36.359  -7.975  1.00 91.11           C  
ATOM   1240 HD11 LEU A  77       4.317  37.131  -7.811  1.00 91.11           H  
ATOM   1241 HD12 LEU A  77       3.589  36.067  -9.025  1.00 91.11           H  
ATOM   1242 HD13 LEU A  77       3.793  35.494  -7.352  1.00 91.11           H  
ATOM   1243  CD2 LEU A  77       1.137  35.882  -8.103  1.00 91.11           C  
ATOM   1244 HD21 LEU A  77       1.250  35.702  -9.172  1.00 91.11           H  
ATOM   1245 HD22 LEU A  77       0.134  36.263  -7.910  1.00 91.11           H  
ATOM   1246 HD23 LEU A  77       1.275  34.942  -7.569  1.00 91.11           H  
ATOM   1247  N   SER A  78       1.809  40.334  -5.795  1.00 89.60           N  
ATOM   1248  H   SER A  78       1.116  39.949  -5.169  1.00 89.60           H  
ATOM   1249  CA  SER A  78       1.600  41.685  -6.333  1.00 89.60           C  
ATOM   1250  HA  SER A  78       1.626  41.630  -7.422  1.00 89.60           H  
ATOM   1251  C   SER A  78       2.680  42.687  -5.917  1.00 89.60           C  
ATOM   1252  CB  SER A  78       0.223  42.208  -5.926  1.00 89.60           C  
ATOM   1253  HB2 SER A  78      -0.001  43.101  -6.510  1.00 89.60           H  
ATOM   1254  HB3 SER A  78      -0.533  41.456  -6.152  1.00 89.60           H  
ATOM   1255  O   SER A  78       3.092  43.499  -6.743  1.00 89.60           O  
ATOM   1256  OG  SER A  78       0.174  42.542  -4.552  1.00 89.60           O  
ATOM   1257  HG  SER A  78       0.497  41.816  -4.012  1.00 89.60           H  
ATOM   1258  N   GLY A  79       3.162  42.611  -4.671  1.00 83.37           N  
ATOM   1259  H   GLY A  79       2.766  41.932  -4.037  1.00 83.37           H  
ATOM   1260  CA  GLY A  79       4.239  43.469  -4.179  1.00 83.37           C  
ATOM   1261  HA2 GLY A  79       3.951  44.516  -4.269  1.00 83.37           H  
ATOM   1262  HA3 GLY A  79       4.434  43.243  -3.130  1.00 83.37           H  
ATOM   1263  C   GLY A  79       5.522  43.240  -4.975  1.00 83.37           C  
ATOM   1264  O   GLY A  79       6.035  44.164  -5.599  1.00 83.37           O  
ATOM   1265  N   ASN A  80       5.960  41.980  -5.073  1.00 85.57           N  
ATOM   1266  H   ASN A  80       5.471  41.249  -4.577  1.00 85.57           H  
ATOM   1267  CA  ASN A  80       7.167  41.634  -5.823  1.00 85.57           C  
ATOM   1268  HA  ASN A  80       8.000  42.195  -5.399  1.00 85.57           H  
ATOM   1269  C   ASN A  80       7.089  42.022  -7.312  1.00 85.57           C  
ATOM   1270  CB  ASN A  80       7.425  40.131  -5.652  1.00 85.57           C  
ATOM   1271  HB2 ASN A  80       7.610  39.909  -4.601  1.00 85.57           H  
ATOM   1272  HB3 ASN A  80       6.557  39.561  -5.982  1.00 85.57           H  
ATOM   1273  O   ASN A  80       8.051  42.545  -7.872  1.00 85.57           O  
ATOM   1274  CG  ASN A  80       8.624  39.686  -6.467  1.00 85.57           C  
ATOM   1275  ND2 ASN A  80       9.804  40.156  -6.139  1.00 85.57           N  
ATOM   1276 HD21 ASN A  80      10.577  39.870  -6.723  1.00 85.57           H  
ATOM   1277 HD22 ASN A  80       9.897  40.844  -5.406  1.00 85.57           H  
ATOM   1278  OD1 ASN A  80       8.514  38.941  -7.425  1.00 85.57           O  
ATOM   1279  N   LEU A  81       5.936  41.813  -7.954  1.00 87.92           N  
ATOM   1280  H   LEU A  81       5.185  41.352  -7.462  1.00 87.92           H  
ATOM   1281  CA  LEU A  81       5.741  42.192  -9.355  1.00 87.92           C  
ATOM   1282  HA  LEU A  81       6.574  41.803  -9.939  1.00 87.92           H  
ATOM   1283  C   LEU A  81       5.753  43.717  -9.574  1.00 87.92           C  
ATOM   1284  CB  LEU A  81       4.436  41.555  -9.856  1.00 87.92           C  
ATOM   1285  HB2 LEU A  81       4.158  42.021 -10.801  1.00 87.92           H  
ATOM   1286  HB3 LEU A  81       3.658  41.771  -9.123  1.00 87.92           H  
ATOM   1287  O   LEU A  81       6.126  44.165 -10.658  1.00 87.92           O  
ATOM   1288  CG  LEU A  81       4.509  40.031 -10.067  1.00 87.92           C  
ATOM   1289  HG  LEU A  81       4.896  39.537  -9.175  1.00 87.92           H  
ATOM   1290  CD1 LEU A  81       3.105  39.503 -10.359  1.00 87.92           C  
ATOM   1291 HD11 LEU A  81       2.463  39.735  -9.509  1.00 87.92           H  
ATOM   1292 HD12 LEU A  81       2.707  39.965 -11.262  1.00 87.92           H  
ATOM   1293 HD13 LEU A  81       3.139  38.421 -10.482  1.00 87.92           H  
ATOM   1294  CD2 LEU A  81       5.388  39.651 -11.255  1.00 87.92           C  
ATOM   1295 HD21 LEU A  81       6.425  39.925 -11.059  1.00 87.92           H  
ATOM   1296 HD22 LEU A  81       5.346  38.574 -11.417  1.00 87.92           H  
ATOM   1297 HD23 LEU A  81       5.034  40.172 -12.144  1.00 87.92           H  
ATOM   1298  N   LEU A  82       5.391  44.528  -8.573  1.00 81.23           N  
ATOM   1299  H   LEU A  82       5.124  44.120  -7.689  1.00 81.23           H  
ATOM   1300  CA  LEU A  82       5.544  45.985  -8.648  1.00 81.23           C  
ATOM   1301  HA  LEU A  82       5.228  46.312  -9.639  1.00 81.23           H  
ATOM   1302  C   LEU A  82       6.995  46.437  -8.516  1.00 81.23           C  
ATOM   1303  CB  LEU A  82       4.692  46.675  -7.575  1.00 81.23           C  
ATOM   1304  HB2 LEU A  82       5.104  47.665  -7.378  1.00 81.23           H  
ATOM   1305  HB3 LEU A  82       4.753  46.108  -6.647  1.00 81.23           H  
ATOM   1306  O   LEU A  82       7.395  47.341  -9.253  1.00 81.23           O  
ATOM   1307  CG  LEU A  82       3.228  46.838  -7.979  1.00 81.23           C  
ATOM   1308  HG  LEU A  82       2.810  45.875  -8.273  1.00 81.23           H  
ATOM   1309  CD1 LEU A  82       2.455  47.371  -6.781  1.00 81.23           C  
ATOM   1310 HD11 LEU A  82       1.445  47.626  -7.100  1.00 81.23           H  
ATOM   1311 HD12 LEU A  82       2.943  48.258  -6.376  1.00 81.23           H  
ATOM   1312 HD13 LEU A  82       2.418  46.602  -6.009  1.00 81.23           H  
ATOM   1313  CD2 LEU A  82       3.028  47.839  -9.124  1.00 81.23           C  
ATOM   1314 HD21 LEU A  82       1.964  47.879  -9.362  1.00 81.23           H  
ATOM   1315 HD22 LEU A  82       3.397  48.820  -8.826  1.00 81.23           H  
ATOM   1316 HD23 LEU A  82       3.557  47.505 -10.016  1.00 81.23           H  
ATOM   1317  N   ASP A  83       7.772  45.806  -7.635  1.00 76.99           N  
ATOM   1318  H   ASP A  83       7.353  45.139  -7.004  1.00 76.99           H  
ATOM   1319  CA  ASP A  83       9.202  46.096  -7.488  1.00 76.99           C  
ATOM   1320  HA  ASP A  83       9.329  47.149  -7.236  1.00 76.99           H  
ATOM   1321  C   ASP A  83       9.944  45.836  -8.807  1.00 76.99           C  
ATOM   1322  CB  ASP A  83       9.807  45.252  -6.353  1.00 76.99           C  
ATOM   1323  HB2 ASP A  83       9.638  44.195  -6.560  1.00 76.99           H  
ATOM   1324  HB3 ASP A  83      10.884  45.417  -6.339  1.00 76.99           H  
ATOM   1325  O   ASP A  83      10.705  46.686  -9.273  1.00 76.99           O  
ATOM   1326  CG  ASP A  83       9.260  45.594  -4.963  1.00 76.99           C  
ATOM   1327  OD1 ASP A  83       8.915  46.778  -4.742  1.00 76.99           O  
ATOM   1328  OD2 ASP A  83       9.233  44.660  -4.129  1.00 76.99           O  
ATOM   1329  N   ILE A  84       9.635  44.714  -9.472  1.00 77.71           N  
ATOM   1330  H   ILE A  84       9.013  44.064  -9.012  1.00 77.71           H  
ATOM   1331  CA  ILE A  84      10.177  44.357 -10.795  1.00 77.71           C  
ATOM   1332  HA  ILE A  84      11.263  44.316 -10.719  1.00 77.71           H  
ATOM   1333  C   ILE A  84       9.856  45.441 -11.844  1.00 77.71           C  
ATOM   1334  CB  ILE A  84       9.668  42.949 -11.202  1.00 77.71           C  
ATOM   1335  HB  ILE A  84       8.586  42.923 -11.074  1.00 77.71           H  
ATOM   1336  O   ILE A  84      10.735  45.836 -12.608  1.00 77.71           O  
ATOM   1337  CG1 ILE A  84      10.303  41.870 -10.287  1.00 77.71           C  
ATOM   1338 HG12 ILE A  84      11.359  41.764 -10.539  1.00 77.71           H  
ATOM   1339 HG13 ILE A  84      10.251  42.192  -9.247  1.00 77.71           H  
ATOM   1340  CG2 ILE A  84       9.982  42.628 -12.677  1.00 77.71           C  
ATOM   1341 HG21 ILE A  84       9.655  41.620 -12.933  1.00 77.71           H  
ATOM   1342 HG22 ILE A  84       9.456  43.316 -13.338  1.00 77.71           H  
ATOM   1343 HG23 ILE A  84      11.054  42.712 -12.859  1.00 77.71           H  
ATOM   1344  CD1 ILE A  84       9.635  40.490 -10.364  1.00 77.71           C  
ATOM   1345 HD11 ILE A  84       8.577  40.577 -10.114  1.00 77.71           H  
ATOM   1346 HD12 ILE A  84      10.109  39.823  -9.644  1.00 77.71           H  
ATOM   1347 HD13 ILE A  84       9.744  40.057 -11.359  1.00 77.71           H  
ATOM   1348  N   LEU A  85       8.627  45.970 -11.858  1.00 73.99           N  
ATOM   1349  H   LEU A  85       7.966  45.628 -11.175  1.00 73.99           H  
ATOM   1350  CA  LEU A  85       8.171  46.970 -12.837  1.00 73.99           C  
ATOM   1351  HA  LEU A  85       8.597  46.722 -13.809  1.00 73.99           H  
ATOM   1352  C   LEU A  85       8.623  48.416 -12.538  1.00 73.99           C  
ATOM   1353  CB  LEU A  85       6.634  46.896 -12.927  1.00 73.99           C  
ATOM   1354  HB2 LEU A  85       6.234  46.972 -11.916  1.00 73.99           H  
ATOM   1355  HB3 LEU A  85       6.273  47.755 -13.492  1.00 73.99           H  
ATOM   1356  O   LEU A  85       8.485  49.291 -13.394  1.00 73.99           O  
ATOM   1357  CG  LEU A  85       6.084  45.619 -13.592  1.00 73.99           C  
ATOM   1358  HG  LEU A  85       6.524  44.731 -13.138  1.00 73.99           H  
ATOM   1359  CD1 LEU A  85       4.566  45.577 -13.403  1.00 73.99           C  
ATOM   1360 HD11 LEU A  85       4.338  45.562 -12.337  1.00 73.99           H  
ATOM   1361 HD12 LEU A  85       4.175  44.666 -13.854  1.00 73.99           H  
ATOM   1362 HD13 LEU A  85       4.117  46.449 -13.878  1.00 73.99           H  
ATOM   1363  CD2 LEU A  85       6.358  45.585 -15.097  1.00 73.99           C  
ATOM   1364 HD21 LEU A  85       7.432  45.532 -15.277  1.00 73.99           H  
ATOM   1365 HD22 LEU A  85       5.904  44.699 -15.539  1.00 73.99           H  
ATOM   1366 HD23 LEU A  85       5.962  46.477 -15.583  1.00 73.99           H  
ATOM   1367  N   GLY A  86       9.110  48.711 -11.329  1.00 57.96           N  
ATOM   1368  H   GLY A  86       9.168  47.968 -10.648  1.00 57.96           H  
ATOM   1369  CA  GLY A  86       9.435  50.079 -10.904  1.00 57.96           C  
ATOM   1370  HA2 GLY A  86       9.453  50.093  -9.814  1.00 57.96           H  
ATOM   1371  HA3 GLY A  86       8.657  50.761 -11.246  1.00 57.96           H  
ATOM   1372  C   GLY A  86      10.788  50.608 -11.395  1.00 57.96           C  
ATOM   1373  O   GLY A  86      10.962  51.820 -11.542  1.00 57.96           O  
ATOM   1374  N   THR A  87      11.751  49.720 -11.646  1.00 43.13           N  
ATOM   1375  H   THR A  87      11.544  48.751 -11.449  1.00 43.13           H  
ATOM   1376  CA  THR A  87      13.173  50.087 -11.786  1.00 43.13           C  
ATOM   1377  HA  THR A  87      13.373  50.849 -11.033  1.00 43.13           H  
ATOM   1378  C   THR A  87      13.563  50.722 -13.132  1.00 43.13           C  
ATOM   1379  CB  THR A  87      14.103  48.887 -11.487  1.00 43.13           C  
ATOM   1380  HB  THR A  87      14.541  48.517 -12.414  1.00 43.13           H  
ATOM   1381  O   THR A  87      14.585  51.403 -13.206  1.00 43.13           O  
ATOM   1382  CG2 THR A  87      15.223  49.302 -10.530  1.00 43.13           C  
ATOM   1383 HG21 THR A  87      15.811  50.103 -10.979  1.00 43.13           H  
ATOM   1384 HG22 THR A  87      15.874  48.448 -10.343  1.00 43.13           H  
ATOM   1385 HG23 THR A  87      14.800  49.641  -9.585  1.00 43.13           H  
ATOM   1386  OG1 THR A  87      13.443  47.818 -10.848  1.00 43.13           O  
ATOM   1387  HG1 THR A  87      12.977  47.277 -11.489  1.00 43.13           H  
ATOM   1388  N   GLU A  88      12.772  50.543 -14.196  1.00 38.36           N  
ATOM   1389  H   GLU A  88      11.946  49.975 -14.076  1.00 38.36           H  
ATOM   1390  CA  GLU A  88      13.195  50.829 -15.585  1.00 38.36           C  
ATOM   1391  HA  GLU A  88      14.253  50.586 -15.680  1.00 38.36           H  
ATOM   1392  C   GLU A  88      13.058  52.299 -16.056  1.00 38.36           C  
ATOM   1393  CB  GLU A  88      12.433  49.900 -16.548  1.00 38.36           C  
ATOM   1394  HB2 GLU A  88      12.704  50.167 -17.570  1.00 38.36           H  
ATOM   1395  HB3 GLU A  88      11.363  50.064 -16.426  1.00 38.36           H  
ATOM   1396  O   GLU A  88      13.568  52.665 -17.112  1.00 38.36           O  
ATOM   1397  CG  GLU A  88      12.757  48.410 -16.349  1.00 38.36           C  
ATOM   1398  HG2 GLU A  88      13.839  48.290 -16.316  1.00 38.36           H  
ATOM   1399  HG3 GLU A  88      12.350  48.078 -15.394  1.00 38.36           H  
ATOM   1400  CD  GLU A  88      12.170  47.561 -17.487  1.00 38.36           C  
ATOM   1401  OE1 GLU A  88      12.941  46.764 -18.068  1.00 38.36           O  
ATOM   1402  OE2 GLU A  88      10.968  47.750 -17.785  1.00 38.36           O  
ATOM   1403  N   VAL A  89      12.382  53.181 -15.310  1.00 33.43           N  
ATOM   1404  H   VAL A  89      12.020  52.834 -14.434  1.00 33.43           H  
ATOM   1405  CA  VAL A  89      11.783  54.418 -15.880  1.00 33.43           C  
ATOM   1406  HA  VAL A  89      11.348  54.146 -16.841  1.00 33.43           H  
ATOM   1407  C   VAL A  89      12.770  55.576 -16.195  1.00 33.43           C  
ATOM   1408  CB  VAL A  89      10.614  54.886 -14.972  1.00 33.43           C  
ATOM   1409  HB  VAL A  89      11.023  55.198 -14.011  1.00 33.43           H  
ATOM   1410  O   VAL A  89      12.431  56.488 -16.941  1.00 33.43           O  
ATOM   1411  CG1 VAL A  89       9.800  56.056 -15.546  1.00 33.43           C  
ATOM   1412 HG11 VAL A  89       8.933  56.262 -14.919  1.00 33.43           H  
ATOM   1413 HG12 VAL A  89      10.405  56.962 -15.573  1.00 33.43           H  
ATOM   1414 HG13 VAL A  89       9.469  55.819 -16.557  1.00 33.43           H  
ATOM   1415  CG2 VAL A  89       9.602  53.754 -14.716  1.00 33.43           C  
ATOM   1416 HG21 VAL A  89      10.066  52.937 -14.162  1.00 33.43           H  
ATOM   1417 HG22 VAL A  89       9.227  53.367 -15.664  1.00 33.43           H  
ATOM   1418 HG23 VAL A  89       8.768  54.118 -14.117  1.00 33.43           H  
ATOM   1419  N   ARG A  90      13.993  55.594 -15.646  1.00 29.30           N  
ATOM   1420  H   ARG A  90      14.273  54.745 -15.176  1.00 29.30           H  
ATOM   1421  CA  ARG A  90      14.845  56.813 -15.504  1.00 29.30           C  
ATOM   1422  HA  ARG A  90      14.193  57.626 -15.182  1.00 29.30           H  
ATOM   1423  C   ARG A  90      15.536  57.410 -16.761  1.00 29.30           C  
ATOM   1424  CB  ARG A  90      15.892  56.550 -14.395  1.00 29.30           C  
ATOM   1425  HB2 ARG A  90      16.828  57.050 -14.641  1.00 29.30           H  
ATOM   1426  HB3 ARG A  90      16.114  55.484 -14.347  1.00 29.30           H  
ATOM   1427  O   ARG A  90      16.263  58.392 -16.618  1.00 29.30           O  
ATOM   1428  CG  ARG A  90      15.459  57.047 -13.008  1.00 29.30           C  
ATOM   1429  HG2 ARG A  90      15.240  58.113 -13.060  1.00 29.30           H  
ATOM   1430  HG3 ARG A  90      14.569  56.508 -12.686  1.00 29.30           H  
ATOM   1431  CD  ARG A  90      16.606  56.809 -12.014  1.00 29.30           C  
ATOM   1432  HD2 ARG A  90      16.787  55.735 -11.952  1.00 29.30           H  
ATOM   1433  HD3 ARG A  90      17.504  57.293 -12.396  1.00 29.30           H  
ATOM   1434  NE  ARG A  90      16.308  57.339 -10.669  1.00 29.30           N  
ATOM   1435  HE  ARG A  90      15.430  57.827 -10.561  1.00 29.30           H  
ATOM   1436  NH1 ARG A  90      18.213  56.576  -9.635  1.00 29.30           N  
ATOM   1437 HH11 ARG A  90      18.763  56.439  -8.799  1.00 29.30           H  
ATOM   1438 HH12 ARG A  90      18.496  56.150 -10.505  1.00 29.30           H  
ATOM   1439  NH2 ARG A  90      16.696  57.701  -8.450  1.00 29.30           N  
ATOM   1440 HH21 ARG A  90      15.800  58.160  -8.369  1.00 29.30           H  
ATOM   1441 HH22 ARG A  90      17.264  57.558  -7.627  1.00 29.30           H  
ATOM   1442  CZ  ARG A  90      17.071  57.206  -9.596  1.00 29.30           C  
ATOM   1443  N   GLY A  91      15.408  56.836 -17.957  1.00 32.66           N  
ATOM   1444  H   GLY A  91      14.713  56.108 -18.040  1.00 32.66           H  
ATOM   1445  CA  GLY A  91      16.377  57.004 -19.068  1.00 32.66           C  
ATOM   1446  HA2 GLY A  91      17.381  56.951 -18.646  1.00 32.66           H  
ATOM   1447  HA3 GLY A  91      16.268  56.150 -19.735  1.00 32.66           H  
ATOM   1448  C   GLY A  91      16.340  58.274 -19.956  1.00 32.66           C  
ATOM   1449  O   GLY A  91      16.670  58.170 -21.131  1.00 32.66           O  
ATOM   1450  N   GLU A  92      15.932  59.451 -19.470  1.00 29.23           N  
ATOM   1451  H   GLU A  92      15.756  59.489 -18.476  1.00 29.23           H  
ATOM   1452  CA  GLU A  92      15.316  60.529 -20.294  1.00 29.23           C  
ATOM   1453  HA  GLU A  92      14.540  60.072 -20.908  1.00 29.23           H  
ATOM   1454  C   GLU A  92      16.165  61.376 -21.292  1.00 29.23           C  
ATOM   1455  CB  GLU A  92      14.621  61.522 -19.340  1.00 29.23           C  
ATOM   1456  HB2 GLU A  92      15.355  61.889 -18.623  1.00 29.23           H  
ATOM   1457  HB3 GLU A  92      14.256  62.376 -19.912  1.00 29.23           H  
ATOM   1458  O   GLU A  92      15.585  62.192 -22.008  1.00 29.23           O  
ATOM   1459  CG  GLU A  92      13.412  60.946 -18.591  1.00 29.23           C  
ATOM   1460  HG2 GLU A  92      12.745  60.476 -19.314  1.00 29.23           H  
ATOM   1461  HG3 GLU A  92      13.752  60.182 -17.893  1.00 29.23           H  
ATOM   1462  CD  GLU A  92      12.653  62.045 -17.823  1.00 29.23           C  
ATOM   1463  OE1 GLU A  92      11.406  61.956 -17.759  1.00 29.23           O  
ATOM   1464  OE2 GLU A  92      13.321  62.961 -17.289  1.00 29.23           O  
ATOM   1465  N   ALA A  93      17.501  61.302 -21.335  1.00 32.98           N  
ATOM   1466  H   ALA A  93      17.945  60.543 -20.838  1.00 32.98           H  
ATOM   1467  CA  ALA A  93      18.336  62.402 -21.874  1.00 32.98           C  
ATOM   1468  HA  ALA A  93      18.072  63.276 -21.278  1.00 32.98           H  
ATOM   1469  C   ALA A  93      18.116  62.796 -23.377  1.00 32.98           C  
ATOM   1470  CB  ALA A  93      19.807  62.086 -21.577  1.00 32.98           C  
ATOM   1471  HB1 ALA A  93      19.943  61.919 -20.508  1.00 32.98           H  
ATOM   1472  HB2 ALA A  93      20.102  61.190 -22.122  1.00 32.98           H  
ATOM   1473  HB3 ALA A  93      20.441  62.915 -21.892  1.00 32.98           H  
ATOM   1474  O   ALA A  93      17.873  61.933 -24.221  1.00 32.98           O  
ATOM   1475  N   PRO A  94      18.244  64.097 -23.749  1.00 35.68           N  
ATOM   1476  CA  PRO A  94      17.820  64.628 -25.058  1.00 35.68           C  
ATOM   1477  HA  PRO A  94      16.822  64.245 -25.268  1.00 35.68           H  
ATOM   1478  C   PRO A  94      18.717  64.266 -26.265  1.00 35.68           C  
ATOM   1479  CB  PRO A  94      17.720  66.148 -24.870  1.00 35.68           C  
ATOM   1480  HB2 PRO A  94      16.724  66.404 -24.508  1.00 35.68           H  
ATOM   1481  HB3 PRO A  94      17.943  66.697 -25.784  1.00 35.68           H  
ATOM   1482  O   PRO A  94      19.932  64.114 -26.154  1.00 35.68           O  
ATOM   1483  CG  PRO A  94      18.747  66.429 -23.776  1.00 35.68           C  
ATOM   1484  HG2 PRO A  94      18.529  67.352 -23.238  1.00 35.68           H  
ATOM   1485  HG3 PRO A  94      19.747  66.460 -24.209  1.00 35.68           H  
ATOM   1486  CD  PRO A  94      18.616  65.203 -22.875  1.00 35.68           C  
ATOM   1487  HD2 PRO A  94      19.560  65.010 -22.367  1.00 35.68           H  
ATOM   1488  HD3 PRO A  94      17.822  65.369 -22.147  1.00 35.68           H  
ATOM   1489  N   SER A  95      18.098  64.195 -27.452  1.00 41.41           N  
ATOM   1490  H   SER A  95      17.109  64.400 -27.460  1.00 41.41           H  
ATOM   1491  CA  SER A  95      18.698  63.722 -28.716  1.00 41.41           C  
ATOM   1492  HA  SER A  95      19.321  62.857 -28.489  1.00 41.41           H  
ATOM   1493  C   SER A  95      19.565  64.758 -29.448  1.00 41.41           C  
ATOM   1494  CB  SER A  95      17.577  63.256 -29.655  1.00 41.41           C  
ATOM   1495  HB2 SER A  95      17.079  62.393 -29.213  1.00 41.41           H  
ATOM   1496  HB3 SER A  95      16.850  64.061 -29.767  1.00 41.41           H  
ATOM   1497  O   SER A  95      19.119  65.870 -29.724  1.00 41.41           O  
ATOM   1498  OG  SER A  95      18.070  62.912 -30.940  1.00 41.41           O  
ATOM   1499  HG  SER A  95      17.344  62.533 -31.441  1.00 41.41           H  
ATOM   1500  N   ALA A  96      20.770  64.351 -29.864  1.00 43.21           N  
ATOM   1501  H   ALA A  96      21.086  63.438 -29.571  1.00 43.21           H  
ATOM   1502  CA  ALA A  96      21.688  65.176 -30.659  1.00 43.21           C  
ATOM   1503  HA  ALA A  96      21.620  66.207 -30.312  1.00 43.21           H  
ATOM   1504  C   ALA A  96      21.390  65.193 -32.176  1.00 43.21           C  
ATOM   1505  CB  ALA A  96      23.114  64.675 -30.391  1.00 43.21           C  
ATOM   1506  HB1 ALA A  96      23.224  63.647 -30.735  1.00 43.21           H  
ATOM   1507  HB2 ALA A  96      23.826  65.306 -30.922  1.00 43.21           H  
ATOM   1508  HB3 ALA A  96      23.330  64.726 -29.323  1.00 43.21           H  
ATOM   1509  O   ALA A  96      21.789  66.128 -32.864  1.00 43.21           O  
ATOM   1510  N   LEU A  97      20.715  64.166 -32.713  1.00 44.85           N  
ATOM   1511  H   LEU A  97      20.348  63.463 -32.088  1.00 44.85           H  
ATOM   1512  CA  LEU A  97      20.547  63.974 -34.165  1.00 44.85           C  
ATOM   1513  HA  LEU A  97      21.482  64.234 -34.662  1.00 44.85           H  
ATOM   1514  C   LEU A  97      19.478  64.867 -34.805  1.00 44.85           C  
ATOM   1515  CB  LEU A  97      20.207  62.495 -34.449  1.00 44.85           C  
ATOM   1516  HB2 LEU A  97      19.594  62.112 -33.633  1.00 44.85           H  
ATOM   1517  HB3 LEU A  97      19.606  62.430 -35.355  1.00 44.85           H  
ATOM   1518  O   LEU A  97      19.546  65.113 -36.007  1.00 44.85           O  
ATOM   1519  CG  LEU A  97      21.436  61.593 -34.641  1.00 44.85           C  
ATOM   1520  HG  LEU A  97      22.148  61.770 -33.835  1.00 44.85           H  
ATOM   1521  CD1 LEU A  97      21.004  60.127 -34.599  1.00 44.85           C  
ATOM   1522 HD11 LEU A  97      20.547  59.903 -33.635  1.00 44.85           H  
ATOM   1523 HD12 LEU A  97      21.875  59.483 -34.727  1.00 44.85           H  
ATOM   1524 HD13 LEU A  97      20.287  59.923 -35.394  1.00 44.85           H  
ATOM   1525  CD2 LEU A  97      22.120  61.841 -35.989  1.00 44.85           C  
ATOM   1526 HD21 LEU A  97      22.968  61.165 -36.102  1.00 44.85           H  
ATOM   1527 HD22 LEU A  97      21.417  61.673 -36.805  1.00 44.85           H  
ATOM   1528 HD23 LEU A  97      22.488  62.865 -36.046  1.00 44.85           H  
ATOM   1529  N   ALA A  98      18.485  65.314 -34.031  1.00 46.13           N  
ATOM   1530  H   ALA A  98      18.518  65.113 -33.042  1.00 46.13           H  
ATOM   1531  CA  ALA A  98      17.273  65.925 -34.580  1.00 46.13           C  
ATOM   1532  HA  ALA A  98      16.794  65.206 -35.244  1.00 46.13           H  
ATOM   1533  C   ALA A  98      17.553  67.181 -35.427  1.00 46.13           C  
ATOM   1534  CB  ALA A  98      16.314  66.215 -33.419  1.00 46.13           C  
ATOM   1535  HB1 ALA A  98      16.767  66.924 -32.726  1.00 46.13           H  
ATOM   1536  HB2 ALA A  98      16.074  65.292 -32.892  1.00 46.13           H  
ATOM   1537  HB3 ALA A  98      15.395  66.648 -33.813  1.00 46.13           H  
ATOM   1538  O   ALA A  98      16.912  67.362 -36.451  1.00 46.13           O  
ATOM   1539  N   GLY A  99      18.567  67.974 -35.051  1.00 43.29           N  
ATOM   1540  H   GLY A  99      19.092  67.692 -34.235  1.00 43.29           H  
ATOM   1541  CA  GLY A  99      18.888  69.281 -35.643  1.00 43.29           C  
ATOM   1542  HA2 GLY A  99      17.989  69.895 -35.588  1.00 43.29           H  
ATOM   1543  HA3 GLY A  99      19.653  69.763 -35.035  1.00 43.29           H  
ATOM   1544  C   GLY A  99      19.381  69.292 -37.101  1.00 43.29           C  
ATOM   1545  O   GLY A  99      19.705  70.352 -37.637  1.00 43.29           O  
ATOM   1546  N   LEU A 100      19.461  68.139 -37.771  1.00 47.54           N  
ATOM   1547  H   LEU A 100      19.116  67.316 -37.299  1.00 47.54           H  
ATOM   1548  CA  LEU A 100      19.638  68.050 -39.227  1.00 47.54           C  
ATOM   1549  HA  LEU A 100      20.290  68.862 -39.550  1.00 47.54           H  
ATOM   1550  C   LEU A 100      18.281  68.305 -39.931  1.00 47.54           C  
ATOM   1551  CB  LEU A 100      20.341  66.714 -39.566  1.00 47.54           C  
ATOM   1552  HB2 LEU A 100      20.162  66.457 -40.610  1.00 47.54           H  
ATOM   1553  HB3 LEU A 100      19.897  65.927 -38.957  1.00 47.54           H  
ATOM   1554  O   LEU A 100      17.799  67.478 -40.698  1.00 47.54           O  
ATOM   1555  CG  LEU A 100      21.866  66.766 -39.328  1.00 47.54           C  
ATOM   1556  HG  LEU A 100      22.079  67.357 -38.437  1.00 47.54           H  
ATOM   1557  CD1 LEU A 100      22.449  65.369 -39.111  1.00 47.54           C  
ATOM   1558 HD11 LEU A 100      23.523  65.437 -38.935  1.00 47.54           H  
ATOM   1559 HD12 LEU A 100      22.255  64.746 -39.984  1.00 47.54           H  
ATOM   1560 HD13 LEU A 100      21.978  64.917 -38.239  1.00 47.54           H  
ATOM   1561  CD2 LEU A 100      22.596  67.390 -40.524  1.00 47.54           C  
ATOM   1562 HD21 LEU A 100      23.666  67.432 -40.319  1.00 47.54           H  
ATOM   1563 HD22 LEU A 100      22.229  68.403 -40.690  1.00 47.54           H  
ATOM   1564 HD23 LEU A 100      22.421  66.795 -41.420  1.00 47.54           H  
ATOM   1565  N   ASP A 101      17.669  69.460 -39.624  1.00 46.73           N  
ATOM   1566  H   ASP A 101      18.151  70.035 -38.948  1.00 46.73           H  
ATOM   1567  CA  ASP A 101      16.237  69.759 -39.814  1.00 46.73           C  
ATOM   1568  HA  ASP A 101      15.649  68.876 -39.563  1.00 46.73           H  
ATOM   1569  C   ASP A 101      15.838  70.219 -41.233  1.00 46.73           C  
ATOM   1570  CB  ASP A 101      15.814  70.914 -38.873  1.00 46.73           C  
ATOM   1571  HB2 ASP A 101      14.778  71.170 -39.098  1.00 46.73           H  
ATOM   1572  HB3 ASP A 101      16.416  71.794 -39.098  1.00 46.73           H  
ATOM   1573  O   ASP A 101      15.020  69.611 -41.918  1.00 46.73           O  
ATOM   1574  CG  ASP A 101      15.897  70.675 -37.372  1.00 46.73           C  
ATOM   1575  OD1 ASP A 101      15.127  69.833 -36.871  1.00 46.73           O  
ATOM   1576  OD2 ASP A 101      16.653  71.440 -36.732  1.00 46.73           O  
ATOM   1577  N   ALA A 102      16.325  71.407 -41.615  1.00 49.30           N  
ATOM   1578  H   ALA A 102      16.990  71.809 -40.970  1.00 49.30           H  
ATOM   1579  CA  ALA A 102      15.570  72.357 -42.448  1.00 49.30           C  
ATOM   1580  HA  ALA A 102      14.726  71.840 -42.906  1.00 49.30           H  
ATOM   1581  C   ALA A 102      16.395  72.963 -43.598  1.00 49.30           C  
ATOM   1582  CB  ALA A 102      15.018  73.446 -41.516  1.00 49.30           C  
ATOM   1583  HB1 ALA A 102      14.388  72.993 -40.750  1.00 49.30           H  
ATOM   1584  HB2 ALA A 102      14.414  74.150 -42.089  1.00 49.30           H  
ATOM   1585  HB3 ALA A 102      15.837  73.984 -41.038  1.00 49.30           H  
ATOM   1586  O   ALA A 102      15.944  73.866 -44.302  1.00 49.30           O  
ATOM   1587  N   LEU A 103      17.624  72.471 -43.774  1.00 50.67           N  
ATOM   1588  H   LEU A 103      17.889  71.703 -43.175  1.00 50.67           H  
ATOM   1589  CA  LEU A 103      18.618  72.982 -44.720  1.00 50.67           C  
ATOM   1590  HA  LEU A 103      18.797  74.036 -44.512  1.00 50.67           H  
ATOM   1591  C   LEU A 103      18.167  72.854 -46.185  1.00 50.67           C  
ATOM   1592  CB  LEU A 103      19.902  72.165 -44.472  1.00 50.67           C  
ATOM   1593  HB2 LEU A 103      20.150  72.198 -43.411  1.00 50.67           H  
ATOM   1594  HB3 LEU A 103      19.694  71.125 -44.724  1.00 50.67           H  
ATOM   1595  O   LEU A 103      18.387  73.752 -46.994  1.00 50.67           O  
ATOM   1596  CG  LEU A 103      21.130  72.624 -45.276  1.00 50.67           C  
ATOM   1597  HG  LEU A 103      20.865  72.771 -46.323  1.00 50.67           H  
ATOM   1598  CD1 LEU A 103      21.708  73.926 -44.715  1.00 50.67           C  
ATOM   1599 HD11 LEU A 103      20.968  74.721 -44.802  1.00 50.67           H  
ATOM   1600 HD12 LEU A 103      21.979  73.795 -43.667  1.00 50.67           H  
ATOM   1601 HD13 LEU A 103      22.591  74.210 -45.287  1.00 50.67           H  
ATOM   1602  CD2 LEU A 103      22.218  71.552 -45.213  1.00 50.67           C  
ATOM   1603 HD21 LEU A 103      22.507  71.370 -44.178  1.00 50.67           H  
ATOM   1604 HD22 LEU A 103      23.088  71.874 -45.785  1.00 50.67           H  
ATOM   1605 HD23 LEU A 103      21.842  70.626 -45.646  1.00 50.67           H  
ATOM   1606  N   GLU A 104      17.566  71.715 -46.524  1.00 56.79           N  
ATOM   1607  H   GLU A 104      17.406  71.033 -45.796  1.00 56.79           H  
ATOM   1608  CA  GLU A 104      17.389  71.267 -47.908  1.00 56.79           C  
ATOM   1609  HA  GLU A 104      18.286  71.525 -48.472  1.00 56.79           H  
ATOM   1610  C   GLU A 104      16.201  71.949 -48.613  1.00 56.79           C  
ATOM   1611  CB  GLU A 104      17.272  69.732 -47.864  1.00 56.79           C  
ATOM   1612  HB2 GLU A 104      16.248  69.454 -47.612  1.00 56.79           H  
ATOM   1613  HB3 GLU A 104      17.928  69.361 -47.076  1.00 56.79           H  
ATOM   1614  O   GLU A 104      16.241  72.198 -49.818  1.00 56.79           O  
ATOM   1615  CG  GLU A 104      17.701  69.046 -49.167  1.00 56.79           C  
ATOM   1616  HG2 GLU A 104      16.968  69.267 -49.943  1.00 56.79           H  
ATOM   1617  HG3 GLU A 104      18.658  69.465 -49.478  1.00 56.79           H  
ATOM   1618  CD  GLU A 104      17.845  67.522 -49.006  1.00 56.79           C  
ATOM   1619  OE1 GLU A 104      18.683  66.949 -49.739  1.00 56.79           O  
ATOM   1620  OE2 GLU A 104      17.121  66.945 -48.165  1.00 56.79           O  
ATOM   1621  N   ALA A 105      15.169  72.334 -47.853  1.00 59.21           N  
ATOM   1622  H   ALA A 105      15.226  72.152 -46.861  1.00 59.21           H  
ATOM   1623  CA  ALA A 105      13.917  72.876 -48.385  1.00 59.21           C  
ATOM   1624  HA  ALA A 105      13.572  72.219 -49.183  1.00 59.21           H  
ATOM   1625  C   ALA A 105      14.035  74.293 -48.987  1.00 59.21           C  
ATOM   1626  CB  ALA A 105      12.882  72.841 -47.252  1.00 59.21           C  
ATOM   1627  HB1 ALA A 105      11.920  73.192 -47.626  1.00 59.21           H  
ATOM   1628  HB2 ALA A 105      12.765  71.821 -46.886  1.00 59.21           H  
ATOM   1629  HB3 ALA A 105      13.201  73.484 -46.432  1.00 59.21           H  
ATOM   1630  O   ALA A 105      13.257  74.649 -49.869  1.00 59.21           O  
ATOM   1631  N   ALA A 106      14.992  75.106 -48.527  1.00 58.38           N  
ATOM   1632  H   ALA A 106      15.618  74.746 -47.820  1.00 58.38           H  
ATOM   1633  CA  ALA A 106      15.074  76.535 -48.862  1.00 58.38           C  
ATOM   1634  HA  ALA A 106      14.062  76.921 -48.978  1.00 58.38           H  
ATOM   1635  C   ALA A 106      15.817  76.854 -50.180  1.00 58.38           C  
ATOM   1636  CB  ALA A 106      15.714  77.252 -47.667  1.00 58.38           C  
ATOM   1637  HB1 ALA A 106      15.732  78.326 -47.853  1.00 58.38           H  
ATOM   1638  HB2 ALA A 106      15.131  77.062 -46.765  1.00 58.38           H  
ATOM   1639  HB3 ALA A 106      16.733  76.897 -47.519  1.00 58.38           H  
ATOM   1640  O   ALA A 106      15.774  77.986 -50.660  1.00 58.38           O  
ATOM   1641  N   LEU A 107      16.515  75.880 -50.773  1.00 64.00           N  
ATOM   1642  H   LEU A 107      16.477  74.960 -50.356  1.00 64.00           H  
ATOM   1643  CA  LEU A 107      17.412  76.091 -51.920  1.00 64.00           C  
ATOM   1644  HA  LEU A 107      18.166  76.815 -51.608  1.00 64.00           H  
ATOM   1645  C   LEU A 107      16.777  76.707 -53.194  1.00 64.00           C  
ATOM   1646  CB  LEU A 107      18.116  74.758 -52.246  1.00 64.00           C  
ATOM   1647  HB2 LEU A 107      18.533  74.807 -53.252  1.00 64.00           H  
ATOM   1648  HB3 LEU A 107      17.374  73.959 -52.239  1.00 64.00           H  
ATOM   1649  O   LEU A 107      17.485  77.454 -53.875  1.00 64.00           O  
ATOM   1650  CG  LEU A 107      19.252  74.399 -51.268  1.00 64.00           C  
ATOM   1651  HG  LEU A 107      18.917  74.548 -50.242  1.00 64.00           H  
ATOM   1652  CD1 LEU A 107      19.645  72.932 -51.440  1.00 64.00           C  
ATOM   1653 HD11 LEU A 107      19.986  72.744 -52.458  1.00 64.00           H  
ATOM   1654 HD12 LEU A 107      18.785  72.299 -51.226  1.00 64.00           H  
ATOM   1655 HD13 LEU A 107      20.436  72.676 -50.735  1.00 64.00           H  
ATOM   1656  CD2 LEU A 107      20.503  75.251 -51.521  1.00 64.00           C  
ATOM   1657 HD21 LEU A 107      21.289  74.952 -50.828  1.00 64.00           H  
ATOM   1658 HD22 LEU A 107      20.851  75.112 -52.545  1.00 64.00           H  
ATOM   1659 HD23 LEU A 107      20.280  76.305 -51.353  1.00 64.00           H  
ATOM   1660  N   PRO A 108      15.508  76.439 -53.576  1.00 60.40           N  
ATOM   1661  CA  PRO A 108      14.977  76.917 -54.860  1.00 60.40           C  
ATOM   1662  HA  PRO A 108      15.707  76.679 -55.634  1.00 60.40           H  
ATOM   1663  C   PRO A 108      14.674  78.422 -54.949  1.00 60.40           C  
ATOM   1664  CB  PRO A 108      13.712  76.093 -55.123  1.00 60.40           C  
ATOM   1665  HB2 PRO A 108      13.595  75.862 -56.182  1.00 60.40           H  
ATOM   1666  HB3 PRO A 108      12.836  76.624 -54.752  1.00 60.40           H  
ATOM   1667  O   PRO A 108      14.642  78.953 -56.061  1.00 60.40           O  
ATOM   1668  CG  PRO A 108      13.921  74.833 -54.289  1.00 60.40           C  
ATOM   1669  HG2 PRO A 108      12.976  74.360 -54.021  1.00 60.40           H  
ATOM   1670  HG3 PRO A 108      14.569  74.136 -54.821  1.00 60.40           H  
ATOM   1671  CD  PRO A 108      14.644  75.382 -53.065  1.00 60.40           C  
ATOM   1672  HD2 PRO A 108      15.201  74.576 -52.587  1.00 60.40           H  
ATOM   1673  HD3 PRO A 108      13.924  75.805 -52.365  1.00 60.40           H  
ATOM   1674  N   GLU A 109      14.453  79.119 -53.828  1.00 58.55           N  
ATOM   1675  H   GLU A 109      14.517  78.650 -52.936  1.00 58.55           H  
ATOM   1676  CA  GLU A 109      14.009  80.529 -53.832  1.00 58.55           C  
ATOM   1677  HA  GLU A 109      13.320  80.659 -54.667  1.00 58.55           H  
ATOM   1678  C   GLU A 109      15.137  81.548 -54.086  1.00 58.55           C  
ATOM   1679  CB  GLU A 109      13.215  80.874 -52.556  1.00 58.55           C  
ATOM   1680  HB2 GLU A 109      12.939  81.927 -52.613  1.00 58.55           H  
ATOM   1681  HB3 GLU A 109      13.845  80.728 -51.678  1.00 58.55           H  
ATOM   1682  O   GLU A 109      14.883  82.750 -54.157  1.00 58.55           O  
ATOM   1683  CG  GLU A 109      11.925  80.046 -52.415  1.00 58.55           C  
ATOM   1684  HG2 GLU A 109      12.175  79.065 -52.010  1.00 58.55           H  
ATOM   1685  HG3 GLU A 109      11.507  79.893 -53.410  1.00 58.55           H  
ATOM   1686  CD  GLU A 109      10.851  80.717 -51.537  1.00 58.55           C  
ATOM   1687  OE1 GLU A 109       9.661  80.390 -51.753  1.00 58.55           O  
ATOM   1688  OE2 GLU A 109      11.204  81.563 -50.684  1.00 58.55           O  
ATOM   1689  N   VAL A 110      16.385  81.093 -54.264  1.00 55.32           N  
ATOM   1690  H   VAL A 110      16.525  80.094 -54.207  1.00 55.32           H  
ATOM   1691  CA  VAL A 110      17.565  81.969 -54.370  1.00 55.32           C  
ATOM   1692  HA  VAL A 110      17.600  82.547 -53.447  1.00 55.32           H  
ATOM   1693  C   VAL A 110      17.464  82.925 -55.578  1.00 55.32           C  
ATOM   1694  CB  VAL A 110      18.875  81.161 -54.397  1.00 55.32           C  
ATOM   1695  HB  VAL A 110      18.863  80.471 -55.240  1.00 55.32           H  
ATOM   1696  O   VAL A 110      17.445  82.455 -56.733  1.00 55.32           O  
ATOM   1697  CG1 VAL A 110      20.105  82.075 -54.516  1.00 55.32           C  
ATOM   1698 HG11 VAL A 110      20.084  82.634 -55.452  1.00 55.32           H  
ATOM   1699 HG12 VAL A 110      21.018  81.479 -54.491  1.00 55.32           H  
ATOM   1700 HG13 VAL A 110      20.125  82.785 -53.690  1.00 55.32           H  
ATOM   1701  CG2 VAL A 110      19.032  80.366 -53.093  1.00 55.32           C  
ATOM   1702 HG21 VAL A 110      19.920  79.735 -53.139  1.00 55.32           H  
ATOM   1703 HG22 VAL A 110      19.118  81.046 -52.245  1.00 55.32           H  
ATOM   1704 HG23 VAL A 110      18.171  79.719 -52.927  1.00 55.32           H  
ATOM   1705  N   PRO A 111      17.457  84.258 -55.343  1.00 58.71           N  
ATOM   1706  CA  PRO A 111      17.307  85.274 -56.381  1.00 58.71           C  
ATOM   1707  HA  PRO A 111      16.307  85.173 -56.803  1.00 58.71           H  
ATOM   1708  C   PRO A 111      18.345  85.174 -57.498  1.00 58.71           C  
ATOM   1709  CB  PRO A 111      17.411  86.625 -55.666  1.00 58.71           C  
ATOM   1710  HB2 PRO A 111      18.457  86.922 -55.575  1.00 58.71           H  
ATOM   1711  HB3 PRO A 111      16.831  87.401 -56.165  1.00 58.71           H  
ATOM   1712  O   PRO A 111      19.505  84.821 -57.279  1.00 58.71           O  
ATOM   1713  CG  PRO A 111      16.865  86.313 -54.280  1.00 58.71           C  
ATOM   1714  HG2 PRO A 111      15.776  86.272 -54.311  1.00 58.71           H  
ATOM   1715  HG3 PRO A 111      17.201  87.026 -53.527  1.00 58.71           H  
ATOM   1716  CD  PRO A 111      17.424  84.916 -54.036  1.00 58.71           C  
ATOM   1717  HD2 PRO A 111      16.772  84.403 -53.330  1.00 58.71           H  
ATOM   1718  HD3 PRO A 111      18.435  84.985 -53.635  1.00 58.71           H  
ATOM   1719  N   ALA A 112      17.952  85.561 -58.715  1.00 56.49           N  
ATOM   1720  H   ALA A 112      16.996  85.864 -58.835  1.00 56.49           H  
ATOM   1721  CA  ALA A 112      18.854  85.580 -59.871  1.00 56.49           C  
ATOM   1722  HA  ALA A 112      19.195  84.562 -60.062  1.00 56.49           H  
ATOM   1723  C   ALA A 112      20.112  86.444 -59.641  1.00 56.49           C  
ATOM   1724  CB  ALA A 112      18.060  86.072 -61.088  1.00 56.49           C  
ATOM   1725  HB1 ALA A 112      17.206  85.418 -61.264  1.00 56.49           H  
ATOM   1726  HB2 ALA A 112      17.711  87.090 -60.919  1.00 56.49           H  
ATOM   1727  HB3 ALA A 112      18.704  86.059 -61.967  1.00 56.49           H  
ATOM   1728  O   ALA A 112      21.162  86.149 -60.201  1.00 56.49           O  
ATOM   1729  N   THR A 113      19.995  87.471 -58.796  1.00 52.54           N  
ATOM   1730  H   THR A 113      19.106  87.611 -58.338  1.00 52.54           H  
ATOM   1731  CA  THR A 113      21.044  88.408 -58.366  1.00 52.54           C  
ATOM   1732  HA  THR A 113      21.579  88.783 -59.238  1.00 52.54           H  
ATOM   1733  C   THR A 113      22.099  87.817 -57.430  1.00 52.54           C  
ATOM   1734  CB  THR A 113      20.375  89.590 -57.630  1.00 52.54           C  
ATOM   1735  HB  THR A 113      21.099  90.112 -57.004  1.00 52.54           H  
ATOM   1736  O   THR A 113      23.157  88.415 -57.288  1.00 52.54           O  
ATOM   1737  CG2 THR A 113      19.789  90.585 -58.634  1.00 52.54           C  
ATOM   1738 HG21 THR A 113      19.319  91.405 -58.092  1.00 52.54           H  
ATOM   1739 HG22 THR A 113      19.044  90.094 -59.261  1.00 52.54           H  
ATOM   1740 HG23 THR A 113      20.587  90.984 -59.260  1.00 52.54           H  
ATOM   1741  OG1 THR A 113      19.281  89.147 -56.844  1.00 52.54           O  
ATOM   1742  HG1 THR A 113      19.509  89.198 -55.912  1.00 52.54           H  
ATOM   1743  N   GLU A 114      21.822  86.685 -56.775  1.00 56.98           N  
ATOM   1744  H   GLU A 114      20.919  86.262 -56.937  1.00 56.98           H  
ATOM   1745  CA  GLU A 114      22.569  86.215 -55.589  1.00 56.98           C  
ATOM   1746  HA  GLU A 114      23.404  86.881 -55.371  1.00 56.98           H  
ATOM   1747  C   GLU A 114      23.163  84.805 -55.748  1.00 56.98           C  
ATOM   1748  CB  GLU A 114      21.608  86.246 -54.392  1.00 56.98           C  
ATOM   1749  HB2 GLU A 114      20.682  85.749 -54.680  1.00 56.98           H  
ATOM   1750  HB3 GLU A 114      22.042  85.696 -53.556  1.00 56.98           H  
ATOM   1751  O   GLU A 114      24.033  84.388 -54.980  1.00 56.98           O  
ATOM   1752  CG  GLU A 114      21.314  87.681 -53.930  1.00 56.98           C  
ATOM   1753  HG2 GLU A 114      22.130  88.027 -53.296  1.00 56.98           H  
ATOM   1754  HG3 GLU A 114      21.267  88.344 -54.794  1.00 56.98           H  
ATOM   1755  CD  GLU A 114      19.987  87.778 -53.175  1.00 56.98           C  
ATOM   1756  OE1 GLU A 114      19.247  88.742 -53.485  1.00 56.98           O  
ATOM   1757  OE2 GLU A 114      19.693  86.873 -52.363  1.00 56.98           O  
ATOM   1758  N   ARG A 115      22.731  84.054 -56.771  1.00 54.61           N  
ATOM   1759  H   ARG A 115      22.005  84.455 -57.347  1.00 54.61           H  
ATOM   1760  CA  ARG A 115      23.181  82.670 -57.035  1.00 54.61           C  
ATOM   1761  HA  ARG A 115      22.872  82.027 -56.210  1.00 54.61           H  
ATOM   1762  C   ARG A 115      24.693  82.518 -57.134  1.00 54.61           C  
ATOM   1763  CB  ARG A 115      22.574  82.174 -58.349  1.00 54.61           C  
ATOM   1764  HB2 ARG A 115      22.685  82.940 -59.117  1.00 54.61           H  
ATOM   1765  HB3 ARG A 115      23.096  81.275 -58.677  1.00 54.61           H  
ATOM   1766  O   ARG A 115      25.228  81.494 -56.724  1.00 54.61           O  
ATOM   1767  CG  ARG A 115      21.102  81.827 -58.157  1.00 54.61           C  
ATOM   1768  HG2 ARG A 115      20.575  82.683 -57.736  1.00 54.61           H  
ATOM   1769  HG3 ARG A 115      21.011  80.985 -57.471  1.00 54.61           H  
ATOM   1770  CD  ARG A 115      20.468  81.473 -59.494  1.00 54.61           C  
ATOM   1771  HD2 ARG A 115      20.964  80.588 -59.894  1.00 54.61           H  
ATOM   1772  HD3 ARG A 115      20.600  82.307 -60.182  1.00 54.61           H  
ATOM   1773  NE  ARG A 115      19.036  81.214 -59.302  1.00 54.61           N  
ATOM   1774  HE  ARG A 115      18.640  81.492 -58.416  1.00 54.61           H  
ATOM   1775  NH1 ARG A 115      18.604  80.328 -61.373  1.00 54.61           N  
ATOM   1776 HH11 ARG A 115      19.561  80.519 -61.632  1.00 54.61           H  
ATOM   1777 HH12 ARG A 115      17.965  79.869 -62.005  1.00 54.61           H  
ATOM   1778  NH2 ARG A 115      16.997  80.394 -59.806  1.00 54.61           N  
ATOM   1779 HH21 ARG A 115      16.713  80.622 -58.864  1.00 54.61           H  
ATOM   1780 HH22 ARG A 115      16.349  79.913 -60.413  1.00 54.61           H  
ATOM   1781  CZ  ARG A 115      18.221  80.647 -60.164  1.00 54.61           C  
ATOM   1782  N   GLU A 116      25.356  83.527 -57.685  1.00 54.97           N  
ATOM   1783  H   GLU A 116      24.825  84.343 -57.952  1.00 54.97           H  
ATOM   1784  CA  GLU A 116      26.806  83.572 -57.888  1.00 54.97           C  
ATOM   1785  HA  GLU A 116      27.100  82.728 -58.512  1.00 54.97           H  
ATOM   1786  C   GLU A 116      27.575  83.456 -56.556  1.00 54.97           C  
ATOM   1787  CB  GLU A 116      27.099  84.891 -58.636  1.00 54.97           C  
ATOM   1788  HB2 GLU A 116      26.196  85.194 -59.166  1.00 54.97           H  
ATOM   1789  HB3 GLU A 116      27.342  85.677 -57.920  1.00 54.97           H  
ATOM   1790  O   GLU A 116      28.650  82.860 -56.492  1.00 54.97           O  
ATOM   1791  CG  GLU A 116      28.211  84.775 -59.686  1.00 54.97           C  
ATOM   1792  HG2 GLU A 116      28.076  83.839 -60.228  1.00 54.97           H  
ATOM   1793  HG3 GLU A 116      29.176  84.735 -59.181  1.00 54.97           H  
ATOM   1794  CD  GLU A 116      28.192  85.936 -60.700  1.00 54.97           C  
ATOM   1795  OE1 GLU A 116      28.669  85.710 -61.836  1.00 54.97           O  
ATOM   1796  OE2 GLU A 116      27.695  87.032 -60.356  1.00 54.97           O  
ATOM   1797  N   GLU A 117      26.984  83.959 -55.468  1.00 58.98           N  
ATOM   1798  H   GLU A 117      26.076  84.389 -55.576  1.00 58.98           H  
ATOM   1799  CA  GLU A 117      27.580  84.016 -54.132  1.00 58.98           C  
ATOM   1800  HA  GLU A 117      28.664  84.062 -54.238  1.00 58.98           H  
ATOM   1801  C   GLU A 117      27.251  82.776 -53.275  1.00 58.98           C  
ATOM   1802  CB  GLU A 117      27.106  85.330 -53.487  1.00 58.98           C  
ATOM   1803  HB2 GLU A 117      27.132  86.117 -54.240  1.00 58.98           H  
ATOM   1804  HB3 GLU A 117      26.079  85.215 -53.139  1.00 58.98           H  
ATOM   1805  O   GLU A 117      28.088  82.314 -52.492  1.00 58.98           O  
ATOM   1806  CG  GLU A 117      28.005  85.766 -52.324  1.00 58.98           C  
ATOM   1807  HG2 GLU A 117      27.932  85.026 -51.527  1.00 58.98           H  
ATOM   1808  HG3 GLU A 117      29.038  85.780 -52.672  1.00 58.98           H  
ATOM   1809  CD  GLU A 117      27.651  87.152 -51.757  1.00 58.98           C  
ATOM   1810  OE1 GLU A 117      28.450  87.626 -50.915  1.00 58.98           O  
ATOM   1811  OE2 GLU A 117      26.594  87.711 -52.121  1.00 58.98           O  
ATOM   1812  N   LEU A 118      26.066  82.176 -53.474  1.00 60.55           N  
ATOM   1813  H   LEU A 118      25.434  82.629 -54.120  1.00 60.55           H  
ATOM   1814  CA  LEU A 118      25.618  80.938 -52.812  1.00 60.55           C  
ATOM   1815  HA  LEU A 118      25.473  81.138 -51.750  1.00 60.55           H  
ATOM   1816  C   LEU A 118      26.647  79.802 -52.954  1.00 60.55           C  
ATOM   1817  CB  LEU A 118      24.278  80.509 -53.448  1.00 60.55           C  
ATOM   1818  HB2 LEU A 118      23.569  81.335 -53.391  1.00 60.55           H  
ATOM   1819  HB3 LEU A 118      24.456  80.306 -54.504  1.00 60.55           H  
ATOM   1820  O   LEU A 118      26.981  79.122 -51.978  1.00 60.55           O  
ATOM   1821  CG  LEU A 118      23.642  79.253 -52.812  1.00 60.55           C  
ATOM   1822  HG  LEU A 118      24.408  78.511 -52.586  1.00 60.55           H  
ATOM   1823  CD1 LEU A 118      22.903  79.599 -51.520  1.00 60.55           C  
ATOM   1824 HD11 LEU A 118      22.106  80.314 -51.723  1.00 60.55           H  
ATOM   1825 HD12 LEU A 118      23.599  80.030 -50.800  1.00 60.55           H  
ATOM   1826 HD13 LEU A 118      22.470  78.696 -51.092  1.00 60.55           H  
ATOM   1827  CD2 LEU A 118      22.664  78.603 -53.790  1.00 60.55           C  
ATOM   1828 HD21 LEU A 118      23.208  78.238 -54.661  1.00 60.55           H  
ATOM   1829 HD22 LEU A 118      21.918  79.329 -54.115  1.00 60.55           H  
ATOM   1830 HD23 LEU A 118      22.165  77.760 -53.312  1.00 60.55           H  
ATOM   1831  N   VAL A 119      27.152  79.622 -54.180  1.00 64.90           N  
ATOM   1832  H   VAL A 119      26.836  80.259 -54.896  1.00 64.90           H  
ATOM   1833  CA  VAL A 119      28.066  78.540 -54.582  1.00 64.90           C  
ATOM   1834  HA  VAL A 119      27.553  77.584 -54.474  1.00 64.90           H  
ATOM   1835  C   VAL A 119      29.296  78.496 -53.673  1.00 64.90           C  
ATOM   1836  CB  VAL A 119      28.456  78.718 -56.066  1.00 64.90           C  
ATOM   1837  HB  VAL A 119      28.863  79.718 -56.210  1.00 64.90           H  
ATOM   1838  O   VAL A 119      29.560  77.474 -53.037  1.00 64.90           O  
ATOM   1839  CG1 VAL A 119      29.503  77.701 -56.530  1.00 64.90           C  
ATOM   1840 HG11 VAL A 119      29.699  77.824 -57.595  1.00 64.90           H  
ATOM   1841 HG12 VAL A 119      29.158  76.684 -56.344  1.00 64.90           H  
ATOM   1842 HG13 VAL A 119      30.445  77.855 -56.005  1.00 64.90           H  
ATOM   1843  CG2 VAL A 119      27.227  78.554 -56.972  1.00 64.90           C  
ATOM   1844 HG21 VAL A 119      27.517  78.702 -58.013  1.00 64.90           H  
ATOM   1845 HG22 VAL A 119      26.805  77.556 -56.855  1.00 64.90           H  
ATOM   1846 HG23 VAL A 119      26.467  79.295 -56.724  1.00 64.90           H  
ATOM   1847  N   GLN A 120      29.969  79.638 -53.496  1.00 56.73           N  
ATOM   1848  H   GLN A 120      29.640  80.457 -53.987  1.00 56.73           H  
ATOM   1849  CA  GLN A 120      31.182  79.760 -52.676  1.00 56.73           C  
ATOM   1850  HA  GLN A 120      31.970  79.138 -53.101  1.00 56.73           H  
ATOM   1851  C   GLN A 120      30.979  79.369 -51.206  1.00 56.73           C  
ATOM   1852  CB  GLN A 120      31.637  81.222 -52.643  1.00 56.73           C  
ATOM   1853  HB2 GLN A 120      30.865  81.821 -52.160  1.00 56.73           H  
ATOM   1854  HB3 GLN A 120      32.536  81.273 -52.028  1.00 56.73           H  
ATOM   1855  O   GLN A 120      31.940  79.073 -50.485  1.00 56.73           O  
ATOM   1856  CG  GLN A 120      31.958  81.858 -53.998  1.00 56.73           C  
ATOM   1857  HG2 GLN A 120      32.712  81.264 -54.513  1.00 56.73           H  
ATOM   1858  HG3 GLN A 120      31.059  81.892 -54.613  1.00 56.73           H  
ATOM   1859  CD  GLN A 120      32.482  83.282 -53.819  1.00 56.73           C  
ATOM   1860  NE2 GLN A 120      32.650  84.020 -54.891  1.00 56.73           N  
ATOM   1861 HE21 GLN A 120      32.897  84.986 -54.733  1.00 56.73           H  
ATOM   1862 HE22 GLN A 120      32.322  83.687 -55.787  1.00 56.73           H  
ATOM   1863  OE1 GLN A 120      32.761  83.752 -52.723  1.00 56.73           O  
ATOM   1864  N   ARG A 121      29.744  79.478 -50.705  1.00 56.84           N  
ATOM   1865  H   ARG A 121      28.997  79.713 -51.342  1.00 56.84           H  
ATOM   1866  CA  ARG A 121      29.431  79.282 -49.288  1.00 56.84           C  
ATOM   1867  HA  ARG A 121      30.315  79.551 -48.709  1.00 56.84           H  
ATOM   1868  C   ARG A 121      29.178  77.809 -48.981  1.00 56.84           C  
ATOM   1869  CB  ARG A 121      28.291  80.231 -48.893  1.00 56.84           C  
ATOM   1870  HB2 ARG A 121      28.369  81.142 -49.486  1.00 56.84           H  
ATOM   1871  HB3 ARG A 121      27.326  79.770 -49.104  1.00 56.84           H  
ATOM   1872  O   ARG A 121      29.755  77.305 -48.018  1.00 56.84           O  
ATOM   1873  CG  ARG A 121      28.387  80.618 -47.412  1.00 56.84           C  
ATOM   1874  HG2 ARG A 121      29.396  80.968 -47.193  1.00 56.84           H  
ATOM   1875  HG3 ARG A 121      28.168  79.748 -46.793  1.00 56.84           H  
ATOM   1876  CD  ARG A 121      27.399  81.744 -47.098  1.00 56.84           C  
ATOM   1877  HD2 ARG A 121      26.388  81.390 -47.299  1.00 56.84           H  
ATOM   1878  HD3 ARG A 121      27.609  82.587 -47.757  1.00 56.84           H  
ATOM   1879  NE  ARG A 121      27.500  82.177 -45.691  1.00 56.84           N  
ATOM   1880  HE  ARG A 121      28.042  81.592 -45.072  1.00 56.84           H  
ATOM   1881  NH1 ARG A 121      26.079  83.976 -45.850  1.00 56.84           N  
ATOM   1882 HH11 ARG A 121      25.587  84.754 -45.433  1.00 56.84           H  
ATOM   1883 HH12 ARG A 121      25.959  83.795 -46.837  1.00 56.84           H  
ATOM   1884  NH2 ARG A 121      26.996  83.467 -43.882  1.00 56.84           N  
ATOM   1885 HH21 ARG A 121      26.473  84.230 -43.478  1.00 56.84           H  
ATOM   1886 HH22 ARG A 121      27.541  82.858 -43.288  1.00 56.84           H  
ATOM   1887  CZ  ARG A 121      26.862  83.202 -45.151  1.00 56.84           C  
ATOM   1888  N   LEU A 122      28.450  77.109 -49.856  1.00 62.32           N  
ATOM   1889  H   LEU A 122      28.044  77.608 -50.634  1.00 62.32           H  
ATOM   1890  CA  LEU A 122      28.361  75.643 -49.849  1.00 62.32           C  
ATOM   1891  HA  LEU A 122      27.962  75.306 -48.892  1.00 62.32           H  
ATOM   1892  C   LEU A 122      29.754  75.016 -50.000  1.00 62.32           C  
ATOM   1893  CB  LEU A 122      27.438  75.177 -50.993  1.00 62.32           C  
ATOM   1894  HB2 LEU A 122      27.594  74.112 -51.164  1.00 62.32           H  
ATOM   1895  HB3 LEU A 122      27.726  75.699 -51.906  1.00 62.32           H  
ATOM   1896  O   LEU A 122      30.157  74.189 -49.181  1.00 62.32           O  
ATOM   1897  CG  LEU A 122      25.938  75.408 -50.734  1.00 62.32           C  
ATOM   1898  HG  LEU A 122      25.778  76.431 -50.394  1.00 62.32           H  
ATOM   1899  CD1 LEU A 122      25.150  75.202 -52.028  1.00 62.32           C  
ATOM   1900 HD11 LEU A 122      24.091  75.385 -51.847  1.00 62.32           H  
ATOM   1901 HD12 LEU A 122      25.498  75.904 -52.786  1.00 62.32           H  
ATOM   1902 HD13 LEU A 122      25.280  74.182 -52.390  1.00 62.32           H  
ATOM   1903  CD2 LEU A 122      25.392  74.436 -49.685  1.00 62.32           C  
ATOM   1904 HD21 LEU A 122      25.557  73.406 -50.000  1.00 62.32           H  
ATOM   1905 HD22 LEU A 122      24.321  74.597 -49.560  1.00 62.32           H  
ATOM   1906 HD23 LEU A 122      25.874  74.603 -48.721  1.00 62.32           H  
ATOM   1907  N   GLU A 123      30.528  75.475 -50.989  1.00 58.68           N  
ATOM   1908  H   GLU A 123      30.130  76.133 -51.644  1.00 58.68           H  
ATOM   1909  CA  GLU A 123      31.897  75.015 -51.242  1.00 58.68           C  
ATOM   1910  HA  GLU A 123      31.884  73.958 -51.506  1.00 58.68           H  
ATOM   1911  C   GLU A 123      32.826  75.188 -50.042  1.00 58.68           C  
ATOM   1912  CB  GLU A 123      32.510  75.808 -52.396  1.00 58.68           C  
ATOM   1913  HB2 GLU A 123      33.589  75.657 -52.393  1.00 58.68           H  
ATOM   1914  HB3 GLU A 123      32.313  76.867 -52.227  1.00 58.68           H  
ATOM   1915  O   GLU A 123      33.658  74.315 -49.799  1.00 58.68           O  
ATOM   1916  CG  GLU A 123      31.984  75.377 -53.767  1.00 58.68           C  
ATOM   1917  HG2 GLU A 123      32.249  74.331 -53.917  1.00 58.68           H  
ATOM   1918  HG3 GLU A 123      30.897  75.451 -53.795  1.00 58.68           H  
ATOM   1919  CD  GLU A 123      32.595  76.231 -54.886  1.00 58.68           C  
ATOM   1920  OE1 GLU A 123      32.661  75.708 -56.019  1.00 58.68           O  
ATOM   1921  OE2 GLU A 123      33.030  77.371 -54.598  1.00 58.68           O  
ATOM   1922  N   ARG A 124      32.698  76.283 -49.277  1.00 55.30           N  
ATOM   1923  H   ARG A 124      32.037  76.987 -49.571  1.00 55.30           H  
ATOM   1924  CA  ARG A 124      33.500  76.502 -48.065  1.00 55.30           C  
ATOM   1925  HA  ARG A 124      34.514  76.158 -48.268  1.00 55.30           H  
ATOM   1926  C   ARG A 124      33.048  75.677 -46.877  1.00 55.30           C  
ATOM   1927  CB  ARG A 124      33.563  77.981 -47.681  1.00 55.30           C  
ATOM   1928  HB2 ARG A 124      32.631  78.479 -47.947  1.00 55.30           H  
ATOM   1929  HB3 ARG A 124      33.699  78.066 -46.603  1.00 55.30           H  
ATOM   1930  O   ARG A 124      33.911  75.237 -46.132  1.00 55.30           O  
ATOM   1931  CG  ARG A 124      34.765  78.647 -48.361  1.00 55.30           C  
ATOM   1932  HG2 ARG A 124      34.639  78.630 -49.443  1.00 55.30           H  
ATOM   1933  HG3 ARG A 124      35.672  78.099 -48.105  1.00 55.30           H  
ATOM   1934  CD  ARG A 124      34.924  80.087 -47.875  1.00 55.30           C  
ATOM   1935  HD2 ARG A 124      34.959  80.092 -46.786  1.00 55.30           H  
ATOM   1936  HD3 ARG A 124      35.868  80.476 -48.258  1.00 55.30           H  
ATOM   1937  NE  ARG A 124      33.823  80.932 -48.364  1.00 55.30           N  
ATOM   1938  HE  ARG A 124      33.269  80.549 -49.117  1.00 55.30           H  
ATOM   1939  NH1 ARG A 124      34.193  82.745 -47.004  1.00 55.30           N  
ATOM   1940 HH11 ARG A 124      33.987  83.703 -46.759  1.00 55.30           H  
ATOM   1941 HH12 ARG A 124      34.923  82.230 -46.532  1.00 55.30           H  
ATOM   1942  NH2 ARG A 124      32.634  82.853 -48.602  1.00 55.30           N  
ATOM   1943 HH21 ARG A 124      32.478  83.828 -48.392  1.00 55.30           H  
ATOM   1944 HH22 ARG A 124      32.215  82.484 -49.443  1.00 55.30           H  
ATOM   1945  CZ  ARG A 124      33.553  82.167 -47.985  1.00 55.30           C  
ATOM   1946  N   MET A 125      31.754  75.431 -46.697  1.00 48.85           N  
ATOM   1947  H   MET A 125      31.079  75.828 -47.335  1.00 48.85           H  
ATOM   1948  CA  MET A 125      31.300  74.519 -45.641  1.00 48.85           C  
ATOM   1949  HA  MET A 125      31.767  74.812 -44.701  1.00 48.85           H  
ATOM   1950  C   MET A 125      31.800  73.097 -45.936  1.00 48.85           C  
ATOM   1951  CB  MET A 125      29.781  74.633 -45.458  1.00 48.85           C  
ATOM   1952  HB2 MET A 125      29.443  73.846 -44.783  1.00 48.85           H  
ATOM   1953  HB3 MET A 125      29.276  74.522 -46.417  1.00 48.85           H  
ATOM   1954  O   MET A 125      32.443  72.495 -45.079  1.00 48.85           O  
ATOM   1955  CG  MET A 125      29.450  76.003 -44.843  1.00 48.85           C  
ATOM   1956  HG2 MET A 125      29.864  76.782 -45.484  1.00 48.85           H  
ATOM   1957  HG3 MET A 125      29.943  76.079 -43.874  1.00 48.85           H  
ATOM   1958  SD  MET A 125      27.694  76.383 -44.615  1.00 48.85           S  
ATOM   1959  CE  MET A 125      27.254  75.168 -43.339  1.00 48.85           C  
ATOM   1960  HE1 MET A 125      26.228  75.337 -43.015  1.00 48.85           H  
ATOM   1961  HE2 MET A 125      27.922  75.268 -42.483  1.00 48.85           H  
ATOM   1962  HE3 MET A 125      27.332  74.160 -43.746  1.00 48.85           H  
ATOM   1963  N   LEU A 126      31.692  72.646 -47.192  1.00 54.70           N  
ATOM   1964  H   LEU A 126      31.146  73.194 -47.842  1.00 54.70           H  
ATOM   1965  CA  LEU A 126      32.404  71.472 -47.718  1.00 54.70           C  
ATOM   1966  HA  LEU A 126      32.027  70.575 -47.227  1.00 54.70           H  
ATOM   1967  C   LEU A 126      33.921  71.535 -47.451  1.00 54.70           C  
ATOM   1968  CB  LEU A 126      32.139  71.383 -49.238  1.00 54.70           C  
ATOM   1969  HB2 LEU A 126      32.087  72.394 -49.642  1.00 54.70           H  
ATOM   1970  HB3 LEU A 126      32.978  70.887 -49.726  1.00 54.70           H  
ATOM   1971  O   LEU A 126      34.502  70.566 -46.976  1.00 54.70           O  
ATOM   1972  CG  LEU A 126      30.848  70.639 -49.616  1.00 54.70           C  
ATOM   1973  HG  LEU A 126      30.075  70.836 -48.873  1.00 54.70           H  
ATOM   1974  CD1 LEU A 126      30.343  71.099 -50.984  1.00 54.70           C  
ATOM   1975 HD11 LEU A 126      31.098  70.929 -51.751  1.00 54.70           H  
ATOM   1976 HD12 LEU A 126      30.091  72.159 -50.948  1.00 54.70           H  
ATOM   1977 HD13 LEU A 126      29.439  70.547 -51.242  1.00 54.70           H  
ATOM   1978  CD2 LEU A 126      31.118  69.136 -49.696  1.00 54.70           C  
ATOM   1979 HD21 LEU A 126      31.488  68.772 -48.737  1.00 54.70           H  
ATOM   1980 HD22 LEU A 126      30.187  68.614 -49.919  1.00 54.70           H  
ATOM   1981 HD23 LEU A 126      31.843  68.912 -50.478  1.00 54.70           H  
ATOM   1982  N   ALA A 127      34.583  72.652 -47.766  1.00 46.60           N  
ATOM   1983  H   ALA A 127      34.064  73.399 -48.207  1.00 46.60           H  
ATOM   1984  CA  ALA A 127      36.037  72.808 -47.668  1.00 46.60           C  
ATOM   1985  HA  ALA A 127      36.493  71.880 -48.015  1.00 46.60           H  
ATOM   1986  C   ALA A 127      36.582  73.045 -46.254  1.00 46.60           C  
ATOM   1987  CB  ALA A 127      36.518  73.923 -48.603  1.00 46.60           C  
ATOM   1988  HB1 ALA A 127      36.121  73.786 -49.608  1.00 46.60           H  
ATOM   1989  HB2 ALA A 127      37.607  73.912 -48.650  1.00 46.60           H  
ATOM   1990  HB3 ALA A 127      36.204  74.891 -48.212  1.00 46.60           H  
ATOM   1991  O   ALA A 127      37.793  72.967 -46.090  1.00 46.60           O  
ATOM   1992  N   ALA A 128      35.735  73.336 -45.268  1.00 44.97           N  
ATOM   1993  H   ALA A 128      34.775  73.529 -45.517  1.00 44.97           H  
ATOM   1994  CA  ALA A 128      36.099  73.474 -43.860  1.00 44.97           C  
ATOM   1995  HA  ALA A 128      37.171  73.659 -43.776  1.00 44.97           H  
ATOM   1996  C   ALA A 128      35.802  72.180 -43.090  1.00 44.97           C  
ATOM   1997  CB  ALA A 128      35.367  74.688 -43.279  1.00 44.97           C  
ATOM   1998  HB1 ALA A 128      34.289  74.539 -43.341  1.00 44.97           H  
ATOM   1999  HB2 ALA A 128      35.650  74.816 -42.234  1.00 44.97           H  
ATOM   2000  HB3 ALA A 128      35.641  75.585 -43.835  1.00 44.97           H  
ATOM   2001  O   ALA A 128      36.618  71.759 -42.280  1.00 44.97           O  
ATOM   2002  N   LEU A 129      34.714  71.479 -43.435  1.00 41.54           N  
ATOM   2003  H   LEU A 129      34.044  71.894 -44.066  1.00 41.54           H  
ATOM   2004  CA  LEU A 129      34.496  70.087 -43.028  1.00 41.54           C  
ATOM   2005  HA  LEU A 129      34.525  70.021 -41.940  1.00 41.54           H  
ATOM   2006  C   LEU A 129      35.617  69.167 -43.556  1.00 41.54           C  
ATOM   2007  CB  LEU A 129      33.111  69.634 -43.533  1.00 41.54           C  
ATOM   2008  HB2 LEU A 129      33.037  68.551 -43.436  1.00 41.54           H  
ATOM   2009  HB3 LEU A 129      33.034  69.871 -44.594  1.00 41.54           H  
ATOM   2010  O   LEU A 129      36.100  68.311 -42.822  1.00 41.54           O  
ATOM   2011  CG  LEU A 129      31.923  70.271 -42.780  1.00 41.54           C  
ATOM   2012  HG  LEU A 129      32.094  71.340 -42.654  1.00 41.54           H  
ATOM   2013  CD1 LEU A 129      30.624  70.083 -43.566  1.00 41.54           C  
ATOM   2014 HD11 LEU A 129      30.411  69.021 -43.685  1.00 41.54           H  
ATOM   2015 HD12 LEU A 129      30.714  70.543 -44.550  1.00 41.54           H  
ATOM   2016 HD13 LEU A 129      29.800  70.554 -43.031  1.00 41.54           H  
ATOM   2017  CD2 LEU A 129      31.730  69.637 -41.402  1.00 41.54           C  
ATOM   2018 HD21 LEU A 129      30.877  70.095 -40.900  1.00 41.54           H  
ATOM   2019 HD22 LEU A 129      32.614  69.793 -40.785  1.00 41.54           H  
ATOM   2020 HD23 LEU A 129      31.550  68.566 -41.499  1.00 41.54           H  
ATOM   2021  N   ARG A 130      36.086  69.386 -44.799  1.00 45.90           N  
ATOM   2022  H   ARG A 130      35.577  70.057 -45.356  1.00 45.90           H  
ATOM   2023  CA  ARG A 130      37.166  68.616 -45.461  1.00 45.90           C  
ATOM   2024  HA  ARG A 130      36.804  67.603 -45.633  1.00 45.90           H  
ATOM   2025  C   ARG A 130      38.431  68.436 -44.595  1.00 45.90           C  
ATOM   2026  CB  ARG A 130      37.546  69.253 -46.814  1.00 45.90           C  
ATOM   2027  HB2 ARG A 130      37.330  70.320 -46.770  1.00 45.90           H  
ATOM   2028  HB3 ARG A 130      38.621  69.135 -46.954  1.00 45.90           H  
ATOM   2029  O   ARG A 130      38.796  67.292 -44.360  1.00 45.90           O  
ATOM   2030  CG  ARG A 130      36.896  68.684 -48.078  1.00 45.90           C  
ATOM   2031  HG2 ARG A 130      37.179  67.636 -48.172  1.00 45.90           H  
ATOM   2032  HG3 ARG A 130      35.810  68.737 -48.015  1.00 45.90           H  
ATOM   2033  CD  ARG A 130      37.425  69.458 -49.307  1.00 45.90           C  
ATOM   2034  HD2 ARG A 130      37.861  68.736 -49.997  1.00 45.90           H  
ATOM   2035  HD3 ARG A 130      38.217  70.140 -48.997  1.00 45.90           H  
ATOM   2036  NE  ARG A 130      36.367  70.206 -50.018  1.00 45.90           N  
ATOM   2037  HE  ARG A 130      35.420  69.895 -49.854  1.00 45.90           H  
ATOM   2038  NH1 ARG A 130      37.700  71.741 -51.103  1.00 45.90           N  
ATOM   2039 HH11 ARG A 130      37.789  72.506 -51.757  1.00 45.90           H  
ATOM   2040 HH12 ARG A 130      38.509  71.364 -50.631  1.00 45.90           H  
ATOM   2041  NH2 ARG A 130      35.508  71.727 -51.487  1.00 45.90           N  
ATOM   2042 HH21 ARG A 130      35.619  72.525 -52.096  1.00 45.90           H  
ATOM   2043 HH22 ARG A 130      34.575  71.382 -51.310  1.00 45.90           H  
ATOM   2044  CZ  ARG A 130      36.530  71.214 -50.863  1.00 45.90           C  
ATOM   2045  N   PRO A 131      39.146  69.501 -44.171  1.00 39.10           N  
ATOM   2046  CA  PRO A 131      40.391  69.407 -43.422  1.00 39.10           C  
ATOM   2047  HA  PRO A 131      40.888  68.460 -43.630  1.00 39.10           H  
ATOM   2048  C   PRO A 131      40.200  69.523 -41.910  1.00 39.10           C  
ATOM   2049  CB  PRO A 131      41.249  70.564 -43.932  1.00 39.10           C  
ATOM   2050  HB2 PRO A 131      41.671  70.322 -44.907  1.00 39.10           H  
ATOM   2051  HB3 PRO A 131      42.028  70.859 -43.229  1.00 39.10           H  
ATOM   2052  O   PRO A 131      41.187  69.463 -41.197  1.00 39.10           O  
ATOM   2053  CG  PRO A 131      40.203  71.660 -44.062  1.00 39.10           C  
ATOM   2054  HG2 PRO A 131      39.963  72.076 -43.084  1.00 39.10           H  
ATOM   2055  HG3 PRO A 131      40.520  72.444 -44.749  1.00 39.10           H  
ATOM   2056  CD  PRO A 131      39.012  70.878 -44.606  1.00 39.10           C  
ATOM   2057  HD2 PRO A 131      38.074  71.311 -44.258  1.00 39.10           H  
ATOM   2058  HD3 PRO A 131      39.088  70.924 -45.693  1.00 39.10           H  
ATOM   2059  N   VAL A 132      38.984  69.646 -41.371  1.00 34.88           N  
ATOM   2060  H   VAL A 132      38.169  69.777 -41.954  1.00 34.88           H  
ATOM   2061  CA  VAL A 132      38.789  69.321 -39.943  1.00 34.88           C  
ATOM   2062  HA  VAL A 132      39.596  69.783 -39.374  1.00 34.88           H  
ATOM   2063  C   VAL A 132      38.982  67.805 -39.711  1.00 34.88           C  
ATOM   2064  CB  VAL A 132      37.493  69.957 -39.407  1.00 34.88           C  
ATOM   2065  HB  VAL A 132      36.673  69.739 -40.090  1.00 34.88           H  
ATOM   2066  O   VAL A 132      39.298  67.382 -38.606  1.00 34.88           O  
ATOM   2067  CG1 VAL A 132      37.105  69.489 -38.003  1.00 34.88           C  
ATOM   2068 HG11 VAL A 132      37.930  69.642 -37.307  1.00 34.88           H  
ATOM   2069 HG12 VAL A 132      36.855  68.428 -38.018  1.00 34.88           H  
ATOM   2070 HG13 VAL A 132      36.230  70.036 -37.650  1.00 34.88           H  
ATOM   2071  CG2 VAL A 132      37.694  71.481 -39.312  1.00 34.88           C  
ATOM   2072 HG21 VAL A 132      36.743  71.959 -39.077  1.00 34.88           H  
ATOM   2073 HG22 VAL A 132      38.416  71.715 -38.530  1.00 34.88           H  
ATOM   2074 HG23 VAL A 132      38.065  71.884 -40.255  1.00 34.88           H  
ATOM   2075  N   ALA A 133      39.023  67.012 -40.792  1.00 33.60           N  
ATOM   2076  H   ALA A 133      38.672  67.381 -41.663  1.00 33.60           H  
ATOM   2077  CA  ALA A 133      39.658  65.692 -40.843  1.00 33.60           C  
ATOM   2078  HA  ALA A 133      39.363  65.150 -39.945  1.00 33.60           H  
ATOM   2079  C   ALA A 133      41.216  65.688 -40.871  1.00 33.60           C  
ATOM   2080  CB  ALA A 133      39.080  64.943 -42.053  1.00 33.60           C  
ATOM   2081  HB1 ALA A 133      39.498  65.342 -42.977  1.00 33.60           H  
ATOM   2082  HB2 ALA A 133      39.347  63.888 -41.983  1.00 33.60           H  
ATOM   2083  HB3 ALA A 133      37.994  65.027 -42.068  1.00 33.60           H  
ATOM   2084  O   ALA A 133      41.797  64.621 -41.051  1.00 33.60           O  
ATOM   2085  N   GLN A 134      41.921  66.829 -40.745  1.00 30.99           N  
ATOM   2086  H   GLN A 134      41.422  67.698 -40.621  1.00 30.99           H  
ATOM   2087  CA  GLN A 134      43.401  66.881 -40.731  1.00 30.99           C  
ATOM   2088  HA  GLN A 134      43.793  66.164 -41.452  1.00 30.99           H  
ATOM   2089  C   GLN A 134      44.007  66.523 -39.382  1.00 30.99           C  
ATOM   2090  CB  GLN A 134      43.977  68.275 -41.053  1.00 30.99           C  
ATOM   2091  HB2 GLN A 134      45.014  68.307 -40.719  1.00 30.99           H  
ATOM   2092  HB3 GLN A 134      43.450  69.035 -40.476  1.00 30.99           H  
ATOM   2093  O   GLN A 134      45.046  65.870 -39.370  1.00 30.99           O  
ATOM   2094  CG  GLN A 134      44.009  68.631 -42.539  1.00 30.99           C  
ATOM   2095  HG2 GLN A 134      43.013  68.517 -42.967  1.00 30.99           H  
ATOM   2096  HG3 GLN A 134      44.672  67.931 -43.048  1.00 30.99           H  
ATOM   2097  CD  GLN A 134      44.506  70.056 -42.790  1.00 30.99           C  
ATOM   2098  NE2 GLN A 134      44.897  70.372 -44.005  1.00 30.99           N  
ATOM   2099 HE21 GLN A 134      44.931  69.669 -44.729  1.00 30.99           H  
ATOM   2100 HE22 GLN A 134      45.247  71.314 -44.106  1.00 30.99           H  
ATOM   2101  OE1 GLN A 134      44.544  70.931 -41.943  1.00 30.99           O  
ATOM   2102  N   ALA A 135      43.436  67.017 -38.276  1.00 27.17           N  
ATOM   2103  H   ALA A 135      42.571  67.533 -38.342  1.00 27.17           H  
ATOM   2104  CA  ALA A 135      44.035  66.786 -36.965  1.00 27.17           C  
ATOM   2105  HA  ALA A 135      45.081  67.090 -37.019  1.00 27.17           H  
ATOM   2106  C   ALA A 135      44.065  65.274 -36.655  1.00 27.17           C  
ATOM   2107  CB  ALA A 135      43.372  67.677 -35.901  1.00 27.17           C  
ATOM   2108  HB1 ALA A 135      42.294  67.520 -35.861  1.00 27.17           H  
ATOM   2109  HB2 ALA A 135      43.797  67.444 -34.925  1.00 27.17           H  
ATOM   2110  HB3 ALA A 135      43.566  68.725 -36.130  1.00 27.17           H  
ATOM   2111  O   ALA A 135      45.117  64.764 -36.287  1.00 27.17           O  
ATOM   2112  N   ALA A 136      43.007  64.494 -36.914  1.00 24.84           N  
ATOM   2113  H   ALA A 136      43.237  63.512 -36.857  1.00 24.84           H  
ATOM   2114  CA  ALA A 136      41.642  64.811 -36.476  1.00 24.84           C  
ATOM   2115  HA  ALA A 136      41.376  65.828 -36.763  1.00 24.84           H  
ATOM   2116  C   ALA A 136      41.584  64.706 -34.925  1.00 24.84           C  
ATOM   2117  CB  ALA A 136      40.668  63.873 -37.201  1.00 24.84           C  
ATOM   2118  HB1 ALA A 136      40.845  62.843 -36.890  1.00 24.84           H  
ATOM   2119  HB2 ALA A 136      40.810  63.954 -38.278  1.00 24.84           H  
ATOM   2120  HB3 ALA A 136      39.641  64.147 -36.959  1.00 24.84           H  
ATOM   2121  O   ALA A 136      42.623  64.533 -34.297  1.00 24.84           O  
ATOM   2122  N   ASP A 137      40.418  64.872 -34.294  1.00 26.52           N  
ATOM   2123  H   ASP A 137      39.580  64.986 -34.845  1.00 26.52           H  
ATOM   2124  CA  ASP A 137      40.275  65.060 -32.832  1.00 26.52           C  
ATOM   2125  HA  ASP A 137      40.536  66.099 -32.633  1.00 26.52           H  
ATOM   2126  C   ASP A 137      41.190  64.218 -31.906  1.00 26.52           C  
ATOM   2127  CB  ASP A 137      38.807  64.868 -32.430  1.00 26.52           C  
ATOM   2128  HB2 ASP A 137      38.401  63.982 -32.918  1.00 26.52           H  
ATOM   2129  HB3 ASP A 137      38.748  64.715 -31.353  1.00 26.52           H  
ATOM   2130  O   ASP A 137      41.364  63.011 -32.069  1.00 26.52           O  
ATOM   2131  CG  ASP A 137      37.974  66.103 -32.768  1.00 26.52           C  
ATOM   2132  OD1 ASP A 137      38.404  67.204 -32.352  1.00 26.52           O  
ATOM   2133  OD2 ASP A 137      36.935  65.939 -33.441  1.00 26.52           O  
ATOM   2134  N   ALA A 138      41.762  64.887 -30.893  1.00 25.17           N  
ATOM   2135  H   ALA A 138      41.465  65.846 -30.780  1.00 25.17           H  
ATOM   2136  CA  ALA A 138      43.101  64.566 -30.377  1.00 25.17           C  
ATOM   2137  HA  ALA A 138      43.477  63.691 -30.908  1.00 25.17           H  
ATOM   2138  C   ALA A 138      43.225  64.248 -28.864  1.00 25.17           C  
ATOM   2139  CB  ALA A 138      43.991  65.764 -30.754  1.00 25.17           C  
ATOM   2140  HB1 ALA A 138      43.935  65.939 -31.829  1.00 25.17           H  
ATOM   2141  HB2 ALA A 138      45.028  65.548 -30.496  1.00 25.17           H  
ATOM   2142  HB3 ALA A 138      43.667  66.657 -30.220  1.00 25.17           H  
ATOM   2143  O   ALA A 138      44.341  64.183 -28.352  1.00 25.17           O  
ATOM   2144  N   SER A 139      42.125  64.148 -28.106  1.00 21.32           N  
ATOM   2145  H   SER A 139      41.229  64.159 -28.572  1.00 21.32           H  
ATOM   2146  CA  SER A 139      42.134  64.508 -26.670  1.00 21.32           C  
ATOM   2147  HA  SER A 139      43.050  65.057 -26.453  1.00 21.32           H  
ATOM   2148  C   SER A 139      42.061  63.393 -25.610  1.00 21.32           C  
ATOM   2149  CB  SER A 139      40.970  65.473 -26.424  1.00 21.32           C  
ATOM   2150  HB2 SER A 139      40.901  65.709 -25.362  1.00 21.32           H  
ATOM   2151  HB3 SER A 139      41.148  66.394 -26.978  1.00 21.32           H  
ATOM   2152  O   SER A 139      42.497  63.632 -24.488  1.00 21.32           O  
ATOM   2153  OG  SER A 139      39.757  64.889 -26.872  1.00 21.32           O  
ATOM   2154  HG  SER A 139      39.042  65.521 -26.766  1.00 21.32           H  
ATOM   2155  N   GLY A 140      41.438  62.244 -25.893  1.00 19.50           N  
ATOM   2156  H   GLY A 140      41.147  62.115 -26.852  1.00 19.50           H  
ATOM   2157  CA  GLY A 140      40.749  61.446 -24.857  1.00 19.50           C  
ATOM   2158  HA2 GLY A 140      39.968  60.863 -25.344  1.00 19.50           H  
ATOM   2159  HA3 GLY A 140      40.251  62.134 -24.174  1.00 19.50           H  
ATOM   2160  C   GLY A 140      41.576  60.477 -23.986  1.00 19.50           C  
ATOM   2161  O   GLY A 140      41.823  60.729 -22.810  1.00 19.50           O  
ATOM   2162  N   THR A 141      41.855  59.283 -24.510  1.00 19.95           N  
ATOM   2163  H   THR A 141      41.665  59.139 -25.492  1.00 19.95           H  
ATOM   2164  CA  THR A 141      42.342  58.094 -23.767  1.00 19.95           C  
ATOM   2165  HA  THR A 141      41.865  58.057 -22.787  1.00 19.95           H  
ATOM   2166  C   THR A 141      43.868  58.099 -23.558  1.00 19.95           C  
ATOM   2167  CB  THR A 141      41.958  56.838 -24.568  1.00 19.95           C  
ATOM   2168  HB  THR A 141      42.480  55.973 -24.159  1.00 19.95           H  
ATOM   2169  O   THR A 141      44.572  58.504 -24.476  1.00 19.95           O  
ATOM   2170  CG2 THR A 141      40.453  56.565 -24.542  1.00 19.95           C  
ATOM   2171 HG21 THR A 141      39.908  57.392 -24.997  1.00 19.95           H  
ATOM   2172 HG22 THR A 141      40.244  55.653 -25.101  1.00 19.95           H  
ATOM   2173 HG23 THR A 141      40.120  56.433 -23.513  1.00 19.95           H  
ATOM   2174  OG1 THR A 141      42.314  57.010 -25.925  1.00 19.95           O  
ATOM   2175  HG1 THR A 141      43.228  57.303 -25.951  1.00 19.95           H  
ATOM   2176  N   GLY A 142      44.480  57.600 -22.469  1.00 18.72           N  
ATOM   2177  H   GLY A 142      45.478  57.757 -22.471  1.00 18.72           H  
ATOM   2178  CA  GLY A 142      43.998  56.838 -21.298  1.00 18.72           C  
ATOM   2179  HA2 GLY A 142      43.516  55.921 -21.638  1.00 18.72           H  
ATOM   2180  HA3 GLY A 142      43.271  57.434 -20.746  1.00 18.72           H  
ATOM   2181  C   GLY A 142      45.159  56.462 -20.326  1.00 18.72           C  
ATOM   2182  O   GLY A 142      46.152  57.180 -20.275  1.00 18.72           O  
ATOM   2183  N   ALA A 143      45.043  55.358 -19.563  1.00 20.15           N  
ATOM   2184  H   ALA A 143      44.247  54.760 -19.737  1.00 20.15           H  
ATOM   2185  CA  ALA A 143      45.924  54.941 -18.432  1.00 20.15           C  
ATOM   2186  HA  ALA A 143      46.651  55.732 -18.245  1.00 20.15           H  
ATOM   2187  C   ALA A 143      46.750  53.632 -18.732  1.00 20.15           C  
ATOM   2188  CB  ALA A 143      44.983  54.886 -17.215  1.00 20.15           C  
ATOM   2189  HB1 ALA A 143      45.542  54.795 -16.284  1.00 20.15           H  
ATOM   2190  HB2 ALA A 143      44.412  55.812 -17.150  1.00 20.15           H  
ATOM   2191  HB3 ALA A 143      44.286  54.054 -17.314  1.00 20.15           H  
ATOM   2192  O   ALA A 143      46.716  53.183 -19.873  1.00 20.15           O  
ATOM   2193  N   ASN A 144      47.515  52.934 -17.854  1.00 17.41           N  
ATOM   2194  H   ASN A 144      48.067  52.224 -18.313  1.00 17.41           H  
ATOM   2195  CA  ASN A 144      47.574  52.918 -16.371  1.00 17.41           C  
ATOM   2196  HA  ASN A 144      47.440  53.939 -16.013  1.00 17.41           H  
ATOM   2197  C   ASN A 144      48.889  52.413 -15.662  1.00 17.41           C  
ATOM   2198  CB  ASN A 144      46.385  52.055 -15.879  1.00 17.41           C  
ATOM   2199  HB2 ASN A 144      46.571  51.001 -16.083  1.00 17.41           H  
ATOM   2200  HB3 ASN A 144      45.472  52.320 -16.412  1.00 17.41           H  
ATOM   2201  O   ASN A 144      49.280  53.083 -14.710  1.00 17.41           O  
ATOM   2202  CG  ASN A 144      46.102  52.228 -14.398  1.00 17.41           C  
ATOM   2203  ND2 ASN A 144      46.110  51.162 -13.632  1.00 17.41           N  
ATOM   2204 HD21 ASN A 144      45.923  51.325 -12.653  1.00 17.41           H  
ATOM   2205 HD22 ASN A 144      46.305  50.245 -14.007  1.00 17.41           H  
ATOM   2206  OD1 ASN A 144      45.833  53.314 -13.923  1.00 17.41           O  
ATOM   2207  N   PRO A 145      49.536  51.259 -15.990  1.00 25.01           N  
ATOM   2208  CA  PRO A 145      50.462  50.530 -15.075  1.00 25.01           C  
ATOM   2209  HA  PRO A 145      50.472  50.986 -14.085  1.00 25.01           H  
ATOM   2210  C   PRO A 145      51.937  50.497 -15.597  1.00 25.01           C  
ATOM   2211  CB  PRO A 145      49.759  49.179 -14.987  1.00 25.01           C  
ATOM   2212  HB2 PRO A 145      48.853  49.293 -14.392  1.00 25.01           H  
ATOM   2213  HB3 PRO A 145      50.371  48.391 -14.548  1.00 25.01           H  
ATOM   2214  O   PRO A 145      52.256  51.340 -16.429  1.00 25.01           O  
ATOM   2215  CG  PRO A 145      49.377  48.913 -16.446  1.00 25.01           C  
ATOM   2216  HG2 PRO A 145      48.463  48.321 -16.505  1.00 25.01           H  
ATOM   2217  HG3 PRO A 145      50.194  48.408 -16.960  1.00 25.01           H  
ATOM   2218  CD  PRO A 145      49.176  50.314 -17.043  1.00 25.01           C  
ATOM   2219  HD2 PRO A 145      49.845  50.448 -17.893  1.00 25.01           H  
ATOM   2220  HD3 PRO A 145      48.144  50.425 -17.375  1.00 25.01           H  
ATOM   2221  N   SER A 146      52.924  49.657 -15.206  1.00 22.78           N  
ATOM   2222  H   SER A 146      53.804  49.946 -15.608  1.00 22.78           H  
ATOM   2223  CA  SER A 146      53.081  48.396 -14.409  1.00 22.78           C  
ATOM   2224  HA  SER A 146      52.393  48.394 -13.564  1.00 22.78           H  
ATOM   2225  C   SER A 146      54.532  48.273 -13.833  1.00 22.78           C  
ATOM   2226  CB  SER A 146      52.797  47.173 -15.307  1.00 22.78           C  
ATOM   2227  HB2 SER A 146      53.136  46.257 -14.822  1.00 22.78           H  
ATOM   2228  HB3 SER A 146      51.722  47.075 -15.459  1.00 22.78           H  
ATOM   2229  O   SER A 146      55.285  49.231 -13.994  1.00 22.78           O  
ATOM   2230  OG  SER A 146      53.399  47.287 -16.582  1.00 22.78           O  
ATOM   2231  HG  SER A 146      54.352  47.203 -16.500  1.00 22.78           H  
ATOM   2232  N   GLY A 147      54.944  47.164 -13.162  1.00 19.17           N  
ATOM   2233  H   GLY A 147      54.323  46.372 -13.078  1.00 19.17           H  
ATOM   2234  CA  GLY A 147      56.180  47.140 -12.322  1.00 19.17           C  
ATOM   2235  HA2 GLY A 147      55.850  47.116 -11.283  1.00 19.17           H  
ATOM   2236  HA3 GLY A 147      56.712  48.083 -12.445  1.00 19.17           H  
ATOM   2237  C   GLY A 147      57.271  46.031 -12.426  1.00 19.17           C  
ATOM   2238  O   GLY A 147      58.430  46.377 -12.226  1.00 19.17           O  
ATOM   2239  N   ASP A 148      56.941  44.757 -12.675  1.00 27.44           N  
ATOM   2240  H   ASP A 148      55.955  44.546 -12.735  1.00 27.44           H  
ATOM   2241  CA  ASP A 148      57.793  43.532 -12.522  1.00 27.44           C  
ATOM   2242  HA  ASP A 148      58.137  43.458 -11.490  1.00 27.44           H  
ATOM   2243  C   ASP A 148      59.049  43.407 -13.445  1.00 27.44           C  
ATOM   2244  CB  ASP A 148      56.831  42.357 -12.818  1.00 27.44           C  
ATOM   2245  HB2 ASP A 148      57.386  41.446 -13.044  1.00 27.44           H  
ATOM   2246  HB3 ASP A 148      56.274  42.586 -13.726  1.00 27.44           H  
ATOM   2247  O   ASP A 148      59.173  44.172 -14.399  1.00 27.44           O  
ATOM   2248  CG  ASP A 148      55.824  42.053 -11.698  1.00 27.44           C  
ATOM   2249  OD1 ASP A 148      55.719  42.861 -10.746  1.00 27.44           O  
ATOM   2250  OD2 ASP A 148      55.063  41.078 -11.878  1.00 27.44           O  
ATOM   2251  N   ASP A 149      59.975  42.423 -13.357  1.00 23.26           N  
ATOM   2252  H   ASP A 149      60.619  42.482 -14.132  1.00 23.26           H  
ATOM   2253  CA  ASP A 149      60.500  41.559 -12.257  1.00 23.26           C  
ATOM   2254  HA  ASP A 149      60.859  42.209 -11.458  1.00 23.26           H  
ATOM   2255  C   ASP A 149      61.748  40.749 -12.744  1.00 23.26           C  
ATOM   2256  CB  ASP A 149      59.438  40.621 -11.629  1.00 23.26           C  
ATOM   2257  HB2 ASP A 149      59.018  39.979 -12.404  1.00 23.26           H  
ATOM   2258  HB3 ASP A 149      58.641  41.236 -11.212  1.00 23.26           H  
ATOM   2259  O   ASP A 149      62.869  41.227 -12.616  1.00 23.26           O  
ATOM   2260  CG  ASP A 149      59.935  39.753 -10.462  1.00 23.26           C  
ATOM   2261  OD1 ASP A 149      60.930  40.142  -9.817  1.00 23.26           O  
ATOM   2262  OD2 ASP A 149      59.293  38.709 -10.209  1.00 23.26           O  
ATOM   2263  N   LEU A 150      61.549  39.567 -13.361  1.00 19.94           N  
ATOM   2264  H   LEU A 150      60.574  39.356 -13.517  1.00 19.94           H  
ATOM   2265  CA  LEU A 150      62.423  38.374 -13.236  1.00 19.94           C  
ATOM   2266  HA  LEU A 150      62.676  38.316 -12.177  1.00 19.94           H  
ATOM   2267  C   LEU A 150      63.822  38.338 -13.921  1.00 19.94           C  
ATOM   2268  CB  LEU A 150      61.585  37.111 -13.575  1.00 19.94           C  
ATOM   2269  HB2 LEU A 150      62.234  36.237 -13.617  1.00 19.94           H  
ATOM   2270  HB3 LEU A 150      61.142  37.253 -14.561  1.00 19.94           H  
ATOM   2271  O   LEU A 150      64.797  38.870 -13.412  1.00 19.94           O  
ATOM   2272  CG  LEU A 150      60.476  36.771 -12.571  1.00 19.94           C  
ATOM   2273  HG  LEU A 150      59.882  37.663 -12.377  1.00 19.94           H  
ATOM   2274  CD1 LEU A 150      59.543  35.719 -13.173  1.00 19.94           C  
ATOM   2275 HD11 LEU A 150      60.095  34.805 -13.391  1.00 19.94           H  
ATOM   2276 HD12 LEU A 150      58.748  35.506 -12.459  1.00 19.94           H  
ATOM   2277 HD13 LEU A 150      59.092  36.110 -14.085  1.00 19.94           H  
ATOM   2278  CD2 LEU A 150      61.057  36.201 -11.275  1.00 19.94           C  
ATOM   2279 HD21 LEU A 150      61.660  35.314 -11.468  1.00 19.94           H  
ATOM   2280 HD22 LEU A 150      60.240  35.961 -10.594  1.00 19.94           H  
ATOM   2281 HD23 LEU A 150      61.662  36.962 -10.781  1.00 19.94           H  
ATOM   2282  N   GLY A 151      63.988  37.471 -14.931  1.00 26.51           N  
ATOM   2283  H   GLY A 151      63.149  37.142 -15.387  1.00 26.51           H  
ATOM   2284  CA  GLY A 151      65.142  36.557 -14.938  1.00 26.51           C  
ATOM   2285  HA2 GLY A 151      64.918  35.704 -15.578  1.00 26.51           H  
ATOM   2286  HA3 GLY A 151      65.275  36.184 -13.922  1.00 26.51           H  
ATOM   2287  C   GLY A 151      66.457  37.173 -15.426  1.00 26.51           C  
ATOM   2288  O   GLY A 151      66.524  37.623 -16.563  1.00 26.51           O  
ATOM   2289  N   GLU A 152      67.571  37.116 -14.689  1.00 36.52           N  
ATOM   2290  H   GLU A 152      68.341  37.627 -15.095  1.00 36.52           H  
ATOM   2291  CA  GLU A 152      67.860  36.404 -13.422  1.00 36.52           C  
ATOM   2292  HA  GLU A 152      68.949  36.388 -13.390  1.00 36.52           H  
ATOM   2293  C   GLU A 152      67.547  34.890 -13.431  1.00 36.52           C  
ATOM   2294  CB  GLU A 152      67.503  37.193 -12.143  1.00 36.52           C  
ATOM   2295  HB2 GLU A 152      66.424  37.318 -12.054  1.00 36.52           H  
ATOM   2296  HB3 GLU A 152      67.859  36.614 -11.291  1.00 36.52           H  
ATOM   2297  O   GLU A 152      67.398  34.228 -12.406  1.00 36.52           O  
ATOM   2298  CG  GLU A 152      68.216  38.567 -12.143  1.00 36.52           C  
ATOM   2299  HG2 GLU A 152      67.647  39.259 -12.763  1.00 36.52           H  
ATOM   2300  HG3 GLU A 152      69.192  38.445 -12.614  1.00 36.52           H  
ATOM   2301  CD  GLU A 152      68.458  39.200 -10.757  1.00 36.52           C  
ATOM   2302  OE1 GLU A 152      69.271  40.155 -10.707  1.00 36.52           O  
ATOM   2303  OE2 GLU A 152      67.918  38.699  -9.744  1.00 36.52           O  
ATOM   2304  N   ALA A 153      67.637  34.301 -14.627  1.00 18.19           N  
ATOM   2305  H   ALA A 153      67.578  34.939 -15.407  1.00 18.19           H  
ATOM   2306  CA  ALA A 153      68.722  33.343 -14.802  1.00 18.19           C  
ATOM   2307  HA  ALA A 153      68.769  32.673 -13.943  1.00 18.19           H  
ATOM   2308  C   ALA A 153      70.019  34.171 -14.881  1.00 18.19           C  
ATOM   2309  CB  ALA A 153      68.470  32.512 -16.066  1.00 18.19           C  
ATOM   2310  HB1 ALA A 153      67.536  31.960 -15.965  1.00 18.19           H  
ATOM   2311  HB2 ALA A 153      69.290  31.809 -16.213  1.00 18.19           H  
ATOM   2312  HB3 ALA A 153      68.410  33.166 -16.937  1.00 18.19           H  
ATOM   2313  O   ALA A 153      70.196  34.951 -15.809  1.00 18.19           O  
ATOM   2314  N   GLY A 154      70.870  34.093 -13.857  1.00 35.00           N  
ATOM   2315  H   GLY A 154      70.647  33.465 -13.098  1.00 35.00           H  
ATOM   2316  CA  GLY A 154      71.951  35.068 -13.635  1.00 35.00           C  
ATOM   2317  HA2 GLY A 154      71.612  36.054 -13.955  1.00 35.00           H  
ATOM   2318  HA3 GLY A 154      72.167  35.125 -12.568  1.00 35.00           H  
ATOM   2319  C   GLY A 154      73.266  34.787 -14.365  1.00 35.00           C  
ATOM   2320  O   GLY A 154      74.314  35.180 -13.864  1.00 35.00           O  
ATOM   2321  N   VAL A 155      73.233  34.023 -15.456  1.00 24.57           N  
ATOM   2322  H   VAL A 155      72.339  33.879 -15.903  1.00 24.57           H  
ATOM   2323  CA  VAL A 155      74.442  33.574 -16.165  1.00 24.57           C  
ATOM   2324  HA  VAL A 155      75.128  33.145 -15.435  1.00 24.57           H  
ATOM   2325  C   VAL A 155      75.139  34.785 -16.809  1.00 24.57           C  
ATOM   2326  CB  VAL A 155      74.094  32.492 -17.207  1.00 24.57           C  
ATOM   2327  HB  VAL A 155      73.726  33.027 -18.082  1.00 24.57           H  
ATOM   2328  O   VAL A 155      74.511  35.822 -17.018  1.00 24.57           O  
ATOM   2329  CG1 VAL A 155      75.307  31.623 -17.583  1.00 24.57           C  
ATOM   2330 HG11 VAL A 155      75.652  31.061 -16.715  1.00 24.57           H  
ATOM   2331 HG12 VAL A 155      76.127  32.235 -17.958  1.00 24.57           H  
ATOM   2332 HG13 VAL A 155      75.026  30.932 -18.378  1.00 24.57           H  
ATOM   2333  CG2 VAL A 155      72.988  31.514 -16.770  1.00 24.57           C  
ATOM   2334 HG21 VAL A 155      72.043  32.046 -16.661  1.00 24.57           H  
ATOM   2335 HG22 VAL A 155      72.845  30.765 -17.549  1.00 24.57           H  
ATOM   2336 HG23 VAL A 155      73.261  31.030 -15.832  1.00 24.57           H  
ATOM   2337  N   ASP A 156      76.436  34.676 -17.103  1.00 28.44           N  
ATOM   2338  H   ASP A 156      76.921  33.845 -16.794  1.00 28.44           H  
ATOM   2339  CA  ASP A 156      77.285  35.717 -17.704  1.00 28.44           C  
ATOM   2340  HA  ASP A 156      77.180  36.625 -17.111  1.00 28.44           H  
ATOM   2341  C   ASP A 156      76.874  36.067 -19.156  1.00 28.44           C  
ATOM   2342  CB  ASP A 156      78.748  35.255 -17.593  1.00 28.44           C  
ATOM   2343  HB2 ASP A 156      79.392  36.006 -18.049  1.00 28.44           H  
ATOM   2344  HB3 ASP A 156      78.877  34.322 -18.141  1.00 28.44           H  
ATOM   2345  O   ASP A 156      77.585  35.790 -20.120  1.00 28.44           O  
ATOM   2346  CG  ASP A 156      79.174  35.054 -16.135  1.00 28.44           C  
ATOM   2347  OD1 ASP A 156      79.693  36.029 -15.544  1.00 28.44           O  
ATOM   2348  OD2 ASP A 156      78.996  33.920 -15.628  1.00 28.44           O  
ATOM   2349  N   GLU A 157      75.669  36.620 -19.317  1.00 24.50           N  
ATOM   2350  H   GLU A 157      75.144  36.751 -18.464  1.00 24.50           H  
ATOM   2351  CA  GLU A 157      74.847  36.405 -20.503  1.00 24.50           C  
ATOM   2352  HA  GLU A 157      75.507  36.248 -21.357  1.00 24.50           H  
ATOM   2353  C   GLU A 157      73.897  37.597 -20.862  1.00 24.50           C  
ATOM   2354  CB  GLU A 157      74.043  35.092 -20.290  1.00 24.50           C  
ATOM   2355  HB2 GLU A 157      73.267  35.095 -21.055  1.00 24.50           H  
ATOM   2356  HB3 GLU A 157      73.535  35.113 -19.326  1.00 24.50           H  
ATOM   2357  O   GLU A 157      72.698  37.582 -20.600  1.00 24.50           O  
ATOM   2358  CG  GLU A 157      74.805  33.753 -20.457  1.00 24.50           C  
ATOM   2359  HG2 GLU A 157      75.461  33.832 -21.324  1.00 24.50           H  
ATOM   2360  HG3 GLU A 157      75.458  33.616 -19.596  1.00 24.50           H  
ATOM   2361  CD  GLU A 157      73.900  32.500 -20.635  1.00 24.50           C  
ATOM   2362  OE1 GLU A 157      74.387  31.499 -21.209  1.00 24.50           O  
ATOM   2363  OE2 GLU A 157      72.728  32.508 -20.193  1.00 24.50           O  
ATOM   2364  N   LEU A 158      74.357  38.559 -21.679  1.00 32.37           N  
ATOM   2365  H   LEU A 158      75.364  38.626 -21.700  1.00 32.37           H  
ATOM   2366  CA  LEU A 158      73.770  38.604 -23.039  1.00 32.37           C  
ATOM   2367  HA  LEU A 158      72.681  38.635 -23.007  1.00 32.37           H  
ATOM   2368  C   LEU A 158      74.275  37.284 -23.596  1.00 32.37           C  
ATOM   2369  CB  LEU A 158      74.367  39.806 -23.824  1.00 32.37           C  
ATOM   2370  HB2 LEU A 158      75.454  39.737 -23.784  1.00 32.37           H  
ATOM   2371  HB3 LEU A 158      74.094  40.711 -23.281  1.00 32.37           H  
ATOM   2372  O   LEU A 158      75.488  37.211 -23.611  1.00 32.37           O  
ATOM   2373  CG  LEU A 158      73.959  40.013 -25.307  1.00 32.37           C  
ATOM   2374  HG  LEU A 158      72.907  40.297 -25.335  1.00 32.37           H  
ATOM   2375  CD1 LEU A 158      74.784  41.167 -25.891  1.00 32.37           C  
ATOM   2376 HD11 LEU A 158      74.669  42.055 -25.270  1.00 32.37           H  
ATOM   2377 HD12 LEU A 158      74.445  41.394 -26.902  1.00 32.37           H  
ATOM   2378 HD13 LEU A 158      75.837  40.885 -25.924  1.00 32.37           H  
ATOM   2379  CD2 LEU A 158      74.154  38.824 -26.253  1.00 32.37           C  
ATOM   2380 HD21 LEU A 158      75.172  38.446 -26.162  1.00 32.37           H  
ATOM   2381 HD22 LEU A 158      73.987  39.131 -27.286  1.00 32.37           H  
ATOM   2382 HD23 LEU A 158      73.440  38.034 -26.020  1.00 32.37           H  
ATOM   2383  N   LEU A 159      73.464  36.249 -23.899  1.00 28.60           N  
ATOM   2384  H   LEU A 159      72.470  36.392 -23.795  1.00 28.60           H  
ATOM   2385  CA  LEU A 159      73.947  34.850 -23.743  1.00 28.60           C  
ATOM   2386  HA  LEU A 159      74.371  34.838 -22.739  1.00 28.60           H  
ATOM   2387  C   LEU A 159      75.194  34.406 -24.553  1.00 28.60           C  
ATOM   2388  CB  LEU A 159      72.840  33.763 -23.728  1.00 28.60           C  
ATOM   2389  HB2 LEU A 159      72.761  33.399 -24.752  1.00 28.60           H  
ATOM   2390  HB3 LEU A 159      73.254  32.926 -23.165  1.00 28.60           H  
ATOM   2391  O   LEU A 159      75.672  33.286 -24.416  1.00 28.60           O  
ATOM   2392  CG  LEU A 159      71.376  33.968 -23.245  1.00 28.60           C  
ATOM   2393  HG  LEU A 159      70.854  34.434 -24.081  1.00 28.60           H  
ATOM   2394  CD1 LEU A 159      70.744  32.588 -23.023  1.00 28.60           C  
ATOM   2395 HD11 LEU A 159      69.682  32.691 -22.802  1.00 28.60           H  
ATOM   2396 HD12 LEU A 159      70.872  31.973 -23.914  1.00 28.60           H  
ATOM   2397 HD13 LEU A 159      71.232  32.093 -22.183  1.00 28.60           H  
ATOM   2398  CD2 LEU A 159      71.005  34.807 -22.019  1.00 28.60           C  
ATOM   2399 HD21 LEU A 159      71.302  34.299 -21.101  1.00 28.60           H  
ATOM   2400 HD22 LEU A 159      69.924  34.937 -21.979  1.00 28.60           H  
ATOM   2401 HD23 LEU A 159      71.461  35.796 -22.069  1.00 28.60           H  
ATOM   2402  N   GLU A 160      75.763  35.310 -25.341  1.00 37.05           N  
ATOM   2403  H   GLU A 160      75.255  36.182 -25.384  1.00 37.05           H  
ATOM   2404  CA  GLU A 160      77.211  35.522 -25.432  1.00 37.05           C  
ATOM   2405  HA  GLU A 160      77.640  34.562 -25.720  1.00 37.05           H  
ATOM   2406  C   GLU A 160      77.895  35.986 -24.102  1.00 37.05           C  
ATOM   2407  CB  GLU A 160      77.451  36.479 -26.607  1.00 37.05           C  
ATOM   2408  HB2 GLU A 160      76.714  36.254 -27.377  1.00 37.05           H  
ATOM   2409  HB3 GLU A 160      77.299  37.513 -26.296  1.00 37.05           H  
ATOM   2410  O   GLU A 160      78.556  37.021 -24.041  1.00 37.05           O  
ATOM   2411  CG  GLU A 160      78.834  36.317 -27.243  1.00 37.05           C  
ATOM   2412  HG2 GLU A 160      79.099  35.260 -27.272  1.00 37.05           H  
ATOM   2413  HG3 GLU A 160      79.583  36.839 -26.649  1.00 37.05           H  
ATOM   2414  CD  GLU A 160      78.800  36.869 -28.673  1.00 37.05           C  
ATOM   2415  OE1 GLU A 160      79.049  36.071 -29.607  1.00 37.05           O  
ATOM   2416  OE2 GLU A 160      78.479  38.069 -28.838  1.00 37.05           O  
ATOM   2417  N   ALA A 161      77.778  35.232 -23.002  1.00 30.40           N  
ATOM   2418  H   ALA A 161      77.479  35.756 -22.192  1.00 30.40           H  
ATOM   2419  CA  ALA A 161      78.852  34.312 -22.615  1.00 30.40           C  
ATOM   2420  HA  ALA A 161      79.295  34.708 -21.702  1.00 30.40           H  
ATOM   2421  C   ALA A 161      79.992  34.268 -23.650  1.00 30.40           C  
ATOM   2422  CB  ALA A 161      78.263  32.937 -22.266  1.00 30.40           C  
ATOM   2423  HB1 ALA A 161      77.706  32.525 -23.108  1.00 30.40           H  
ATOM   2424  HB2 ALA A 161      79.061  32.253 -21.978  1.00 30.40           H  
ATOM   2425  HB3 ALA A 161      77.584  33.041 -21.420  1.00 30.40           H  
ATOM   2426  O   ALA A 161      81.103  34.713 -23.384  1.00 30.40           O  
ATOM   2427  N   LEU A 162      79.751  33.802 -24.877  1.00 34.64           N  
ATOM   2428  H   LEU A 162      80.216  34.339 -25.595  1.00 34.64           H  
ATOM   2429  CA  LEU A 162      79.713  32.370 -25.170  1.00 34.64           C  
ATOM   2430  HA  LEU A 162      79.586  31.809 -24.244  1.00 34.64           H  
ATOM   2431  C   LEU A 162      81.115  32.098 -25.699  1.00 34.64           C  
ATOM   2432  CB  LEU A 162      78.534  32.024 -26.103  1.00 34.64           C  
ATOM   2433  HB2 LEU A 162      78.748  32.329 -27.127  1.00 34.64           H  
ATOM   2434  HB3 LEU A 162      77.668  32.589 -25.758  1.00 34.64           H  
ATOM   2435  O   LEU A 162      81.370  32.112 -26.901  1.00 34.64           O  
ATOM   2436  CG  LEU A 162      78.075  30.558 -26.051  1.00 34.64           C  
ATOM   2437  HG  LEU A 162      77.955  30.257 -25.010  1.00 34.64           H  
ATOM   2438  CD1 LEU A 162      76.719  30.419 -26.747  1.00 34.64           C  
ATOM   2439 HD11 LEU A 162      76.376  29.385 -26.694  1.00 34.64           H  
ATOM   2440 HD12 LEU A 162      76.796  30.737 -27.787  1.00 34.64           H  
ATOM   2441 HD13 LEU A 162      75.990  31.047 -26.235  1.00 34.64           H  
ATOM   2442  CD2 LEU A 162      79.060  29.601 -26.723  1.00 34.64           C  
ATOM   2443 HD21 LEU A 162      80.004  29.603 -26.178  1.00 34.64           H  
ATOM   2444 HD22 LEU A 162      79.236  29.919 -27.751  1.00 34.64           H  
ATOM   2445 HD23 LEU A 162      78.653  28.589 -26.712  1.00 34.64           H  
ATOM   2446  N   GLY A 163      82.043  32.067 -24.740  1.00 21.29           N  
ATOM   2447  H   GLY A 163      81.677  31.980 -23.803  1.00 21.29           H  
ATOM   2448  CA  GLY A 163      83.251  32.896 -24.791  1.00 21.29           C  
ATOM   2449  HA2 GLY A 163      83.614  33.055 -23.775  1.00 21.29           H  
ATOM   2450  HA3 GLY A 163      82.986  33.872 -25.198  1.00 21.29           H  
ATOM   2451  C   GLY A 163      84.398  32.357 -25.625  1.00 21.29           C  
ATOM   2452  O   GLY A 163      85.543  32.426 -25.185  1.00 21.29           O  
ATOM   2453  N   ARG A 164      84.098  31.768 -26.786  1.00 31.02           N  
ATOM   2454  H   ARG A 164      83.138  31.824 -27.095  1.00 31.02           H  
ATOM   2455  CA  ARG A 164      85.108  31.225 -27.685  1.00 31.02           C  
ATOM   2456  HA  ARG A 164      85.641  30.464 -27.115  1.00 31.02           H  
ATOM   2457  C   ARG A 164      86.140  32.314 -28.006  1.00 31.02           C  
ATOM   2458  CB  ARG A 164      84.443  30.594 -28.922  1.00 31.02           C  
ATOM   2459  HB2 ARG A 164      83.561  31.164 -29.213  1.00 31.02           H  
ATOM   2460  HB3 ARG A 164      85.143  30.634 -29.757  1.00 31.02           H  
ATOM   2461  O   ARG A 164      85.776  33.418 -28.383  1.00 31.02           O  
ATOM   2462  CG  ARG A 164      84.068  29.124 -28.656  1.00 31.02           C  
ATOM   2463  HG2 ARG A 164      84.760  28.689 -27.935  1.00 31.02           H  
ATOM   2464  HG3 ARG A 164      83.066  29.074 -28.231  1.00 31.02           H  
ATOM   2465  CD  ARG A 164      84.152  28.261 -29.918  1.00 31.02           C  
ATOM   2466  HD2 ARG A 164      83.996  27.223 -29.623  1.00 31.02           H  
ATOM   2467  HD3 ARG A 164      85.159  28.345 -30.327  1.00 31.02           H  
ATOM   2468  NE  ARG A 164      83.153  28.656 -30.929  1.00 31.02           N  
ATOM   2469  HE  ARG A 164      82.657  29.517 -30.750  1.00 31.02           H  
ATOM   2470  NH1 ARG A 164      83.509  26.895 -32.343  1.00 31.02           N  
ATOM   2471 HH11 ARG A 164      84.259  26.617 -31.727  1.00 31.02           H  
ATOM   2472 HH12 ARG A 164      83.367  26.431 -33.229  1.00 31.02           H  
ATOM   2473  NH2 ARG A 164      81.961  28.430 -32.854  1.00 31.02           N  
ATOM   2474 HH21 ARG A 164      81.769  27.939 -33.715  1.00 31.02           H  
ATOM   2475 HH22 ARG A 164      81.486  29.295 -32.638  1.00 31.02           H  
ATOM   2476  CZ  ARG A 164      82.877  27.994 -32.035  1.00 31.02           C  
ATOM   2477  N   GLU A 165      87.431  32.052 -27.807  1.00 31.19           N  
ATOM   2478  H   GLU A 165      87.940  32.916 -27.688  1.00 31.19           H  
ATOM   2479  CA  GLU A 165      88.158  31.120 -28.679  1.00 31.19           C  
ATOM   2480  HA  GLU A 165      89.217  31.194 -28.430  1.00 31.19           H  
ATOM   2481  C   GLU A 165      88.019  31.735 -30.090  1.00 31.19           C  
ATOM   2482  CB  GLU A 165      87.746  29.651 -28.411  1.00 31.19           C  
ATOM   2483  HB2 GLU A 165      87.469  29.565 -27.361  1.00 31.19           H  
ATOM   2484  HB3 GLU A 165      86.865  29.431 -29.015  1.00 31.19           H  
ATOM   2485  O   GLU A 165      88.531  32.827 -30.290  1.00 31.19           O  
ATOM   2486  CG  GLU A 165      88.785  28.541 -28.619  1.00 31.19           C  
ATOM   2487  HG2 GLU A 165      89.565  28.658 -27.866  1.00 31.19           H  
ATOM   2488  HG3 GLU A 165      89.262  28.634 -29.595  1.00 31.19           H  
ATOM   2489  CD  GLU A 165      88.131  27.146 -28.490  1.00 31.19           C  
ATOM   2490  OE1 GLU A 165      88.786  26.244 -27.921  1.00 31.19           O  
ATOM   2491  OE2 GLU A 165      86.976  26.976 -28.963  1.00 31.19           O  
ATOM   2492  N   LEU A 166      87.254  31.216 -31.052  1.00 18.64           N  
ATOM   2493  H   LEU A 166      86.965  31.941 -31.693  1.00 18.64           H  
ATOM   2494  CA  LEU A 166      87.718  30.013 -31.732  1.00 18.64           C  
ATOM   2495  HA  LEU A 166      87.871  29.213 -31.007  1.00 18.64           H  
ATOM   2496  C   LEU A 166      89.074  30.375 -32.353  1.00 18.64           C  
ATOM   2497  CB  LEU A 166      86.681  29.520 -32.760  1.00 18.64           C  
ATOM   2498  HB2 LEU A 166      85.682  29.755 -32.395  1.00 18.64           H  
ATOM   2499  HB3 LEU A 166      86.815  30.049 -33.704  1.00 18.64           H  
ATOM   2500  O   LEU A 166      90.108  29.950 -31.849  1.00 18.64           O  
ATOM   2501  CG  LEU A 166      86.738  28.000 -33.010  1.00 18.64           C  
ATOM   2502  HG  LEU A 166      86.235  27.497 -32.184  1.00 18.64           H  
ATOM   2503  CD1 LEU A 166      85.973  27.685 -34.298  1.00 18.64           C  
ATOM   2504 HD11 LEU A 166      86.532  28.082 -35.145  1.00 18.64           H  
ATOM   2505 HD12 LEU A 166      85.876  26.605 -34.416  1.00 18.64           H  
ATOM   2506 HD13 LEU A 166      84.991  28.158 -34.280  1.00 18.64           H  
ATOM   2507  CD2 LEU A 166      88.132  27.390 -33.139  1.00 18.64           C  
ATOM   2508 HD21 LEU A 166      88.668  27.460 -32.192  1.00 18.64           H  
ATOM   2509 HD22 LEU A 166      88.705  27.919 -33.901  1.00 18.64           H  
ATOM   2510 HD23 LEU A 166      88.064  26.336 -33.409  1.00 18.64           H  
ATOM   2511  N   ASP A 167      89.025  31.302 -33.308  1.00 17.34           N  
ATOM   2512  H   ASP A 167      88.123  31.636 -33.617  1.00 17.34           H  
ATOM   2513  CA  ASP A 167      90.165  32.063 -33.786  1.00 17.34           C  
ATOM   2514  HA  ASP A 167      91.085  31.583 -33.451  1.00 17.34           H  
ATOM   2515  C   ASP A 167      90.020  33.482 -33.188  1.00 17.34           C  
ATOM   2516  CB  ASP A 167      90.189  32.023 -35.322  1.00 17.34           C  
ATOM   2517  HB2 ASP A 167      89.343  32.593 -35.706  1.00 17.34           H  
ATOM   2518  HB3 ASP A 167      91.106  32.497 -35.672  1.00 17.34           H  
ATOM   2519  O   ASP A 167      89.074  34.198 -33.511  1.00 17.34           O  
ATOM   2520  CG  ASP A 167      90.120  30.588 -35.878  1.00 17.34           C  
ATOM   2521  OD1 ASP A 167      90.826  29.694 -35.357  1.00 17.34           O  
ATOM   2522  OD2 ASP A 167      89.323  30.369 -36.823  1.00 17.34           O  
ATOM   2523  N   GLY A 168      90.873  33.916 -32.261  1.00 41.55           N  
ATOM   2524  H   GLY A 168      90.664  34.828 -31.879  1.00 41.55           H  
ATOM   2525  CA  GLY A 168      92.177  33.321 -31.955  1.00 41.55           C  
ATOM   2526  HA2 GLY A 168      92.524  33.737 -31.009  1.00 41.55           H  
ATOM   2527  HA3 GLY A 168      92.106  32.240 -31.836  1.00 41.55           H  
ATOM   2528  C   GLY A 168      93.237  33.658 -33.011  1.00 41.55           C  
ATOM   2529  O   GLY A 168      94.298  33.040 -33.006  1.00 41.55           O  
ATOM   2530  N   ASP A 169      92.945  34.662 -33.844  1.00 19.44           N  
ATOM   2531  H   ASP A 169      92.000  35.017 -33.818  1.00 19.44           H  
ATOM   2532  CA  ASP A 169      93.887  35.677 -34.337  1.00 19.44           C  
ATOM   2533  HA  ASP A 169      94.840  35.581 -33.817  1.00 19.44           H  
ATOM   2534  C   ASP A 169      93.332  37.075 -33.977  1.00 19.44           C  
ATOM   2535  CB  ASP A 169      94.139  35.514 -35.859  1.00 19.44           C  
ATOM   2536  HB2 ASP A 169      94.299  36.508 -36.277  1.00 19.44           H  
ATOM   2537  HB3 ASP A 169      93.240  35.118 -36.332  1.00 19.44           H  
ATOM   2538  O   ASP A 169      94.098  37.881 -33.400  1.00 19.44           O  
ATOM   2539  CG  ASP A 169      95.362  34.663 -36.281  1.00 19.44           C  
ATOM   2540  OD1 ASP A 169      96.345  34.538 -35.509  1.00 19.44           O  
ATOM   2541  OD2 ASP A 169      95.388  34.243 -37.467  1.00 19.44           O  
ATOM   2542  OXT ASP A 169      92.124  37.309 -34.221  1.00 19.44           O  
TER    2543      ASP A 169                                                       
ATOM   2543  N   MET B   1      11.279 -43.715  39.276  1.00 75.18           N  
ATOM   2544  H   MET B   1      12.108 -43.970  39.795  1.00 75.18           H  
ATOM   2545  H2  MET B   1      10.460 -43.845  39.853  1.00 75.18           H  
ATOM   2546  H3  MET B   1      11.225 -44.300  38.455  1.00 75.18           H  
ATOM   2547  CA  MET B   1      11.388 -42.307  38.869  1.00 75.18           C  
ATOM   2548  HA  MET B   1      12.319 -42.202  38.313  1.00 75.18           H  
ATOM   2549  C   MET B   1      11.479 -41.432  40.113  1.00 75.18           C  
ATOM   2550  CB  MET B   1      10.276 -41.890  37.900  1.00 75.18           C  
ATOM   2551  HB2 MET B   1       9.415 -41.488  38.434  1.00 75.18           H  
ATOM   2552  HB3 MET B   1       9.955 -42.753  37.315  1.00 75.18           H  
ATOM   2553  O   MET B   1      10.471 -41.206  40.782  1.00 75.18           O  
ATOM   2554  CG  MET B   1      10.840 -40.846  36.938  1.00 75.18           C  
ATOM   2555  HG2 MET B   1      11.217 -40.007  37.523  1.00 75.18           H  
ATOM   2556  HG3 MET B   1      11.671 -41.278  36.380  1.00 75.18           H  
ATOM   2557  SD  MET B   1       9.635 -40.198  35.765  1.00 75.18           S  
ATOM   2558  CE  MET B   1       9.518 -41.539  34.550  1.00 75.18           C  
ATOM   2559  HE1 MET B   1       8.823 -41.244  33.764  1.00 75.18           H  
ATOM   2560  HE2 MET B   1      10.496 -41.709  34.098  1.00 75.18           H  
ATOM   2561  HE3 MET B   1       9.159 -42.452  35.023  1.00 75.18           H  
ATOM   2562  N   THR B   2      12.701 -41.042  40.466  1.00 84.18           N  
ATOM   2563  H   THR B   2      13.456 -41.292  39.843  1.00 84.18           H  
ATOM   2564  CA  THR B   2      13.027 -40.029  41.477  1.00 84.18           C  
ATOM   2565  HA  THR B   2      12.608 -40.326  42.439  1.00 84.18           H  
ATOM   2566  C   THR B   2      12.428 -38.677  41.091  1.00 84.18           C  
ATOM   2567  CB  THR B   2      14.553 -39.868  41.633  1.00 84.18           C  
ATOM   2568  HB  THR B   2      14.745 -39.138  42.419  1.00 84.18           H  
ATOM   2569  O   THR B   2      11.978 -38.490  39.959  1.00 84.18           O  
ATOM   2570  CG2 THR B   2      15.270 -41.167  41.999  1.00 84.18           C  
ATOM   2571 HG21 THR B   2      16.325 -40.956  42.175  1.00 84.18           H  
ATOM   2572 HG22 THR B   2      14.839 -41.584  42.909  1.00 84.18           H  
ATOM   2573 HG23 THR B   2      15.188 -41.895  41.192  1.00 84.18           H  
ATOM   2574  OG1 THR B   2      15.122 -39.397  40.439  1.00 84.18           O  
ATOM   2575  HG1 THR B   2      15.364 -40.160  39.909  1.00 84.18           H  
ATOM   2576  N   ASP B   3      12.416 -37.724  42.022  1.00 78.22           N  
ATOM   2577  H   ASP B   3      12.791 -37.898  42.943  1.00 78.22           H  
ATOM   2578  CA  ASP B   3      11.931 -36.377  41.721  1.00 78.22           C  
ATOM   2579  HA  ASP B   3      10.914 -36.458  41.337  1.00 78.22           H  
ATOM   2580  C   ASP B   3      12.776 -35.710  40.619  1.00 78.22           C  
ATOM   2581  CB  ASP B   3      11.887 -35.564  43.019  1.00 78.22           C  
ATOM   2582  HB2 ASP B   3      12.888 -35.221  43.277  1.00 78.22           H  
ATOM   2583  HB3 ASP B   3      11.524 -36.197  43.829  1.00 78.22           H  
ATOM   2584  O   ASP B   3      12.233 -35.231  39.628  1.00 78.22           O  
ATOM   2585  CG  ASP B   3      10.927 -34.388  42.874  1.00 78.22           C  
ATOM   2586  OD1 ASP B   3       9.738 -34.680  42.605  1.00 78.22           O  
ATOM   2587  OD2 ASP B   3      11.396 -33.244  43.045  1.00 78.22           O  
ATOM   2588  N   SER B   4      14.107 -35.833  40.696  1.00 75.31           N  
ATOM   2589  H   SER B   4      14.515 -36.207  41.541  1.00 75.31           H  
ATOM   2590  CA  SER B   4      15.038 -35.378  39.654  1.00 75.31           C  
ATOM   2591  HA  SER B   4      14.952 -34.295  39.559  1.00 75.31           H  
ATOM   2592  C   SER B   4      14.752 -35.989  38.276  1.00 75.31           C  
ATOM   2593  CB  SER B   4      16.476 -35.719  40.060  1.00 75.31           C  
ATOM   2594  HB2 SER B   4      17.171 -35.309  39.326  1.00 75.31           H  
ATOM   2595  HB3 SER B   4      16.594 -36.802  40.088  1.00 75.31           H  
ATOM   2596  O   SER B   4      14.753 -35.266  37.285  1.00 75.31           O  
ATOM   2597  OG  SER B   4      16.771 -35.193  41.341  1.00 75.31           O  
ATOM   2598  HG  SER B   4      17.159 -34.323  41.226  1.00 75.31           H  
ATOM   2599  N   GLU B   5      14.460 -37.293  38.192  1.00 81.52           N  
ATOM   2600  H   GLU B   5      14.464 -37.846  39.038  1.00 81.52           H  
ATOM   2601  CA  GLU B   5      14.106 -37.947  36.920  1.00 81.52           C  
ATOM   2602  HA  GLU B   5      14.878 -37.735  36.181  1.00 81.52           H  
ATOM   2603  C   GLU B   5      12.784 -37.407  36.344  1.00 81.52           C  
ATOM   2604  CB  GLU B   5      14.018 -39.472  37.105  1.00 81.52           C  
ATOM   2605  HB2 GLU B   5      13.401 -39.669  37.982  1.00 81.52           H  
ATOM   2606  HB3 GLU B   5      13.521 -39.901  36.234  1.00 81.52           H  
ATOM   2607  O   GLU B   5      12.719 -37.115  35.149  1.00 81.52           O  
ATOM   2608  CG  GLU B   5      15.376 -40.180  37.256  1.00 81.52           C  
ATOM   2609  HG2 GLU B   5      15.978 -39.660  38.001  1.00 81.52           H  
ATOM   2610  HG3 GLU B   5      15.904 -40.119  36.305  1.00 81.52           H  
ATOM   2611  CD  GLU B   5      15.224 -41.654  37.681  1.00 81.52           C  
ATOM   2612  OE1 GLU B   5      15.998 -42.504  37.212  1.00 81.52           O  
ATOM   2613  OE2 GLU B   5      14.341 -41.944  38.528  1.00 81.52           O  
ATOM   2614  N   LYS B   6      11.755 -37.205  37.184  1.00 84.73           N  
ATOM   2615  H   LYS B   6      11.898 -37.408  38.163  1.00 84.73           H  
ATOM   2616  CA  LYS B   6      10.464 -36.627  36.759  1.00 84.73           C  
ATOM   2617  HA  LYS B   6      10.055 -37.208  35.933  1.00 84.73           H  
ATOM   2618  C   LYS B   6      10.631 -35.199  36.249  1.00 84.73           C  
ATOM   2619  CB  LYS B   6       9.466 -36.600  37.925  1.00 84.73           C  
ATOM   2620  HB2 LYS B   6       8.602 -36.006  37.626  1.00 84.73           H  
ATOM   2621  HB3 LYS B   6       9.930 -36.104  38.778  1.00 84.73           H  
ATOM   2622  O   LYS B   6      10.131 -34.853  35.182  1.00 84.73           O  
ATOM   2623  CG  LYS B   6       8.964 -37.979  38.356  1.00 84.73           C  
ATOM   2624  HG2 LYS B   6       9.807 -38.631  38.583  1.00 84.73           H  
ATOM   2625  HG3 LYS B   6       8.365 -38.413  37.555  1.00 84.73           H  
ATOM   2626  CD  LYS B   6       8.100 -37.823  39.606  1.00 84.73           C  
ATOM   2627  HD2 LYS B   6       8.684 -37.325  40.379  1.00 84.73           H  
ATOM   2628  HD3 LYS B   6       7.232 -37.208  39.366  1.00 84.73           H  
ATOM   2629  CE  LYS B   6       7.649 -39.190  40.114  1.00 84.73           C  
ATOM   2630  HE2 LYS B   6       7.079 -39.687  39.329  1.00 84.73           H  
ATOM   2631  HE3 LYS B   6       8.536 -39.786  40.327  1.00 84.73           H  
ATOM   2632  NZ  LYS B   6       6.831 -39.025  41.338  1.00 84.73           N  
ATOM   2633  HZ1 LYS B   6       6.551 -39.921  41.712  1.00 84.73           H  
ATOM   2634  HZ2 LYS B   6       7.368 -38.530  42.035  1.00 84.73           H  
ATOM   2635  HZ3 LYS B   6       6.010 -38.473  41.137  1.00 84.73           H  
ATOM   2636  N   VAL B   7      11.332 -34.357  37.007  1.00 84.10           N  
ATOM   2637  H   VAL B   7      11.707 -34.696  37.882  1.00 84.10           H  
ATOM   2638  CA  VAL B   7      11.534 -32.949  36.645  1.00 84.10           C  
ATOM   2639  HA  VAL B   7      10.566 -32.521  36.387  1.00 84.10           H  
ATOM   2640  C   VAL B   7      12.406 -32.834  35.388  1.00 84.10           C  
ATOM   2641  CB  VAL B   7      12.082 -32.142  37.839  1.00 84.10           C  
ATOM   2642  HB  VAL B   7      13.050 -32.544  38.136  1.00 84.10           H  
ATOM   2643  O   VAL B   7      12.129 -31.985  34.543  1.00 84.10           O  
ATOM   2644  CG1 VAL B   7      12.232 -30.662  37.480  1.00 84.10           C  
ATOM   2645 HG11 VAL B   7      11.255 -30.224  37.278  1.00 84.10           H  
ATOM   2646 HG12 VAL B   7      12.698 -30.130  38.309  1.00 84.10           H  
ATOM   2647 HG13 VAL B   7      12.851 -30.553  36.590  1.00 84.10           H  
ATOM   2648  CG2 VAL B   7      11.121 -32.163  39.039  1.00 84.10           C  
ATOM   2649 HG21 VAL B   7      10.170 -31.701  38.777  1.00 84.10           H  
ATOM   2650 HG22 VAL B   7      11.562 -31.625  39.877  1.00 84.10           H  
ATOM   2651 HG23 VAL B   7      10.923 -33.182  39.372  1.00 84.10           H  
ATOM   2652  N   ALA B   8      13.386 -33.724  35.189  1.00 81.49           N  
ATOM   2653  H   ALA B   8      13.606 -34.386  35.919  1.00 81.49           H  
ATOM   2654  CA  ALA B   8      14.154 -33.795  33.945  1.00 81.49           C  
ATOM   2655  HA  ALA B   8      14.587 -32.814  33.752  1.00 81.49           H  
ATOM   2656  C   ALA B   8      13.284 -34.159  32.726  1.00 81.49           C  
ATOM   2657  CB  ALA B   8      15.302 -34.795  34.130  1.00 81.49           C  
ATOM   2658  HB1 ALA B   8      14.905 -35.788  34.343  1.00 81.49           H  
ATOM   2659  HB2 ALA B   8      15.902 -34.835  33.221  1.00 81.49           H  
ATOM   2660  HB3 ALA B   8      15.937 -34.479  34.957  1.00 81.49           H  
ATOM   2661  O   ALA B   8      13.483 -33.602  31.644  1.00 81.49           O  
ATOM   2662  N   GLU B   9      12.297 -35.047  32.880  1.00 86.08           N  
ATOM   2663  H   GLU B   9      12.195 -35.517  33.768  1.00 86.08           H  
ATOM   2664  CA  GLU B   9      11.339 -35.372  31.817  1.00 86.08           C  
ATOM   2665  HA  GLU B   9      11.902 -35.576  30.906  1.00 86.08           H  
ATOM   2666  C   GLU B   9      10.404 -34.191  31.501  1.00 86.08           C  
ATOM   2667  CB  GLU B   9      10.580 -36.656  32.186  1.00 86.08           C  
ATOM   2668  HB2 GLU B   9       9.936 -36.473  33.046  1.00 86.08           H  
ATOM   2669  HB3 GLU B   9      11.313 -37.419  32.449  1.00 86.08           H  
ATOM   2670  O   GLU B   9      10.255 -33.823  30.331  1.00 86.08           O  
ATOM   2671  CG  GLU B   9       9.739 -37.168  31.008  1.00 86.08           C  
ATOM   2672  HG2 GLU B   9       8.933 -36.460  30.813  1.00 86.08           H  
ATOM   2673  HG3 GLU B   9      10.376 -37.201  30.124  1.00 86.08           H  
ATOM   2674  CD  GLU B   9       9.140 -38.565  31.237  1.00 86.08           C  
ATOM   2675  OE1 GLU B   9       8.652 -39.126  30.233  1.00 86.08           O  
ATOM   2676  OE2 GLU B   9       9.210 -39.078  32.375  1.00 86.08           O  
ATOM   2677  N   TYR B  10       9.865 -33.513  32.522  1.00 86.85           N  
ATOM   2678  H   TYR B  10       9.984 -33.879  33.455  1.00 86.85           H  
ATOM   2679  CA  TYR B  10       9.067 -32.294  32.331  1.00 86.85           C  
ATOM   2680  HA  TYR B  10       8.251 -32.526  31.647  1.00 86.85           H  
ATOM   2681  C   TYR B  10       9.868 -31.155  31.684  1.00 86.85           C  
ATOM   2682  CB  TYR B  10       8.469 -31.822  33.665  1.00 86.85           C  
ATOM   2683  HB2 TYR B  10       8.059 -30.823  33.522  1.00 86.85           H  
ATOM   2684  HB3 TYR B  10       9.267 -31.741  34.402  1.00 86.85           H  
ATOM   2685  O   TYR B  10       9.361 -30.494  30.776  1.00 86.85           O  
ATOM   2686  CG  TYR B  10       7.350 -32.691  34.209  1.00 86.85           C  
ATOM   2687  CD1 TYR B  10       6.195 -32.920  33.434  1.00 86.85           C  
ATOM   2688  HD1 TYR B  10       6.108 -32.492  32.446  1.00 86.85           H  
ATOM   2689  CD2 TYR B  10       7.441 -33.236  35.505  1.00 86.85           C  
ATOM   2690  HD2 TYR B  10       8.322 -33.058  36.104  1.00 86.85           H  
ATOM   2691  CE1 TYR B  10       5.146 -33.708  33.943  1.00 86.85           C  
ATOM   2692  HE1 TYR B  10       4.260 -33.896  33.355  1.00 86.85           H  
ATOM   2693  CE2 TYR B  10       6.392 -34.020  36.021  1.00 86.85           C  
ATOM   2694  HE2 TYR B  10       6.471 -34.436  37.015  1.00 86.85           H  
ATOM   2695  OH  TYR B  10       4.222 -35.006  35.730  1.00 86.85           O  
ATOM   2696  HH  TYR B  10       4.405 -35.315  36.620  1.00 86.85           H  
ATOM   2697  CZ  TYR B  10       5.243 -34.259  35.236  1.00 86.85           C  
ATOM   2698  N   LEU B  11      11.126 -30.942  32.086  1.00 84.00           N  
ATOM   2699  H   LEU B  11      11.482 -31.487  32.859  1.00 84.00           H  
ATOM   2700  CA  LEU B  11      12.002 -29.937  31.477  1.00 84.00           C  
ATOM   2701  HA  LEU B  11      11.462 -28.991  31.462  1.00 84.00           H  
ATOM   2702  C   LEU B  11      12.329 -30.287  30.019  1.00 84.00           C  
ATOM   2703  CB  LEU B  11      13.268 -29.773  32.340  1.00 84.00           C  
ATOM   2704  HB2 LEU B  11      13.794 -30.727  32.370  1.00 84.00           H  
ATOM   2705  HB3 LEU B  11      12.967 -29.526  33.359  1.00 84.00           H  
ATOM   2706  O   LEU B  11      12.327 -29.400  29.162  1.00 84.00           O  
ATOM   2707  CG  LEU B  11      14.242 -28.687  31.838  1.00 84.00           C  
ATOM   2708  HG  LEU B  11      14.562 -28.924  30.823  1.00 84.00           H  
ATOM   2709  CD1 LEU B  11      13.615 -27.291  31.853  1.00 84.00           C  
ATOM   2710 HD11 LEU B  11      12.783 -27.240  31.150  1.00 84.00           H  
ATOM   2711 HD12 LEU B  11      13.263 -27.059  32.858  1.00 84.00           H  
ATOM   2712 HD13 LEU B  11      14.356 -26.550  31.555  1.00 84.00           H  
ATOM   2713  CD2 LEU B  11      15.480 -28.643  32.731  1.00 84.00           C  
ATOM   2714 HD21 LEU B  11      16.200 -27.930  32.329  1.00 84.00           H  
ATOM   2715 HD22 LEU B  11      15.947 -29.627  32.770  1.00 84.00           H  
ATOM   2716 HD23 LEU B  11      15.199 -28.335  33.738  1.00 84.00           H  
ATOM   2717  N   ARG B  12      12.536 -31.573  29.703  1.00 87.40           N  
ATOM   2718  H   ARG B  12      12.547 -32.251  30.451  1.00 87.40           H  
ATOM   2719  CA  ARG B  12      12.696 -32.044  28.319  1.00 87.40           C  
ATOM   2720  HA  ARG B  12      13.503 -31.480  27.852  1.00 87.40           H  
ATOM   2721  C   ARG B  12      11.439 -31.765  27.493  1.00 87.40           C  
ATOM   2722  CB  ARG B  12      13.073 -33.533  28.315  1.00 87.40           C  
ATOM   2723  HB2 ARG B  12      13.916 -33.681  28.990  1.00 87.40           H  
ATOM   2724  HB3 ARG B  12      12.232 -34.124  28.679  1.00 87.40           H  
ATOM   2725  O   ARG B  12      11.557 -31.253  26.385  1.00 87.40           O  
ATOM   2726  CG  ARG B  12      13.471 -34.027  26.913  1.00 87.40           C  
ATOM   2727  HG2 ARG B  12      12.678 -33.791  26.203  1.00 87.40           H  
ATOM   2728  HG3 ARG B  12      14.381 -33.518  26.593  1.00 87.40           H  
ATOM   2729  CD  ARG B  12      13.691 -35.545  26.882  1.00 87.40           C  
ATOM   2730  HD2 ARG B  12      13.931 -35.839  25.861  1.00 87.40           H  
ATOM   2731  HD3 ARG B  12      12.753 -36.028  27.156  1.00 87.40           H  
ATOM   2732  NE  ARG B  12      14.791 -35.969  27.775  1.00 87.40           N  
ATOM   2733  HE  ARG B  12      15.648 -35.438  27.711  1.00 87.40           H  
ATOM   2734  NH1 ARG B  12      13.726 -37.710  28.853  1.00 87.40           N  
ATOM   2735 HH11 ARG B  12      12.888 -37.554  28.311  1.00 87.40           H  
ATOM   2736 HH12 ARG B  12      13.716 -38.426  29.566  1.00 87.40           H  
ATOM   2737  NH2 ARG B  12      15.816 -37.181  29.405  1.00 87.40           N  
ATOM   2738 HH21 ARG B  12      16.645 -36.610  29.316  1.00 87.40           H  
ATOM   2739 HH22 ARG B  12      15.785 -37.918  30.095  1.00 87.40           H  
ATOM   2740  CZ  ARG B  12      14.768 -36.948  28.667  1.00 87.40           C  
ATOM   2741  N   ARG B  13      10.238 -32.030  28.021  1.00 89.68           N  
ATOM   2742  H   ARG B  13      10.200 -32.479  28.925  1.00 89.68           H  
ATOM   2743  CA  ARG B  13       8.986 -31.716  27.312  1.00 89.68           C  
ATOM   2744  HA  ARG B  13       9.067 -32.138  26.310  1.00 89.68           H  
ATOM   2745  C   ARG B  13       8.812 -30.211  27.102  1.00 89.68           C  
ATOM   2746  CB  ARG B  13       7.777 -32.350  28.029  1.00 89.68           C  
ATOM   2747  HB2 ARG B  13       7.946 -33.420  28.149  1.00 89.68           H  
ATOM   2748  HB3 ARG B  13       7.684 -31.912  29.023  1.00 89.68           H  
ATOM   2749  O   ARG B  13       8.562 -29.795  25.977  1.00 89.68           O  
ATOM   2750  CG  ARG B  13       6.451 -32.131  27.271  1.00 89.68           C  
ATOM   2751  HG2 ARG B  13       5.625 -32.460  27.901  1.00 89.68           H  
ATOM   2752  HG3 ARG B  13       6.312 -31.065  27.087  1.00 89.68           H  
ATOM   2753  CD  ARG B  13       6.383 -32.902  25.943  1.00 89.68           C  
ATOM   2754  HD2 ARG B  13       6.061 -33.921  26.156  1.00 89.68           H  
ATOM   2755  HD3 ARG B  13       7.371 -32.948  25.484  1.00 89.68           H  
ATOM   2756  NE  ARG B  13       5.476 -32.261  24.975  1.00 89.68           N  
ATOM   2757  HE  ARG B  13       5.335 -31.265  25.060  1.00 89.68           H  
ATOM   2758  NH1 ARG B  13       5.031 -34.094  23.650  1.00 89.68           N  
ATOM   2759 HH11 ARG B  13       5.484 -34.694  24.325  1.00 89.68           H  
ATOM   2760 HH12 ARG B  13       4.601 -34.472  22.818  1.00 89.68           H  
ATOM   2761  NH2 ARG B  13       4.332 -32.079  23.027  1.00 89.68           N  
ATOM   2762 HH21 ARG B  13       3.957 -32.457  22.169  1.00 89.68           H  
ATOM   2763 HH22 ARG B  13       4.514 -31.088  23.087  1.00 89.68           H  
ATOM   2764  CZ  ARG B  13       4.947 -32.815  23.898  1.00 89.68           C  
ATOM   2765  N   ALA B  14       9.011 -29.399  28.141  1.00 87.99           N  
ATOM   2766  H   ALA B  14       9.200 -29.813  29.043  1.00 87.99           H  
ATOM   2767  CA  ALA B  14       8.872 -27.945  28.061  1.00 87.99           C  
ATOM   2768  HA  ALA B  14       7.869 -27.711  27.704  1.00 87.99           H  
ATOM   2769  C   ALA B  14       9.866 -27.309  27.072  1.00 87.99           C  
ATOM   2770  CB  ALA B  14       9.034 -27.362  29.471  1.00 87.99           C  
ATOM   2771  HB1 ALA B  14      10.029 -27.581  29.857  1.00 87.99           H  
ATOM   2772  HB2 ALA B  14       8.289 -27.796  30.138  1.00 87.99           H  
ATOM   2773  HB3 ALA B  14       8.892 -26.282  29.439  1.00 87.99           H  
ATOM   2774  O   ALA B  14       9.494 -26.407  26.327  1.00 87.99           O  
ATOM   2775  N   THR B  15      11.111 -27.795  27.018  1.00 89.17           N  
ATOM   2776  H   THR B  15      11.372 -28.527  27.663  1.00 89.17           H  
ATOM   2777  CA  THR B  15      12.118 -27.309  26.056  1.00 89.17           C  
ATOM   2778  HA  THR B  15      12.062 -26.221  26.029  1.00 89.17           H  
ATOM   2779  C   THR B  15      11.853 -27.777  24.622  1.00 89.17           C  
ATOM   2780  CB  THR B  15      13.551 -27.669  26.477  1.00 89.17           C  
ATOM   2781  HB  THR B  15      14.225 -27.450  25.648  1.00 89.17           H  
ATOM   2782  O   THR B  15      12.063 -26.994  23.695  1.00 89.17           O  
ATOM   2783  CG2 THR B  15      14.010 -26.862  27.692  1.00 89.17           C  
ATOM   2784 HG21 THR B  15      13.331 -27.010  28.532  1.00 89.17           H  
ATOM   2785 HG22 THR B  15      14.034 -25.802  27.438  1.00 89.17           H  
ATOM   2786 HG23 THR B  15      15.013 -27.176  27.980  1.00 89.17           H  
ATOM   2787  OG1 THR B  15      13.672 -29.029  26.812  1.00 89.17           O  
ATOM   2788  HG1 THR B  15      13.256 -29.149  27.669  1.00 89.17           H  
ATOM   2789  N   LEU B  16      11.326 -28.991  24.416  1.00 93.04           N  
ATOM   2790  H   LEU B  16      11.229 -29.615  25.204  1.00 93.04           H  
ATOM   2791  CA  LEU B  16      10.855 -29.451  23.102  1.00 93.04           C  
ATOM   2792  HA  LEU B  16      11.649 -29.298  22.371  1.00 93.04           H  
ATOM   2793  C   LEU B  16       9.657 -28.628  22.605  1.00 93.04           C  
ATOM   2794  CB  LEU B  16      10.499 -30.950  23.161  1.00 93.04           C  
ATOM   2795  HB2 LEU B  16       9.911 -31.206  22.280  1.00 93.04           H  
ATOM   2796  HB3 LEU B  16       9.867 -31.123  24.032  1.00 93.04           H  
ATOM   2797  O   LEU B  16       9.690 -28.134  21.479  1.00 93.04           O  
ATOM   2798  CG  LEU B  16      11.712 -31.898  23.220  1.00 93.04           C  
ATOM   2799  HG  LEU B  16      12.394 -31.587  24.012  1.00 93.04           H  
ATOM   2800  CD1 LEU B  16      11.243 -33.325  23.509  1.00 93.04           C  
ATOM   2801 HD11 LEU B  16      12.106 -33.985  23.603  1.00 93.04           H  
ATOM   2802 HD12 LEU B  16      10.604 -33.681  22.701  1.00 93.04           H  
ATOM   2803 HD13 LEU B  16      10.684 -33.343  24.445  1.00 93.04           H  
ATOM   2804  CD2 LEU B  16      12.489 -31.918  21.901  1.00 93.04           C  
ATOM   2805 HD21 LEU B  16      11.816 -32.168  21.080  1.00 93.04           H  
ATOM   2806 HD22 LEU B  16      13.284 -32.661  21.956  1.00 93.04           H  
ATOM   2807 HD23 LEU B  16      12.939 -30.941  21.723  1.00 93.04           H  
ATOM   2808  N   ASP B  17       8.645 -28.422  23.453  1.00 92.35           N  
ATOM   2809  H   ASP B  17       8.671 -28.878  24.354  1.00 92.35           H  
ATOM   2810  CA  ASP B  17       7.469 -27.606  23.128  1.00 92.35           C  
ATOM   2811  HA  ASP B  17       7.018 -27.982  22.210  1.00 92.35           H  
ATOM   2812  C   ASP B  17       7.849 -26.138  22.871  1.00 92.35           C  
ATOM   2813  CB  ASP B  17       6.428 -27.696  24.263  1.00 92.35           C  
ATOM   2814  HB2 ASP B  17       5.705 -26.892  24.128  1.00 92.35           H  
ATOM   2815  HB3 ASP B  17       6.922 -27.540  25.222  1.00 92.35           H  
ATOM   2816  O   ASP B  17       7.302 -25.512  21.966  1.00 92.35           O  
ATOM   2817  CG  ASP B  17       5.636 -29.008  24.296  1.00 92.35           C  
ATOM   2818  OD1 ASP B  17       5.464 -29.650  23.241  1.00 92.35           O  
ATOM   2819  OD2 ASP B  17       5.086 -29.368  25.360  1.00 92.35           O  
ATOM   2820  N   LEU B  18       8.814 -25.586  23.619  1.00 91.48           N  
ATOM   2821  H   LEU B  18       9.176 -26.118  24.398  1.00 91.48           H  
ATOM   2822  CA  LEU B  18       9.333 -24.230  23.403  1.00 91.48           C  
ATOM   2823  HA  LEU B  18       8.494 -23.536  23.360  1.00 91.48           H  
ATOM   2824  C   LEU B  18      10.078 -24.116  22.071  1.00 91.48           C  
ATOM   2825  CB  LEU B  18      10.240 -23.842  24.586  1.00 91.48           C  
ATOM   2826  HB2 LEU B  18      10.991 -24.621  24.715  1.00 91.48           H  
ATOM   2827  HB3 LEU B  18       9.632 -23.808  25.490  1.00 91.48           H  
ATOM   2828  O   LEU B  18       9.924 -23.118  21.368  1.00 91.48           O  
ATOM   2829  CG  LEU B  18      10.977 -22.497  24.430  1.00 91.48           C  
ATOM   2830  HG  LEU B  18      11.658 -22.544  23.580  1.00 91.48           H  
ATOM   2831  CD1 LEU B  18      10.019 -21.327  24.231  1.00 91.48           C  
ATOM   2832 HD11 LEU B  18       9.457 -21.436  23.303  1.00 91.48           H  
ATOM   2833 HD12 LEU B  18       9.320 -21.300  25.067  1.00 91.48           H  
ATOM   2834 HD13 LEU B  18      10.569 -20.387  24.198  1.00 91.48           H  
ATOM   2835  CD2 LEU B  18      11.806 -22.224  25.685  1.00 91.48           C  
ATOM   2836 HD21 LEU B  18      12.341 -21.280  25.584  1.00 91.48           H  
ATOM   2837 HD22 LEU B  18      11.151 -22.169  26.555  1.00 91.48           H  
ATOM   2838 HD23 LEU B  18      12.528 -23.027  25.832  1.00 91.48           H  
ATOM   2839  N   ARG B  19      10.874 -25.128  21.708  1.00 92.98           N  
ATOM   2840  H   ARG B  19      10.973 -25.910  22.339  1.00 92.98           H  
ATOM   2841  CA  ARG B  19      11.568 -25.165  20.417  1.00 92.98           C  
ATOM   2842  HA  ARG B  19      12.126 -24.236  20.297  1.00 92.98           H  
ATOM   2843  C   ARG B  19      10.570 -25.212  19.262  1.00 92.98           C  
ATOM   2844  CB  ARG B  19      12.552 -26.343  20.389  1.00 92.98           C  
ATOM   2845  HB2 ARG B  19      13.196 -26.284  21.266  1.00 92.98           H  
ATOM   2846  HB3 ARG B  19      11.996 -27.279  20.430  1.00 92.98           H  
ATOM   2847  O   ARG B  19      10.726 -24.432  18.329  1.00 92.98           O  
ATOM   2848  CG  ARG B  19      13.433 -26.312  19.129  1.00 92.98           C  
ATOM   2849  HG2 ARG B  19      13.995 -25.378  19.116  1.00 92.98           H  
ATOM   2850  HG3 ARG B  19      12.816 -26.356  18.232  1.00 92.98           H  
ATOM   2851  CD  ARG B  19      14.424 -27.480  19.109  1.00 92.98           C  
ATOM   2852  HD2 ARG B  19      14.978 -27.487  20.049  1.00 92.98           H  
ATOM   2853  HD3 ARG B  19      15.126 -27.318  18.291  1.00 92.98           H  
ATOM   2854  NE  ARG B  19      13.739 -28.771  18.903  1.00 92.98           N  
ATOM   2855  HE  ARG B  19      12.806 -28.724  18.520  1.00 92.98           H  
ATOM   2856  NH1 ARG B  19      15.475 -30.153  19.495  1.00 92.98           N  
ATOM   2857 HH11 ARG B  19      16.051 -29.338  19.651  1.00 92.98           H  
ATOM   2858 HH12 ARG B  19      15.878 -31.078  19.528  1.00 92.98           H  
ATOM   2859  NH2 ARG B  19      13.559 -31.032  18.762  1.00 92.98           N  
ATOM   2860 HH21 ARG B  19      12.651 -30.925  18.333  1.00 92.98           H  
ATOM   2861 HH22 ARG B  19      13.971 -31.953  18.818  1.00 92.98           H  
ATOM   2862  CZ  ARG B  19      14.259 -29.974  19.059  1.00 92.98           C  
ATOM   2863  N   ALA B  20       9.542 -26.058  19.358  1.00 95.02           N  
ATOM   2864  H   ALA B  20       9.493 -26.667  20.163  1.00 95.02           H  
ATOM   2865  CA  ALA B  20       8.469 -26.143  18.369  1.00 95.02           C  
ATOM   2866  HA  ALA B  20       8.903 -26.342  17.389  1.00 95.02           H  
ATOM   2867  C   ALA B  20       7.686 -24.822  18.260  1.00 95.02           C  
ATOM   2868  CB  ALA B  20       7.559 -27.320  18.741  1.00 95.02           C  
ATOM   2869  HB1 ALA B  20       8.138 -28.244  18.764  1.00 95.02           H  
ATOM   2870  HB2 ALA B  20       7.104 -27.155  19.717  1.00 95.02           H  
ATOM   2871  HB3 ALA B  20       6.772 -27.418  17.993  1.00 95.02           H  
ATOM   2872  O   ALA B  20       7.497 -24.314  17.162  1.00 95.02           O  
ATOM   2873  N   ALA B  21       7.317 -24.202  19.386  1.00 94.73           N  
ATOM   2874  H   ALA B  21       7.451 -24.669  20.271  1.00 94.73           H  
ATOM   2875  CA  ALA B  21       6.613 -22.920  19.373  1.00 94.73           C  
ATOM   2876  HA  ALA B  21       5.732 -23.034  18.741  1.00 94.73           H  
ATOM   2877  C   ALA B  21       7.466 -21.789  18.762  1.00 94.73           C  
ATOM   2878  CB  ALA B  21       6.149 -22.596  20.799  1.00 94.73           C  
ATOM   2879  HB1 ALA B  21       7.010 -22.478  21.457  1.00 94.73           H  
ATOM   2880  HB2 ALA B  21       5.518 -23.402  21.172  1.00 94.73           H  
ATOM   2881  HB3 ALA B  21       5.570 -21.672  20.790  1.00 94.73           H  
ATOM   2882  O   ALA B  21       6.999 -21.051  17.902  1.00 94.73           O  
ATOM   2883  N   ARG B  22       8.749 -21.680  19.138  1.00 93.03           N  
ATOM   2884  H   ARG B  22       9.096 -22.315  19.843  1.00 93.03           H  
ATOM   2885  CA  ARG B  22       9.674 -20.709  18.522  1.00 93.03           C  
ATOM   2886  HA  ARG B  22       9.215 -19.720  18.539  1.00 93.03           H  
ATOM   2887  C   ARG B  22       9.937 -20.985  17.045  1.00 93.03           C  
ATOM   2888  CB  ARG B  22      11.007 -20.667  19.280  1.00 93.03           C  
ATOM   2889  HB2 ARG B  22      11.745 -20.158  18.660  1.00 93.03           H  
ATOM   2890  HB3 ARG B  22      11.357 -21.682  19.465  1.00 93.03           H  
ATOM   2891  O   ARG B  22      10.303 -20.058  16.334  1.00 93.03           O  
ATOM   2892  CG  ARG B  22      10.898 -19.895  20.599  1.00 93.03           C  
ATOM   2893  HG2 ARG B  22      10.184 -20.387  21.259  1.00 93.03           H  
ATOM   2894  HG3 ARG B  22      10.552 -18.882  20.393  1.00 93.03           H  
ATOM   2895  CD  ARG B  22      12.275 -19.835  21.272  1.00 93.03           C  
ATOM   2896  HD2 ARG B  22      12.989 -19.398  20.575  1.00 93.03           H  
ATOM   2897  HD3 ARG B  22      12.585 -20.852  21.512  1.00 93.03           H  
ATOM   2898  NE  ARG B  22      12.239 -19.020  22.499  1.00 93.03           N  
ATOM   2899  HE  ARG B  22      11.407 -18.467  22.646  1.00 93.03           H  
ATOM   2900  NH1 ARG B  22      14.316 -19.565  23.315  1.00 93.03           N  
ATOM   2901 HH11 ARG B  22      14.521 -20.037  22.446  1.00 93.03           H  
ATOM   2902 HH12 ARG B  22      15.028 -19.440  24.021  1.00 93.03           H  
ATOM   2903  NH2 ARG B  22      12.960 -18.265  24.523  1.00 93.03           N  
ATOM   2904 HH21 ARG B  22      13.612 -18.276  25.295  1.00 93.03           H  
ATOM   2905 HH22 ARG B  22      12.103 -17.743  24.641  1.00 93.03           H  
ATOM   2906  CZ  ARG B  22      13.171 -18.951  23.435  1.00 93.03           C  
ATOM   2907  N   GLN B  23       9.828 -22.235  16.600  1.00 94.41           N  
ATOM   2908  H   GLN B  23       9.560 -22.964  17.246  1.00 94.41           H  
ATOM   2909  CA  GLN B  23       9.905 -22.577  15.186  1.00 94.41           C  
ATOM   2910  HA  GLN B  23      10.742 -22.041  14.740  1.00 94.41           H  
ATOM   2911  C   GLN B  23       8.655 -22.083  14.452  1.00 94.41           C  
ATOM   2912  CB  GLN B  23      10.180 -24.078  15.032  1.00 94.41           C  
ATOM   2913  HB2 GLN B  23      11.101 -24.324  15.559  1.00 94.41           H  
ATOM   2914  HB3 GLN B  23       9.362 -24.655  15.464  1.00 94.41           H  
ATOM   2915  O   GLN B  23       8.813 -21.294  13.530  1.00 94.41           O  
ATOM   2916  CG  GLN B  23      10.328 -24.464  13.559  1.00 94.41           C  
ATOM   2917  HG2 GLN B  23      11.138 -23.898  13.099  1.00 94.41           H  
ATOM   2918  HG3 GLN B  23       9.401 -24.205  13.046  1.00 94.41           H  
ATOM   2919  CD  GLN B  23      10.597 -25.950  13.355  1.00 94.41           C  
ATOM   2920  NE2 GLN B  23      10.180 -26.488  12.236  1.00 94.41           N  
ATOM   2921 HE21 GLN B  23      10.323 -27.473  12.064  1.00 94.41           H  
ATOM   2922 HE22 GLN B  23       9.569 -25.946  11.642  1.00 94.41           H  
ATOM   2923  OE1 GLN B  23      11.197 -26.622  14.190  1.00 94.41           O  
ATOM   2924  N   ARG B  24       7.447 -22.411  14.934  1.00 94.90           N  
ATOM   2925  H   ARG B  24       7.394 -23.080  15.689  1.00 94.90           H  
ATOM   2926  CA  ARG B  24       6.185 -21.958  14.322  1.00 94.90           C  
ATOM   2927  HA  ARG B  24       6.168 -22.342  13.302  1.00 94.90           H  
ATOM   2928  C   ARG B  24       6.084 -20.434  14.197  1.00 94.90           C  
ATOM   2929  CB  ARG B  24       4.986 -22.554  15.086  1.00 94.90           C  
ATOM   2930  HB2 ARG B  24       5.084 -23.639  15.092  1.00 94.90           H  
ATOM   2931  HB3 ARG B  24       5.016 -22.206  16.118  1.00 94.90           H  
ATOM   2932  O   ARG B  24       5.595 -19.954  13.188  1.00 94.90           O  
ATOM   2933  CG  ARG B  24       3.609 -22.197  14.489  1.00 94.90           C  
ATOM   2934  HG2 ARG B  24       3.438 -21.125  14.579  1.00 94.90           H  
ATOM   2935  HG3 ARG B  24       2.837 -22.708  15.064  1.00 94.90           H  
ATOM   2936  CD  ARG B  24       3.476 -22.605  13.014  1.00 94.90           C  
ATOM   2937  HD2 ARG B  24       3.671 -23.672  12.913  1.00 94.90           H  
ATOM   2938  HD3 ARG B  24       4.221 -22.066  12.429  1.00 94.90           H  
ATOM   2939  NE  ARG B  24       2.144 -22.295  12.469  1.00 94.90           N  
ATOM   2940  HE  ARG B  24       1.408 -21.980  13.085  1.00 94.90           H  
ATOM   2941  NH1 ARG B  24       2.677 -22.445  10.233  1.00 94.90           N  
ATOM   2942 HH11 ARG B  24       3.632 -22.672  10.473  1.00 94.90           H  
ATOM   2943 HH12 ARG B  24       2.439 -22.170   9.291  1.00 94.90           H  
ATOM   2944  NH2 ARG B  24       0.619 -21.851  10.875  1.00 94.90           N  
ATOM   2945 HH21 ARG B  24       0.346 -21.649   9.923  1.00 94.90           H  
ATOM   2946 HH22 ARG B  24       0.034 -21.552  11.642  1.00 94.90           H  
ATOM   2947  CZ  ARG B  24       1.825 -22.207  11.191  1.00 94.90           C  
ATOM   2948  N   ILE B  25       6.597 -19.671  15.168  1.00 95.30           N  
ATOM   2949  H   ILE B  25       6.916 -20.129  16.010  1.00 95.30           H  
ATOM   2950  CA  ILE B  25       6.674 -18.199  15.061  1.00 95.30           C  
ATOM   2951  HA  ILE B  25       5.671 -17.807  14.897  1.00 95.30           H  
ATOM   2952  C   ILE B  25       7.506 -17.768  13.843  1.00 95.30           C  
ATOM   2953  CB  ILE B  25       7.227 -17.576  16.362  1.00 95.30           C  
ATOM   2954  HB  ILE B  25       8.164 -18.075  16.609  1.00 95.30           H  
ATOM   2955  O   ILE B  25       7.043 -16.950  13.059  1.00 95.30           O  
ATOM   2956  CG1 ILE B  25       6.230 -17.783  17.517  1.00 95.30           C  
ATOM   2957 HG12 ILE B  25       5.894 -18.820  17.522  1.00 95.30           H  
ATOM   2958 HG13 ILE B  25       5.354 -17.153  17.369  1.00 95.30           H  
ATOM   2959  CG2 ILE B  25       7.507 -16.073  16.202  1.00 95.30           C  
ATOM   2960 HG21 ILE B  25       6.618 -15.558  15.841  1.00 95.30           H  
ATOM   2961 HG22 ILE B  25       8.307 -15.904  15.481  1.00 95.30           H  
ATOM   2962 HG23 ILE B  25       7.825 -15.611  17.137  1.00 95.30           H  
ATOM   2963  CD1 ILE B  25       6.839 -17.495  18.892  1.00 95.30           C  
ATOM   2964 HD11 ILE B  25       6.143 -17.852  19.651  1.00 95.30           H  
ATOM   2965 HD12 ILE B  25       6.993 -16.425  19.032  1.00 95.30           H  
ATOM   2966 HD13 ILE B  25       7.785 -18.023  19.006  1.00 95.30           H  
ATOM   2967  N   ARG B  26       8.697 -18.348  13.636  1.00 94.31           N  
ATOM   2968  H   ARG B  26       8.973 -19.113  14.235  1.00 94.31           H  
ATOM   2969  CA  ARG B  26       9.519 -18.034  12.452  1.00 94.31           C  
ATOM   2970  HA  ARG B  26       9.621 -16.953  12.363  1.00 94.31           H  
ATOM   2971  C   ARG B  26       8.839 -18.464  11.154  1.00 94.31           C  
ATOM   2972  CB  ARG B  26      10.916 -18.658  12.542  1.00 94.31           C  
ATOM   2973  HB2 ARG B  26      11.420 -18.489  11.590  1.00 94.31           H  
ATOM   2974  HB3 ARG B  26      10.825 -19.733  12.695  1.00 94.31           H  
ATOM   2975  O   ARG B  26       8.891 -17.723  10.190  1.00 94.31           O  
ATOM   2976  CG  ARG B  26      11.767 -18.032  13.655  1.00 94.31           C  
ATOM   2977  HG2 ARG B  26      11.346 -18.287  14.628  1.00 94.31           H  
ATOM   2978  HG3 ARG B  26      11.748 -16.947  13.546  1.00 94.31           H  
ATOM   2979  CD  ARG B  26      13.228 -18.500  13.572  1.00 94.31           C  
ATOM   2980  HD2 ARG B  26      13.805 -18.019  14.363  1.00 94.31           H  
ATOM   2981  HD3 ARG B  26      13.637 -18.158  12.621  1.00 94.31           H  
ATOM   2982  NE  ARG B  26      13.366 -19.970  13.647  1.00 94.31           N  
ATOM   2983  HE  ARG B  26      13.438 -20.435  12.754  1.00 94.31           H  
ATOM   2984  NH1 ARG B  26      13.178 -20.199  15.915  1.00 94.31           N  
ATOM   2985 HH11 ARG B  26      12.924 -19.221  15.911  1.00 94.31           H  
ATOM   2986 HH12 ARG B  26      12.886 -20.790  16.679  1.00 94.31           H  
ATOM   2987  NH2 ARG B  26      13.402 -22.019  14.638  1.00 94.31           N  
ATOM   2988 HH21 ARG B  26      13.469 -22.427  13.717  1.00 94.31           H  
ATOM   2989 HH22 ARG B  26      13.338 -22.610  15.454  1.00 94.31           H  
ATOM   2990  CZ  ARG B  26      13.322 -20.720  14.730  1.00 94.31           C  
ATOM   2991  N   GLU B  27       8.158 -19.609  11.148  1.00 94.62           N  
ATOM   2992  H   GLU B  27       8.166 -20.178  11.982  1.00 94.62           H  
ATOM   2993  CA  GLU B  27       7.387 -20.088   9.987  1.00 94.62           C  
ATOM   2994  HA  GLU B  27       8.033 -20.107   9.110  1.00 94.62           H  
ATOM   2995  C   GLU B  27       6.183 -19.187   9.638  1.00 94.62           C  
ATOM   2996  CB  GLU B  27       6.883 -21.517  10.255  1.00 94.62           C  
ATOM   2997  HB2 GLU B  27       6.253 -21.488  11.144  1.00 94.62           H  
ATOM   2998  HB3 GLU B  27       6.265 -21.841   9.417  1.00 94.62           H  
ATOM   2999  O   GLU B  27       5.677 -19.266   8.525  1.00 94.62           O  
ATOM   3000  CG  GLU B  27       8.005 -22.554  10.453  1.00 94.62           C  
ATOM   3001  HG2 GLU B  27       8.725 -22.184  11.182  1.00 94.62           H  
ATOM   3002  HG3 GLU B  27       8.546 -22.674   9.515  1.00 94.62           H  
ATOM   3003  CD  GLU B  27       7.496 -23.921  10.942  1.00 94.62           C  
ATOM   3004  OE1 GLU B  27       8.324 -24.868  10.961  1.00 94.62           O  
ATOM   3005  OE2 GLU B  27       6.336 -24.014  11.410  1.00 94.62           O  
ATOM   3006  N   LEU B  28       5.721 -18.344  10.567  1.00 95.53           N  
ATOM   3007  H   LEU B  28       6.150 -18.365  11.481  1.00 95.53           H  
ATOM   3008  CA  LEU B  28       4.651 -17.364  10.346  1.00 95.53           C  
ATOM   3009  HA  LEU B  28       4.020 -17.685   9.517  1.00 95.53           H  
ATOM   3010  C   LEU B  28       5.199 -15.977   9.971  1.00 95.53           C  
ATOM   3011  CB  LEU B  28       3.801 -17.283  11.626  1.00 95.53           C  
ATOM   3012  HB2 LEU B  28       4.477 -17.161  12.473  1.00 95.53           H  
ATOM   3013  HB3 LEU B  28       3.174 -16.393  11.578  1.00 95.53           H  
ATOM   3014  O   LEU B  28       4.635 -15.306   9.116  1.00 95.53           O  
ATOM   3015  CG  LEU B  28       2.902 -18.507  11.869  1.00 95.53           C  
ATOM   3016  HG  LEU B  28       3.452 -19.428  11.678  1.00 95.53           H  
ATOM   3017  CD1 LEU B  28       2.444 -18.518  13.329  1.00 95.53           C  
ATOM   3018 HD11 LEU B  28       1.829 -19.401  13.507  1.00 95.53           H  
ATOM   3019 HD12 LEU B  28       1.856 -17.624  13.533  1.00 95.53           H  
ATOM   3020 HD13 LEU B  28       3.312 -18.546  13.987  1.00 95.53           H  
ATOM   3021  CD2 LEU B  28       1.668 -18.469  10.969  1.00 95.53           C  
ATOM   3022 HD21 LEU B  28       1.965 -18.582   9.927  1.00 95.53           H  
ATOM   3023 HD22 LEU B  28       1.143 -17.522  11.090  1.00 95.53           H  
ATOM   3024 HD23 LEU B  28       0.985 -19.276  11.234  1.00 95.53           H  
ATOM   3025  N   GLU B  29       6.287 -15.536  10.608  1.00 92.60           N  
ATOM   3026  H   GLU B  29       6.667 -16.113  11.344  1.00 92.60           H  
ATOM   3027  CA  GLU B  29       6.833 -14.176  10.449  1.00 92.60           C  
ATOM   3028  HA  GLU B  29       6.025 -13.482  10.213  1.00 92.60           H  
ATOM   3029  C   GLU B  29       7.872 -14.050   9.324  1.00 92.60           C  
ATOM   3030  CB  GLU B  29       7.490 -13.731  11.772  1.00 92.60           C  
ATOM   3031  HB2 GLU B  29       8.242 -14.470  12.051  1.00 92.60           H  
ATOM   3032  HB3 GLU B  29       7.995 -12.779  11.612  1.00 92.60           H  
ATOM   3033  O   GLU B  29       7.961 -13.012   8.672  1.00 92.60           O  
ATOM   3034  CG  GLU B  29       6.492 -13.555  12.929  1.00 92.60           C  
ATOM   3035  HG2 GLU B  29       5.772 -12.788  12.645  1.00 92.60           H  
ATOM   3036  HG3 GLU B  29       5.949 -14.488  13.077  1.00 92.60           H  
ATOM   3037  CD  GLU B  29       7.153 -13.161  14.264  1.00 92.60           C  
ATOM   3038  OE1 GLU B  29       6.446 -12.555  15.110  1.00 92.60           O  
ATOM   3039  OE2 GLU B  29       8.334 -13.502  14.503  1.00 92.60           O  
ATOM   3040  N   SER B  30       8.710 -15.071   9.136  1.00 90.58           N  
ATOM   3041  H   SER B  30       8.572 -15.913   9.677  1.00 90.58           H  
ATOM   3042  CA  SER B  30       9.952 -14.990   8.351  1.00 90.58           C  
ATOM   3043  HA  SER B  30       9.783 -14.303   7.522  1.00 90.58           H  
ATOM   3044  C   SER B  30      10.338 -16.322   7.701  1.00 90.58           C  
ATOM   3045  CB  SER B  30      11.092 -14.398   9.199  1.00 90.58           C  
ATOM   3046  HB2 SER B  30      12.029 -14.446   8.645  1.00 90.58           H  
ATOM   3047  HB3 SER B  30      10.870 -13.345   9.371  1.00 90.58           H  
ATOM   3048  O   SER B  30      11.517 -16.640   7.558  1.00 90.58           O  
ATOM   3049  OG  SER B  30      11.248 -15.029  10.467  1.00 90.58           O  
ATOM   3050  HG  SER B  30      11.014 -14.365  11.119  1.00 90.58           H  
ATOM   3051  N   ASP B  31       9.340 -17.111   7.290  1.00 94.93           N  
ATOM   3052  H   ASP B  31       8.390 -16.843   7.503  1.00 94.93           H  
ATOM   3053  CA  ASP B  31       9.578 -18.314   6.492  1.00 94.93           C  
ATOM   3054  HA  ASP B  31      10.285 -18.941   7.036  1.00 94.93           H  
ATOM   3055  C   ASP B  31      10.185 -17.925   5.145  1.00 94.93           C  
ATOM   3056  CB  ASP B  31       8.275 -19.091   6.274  1.00 94.93           C  
ATOM   3057  HB2 ASP B  31       7.766 -18.704   5.390  1.00 94.93           H  
ATOM   3058  HB3 ASP B  31       7.631 -18.916   7.136  1.00 94.93           H  
ATOM   3059  O   ASP B  31       9.698 -17.007   4.472  1.00 94.93           O  
ATOM   3060  CG  ASP B  31       8.433 -20.603   6.115  1.00 94.93           C  
ATOM   3061  OD1 ASP B  31       9.473 -21.181   6.505  1.00 94.93           O  
ATOM   3062  OD2 ASP B  31       7.435 -21.259   5.741  1.00 94.93           O  
ATOM   3063  N   ASP B  32      11.233 -18.636   4.757  1.00 98.23           N  
ATOM   3064  H   ASP B  32      11.555 -19.382   5.357  1.00 98.23           H  
ATOM   3065  CA  ASP B  32      11.899 -18.453   3.477  1.00 98.23           C  
ATOM   3066  HA  ASP B  32      12.037 -17.388   3.286  1.00 98.23           H  
ATOM   3067  C   ASP B  32      11.018 -19.033   2.361  1.00 98.23           C  
ATOM   3068  CB  ASP B  32      13.278 -19.127   3.546  1.00 98.23           C  
ATOM   3069  HB2 ASP B  32      13.168 -20.129   3.961  1.00 98.23           H  
ATOM   3070  HB3 ASP B  32      13.660 -19.240   2.532  1.00 98.23           H  
ATOM   3071  O   ASP B  32      10.584 -20.185   2.440  1.00 98.23           O  
ATOM   3072  CG  ASP B  32      14.307 -18.341   4.373  1.00 98.23           C  
ATOM   3073  OD1 ASP B  32      14.235 -17.092   4.414  1.00 98.23           O  
ATOM   3074  OD2 ASP B  32      15.228 -18.979   4.929  1.00 98.23           O  
ATOM   3075  N   ILE B  33      10.744 -18.253   1.313  1.00 98.89           N  
ATOM   3076  H   ILE B  33      11.131 -17.320   1.293  1.00 98.89           H  
ATOM   3077  CA  ILE B  33       9.903 -18.675   0.181  1.00 98.89           C  
ATOM   3078  HA  ILE B  33       9.403 -19.612   0.424  1.00 98.89           H  
ATOM   3079  C   ILE B  33      10.799 -18.945  -1.030  1.00 98.89           C  
ATOM   3080  CB  ILE B  33       8.796 -17.631  -0.099  1.00 98.89           C  
ATOM   3081  HB  ILE B  33       9.283 -16.690  -0.353  1.00 98.89           H  
ATOM   3082  O   ILE B  33      11.527 -18.066  -1.477  1.00 98.89           O  
ATOM   3083  CG1 ILE B  33       7.898 -17.329   1.125  1.00 98.89           C  
ATOM   3084 HG12 ILE B  33       8.498 -16.842   1.893  1.00 98.89           H  
ATOM   3085 HG13 ILE B  33       7.129 -16.616   0.826  1.00 98.89           H  
ATOM   3086  CG2 ILE B  33       7.933 -18.024  -1.311  1.00 98.89           C  
ATOM   3087 HG21 ILE B  33       7.164 -17.270  -1.478  1.00 98.89           H  
ATOM   3088 HG22 ILE B  33       7.455 -18.989  -1.146  1.00 98.89           H  
ATOM   3089 HG23 ILE B  33       8.545 -18.085  -2.211  1.00 98.89           H  
ATOM   3090  CD1 ILE B  33       7.204 -18.540   1.758  1.00 98.89           C  
ATOM   3091 HD11 ILE B  33       6.523 -18.197   2.537  1.00 98.89           H  
ATOM   3092 HD12 ILE B  33       6.630 -19.089   1.011  1.00 98.89           H  
ATOM   3093 HD13 ILE B  33       7.943 -19.200   2.213  1.00 98.89           H  
ATOM   3094  N   ALA B  34      10.762 -20.156  -1.575  1.00 98.90           N  
ATOM   3095  H   ALA B  34      10.040 -20.789  -1.262  1.00 98.90           H  
ATOM   3096  CA  ALA B  34      11.451 -20.511  -2.808  1.00 98.90           C  
ATOM   3097  HA  ALA B  34      12.425 -20.022  -2.831  1.00 98.90           H  
ATOM   3098  C   ALA B  34      10.649 -20.052  -4.035  1.00 98.90           C  
ATOM   3099  CB  ALA B  34      11.678 -22.026  -2.830  1.00 98.90           C  
ATOM   3100  HB1 ALA B  34      12.362 -22.311  -2.030  1.00 98.90           H  
ATOM   3101  HB2 ALA B  34      12.108 -22.317  -3.788  1.00 98.90           H  
ATOM   3102  HB3 ALA B  34      10.728 -22.546  -2.704  1.00 98.90           H  
ATOM   3103  O   ALA B  34       9.454 -20.333  -4.146  1.00 98.90           O  
ATOM   3104  N   ILE B  35      11.332 -19.417  -4.989  1.00 98.92           N  
ATOM   3105  H   ILE B  35      12.311 -19.234  -4.826  1.00 98.92           H  
ATOM   3106  CA  ILE B  35      10.852 -19.311  -6.369  1.00 98.92           C  
ATOM   3107  HA  ILE B  35       9.764 -19.244  -6.375  1.00 98.92           H  
ATOM   3108  C   ILE B  35      11.262 -20.605  -7.069  1.00 98.92           C  
ATOM   3109  CB  ILE B  35      11.415 -18.056  -7.071  1.00 98.92           C  
ATOM   3110  HB  ILE B  35      12.504 -18.083  -7.022  1.00 98.92           H  
ATOM   3111  O   ILE B  35      12.457 -20.851  -7.244  1.00 98.92           O  
ATOM   3112  CG1 ILE B  35      10.914 -16.762  -6.391  1.00 98.92           C  
ATOM   3113 HG12 ILE B  35       9.891 -16.565  -6.712  1.00 98.92           H  
ATOM   3114 HG13 ILE B  35      10.910 -16.887  -5.308  1.00 98.92           H  
ATOM   3115  CG2 ILE B  35      10.978 -18.071  -8.548  1.00 98.92           C  
ATOM   3116 HG21 ILE B  35      11.234 -17.131  -9.039  1.00 98.92           H  
ATOM   3117 HG22 ILE B  35       9.901 -18.224  -8.619  1.00 98.92           H  
ATOM   3118 HG23 ILE B  35      11.478 -18.879  -9.080  1.00 98.92           H  
ATOM   3119  CD1 ILE B  35      11.760 -15.524  -6.702  1.00 98.92           C  
ATOM   3120 HD11 ILE B  35      11.752 -15.314  -7.772  1.00 98.92           H  
ATOM   3121 HD12 ILE B  35      11.344 -14.663  -6.178  1.00 98.92           H  
ATOM   3122 HD13 ILE B  35      12.782 -15.683  -6.359  1.00 98.92           H  
ATOM   3123  N   VAL B  36      10.279 -21.432  -7.431  1.00 98.78           N  
ATOM   3124  H   VAL B  36       9.327 -21.144  -7.256  1.00 98.78           H  
ATOM   3125  CA  VAL B  36      10.511 -22.760  -8.025  1.00 98.78           C  
ATOM   3126  HA  VAL B  36      11.559 -23.013  -7.862  1.00 98.78           H  
ATOM   3127  C   VAL B  36      10.331 -22.788  -9.540  1.00 98.78           C  
ATOM   3128  CB  VAL B  36       9.677 -23.865  -7.342  1.00 98.78           C  
ATOM   3129  HB  VAL B  36       9.894 -24.807  -7.845  1.00 98.78           H  
ATOM   3130  O   VAL B  36      10.982 -23.555 -10.235  1.00 98.78           O  
ATOM   3131  CG1 VAL B  36      10.063 -24.012  -5.864  1.00 98.78           C  
ATOM   3132 HG11 VAL B  36       9.814 -23.107  -5.309  1.00 98.78           H  
ATOM   3133 HG12 VAL B  36       9.527 -24.858  -5.434  1.00 98.78           H  
ATOM   3134 HG13 VAL B  36      11.132 -24.206  -5.788  1.00 98.78           H  
ATOM   3135  CG2 VAL B  36       8.161 -23.638  -7.411  1.00 98.78           C  
ATOM   3136 HG21 VAL B  36       7.880 -22.732  -6.874  1.00 98.78           H  
ATOM   3137 HG22 VAL B  36       7.843 -23.570  -8.451  1.00 98.78           H  
ATOM   3138 HG23 VAL B  36       7.648 -24.488  -6.961  1.00 98.78           H  
ATOM   3139  N   GLY B  37       9.497 -21.899 -10.075  1.00 98.76           N  
ATOM   3140  H   GLY B  37       9.031 -21.253  -9.453  1.00 98.76           H  
ATOM   3141  CA  GLY B  37       9.271 -21.747 -11.509  1.00 98.76           C  
ATOM   3142  HA2 GLY B  37      10.100 -22.178 -12.070  1.00 98.76           H  
ATOM   3143  HA3 GLY B  37       8.355 -22.260 -11.800  1.00 98.76           H  
ATOM   3144  C   GLY B  37       9.128 -20.284 -11.889  1.00 98.76           C  
ATOM   3145  O   GLY B  37       8.790 -19.443 -11.056  1.00 98.76           O  
ATOM   3146  N   ALA B  38       9.400 -19.971 -13.149  1.00 98.74           N  
ATOM   3147  H   ALA B  38       9.670 -20.704 -13.789  1.00 98.74           H  
ATOM   3148  CA  ALA B  38       9.390 -18.607 -13.654  1.00 98.74           C  
ATOM   3149  HA  ALA B  38       8.568 -18.051 -13.205  1.00 98.74           H  
ATOM   3150  C   ALA B  38       9.216 -18.599 -15.174  1.00 98.74           C  
ATOM   3151  CB  ALA B  38      10.718 -17.953 -13.257  1.00 98.74           C  
ATOM   3152  HB1 ALA B  38      10.726 -17.738 -12.188  1.00 98.74           H  
ATOM   3153  HB2 ALA B  38      11.550 -18.617 -13.492  1.00 98.74           H  
ATOM   3154  HB3 ALA B  38      10.843 -17.030 -13.822  1.00 98.74           H  
ATOM   3155  O   ALA B  38       9.857 -19.388 -15.864  1.00 98.74           O  
ATOM   3156  N   ALA B  39       8.397 -17.694 -15.703  1.00 98.73           N  
ATOM   3157  H   ALA B  39       7.873 -17.091 -15.085  1.00 98.73           H  
ATOM   3158  CA  ALA B  39       8.282 -17.449 -17.140  1.00 98.73           C  
ATOM   3159  HA  ALA B  39       9.243 -17.657 -17.611  1.00 98.73           H  
ATOM   3160  C   ALA B  39       7.939 -15.981 -17.427  1.00 98.73           C  
ATOM   3161  CB  ALA B  39       7.240 -18.401 -17.740  1.00 98.73           C  
ATOM   3162  HB1 ALA B  39       7.523 -19.436 -17.546  1.00 98.73           H  
ATOM   3163  HB2 ALA B  39       6.266 -18.206 -17.293  1.00 98.73           H  
ATOM   3164  HB3 ALA B  39       7.169 -18.257 -18.819  1.00 98.73           H  
ATOM   3165  O   ALA B  39       7.486 -15.241 -16.547  1.00 98.73           O  
ATOM   3166  N   CYS B  40       8.150 -15.558 -18.674  1.00 98.28           N  
ATOM   3167  H   CYS B  40       8.492 -16.205 -19.371  1.00 98.28           H  
ATOM   3168  CA  CYS B  40       7.841 -14.208 -19.125  1.00 98.28           C  
ATOM   3169  HA  CYS B  40       6.964 -13.865 -18.575  1.00 98.28           H  
ATOM   3170  C   CYS B  40       7.480 -14.125 -20.614  1.00 98.28           C  
ATOM   3171  CB  CYS B  40       9.012 -13.270 -18.789  1.00 98.28           C  
ATOM   3172  HB2 CYS B  40       8.771 -12.260 -19.121  1.00 98.28           H  
ATOM   3173  HB3 CYS B  40       9.147 -13.245 -17.708  1.00 98.28           H  
ATOM   3174  O   CYS B  40       7.761 -15.020 -21.416  1.00 98.28           O  
ATOM   3175  SG  CYS B  40      10.557 -13.808 -19.585  1.00 98.28           S  
ATOM   3176  HG  CYS B  40      11.235 -12.672 -19.403  1.00 98.28           H  
ATOM   3177  N   ARG B  41       6.881 -12.988 -20.971  1.00 98.01           N  
ATOM   3178  H   ARG B  41       6.631 -12.361 -20.219  1.00 98.01           H  
ATOM   3179  CA  ARG B  41       6.824 -12.438 -22.325  1.00 98.01           C  
ATOM   3180  HA  ARG B  41       7.558 -12.948 -22.948  1.00 98.01           H  
ATOM   3181  C   ARG B  41       7.248 -10.981 -22.259  1.00 98.01           C  
ATOM   3182  CB  ARG B  41       5.410 -12.589 -22.921  1.00 98.01           C  
ATOM   3183  HB2 ARG B  41       5.316 -11.930 -23.785  1.00 98.01           H  
ATOM   3184  HB3 ARG B  41       4.674 -12.270 -22.183  1.00 98.01           H  
ATOM   3185  O   ARG B  41       6.531 -10.183 -21.656  1.00 98.01           O  
ATOM   3186  CG  ARG B  41       5.075 -14.017 -23.373  1.00 98.01           C  
ATOM   3187  HG2 ARG B  41       4.039 -14.055 -23.708  1.00 98.01           H  
ATOM   3188  HG3 ARG B  41       5.191 -14.700 -22.531  1.00 98.01           H  
ATOM   3189  CD  ARG B  41       5.989 -14.457 -24.522  1.00 98.01           C  
ATOM   3190  HD2 ARG B  41       7.024 -14.406 -24.186  1.00 98.01           H  
ATOM   3191  HD3 ARG B  41       5.866 -13.773 -25.362  1.00 98.01           H  
ATOM   3192  NE  ARG B  41       5.709 -15.827 -24.969  1.00 98.01           N  
ATOM   3193  HE  ARG B  41       5.207 -15.936 -25.839  1.00 98.01           H  
ATOM   3194  NH1 ARG B  41       6.635 -16.995 -23.200  1.00 98.01           N  
ATOM   3195 HH11 ARG B  41       6.991 -16.173 -22.735  1.00 98.01           H  
ATOM   3196 HH12 ARG B  41       6.705 -17.892 -22.739  1.00 98.01           H  
ATOM   3197  NH2 ARG B  41       5.633 -18.067 -24.865  1.00 98.01           N  
ATOM   3198 HH21 ARG B  41       5.665 -18.890 -24.280  1.00 98.01           H  
ATOM   3199 HH22 ARG B  41       5.012 -18.094 -25.661  1.00 98.01           H  
ATOM   3200  CZ  ARG B  41       6.008 -16.948 -24.339  1.00 98.01           C  
ATOM   3201  N   PHE B  42       8.389 -10.645 -22.859  1.00 97.97           N  
ATOM   3202  H   PHE B  42       8.901 -11.367 -23.346  1.00 97.97           H  
ATOM   3203  CA  PHE B  42       8.957  -9.293 -22.848  1.00 97.97           C  
ATOM   3204  HA  PHE B  42       8.200  -8.623 -22.442  1.00 97.97           H  
ATOM   3205  C   PHE B  42       9.273  -8.762 -24.267  1.00 97.97           C  
ATOM   3206  CB  PHE B  42      10.184  -9.238 -21.911  1.00 97.97           C  
ATOM   3207  HB2 PHE B  42      10.649  -8.256 -21.995  1.00 97.97           H  
ATOM   3208  HB3 PHE B  42      10.923  -9.960 -22.260  1.00 97.97           H  
ATOM   3209  O   PHE B  42       9.328  -9.532 -25.237  1.00 97.97           O  
ATOM   3210  CG  PHE B  42       9.965  -9.510 -20.431  1.00 97.97           C  
ATOM   3211  CD1 PHE B  42       8.776  -9.135 -19.778  1.00 97.97           C  
ATOM   3212  HD1 PHE B  42       7.984  -8.642 -20.324  1.00 97.97           H  
ATOM   3213  CD2 PHE B  42      10.999 -10.107 -19.684  1.00 97.97           C  
ATOM   3214  HD2 PHE B  42      11.926 -10.377 -20.168  1.00 97.97           H  
ATOM   3215  CE1 PHE B  42       8.606  -9.375 -18.406  1.00 97.97           C  
ATOM   3216  HE1 PHE B  42       7.687  -9.089 -17.917  1.00 97.97           H  
ATOM   3217  CE2 PHE B  42      10.837 -10.337 -18.307  1.00 97.97           C  
ATOM   3218  HE2 PHE B  42      11.634 -10.795 -17.740  1.00 97.97           H  
ATOM   3219  CZ  PHE B  42       9.641  -9.972 -17.671  1.00 97.97           C  
ATOM   3220  HZ  PHE B  42       9.516 -10.145 -16.612  1.00 97.97           H  
ATOM   3221  N   PRO B  43       9.431  -7.431 -24.429  1.00 96.77           N  
ATOM   3222  CA  PRO B  43       9.745  -6.797 -25.707  1.00 96.77           C  
ATOM   3223  HA  PRO B  43       8.938  -7.013 -26.407  1.00 96.77           H  
ATOM   3224  C   PRO B  43      11.071  -7.286 -26.304  1.00 96.77           C  
ATOM   3225  CB  PRO B  43       9.763  -5.292 -25.421  1.00 96.77           C  
ATOM   3226  HB2 PRO B  43      10.764  -4.984 -25.121  1.00 96.77           H  
ATOM   3227  HB3 PRO B  43       9.420  -4.711 -26.277  1.00 96.77           H  
ATOM   3228  O   PRO B  43      11.853  -7.972 -25.662  1.00 96.77           O  
ATOM   3229  CG  PRO B  43       8.830  -5.151 -24.224  1.00 96.77           C  
ATOM   3230  HG2 PRO B  43       7.789  -5.212 -24.543  1.00 96.77           H  
ATOM   3231  HG3 PRO B  43       9.017  -4.240 -23.657  1.00 96.77           H  
ATOM   3232  CD  PRO B  43       9.211  -6.394 -23.431  1.00 96.77           C  
ATOM   3233  HD2 PRO B  43      10.133  -6.207 -22.882  1.00 96.77           H  
ATOM   3234  HD3 PRO B  43       8.413  -6.652 -22.735  1.00 96.77           H  
ATOM   3235  N   GLY B  44      11.325  -6.967 -27.574  1.00 93.16           N  
ATOM   3236  H   GLY B  44      10.668  -6.371 -28.056  1.00 93.16           H  
ATOM   3237  CA  GLY B  44      12.531  -7.430 -28.279  1.00 93.16           C  
ATOM   3238  HA2 GLY B  44      13.379  -7.411 -27.594  1.00 93.16           H  
ATOM   3239  HA3 GLY B  44      12.749  -6.752 -29.104  1.00 93.16           H  
ATOM   3240  C   GLY B  44      12.418  -8.855 -28.831  1.00 93.16           C  
ATOM   3241  O   GLY B  44      13.169  -9.212 -29.736  1.00 93.16           O  
ATOM   3242  N   GLY B  45      11.404  -9.619 -28.414  1.00 88.62           N  
ATOM   3243  H   GLY B  45      10.882  -9.274 -27.621  1.00 88.62           H  
ATOM   3244  CA  GLY B  45      11.181 -11.017 -28.805  1.00 88.62           C  
ATOM   3245  HA2 GLY B  45      10.126 -11.160 -29.039  1.00 88.62           H  
ATOM   3246  HA3 GLY B  45      11.778 -11.279 -29.678  1.00 88.62           H  
ATOM   3247  C   GLY B  45      11.543 -12.000 -27.701  1.00 88.62           C  
ATOM   3248  O   GLY B  45      12.075 -13.069 -27.997  1.00 88.62           O  
ATOM   3249  N   ASP B  46      11.305 -11.609 -26.450  1.00 82.17           N  
ATOM   3250  H   ASP B  46      10.850 -10.728 -26.262  1.00 82.17           H  
ATOM   3251  CA  ASP B  46      11.614 -12.423 -25.289  1.00 82.17           C  
ATOM   3252  HA  ASP B  46      12.422 -13.097 -25.572  1.00 82.17           H  
ATOM   3253  C   ASP B  46      10.454 -13.343 -24.934  1.00 82.17           C  
ATOM   3254  CB  ASP B  46      12.099 -11.530 -24.141  1.00 82.17           C  
ATOM   3255  HB2 ASP B  46      11.538 -10.596 -24.163  1.00 82.17           H  
ATOM   3256  HB3 ASP B  46      11.940 -12.035 -23.188  1.00 82.17           H  
ATOM   3257  O   ASP B  46       9.549 -12.999 -24.176  1.00 82.17           O  
ATOM   3258  CG  ASP B  46      13.583 -11.230 -24.285  1.00 82.17           C  
ATOM   3259  OD1 ASP B  46      14.297 -12.149 -24.744  1.00 82.17           O  
ATOM   3260  OD2 ASP B  46      14.025 -10.103 -23.983  1.00 82.17           O  
ATOM   3261  N   GLU B  47      10.509 -14.532 -25.530  1.00 87.49           N  
ATOM   3262  H   GLU B  47      11.272 -14.680 -26.174  1.00 87.49           H  
ATOM   3263  CA  GLU B  47       9.554 -15.632 -25.369  1.00 87.49           C  
ATOM   3264  HA  GLU B  47       8.615 -15.222 -24.996  1.00 87.49           H  
ATOM   3265  C   GLU B  47      10.003 -16.652 -24.301  1.00 87.49           C  
ATOM   3266  CB  GLU B  47       9.256 -16.260 -26.744  1.00 87.49           C  
ATOM   3267  HB2 GLU B  47       8.626 -17.139 -26.611  1.00 87.49           H  
ATOM   3268  HB3 GLU B  47      10.198 -16.570 -27.197  1.00 87.49           H  
ATOM   3269  O   GLU B  47       9.480 -17.761 -24.219  1.00 87.49           O  
ATOM   3270  CG  GLU B  47       8.525 -15.282 -27.687  1.00 87.49           C  
ATOM   3271  HG2 GLU B  47       7.527 -15.094 -27.289  1.00 87.49           H  
ATOM   3272  HG3 GLU B  47       9.056 -14.330 -27.704  1.00 87.49           H  
ATOM   3273  CD  GLU B  47       8.407 -15.789 -29.136  1.00 87.49           C  
ATOM   3274  OE1 GLU B  47       8.215 -14.925 -30.027  1.00 87.49           O  
ATOM   3275  OE2 GLU B  47       8.541 -17.013 -29.364  1.00 87.49           O  
ATOM   3276  N   GLY B  48      10.991 -16.296 -23.476  1.00 92.52           N  
ATOM   3277  H   GLY B  48      11.418 -15.389 -23.597  1.00 92.52           H  
ATOM   3278  CA  GLY B  48      11.477 -17.128 -22.380  1.00 92.52           C  
ATOM   3279  HA2 GLY B  48      11.803 -18.090 -22.775  1.00 92.52           H  
ATOM   3280  HA3 GLY B  48      10.660 -17.299 -21.680  1.00 92.52           H  
ATOM   3281  C   GLY B  48      12.645 -16.497 -21.624  1.00 92.52           C  
ATOM   3282  O   GLY B  48      13.213 -15.485 -22.038  1.00 92.52           O  
ATOM   3283  N   LEU B  49      13.029 -17.124 -20.511  1.00 96.59           N  
ATOM   3284  H   LEU B  49      12.571 -17.987 -20.256  1.00 96.59           H  
ATOM   3285  CA  LEU B  49      14.119 -16.638 -19.660  1.00 96.59           C  
ATOM   3286  HA  LEU B  49      13.926 -15.599 -19.394  1.00 96.59           H  
ATOM   3287  C   LEU B  49      15.482 -16.670 -20.371  1.00 96.59           C  
ATOM   3288  CB  LEU B  49      14.178 -17.481 -18.377  1.00 96.59           C  
ATOM   3289  HB2 LEU B  49      14.421 -18.508 -18.648  1.00 96.59           H  
ATOM   3290  HB3 LEU B  49      15.004 -17.099 -17.776  1.00 96.59           H  
ATOM   3291  O   LEU B  49      16.327 -15.818 -20.125  1.00 96.59           O  
ATOM   3292  CG  LEU B  49      12.915 -17.485 -17.498  1.00 96.59           C  
ATOM   3293  HG  LEU B  49      12.083 -17.910 -18.059  1.00 96.59           H  
ATOM   3294  CD1 LEU B  49      13.172 -18.361 -16.274  1.00 96.59           C  
ATOM   3295 HD11 LEU B  49      12.263 -18.433 -15.677  1.00 96.59           H  
ATOM   3296 HD12 LEU B  49      13.467 -19.363 -16.585  1.00 96.59           H  
ATOM   3297 HD13 LEU B  49      13.971 -17.937 -15.666  1.00 96.59           H  
ATOM   3298  CD2 LEU B  49      12.521 -16.091 -17.007  1.00 96.59           C  
ATOM   3299 HD21 LEU B  49      12.270 -15.454 -17.856  1.00 96.59           H  
ATOM   3300 HD22 LEU B  49      11.644 -16.168 -16.364  1.00 96.59           H  
ATOM   3301 HD23 LEU B  49      13.344 -15.646 -16.448  1.00 96.59           H  
ATOM   3302  N   GLU B  50      15.690 -17.619 -21.284  1.00 94.29           N  
ATOM   3303  H   GLU B  50      14.949 -18.286 -21.446  1.00 94.29           H  
ATOM   3304  CA  GLU B  50      16.956 -17.837 -21.989  1.00 94.29           C  
ATOM   3305  HA  GLU B  50      17.773 -17.828 -21.267  1.00 94.29           H  
ATOM   3306  C   GLU B  50      17.232 -16.740 -23.026  1.00 94.29           C  
ATOM   3307  CB  GLU B  50      16.940 -19.203 -22.704  1.00 94.29           C  
ATOM   3308  HB2 GLU B  50      16.220 -19.181 -23.523  1.00 94.29           H  
ATOM   3309  HB3 GLU B  50      17.924 -19.345 -23.152  1.00 94.29           H  
ATOM   3310  O   GLU B  50      18.371 -16.300 -23.193  1.00 94.29           O  
ATOM   3311  CG  GLU B  50      16.656 -20.429 -21.815  1.00 94.29           C  
ATOM   3312  HG2 GLU B  50      17.262 -20.354 -20.912  1.00 94.29           H  
ATOM   3313  HG3 GLU B  50      16.984 -21.313 -22.362  1.00 94.29           H  
ATOM   3314  CD  GLU B  50      15.175 -20.631 -21.435  1.00 94.29           C  
ATOM   3315  OE1 GLU B  50      14.869 -21.524 -20.624  1.00 94.29           O  
ATOM   3316  OE2 GLU B  50      14.274 -19.900 -21.915  1.00 94.29           O  
ATOM   3317  N   THR B  51      16.194 -16.277 -23.733  1.00 94.78           N  
ATOM   3318  H   THR B  51      15.265 -16.602 -23.507  1.00 94.78           H  
ATOM   3319  CA  THR B  51      16.324 -15.126 -24.637  1.00 94.78           C  
ATOM   3320  HA  THR B  51      17.239 -15.238 -25.219  1.00 94.78           H  
ATOM   3321  C   THR B  51      16.476 -13.840 -23.836  1.00 94.78           C  
ATOM   3322  CB  THR B  51      15.154 -15.009 -25.622  1.00 94.78           C  
ATOM   3323  HB  THR B  51      15.326 -14.150 -26.270  1.00 94.78           H  
ATOM   3324  O   THR B  51      17.331 -13.025 -24.177  1.00 94.78           O  
ATOM   3325  CG2 THR B  51      15.001 -16.253 -26.500  1.00 94.78           C  
ATOM   3326 HG21 THR B  51      15.947 -16.485 -26.988  1.00 94.78           H  
ATOM   3327 HG22 THR B  51      14.232 -16.065 -27.250  1.00 94.78           H  
ATOM   3328 HG23 THR B  51      14.692 -17.100 -25.888  1.00 94.78           H  
ATOM   3329  OG1 THR B  51      13.944 -14.827 -24.947  1.00 94.78           O  
ATOM   3330  HG1 THR B  51      13.949 -13.896 -24.711  1.00 94.78           H  
ATOM   3331  N   TYR B  52      15.736 -13.719 -22.729  1.00 97.63           N  
ATOM   3332  H   TYR B  52      15.029 -14.415 -22.543  1.00 97.63           H  
ATOM   3333  CA  TYR B  52      15.771 -12.542 -21.870  1.00 97.63           C  
ATOM   3334  HA  TYR B  52      15.599 -11.662 -22.489  1.00 97.63           H  
ATOM   3335  C   TYR B  52      17.145 -12.367 -21.216  1.00 97.63           C  
ATOM   3336  CB  TYR B  52      14.629 -12.661 -20.854  1.00 97.63           C  
ATOM   3337  HB2 TYR B  52      14.724 -13.618 -20.342  1.00 97.63           H  
ATOM   3338  HB3 TYR B  52      13.682 -12.668 -21.393  1.00 97.63           H  
ATOM   3339  O   TYR B  52      17.711 -11.275 -21.261  1.00 97.63           O  
ATOM   3340  CG  TYR B  52      14.570 -11.561 -19.814  1.00 97.63           C  
ATOM   3341  CD1 TYR B  52      14.328 -11.896 -18.467  1.00 97.63           C  
ATOM   3342  HD1 TYR B  52      14.183 -12.929 -18.189  1.00 97.63           H  
ATOM   3343  CD2 TYR B  52      14.755 -10.214 -20.184  1.00 97.63           C  
ATOM   3344  HD2 TYR B  52      14.930  -9.948 -21.216  1.00 97.63           H  
ATOM   3345  CE1 TYR B  52      14.283 -10.891 -17.485  1.00 97.63           C  
ATOM   3346  HE1 TYR B  52      14.114 -11.148 -16.450  1.00 97.63           H  
ATOM   3347  CE2 TYR B  52      14.720  -9.208 -19.201  1.00 97.63           C  
ATOM   3348  HE2 TYR B  52      14.881  -8.175 -19.470  1.00 97.63           H  
ATOM   3349  OH  TYR B  52      14.394  -8.573 -16.919  1.00 97.63           O  
ATOM   3350  HH  TYR B  52      14.105  -8.886 -16.059  1.00 97.63           H  
ATOM   3351  CZ  TYR B  52      14.466  -9.546 -17.857  1.00 97.63           C  
ATOM   3352  N   TRP B  53      17.752 -13.448 -20.710  1.00 97.48           N  
ATOM   3353  H   TRP B  53      17.240 -14.317 -20.660  1.00 97.48           H  
ATOM   3354  CA  TRP B  53      19.138 -13.419 -20.244  1.00 97.48           C  
ATOM   3355  HA  TRP B  53      19.225 -12.667 -19.460  1.00 97.48           H  
ATOM   3356  C   TRP B  53      20.105 -13.012 -21.355  1.00 97.48           C  
ATOM   3357  CB  TRP B  53      19.578 -14.767 -19.666  1.00 97.48           C  
ATOM   3358  HB2 TRP B  53      19.382 -15.559 -20.388  1.00 97.48           H  
ATOM   3359  HB3 TRP B  53      19.011 -14.979 -18.760  1.00 97.48           H  
ATOM   3360  O   TRP B  53      20.936 -12.134 -21.136  1.00 97.48           O  
ATOM   3361  CG  TRP B  53      21.036 -14.753 -19.326  1.00 97.48           C  
ATOM   3362  CD1 TRP B  53      21.999 -15.468 -19.948  1.00 97.48           C  
ATOM   3363  HD1 TRP B  53      21.819 -16.208 -20.714  1.00 97.48           H  
ATOM   3364  CD2 TRP B  53      21.731 -13.893 -18.369  1.00 97.48           C  
ATOM   3365  CE2 TRP B  53      23.133 -14.129 -18.487  1.00 97.48           C  
ATOM   3366  CE3 TRP B  53      21.320 -12.923 -17.429  1.00 97.48           C  
ATOM   3367  HE3 TRP B  53      20.267 -12.706 -17.320  1.00 97.48           H  
ATOM   3368  NE1 TRP B  53      23.238 -15.096 -19.462  1.00 97.48           N  
ATOM   3369  HE1 TRP B  53      24.102 -15.532 -19.750  1.00 97.48           H  
ATOM   3370  CH2 TRP B  53      23.632 -12.507 -16.764  1.00 97.48           C  
ATOM   3371  HH2 TRP B  53      24.347 -11.984 -16.147  1.00 97.48           H  
ATOM   3372  CZ2 TRP B  53      24.079 -13.444 -17.710  1.00 97.48           C  
ATOM   3373  HZ2 TRP B  53      25.134 -13.643 -17.825  1.00 97.48           H  
ATOM   3374  CZ3 TRP B  53      22.256 -12.253 -16.621  1.00 97.48           C  
ATOM   3375  HZ3 TRP B  53      21.914 -11.544 -15.881  1.00 97.48           H  
ATOM   3376  N   ARG B  54      19.984 -13.592 -22.559  1.00 96.37           N  
ATOM   3377  H   ARG B  54      19.279 -14.306 -22.680  1.00 96.37           H  
ATOM   3378  CA  ARG B  54      20.834 -13.213 -23.696  1.00 96.37           C  
ATOM   3379  HA  ARG B  54      21.873 -13.392 -23.423  1.00 96.37           H  
ATOM   3380  C   ARG B  54      20.733 -11.711 -23.983  1.00 96.37           C  
ATOM   3381  CB  ARG B  54      20.489 -14.069 -24.924  1.00 96.37           C  
ATOM   3382  HB2 ARG B  54      20.636 -15.122 -24.682  1.00 96.37           H  
ATOM   3383  HB3 ARG B  54      19.440 -13.918 -25.178  1.00 96.37           H  
ATOM   3384  O   ARG B  54      21.764 -11.062 -24.094  1.00 96.37           O  
ATOM   3385  CG  ARG B  54      21.366 -13.699 -26.131  1.00 96.37           C  
ATOM   3386  HG2 ARG B  54      21.302 -12.626 -26.309  1.00 96.37           H  
ATOM   3387  HG3 ARG B  54      22.404 -13.952 -25.914  1.00 96.37           H  
ATOM   3388  CD  ARG B  54      20.934 -14.395 -27.422  1.00 96.37           C  
ATOM   3389  HD2 ARG B  54      21.648 -14.126 -28.201  1.00 96.37           H  
ATOM   3390  HD3 ARG B  54      20.973 -15.473 -27.267  1.00 96.37           H  
ATOM   3391  NE  ARG B  54      19.589 -13.940 -27.828  1.00 96.37           N  
ATOM   3392  HE  ARG B  54      19.453 -12.939 -27.803  1.00 96.37           H  
ATOM   3393  NH1 ARG B  54      18.604 -15.968 -28.241  1.00 96.37           N  
ATOM   3394 HH11 ARG B  54      19.501 -16.393 -28.055  1.00 96.37           H  
ATOM   3395 HH12 ARG B  54      17.765 -16.511 -28.380  1.00 96.37           H  
ATOM   3396  NH2 ARG B  54      17.368 -14.106 -28.260  1.00 96.37           N  
ATOM   3397 HH21 ARG B  54      16.521 -14.637 -28.400  1.00 96.37           H  
ATOM   3398 HH22 ARG B  54      17.286 -13.118 -28.065  1.00 96.37           H  
ATOM   3399  CZ  ARG B  54      18.531 -14.671 -28.112  1.00 96.37           C  
ATOM   3400  N   HIS B  55      19.527 -11.148 -24.051  1.00 94.94           N  
ATOM   3401  H   HIS B  55      18.710 -11.730 -23.932  1.00 94.94           H  
ATOM   3402  CA  HIS B  55      19.339  -9.718 -24.309  1.00 94.94           C  
ATOM   3403  HA  HIS B  55      19.898  -9.448 -25.205  1.00 94.94           H  
ATOM   3404  C   HIS B  55      19.887  -8.834 -23.176  1.00 94.94           C  
ATOM   3405  CB  HIS B  55      17.854  -9.440 -24.567  1.00 94.94           C  
ATOM   3406  HB2 HIS B  55      17.704  -8.364 -24.653  1.00 94.94           H  
ATOM   3407  HB3 HIS B  55      17.275  -9.780 -23.708  1.00 94.94           H  
ATOM   3408  O   HIS B  55      20.482  -7.794 -23.458  1.00 94.94           O  
ATOM   3409  CG  HIS B  55      17.284 -10.083 -25.810  1.00 94.94           C  
ATOM   3410  CD2 HIS B  55      17.945 -10.684 -26.849  1.00 94.94           C  
ATOM   3411  HD2 HIS B  55      19.018 -10.749 -26.954  1.00 94.94           H  
ATOM   3412  ND1 HIS B  55      15.947 -10.223 -26.056  1.00 94.94           N  
ATOM   3413  HD1 HIS B  55      15.226 -10.090 -25.361  1.00 94.94           H  
ATOM   3414  CE1 HIS B  55      15.795 -10.925 -27.186  1.00 94.94           C  
ATOM   3415  HE1 HIS B  55      14.839 -11.269 -27.553  1.00 94.94           H  
ATOM   3416  NE2 HIS B  55      16.992 -11.240 -27.722  1.00 94.94           N  
ATOM   3417  N   LEU B  56      19.766  -9.252 -21.910  1.00 97.21           N  
ATOM   3418  H   LEU B  56      19.235 -10.093 -21.731  1.00 97.21           H  
ATOM   3419  CA  LEU B  56      20.401  -8.572 -20.773  1.00 97.21           C  
ATOM   3420  HA  LEU B  56      20.118  -7.519 -20.786  1.00 97.21           H  
ATOM   3421  C   LEU B  56      21.938  -8.617 -20.854  1.00 97.21           C  
ATOM   3422  CB  LEU B  56      19.925  -9.215 -19.457  1.00 97.21           C  
ATOM   3423  HB2 LEU B  56      20.576  -8.870 -18.653  1.00 97.21           H  
ATOM   3424  HB3 LEU B  56      20.057 -10.294 -19.533  1.00 97.21           H  
ATOM   3425  O   LEU B  56      22.591  -7.592 -20.672  1.00 97.21           O  
ATOM   3426  CG  LEU B  56      18.470  -8.922 -19.052  1.00 97.21           C  
ATOM   3427  HG  LEU B  56      17.791  -9.128 -19.880  1.00 97.21           H  
ATOM   3428  CD1 LEU B  56      18.111  -9.830 -17.873  1.00 97.21           C  
ATOM   3429 HD11 LEU B  56      18.035 -10.857 -18.228  1.00 97.21           H  
ATOM   3430 HD12 LEU B  56      17.147  -9.540 -17.454  1.00 97.21           H  
ATOM   3431 HD13 LEU B  56      18.881  -9.775 -17.103  1.00 97.21           H  
ATOM   3432  CD2 LEU B  56      18.277  -7.465 -18.623  1.00 97.21           C  
ATOM   3433 HD21 LEU B  56      18.968  -7.215 -17.818  1.00 97.21           H  
ATOM   3434 HD22 LEU B  56      17.250  -7.319 -18.289  1.00 97.21           H  
ATOM   3435 HD23 LEU B  56      18.458  -6.807 -19.473  1.00 97.21           H  
ATOM   3436  N   ALA B  57      22.516  -9.785 -21.143  1.00 96.68           N  
ATOM   3437  H   ALA B  57      21.920 -10.591 -21.263  1.00 96.68           H  
ATOM   3438  CA  ALA B  57      23.962 -10.002 -21.216  1.00 96.68           C  
ATOM   3439  HA  ALA B  57      24.423  -9.588 -20.319  1.00 96.68           H  
ATOM   3440  C   ALA B  57      24.613  -9.310 -22.429  1.00 96.68           C  
ATOM   3441  CB  ALA B  57      24.210 -11.515 -21.231  1.00 96.68           C  
ATOM   3442  HB1 ALA B  57      23.763 -11.958 -22.121  1.00 96.68           H  
ATOM   3443  HB2 ALA B  57      23.766 -11.968 -20.345  1.00 96.68           H  
ATOM   3444  HB3 ALA B  57      25.282 -11.710 -21.229  1.00 96.68           H  
ATOM   3445  O   ALA B  57      25.729  -8.803 -22.328  1.00 96.68           O  
ATOM   3446  N   GLU B  58      23.902  -9.238 -23.557  1.00 95.61           N  
ATOM   3447  H   GLU B  58      23.031  -9.748 -23.599  1.00 95.61           H  
ATOM   3448  CA  GLU B  58      24.290  -8.477 -24.753  1.00 95.61           C  
ATOM   3449  HA  GLU B  58      25.352  -8.635 -24.943  1.00 95.61           H  
ATOM   3450  C   GLU B  58      24.108  -6.955 -24.578  1.00 95.61           C  
ATOM   3451  CB  GLU B  58      23.498  -8.996 -25.974  1.00 95.61           C  
ATOM   3452  HB2 GLU B  58      22.438  -9.009 -25.724  1.00 95.61           H  
ATOM   3453  HB3 GLU B  58      23.639  -8.314 -26.812  1.00 95.61           H  
ATOM   3454  O   GLU B  58      24.535  -6.188 -25.440  1.00 95.61           O  
ATOM   3455  CG  GLU B  58      23.957 -10.399 -26.423  1.00 95.61           C  
ATOM   3456  HG2 GLU B  58      24.976 -10.317 -26.802  1.00 95.61           H  
ATOM   3457  HG3 GLU B  58      23.990 -11.064 -25.559  1.00 95.61           H  
ATOM   3458  CD  GLU B  58      23.072 -11.055 -27.504  1.00 95.61           C  
ATOM   3459  OE1 GLU B  58      23.441 -12.168 -27.953  1.00 95.61           O  
ATOM   3460  OE2 GLU B  58      22.005 -10.504 -27.869  1.00 95.61           O  
ATOM   3461  N   GLY B  59      23.491  -6.498 -23.479  1.00 95.49           N  
ATOM   3462  H   GLY B  59      23.187  -7.168 -22.786  1.00 95.49           H  
ATOM   3463  CA  GLY B  59      23.214  -5.081 -23.234  1.00 95.49           C  
ATOM   3464  HA2 GLY B  59      22.848  -4.969 -22.213  1.00 95.49           H  
ATOM   3465  HA3 GLY B  59      24.135  -4.508 -23.342  1.00 95.49           H  
ATOM   3466  C   GLY B  59      22.166  -4.496 -24.185  1.00 95.49           C  
ATOM   3467  O   GLY B  59      22.215  -3.309 -24.502  1.00 95.49           O  
ATOM   3468  N   MET B  60      21.231  -5.315 -24.674  1.00 95.73           N  
ATOM   3469  H   MET B  60      21.203  -6.266 -24.333  1.00 95.73           H  
ATOM   3470  CA  MET B  60      20.211  -4.887 -25.627  1.00 95.73           C  
ATOM   3471  HA  MET B  60      20.726  -4.414 -26.464  1.00 95.73           H  
ATOM   3472  C   MET B  60      19.263  -3.856 -24.999  1.00 95.73           C  
ATOM   3473  CB  MET B  60      19.448  -6.108 -26.164  1.00 95.73           C  
ATOM   3474  HB2 MET B  60      18.849  -6.537 -25.361  1.00 95.73           H  
ATOM   3475  HB3 MET B  60      20.172  -6.853 -26.496  1.00 95.73           H  
ATOM   3476  O   MET B  60      18.787  -4.032 -23.873  1.00 95.73           O  
ATOM   3477  CG  MET B  60      18.527  -5.745 -27.339  1.00 95.73           C  
ATOM   3478  HG2 MET B  60      19.125  -5.271 -28.118  1.00 95.73           H  
ATOM   3479  HG3 MET B  60      17.792  -5.019 -26.991  1.00 95.73           H  
ATOM   3480  SD  MET B  60      17.608  -7.122 -28.087  1.00 95.73           S  
ATOM   3481  CE  MET B  60      18.966  -8.115 -28.770  1.00 95.73           C  
ATOM   3482  HE1 MET B  60      18.554  -8.972 -29.303  1.00 95.73           H  
ATOM   3483  HE2 MET B  60      19.606  -8.480 -27.968  1.00 95.73           H  
ATOM   3484  HE3 MET B  60      19.560  -7.511 -29.456  1.00 95.73           H  
ATOM   3485  N   VAL B  61      18.958  -2.808 -25.767  1.00 96.04           N  
ATOM   3486  H   VAL B  61      19.437  -2.710 -26.651  1.00 96.04           H  
ATOM   3487  CA  VAL B  61      17.922  -1.815 -25.464  1.00 96.04           C  
ATOM   3488  HA  VAL B  61      17.520  -2.009 -24.470  1.00 96.04           H  
ATOM   3489  C   VAL B  61      16.796  -1.951 -26.480  1.00 96.04           C  
ATOM   3490  CB  VAL B  61      18.478  -0.380 -25.465  1.00 96.04           C  
ATOM   3491  HB  VAL B  61      18.852  -0.132 -26.459  1.00 96.04           H  
ATOM   3492  O   VAL B  61      17.014  -1.843 -27.687  1.00 96.04           O  
ATOM   3493  CG1 VAL B  61      17.382   0.624 -25.080  1.00 96.04           C  
ATOM   3494 HG11 VAL B  61      16.941   0.348 -24.123  1.00 96.04           H  
ATOM   3495 HG12 VAL B  61      16.606   0.651 -25.845  1.00 96.04           H  
ATOM   3496 HG13 VAL B  61      17.823   1.618 -24.998  1.00 96.04           H  
ATOM   3497  CG2 VAL B  61      19.622  -0.224 -24.462  1.00 96.04           C  
ATOM   3498 HG21 VAL B  61      20.010   0.794 -24.495  1.00 96.04           H  
ATOM   3499 HG22 VAL B  61      19.260  -0.450 -23.459  1.00 96.04           H  
ATOM   3500 HG23 VAL B  61      20.438  -0.897 -24.721  1.00 96.04           H  
ATOM   3501  N   VAL B  62      15.576  -2.164 -25.997  1.00 96.04           N  
ATOM   3502  H   VAL B  62      15.468  -2.246 -24.997  1.00 96.04           H  
ATOM   3503  CA  VAL B  62      14.375  -2.253 -26.823  1.00 96.04           C  
ATOM   3504  HA  VAL B  62      14.674  -2.440 -27.854  1.00 96.04           H  
ATOM   3505  C   VAL B  62      13.630  -0.924 -26.772  1.00 96.04           C  
ATOM   3506  CB  VAL B  62      13.470  -3.426 -26.402  1.00 96.04           C  
ATOM   3507  HB  VAL B  62      13.038  -3.232 -25.421  1.00 96.04           H  
ATOM   3508  O   VAL B  62      13.036  -0.563 -25.762  1.00 96.04           O  
ATOM   3509  CG1 VAL B  62      12.340  -3.567 -27.434  1.00 96.04           C  
ATOM   3510 HG11 VAL B  62      11.703  -4.409 -27.164  1.00 96.04           H  
ATOM   3511 HG12 VAL B  62      11.723  -2.668 -27.444  1.00 96.04           H  
ATOM   3512 HG13 VAL B  62      12.756  -3.737 -28.427  1.00 96.04           H  
ATOM   3513  CG2 VAL B  62      14.231  -4.757 -26.341  1.00 96.04           C  
ATOM   3514 HG21 VAL B  62      13.554  -5.560 -26.051  1.00 96.04           H  
ATOM   3515 HG22 VAL B  62      14.683  -4.986 -27.307  1.00 96.04           H  
ATOM   3516 HG23 VAL B  62      15.016  -4.707 -25.586  1.00 96.04           H  
ATOM   3517  N   SER B  63      13.622  -0.209 -27.895  1.00 95.76           N  
ATOM   3518  H   SER B  63      14.203  -0.516 -28.662  1.00 95.76           H  
ATOM   3519  CA  SER B  63      12.717   0.916 -28.134  1.00 95.76           C  
ATOM   3520  HA  SER B  63      11.796   0.757 -27.574  1.00 95.76           H  
ATOM   3521  C   SER B  63      12.386   0.972 -29.622  1.00 95.76           C  
ATOM   3522  CB  SER B  63      13.339   2.225 -27.643  1.00 95.76           C  
ATOM   3523  HB2 SER B  63      14.244   2.440 -28.210  1.00 95.76           H  
ATOM   3524  HB3 SER B  63      13.594   2.122 -26.588  1.00 95.76           H  
ATOM   3525  O   SER B  63      13.261   1.187 -30.464  1.00 95.76           O  
ATOM   3526  OG  SER B  63      12.418   3.286 -27.794  1.00 95.76           O  
ATOM   3527  HG  SER B  63      12.217   3.627 -26.920  1.00 95.76           H  
ATOM   3528  N   THR B  64      11.126   0.717 -29.960  1.00 94.79           N  
ATOM   3529  H   THR B  64      10.449   0.593 -29.220  1.00 94.79           H  
ATOM   3530  CA  THR B  64      10.611   0.699 -31.333  1.00 94.79           C  
ATOM   3531  HA  THR B  64      11.411   0.969 -32.022  1.00 94.79           H  
ATOM   3532  C   THR B  64       9.512   1.739 -31.487  1.00 94.79           C  
ATOM   3533  CB  THR B  64      10.093  -0.692 -31.751  1.00 94.79           C  
ATOM   3534  HB  THR B  64       9.851  -0.658 -32.813  1.00 94.79           H  
ATOM   3535  O   THR B  64       8.941   2.202 -30.502  1.00 94.79           O  
ATOM   3536  CG2 THR B  64      11.133  -1.794 -31.540  1.00 94.79           C  
ATOM   3537 HG21 THR B  64      12.063  -1.526 -32.043  1.00 94.79           H  
ATOM   3538 HG22 THR B  64      11.324  -1.934 -30.476  1.00 94.79           H  
ATOM   3539 HG23 THR B  64      10.755  -2.729 -31.955  1.00 94.79           H  
ATOM   3540  OG1 THR B  64       8.928  -1.066 -31.054  1.00 94.79           O  
ATOM   3541  HG1 THR B  64       8.212  -0.497 -31.346  1.00 94.79           H  
ATOM   3542  N   GLU B  65       9.170   2.091 -32.726  1.00 93.61           N  
ATOM   3543  H   GLU B  65       9.642   1.680 -33.519  1.00 93.61           H  
ATOM   3544  CA  GLU B  65       7.909   2.797 -32.973  1.00 93.61           C  
ATOM   3545  HA  GLU B  65       7.912   3.721 -32.395  1.00 93.61           H  
ATOM   3546  C   GLU B  65       6.716   1.961 -32.490  1.00 93.61           C  
ATOM   3547  CB  GLU B  65       7.755   3.166 -34.456  1.00 93.61           C  
ATOM   3548  HB2 GLU B  65       6.759   3.585 -34.605  1.00 93.61           H  
ATOM   3549  HB3 GLU B  65       7.857   2.270 -35.068  1.00 93.61           H  
ATOM   3550  O   GLU B  65       6.793   0.727 -32.420  1.00 93.61           O  
ATOM   3551  CG  GLU B  65       8.796   4.213 -34.880  1.00 93.61           C  
ATOM   3552  HG2 GLU B  65       9.791   3.778 -34.792  1.00 93.61           H  
ATOM   3553  HG3 GLU B  65       8.741   5.055 -34.190  1.00 93.61           H  
ATOM   3554  CD  GLU B  65       8.606   4.735 -36.314  1.00 93.61           C  
ATOM   3555  OE1 GLU B  65       9.371   5.660 -36.667  1.00 93.61           O  
ATOM   3556  OE2 GLU B  65       7.736   4.212 -37.048  1.00 93.61           O  
ATOM   3557  N   VAL B  66       5.614   2.636 -32.155  1.00 93.83           N  
ATOM   3558  H   VAL B  66       5.641   3.645 -32.182  1.00 93.83           H  
ATOM   3559  CA  VAL B  66       4.354   1.969 -31.807  1.00 93.83           C  
ATOM   3560  HA  VAL B  66       4.529   1.360 -30.919  1.00 93.83           H  
ATOM   3561  C   VAL B  66       3.901   1.084 -32.977  1.00 93.83           C  
ATOM   3562  CB  VAL B  66       3.240   2.970 -31.466  1.00 93.83           C  
ATOM   3563  HB  VAL B  66       3.041   3.595 -32.336  1.00 93.83           H  
ATOM   3564  O   VAL B  66       3.797   1.583 -34.103  1.00 93.83           O  
ATOM   3565  CG1 VAL B  66       1.957   2.221 -31.084  1.00 93.83           C  
ATOM   3566 HG11 VAL B  66       1.556   1.679 -31.940  1.00 93.83           H  
ATOM   3567 HG12 VAL B  66       2.145   1.533 -30.259  1.00 93.83           H  
ATOM   3568 HG13 VAL B  66       1.203   2.948 -30.782  1.00 93.83           H  
ATOM   3569  CG2 VAL B  66       3.608   3.885 -30.291  1.00 93.83           C  
ATOM   3570 HG21 VAL B  66       4.622   4.273 -30.389  1.00 93.83           H  
ATOM   3571 HG22 VAL B  66       3.527   3.344 -29.349  1.00 93.83           H  
ATOM   3572 HG23 VAL B  66       2.923   4.733 -30.267  1.00 93.83           H  
ATOM   3573  N   PRO B  67       3.582  -0.205 -32.745  1.00 92.53           N  
ATOM   3574  CA  PRO B  67       3.082  -1.084 -33.791  1.00 92.53           C  
ATOM   3575  HA  PRO B  67       3.875  -1.209 -34.529  1.00 92.53           H  
ATOM   3576  C   PRO B  67       1.835  -0.510 -34.477  1.00 92.53           C  
ATOM   3577  CB  PRO B  67       2.841  -2.432 -33.108  1.00 92.53           C  
ATOM   3578  HB2 PRO B  67       1.837  -2.464 -32.684  1.00 92.53           H  
ATOM   3579  HB3 PRO B  67       2.998  -3.266 -33.792  1.00 92.53           H  
ATOM   3580  O   PRO B  67       0.798  -0.273 -33.851  1.00 92.53           O  
ATOM   3581  CG  PRO B  67       3.865  -2.435 -31.977  1.00 92.53           C  
ATOM   3582  HG2 PRO B  67       3.581  -3.101 -31.162  1.00 92.53           H  
ATOM   3583  HG3 PRO B  67       4.844  -2.709 -32.370  1.00 92.53           H  
ATOM   3584  CD  PRO B  67       3.880  -0.973 -31.545  1.00 92.53           C  
ATOM   3585  HD2 PRO B  67       4.871  -0.729 -31.162  1.00 92.53           H  
ATOM   3586  HD3 PRO B  67       3.121  -0.791 -30.784  1.00 92.53           H  
ATOM   3587  N   ALA B  68       1.941  -0.286 -35.791  1.00 89.87           N  
ATOM   3588  H   ALA B  68       2.848  -0.433 -36.209  1.00 89.87           H  
ATOM   3589  CA  ALA B  68       0.918   0.389 -36.597  1.00 89.87           C  
ATOM   3590  HA  ALA B  68       0.724   1.365 -36.151  1.00 89.87           H  
ATOM   3591  C   ALA B  68      -0.425  -0.363 -36.657  1.00 89.87           C  
ATOM   3592  CB  ALA B  68       1.490   0.593 -38.005  1.00 89.87           C  
ATOM   3593  HB1 ALA B  68       1.700  -0.372 -38.466  1.00 89.87           H  
ATOM   3594  HB2 ALA B  68       2.410   1.175 -37.947  1.00 89.87           H  
ATOM   3595  HB3 ALA B  68       0.767   1.133 -38.617  1.00 89.87           H  
ATOM   3596  O   ALA B  68      -1.446   0.208 -37.037  1.00 89.87           O  
ATOM   3597  N   ASP B  69      -0.423  -1.642 -36.280  1.00 85.70           N  
ATOM   3598  H   ASP B  69       0.436  -2.021 -35.906  1.00 85.70           H  
ATOM   3599  CA  ASP B  69      -1.598  -2.496 -36.155  1.00 85.70           C  
ATOM   3600  HA  ASP B  69      -2.239  -2.329 -37.020  1.00 85.70           H  
ATOM   3601  C   ASP B  69      -2.427  -2.185 -34.886  1.00 85.70           C  
ATOM   3602  CB  ASP B  69      -1.099  -3.949 -36.189  1.00 85.70           C  
ATOM   3603  HB2 ASP B  69      -1.912  -4.603 -36.504  1.00 85.70           H  
ATOM   3604  HB3 ASP B  69      -0.307  -4.054 -36.931  1.00 85.70           H  
ATOM   3605  O   ASP B  69      -3.559  -2.653 -34.763  1.00 85.70           O  
ATOM   3606  CG  ASP B  69      -0.574  -4.367 -34.816  1.00 85.70           C  
ATOM   3607  OD1 ASP B  69       0.461  -3.801 -34.417  1.00 85.70           O  
ATOM   3608  OD2 ASP B  69      -1.279  -5.155 -34.146  1.00 85.70           O  
ATOM   3609  N   ARG B  70      -1.882  -1.385 -33.960  1.00 88.52           N  
ATOM   3610  H   ARG B  70      -0.919  -1.116 -34.103  1.00 88.52           H  
ATOM   3611  CA  ARG B  70      -2.571  -0.842 -32.781  1.00 88.52           C  
ATOM   3612  HA  ARG B  70      -3.424  -1.477 -32.541  1.00 88.52           H  
ATOM   3613  C   ARG B  70      -3.114   0.547 -33.102  1.00 88.52           C  
ATOM   3614  CB  ARG B  70      -1.609  -0.792 -31.581  1.00 88.52           C  
ATOM   3615  HB2 ARG B  70      -2.150  -0.460 -30.695  1.00 88.52           H  
ATOM   3616  HB3 ARG B  70      -0.826  -0.061 -31.785  1.00 88.52           H  
ATOM   3617  O   ARG B  70      -4.324   0.768 -33.113  1.00 88.52           O  
ATOM   3618  CG  ARG B  70      -0.941  -2.139 -31.283  1.00 88.52           C  
ATOM   3619  HG2 ARG B  70      -0.545  -2.591 -32.192  1.00 88.52           H  
ATOM   3620  HG3 ARG B  70      -1.660  -2.821 -30.828  1.00 88.52           H  
ATOM   3621  CD  ARG B  70       0.222  -1.888 -30.336  1.00 88.52           C  
ATOM   3622  HD2 ARG B  70      -0.177  -1.477 -29.409  1.00 88.52           H  
ATOM   3623  HD3 ARG B  70       0.893  -1.151 -30.778  1.00 88.52           H  
ATOM   3624  NE  ARG B  70       0.973  -3.129 -30.101  1.00 88.52           N  
ATOM   3625  HE  ARG B  70       1.110  -3.753 -30.883  1.00 88.52           H  
ATOM   3626  NH1 ARG B  70       1.376  -2.732 -27.907  1.00 88.52           N  
ATOM   3627 HH11 ARG B  70       0.724  -1.962 -27.870  1.00 88.52           H  
ATOM   3628 HH12 ARG B  70       1.583  -3.179 -27.026  1.00 88.52           H  
ATOM   3629  NH2 ARG B  70       2.217  -4.553 -28.818  1.00 88.52           N  
ATOM   3630 HH21 ARG B  70       2.482  -5.162 -29.579  1.00 88.52           H  
ATOM   3631 HH22 ARG B  70       2.621  -4.712 -27.906  1.00 88.52           H  
ATOM   3632  CZ  ARG B  70       1.520  -3.468 -28.956  1.00 88.52           C  
ATOM   3633  N   TRP B  71      -2.213   1.482 -33.371  1.00 86.79           N  
ATOM   3634  H   TRP B  71      -1.237   1.224 -33.345  1.00 86.79           H  
ATOM   3635  CA  TRP B  71      -2.519   2.831 -33.827  1.00 86.79           C  
ATOM   3636  HA  TRP B  71      -3.355   2.778 -34.525  1.00 86.79           H  
ATOM   3637  C   TRP B  71      -1.319   3.389 -34.589  1.00 86.79           C  
ATOM   3638  CB  TRP B  71      -2.934   3.735 -32.654  1.00 86.79           C  
ATOM   3639  HB2 TRP B  71      -3.897   3.385 -32.282  1.00 86.79           H  
ATOM   3640  HB3 TRP B  71      -3.099   4.742 -33.037  1.00 86.79           H  
ATOM   3641  O   TRP B  71      -0.175   3.004 -34.355  1.00 86.79           O  
ATOM   3642  CG  TRP B  71      -2.006   3.836 -31.478  1.00 86.79           C  
ATOM   3643  CD1 TRP B  71      -1.999   3.003 -30.412  1.00 86.79           C  
ATOM   3644  HD1 TRP B  71      -2.644   2.145 -30.295  1.00 86.79           H  
ATOM   3645  CD2 TRP B  71      -1.017   4.872 -31.173  1.00 86.79           C  
ATOM   3646  CE2 TRP B  71      -0.481   4.613 -29.874  1.00 86.79           C  
ATOM   3647  CE3 TRP B  71      -0.560   6.039 -31.826  1.00 86.79           C  
ATOM   3648  HE3 TRP B  71      -0.961   6.293 -32.797  1.00 86.79           H  
ATOM   3649  NE1 TRP B  71      -1.102   3.454 -29.466  1.00 86.79           N  
ATOM   3650  HE1 TRP B  71      -0.965   3.021 -28.564  1.00 86.79           H  
ATOM   3651  CH2 TRP B  71       0.904   6.592 -29.944  1.00 86.79           C  
ATOM   3652  HH2 TRP B  71       1.636   7.244 -29.490  1.00 86.79           H  
ATOM   3653  CZ2 TRP B  71       0.472   5.442 -29.269  1.00 86.79           C  
ATOM   3654  HZ2 TRP B  71       0.869   5.200 -28.294  1.00 86.79           H  
ATOM   3655  CZ3 TRP B  71       0.378   6.892 -31.210  1.00 86.79           C  
ATOM   3656  HZ3 TRP B  71       0.709   7.794 -31.704  1.00 86.79           H  
ATOM   3657  N   ARG B  72      -1.573   4.287 -35.540  1.00 90.73           N  
ATOM   3658  H   ARG B  72      -2.520   4.616 -35.664  1.00 90.73           H  
ATOM   3659  CA  ARG B  72      -0.514   4.883 -36.357  1.00 90.73           C  
ATOM   3660  HA  ARG B  72       0.267   4.144 -36.533  1.00 90.73           H  
ATOM   3661  C   ARG B  72       0.097   6.047 -35.591  1.00 90.73           C  
ATOM   3662  CB  ARG B  72      -1.083   5.335 -37.706  1.00 90.73           C  
ATOM   3663  HB2 ARG B  72      -0.286   5.800 -38.286  1.00 90.73           H  
ATOM   3664  HB3 ARG B  72      -1.854   6.083 -37.521  1.00 90.73           H  
ATOM   3665  O   ARG B  72      -0.582   7.048 -35.379  1.00 90.73           O  
ATOM   3666  CG  ARG B  72      -1.697   4.175 -38.505  1.00 90.73           C  
ATOM   3667  HG2 ARG B  72      -0.945   3.407 -38.688  1.00 90.73           H  
ATOM   3668  HG3 ARG B  72      -2.513   3.732 -37.936  1.00 90.73           H  
ATOM   3669  CD  ARG B  72      -2.270   4.672 -39.833  1.00 90.73           C  
ATOM   3670  HD2 ARG B  72      -2.876   3.876 -40.267  1.00 90.73           H  
ATOM   3671  HD3 ARG B  72      -2.922   5.520 -39.625  1.00 90.73           H  
ATOM   3672  NE  ARG B  72      -1.206   5.041 -40.788  1.00 90.73           N  
ATOM   3673  HE  ARG B  72      -0.303   4.612 -40.650  1.00 90.73           H  
ATOM   3674  NH1 ARG B  72      -2.439   6.552 -41.984  1.00 90.73           N  
ATOM   3675 HH11 ARG B  72      -3.065   6.595 -41.192  1.00 90.73           H  
ATOM   3676 HH12 ARG B  72      -2.469   7.327 -42.631  1.00 90.73           H  
ATOM   3677  NH2 ARG B  72      -0.341   6.098 -42.607  1.00 90.73           N  
ATOM   3678 HH21 ARG B  72       0.551   5.659 -42.430  1.00 90.73           H  
ATOM   3679 HH22 ARG B  72      -0.433   6.802 -43.325  1.00 90.73           H  
ATOM   3680  CZ  ARG B  72      -1.335   5.891 -41.788  1.00 90.73           C  
ATOM   3681  N   ALA B  73       1.370   5.935 -35.214  1.00 89.47           N  
ATOM   3682  H   ALA B  73       1.828   5.041 -35.323  1.00 89.47           H  
ATOM   3683  CA  ALA B  73       2.049   6.948 -34.405  1.00 89.47           C  
ATOM   3684  HA  ALA B  73       1.584   6.958 -33.419  1.00 89.47           H  
ATOM   3685  C   ALA B  73       1.922   8.372 -34.985  1.00 89.47           C  
ATOM   3686  CB  ALA B  73       3.509   6.526 -34.215  1.00 89.47           C  
ATOM   3687  HB1 ALA B  73       4.032   6.501 -35.171  1.00 89.47           H  
ATOM   3688  HB2 ALA B  73       3.558   5.542 -33.750  1.00 89.47           H  
ATOM   3689  HB3 ALA B  73       3.999   7.243 -33.557  1.00 89.47           H  
ATOM   3690  O   ALA B  73       1.570   9.306 -34.271  1.00 89.47           O  
ATOM   3691  N   ALA B  74       2.095   8.515 -36.303  1.00 90.83           N  
ATOM   3692  H   ALA B  74       2.391   7.705 -36.828  1.00 90.83           H  
ATOM   3693  CA  ALA B  74       1.985   9.789 -37.019  1.00 90.83           C  
ATOM   3694  HA  ALA B  74       2.723  10.480 -36.611  1.00 90.83           H  
ATOM   3695  C   ALA B  74       0.610  10.482 -36.907  1.00 90.83           C  
ATOM   3696  CB  ALA B  74       2.327   9.521 -38.489  1.00 90.83           C  
ATOM   3697  HB1 ALA B  74       2.313  10.463 -39.037  1.00 90.83           H  
ATOM   3698  HB2 ALA B  74       1.591   8.847 -38.926  1.00 90.83           H  
ATOM   3699  HB3 ALA B  74       3.323   9.084 -38.567  1.00 90.83           H  
ATOM   3700  O   ALA B  74       0.539  11.702 -37.034  1.00 90.83           O  
ATOM   3701  N   ASP B  75      -0.474   9.743 -36.645  1.00 91.98           N  
ATOM   3702  H   ASP B  75      -0.377   8.751 -36.483  1.00 91.98           H  
ATOM   3703  CA  ASP B  75      -1.814  10.333 -36.530  1.00 91.98           C  
ATOM   3704  HA  ASP B  75      -1.921  11.089 -37.308  1.00 91.98           H  
ATOM   3705  C   ASP B  75      -2.001  11.063 -35.179  1.00 91.98           C  
ATOM   3706  CB  ASP B  75      -2.903   9.267 -36.786  1.00 91.98           C  
ATOM   3707  HB2 ASP B  75      -3.876   9.728 -36.615  1.00 91.98           H  
ATOM   3708  HB3 ASP B  75      -2.791   8.466 -36.056  1.00 91.98           H  
ATOM   3709  O   ASP B  75      -2.893  11.904 -35.066  1.00 91.98           O  
ATOM   3710  CG  ASP B  75      -2.919   8.654 -38.205  1.00 91.98           C  
ATOM   3711  OD1 ASP B  75      -2.270   9.185 -39.134  1.00 91.98           O  
ATOM   3712  OD2 ASP B  75      -3.581   7.605 -38.388  1.00 91.98           O  
ATOM   3713  N   TRP B  76      -1.121  10.812 -34.194  1.00 93.04           N  
ATOM   3714  H   TRP B  76      -0.398  10.136 -34.393  1.00 93.04           H  
ATOM   3715  CA  TRP B  76      -1.171  11.342 -32.817  1.00 93.04           C  
ATOM   3716  HA  TRP B  76      -1.991  12.054 -32.727  1.00 93.04           H  
ATOM   3717  C   TRP B  76       0.109  12.062 -32.371  1.00 93.04           C  
ATOM   3718  CB  TRP B  76      -1.442  10.186 -31.848  1.00 93.04           C  
ATOM   3719  HB2 TRP B  76      -0.607   9.488 -31.899  1.00 93.04           H  
ATOM   3720  HB3 TRP B  76      -1.477  10.580 -30.832  1.00 93.04           H  
ATOM   3721  O   TRP B  76       0.087  12.761 -31.360  1.00 93.04           O  
ATOM   3722  CG  TRP B  76      -2.710   9.437 -32.096  1.00 93.04           C  
ATOM   3723  CD1 TRP B  76      -2.893   8.487 -33.040  1.00 93.04           C  
ATOM   3724  HD1 TRP B  76      -2.130   8.156 -33.729  1.00 93.04           H  
ATOM   3725  CD2 TRP B  76      -3.997   9.598 -31.431  1.00 93.04           C  
ATOM   3726  CE2 TRP B  76      -4.935   8.724 -32.055  1.00 93.04           C  
ATOM   3727  CE3 TRP B  76      -4.469  10.399 -30.370  1.00 93.04           C  
ATOM   3728  HE3 TRP B  76      -3.791  11.090 -29.892  1.00 93.04           H  
ATOM   3729  NE1 TRP B  76      -4.209   8.073 -33.030  1.00 93.04           N  
ATOM   3730  HE1 TRP B  76      -4.591   7.427 -33.706  1.00 93.04           H  
ATOM   3731  CH2 TRP B  76      -6.710   9.449 -30.577  1.00 93.04           C  
ATOM   3732  HH2 TRP B  76      -7.739   9.411 -30.252  1.00 93.04           H  
ATOM   3733  CZ2 TRP B  76      -6.275   8.645 -31.646  1.00 93.04           C  
ATOM   3734  HZ2 TRP B  76      -6.961   7.977 -32.146  1.00 93.04           H  
ATOM   3735  CZ3 TRP B  76      -5.808  10.322 -29.943  1.00 93.04           C  
ATOM   3736  HZ3 TRP B  76      -6.143  10.958 -29.137  1.00 93.04           H  
ATOM   3737  N   TYR B  77       1.216  11.906 -33.098  1.00 94.89           N  
ATOM   3738  H   TYR B  77       1.204  11.263 -33.876  1.00 94.89           H  
ATOM   3739  CA  TYR B  77       2.488  12.532 -32.751  1.00 94.89           C  
ATOM   3740  HA  TYR B  77       2.668  12.324 -31.696  1.00 94.89           H  
ATOM   3741  C   TYR B  77       2.451  14.052 -32.955  1.00 94.89           C  
ATOM   3742  CB  TYR B  77       3.633  11.881 -33.535  1.00 94.89           C  
ATOM   3743  HB2 TYR B  77       3.469  12.042 -34.601  1.00 94.89           H  
ATOM   3744  HB3 TYR B  77       3.611  10.805 -33.357  1.00 94.89           H  
ATOM   3745  O   TYR B  77       2.035  14.521 -34.016  1.00 94.89           O  
ATOM   3746  CG  TYR B  77       5.015  12.389 -33.160  1.00 94.89           C  
ATOM   3747  CD1 TYR B  77       5.651  13.368 -33.949  1.00 94.89           C  
ATOM   3748  HD1 TYR B  77       5.140  13.783 -34.806  1.00 94.89           H  
ATOM   3749  CD2 TYR B  77       5.664  11.880 -32.019  1.00 94.89           C  
ATOM   3750  HD2 TYR B  77       5.161  11.159 -31.391  1.00 94.89           H  
ATOM   3751  CE1 TYR B  77       6.939  13.826 -33.608  1.00 94.89           C  
ATOM   3752  HE1 TYR B  77       7.429  14.588 -34.195  1.00 94.89           H  
ATOM   3753  CE2 TYR B  77       6.960  12.320 -31.689  1.00 94.89           C  
ATOM   3754  HE2 TYR B  77       7.469  11.913 -30.828  1.00 94.89           H  
ATOM   3755  OH  TYR B  77       8.828  13.756 -32.129  1.00 94.89           O  
ATOM   3756  HH  TYR B  77       9.085  13.425 -31.265  1.00 94.89           H  
ATOM   3757  CZ  TYR B  77       7.594  13.306 -32.472  1.00 94.89           C  
ATOM   3758  N   ASP B  78       2.916  14.801 -31.959  1.00 94.52           N  
ATOM   3759  H   ASP B  78       3.170  14.340 -31.097  1.00 94.52           H  
ATOM   3760  CA  ASP B  78       3.345  16.199 -32.077  1.00 94.52           C  
ATOM   3761  HA  ASP B  78       3.719  16.361 -33.088  1.00 94.52           H  
ATOM   3762  C   ASP B  78       4.466  16.436 -31.050  1.00 94.52           C  
ATOM   3763  CB  ASP B  78       2.175  17.166 -31.842  1.00 94.52           C  
ATOM   3764  HB2 ASP B  78       1.308  16.806 -32.396  1.00 94.52           H  
ATOM   3765  HB3 ASP B  78       1.921  17.196 -30.782  1.00 94.52           H  
ATOM   3766  O   ASP B  78       4.268  16.096 -29.882  1.00 94.52           O  
ATOM   3767  CG  ASP B  78       2.510  18.579 -32.322  1.00 94.52           C  
ATOM   3768  OD1 ASP B  78       3.542  19.122 -31.870  1.00 94.52           O  
ATOM   3769  OD2 ASP B  78       1.761  19.073 -33.196  1.00 94.52           O  
ATOM   3770  N   PRO B  79       5.652  16.942 -31.440  1.00 92.35           N  
ATOM   3771  CA  PRO B  79       6.775  17.115 -30.520  1.00 92.35           C  
ATOM   3772  HA  PRO B  79       6.993  16.165 -30.030  1.00 92.35           H  
ATOM   3773  C   PRO B  79       6.533  18.163 -29.424  1.00 92.35           C  
ATOM   3774  CB  PRO B  79       7.961  17.508 -31.406  1.00 92.35           C  
ATOM   3775  HB2 PRO B  79       8.460  16.608 -31.766  1.00 92.35           H  
ATOM   3776  HB3 PRO B  79       8.672  18.154 -30.889  1.00 92.35           H  
ATOM   3777  O   PRO B  79       7.306  18.189 -28.467  1.00 92.35           O  
ATOM   3778  CG  PRO B  79       7.291  18.224 -32.576  1.00 92.35           C  
ATOM   3779  HG2 PRO B  79       7.030  19.242 -32.289  1.00 92.35           H  
ATOM   3780  HG3 PRO B  79       7.917  18.220 -33.469  1.00 92.35           H  
ATOM   3781  CD  PRO B  79       6.021  17.402 -32.771  1.00 92.35           C  
ATOM   3782  HD2 PRO B  79       5.245  18.019 -33.225  1.00 92.35           H  
ATOM   3783  HD3 PRO B  79       6.229  16.540 -33.405  1.00 92.35           H  
ATOM   3784  N   ASP B  80       5.514  19.020 -29.542  1.00 89.74           N  
ATOM   3785  H   ASP B  80       4.890  18.951 -30.333  1.00 89.74           H  
ATOM   3786  CA  ASP B  80       5.142  19.970 -28.494  1.00 89.74           C  
ATOM   3787  HA  ASP B  80       6.049  20.287 -27.979  1.00 89.74           H  
ATOM   3788  C   ASP B  80       4.176  19.320 -27.473  1.00 89.74           C  
ATOM   3789  CB  ASP B  80       4.576  21.247 -29.134  1.00 89.74           C  
ATOM   3790  HB2 ASP B  80       3.698  20.992 -29.727  1.00 89.74           H  
ATOM   3791  HB3 ASP B  80       5.326  21.653 -29.813  1.00 89.74           H  
ATOM   3792  O   ASP B  80       3.025  19.020 -27.813  1.00 89.74           O  
ATOM   3793  CG  ASP B  80       4.220  22.334 -28.110  1.00 89.74           C  
ATOM   3794  OD1 ASP B  80       4.499  22.130 -26.903  1.00 89.74           O  
ATOM   3795  OD2 ASP B  80       3.705  23.390 -28.538  1.00 89.74           O  
ATOM   3796  N   PRO B  81       4.585  19.133 -26.196  1.00 83.59           N  
ATOM   3797  CA  PRO B  81       3.706  18.618 -25.145  1.00 83.59           C  
ATOM   3798  HA  PRO B  81       3.352  17.630 -25.439  1.00 83.59           H  
ATOM   3799  C   PRO B  81       2.488  19.508 -24.866  1.00 83.59           C  
ATOM   3800  CB  PRO B  81       4.570  18.512 -23.880  1.00 83.59           C  
ATOM   3801  HB2 PRO B  81       4.383  19.366 -23.229  1.00 83.59           H  
ATOM   3802  HB3 PRO B  81       4.374  17.585 -23.341  1.00 83.59           H  
ATOM   3803  O   PRO B  81       1.571  19.062 -24.175  1.00 83.59           O  
ATOM   3804  CG  PRO B  81       6.011  18.582 -24.379  1.00 83.59           C  
ATOM   3805  HG2 PRO B  81       6.369  17.588 -24.647  1.00 83.59           H  
ATOM   3806  HG3 PRO B  81       6.672  19.039 -23.644  1.00 83.59           H  
ATOM   3807  CD  PRO B  81       5.895  19.431 -25.638  1.00 83.59           C  
ATOM   3808  HD2 PRO B  81       5.944  20.489 -25.380  1.00 83.59           H  
ATOM   3809  HD3 PRO B  81       6.706  19.172 -26.319  1.00 83.59           H  
ATOM   3810  N   GLU B  82       2.480  20.755 -25.354  1.00 76.73           N  
ATOM   3811  H   GLU B  82       3.273  21.076 -25.891  1.00 76.73           H  
ATOM   3812  CA  GLU B  82       1.387  21.710 -25.176  1.00 76.73           C  
ATOM   3813  HA  GLU B  82       0.992  21.547 -24.174  1.00 76.73           H  
ATOM   3814  C   GLU B  82       0.211  21.521 -26.158  1.00 76.73           C  
ATOM   3815  CB  GLU B  82       1.898  23.158 -25.138  1.00 76.73           C  
ATOM   3816  HB2 GLU B  82       2.375  23.410 -26.085  1.00 76.73           H  
ATOM   3817  HB3 GLU B  82       1.046  23.826 -25.014  1.00 76.73           H  
ATOM   3818  O   GLU B  82      -0.849  22.121 -25.946  1.00 76.73           O  
ATOM   3819  CG  GLU B  82       2.878  23.412 -23.976  1.00 76.73           C  
ATOM   3820  HG2 GLU B  82       3.800  22.859 -24.153  1.00 76.73           H  
ATOM   3821  HG3 GLU B  82       3.135  24.471 -23.963  1.00 76.73           H  
ATOM   3822  CD  GLU B  82       2.299  23.022 -22.606  1.00 76.73           C  
ATOM   3823  OE1 GLU B  82       2.993  22.272 -21.875  1.00 76.73           O  
ATOM   3824  OE2 GLU B  82       1.182  23.477 -22.280  1.00 76.73           O  
ATOM   3825  N   VAL B  83       0.328  20.653 -27.175  1.00 85.00           N  
ATOM   3826  H   VAL B  83       1.206  20.169 -27.295  1.00 85.00           H  
ATOM   3827  CA  VAL B  83      -0.732  20.434 -28.179  1.00 85.00           C  
ATOM   3828  HA  VAL B  83      -1.207  21.402 -28.344  1.00 85.00           H  
ATOM   3829  C   VAL B  83      -1.797  19.426 -27.690  1.00 85.00           C  
ATOM   3830  CB  VAL B  83      -0.148  20.040 -29.550  1.00 85.00           C  
ATOM   3831  HB  VAL B  83       0.400  19.101 -29.465  1.00 85.00           H  
ATOM   3832  O   VAL B  83      -1.465  18.274 -27.392  1.00 85.00           O  
ATOM   3833  CG1 VAL B  83      -1.254  19.894 -30.607  1.00 85.00           C  
ATOM   3834 HG11 VAL B  83      -1.946  19.100 -30.326  1.00 85.00           H  
ATOM   3835 HG12 VAL B  83      -0.800  19.648 -31.567  1.00 85.00           H  
ATOM   3836 HG13 VAL B  83      -1.805  20.830 -30.703  1.00 85.00           H  
ATOM   3837  CG2 VAL B  83       0.789  21.137 -30.070  1.00 85.00           C  
ATOM   3838 HG21 VAL B  83       0.246  22.068 -30.229  1.00 85.00           H  
ATOM   3839 HG22 VAL B  83       1.583  21.323 -29.346  1.00 85.00           H  
ATOM   3840 HG23 VAL B  83       1.252  20.820 -31.004  1.00 85.00           H  
ATOM   3841  N   PRO B  84      -3.097  19.799 -27.633  1.00 79.84           N  
ATOM   3842  CA  PRO B  84      -4.158  18.914 -27.147  1.00 79.84           C  
ATOM   3843  HA  PRO B  84      -3.913  18.614 -26.128  1.00 79.84           H  
ATOM   3844  C   PRO B  84      -4.341  17.657 -27.999  1.00 79.84           C  
ATOM   3845  CB  PRO B  84      -5.447  19.742 -27.110  1.00 79.84           C  
ATOM   3846  HB2 PRO B  84      -6.054  19.504 -26.237  1.00 79.84           H  
ATOM   3847  HB3 PRO B  84      -6.022  19.584 -28.023  1.00 79.84           H  
ATOM   3848  O   PRO B  84      -4.226  17.686 -29.225  1.00 79.84           O  
ATOM   3849  CG  PRO B  84      -4.959  21.186 -27.076  1.00 79.84           C  
ATOM   3850  HG2 PRO B  84      -5.673  21.861 -27.549  1.00 79.84           H  
ATOM   3851  HG3 PRO B  84      -4.780  21.494 -26.046  1.00 79.84           H  
ATOM   3852  CD  PRO B  84      -3.639  21.136 -27.843  1.00 79.84           C  
ATOM   3853  HD2 PRO B  84      -2.980  21.913 -27.457  1.00 79.84           H  
ATOM   3854  HD3 PRO B  84      -3.822  21.287 -28.907  1.00 79.84           H  
ATOM   3855  N   GLY B  85      -4.658  16.536 -27.346  1.00 83.96           N  
ATOM   3856  H   GLY B  85      -4.784  16.588 -26.346  1.00 83.96           H  
ATOM   3857  CA  GLY B  85      -4.906  15.261 -28.027  1.00 83.96           C  
ATOM   3858  HA2 GLY B  85      -5.646  15.424 -28.811  1.00 83.96           H  
ATOM   3859  HA3 GLY B  85      -5.327  14.552 -27.313  1.00 83.96           H  
ATOM   3860  C   GLY B  85      -3.672  14.618 -28.681  1.00 83.96           C  
ATOM   3861  O   GLY B  85      -3.826  13.615 -29.377  1.00 83.96           O  
ATOM   3862  N   ARG B  86      -2.466  15.170 -28.479  1.00 90.07           N  
ATOM   3863  H   ARG B  86      -2.413  16.002 -27.908  1.00 90.07           H  
ATOM   3864  CA  ARG B  86      -1.207  14.693 -29.069  1.00 90.07           C  
ATOM   3865  HA  ARG B  86      -1.426  13.882 -29.763  1.00 90.07           H  
ATOM   3866  C   ARG B  86      -0.251  14.102 -28.036  1.00 90.07           C  
ATOM   3867  CB  ARG B  86      -0.516  15.835 -29.839  1.00 90.07           C  
ATOM   3868  HB2 ARG B  86       0.439  15.476 -30.221  1.00 90.07           H  
ATOM   3869  HB3 ARG B  86      -0.305  16.649 -29.146  1.00 90.07           H  
ATOM   3870  O   ARG B  86      -0.364  14.336 -26.836  1.00 90.07           O  
ATOM   3871  CG  ARG B  86      -1.328  16.391 -31.016  1.00 90.07           C  
ATOM   3872  HG2 ARG B  86      -2.324  16.679 -30.679  1.00 90.07           H  
ATOM   3873  HG3 ARG B  86      -0.821  17.275 -31.400  1.00 90.07           H  
ATOM   3874  CD  ARG B  86      -1.438  15.380 -32.152  1.00 90.07           C  
ATOM   3875  HD2 ARG B  86      -1.816  14.438 -31.757  1.00 90.07           H  
ATOM   3876  HD3 ARG B  86      -0.442  15.218 -32.563  1.00 90.07           H  
ATOM   3877  NE  ARG B  86      -2.365  15.837 -33.199  1.00 90.07           N  
ATOM   3878  HE  ARG B  86      -3.034  16.544 -32.928  1.00 90.07           H  
ATOM   3879  NH1 ARG B  86      -1.630  14.388 -34.804  1.00 90.07           N  
ATOM   3880 HH11 ARG B  86      -1.915  13.619 -35.393  1.00 90.07           H  
ATOM   3881 HH12 ARG B  86      -0.719  14.378 -34.368  1.00 90.07           H  
ATOM   3882  NH2 ARG B  86      -3.613  15.369 -35.045  1.00 90.07           N  
ATOM   3883 HH21 ARG B  86      -3.732  14.792 -35.865  1.00 90.07           H  
ATOM   3884 HH22 ARG B  86      -4.360  15.939 -34.673  1.00 90.07           H  
ATOM   3885  CZ  ARG B  86      -2.527  15.210 -34.345  1.00 90.07           C  
ATOM   3886  N   THR B  87       0.704  13.319 -28.522  1.00 93.63           N  
ATOM   3887  H   THR B  87       0.734  13.185 -29.523  1.00 93.63           H  
ATOM   3888  CA  THR B  87       1.830  12.806 -27.736  1.00 93.63           C  
ATOM   3889  HA  THR B  87       1.832  13.302 -26.766  1.00 93.63           H  
ATOM   3890  C   THR B  87       3.144  13.160 -28.421  1.00 93.63           C  
ATOM   3891  CB  THR B  87       1.699  11.295 -27.471  1.00 93.63           C  
ATOM   3892  HB  THR B  87       0.827  11.134 -26.837  1.00 93.63           H  
ATOM   3893  O   THR B  87       3.286  12.980 -29.627  1.00 93.63           O  
ATOM   3894  CG2 THR B  87       1.533  10.434 -28.727  1.00 93.63           C  
ATOM   3895 HG21 THR B  87       1.433   9.390 -28.432  1.00 93.63           H  
ATOM   3896 HG22 THR B  87       0.637  10.731 -29.272  1.00 93.63           H  
ATOM   3897 HG23 THR B  87       2.404  10.533 -29.374  1.00 93.63           H  
ATOM   3898  OG1 THR B  87       2.837  10.815 -26.794  1.00 93.63           O  
ATOM   3899  HG1 THR B  87       2.879  11.229 -25.929  1.00 93.63           H  
ATOM   3900  N   TYR B  88       4.135  13.609 -27.654  1.00 94.74           N  
ATOM   3901  H   TYR B  88       3.968  13.756 -26.668  1.00 94.74           H  
ATOM   3902  CA  TYR B  88       5.491  13.842 -28.164  1.00 94.74           C  
ATOM   3903  HA  TYR B  88       5.421  14.188 -29.195  1.00 94.74           H  
ATOM   3904  C   TYR B  88       6.327  12.557 -28.245  1.00 94.74           C  
ATOM   3905  CB  TYR B  88       6.162  14.962 -27.359  1.00 94.74           C  
ATOM   3906  HB2 TYR B  88       7.127  15.194 -27.810  1.00 94.74           H  
ATOM   3907  HB3 TYR B  88       5.553  15.863 -27.433  1.00 94.74           H  
ATOM   3908  O   TYR B  88       7.522  12.613 -28.534  1.00 94.74           O  
ATOM   3909  CG  TYR B  88       6.376  14.622 -25.900  1.00 94.74           C  
ATOM   3910  CD1 TYR B  88       5.482  15.094 -24.926  1.00 94.74           C  
ATOM   3911  HD1 TYR B  88       4.664  15.737 -25.213  1.00 94.74           H  
ATOM   3912  CD2 TYR B  88       7.479  13.839 -25.518  1.00 94.74           C  
ATOM   3913  HD2 TYR B  88       8.181  13.506 -26.269  1.00 94.74           H  
ATOM   3914  CE1 TYR B  88       5.706  14.784 -23.573  1.00 94.74           C  
ATOM   3915  HE1 TYR B  88       5.084  15.214 -22.801  1.00 94.74           H  
ATOM   3916  CE2 TYR B  88       7.671  13.485 -24.171  1.00 94.74           C  
ATOM   3917  HE2 TYR B  88       8.512  12.868 -23.887  1.00 94.74           H  
ATOM   3918  OH  TYR B  88       6.932  13.624 -21.885  1.00 94.74           O  
ATOM   3919  HH  TYR B  88       7.743  13.129 -21.748  1.00 94.74           H  
ATOM   3920  CZ  TYR B  88       6.777  13.956 -23.191  1.00 94.74           C  
ATOM   3921  N   VAL B  89       5.715  11.388 -28.007  1.00 95.63           N  
ATOM   3922  H   VAL B  89       4.729  11.399 -27.789  1.00 95.63           H  
ATOM   3923  CA  VAL B  89       6.382  10.084 -28.010  1.00 95.63           C  
ATOM   3924  HA  VAL B  89       7.417  10.218 -28.322  1.00 95.63           H  
ATOM   3925  C   VAL B  89       5.711   9.143 -29.006  1.00 95.63           C  
ATOM   3926  CB  VAL B  89       6.424   9.484 -26.593  1.00 95.63           C  
ATOM   3927  HB  VAL B  89       5.413   9.310 -26.225  1.00 95.63           H  
ATOM   3928  O   VAL B  89       4.578   8.706 -28.828  1.00 95.63           O  
ATOM   3929  CG1 VAL B  89       7.186   8.158 -26.589  1.00 95.63           C  
ATOM   3930 HG11 VAL B  89       6.625   7.426 -27.169  1.00 95.63           H  
ATOM   3931 HG12 VAL B  89       8.188   8.290 -26.999  1.00 95.63           H  
ATOM   3932 HG13 VAL B  89       7.270   7.780 -25.570  1.00 95.63           H  
ATOM   3933  CG2 VAL B  89       7.142  10.434 -25.638  1.00 95.63           C  
ATOM   3934 HG21 VAL B  89       6.490  11.275 -25.403  1.00 95.63           H  
ATOM   3935 HG22 VAL B  89       8.061  10.791 -26.101  1.00 95.63           H  
ATOM   3936 HG23 VAL B  89       7.404   9.919 -24.713  1.00 95.63           H  
ATOM   3937  N   ALA B  90       6.455   8.780 -30.050  1.00 93.90           N  
ATOM   3938  H   ALA B  90       7.357   9.222 -30.155  1.00 93.90           H  
ATOM   3939  CA  ALA B  90       6.061   7.778 -31.045  1.00 93.90           C  
ATOM   3940  HA  ALA B  90       4.975   7.680 -31.043  1.00 93.90           H  
ATOM   3941  C   ALA B  90       6.631   6.374 -30.754  1.00 93.90           C  
ATOM   3942  CB  ALA B  90       6.487   8.296 -32.426  1.00 93.90           C  
ATOM   3943  HB1 ALA B  90       6.268   7.552 -33.191  1.00 93.90           H  
ATOM   3944  HB2 ALA B  90       7.559   8.496 -32.437  1.00 93.90           H  
ATOM   3945  HB3 ALA B  90       5.946   9.212 -32.665  1.00 93.90           H  
ATOM   3946  O   ALA B  90       6.498   5.477 -31.589  1.00 93.90           O  
ATOM   3947  N   LYS B  91       7.313   6.189 -29.612  1.00 95.37           N  
ATOM   3948  H   LYS B  91       7.294   6.932 -28.928  1.00 95.37           H  
ATOM   3949  CA  LYS B  91       8.142   5.016 -29.303  1.00 95.37           C  
ATOM   3950  HA  LYS B  91       7.895   4.227 -30.013  1.00 95.37           H  
ATOM   3951  C   LYS B  91       7.896   4.424 -27.914  1.00 95.37           C  
ATOM   3952  CB  LYS B  91       9.631   5.369 -29.458  1.00 95.37           C  
ATOM   3953  HB2 LYS B  91       9.858   6.242 -28.846  1.00 95.37           H  
ATOM   3954  HB3 LYS B  91      10.229   4.535 -29.092  1.00 95.37           H  
ATOM   3955  O   LYS B  91       7.385   5.081 -27.014  1.00 95.37           O  
ATOM   3956  CG  LYS B  91      10.041   5.647 -30.908  1.00 95.37           C  
ATOM   3957  HG2 LYS B  91       9.524   6.531 -31.282  1.00 95.37           H  
ATOM   3958  HG3 LYS B  91       9.790   4.789 -31.532  1.00 95.37           H  
ATOM   3959  CD  LYS B  91      11.550   5.880 -30.951  1.00 95.37           C  
ATOM   3960  HD2 LYS B  91      11.789   6.745 -30.333  1.00 95.37           H  
ATOM   3961  HD3 LYS B  91      12.057   5.006 -30.542  1.00 95.37           H  
ATOM   3962  CE  LYS B  91      12.024   6.132 -32.380  1.00 95.37           C  
ATOM   3963  HE2 LYS B  91      11.520   7.019 -32.765  1.00 95.37           H  
ATOM   3964  HE3 LYS B  91      11.740   5.285 -33.003  1.00 95.37           H  
ATOM   3965  NZ  LYS B  91      13.493   6.319 -32.386  1.00 95.37           N  
ATOM   3966  HZ1 LYS B  91      13.941   5.488 -32.030  1.00 95.37           H  
ATOM   3967  HZ2 LYS B  91      13.739   7.082 -31.771  1.00 95.37           H  
ATOM   3968  HZ3 LYS B  91      13.826   6.513 -33.320  1.00 95.37           H  
ATOM   3969  N   GLY B  92       8.300   3.173 -27.748  1.00 95.22           N  
ATOM   3970  H   GLY B  92       8.697   2.699 -28.546  1.00 95.22           H  
ATOM   3971  CA  GLY B  92       8.232   2.412 -26.503  1.00 95.22           C  
ATOM   3972  HA2 GLY B  92       7.201   2.364 -26.151  1.00 95.22           H  
ATOM   3973  HA3 GLY B  92       8.842   2.889 -25.737  1.00 95.22           H  
ATOM   3974  C   GLY B  92       8.744   0.993 -26.730  1.00 95.22           C  
ATOM   3975  O   GLY B  92       9.250   0.680 -27.810  1.00 95.22           O  
ATOM   3976  N   ALA B  93       8.612   0.120 -25.737  1.00 97.27           N  
ATOM   3977  H   ALA B  93       8.181   0.418 -24.873  1.00 97.27           H  
ATOM   3978  CA  ALA B  93       9.026  -1.274 -25.870  1.00 97.27           C  
ATOM   3979  HA  ALA B  93       9.583  -1.411 -26.797  1.00 97.27           H  
ATOM   3980  C   ALA B  93       7.800  -2.193 -25.922  1.00 97.27           C  
ATOM   3981  CB  ALA B  93       9.993  -1.606 -24.742  1.00 97.27           C  
ATOM   3982  HB1 ALA B  93      10.757  -0.833 -24.655  1.00 97.27           H  
ATOM   3983  HB2 ALA B  93       9.434  -1.656 -23.808  1.00 97.27           H  
ATOM   3984  HB3 ALA B  93      10.477  -2.565 -24.925  1.00 97.27           H  
ATOM   3985  O   ALA B  93       7.099  -2.385 -24.929  1.00 97.27           O  
ATOM   3986  N   PHE B  94       7.537  -2.758 -27.098  1.00 96.26           N  
ATOM   3987  H   PHE B  94       8.149  -2.561 -27.877  1.00 96.26           H  
ATOM   3988  CA  PHE B  94       6.305  -3.493 -27.375  1.00 96.26           C  
ATOM   3989  HA  PHE B  94       5.642  -3.422 -26.513  1.00 96.26           H  
ATOM   3990  C   PHE B  94       6.562  -4.985 -27.616  1.00 96.26           C  
ATOM   3991  CB  PHE B  94       5.581  -2.820 -28.547  1.00 96.26           C  
ATOM   3992  HB2 PHE B  94       6.192  -2.914 -29.444  1.00 96.26           H  
ATOM   3993  HB3 PHE B  94       4.646  -3.349 -28.730  1.00 96.26           H  
ATOM   3994  O   PHE B  94       7.581  -5.383 -28.192  1.00 96.26           O  
ATOM   3995  CG  PHE B  94       5.267  -1.353 -28.303  1.00 96.26           C  
ATOM   3996  CD1 PHE B  94       4.205  -0.985 -27.457  1.00 96.26           C  
ATOM   3997  HD1 PHE B  94       3.620  -1.749 -26.967  1.00 96.26           H  
ATOM   3998  CD2 PHE B  94       6.063  -0.351 -28.889  1.00 96.26           C  
ATOM   3999  HD2 PHE B  94       6.898  -0.620 -29.518  1.00 96.26           H  
ATOM   4000  CE1 PHE B  94       3.924   0.372 -27.219  1.00 96.26           C  
ATOM   4001  HE1 PHE B  94       3.114   0.650 -26.561  1.00 96.26           H  
ATOM   4002  CE2 PHE B  94       5.785   1.005 -28.652  1.00 96.26           C  
ATOM   4003  HE2 PHE B  94       6.400   1.764 -29.113  1.00 96.26           H  
ATOM   4004  CZ  PHE B  94       4.719   1.367 -27.812  1.00 96.26           C  
ATOM   4005  HZ  PHE B  94       4.528   2.410 -27.604  1.00 96.26           H  
ATOM   4006  N   LEU B  95       5.609  -5.817 -27.202  1.00 95.95           N  
ATOM   4007  H   LEU B  95       4.794  -5.411 -26.764  1.00 95.95           H  
ATOM   4008  CA  LEU B  95       5.555  -7.231 -27.552  1.00 95.95           C  
ATOM   4009  HA  LEU B  95       6.520  -7.685 -27.328  1.00 95.95           H  
ATOM   4010  C   LEU B  95       5.300  -7.384 -29.057  1.00 95.95           C  
ATOM   4011  CB  LEU B  95       4.457  -7.925 -26.726  1.00 95.95           C  
ATOM   4012  HB2 LEU B  95       4.320  -8.941 -27.097  1.00 95.95           H  
ATOM   4013  HB3 LEU B  95       3.529  -7.378 -26.889  1.00 95.95           H  
ATOM   4014  O   LEU B  95       4.464  -6.684 -29.637  1.00 95.95           O  
ATOM   4015  CG  LEU B  95       4.710  -7.982 -25.211  1.00 95.95           C  
ATOM   4016  HG  LEU B  95       4.861  -6.973 -24.826  1.00 95.95           H  
ATOM   4017  CD1 LEU B  95       3.500  -8.594 -24.509  1.00 95.95           C  
ATOM   4018 HD11 LEU B  95       3.678  -8.651 -23.435  1.00 95.95           H  
ATOM   4019 HD12 LEU B  95       2.628  -7.962 -24.678  1.00 95.95           H  
ATOM   4020 HD13 LEU B  95       3.305  -9.594 -24.896  1.00 95.95           H  
ATOM   4021  CD2 LEU B  95       5.938  -8.817 -24.865  1.00 95.95           C  
ATOM   4022 HD21 LEU B  95       6.824  -8.372 -25.316  1.00 95.95           H  
ATOM   4023 HD22 LEU B  95       6.070  -8.815 -23.783  1.00 95.95           H  
ATOM   4024 HD23 LEU B  95       5.817  -9.841 -25.219  1.00 95.95           H  
ATOM   4025  N   ARG B  96       6.025  -8.322 -29.684  1.00 87.99           N  
ATOM   4026  H   ARG B  96       6.661  -8.870 -29.121  1.00 87.99           H  
ATOM   4027  CA  ARG B  96       5.961  -8.578 -31.136  1.00 87.99           C  
ATOM   4028  HA  ARG B  96       6.155  -7.650 -31.674  1.00 87.99           H  
ATOM   4029  C   ARG B  96       4.578  -9.038 -31.593  1.00 87.99           C  
ATOM   4030  CB  ARG B  96       6.992  -9.640 -31.547  1.00 87.99           C  
ATOM   4031  HB2 ARG B  96       6.806  -9.901 -32.589  1.00 87.99           H  
ATOM   4032  HB3 ARG B  96       6.842 -10.538 -30.948  1.00 87.99           H  
ATOM   4033  O   ARG B  96       4.150  -8.671 -32.681  1.00 87.99           O  
ATOM   4034  CG  ARG B  96       8.453  -9.184 -31.423  1.00 87.99           C  
ATOM   4035  HG2 ARG B  96       8.699  -9.002 -30.377  1.00 87.99           H  
ATOM   4036  HG3 ARG B  96       8.603  -8.270 -31.998  1.00 87.99           H  
ATOM   4037  CD  ARG B  96       9.346 -10.299 -31.981  1.00 87.99           C  
ATOM   4038  HD2 ARG B  96       9.066 -10.481 -33.018  1.00 87.99           H  
ATOM   4039  HD3 ARG B  96       9.158 -11.207 -31.409  1.00 87.99           H  
ATOM   4040  NE  ARG B  96      10.784  -9.972 -31.917  1.00 87.99           N  
ATOM   4041  HE  ARG B  96      11.057  -9.109 -31.469  1.00 87.99           H  
ATOM   4042  NH1 ARG B  96      11.526 -11.932 -32.850  1.00 87.99           N  
ATOM   4043 HH11 ARG B  96      12.284 -12.572 -33.038  1.00 87.99           H  
ATOM   4044 HH12 ARG B  96      10.577 -12.277 -32.834  1.00 87.99           H  
ATOM   4045  NH2 ARG B  96      13.007 -10.425 -32.158  1.00 87.99           N  
ATOM   4046 HH21 ARG B  96      13.212  -9.716 -31.469  1.00 87.99           H  
ATOM   4047 HH22 ARG B  96      13.751 -11.068 -32.390  1.00 87.99           H  
ATOM   4048  CZ  ARG B  96      11.763 -10.766 -32.317  1.00 87.99           C  
ATOM   4049  N   ASP B  97       3.903  -9.829 -30.764  1.00 86.40           N  
ATOM   4050  H   ASP B  97       4.326 -10.087 -29.884  1.00 86.40           H  
ATOM   4051  CA  ASP B  97       2.548 -10.310 -30.997  1.00 86.40           C  
ATOM   4052  HA  ASP B  97       2.062  -9.655 -31.721  1.00 86.40           H  
ATOM   4053  C   ASP B  97       1.751 -10.253 -29.683  1.00 86.40           C  
ATOM   4054  CB  ASP B  97       2.598 -11.722 -31.607  1.00 86.40           C  
ATOM   4055  HB2 ASP B  97       3.304 -11.720 -32.438  1.00 86.40           H  
ATOM   4056  HB3 ASP B  97       2.957 -12.429 -30.859  1.00 86.40           H  
ATOM   4057  O   ASP B  97       2.174 -10.786 -28.660  1.00 86.40           O  
ATOM   4058  CG  ASP B  97       1.242 -12.192 -32.140  1.00 86.40           C  
ATOM   4059  OD1 ASP B  97       0.216 -11.521 -31.879  1.00 86.40           O  
ATOM   4060  OD2 ASP B  97       1.204 -13.232 -32.828  1.00 86.40           O  
ATOM   4061  N   VAL B  98       0.608  -9.566 -29.725  1.00 90.01           N  
ATOM   4062  H   VAL B  98       0.369  -9.171 -30.623  1.00 90.01           H  
ATOM   4063  CA  VAL B  98      -0.407  -9.473 -28.652  1.00 90.01           C  
ATOM   4064  HA  VAL B  98      -0.134 -10.167 -27.857  1.00 90.01           H  
ATOM   4065  C   VAL B  98      -1.792  -9.922 -29.154  1.00 90.01           C  
ATOM   4066  CB  VAL B  98      -0.456  -8.055 -28.041  1.00 90.01           C  
ATOM   4067  HB  VAL B  98      -1.204  -8.041 -27.248  1.00 90.01           H  
ATOM   4068  O   VAL B  98      -2.829  -9.707 -28.521  1.00 90.01           O  
ATOM   4069  CG1 VAL B  98       0.883  -7.673 -27.408  1.00 90.01           C  
ATOM   4070 HG11 VAL B  98       1.177  -8.438 -26.690  1.00 90.01           H  
ATOM   4071 HG12 VAL B  98       0.796  -6.719 -26.888  1.00 90.01           H  
ATOM   4072 HG13 VAL B  98       1.652  -7.590 -28.176  1.00 90.01           H  
ATOM   4073  CG2 VAL B  98      -0.830  -6.972 -29.065  1.00 90.01           C  
ATOM   4074 HG21 VAL B  98      -0.873  -6.005 -28.563  1.00 90.01           H  
ATOM   4075 HG22 VAL B  98      -1.809  -7.185 -29.495  1.00 90.01           H  
ATOM   4076 HG23 VAL B  98      -0.083  -6.924 -29.858  1.00 90.01           H  
ATOM   4077  N   ARG B  99      -1.832 -10.496 -30.360  1.00 88.70           N  
ATOM   4078  H   ARG B  99      -0.944 -10.710 -30.789  1.00 88.70           H  
ATOM   4079  CA  ARG B  99      -3.026 -10.957 -31.075  1.00 88.70           C  
ATOM   4080  HA  ARG B  99      -3.923 -10.525 -30.632  1.00 88.70           H  
ATOM   4081  C   ARG B  99      -3.169 -12.471 -30.997  1.00 88.70           C  
ATOM   4082  CB  ARG B  99      -2.944 -10.527 -32.542  1.00 88.70           C  
ATOM   4083  HB2 ARG B  99      -3.800 -10.943 -33.073  1.00 88.70           H  
ATOM   4084  HB3 ARG B  99      -2.039 -10.940 -32.988  1.00 88.70           H  
ATOM   4085  O   ARG B  99      -4.304 -12.933 -30.956  1.00 88.70           O  
ATOM   4086  CG  ARG B  99      -2.949  -9.006 -32.718  1.00 88.70           C  
ATOM   4087  HG2 ARG B  99      -2.123  -8.554 -32.169  1.00 88.70           H  
ATOM   4088  HG3 ARG B  99      -3.892  -8.602 -32.351  1.00 88.70           H  
ATOM   4089  CD  ARG B  99      -2.789  -8.692 -34.206  1.00 88.70           C  
ATOM   4090  HD2 ARG B  99      -1.794  -9.003 -34.526  1.00 88.70           H  
ATOM   4091  HD3 ARG B  99      -3.529  -9.266 -34.765  1.00 88.70           H  
ATOM   4092  NE  ARG B  99      -2.952  -7.257 -34.457  1.00 88.70           N  
ATOM   4093  HE  ARG B  99      -2.318  -6.628 -33.985  1.00 88.70           H  
ATOM   4094  NH1 ARG B  99      -4.391  -7.315 -36.244  1.00 88.70           N  
ATOM   4095 HH11 ARG B  99      -5.039  -6.829 -36.848  1.00 88.70           H  
ATOM   4096 HH12 ARG B  99      -4.213  -8.305 -36.332  1.00 88.70           H  
ATOM   4097  NH2 ARG B  99      -3.945  -5.389 -35.215  1.00 88.70           N  
ATOM   4098 HH21 ARG B  99      -3.334  -4.885 -34.588  1.00 88.70           H  
ATOM   4099 HH22 ARG B  99      -4.520  -4.853 -35.850  1.00 88.70           H  
ATOM   4100  CZ  ARG B  99      -3.760  -6.666 -35.307  1.00 88.70           C  
ATOM   4101  N   SER B 100      -2.065 -13.207 -30.925  1.00 89.67           N  
ATOM   4102  H   SER B 100      -1.176 -12.750 -31.070  1.00 89.67           H  
ATOM   4103  CA  SER B 100      -2.071 -14.660 -30.745  1.00 89.67           C  
ATOM   4104  HA  SER B 100      -2.777 -15.078 -31.463  1.00 89.67           H  
ATOM   4105  C   SER B 100      -2.546 -15.113 -29.353  1.00 89.67           C  
ATOM   4106  CB  SER B 100      -0.698 -15.238 -31.099  1.00 89.67           C  
ATOM   4107  HB2 SER B 100       0.089 -14.707 -30.562  1.00 89.67           H  
ATOM   4108  HB3 SER B 100      -0.664 -16.293 -30.829  1.00 89.67           H  
ATOM   4109  O   SER B 100      -2.561 -14.345 -28.388  1.00 89.67           O  
ATOM   4110  OG  SER B 100      -0.517 -15.117 -32.497  1.00 89.67           O  
ATOM   4111  HG  SER B 100       0.142 -14.436 -32.653  1.00 89.67           H  
ATOM   4112  N   LEU B 101      -3.020 -16.359 -29.315  1.00 92.71           N  
ATOM   4113  H   LEU B 101      -3.050 -16.850 -30.197  1.00 92.71           H  
ATOM   4114  CA  LEU B 101      -3.334 -17.207 -28.159  1.00 92.71           C  
ATOM   4115  HA  LEU B 101      -2.482 -17.251 -27.480  1.00 92.71           H  
ATOM   4116  C   LEU B 101      -3.629 -18.603 -28.727  1.00 92.71           C  
ATOM   4117  CB  LEU B 101      -4.586 -16.675 -27.423  1.00 92.71           C  
ATOM   4118  HB2 LEU B 101      -4.322 -15.726 -26.956  1.00 92.71           H  
ATOM   4119  HB3 LEU B 101      -5.360 -16.491 -28.167  1.00 92.71           H  
ATOM   4120  O   LEU B 101      -4.414 -18.693 -29.680  1.00 92.71           O  
ATOM   4121  CG  LEU B 101      -5.168 -17.612 -26.337  1.00 92.71           C  
ATOM   4122  HG  LEU B 101      -5.249 -18.627 -26.727  1.00 92.71           H  
ATOM   4123  CD1 LEU B 101      -4.317 -17.667 -25.073  1.00 92.71           C  
ATOM   4124 HD11 LEU B 101      -3.314 -18.015 -25.320  1.00 92.71           H  
ATOM   4125 HD12 LEU B 101      -4.237 -16.683 -24.610  1.00 92.71           H  
ATOM   4126 HD13 LEU B 101      -4.749 -18.364 -24.355  1.00 92.71           H  
ATOM   4127  CD2 LEU B 101      -6.586 -17.191 -25.950  1.00 92.71           C  
ATOM   4128 HD21 LEU B 101      -7.228 -17.206 -26.831  1.00 92.71           H  
ATOM   4129 HD22 LEU B 101      -6.980 -17.893 -25.215  1.00 92.71           H  
ATOM   4130 HD23 LEU B 101      -6.575 -16.191 -25.518  1.00 92.71           H  
ATOM   4131  N   ASP B 102      -3.126 -19.688 -28.134  1.00 94.62           N  
ATOM   4132  H   ASP B 102      -2.443 -19.573 -27.399  1.00 94.62           H  
ATOM   4133  CA  ASP B 102      -3.686 -21.022 -28.426  1.00 94.62           C  
ATOM   4134  HA  ASP B 102      -3.901 -21.057 -29.494  1.00 94.62           H  
ATOM   4135  C   ASP B 102      -5.039 -21.206 -27.711  1.00 94.62           C  
ATOM   4136  CB  ASP B 102      -2.696 -22.175 -28.197  1.00 94.62           C  
ATOM   4137  HB2 ASP B 102      -1.743 -21.910 -28.654  1.00 94.62           H  
ATOM   4138  HB3 ASP B 102      -2.533 -22.319 -27.129  1.00 94.62           H  
ATOM   4139  O   ASP B 102      -5.170 -21.852 -26.670  1.00 94.62           O  
ATOM   4140  CG  ASP B 102      -3.200 -23.486 -28.840  1.00 94.62           C  
ATOM   4141  OD1 ASP B 102      -4.429 -23.619 -29.084  1.00 94.62           O  
ATOM   4142  OD2 ASP B 102      -2.363 -24.380 -29.101  1.00 94.62           O  
ATOM   4143  N   ALA B 103      -6.083 -20.587 -28.268  1.00 94.03           N  
ATOM   4144  H   ALA B 103      -5.889 -19.988 -29.057  1.00 94.03           H  
ATOM   4145  CA  ALA B 103      -7.411 -20.568 -27.659  1.00 94.03           C  
ATOM   4146  HA  ALA B 103      -7.330 -20.118 -26.669  1.00 94.03           H  
ATOM   4147  C   ALA B 103      -7.974 -21.990 -27.473  1.00 94.03           C  
ATOM   4148  CB  ALA B 103      -8.322 -19.689 -28.525  1.00 94.03           C  
ATOM   4149  HB1 ALA B 103      -8.482 -20.157 -29.496  1.00 94.03           H  
ATOM   4150  HB2 ALA B 103      -9.283 -19.559 -28.026  1.00 94.03           H  
ATOM   4151  HB3 ALA B 103      -7.866 -18.710 -28.668  1.00 94.03           H  
ATOM   4152  O   ALA B 103      -8.581 -22.290 -26.445  1.00 94.03           O  
ATOM   4153  N   ALA B 104      -7.705 -22.894 -28.423  1.00 91.92           N  
ATOM   4154  H   ALA B 104      -7.041 -22.637 -29.140  1.00 91.92           H  
ATOM   4155  CA  ALA B 104      -8.117 -24.291 -28.337  1.00 91.92           C  
ATOM   4156  HA  ALA B 104      -9.185 -24.326 -28.120  1.00 91.92           H  
ATOM   4157  C   ALA B 104      -7.395 -25.036 -27.202  1.00 91.92           C  
ATOM   4158  CB  ALA B 104      -7.869 -24.954 -29.695  1.00 91.92           C  
ATOM   4159  HB1 ALA B 104      -6.806 -24.923 -29.932  1.00 91.92           H  
ATOM   4160  HB2 ALA B 104      -8.427 -24.429 -30.471  1.00 91.92           H  
ATOM   4161  HB3 ALA B 104      -8.196 -25.993 -29.658  1.00 91.92           H  
ATOM   4162  O   ALA B 104      -8.001 -25.888 -26.549  1.00 91.92           O  
ATOM   4163  N   PHE B 105      -6.134 -24.694 -26.918  1.00 95.78           N  
ATOM   4164  H   PHE B 105      -5.650 -24.039 -27.515  1.00 95.78           H  
ATOM   4165  CA  PHE B 105      -5.407 -25.254 -25.785  1.00 95.78           C  
ATOM   4166  HA  PHE B 105      -5.446 -26.338 -25.893  1.00 95.78           H  
ATOM   4167  C   PHE B 105      -6.051 -24.899 -24.441  1.00 95.78           C  
ATOM   4168  CB  PHE B 105      -3.941 -24.823 -25.836  1.00 95.78           C  
ATOM   4169  HB2 PHE B 105      -3.549 -25.069 -26.823  1.00 95.78           H  
ATOM   4170  HB3 PHE B 105      -3.866 -23.744 -25.694  1.00 95.78           H  
ATOM   4171  O   PHE B 105      -6.200 -25.779 -23.588  1.00 95.78           O  
ATOM   4172  CG  PHE B 105      -3.062 -25.499 -24.813  1.00 95.78           C  
ATOM   4173  CD1 PHE B 105      -2.980 -24.996 -23.502  1.00 95.78           C  
ATOM   4174  HD1 PHE B 105      -3.532 -24.112 -23.219  1.00 95.78           H  
ATOM   4175  CD2 PHE B 105      -2.302 -26.621 -25.188  1.00 95.78           C  
ATOM   4176  HD2 PHE B 105      -2.332 -26.977 -26.207  1.00 95.78           H  
ATOM   4177  CE1 PHE B 105      -2.150 -25.627 -22.562  1.00 95.78           C  
ATOM   4178  HE1 PHE B 105      -2.065 -25.227 -21.563  1.00 95.78           H  
ATOM   4179  CE2 PHE B 105      -1.469 -27.250 -24.249  1.00 95.78           C  
ATOM   4180  HE2 PHE B 105      -0.856 -28.088 -24.543  1.00 95.78           H  
ATOM   4181  CZ  PHE B 105      -1.395 -26.751 -22.938  1.00 95.78           C  
ATOM   4182  HZ  PHE B 105      -0.725 -27.211 -22.227  1.00 95.78           H  
ATOM   4183  N   PHE B 106      -6.510 -23.658 -24.275  1.00 95.22           N  
ATOM   4184  H   PHE B 106      -6.316 -22.986 -25.003  1.00 95.22           H  
ATOM   4185  CA  PHE B 106      -7.185 -23.195 -23.055  1.00 95.22           C  
ATOM   4186  HA  PHE B 106      -6.795 -23.784 -22.225  1.00 95.22           H  
ATOM   4187  C   PHE B 106      -8.707 -23.435 -23.041  1.00 95.22           C  
ATOM   4188  CB  PHE B 106      -6.783 -21.743 -22.761  1.00 95.22           C  
ATOM   4189  HB2 PHE B 106      -7.327 -21.386 -21.886  1.00 95.22           H  
ATOM   4190  HB3 PHE B 106      -7.056 -21.113 -23.608  1.00 95.22           H  
ATOM   4191  O   PHE B 106      -9.397 -22.969 -22.138  1.00 95.22           O  
ATOM   4192  CG  PHE B 106      -5.300 -21.619 -22.477  1.00 95.22           C  
ATOM   4193  CD1 PHE B 106      -4.788 -22.012 -21.226  1.00 95.22           C  
ATOM   4194  HD1 PHE B 106      -5.464 -22.329 -20.447  1.00 95.22           H  
ATOM   4195  CD2 PHE B 106      -4.418 -21.193 -23.485  1.00 95.22           C  
ATOM   4196  HD2 PHE B 106      -4.796 -20.886 -24.449  1.00 95.22           H  
ATOM   4197  CE1 PHE B 106      -3.402 -21.994 -20.989  1.00 95.22           C  
ATOM   4198  HE1 PHE B 106      -3.007 -22.283 -20.026  1.00 95.22           H  
ATOM   4199  CE2 PHE B 106      -3.034 -21.186 -23.255  1.00 95.22           C  
ATOM   4200  HE2 PHE B 106      -2.367 -20.879 -24.046  1.00 95.22           H  
ATOM   4201  CZ  PHE B 106      -2.524 -21.588 -22.008  1.00 95.22           C  
ATOM   4202  HZ  PHE B 106      -1.458 -21.583 -21.831  1.00 95.22           H  
ATOM   4203  N   SER B 107      -9.246 -24.181 -24.015  1.00 90.08           N  
ATOM   4204  H   SER B 107      -8.623 -24.560 -24.714  1.00 90.08           H  
ATOM   4205  CA  SER B 107     -10.692 -24.418 -24.191  1.00 90.08           C  
ATOM   4206  HA  SER B 107     -10.801 -24.987 -25.115  1.00 90.08           H  
ATOM   4207  C   SER B 107     -11.527 -23.137 -24.392  1.00 90.08           C  
ATOM   4208  CB  SER B 107     -11.259 -25.294 -23.063  1.00 90.08           C  
ATOM   4209  HB2 SER B 107     -12.302 -25.526 -23.278  1.00 90.08           H  
ATOM   4210  HB3 SER B 107     -11.219 -24.742 -22.124  1.00 90.08           H  
ATOM   4211  O   SER B 107     -12.732 -23.129 -24.144  1.00 90.08           O  
ATOM   4212  OG  SER B 107     -10.539 -26.510 -22.923  1.00 90.08           O  
ATOM   4213  HG  SER B 107     -10.776 -26.876 -22.068  1.00 90.08           H  
ATOM   4214  N   ILE B 108     -10.898 -22.061 -24.869  1.00 91.42           N  
ATOM   4215  H   ILE B 108      -9.933 -22.179 -25.143  1.00 91.42           H  
ATOM   4216  CA  ILE B 108     -11.504 -20.756 -25.153  1.00 91.42           C  
ATOM   4217  HA  ILE B 108     -12.372 -20.622 -24.508  1.00 91.42           H  
ATOM   4218  C   ILE B 108     -11.988 -20.739 -26.607  1.00 91.42           C  
ATOM   4219  CB  ILE B 108     -10.493 -19.629 -24.822  1.00 91.42           C  
ATOM   4220  HB  ILE B 108      -9.561 -19.832 -25.349  1.00 91.42           H  
ATOM   4221  O   ILE B 108     -11.281 -21.148 -27.531  1.00 91.42           O  
ATOM   4222  CG1 ILE B 108     -10.213 -19.624 -23.300  1.00 91.42           C  
ATOM   4223 HG12 ILE B 108     -11.133 -19.389 -22.764  1.00 91.42           H  
ATOM   4224 HG13 ILE B 108      -9.895 -20.619 -22.989  1.00 91.42           H  
ATOM   4225  CG2 ILE B 108     -11.000 -18.246 -25.264  1.00 91.42           C  
ATOM   4226 HG21 ILE B 108     -11.196 -18.237 -26.336  1.00 91.42           H  
ATOM   4227 HG22 ILE B 108     -10.249 -17.481 -25.065  1.00 91.42           H  
ATOM   4228 HG23 ILE B 108     -11.914 -18.001 -24.723  1.00 91.42           H  
ATOM   4229  CD1 ILE B 108      -9.116 -18.658 -22.841  1.00 91.42           C  
ATOM   4230 HD11 ILE B 108      -9.441 -17.624 -22.963  1.00 91.42           H  
ATOM   4231 HD12 ILE B 108      -8.915 -18.834 -21.785  1.00 91.42           H  
ATOM   4232 HD13 ILE B 108      -8.203 -18.833 -23.410  1.00 91.42           H  
ATOM   4233  N   SER B 109     -13.208 -20.253 -26.845  1.00 84.79           N  
ATOM   4234  H   SER B 109     -13.733 -19.877 -26.068  1.00 84.79           H  
ATOM   4235  CA  SER B 109     -13.722 -20.144 -28.218  1.00 84.79           C  
ATOM   4236  HA  SER B 109     -13.503 -21.089 -28.714  1.00 84.79           H  
ATOM   4237  C   SER B 109     -13.020 -19.009 -28.986  1.00 84.79           C  
ATOM   4238  CB  SER B 109     -15.245 -19.970 -28.238  1.00 84.79           C  
ATOM   4239  HB2 SER B 109     -15.705 -20.676 -27.547  1.00 84.79           H  
ATOM   4240  HB3 SER B 109     -15.604 -20.192 -29.243  1.00 84.79           H  
ATOM   4241  O   SER B 109     -12.702 -17.985 -28.382  1.00 84.79           O  
ATOM   4242  OG  SER B 109     -15.634 -18.650 -27.910  1.00 84.79           O  
ATOM   4243  HG  SER B 109     -15.562 -18.538 -26.959  1.00 84.79           H  
ATOM   4244  N   PRO B 110     -12.846 -19.090 -30.321  1.00 86.09           N  
ATOM   4245  CA  PRO B 110     -12.285 -17.976 -31.093  1.00 86.09           C  
ATOM   4246  HA  PRO B 110     -11.256 -17.819 -30.771  1.00 86.09           H  
ATOM   4247  C   PRO B 110     -13.056 -16.653 -30.926  1.00 86.09           C  
ATOM   4248  CB  PRO B 110     -12.283 -18.454 -32.549  1.00 86.09           C  
ATOM   4249  HB2 PRO B 110     -11.449 -18.029 -33.108  1.00 86.09           H  
ATOM   4250  HB3 PRO B 110     -13.230 -18.207 -33.029  1.00 86.09           H  
ATOM   4251  O   PRO B 110     -12.453 -15.586 -30.958  1.00 86.09           O  
ATOM   4252  CG  PRO B 110     -12.161 -19.971 -32.413  1.00 86.09           C  
ATOM   4253  HG2 PRO B 110     -11.119 -20.241 -32.239  1.00 86.09           H  
ATOM   4254  HG3 PRO B 110     -12.551 -20.491 -33.288  1.00 86.09           H  
ATOM   4255  CD  PRO B 110     -12.984 -20.270 -31.160  1.00 86.09           C  
ATOM   4256  HD2 PRO B 110     -12.592 -21.161 -30.668  1.00 86.09           H  
ATOM   4257  HD3 PRO B 110     -14.032 -20.409 -31.425  1.00 86.09           H  
ATOM   4258  N   ARG B 111     -14.379 -16.714 -30.696  1.00 80.64           N  
ATOM   4259  H   ARG B 111     -14.795 -17.629 -30.604  1.00 80.64           H  
ATOM   4260  CA  ARG B 111     -15.232 -15.532 -30.467  1.00 80.64           C  
ATOM   4261  HA  ARG B 111     -14.976 -14.775 -31.209  1.00 80.64           H  
ATOM   4262  C   ARG B 111     -14.969 -14.882 -29.104  1.00 80.64           C  
ATOM   4263  CB  ARG B 111     -16.708 -15.933 -30.649  1.00 80.64           C  
ATOM   4264  HB2 ARG B 111     -16.786 -16.554 -31.542  1.00 80.64           H  
ATOM   4265  HB3 ARG B 111     -17.032 -16.524 -29.793  1.00 80.64           H  
ATOM   4266  O   ARG B 111     -14.927 -13.659 -29.011  1.00 80.64           O  
ATOM   4267  CG  ARG B 111     -17.650 -14.727 -30.828  1.00 80.64           C  
ATOM   4268  HG2 ARG B 111     -17.656 -14.119 -29.923  1.00 80.64           H  
ATOM   4269  HG3 ARG B 111     -17.299 -14.118 -31.661  1.00 80.64           H  
ATOM   4270  CD  ARG B 111     -19.074 -15.220 -31.128  1.00 80.64           C  
ATOM   4271  HD2 ARG B 111     -19.451 -15.719 -30.235  1.00 80.64           H  
ATOM   4272  HD3 ARG B 111     -19.031 -15.943 -31.942  1.00 80.64           H  
ATOM   4273  NE  ARG B 111     -19.993 -14.130 -31.523  1.00 80.64           N  
ATOM   4274  HE  ARG B 111     -19.603 -13.230 -31.764  1.00 80.64           H  
ATOM   4275  NH1 ARG B 111     -21.973 -15.209 -31.053  1.00 80.64           N  
ATOM   4276 HH11 ARG B 111     -21.455 -16.030 -30.775  1.00 80.64           H  
ATOM   4277 HH12 ARG B 111     -22.975 -15.148 -30.940  1.00 80.64           H  
ATOM   4278  NH2 ARG B 111     -22.016 -13.094 -31.699  1.00 80.64           N  
ATOM   4279 HH21 ARG B 111     -23.022 -13.058 -31.617  1.00 80.64           H  
ATOM   4280 HH22 ARG B 111     -21.579 -12.218 -31.948  1.00 80.64           H  
ATOM   4281  CZ  ARG B 111     -21.313 -14.150 -31.438  1.00 80.64           C  
ATOM   4282  N   GLU B 112     -14.737 -15.691 -28.071  1.00 86.13           N  
ATOM   4283  H   GLU B 112     -14.766 -16.690 -28.220  1.00 86.13           H  
ATOM   4284  CA  GLU B 112     -14.291 -15.206 -26.760  1.00 86.13           C  
ATOM   4285  HA  GLU B 112     -14.937 -14.388 -26.442  1.00 86.13           H  
ATOM   4286  C   GLU B 112     -12.865 -14.647 -26.843  1.00 86.13           C  
ATOM   4287  CB  GLU B 112     -14.410 -16.335 -25.727  1.00 86.13           C  
ATOM   4288  HB2 GLU B 112     -15.450 -16.660 -25.691  1.00 86.13           H  
ATOM   4289  HB3 GLU B 112     -13.799 -17.178 -26.051  1.00 86.13           H  
ATOM   4290  O   GLU B 112     -12.635 -13.519 -26.419  1.00 86.13           O  
ATOM   4291  CG  GLU B 112     -13.971 -15.903 -24.317  1.00 86.13           C  
ATOM   4292  HG2 GLU B 112     -12.919 -15.619 -24.341  1.00 86.13           H  
ATOM   4293  HG3 GLU B 112     -14.548 -15.027 -24.020  1.00 86.13           H  
ATOM   4294  CD  GLU B 112     -14.151 -17.008 -23.267  1.00 86.13           C  
ATOM   4295  OE1 GLU B 112     -13.974 -16.686 -22.065  1.00 86.13           O  
ATOM   4296  OE2 GLU B 112     -14.422 -18.166 -23.665  1.00 86.13           O  
ATOM   4297  N   ALA B 113     -11.931 -15.370 -27.471  1.00 90.63           N  
ATOM   4298  H   ALA B 113     -12.186 -16.292 -27.798  1.00 90.63           H  
ATOM   4299  CA  ALA B 113     -10.535 -14.953 -27.626  1.00 90.63           C  
ATOM   4300  HA  ALA B 113     -10.097 -14.849 -26.633  1.00 90.63           H  
ATOM   4301  C   ALA B 113     -10.369 -13.597 -28.342  1.00 90.63           C  
ATOM   4302  CB  ALA B 113      -9.779 -16.061 -28.371  1.00 90.63           C  
ATOM   4303  HB1 ALA B 113      -9.811 -16.986 -27.795  1.00 90.63           H  
ATOM   4304  HB2 ALA B 113      -8.739 -15.765 -28.504  1.00 90.63           H  
ATOM   4305  HB3 ALA B 113     -10.229 -16.226 -29.350  1.00 90.63           H  
ATOM   4306  O   ALA B 113      -9.445 -12.852 -28.022  1.00 90.63           O  
ATOM   4307  N   MET B 114     -11.268 -13.249 -29.273  1.00 85.83           N  
ATOM   4308  H   MET B 114     -11.965 -13.931 -29.536  1.00 85.83           H  
ATOM   4309  CA  MET B 114     -11.292 -11.933 -29.933  1.00 85.83           C  
ATOM   4310  HA  MET B 114     -10.289 -11.699 -30.289  1.00 85.83           H  
ATOM   4311  C   MET B 114     -11.708 -10.770 -29.018  1.00 85.83           C  
ATOM   4312  CB  MET B 114     -12.249 -11.974 -31.134  1.00 85.83           C  
ATOM   4313  HB2 MET B 114     -13.174 -12.478 -30.858  1.00 85.83           H  
ATOM   4314  HB3 MET B 114     -12.493 -10.950 -31.417  1.00 85.83           H  
ATOM   4315  O   MET B 114     -11.363  -9.629 -29.319  1.00 85.83           O  
ATOM   4316  CG  MET B 114     -11.625 -12.664 -32.350  1.00 85.83           C  
ATOM   4317  HG2 MET B 114     -10.712 -12.133 -32.621  1.00 85.83           H  
ATOM   4318  HG3 MET B 114     -11.345 -13.681 -32.075  1.00 85.83           H  
ATOM   4319  SD  MET B 114     -12.699 -12.740 -33.814  1.00 85.83           S  
ATOM   4320  CE  MET B 114     -12.879 -10.973 -34.189  1.00 85.83           C  
ATOM   4321  HE1 MET B 114     -13.447 -10.482 -33.399  1.00 85.83           H  
ATOM   4322  HE2 MET B 114     -13.416 -10.857 -35.131  1.00 85.83           H  
ATOM   4323  HE3 MET B 114     -11.895 -10.512 -34.273  1.00 85.83           H  
ATOM   4324  N   SER B 115     -12.447 -11.050 -27.941  1.00 87.67           N  
ATOM   4325  H   SER B 115     -12.638 -12.021 -27.737  1.00 87.67           H  
ATOM   4326  CA  SER B 115     -12.943 -10.057 -26.967  1.00 87.67           C  
ATOM   4327  HA  SER B 115     -12.847  -9.056 -27.386  1.00 87.67           H  
ATOM   4328  C   SER B 115     -12.152 -10.076 -25.649  1.00 87.67           C  
ATOM   4329  CB  SER B 115     -14.426 -10.311 -26.673  1.00 87.67           C  
ATOM   4330  HB2 SER B 115     -14.838  -9.450 -26.146  1.00 87.67           H  
ATOM   4331  HB3 SER B 115     -14.517 -11.189 -26.033  1.00 87.67           H  
ATOM   4332  O   SER B 115     -12.436  -9.306 -24.730  1.00 87.67           O  
ATOM   4333  OG  SER B 115     -15.165 -10.531 -27.862  1.00 87.67           O  
ATOM   4334  HG  SER B 115     -14.932 -11.393 -28.214  1.00 87.67           H  
ATOM   4335  N   LEU B 116     -11.195 -11.000 -25.548  1.00 92.65           N  
ATOM   4336  H   LEU B 116     -11.027 -11.576 -26.360  1.00 92.65           H  
ATOM   4337  CA  LEU B 116     -10.369 -11.265 -24.382  1.00 92.65           C  
ATOM   4338  HA  LEU B 116     -10.948 -11.041 -23.486  1.00 92.65           H  
ATOM   4339  C   LEU B 116      -9.134 -10.362 -24.409  1.00 92.65           C  
ATOM   4340  CB  LEU B 116     -10.029 -12.767 -24.407  1.00 92.65           C  
ATOM   4341  HB2 LEU B 116     -10.962 -13.326 -24.476  1.00 92.65           H  
ATOM   4342  HB3 LEU B 116      -9.447 -12.971 -25.306  1.00 92.65           H  
ATOM   4343  O   LEU B 116      -8.345 -10.399 -25.363  1.00 92.65           O  
ATOM   4344  CG  LEU B 116      -9.253 -13.306 -23.200  1.00 92.65           C  
ATOM   4345  HG  LEU B 116      -8.285 -12.811 -23.129  1.00 92.65           H  
ATOM   4346  CD1 LEU B 116     -10.009 -13.098 -21.899  1.00 92.65           C  
ATOM   4347 HD11 LEU B 116      -9.514 -13.660 -21.106  1.00 92.65           H  
ATOM   4348 HD12 LEU B 116     -11.040 -13.436 -22.003  1.00 92.65           H  
ATOM   4349 HD13 LEU B 116      -9.982 -12.041 -21.632  1.00 92.65           H  
ATOM   4350  CD2 LEU B 116      -9.048 -14.813 -23.365  1.00 92.65           C  
ATOM   4351 HD21 LEU B 116      -8.596 -15.028 -24.334  1.00 92.65           H  
ATOM   4352 HD22 LEU B 116     -10.010 -15.323 -23.310  1.00 92.65           H  
ATOM   4353 HD23 LEU B 116      -8.395 -15.185 -22.576  1.00 92.65           H  
ATOM   4354  N   ASP B 117      -8.942  -9.587 -23.341  1.00 95.36           N  
ATOM   4355  H   ASP B 117      -9.617  -9.598 -22.590  1.00 95.36           H  
ATOM   4356  CA  ASP B 117      -7.779  -8.719 -23.167  1.00 95.36           C  
ATOM   4357  HA  ASP B 117      -7.847  -7.905 -23.888  1.00 95.36           H  
ATOM   4358  C   ASP B 117      -6.484  -9.523 -23.393  1.00 95.36           C  
ATOM   4359  CB  ASP B 117      -7.821  -8.094 -21.762  1.00 95.36           C  
ATOM   4360  HB2 ASP B 117      -8.784  -7.600 -21.633  1.00 95.36           H  
ATOM   4361  HB3 ASP B 117      -7.743  -8.885 -21.017  1.00 95.36           H  
ATOM   4362  O   ASP B 117      -6.304 -10.567 -22.751  1.00 95.36           O  
ATOM   4363  CG  ASP B 117      -6.723  -7.062 -21.495  1.00 95.36           C  
ATOM   4364  OD1 ASP B 117      -5.696  -7.051 -22.201  1.00 95.36           O  
ATOM   4365  OD2 ASP B 117      -6.882  -6.263 -20.551  1.00 95.36           O  
ATOM   4366  N   PRO B 118      -5.572  -9.073 -24.283  1.00 96.32           N  
ATOM   4367  CA  PRO B 118      -4.239  -9.654 -24.408  1.00 96.32           C  
ATOM   4368  HA  PRO B 118      -4.306 -10.579 -24.980  1.00 96.32           H  
ATOM   4369  C   PRO B 118      -3.542  -9.935 -23.068  1.00 96.32           C  
ATOM   4370  CB  PRO B 118      -3.429  -8.629 -25.195  1.00 96.32           C  
ATOM   4371  HB2 PRO B 118      -2.678  -9.113 -25.819  1.00 96.32           H  
ATOM   4372  HB3 PRO B 118      -2.957  -7.943 -24.492  1.00 96.32           H  
ATOM   4373  O   PRO B 118      -2.820 -10.920 -22.970  1.00 96.32           O  
ATOM   4374  CG  PRO B 118      -4.453  -7.855 -26.018  1.00 96.32           C  
ATOM   4375  HG2 PRO B 118      -4.601  -8.343 -26.981  1.00 96.32           H  
ATOM   4376  HG3 PRO B 118      -4.137  -6.823 -26.173  1.00 96.32           H  
ATOM   4377  CD  PRO B 118      -5.727  -7.931 -25.180  1.00 96.32           C  
ATOM   4378  HD2 PRO B 118      -6.597  -8.056 -25.824  1.00 96.32           H  
ATOM   4379  HD3 PRO B 118      -5.829  -7.011 -24.603  1.00 96.32           H  
ATOM   4380  N   GLN B 119      -3.783  -9.136 -22.025  1.00 97.79           N  
ATOM   4381  H   GLN B 119      -4.396  -8.344 -22.157  1.00 97.79           H  
ATOM   4382  CA  GLN B 119      -3.239  -9.360 -20.682  1.00 97.79           C  
ATOM   4383  HA  GLN B 119      -2.153  -9.415 -20.750  1.00 97.79           H  
ATOM   4384  C   GLN B 119      -3.722 -10.686 -20.069  1.00 97.79           C  
ATOM   4385  CB  GLN B 119      -3.603  -8.174 -19.773  1.00 97.79           C  
ATOM   4386  HB2 GLN B 119      -4.687  -8.080 -19.713  1.00 97.79           H  
ATOM   4387  HB3 GLN B 119      -3.219  -8.370 -18.772  1.00 97.79           H  
ATOM   4388  O   GLN B 119      -2.903 -11.464 -19.583  1.00 97.79           O  
ATOM   4389  CG  GLN B 119      -2.997  -6.857 -20.283  1.00 97.79           C  
ATOM   4390  HG2 GLN B 119      -3.358  -6.642 -21.289  1.00 97.79           H  
ATOM   4391  HG3 GLN B 119      -1.912  -6.960 -20.317  1.00 97.79           H  
ATOM   4392  CD  GLN B 119      -3.330  -5.667 -19.399  1.00 97.79           C  
ATOM   4393  NE2 GLN B 119      -4.548  -5.175 -19.412  1.00 97.79           N  
ATOM   4394 HE21 GLN B 119      -4.740  -4.391 -18.805  1.00 97.79           H  
ATOM   4395 HE22 GLN B 119      -5.281  -5.604 -19.959  1.00 97.79           H  
ATOM   4396  OE1 GLN B 119      -2.491  -5.170 -18.670  1.00 97.79           O  
ATOM   4397  N   GLN B 120      -5.023 -11.006 -20.161  1.00 97.76           N  
ATOM   4398  H   GLN B 120      -5.633 -10.388 -20.676  1.00 97.76           H  
ATOM   4399  CA  GLN B 120      -5.552 -12.306 -19.712  1.00 97.76           C  
ATOM   4400  HA  GLN B 120      -5.225 -12.481 -18.688  1.00 97.76           H  
ATOM   4401  C   GLN B 120      -5.000 -13.465 -20.565  1.00 97.76           C  
ATOM   4402  CB  GLN B 120      -7.098 -12.329 -19.734  1.00 97.76           C  
ATOM   4403  HB2 GLN B 120      -7.405 -13.332 -19.435  1.00 97.76           H  
ATOM   4404  HB3 GLN B 120      -7.448 -12.160 -20.752  1.00 97.76           H  
ATOM   4405  O   GLN B 120      -4.790 -14.565 -20.055  1.00 97.76           O  
ATOM   4406  CG  GLN B 120      -7.783 -11.313 -18.795  1.00 97.76           C  
ATOM   4407  HG2 GLN B 120      -7.247 -11.298 -17.846  1.00 97.76           H  
ATOM   4408  HG3 GLN B 120      -7.702 -10.316 -19.228  1.00 97.76           H  
ATOM   4409  CD  GLN B 120      -9.268 -11.605 -18.507  1.00 97.76           C  
ATOM   4410  NE2 GLN B 120      -9.994 -10.712 -17.873  1.00 97.76           N  
ATOM   4411 HE21 GLN B 120      -9.602  -9.851 -17.520  1.00 97.76           H  
ATOM   4412 HE22 GLN B 120     -10.974 -10.919 -17.741  1.00 97.76           H  
ATOM   4413  OE1 GLN B 120      -9.818 -12.658 -18.810  1.00 97.76           O  
ATOM   4414  N   ARG B 121      -4.735 -13.221 -21.857  1.00 97.34           N  
ATOM   4415  H   ARG B 121      -4.927 -12.289 -22.196  1.00 97.34           H  
ATOM   4416  CA  ARG B 121      -4.177 -14.215 -22.794  1.00 97.34           C  
ATOM   4417  HA  ARG B 121      -4.703 -15.160 -22.657  1.00 97.34           H  
ATOM   4418  C   ARG B 121      -2.716 -14.541 -22.490  1.00 97.34           C  
ATOM   4419  CB  ARG B 121      -4.381 -13.743 -24.248  1.00 97.34           C  
ATOM   4420  HB2 ARG B 121      -3.938 -14.472 -24.926  1.00 97.34           H  
ATOM   4421  HB3 ARG B 121      -3.893 -12.783 -24.415  1.00 97.34           H  
ATOM   4422  O   ARG B 121      -2.367 -15.712 -22.377  1.00 97.34           O  
ATOM   4423  CG  ARG B 121      -5.884 -13.620 -24.525  1.00 97.34           C  
ATOM   4424  HG2 ARG B 121      -6.280 -12.763 -23.981  1.00 97.34           H  
ATOM   4425  HG3 ARG B 121      -6.363 -14.515 -24.129  1.00 97.34           H  
ATOM   4426  CD  ARG B 121      -6.271 -13.488 -25.999  1.00 97.34           C  
ATOM   4427  HD2 ARG B 121      -7.269 -13.906 -26.127  1.00 97.34           H  
ATOM   4428  HD3 ARG B 121      -5.587 -14.074 -26.613  1.00 97.34           H  
ATOM   4429  NE  ARG B 121      -6.327 -12.089 -26.434  1.00 97.34           N  
ATOM   4430  HE  ARG B 121      -7.009 -11.502 -25.975  1.00 97.34           H  
ATOM   4431  NH1 ARG B 121      -4.840 -12.213 -28.179  1.00 97.34           N  
ATOM   4432 HH11 ARG B 121      -4.496 -13.114 -27.879  1.00 97.34           H  
ATOM   4433 HH12 ARG B 121      -4.465 -11.828 -29.034  1.00 97.34           H  
ATOM   4434  NH2 ARG B 121      -5.984 -10.341 -27.808  1.00 97.34           N  
ATOM   4435 HH21 ARG B 121      -5.328  -9.861 -28.407  1.00 97.34           H  
ATOM   4436 HH22 ARG B 121      -6.716  -9.868 -27.297  1.00 97.34           H  
ATOM   4437  CZ  ARG B 121      -5.717 -11.564 -27.472  1.00 97.34           C  
ATOM   4438  N   LEU B 122      -1.898 -13.513 -22.271  1.00 97.77           N  
ATOM   4439  H   LEU B 122      -2.271 -12.582 -22.394  1.00 97.77           H  
ATOM   4440  CA  LEU B 122      -0.505 -13.652 -21.849  1.00 97.77           C  
ATOM   4441  HA  LEU B 122       0.023 -14.287 -22.561  1.00 97.77           H  
ATOM   4442  C   LEU B 122      -0.400 -14.335 -20.482  1.00 97.77           C  
ATOM   4443  CB  LEU B 122       0.154 -12.263 -21.802  1.00 97.77           C  
ATOM   4444  HB2 LEU B 122      -0.471 -11.610 -21.192  1.00 97.77           H  
ATOM   4445  HB3 LEU B 122       1.120 -12.356 -21.306  1.00 97.77           H  
ATOM   4446  O   LEU B 122       0.439 -15.213 -20.318  1.00 97.77           O  
ATOM   4447  CG  LEU B 122       0.378 -11.613 -23.179  1.00 97.77           C  
ATOM   4448  HG  LEU B 122      -0.530 -11.672 -23.779  1.00 97.77           H  
ATOM   4449  CD1 LEU B 122       0.737 -10.141 -22.981  1.00 97.77           C  
ATOM   4450 HD11 LEU B 122      -0.063  -9.644 -22.432  1.00 97.77           H  
ATOM   4451 HD12 LEU B 122       1.670 -10.047 -22.425  1.00 97.77           H  
ATOM   4452 HD13 LEU B 122       0.838  -9.658 -23.953  1.00 97.77           H  
ATOM   4453  CD2 LEU B 122       1.514 -12.280 -23.954  1.00 97.77           C  
ATOM   4454 HD21 LEU B 122       1.649 -11.778 -24.912  1.00 97.77           H  
ATOM   4455 HD22 LEU B 122       1.270 -13.324 -24.151  1.00 97.77           H  
ATOM   4456 HD23 LEU B 122       2.440 -12.226 -23.382  1.00 97.77           H  
ATOM   4457  N   LEU B 123      -1.261 -13.981 -19.521  1.00 98.51           N  
ATOM   4458  H   LEU B 123      -1.905 -13.223 -19.696  1.00 98.51           H  
ATOM   4459  CA  LEU B 123      -1.274 -14.622 -18.203  1.00 98.51           C  
ATOM   4460  HA  LEU B 123      -0.284 -14.517 -17.761  1.00 98.51           H  
ATOM   4461  C   LEU B 123      -1.529 -16.136 -18.300  1.00 98.51           C  
ATOM   4462  CB  LEU B 123      -2.306 -13.924 -17.296  1.00 98.51           C  
ATOM   4463  HB2 LEU B 123      -3.216 -13.753 -17.871  1.00 98.51           H  
ATOM   4464  HB3 LEU B 123      -2.563 -14.589 -16.472  1.00 98.51           H  
ATOM   4465  O   LEU B 123      -0.823 -16.892 -17.644  1.00 98.51           O  
ATOM   4466  CG  LEU B 123      -1.809 -12.591 -16.701  1.00 98.51           C  
ATOM   4467  HG  LEU B 123      -1.333 -11.994 -17.478  1.00 98.51           H  
ATOM   4468  CD1 LEU B 123      -2.989 -11.801 -16.135  1.00 98.51           C  
ATOM   4469 HD11 LEU B 123      -3.697 -11.582 -16.934  1.00 98.51           H  
ATOM   4470 HD12 LEU B 123      -2.637 -10.856 -15.722  1.00 98.51           H  
ATOM   4471 HD13 LEU B 123      -3.491 -12.379 -15.359  1.00 98.51           H  
ATOM   4472  CD2 LEU B 123      -0.808 -12.802 -15.559  1.00 98.51           C  
ATOM   4473 HD21 LEU B 123       0.060 -13.356 -15.917  1.00 98.51           H  
ATOM   4474 HD22 LEU B 123      -1.277 -13.365 -14.752  1.00 98.51           H  
ATOM   4475 HD23 LEU B 123      -0.475 -11.836 -15.180  1.00 98.51           H  
ATOM   4476  N   LEU B 124      -2.467 -16.594 -19.140  1.00 98.29           N  
ATOM   4477  H   LEU B 124      -3.009 -15.924 -19.665  1.00 98.29           H  
ATOM   4478  CA  LEU B 124      -2.733 -18.029 -19.340  1.00 98.29           C  
ATOM   4479  HA  LEU B 124      -3.013 -18.474 -18.385  1.00 98.29           H  
ATOM   4480  C   LEU B 124      -1.492 -18.798 -19.823  1.00 98.29           C  
ATOM   4481  CB  LEU B 124      -3.886 -18.202 -20.347  1.00 98.29           C  
ATOM   4482  HB2 LEU B 124      -3.861 -19.214 -20.750  1.00 98.29           H  
ATOM   4483  HB3 LEU B 124      -3.722 -17.523 -21.184  1.00 98.29           H  
ATOM   4484  O   LEU B 124      -1.118 -19.808 -19.223  1.00 98.29           O  
ATOM   4485  CG  LEU B 124      -5.281 -17.955 -19.755  1.00 98.29           C  
ATOM   4486  HG  LEU B 124      -5.268 -17.070 -19.119  1.00 98.29           H  
ATOM   4487  CD1 LEU B 124      -6.277 -17.734 -20.893  1.00 98.29           C  
ATOM   4488 HD11 LEU B 124      -7.279 -17.605 -20.482  1.00 98.29           H  
ATOM   4489 HD12 LEU B 124      -6.000 -16.833 -21.442  1.00 98.29           H  
ATOM   4490 HD13 LEU B 124      -6.261 -18.588 -21.570  1.00 98.29           H  
ATOM   4491  CD2 LEU B 124      -5.770 -19.153 -18.934  1.00 98.29           C  
ATOM   4492 HD21 LEU B 124      -5.925 -20.014 -19.584  1.00 98.29           H  
ATOM   4493 HD22 LEU B 124      -5.031 -19.421 -18.179  1.00 98.29           H  
ATOM   4494 HD23 LEU B 124      -6.707 -18.905 -18.435  1.00 98.29           H  
ATOM   4495  N   GLU B 125      -0.845 -18.312 -20.885  1.00 98.05           N  
ATOM   4496  H   GLU B 125      -1.206 -17.478 -21.327  1.00 98.05           H  
ATOM   4497  CA  GLU B 125       0.337 -18.955 -21.473  1.00 98.05           C  
ATOM   4498  HA  GLU B 125       0.136 -20.017 -21.612  1.00 98.05           H  
ATOM   4499  C   GLU B 125       1.551 -18.879 -20.534  1.00 98.05           C  
ATOM   4500  CB  GLU B 125       0.629 -18.343 -22.859  1.00 98.05           C  
ATOM   4501  HB2 GLU B 125       0.644 -17.256 -22.781  1.00 98.05           H  
ATOM   4502  HB3 GLU B 125       1.607 -18.685 -23.198  1.00 98.05           H  
ATOM   4503  O   GLU B 125       2.188 -19.895 -20.256  1.00 98.05           O  
ATOM   4504  CG  GLU B 125      -0.431 -18.787 -23.886  1.00 98.05           C  
ATOM   4505  HG2 GLU B 125      -0.396 -19.875 -23.937  1.00 98.05           H  
ATOM   4506  HG3 GLU B 125      -1.419 -18.498 -23.526  1.00 98.05           H  
ATOM   4507  CD  GLU B 125      -0.254 -18.234 -25.313  1.00 98.05           C  
ATOM   4508  OE1 GLU B 125      -1.026 -18.691 -26.197  1.00 98.05           O  
ATOM   4509  OE2 GLU B 125       0.619 -17.363 -25.527  1.00 98.05           O  
ATOM   4510  N   VAL B 126       1.832 -17.704 -19.963  1.00 98.34           N  
ATOM   4511  H   VAL B 126       1.243 -16.912 -20.181  1.00 98.34           H  
ATOM   4512  CA  VAL B 126       2.989 -17.495 -19.080  1.00 98.34           C  
ATOM   4513  HA  VAL B 126       3.860 -17.937 -19.564  1.00 98.34           H  
ATOM   4514  C   VAL B 126       2.825 -18.229 -17.742  1.00 98.34           C  
ATOM   4515  CB  VAL B 126       3.274 -15.988 -18.904  1.00 98.34           C  
ATOM   4516  HB  VAL B 126       2.394 -15.493 -18.494  1.00 98.34           H  
ATOM   4517  O   VAL B 126       3.806 -18.768 -17.232  1.00 98.34           O  
ATOM   4518  CG1 VAL B 126       4.465 -15.710 -17.982  1.00 98.34           C  
ATOM   4519 HG11 VAL B 126       5.357 -16.184 -18.393  1.00 98.34           H  
ATOM   4520 HG12 VAL B 126       4.625 -14.636 -17.892  1.00 98.34           H  
ATOM   4521 HG13 VAL B 126       4.278 -16.116 -16.988  1.00 98.34           H  
ATOM   4522  CG2 VAL B 126       3.657 -15.346 -20.247  1.00 98.34           C  
ATOM   4523 HG21 VAL B 126       2.856 -15.470 -20.977  1.00 98.34           H  
ATOM   4524 HG22 VAL B 126       3.839 -14.280 -20.113  1.00 98.34           H  
ATOM   4525 HG23 VAL B 126       4.553 -15.828 -20.637  1.00 98.34           H  
ATOM   4526  N   SER B 127       1.614 -18.339 -17.182  1.00 98.73           N  
ATOM   4527  H   SER B 127       0.825 -17.866 -17.600  1.00 98.73           H  
ATOM   4528  CA  SER B 127       1.376 -19.185 -16.002  1.00 98.73           C  
ATOM   4529  HA  SER B 127       2.101 -18.919 -15.233  1.00 98.73           H  
ATOM   4530  C   SER B 127       1.583 -20.670 -16.301  1.00 98.73           C  
ATOM   4531  CB  SER B 127      -0.030 -18.984 -15.427  1.00 98.73           C  
ATOM   4532  HB2 SER B 127      -0.235 -19.775 -14.705  1.00 98.73           H  
ATOM   4533  HB3 SER B 127      -0.769 -19.047 -16.225  1.00 98.73           H  
ATOM   4534  O   SER B 127       2.214 -21.350 -15.493  1.00 98.73           O  
ATOM   4535  OG  SER B 127      -0.133 -17.739 -14.764  1.00 98.73           O  
ATOM   4536  HG  SER B 127       0.595 -17.653 -14.144  1.00 98.73           H  
ATOM   4537  N   TRP B 128       1.115 -21.177 -17.450  1.00 98.52           N  
ATOM   4538  H   TRP B 128       0.623 -20.572 -18.093  1.00 98.52           H  
ATOM   4539  CA  TRP B 128       1.355 -22.570 -17.849  1.00 98.52           C  
ATOM   4540  HA  TRP B 128       0.958 -23.233 -17.080  1.00 98.52           H  
ATOM   4541  C   TRP B 128       2.858 -22.866 -17.963  1.00 98.52           C  
ATOM   4542  CB  TRP B 128       0.633 -22.874 -19.170  1.00 98.52           C  
ATOM   4543  HB2 TRP B 128       1.038 -22.245 -19.963  1.00 98.52           H  
ATOM   4544  HB3 TRP B 128      -0.421 -22.620 -19.059  1.00 98.52           H  
ATOM   4545  O   TRP B 128       3.360 -23.823 -17.372  1.00 98.52           O  
ATOM   4546  CG  TRP B 128       0.733 -24.307 -19.598  1.00 98.52           C  
ATOM   4547  CD1 TRP B 128       1.804 -24.883 -20.192  1.00 98.52           C  
ATOM   4548  HD1 TRP B 128       2.718 -24.370 -20.450  1.00 98.52           H  
ATOM   4549  CD2 TRP B 128      -0.231 -25.384 -19.395  1.00 98.52           C  
ATOM   4550  CE2 TRP B 128       0.354 -26.604 -19.847  1.00 98.52           C  
ATOM   4551  CE3 TRP B 128      -1.531 -25.458 -18.846  1.00 98.52           C  
ATOM   4552  HE3 TRP B 128      -1.992 -24.553 -18.479  1.00 98.52           H  
ATOM   4553  NE1 TRP B 128       1.591 -26.241 -20.328  1.00 98.52           N  
ATOM   4554  HE1 TRP B 128       2.314 -26.887 -20.612  1.00 98.52           H  
ATOM   4555  CH2 TRP B 128      -1.602 -27.873 -19.209  1.00 98.52           C  
ATOM   4556  HH2 TRP B 128      -2.116 -28.819 -19.124  1.00 98.52           H  
ATOM   4557  CZ2 TRP B 128      -0.299 -27.837 -19.730  1.00 98.52           C  
ATOM   4558  HZ2 TRP B 128       0.205 -28.744 -20.029  1.00 98.52           H  
ATOM   4559  CZ3 TRP B 128      -2.219 -26.685 -18.777  1.00 98.52           C  
ATOM   4560  HZ3 TRP B 128      -3.217 -26.720 -18.366  1.00 98.52           H  
ATOM   4561  N   GLU B 129       3.594 -22.004 -18.667  1.00 98.14           N  
ATOM   4562  H   GLU B 129       3.121 -21.247 -19.140  1.00 98.14           H  
ATOM   4563  CA  GLU B 129       5.043 -22.132 -18.842  1.00 98.14           C  
ATOM   4564  HA  GLU B 129       5.268 -23.106 -19.276  1.00 98.14           H  
ATOM   4565  C   GLU B 129       5.819 -22.035 -17.526  1.00 98.14           C  
ATOM   4566  CB  GLU B 129       5.542 -21.038 -19.789  1.00 98.14           C  
ATOM   4567  HB2 GLU B 129       6.631 -21.012 -19.746  1.00 98.14           H  
ATOM   4568  HB3 GLU B 129       5.159 -20.071 -19.461  1.00 98.14           H  
ATOM   4569  O   GLU B 129       6.795 -22.764 -17.341  1.00 98.14           O  
ATOM   4570  CG  GLU B 129       5.123 -21.301 -21.238  1.00 98.14           C  
ATOM   4571  HG2 GLU B 129       5.570 -22.242 -21.559  1.00 98.14           H  
ATOM   4572  HG3 GLU B 129       4.040 -21.409 -21.299  1.00 98.14           H  
ATOM   4573  CD  GLU B 129       5.579 -20.188 -22.184  1.00 98.14           C  
ATOM   4574  OE1 GLU B 129       5.176 -20.227 -23.364  1.00 98.14           O  
ATOM   4575  OE2 GLU B 129       6.404 -19.325 -21.798  1.00 98.14           O  
ATOM   4576  N   ALA B 130       5.400 -21.168 -16.598  1.00 98.74           N  
ATOM   4577  H   ALA B 130       4.623 -20.560 -16.816  1.00 98.74           H  
ATOM   4578  CA  ALA B 130       6.045 -21.036 -15.294  1.00 98.74           C  
ATOM   4579  HA  ALA B 130       7.108 -20.853 -15.453  1.00 98.74           H  
ATOM   4580  C   ALA B 130       5.922 -22.328 -14.467  1.00 98.74           C  
ATOM   4581  CB  ALA B 130       5.454 -19.823 -14.563  1.00 98.74           C  
ATOM   4582  HB1 ALA B 130       4.399 -19.991 -14.350  1.00 98.74           H  
ATOM   4583  HB2 ALA B 130       5.991 -19.658 -13.629  1.00 98.74           H  
ATOM   4584  HB3 ALA B 130       5.556 -18.928 -15.177  1.00 98.74           H  
ATOM   4585  O   ALA B 130       6.889 -22.722 -13.813  1.00 98.74           O  
ATOM   4586  N   ILE B 131       4.774 -23.014 -14.537  1.00 98.73           N  
ATOM   4587  H   ILE B 131       4.028 -22.632 -15.101  1.00 98.73           H  
ATOM   4588  CA  ILE B 131       4.540 -24.298 -13.858  1.00 98.73           C  
ATOM   4589  HA  ILE B 131       4.912 -24.228 -12.836  1.00 98.73           H  
ATOM   4590  C   ILE B 131       5.333 -25.431 -14.533  1.00 98.73           C  
ATOM   4591  CB  ILE B 131       3.027 -24.599 -13.786  1.00 98.73           C  
ATOM   4592  HB  ILE B 131       2.642 -24.644 -14.804  1.00 98.73           H  
ATOM   4593  O   ILE B 131       6.018 -26.189 -13.848  1.00 98.73           O  
ATOM   4594  CG1 ILE B 131       2.234 -23.521 -13.008  1.00 98.73           C  
ATOM   4595 HG12 ILE B 131       2.341 -23.685 -11.936  1.00 98.73           H  
ATOM   4596 HG13 ILE B 131       2.629 -22.528 -13.222  1.00 98.73           H  
ATOM   4597  CG2 ILE B 131       2.805 -25.955 -13.094  1.00 98.73           C  
ATOM   4598 HG21 ILE B 131       3.219 -26.770 -13.688  1.00 98.73           H  
ATOM   4599 HG22 ILE B 131       3.278 -25.951 -12.113  1.00 98.73           H  
ATOM   4600 HG23 ILE B 131       1.739 -26.141 -12.959  1.00 98.73           H  
ATOM   4601  CD1 ILE B 131       0.742 -23.509 -13.378  1.00 98.73           C  
ATOM   4602 HD11 ILE B 131       0.273 -24.467 -13.152  1.00 98.73           H  
ATOM   4603 HD12 ILE B 131       0.237 -22.728 -12.809  1.00 98.73           H  
ATOM   4604 HD13 ILE B 131       0.624 -23.302 -14.441  1.00 98.73           H  
ATOM   4605  N   GLU B 132       5.353 -25.507 -15.870  1.00 97.81           N  
ATOM   4606  H   GLU B 132       4.761 -24.887 -16.404  1.00 97.81           H  
ATOM   4607  CA  GLU B 132       6.194 -26.488 -16.580  1.00 97.81           C  
ATOM   4608  HA  GLU B 132       5.925 -27.489 -16.243  1.00 97.81           H  
ATOM   4609  C   GLU B 132       7.696 -26.299 -16.291  1.00 97.81           C  
ATOM   4610  CB  GLU B 132       5.991 -26.402 -18.102  1.00 97.81           C  
ATOM   4611  HB2 GLU B 132       6.825 -26.924 -18.570  1.00 97.81           H  
ATOM   4612  HB3 GLU B 132       6.027 -25.361 -18.421  1.00 97.81           H  
ATOM   4613  O   GLU B 132       8.448 -27.281 -16.230  1.00 97.81           O  
ATOM   4614  CG  GLU B 132       4.695 -27.054 -18.605  1.00 97.81           C  
ATOM   4615  HG2 GLU B 132       4.584 -28.022 -18.115  1.00 97.81           H  
ATOM   4616  HG3 GLU B 132       3.846 -26.431 -18.324  1.00 97.81           H  
ATOM   4617  CD  GLU B 132       4.696 -27.283 -20.131  1.00 97.81           C  
ATOM   4618  OE1 GLU B 132       3.787 -28.003 -20.610  1.00 97.81           O  
ATOM   4619  OE2 GLU B 132       5.616 -26.804 -20.838  1.00 97.81           O  
ATOM   4620  N   ARG B 133       8.145 -25.048 -16.107  1.00 97.55           N  
ATOM   4621  H   ARG B 133       7.484 -24.297 -16.244  1.00 97.55           H  
ATOM   4622  CA  ARG B 133       9.520 -24.699 -15.705  1.00 97.55           C  
ATOM   4623  HA  ARG B 133      10.221 -25.332 -16.250  1.00 97.55           H  
ATOM   4624  C   ARG B 133       9.811 -24.989 -14.227  1.00 97.55           C  
ATOM   4625  CB  ARG B 133       9.821 -23.232 -16.061  1.00 97.55           C  
ATOM   4626  HB2 ARG B 133       8.999 -22.604 -15.719  1.00 97.55           H  
ATOM   4627  HB3 ARG B 133      10.722 -22.918 -15.535  1.00 97.55           H  
ATOM   4628  O   ARG B 133      10.970 -25.212 -13.905  1.00 97.55           O  
ATOM   4629  CG  ARG B 133      10.053 -23.020 -17.571  1.00 97.55           C  
ATOM   4630  HG2 ARG B 133      10.965 -23.536 -17.871  1.00 97.55           H  
ATOM   4631  HG3 ARG B 133       9.214 -23.421 -18.140  1.00 97.55           H  
ATOM   4632  CD  ARG B 133      10.191 -21.520 -17.863  1.00 97.55           C  
ATOM   4633  HD2 ARG B 133      10.974 -21.108 -17.226  1.00 97.55           H  
ATOM   4634  HD3 ARG B 133       9.249 -21.044 -17.589  1.00 97.55           H  
ATOM   4635  NE  ARG B 133      10.467 -21.208 -19.283  1.00 97.55           N  
ATOM   4636  HE  ARG B 133       9.665 -21.200 -19.898  1.00 97.55           H  
ATOM   4637  NH1 ARG B 133      12.723 -20.791 -19.115  1.00 97.55           N  
ATOM   4638 HH11 ARG B 133      12.711 -21.056 -18.141  1.00 97.55           H  
ATOM   4639 HH12 ARG B 133      13.592 -20.886 -19.621  1.00 97.55           H  
ATOM   4640  NH2 ARG B 133      11.738 -20.572 -21.072  1.00 97.55           N  
ATOM   4641 HH21 ARG B 133      12.666 -20.391 -21.427  1.00 97.55           H  
ATOM   4642 HH22 ARG B 133      10.936 -20.554 -21.685  1.00 97.55           H  
ATOM   4643  CZ  ARG B 133      11.630 -20.861 -19.809  1.00 97.55           C  
ATOM   4644  N   ALA B 134       8.792 -25.089 -13.369  1.00 98.09           N  
ATOM   4645  H   ALA B 134       7.861 -24.872 -13.695  1.00 98.09           H  
ATOM   4646  CA  ALA B 134       8.926 -25.627 -12.010  1.00 98.09           C  
ATOM   4647  HA  ALA B 134       9.826 -25.203 -11.564  1.00 98.09           H  
ATOM   4648  C   ALA B 134       9.105 -27.159 -11.972  1.00 98.09           C  
ATOM   4649  CB  ALA B 134       7.720 -25.195 -11.159  1.00 98.09           C  
ATOM   4650  HB1 ALA B 134       6.821 -25.720 -11.482  1.00 98.09           H  
ATOM   4651  HB2 ALA B 134       7.550 -24.121 -11.236  1.00 98.09           H  
ATOM   4652  HB3 ALA B 134       7.907 -25.449 -10.115  1.00 98.09           H  
ATOM   4653  O   ALA B 134       9.186 -27.738 -10.895  1.00 98.09           O  
ATOM   4654  N   GLY B 135       9.122 -27.845 -13.123  1.00 97.53           N  
ATOM   4655  H   GLY B 135       9.030 -27.336 -13.991  1.00 97.53           H  
ATOM   4656  CA  GLY B 135       9.155 -29.310 -13.170  1.00 97.53           C  
ATOM   4657  HA2 GLY B 135       9.927 -29.678 -12.495  1.00 97.53           H  
ATOM   4658  HA3 GLY B 135       9.397 -29.629 -14.183  1.00 97.53           H  
ATOM   4659  C   GLY B 135       7.825 -29.959 -12.769  1.00 97.53           C  
ATOM   4660  O   GLY B 135       7.803 -31.129 -12.399  1.00 97.53           O  
ATOM   4661  N   GLN B 136       6.713 -29.225 -12.848  1.00 97.39           N  
ATOM   4662  H   GLN B 136       6.776 -28.275 -13.187  1.00 97.39           H  
ATOM   4663  CA  GLN B 136       5.390 -29.688 -12.431  1.00 97.39           C  
ATOM   4664  HA  GLN B 136       5.479 -30.645 -11.917  1.00 97.39           H  
ATOM   4665  C   GLN B 136       4.470 -29.888 -13.645  1.00 97.39           C  
ATOM   4666  CB  GLN B 136       4.799 -28.675 -11.438  1.00 97.39           C  
ATOM   4667  HB2 GLN B 136       3.785 -28.982 -11.180  1.00 97.39           H  
ATOM   4668  HB3 GLN B 136       4.752 -27.703 -11.929  1.00 97.39           H  
ATOM   4669  O   GLN B 136       4.522 -29.116 -14.601  1.00 97.39           O  
ATOM   4670  CG  GLN B 136       5.623 -28.530 -10.142  1.00 97.39           C  
ATOM   4671  HG2 GLN B 136       6.657 -28.287 -10.384  1.00 97.39           H  
ATOM   4672  HG3 GLN B 136       5.618 -29.477  -9.601  1.00 97.39           H  
ATOM   4673  CD  GLN B 136       5.097 -27.432  -9.223  1.00 97.39           C  
ATOM   4674  NE2 GLN B 136       5.784 -27.126  -8.145  1.00 97.39           N  
ATOM   4675 HE21 GLN B 136       6.663 -27.578  -7.941  1.00 97.39           H  
ATOM   4676 HE22 GLN B 136       5.433 -26.342  -7.614  1.00 97.39           H  
ATOM   4677  OE1 GLN B 136       4.054 -26.830  -9.443  1.00 97.39           O  
ATOM   4678  N   ASP B 137       3.594 -30.896 -13.595  1.00 97.22           N  
ATOM   4679  H   ASP B 137       3.589 -31.491 -12.778  1.00 97.22           H  
ATOM   4680  CA  ASP B 137       2.456 -31.013 -14.516  1.00 97.22           C  
ATOM   4681  HA  ASP B 137       2.791 -30.804 -15.531  1.00 97.22           H  
ATOM   4682  C   ASP B 137       1.367 -29.997 -14.102  1.00 97.22           C  
ATOM   4683  CB  ASP B 137       1.928 -32.464 -14.514  1.00 97.22           C  
ATOM   4684  HB2 ASP B 137       2.709 -33.112 -14.914  1.00 97.22           H  
ATOM   4685  HB3 ASP B 137       1.740 -32.774 -13.486  1.00 97.22           H  
ATOM   4686  O   ASP B 137       0.790 -30.147 -13.020  1.00 97.22           O  
ATOM   4687  CG  ASP B 137       0.643 -32.680 -15.335  1.00 97.22           C  
ATOM   4688  OD1 ASP B 137       0.112 -31.708 -15.923  1.00 97.22           O  
ATOM   4689  OD2 ASP B 137       0.174 -33.832 -15.428  1.00 97.22           O  
ATOM   4690  N   PRO B 138       1.023 -28.993 -14.936  1.00 97.76           N  
ATOM   4691  CA  PRO B 138       0.010 -27.997 -14.582  1.00 97.76           C  
ATOM   4692  HA  PRO B 138       0.327 -27.494 -13.669  1.00 97.76           H  
ATOM   4693  C   PRO B 138      -1.385 -28.577 -14.321  1.00 97.76           C  
ATOM   4694  CB  PRO B 138      -0.003 -26.991 -15.740  1.00 97.76           C  
ATOM   4695  HB2 PRO B 138      -0.171 -25.973 -15.389  1.00 97.76           H  
ATOM   4696  HB3 PRO B 138      -0.766 -27.273 -16.466  1.00 97.76           H  
ATOM   4697  O   PRO B 138      -2.151 -27.999 -13.554  1.00 97.76           O  
ATOM   4698  CG  PRO B 138       1.378 -27.148 -16.374  1.00 97.76           C  
ATOM   4699  HG2 PRO B 138       2.120 -26.578 -15.815  1.00 97.76           H  
ATOM   4700  HG3 PRO B 138       1.391 -26.850 -17.422  1.00 97.76           H  
ATOM   4701  CD  PRO B 138       1.651 -28.636 -16.202  1.00 97.76           C  
ATOM   4702  HD2 PRO B 138       2.728 -28.806 -16.205  1.00 97.76           H  
ATOM   4703  HD3 PRO B 138       1.183 -29.192 -17.014  1.00 97.76           H  
ATOM   4704  N   MET B 139      -1.724 -29.731 -14.907  1.00 94.79           N  
ATOM   4705  H   MET B 139      -1.021 -30.220 -15.443  1.00 94.79           H  
ATOM   4706  CA  MET B 139      -3.001 -30.410 -14.661  1.00 94.79           C  
ATOM   4707  HA  MET B 139      -3.778 -29.660 -14.512  1.00 94.79           H  
ATOM   4708  C   MET B 139      -2.996 -31.246 -13.377  1.00 94.79           C  
ATOM   4709  CB  MET B 139      -3.390 -31.265 -15.874  1.00 94.79           C  
ATOM   4710  HB2 MET B 139      -4.286 -31.840 -15.641  1.00 94.79           H  
ATOM   4711  HB3 MET B 139      -2.584 -31.969 -16.081  1.00 94.79           H  
ATOM   4712  O   MET B 139      -4.068 -31.538 -12.847  1.00 94.79           O  
ATOM   4713  CG  MET B 139      -3.662 -30.436 -17.136  1.00 94.79           C  
ATOM   4714  HG2 MET B 139      -3.658 -31.130 -17.976  1.00 94.79           H  
ATOM   4715  HG3 MET B 139      -2.837 -29.741 -17.291  1.00 94.79           H  
ATOM   4716  SD  MET B 139      -5.239 -29.523 -17.216  1.00 94.79           S  
ATOM   4717  CE  MET B 139      -4.856 -27.990 -16.317  1.00 94.79           C  
ATOM   4718  HE1 MET B 139      -3.816 -27.705 -16.480  1.00 94.79           H  
ATOM   4719  HE2 MET B 139      -5.514 -27.191 -16.660  1.00 94.79           H  
ATOM   4720  HE3 MET B 139      -5.018 -28.132 -15.248  1.00 94.79           H  
ATOM   4721  N   ALA B 140      -1.823 -31.580 -12.831  1.00 95.54           N  
ATOM   4722  H   ALA B 140      -0.971 -31.282 -13.286  1.00 95.54           H  
ATOM   4723  CA  ALA B 140      -1.703 -32.232 -11.528  1.00 95.54           C  
ATOM   4724  HA  ALA B 140      -2.476 -32.997 -11.454  1.00 95.54           H  
ATOM   4725  C   ALA B 140      -1.927 -31.263 -10.348  1.00 95.54           C  
ATOM   4726  CB  ALA B 140      -0.345 -32.938 -11.448  1.00 95.54           C  
ATOM   4727  HB1 ALA B 140      -0.286 -33.508 -10.522  1.00 95.54           H  
ATOM   4728  HB2 ALA B 140       0.460 -32.203 -11.458  1.00 95.54           H  
ATOM   4729  HB3 ALA B 140      -0.231 -33.618 -12.292  1.00 95.54           H  
ATOM   4730  O   ALA B 140      -2.147 -31.715  -9.227  1.00 95.54           O  
ATOM   4731  N   LEU B 141      -1.927 -29.944 -10.591  1.00 97.21           N  
ATOM   4732  H   LEU B 141      -1.694 -29.635 -11.524  1.00 97.21           H  
ATOM   4733  CA  LEU B 141      -2.277 -28.919  -9.594  1.00 97.21           C  
ATOM   4734  HA  LEU B 141      -1.878 -29.225  -8.627  1.00 97.21           H  
ATOM   4735  C   LEU B 141      -3.792 -28.748  -9.387  1.00 97.21           C  
ATOM   4736  CB  LEU B 141      -1.650 -27.570  -9.986  1.00 97.21           C  
ATOM   4737  HB2 LEU B 141      -1.956 -26.826  -9.250  1.00 97.21           H  
ATOM   4738  HB3 LEU B 141      -2.059 -27.265 -10.949  1.00 97.21           H  
ATOM   4739  O   LEU B 141      -4.209 -27.959  -8.536  1.00 97.21           O  
ATOM   4740  CG  LEU B 141      -0.116 -27.543 -10.068  1.00 97.21           C  
ATOM   4741  HG  LEU B 141       0.224 -28.209 -10.862  1.00 97.21           H  
ATOM   4742  CD1 LEU B 141       0.313 -26.116 -10.405  1.00 97.21           C  
ATOM   4743 HD11 LEU B 141      -0.024 -25.428  -9.630  1.00 97.21           H  
ATOM   4744 HD12 LEU B 141      -0.131 -25.827 -11.358  1.00 97.21           H  
ATOM   4745 HD13 LEU B 141       1.398 -26.072 -10.489  1.00 97.21           H  
ATOM   4746  CD2 LEU B 141       0.548 -27.950  -8.751  1.00 97.21           C  
ATOM   4747 HD21 LEU B 141       1.629 -27.840  -8.840  1.00 97.21           H  
ATOM   4748 HD22 LEU B 141       0.335 -28.997  -8.535  1.00 97.21           H  
ATOM   4749 HD23 LEU B 141       0.185 -27.325  -7.935  1.00 97.21           H  
ATOM   4750  N   ARG B 142      -4.627 -29.453 -10.153  1.00 96.22           N  
ATOM   4751  H   ARG B 142      -4.230 -30.102 -10.817  1.00 96.22           H  
ATOM   4752  CA  ARG B 142      -6.084 -29.370 -10.040  1.00 96.22           C  
ATOM   4753  HA  ARG B 142      -6.370 -28.328 -10.183  1.00 96.22           H  
ATOM   4754  C   ARG B 142      -6.566 -29.804  -8.648  1.00 96.22           C  
ATOM   4755  CB  ARG B 142      -6.698 -30.215 -11.156  1.00 96.22           C  
ATOM   4756  HB2 ARG B 142      -6.197 -29.990 -12.098  1.00 96.22           H  
ATOM   4757  HB3 ARG B 142      -6.552 -31.270 -10.925  1.00 96.22           H  
ATOM   4758  O   ARG B 142      -6.037 -30.744  -8.065  1.00 96.22           O  
ATOM   4759  CG  ARG B 142      -8.185 -29.910 -11.319  1.00 96.22           C  
ATOM   4760  HG2 ARG B 142      -8.305 -28.902 -11.716  1.00 96.22           H  
ATOM   4761  HG3 ARG B 142      -8.697 -29.975 -10.360  1.00 96.22           H  
ATOM   4762  CD  ARG B 142      -8.819 -30.920 -12.264  1.00 96.22           C  
ATOM   4763  HD2 ARG B 142      -8.363 -30.843 -13.251  1.00 96.22           H  
ATOM   4764  HD3 ARG B 142      -8.632 -31.923 -11.879  1.00 96.22           H  
ATOM   4765  NE  ARG B 142     -10.268 -30.701 -12.321  1.00 96.22           N  
ATOM   4766  HE  ARG B 142     -10.786 -30.989 -11.503  1.00 96.22           H  
ATOM   4767  NH1 ARG B 142     -10.300 -29.213 -14.077  1.00 96.22           N  
ATOM   4768 HH11 ARG B 142     -10.813 -28.572 -14.665  1.00 96.22           H  
ATOM   4769 HH12 ARG B 142      -9.298 -29.117 -13.997  1.00 96.22           H  
ATOM   4770  NH2 ARG B 142     -12.214 -29.988 -13.198  1.00 96.22           N  
ATOM   4771 HH21 ARG B 142     -12.734 -29.342 -13.775  1.00 96.22           H  
ATOM   4772 HH22 ARG B 142     -12.670 -30.425 -12.410  1.00 96.22           H  
ATOM   4773  CZ  ARG B 142     -10.914 -29.969 -13.204  1.00 96.22           C  
ATOM   4774  N   GLU B 143      -7.586 -29.119  -8.136  1.00 96.29           N  
ATOM   4775  H   GLU B 143      -7.922 -28.335  -8.678  1.00 96.29           H  
ATOM   4776  CA  GLU B 143      -8.132 -29.221  -6.774  1.00 96.29           C  
ATOM   4777  HA  GLU B 143      -8.946 -28.498  -6.723  1.00 96.29           H  
ATOM   4778  C   GLU B 143      -7.141 -28.807  -5.656  1.00 96.29           C  
ATOM   4779  CB  GLU B 143      -8.776 -30.600  -6.499  1.00 96.29           C  
ATOM   4780  HB2 GLU B 143      -9.376 -30.527  -5.592  1.00 96.29           H  
ATOM   4781  HB3 GLU B 143      -7.972 -31.304  -6.285  1.00 96.29           H  
ATOM   4782  O   GLU B 143      -7.451 -28.955  -4.473  1.00 96.29           O  
ATOM   4783  CG  GLU B 143      -9.643 -31.231  -7.607  1.00 96.29           C  
ATOM   4784  HG2 GLU B 143      -9.060 -31.317  -8.524  1.00 96.29           H  
ATOM   4785  HG3 GLU B 143      -9.865 -32.253  -7.301  1.00 96.29           H  
ATOM   4786  CD  GLU B 143     -10.982 -30.531  -7.891  1.00 96.29           C  
ATOM   4787  OE1 GLU B 143     -11.250 -30.280  -9.097  1.00 96.29           O  
ATOM   4788  OE2 GLU B 143     -11.779 -30.390  -6.938  1.00 96.29           O  
ATOM   4789  N   SER B 144      -5.953 -28.272  -5.980  1.00 97.39           N  
ATOM   4790  H   SER B 144      -5.721 -28.159  -6.957  1.00 97.39           H  
ATOM   4791  CA  SER B 144      -4.965 -27.864  -4.968  1.00 97.39           C  
ATOM   4792  HA  SER B 144      -5.019 -28.589  -4.156  1.00 97.39           H  
ATOM   4793  C   SER B 144      -5.248 -26.486  -4.359  1.00 97.39           C  
ATOM   4794  CB  SER B 144      -3.526 -27.927  -5.501  1.00 97.39           C  
ATOM   4795  HB2 SER B 144      -3.368 -28.872  -6.020  1.00 97.39           H  
ATOM   4796  HB3 SER B 144      -2.838 -27.878  -4.657  1.00 97.39           H  
ATOM   4797  O   SER B 144      -5.821 -25.592  -4.992  1.00 97.39           O  
ATOM   4798  OG  SER B 144      -3.245 -26.848  -6.371  1.00 97.39           O  
ATOM   4799  HG  SER B 144      -3.620 -27.099  -7.219  1.00 97.39           H  
ATOM   4800  N   ALA B 145      -4.747 -26.273  -3.139  1.00 97.90           N  
ATOM   4801  H   ALA B 145      -4.297 -27.044  -2.666  1.00 97.90           H  
ATOM   4802  CA  ALA B 145      -4.695 -24.971  -2.475  1.00 97.90           C  
ATOM   4803  HA  ALA B 145      -5.635 -24.453  -2.667  1.00 97.90           H  
ATOM   4804  C   ALA B 145      -3.570 -24.079  -3.046  1.00 97.90           C  
ATOM   4805  CB  ALA B 145      -4.595 -25.197  -0.959  1.00 97.90           C  
ATOM   4806  HB1 ALA B 145      -5.429 -25.809  -0.616  1.00 97.90           H  
ATOM   4807  HB2 ALA B 145      -3.658 -25.696  -0.711  1.00 97.90           H  
ATOM   4808  HB3 ALA B 145      -4.631 -24.239  -0.440  1.00 97.90           H  
ATOM   4809  O   ALA B 145      -2.741 -23.551  -2.304  1.00 97.90           O  
ATOM   4810  N   THR B 146      -3.513 -23.933  -4.374  1.00 98.80           N  
ATOM   4811  H   THR B 146      -4.212 -24.402  -4.932  1.00 98.80           H  
ATOM   4812  CA  THR B 146      -2.612 -22.983  -5.039  1.00 98.80           C  
ATOM   4813  HA  THR B 146      -1.710 -22.900  -4.432  1.00 98.80           H  
ATOM   4814  C   THR B 146      -3.284 -21.613  -5.129  1.00 98.80           C  
ATOM   4815  CB  THR B 146      -2.159 -23.470  -6.421  1.00 98.80           C  
ATOM   4816  HB  THR B 146      -3.036 -23.619  -7.052  1.00 98.80           H  
ATOM   4817  O   THR B 146      -4.383 -21.510  -5.672  1.00 98.80           O  
ATOM   4818  CG2 THR B 146      -1.203 -22.492  -7.110  1.00 98.80           C  
ATOM   4819 HG21 THR B 146      -0.357 -22.278  -6.457  1.00 98.80           H  
ATOM   4820 HG22 THR B 146      -0.843 -22.930  -8.041  1.00 98.80           H  
ATOM   4821 HG23 THR B 146      -1.718 -21.561  -7.344  1.00 98.80           H  
ATOM   4822  OG1 THR B 146      -1.452 -24.685  -6.307  1.00 98.80           O  
ATOM   4823  HG1 THR B 146      -2.091 -25.398  -6.241  1.00 98.80           H  
ATOM   4824  N   GLY B 147      -2.653 -20.569  -4.587  1.00 98.88           N  
ATOM   4825  H   GLY B 147      -1.747 -20.732  -4.171  1.00 98.88           H  
ATOM   4826  CA  GLY B 147      -3.128 -19.183  -4.698  1.00 98.88           C  
ATOM   4827  HA2 GLY B 147      -4.217 -19.169  -4.653  1.00 98.88           H  
ATOM   4828  HA3 GLY B 147      -2.752 -18.596  -3.860  1.00 98.88           H  
ATOM   4829  C   GLY B 147      -2.695 -18.504  -6.002  1.00 98.88           C  
ATOM   4830  O   GLY B 147      -1.713 -18.911  -6.622  1.00 98.88           O  
ATOM   4831  N   VAL B 148      -3.403 -17.452  -6.415  1.00 98.95           N  
ATOM   4832  H   VAL B 148      -4.174 -17.152  -5.836  1.00 98.95           H  
ATOM   4833  CA  VAL B 148      -3.127 -16.677  -7.636  1.00 98.95           C  
ATOM   4834  HA  VAL B 148      -2.104 -16.871  -7.958  1.00 98.95           H  
ATOM   4835  C   VAL B 148      -3.247 -15.180  -7.349  1.00 98.95           C  
ATOM   4836  CB  VAL B 148      -4.061 -17.100  -8.787  1.00 98.95           C  
ATOM   4837  HB  VAL B 148      -5.096 -16.959  -8.479  1.00 98.95           H  
ATOM   4838  O   VAL B 148      -4.333 -14.661  -7.095  1.00 98.95           O  
ATOM   4839  CG1 VAL B 148      -3.810 -16.268 -10.051  1.00 98.95           C  
ATOM   4840 HG11 VAL B 148      -4.511 -16.583 -10.824  1.00 98.95           H  
ATOM   4841 HG12 VAL B 148      -2.788 -16.407 -10.402  1.00 98.95           H  
ATOM   4842 HG13 VAL B 148      -3.993 -15.211  -9.855  1.00 98.95           H  
ATOM   4843  CG2 VAL B 148      -3.861 -18.575  -9.161  1.00 98.95           C  
ATOM   4844 HG21 VAL B 148      -4.436 -18.816 -10.055  1.00 98.95           H  
ATOM   4845 HG22 VAL B 148      -4.218 -19.211  -8.351  1.00 98.95           H  
ATOM   4846 HG23 VAL B 148      -2.805 -18.782  -9.337  1.00 98.95           H  
ATOM   4847  N   PHE B 149      -2.123 -14.473  -7.429  1.00 98.94           N  
ATOM   4848  H   PHE B 149      -1.268 -14.960  -7.654  1.00 98.94           H  
ATOM   4849  CA  PHE B 149      -2.013 -13.051  -7.111  1.00 98.94           C  
ATOM   4850  HA  PHE B 149      -2.994 -12.645  -6.866  1.00 98.94           H  
ATOM   4851  C   PHE B 149      -1.475 -12.309  -8.336  1.00 98.94           C  
ATOM   4852  CB  PHE B 149      -1.107 -12.876  -5.881  1.00 98.94           C  
ATOM   4853  HB2 PHE B 149      -0.100 -13.212  -6.129  1.00 98.94           H  
ATOM   4854  HB3 PHE B 149      -1.044 -11.813  -5.647  1.00 98.94           H  
ATOM   4855  O   PHE B 149      -0.352 -12.563  -8.775  1.00 98.94           O  
ATOM   4856  CG  PHE B 149      -1.570 -13.622  -4.641  1.00 98.94           C  
ATOM   4857  CD1 PHE B 149      -2.305 -12.954  -3.643  1.00 98.94           C  
ATOM   4858  HD1 PHE B 149      -2.546 -11.907  -3.755  1.00 98.94           H  
ATOM   4859  CD2 PHE B 149      -1.257 -14.987  -4.477  1.00 98.94           C  
ATOM   4860  HD2 PHE B 149      -0.689 -15.504  -5.237  1.00 98.94           H  
ATOM   4861  CE1 PHE B 149      -2.717 -13.643  -2.489  1.00 98.94           C  
ATOM   4862  HE1 PHE B 149      -3.263 -13.126  -1.714  1.00 98.94           H  
ATOM   4863  CE2 PHE B 149      -1.679 -15.680  -3.329  1.00 98.94           C  
ATOM   4864  HE2 PHE B 149      -1.432 -16.723  -3.201  1.00 98.94           H  
ATOM   4865  CZ  PHE B 149      -2.407 -15.005  -2.334  1.00 98.94           C  
ATOM   4866  HZ  PHE B 149      -2.724 -15.531  -1.446  1.00 98.94           H  
ATOM   4867  N   VAL B 150      -2.268 -11.399  -8.907  1.00 98.89           N  
ATOM   4868  H   VAL B 150      -3.189 -11.253  -8.520  1.00 98.89           H  
ATOM   4869  CA  VAL B 150      -1.930 -10.711 -10.165  1.00 98.89           C  
ATOM   4870  HA  VAL B 150      -0.934 -11.015 -10.487  1.00 98.89           H  
ATOM   4871  C   VAL B 150      -1.895  -9.196  -9.972  1.00 98.89           C  
ATOM   4872  CB  VAL B 150      -2.903 -11.121 -11.290  1.00 98.89           C  
ATOM   4873  HB  VAL B 150      -3.923 -10.889 -10.984  1.00 98.89           H  
ATOM   4874  O   VAL B 150      -2.855  -8.603  -9.493  1.00 98.89           O  
ATOM   4875  CG1 VAL B 150      -2.613 -10.380 -12.600  1.00 98.89           C  
ATOM   4876 HG11 VAL B 150      -3.306 -10.719 -13.370  1.00 98.89           H  
ATOM   4877 HG12 VAL B 150      -2.778  -9.312 -12.460  1.00 98.89           H  
ATOM   4878 HG13 VAL B 150      -1.588 -10.559 -12.924  1.00 98.89           H  
ATOM   4879  CG2 VAL B 150      -2.804 -12.624 -11.589  1.00 98.89           C  
ATOM   4880 HG21 VAL B 150      -3.476 -12.886 -12.407  1.00 98.89           H  
ATOM   4881 HG22 VAL B 150      -3.101 -13.196 -10.710  1.00 98.89           H  
ATOM   4882 HG23 VAL B 150      -1.783 -12.890 -11.861  1.00 98.89           H  
ATOM   4883  N   GLY B 151      -0.802  -8.555 -10.384  1.00 98.77           N  
ATOM   4884  H   GLY B 151      -0.020  -9.108 -10.703  1.00 98.77           H  
ATOM   4885  CA  GLY B 151      -0.698  -7.099 -10.464  1.00 98.77           C  
ATOM   4886  HA2 GLY B 151      -1.318  -6.643  -9.692  1.00 98.77           H  
ATOM   4887  HA3 GLY B 151       0.337  -6.812 -10.282  1.00 98.77           H  
ATOM   4888  C   GLY B 151      -1.104  -6.558 -11.838  1.00 98.77           C  
ATOM   4889  O   GLY B 151      -0.433  -6.858 -12.828  1.00 98.77           O  
ATOM   4890  N   MET B 152      -2.154  -5.732 -11.903  1.00 97.64           N  
ATOM   4891  H   MET B 152      -2.636  -5.504 -11.045  1.00 97.64           H  
ATOM   4892  CA  MET B 152      -2.641  -5.065 -13.126  1.00 97.64           C  
ATOM   4893  HA  MET B 152      -1.812  -4.907 -13.816  1.00 97.64           H  
ATOM   4894  C   MET B 152      -3.249  -3.693 -12.795  1.00 97.64           C  
ATOM   4895  CB  MET B 152      -3.706  -5.921 -13.833  1.00 97.64           C  
ATOM   4896  HB2 MET B 152      -4.228  -5.298 -14.558  1.00 97.64           H  
ATOM   4897  HB3 MET B 152      -4.432  -6.272 -13.099  1.00 97.64           H  
ATOM   4898  O   MET B 152      -3.746  -3.499 -11.693  1.00 97.64           O  
ATOM   4899  CG  MET B 152      -3.118  -7.118 -14.587  1.00 97.64           C  
ATOM   4900  HG2 MET B 152      -2.521  -7.712 -13.895  1.00 97.64           H  
ATOM   4901  HG3 MET B 152      -2.456  -6.752 -15.371  1.00 97.64           H  
ATOM   4902  SD  MET B 152      -4.347  -8.226 -15.329  1.00 97.64           S  
ATOM   4903  CE  MET B 152      -5.020  -7.146 -16.616  1.00 97.64           C  
ATOM   4904  HE1 MET B 152      -5.696  -7.711 -17.259  1.00 97.64           H  
ATOM   4905  HE2 MET B 152      -5.563  -6.314 -16.168  1.00 97.64           H  
ATOM   4906  HE3 MET B 152      -4.195  -6.752 -17.209  1.00 97.64           H  
ATOM   4907  N   ILE B 153      -3.229  -2.756 -13.752  1.00 92.36           N  
ATOM   4908  H   ILE B 153      -2.796  -2.990 -14.634  1.00 92.36           H  
ATOM   4909  CA  ILE B 153      -3.750  -1.380 -13.572  1.00 92.36           C  
ATOM   4910  HA  ILE B 153      -3.875  -1.173 -12.509  1.00 92.36           H  
ATOM   4911  C   ILE B 153      -5.134  -1.194 -14.209  1.00 92.36           C  
ATOM   4912  CB  ILE B 153      -2.729  -0.358 -14.129  1.00 92.36           C  
ATOM   4913  HB  ILE B 153      -2.471  -0.646 -15.148  1.00 92.36           H  
ATOM   4914  O   ILE B 153      -6.007  -0.534 -13.653  1.00 92.36           O  
ATOM   4915  CG1 ILE B 153      -1.454  -0.372 -13.263  1.00 92.36           C  
ATOM   4916 HG12 ILE B 153      -1.684   0.126 -12.321  1.00 92.36           H  
ATOM   4917 HG13 ILE B 153      -1.177  -1.397 -13.015  1.00 92.36           H  
ATOM   4918  CG2 ILE B 153      -3.297   1.074 -14.156  1.00 92.36           C  
ATOM   4919 HG21 ILE B 153      -3.636   1.348 -13.157  1.00 92.36           H  
ATOM   4920 HG22 ILE B 153      -4.139   1.143 -14.845  1.00 92.36           H  
ATOM   4921 HG23 ILE B 153      -2.544   1.787 -14.490  1.00 92.36           H  
ATOM   4922  CD1 ILE B 153      -0.241   0.297 -13.922  1.00 92.36           C  
ATOM   4923 HD11 ILE B 153      -0.395   1.372 -14.015  1.00 92.36           H  
ATOM   4924 HD12 ILE B 153      -0.079  -0.135 -14.910  1.00 92.36           H  
ATOM   4925 HD13 ILE B 153       0.646   0.125 -13.312  1.00 92.36           H  
ATOM   4926  N   GLY B 154      -5.345  -1.754 -15.399  1.00 87.45           N  
ATOM   4927  H   GLY B 154      -4.612  -2.302 -15.826  1.00 87.45           H  
ATOM   4928  CA  GLY B 154      -6.559  -1.541 -16.181  1.00 87.45           C  
ATOM   4929  HA2 GLY B 154      -7.428  -1.858 -15.604  1.00 87.45           H  
ATOM   4930  HA3 GLY B 154      -6.665  -0.478 -16.397  1.00 87.45           H  
ATOM   4931  C   GLY B 154      -6.528  -2.307 -17.499  1.00 87.45           C  
ATOM   4932  O   GLY B 154      -5.548  -2.986 -17.808  1.00 87.45           O  
ATOM   4933  N   SER B 155      -7.599  -2.179 -18.283  1.00 83.12           N  
ATOM   4934  H   SER B 155      -8.368  -1.605 -17.968  1.00 83.12           H  
ATOM   4935  CA  SER B 155      -7.705  -2.779 -19.613  1.00 83.12           C  
ATOM   4936  HA  SER B 155      -6.759  -3.250 -19.881  1.00 83.12           H  
ATOM   4937  C   SER B 155      -8.026  -1.728 -20.672  1.00 83.12           C
[truncated: 1,865,035 more chars]
