# Supplementary material for: Module-Based Polyketide Synthase Engineering for de Novo Polyketide Biosynthesis
Source: ACS Synth Biol. 2023 Oct 23;12(11):3148–55. doi: 10.1021/acssynbio.3c00282 (PMC10661043; doi:10.1021/acssynbio.3c00282)
Supplement: Supplementary file 2 — sb3c00282_si_002.zip [file sb3c00282_si_002.zip › Final_PKS_Structures/menzella_pdbs/gelM3_ACP_rapM3_KSAT_dimer.pdb]

ATOM      1  N   LEU A   1      27.205  51.902 -14.183  1.00 61.28           N  
ATOM      2  H   LEU A   1      26.502  51.439 -14.741  1.00 61.28           H  
ATOM      3  H2  LEU A   1      27.326  52.841 -14.536  1.00 61.28           H  
ATOM      4  H3  LEU A   1      28.069  51.385 -14.265  1.00 61.28           H  
ATOM      5  CA  LEU A   1      26.755  51.944 -12.772  1.00 61.28           C  
ATOM      6  HA  LEU A   1      25.812  52.490 -12.740  1.00 61.28           H  
ATOM      7  C   LEU A   1      27.689  52.762 -11.870  1.00 61.28           C  
ATOM      8  CB  LEU A   1      26.448  50.535 -12.241  1.00 61.28           C  
ATOM      9  HB2 LEU A   1      26.399  50.562 -11.153  1.00 61.28           H  
ATOM     10  HB3 LEU A   1      27.254  49.858 -12.526  1.00 61.28           H  
ATOM     11  O   LEU A   1      27.201  53.717 -11.297  1.00 61.28           O  
ATOM     12  CG  LEU A   1      25.095  50.013 -12.775  1.00 61.28           C  
ATOM     13  HG  LEU A   1      24.995  50.290 -13.825  1.00 61.28           H  
ATOM     14  CD1 LEU A   1      25.028  48.495 -12.687  1.00 61.28           C  
ATOM     15 HD11 LEU A   1      25.823  48.033 -13.273  1.00 61.28           H  
ATOM     16 HD12 LEU A   1      24.071  48.141 -13.070  1.00 61.28           H  
ATOM     17 HD13 LEU A   1      25.119  48.176 -11.649  1.00 61.28           H  
ATOM     18  CD2 LEU A   1      23.925  50.609 -11.992  1.00 61.28           C  
ATOM     19 HD21 LEU A   1      23.875  51.691 -12.114  1.00 61.28           H  
ATOM     20 HD22 LEU A   1      22.987  50.184 -12.348  1.00 61.28           H  
ATOM     21 HD23 LEU A   1      24.014  50.362 -10.934  1.00 61.28           H  
ATOM     22  N   ALA A   2      29.002  52.492 -11.794  1.00 62.96           N  
ATOM     23  H   ALA A   2      29.356  51.643 -12.211  1.00 62.96           H  
ATOM     24  CA  ALA A   2      29.915  53.126 -10.813  1.00 62.96           C  
ATOM     25  HA  ALA A   2      29.604  52.817  -9.816  1.00 62.96           H  
ATOM     26  C   ALA A   2      29.978  54.675 -10.781  1.00 62.96           C  
ATOM     27  CB  ALA A   2      31.321  52.562 -11.064  1.00 62.96           C  
ATOM     28  HB1 ALA A   2      32.005  52.955 -10.312  1.00 62.96           H  
ATOM     29  HB2 ALA A   2      31.679  52.852 -12.052  1.00 62.96           H  
ATOM     30  HB3 ALA A   2      31.310  51.475 -10.980  1.00 62.96           H  
ATOM     31  O   ALA A   2      30.278  55.244  -9.741  1.00 62.96           O  
ATOM     32  N   GLY A   3      29.717  55.364 -11.899  1.00 66.31           N  
ATOM     33  H   GLY A   3      29.489  54.853 -12.739  1.00 66.31           H  
ATOM     34  CA  GLY A   3      29.702  56.836 -11.948  1.00 66.31           C  
ATOM     35  HA2 GLY A   3      30.475  57.229 -11.287  1.00 66.31           H  
ATOM     36  HA3 GLY A   3      29.931  57.162 -12.962  1.00 66.31           H  
ATOM     37  C   GLY A   3      28.373  57.486 -11.538  1.00 66.31           C  
ATOM     38  O   GLY A   3      28.273  58.708 -11.572  1.00 66.31           O  
ATOM     39  N   LEU A   4      27.349  56.689 -11.219  1.00 65.57           N  
ATOM     40  H   LEU A   4      27.533  55.703 -11.093  1.00 65.57           H  
ATOM     41  CA  LEU A   4      26.020  57.150 -10.812  1.00 65.57           C  
ATOM     42  HA  LEU A   4      25.869  58.178 -11.140  1.00 65.57           H  
ATOM     43  C   LEU A   4      25.893  57.136  -9.286  1.00 65.57           C  
ATOM     44  CB  LEU A   4      24.939  56.255 -11.447  1.00 65.57           C  
ATOM     45  HB2 LEU A   4      25.116  55.226 -11.134  1.00 65.57           H  
ATOM     46  HB3 LEU A   4      23.966  56.541 -11.046  1.00 65.57           H  
ATOM     47  O   LEU A   4      26.504  56.293  -8.622  1.00 65.57           O  
ATOM     48  CG  LEU A   4      24.861  56.310 -12.981  1.00 65.57           C  
ATOM     49  HG  LEU A   4      25.845  56.115 -13.407  1.00 65.57           H  
ATOM     50  CD1 LEU A   4      23.912  55.223 -13.487  1.00 65.57           C  
ATOM     51 HD11 LEU A   4      22.912  55.397 -13.090  1.00 65.57           H  
ATOM     52 HD12 LEU A   4      23.862  55.242 -14.576  1.00 65.57           H  
ATOM     53 HD13 LEU A   4      24.248  54.242 -13.151  1.00 65.57           H  
ATOM     54  CD2 LEU A   4      24.361  57.666 -13.481  1.00 65.57           C  
ATOM     55 HD21 LEU A   4      23.393  57.893 -13.034  1.00 65.57           H  
ATOM     56 HD22 LEU A   4      25.068  58.450 -13.212  1.00 65.57           H  
ATOM     57 HD23 LEU A   4      24.256  57.649 -14.566  1.00 65.57           H  
ATOM     58  N   SER A   5      25.060  58.028  -8.744  1.00 65.53           N  
ATOM     59  H   SER A   5      24.515  58.623  -9.352  1.00 65.53           H  
ATOM     60  CA  SER A   5      24.681  57.992  -7.328  1.00 65.53           C  
ATOM     61  HA  SER A   5      25.598  58.053  -6.743  1.00 65.53           H  
ATOM     62  C   SER A   5      23.952  56.675  -6.988  1.00 65.53           C  
ATOM     63  CB  SER A   5      23.808  59.205  -6.980  1.00 65.53           C  
ATOM     64  HB2 SER A   5      24.231  60.112  -7.414  1.00 65.53           H  
ATOM     65  HB3 SER A   5      23.783  59.319  -5.897  1.00 65.53           H  
ATOM     66  O   SER A   5      23.371  56.061  -7.884  1.00 65.53           O  
ATOM     67  OG  SER A   5      22.486  59.022  -7.435  1.00 65.53           O  
ATOM     68  HG  SER A   5      22.330  59.485  -8.261  1.00 65.53           H  
ATOM     69  N   PRO A   6      23.948  56.207  -5.726  1.00 67.19           N  
ATOM     70  CA  PRO A   6      23.262  54.965  -5.345  1.00 67.19           C  
ATOM     71  HA  PRO A   6      23.747  54.129  -5.849  1.00 67.19           H  
ATOM     72  C   PRO A   6      21.763  54.945  -5.689  1.00 67.19           C  
ATOM     73  CB  PRO A   6      23.477  54.834  -3.834  1.00 67.19           C  
ATOM     74  HB2 PRO A   6      23.574  53.791  -3.533  1.00 67.19           H  
ATOM     75  HB3 PRO A   6      22.661  55.309  -3.291  1.00 67.19           H  
ATOM     76  O   PRO A   6      21.253  53.929  -6.155  1.00 67.19           O  
ATOM     77  CG  PRO A   6      24.765  55.616  -3.585  1.00 67.19           C  
ATOM     78  HG2 PRO A   6      25.624  54.985  -3.810  1.00 67.19           H  
ATOM     79  HG3 PRO A   6      24.820  55.990  -2.562  1.00 67.19           H  
ATOM     80  CD  PRO A   6      24.686  56.752  -4.599  1.00 67.19           C  
ATOM     81  HD2 PRO A   6      24.132  57.590  -4.174  1.00 67.19           H  
ATOM     82  HD3 PRO A   6      25.693  57.061  -4.878  1.00 67.19           H  
ATOM     83  N   GLU A   7      21.071  56.071  -5.513  1.00 70.12           N  
ATOM     84  H   GLU A   7      21.539  56.880  -5.130  1.00 70.12           H  
ATOM     85  CA  GLU A   7      19.656  56.237  -5.880  1.00 70.12           C  
ATOM     86  HA  GLU A   7      19.055  55.468  -5.394  1.00 70.12           H  
ATOM     87  C   GLU A   7      19.451  56.097  -7.390  1.00 70.12           C  
ATOM     88  CB  GLU A   7      19.187  57.630  -5.427  1.00 70.12           C  
ATOM     89  HB2 GLU A   7      20.034  58.183  -5.020  1.00 70.12           H  
ATOM     90  HB3 GLU A   7      18.804  58.192  -6.279  1.00 70.12           H  
ATOM     91  O   GLU A   7      18.565  55.376  -7.850  1.00 70.12           O  
ATOM     92  CG  GLU A   7      18.083  57.550  -4.368  1.00 70.12           C  
ATOM     93  HG2 GLU A   7      17.224  57.039  -4.803  1.00 70.12           H  
ATOM     94  HG3 GLU A   7      18.446  56.957  -3.529  1.00 70.12           H  
ATOM     95  CD  GLU A   7      17.659  58.938  -3.861  1.00 70.12           C  
ATOM     96  OE1 GLU A   7      16.606  59.003  -3.193  1.00 70.12           O  
ATOM     97  OE2 GLU A   7      18.385  59.923  -4.135  1.00 70.12           O  
ATOM     98  N   ASP A   8      20.328  56.731  -8.173  1.00 75.57           N  
ATOM     99  H   ASP A   8      21.033  57.313  -7.743  1.00 75.57           H  
ATOM    100  CA  ASP A   8      20.306  56.593  -9.625  1.00 75.57           C  
ATOM    101  HA  ASP A   8      19.299  56.810  -9.979  1.00 75.57           H  
ATOM    102  C   ASP A   8      20.641  55.156 -10.063  1.00 75.57           C  
ATOM    103  CB  ASP A   8      21.274  57.590 -10.275  1.00 75.57           C  
ATOM    104  HB2 ASP A   8      21.319  57.382 -11.344  1.00 75.57           H  
ATOM    105  HB3 ASP A   8      22.272  57.433  -9.864  1.00 75.57           H  
ATOM    106  O   ASP A   8      20.146  54.717 -11.099  1.00 75.57           O  
ATOM    107  CG  ASP A   8      20.886  59.061 -10.105  1.00 75.57           C  
ATOM    108  OD1 ASP A   8      19.694  59.399 -10.308  1.00 75.57           O  
ATOM    109  OD2 ASP A   8      21.823  59.855  -9.856  1.00 75.57           O  
ATOM    110  N   GLN A   9      21.440  54.402  -9.292  1.00 76.80           N  
ATOM    111  H   GLN A   9      21.813  54.825  -8.454  1.00 76.80           H  
ATOM    112  CA  GLN A   9      21.703  52.979  -9.549  1.00 76.80           C  
ATOM    113  HA  GLN A   9      21.969  52.864 -10.600  1.00 76.80           H  
ATOM    114  C   GLN A   9      20.456  52.109  -9.315  1.00 76.80           C  
ATOM    115  CB  GLN A   9      22.874  52.448  -8.695  1.00 76.80           C  
ATOM    116  HB2 GLN A   9      22.936  51.369  -8.838  1.00 76.80           H  
ATOM    117  HB3 GLN A   9      22.665  52.618  -7.639  1.00 76.80           H  
ATOM    118  O   GLN A   9      20.137  51.284 -10.169  1.00 76.80           O  
ATOM    119  CG  GLN A   9      24.252  53.044  -9.029  1.00 76.80           C  
ATOM    120  HG2 GLN A   9      24.194  54.132  -9.040  1.00 76.80           H  
ATOM    121  HG3 GLN A   9      24.551  52.728 -10.028  1.00 76.80           H  
ATOM    122  CD  GLN A   9      25.342  52.620  -8.041  1.00 76.80           C  
ATOM    123  NE2 GLN A   9      26.432  53.350  -7.955  1.00 76.80           N  
ATOM    124 HE21 GLN A   9      26.462  54.271  -8.369  1.00 76.80           H  
ATOM    125 HE22 GLN A   9      27.087  53.087  -7.232  1.00 76.80           H  
ATOM    126  OE1 GLN A   9      25.270  51.607  -7.360  1.00 76.80           O  
ATOM    127  N   GLU A  10      19.749  52.264  -8.188  1.00 76.71           N  
ATOM    128  H   GLU A  10      20.047  52.962  -7.521  1.00 76.71           H  
ATOM    129  CA  GLU A  10      18.559  51.450  -7.865  1.00 76.71           C  
ATOM    130  HA  GLU A  10      18.808  50.404  -8.040  1.00 76.71           H  
ATOM    131  C   GLU A  10      17.372  51.772  -8.781  1.00 76.71           C  
ATOM    132  CB  GLU A  10      18.200  51.600  -6.372  1.00 76.71           C  
ATOM    133  HB2 GLU A  10      17.806  52.598  -6.182  1.00 76.71           H  
ATOM    134  HB3 GLU A  10      19.130  51.494  -5.814  1.00 76.71           H  
ATOM    135  O   GLU A  10      16.684  50.854  -9.237  1.00 76.71           O  
ATOM    136  CG  GLU A  10      17.189  50.536  -5.883  1.00 76.71           C  
ATOM    137  HG2 GLU A  10      16.192  50.823  -6.218  1.00 76.71           H  
ATOM    138  HG3 GLU A  10      17.437  49.586  -6.356  1.00 76.71           H  
ATOM    139  CD  GLU A  10      17.189  50.308  -4.353  1.00 76.71           C  
ATOM    140  OE1 GLU A  10      16.162  49.825  -3.810  1.00 76.71           O  
ATOM    141  OE2 GLU A  10      18.276  50.460  -3.735  1.00 76.71           O  
ATOM    142  N   ARG A  11      17.187  53.051  -9.142  1.00 80.88           N  
ATOM    143  H   ARG A  11      17.756  53.760  -8.701  1.00 80.88           H  
ATOM    144  CA  ARG A  11      16.209  53.459 -10.161  1.00 80.88           C  
ATOM    145  HA  ARG A  11      15.222  53.120  -9.846  1.00 80.88           H  
ATOM    146  C   ARG A  11      16.490  52.771 -11.499  1.00 80.88           C  
ATOM    147  CB  ARG A  11      16.190  54.992 -10.283  1.00 80.88           C  
ATOM    148  HB2 ARG A  11      17.144  55.338 -10.680  1.00 80.88           H  
ATOM    149  HB3 ARG A  11      16.054  55.421  -9.291  1.00 80.88           H  
ATOM    150  O   ARG A  11      15.589  52.155 -12.058  1.00 80.88           O  
ATOM    151  CG  ARG A  11      15.038  55.471 -11.187  1.00 80.88           C  
ATOM    152  HG2 ARG A  11      14.098  55.095 -10.784  1.00 80.88           H  
ATOM    153  HG3 ARG A  11      15.159  55.070 -12.193  1.00 80.88           H  
ATOM    154  CD  ARG A  11      14.949  57.002 -11.268  1.00 80.88           C  
ATOM    155  HD2 ARG A  11      14.025  57.254 -11.788  1.00 80.88           H  
ATOM    156  HD3 ARG A  11      14.893  57.405 -10.256  1.00 80.88           H  
ATOM    157  NE  ARG A  11      16.082  57.573 -12.022  1.00 80.88           N  
ATOM    158  HE  ARG A  11      16.236  57.150 -12.926  1.00 80.88           H  
ATOM    159  NH1 ARG A  11      16.816  59.167 -10.514  1.00 80.88           N  
ATOM    160 HH11 ARG A  11      17.660  59.604 -10.173  1.00 80.88           H  
ATOM    161 HH12 ARG A  11      16.069  58.942  -9.873  1.00 80.88           H  
ATOM    162  NH2 ARG A  11      17.995  58.759 -12.318  1.00 80.88           N  
ATOM    163 HH21 ARG A  11      18.197  58.209 -13.140  1.00 80.88           H  
ATOM    164 HH22 ARG A  11      18.732  59.218 -11.801  1.00 80.88           H  
ATOM    165  CZ  ARG A  11      16.934  58.498 -11.621  1.00 80.88           C  
ATOM    166  N   LEU A  12      17.748  52.791 -11.955  1.00 79.21           N  
ATOM    167  H   LEU A  12      18.440  53.301 -11.425  1.00 79.21           H  
ATOM    168  CA  LEU A  12      18.160  52.145 -13.208  1.00 79.21           C  
ATOM    169  HA  LEU A  12      17.568  52.567 -14.020  1.00 79.21           H  
ATOM    170  C   LEU A  12      17.910  50.623 -13.195  1.00 79.21           C  
ATOM    171  CB  LEU A  12      19.653  52.448 -13.445  1.00 79.21           C  
ATOM    172  HB2 LEU A  12      19.841  53.505 -13.252  1.00 79.21           H  
ATOM    173  HB3 LEU A  12      20.236  51.869 -12.729  1.00 79.21           H  
ATOM    174  O   LEU A  12      17.536  50.050 -14.214  1.00 79.21           O  
ATOM    175  CG  LEU A  12      20.137  52.134 -14.872  1.00 79.21           C  
ATOM    176  HG  LEU A  12      19.667  51.224 -15.246  1.00 79.21           H  
ATOM    177  CD1 LEU A  12      19.826  53.293 -15.821  1.00 79.21           C  
ATOM    178 HD11 LEU A  12      20.149  53.042 -16.831  1.00 79.21           H  
ATOM    179 HD12 LEU A  12      20.316  54.207 -15.486  1.00 79.21           H  
ATOM    180 HD13 LEU A  12      18.748  53.457 -15.844  1.00 79.21           H  
ATOM    181  CD2 LEU A  12      21.653  51.913 -14.878  1.00 79.21           C  
ATOM    182 HD21 LEU A  12      22.153  52.791 -14.468  1.00 79.21           H  
ATOM    183 HD22 LEU A  12      21.879  51.036 -14.271  1.00 79.21           H  
ATOM    184 HD23 LEU A  12      21.986  51.728 -15.899  1.00 79.21           H  
ATOM    185  N   LEU A  13      18.115  49.955 -12.056  1.00 85.78           N  
ATOM    186  H   LEU A  13      18.447  50.469 -11.252  1.00 85.78           H  
ATOM    187  CA  LEU A  13      17.890  48.509 -11.928  1.00 85.78           C  
ATOM    188  HA  LEU A  13      18.233  48.020 -12.840  1.00 85.78           H  
ATOM    189  C   LEU A  13      16.410  48.139 -11.793  1.00 85.78           C  
ATOM    190  CB  LEU A  13      18.696  47.967 -10.741  1.00 85.78           C  
ATOM    191  HB2 LEU A  13      18.498  48.592  -9.870  1.00 85.78           H  
ATOM    192  HB3 LEU A  13      18.354  46.958 -10.510  1.00 85.78           H  
ATOM    193  O   LEU A  13      16.000  47.101 -12.303  1.00 85.78           O  
ATOM    194  CG  LEU A  13      20.208  47.919 -11.013  1.00 85.78           C  
ATOM    195  HG  LEU A  13      20.563  48.889 -11.361  1.00 85.78           H  
ATOM    196  CD1 LEU A  13      20.927  47.587  -9.716  1.00 85.78           C  
ATOM    197 HD11 LEU A  13      20.746  48.394  -9.006  1.00 85.78           H  
ATOM    198 HD12 LEU A  13      22.000  47.504  -9.893  1.00 85.78           H  
ATOM    199 HD13 LEU A  13      20.540  46.646  -9.326  1.00 85.78           H  
ATOM    200  CD2 LEU A  13      20.585  46.860 -12.051  1.00 85.78           C  
ATOM    201 HD21 LEU A  13      20.217  47.152 -13.035  1.00 85.78           H  
ATOM    202 HD22 LEU A  13      20.140  45.902 -11.780  1.00 85.78           H  
ATOM    203 HD23 LEU A  13      21.668  46.753 -12.107  1.00 85.78           H  
ATOM    204  N   THR A  14      15.598  48.975 -11.145  1.00 84.94           N  
ATOM    205  H   THR A  14      15.991  49.803 -10.722  1.00 84.94           H  
ATOM    206  CA  THR A  14      14.142  48.770 -11.091  1.00 84.94           C  
ATOM    207  HA  THR A  14      13.927  47.753 -10.764  1.00 84.94           H  
ATOM    208  C   THR A  14      13.534  48.919 -12.479  1.00 84.94           C  
ATOM    209  CB  THR A  14      13.477  49.729 -10.098  1.00 84.94           C  
ATOM    210  HB  THR A  14      13.610  50.758 -10.432  1.00 84.94           H  
ATOM    211  O   THR A  14      12.770  48.055 -12.904  1.00 84.94           O  
ATOM    212  CG2 THR A  14      11.984  49.439  -9.938  1.00 84.94           C  
ATOM    213 HG21 THR A  14      11.829  48.387  -9.699  1.00 84.94           H  
ATOM    214 HG22 THR A  14      11.579  50.055  -9.135  1.00 84.94           H  
ATOM    215 HG23 THR A  14      11.456  49.682 -10.861  1.00 84.94           H  
ATOM    216  OG1 THR A  14      14.073  49.579  -8.829  1.00 84.94           O  
ATOM    217  HG1 THR A  14      14.945  49.979  -8.866  1.00 84.94           H  
ATOM    218  N   GLU A  15      13.958  49.946 -13.221  1.00 85.08           N  
ATOM    219  H   GLU A  15      14.565  50.639 -12.806  1.00 85.08           H  
ATOM    220  CA  GLU A  15      13.609  50.115 -14.634  1.00 85.08           C  
ATOM    221  HA  GLU A  15      12.526  50.193 -14.731  1.00 85.08           H  
ATOM    222  C   GLU A  15      14.050  48.901 -15.470  1.00 85.08           C  
ATOM    223  CB  GLU A  15      14.247  51.406 -15.178  1.00 85.08           C  
ATOM    224  HB2 GLU A  15      15.294  51.434 -14.876  1.00 85.08           H  
ATOM    225  HB3 GLU A  15      14.208  51.383 -16.267  1.00 85.08           H  
ATOM    226  O   GLU A  15      13.284  48.448 -16.317  1.00 85.08           O  
ATOM    227  CG  GLU A  15      13.535  52.687 -14.703  1.00 85.08           C  
ATOM    228  HG2 GLU A  15      13.429  52.655 -13.618  1.00 85.08           H  
ATOM    229  HG3 GLU A  15      12.533  52.705 -15.133  1.00 85.08           H  
ATOM    230  CD  GLU A  15      14.275  53.987 -15.087  1.00 85.08           C  
ATOM    231  OE1 GLU A  15      13.825  55.074 -14.651  1.00 85.08           O  
ATOM    232  OE2 GLU A  15      15.319  53.925 -15.781  1.00 85.08           O  
ATOM    233  N   LEU A  16      15.230  48.317 -15.203  1.00 85.04           N  
ATOM    234  H   LEU A  16      15.844  48.767 -14.539  1.00 85.04           H  
ATOM    235  CA  LEU A  16      15.682  47.084 -15.862  1.00 85.04           C  
ATOM    236  HA  LEU A  16      15.645  47.253 -16.938  1.00 85.04           H  
ATOM    237  C   LEU A  16      14.750  45.897 -15.570  1.00 85.04           C  
ATOM    238  CB  LEU A  16      17.140  46.768 -15.467  1.00 85.04           C  
ATOM    239  HB2 LEU A  16      17.776  47.602 -15.763  1.00 85.04           H  
ATOM    240  HB3 LEU A  16      17.195  46.675 -14.383  1.00 85.04           H  
ATOM    241  O   LEU A  16      14.309  45.239 -16.507  1.00 85.04           O  
ATOM    242  CG  LEU A  16      17.699  45.461 -16.069  1.00 85.04           C  
ATOM    243  HG  LEU A  16      17.035  44.629 -15.840  1.00 85.04           H  
ATOM    244  CD1 LEU A  16      17.867  45.561 -17.585  1.00 85.04           C  
ATOM    245 HD11 LEU A  16      18.531  46.385 -17.844  1.00 85.04           H  
ATOM    246 HD12 LEU A  16      18.268  44.625 -17.974  1.00 85.04           H  
ATOM    247 HD13 LEU A  16      16.894  45.712 -18.053  1.00 85.04           H  
ATOM    248  CD2 LEU A  16      19.061  45.142 -15.447  1.00 85.04           C  
ATOM    249 HD21 LEU A  16      19.442  44.210 -15.864  1.00 85.04           H  
ATOM    250 HD22 LEU A  16      18.949  45.021 -14.369  1.00 85.04           H  
ATOM    251 HD23 LEU A  16      19.766  45.948 -15.653  1.00 85.04           H  
ATOM    252  N   VAL A  17      14.431  45.611 -14.303  1.00 89.90           N  
ATOM    253  H   VAL A  17      14.808  46.192 -13.567  1.00 89.90           H  
ATOM    254  CA  VAL A  17      13.571  44.464 -13.953  1.00 89.90           C  
ATOM    255  HA  VAL A  17      13.977  43.573 -14.430  1.00 89.90           H  
ATOM    256  C   VAL A  17      12.161  44.637 -14.505  1.00 89.90           C  
ATOM    257  CB  VAL A  17      13.517  44.212 -12.435  1.00 89.90           C  
ATOM    258  HB  VAL A  17      13.180  45.114 -11.924  1.00 89.90           H  
ATOM    259  O   VAL A  17      11.609  43.689 -15.055  1.00 89.90           O  
ATOM    260  CG1 VAL A  17      12.571  43.055 -12.089  1.00 89.90           C  
ATOM    261 HG11 VAL A  17      12.860  42.160 -12.639  1.00 89.90           H  
ATOM    262 HG12 VAL A  17      12.620  42.857 -11.018  1.00 89.90           H  
ATOM    263 HG13 VAL A  17      11.540  43.304 -12.342  1.00 89.90           H  
ATOM    264  CG2 VAL A  17      14.894  43.813 -11.898  1.00 89.90           C  
ATOM    265 HG21 VAL A  17      15.229  42.895 -12.381  1.00 89.90           H  
ATOM    266 HG22 VAL A  17      15.622  44.602 -12.083  1.00 89.90           H  
ATOM    267 HG23 VAL A  17      14.828  43.642 -10.823  1.00 89.90           H  
ATOM    268  N   GLN A  18      11.587  45.836 -14.400  1.00 86.49           N  
ATOM    269  H   GLN A  18      12.098  46.584 -13.954  1.00 86.49           H  
ATOM    270  CA  GLN A  18      10.278  46.140 -14.979  1.00 86.49           C  
ATOM    271  HA  GLN A  18       9.538  45.437 -14.597  1.00 86.49           H  
ATOM    272  C   GLN A  18      10.295  45.997 -16.500  1.00 86.49           C  
ATOM    273  CB  GLN A  18       9.862  47.562 -14.593  1.00 86.49           C  
ATOM    274  HB2 GLN A  18       9.000  47.859 -15.190  1.00 86.49           H  
ATOM    275  HB3 GLN A  18      10.682  48.248 -14.808  1.00 86.49           H  
ATOM    276  O   GLN A  18       9.377  45.406 -17.060  1.00 86.49           O  
ATOM    277  CG  GLN A  18       9.475  47.648 -13.113  1.00 86.49           C  
ATOM    278  HG2 GLN A  18       8.596  47.025 -12.946  1.00 86.49           H  
ATOM    279  HG3 GLN A  18      10.283  47.268 -12.489  1.00 86.49           H  
ATOM    280  CD  GLN A  18       9.175  49.073 -12.666  1.00 86.49           C  
ATOM    281  NE2 GLN A  18       8.445  49.239 -11.587  1.00 86.49           N  
ATOM    282 HE21 GLN A  18       8.307  50.195 -11.290  1.00 86.49           H  
ATOM    283 HE22 GLN A  18       8.034  48.435 -11.134  1.00 86.49           H  
ATOM    284  OE1 GLN A  18       9.594  50.059 -13.245  1.00 86.49           O  
ATOM    285  N   ALA A  19      11.347  46.470 -17.174  1.00 85.41           N  
ATOM    286  H   ALA A  19      12.072  46.969 -16.677  1.00 85.41           H  
ATOM    287  CA  ALA A  19      11.492  46.306 -18.615  1.00 85.41           C  
ATOM    288  HA  ALA A  19      10.599  46.704 -19.097  1.00 85.41           H  
ATOM    289  C   ALA A  19      11.599  44.829 -19.022  1.00 85.41           C  
ATOM    290  CB  ALA A  19      12.700  47.115 -19.099  1.00 85.41           C  
ATOM    291  HB1 ALA A  19      12.801  47.007 -20.179  1.00 85.41           H  
ATOM    292  HB2 ALA A  19      13.610  46.755 -18.619  1.00 85.41           H  
ATOM    293  HB3 ALA A  19      12.561  48.169 -18.858  1.00 85.41           H  
ATOM    294  O   ALA A  19      10.916  44.415 -19.956  1.00 85.41           O  
ATOM    295  N   GLU A  20      12.399  44.020 -18.319  1.00 87.76           N  
ATOM    296  H   GLU A  20      12.968  44.416 -17.585  1.00 87.76           H  
ATOM    297  CA  GLU A  20      12.524  42.586 -18.613  1.00 87.76           C  
ATOM    298  HA  GLU A  20      12.693  42.462 -19.683  1.00 87.76           H  
ATOM    299  C   GLU A  20      11.233  41.822 -18.290  1.00 87.76           C  
ATOM    300  CB  GLU A  20      13.715  41.965 -17.863  1.00 87.76           C  
ATOM    301  HB2 GLU A  20      13.700  40.884 -18.004  1.00 87.76           H  
ATOM    302  HB3 GLU A  20      13.596  42.158 -16.797  1.00 87.76           H  
ATOM    303  O   GLU A  20      10.792  41.004 -19.093  1.00 87.76           O  
ATOM    304  CG  GLU A  20      15.092  42.492 -18.304  1.00 87.76           C  
ATOM    305  HG2 GLU A  20      15.839  42.068 -17.632  1.00 87.76           H  
ATOM    306  HG3 GLU A  20      15.123  43.575 -18.180  1.00 87.76           H  
ATOM    307  CD  GLU A  20      15.508  42.159 -19.745  1.00 87.76           C  
ATOM    308  OE1 GLU A  20      16.623  42.605 -20.108  1.00 87.76           O  
ATOM    309  OE2 GLU A  20      14.762  41.447 -20.467  1.00 87.76           O  
ATOM    310  N   ALA A  21      10.571  42.120 -17.169  1.00 86.79           N  
ATOM    311  H   ALA A  21      10.973  42.796 -16.536  1.00 86.79           H  
ATOM    312  CA  ALA A  21       9.295  41.507 -16.802  1.00 86.79           C  
ATOM    313  HA  ALA A  21       9.407  40.423 -16.834  1.00 86.79           H  
ATOM    314  C   ALA A  21       8.185  41.865 -17.797  1.00 86.79           C  
ATOM    315  CB  ALA A  21       8.937  41.923 -15.371  1.00 86.79           C  
ATOM    316  HB1 ALA A  21       8.838  43.006 -15.309  1.00 86.79           H  
ATOM    317  HB2 ALA A  21       7.997  41.457 -15.077  1.00 86.79           H  
ATOM    318  HB3 ALA A  21       9.724  41.597 -14.691  1.00 86.79           H  
ATOM    319  O   ALA A  21       7.460  40.986 -18.261  1.00 86.79           O  
ATOM    320  N   ALA A  22       8.096  43.139 -18.188  1.00 82.95           N  
ATOM    321  H   ALA A  22       8.704  43.821 -17.758  1.00 82.95           H  
ATOM    322  CA  ALA A  22       7.201  43.598 -19.240  1.00 82.95           C  
ATOM    323  HA  ALA A  22       6.174  43.370 -18.957  1.00 82.95           H  
ATOM    324  C   ALA A  22       7.491  42.874 -20.560  1.00 82.95           C  
ATOM    325  CB  ALA A  22       7.357  45.119 -19.383  1.00 82.95           C  
ATOM    326  HB1 ALA A  22       7.049  45.612 -18.461  1.00 82.95           H  
ATOM    327  HB2 ALA A  22       8.399  45.369 -19.586  1.00 82.95           H  
ATOM    328  HB3 ALA A  22       6.753  45.497 -20.208  1.00 82.95           H  
ATOM    329  O   ALA A  22       6.562  42.395 -21.205  1.00 82.95           O  
ATOM    330  N   ALA A  23       8.765  42.736 -20.937  1.00 82.50           N  
ATOM    331  H   ALA A  23       9.489  43.164 -20.377  1.00 82.50           H  
ATOM    332  CA  ALA A  23       9.156  42.053 -22.163  1.00 82.50           C  
ATOM    333  HA  ALA A  23       8.603  42.503 -22.988  1.00 82.50           H  
ATOM    334  C   ALA A  23       8.810  40.554 -22.151  1.00 82.50           C  
ATOM    335  CB  ALA A  23      10.650  42.292 -22.405  1.00 82.50           C  
ATOM    336  HB1 ALA A  23      10.854  43.363 -22.421  1.00 82.50           H  
ATOM    337  HB2 ALA A  23      10.929  41.869 -23.370  1.00 82.50           H  
ATOM    338  HB3 ALA A  23      11.238  41.829 -21.613  1.00 82.50           H  
ATOM    339  O   ALA A  23       8.410  40.030 -23.190  1.00 82.50           O  
ATOM    340  N   VAL A  24       8.926  39.871 -21.005  1.00 81.12           N  
ATOM    341  H   VAL A  24       9.315  40.349 -20.205  1.00 81.12           H  
ATOM    342  CA  VAL A  24       8.508  38.464 -20.841  1.00 81.12           C  
ATOM    343  HA  VAL A  24       8.928  37.869 -21.652  1.00 81.12           H  
ATOM    344  C   VAL A  24       6.991  38.314 -20.936  1.00 81.12           C  
ATOM    345  CB  VAL A  24       9.023  37.886 -19.510  1.00 81.12           C  
ATOM    346  HB  VAL A  24       8.763  38.557 -18.691  1.00 81.12           H  
ATOM    347  O   VAL A  24       6.512  37.407 -21.608  1.00 81.12           O  
ATOM    348  CG1 VAL A  24       8.469  36.492 -19.198  1.00 81.12           C  
ATOM    349 HG11 VAL A  24       8.618  35.824 -20.047  1.00 81.12           H  
ATOM    350 HG12 VAL A  24       7.404  36.551 -18.973  1.00 81.12           H  
ATOM    351 HG13 VAL A  24       8.974  36.078 -18.325  1.00 81.12           H  
ATOM    352  CG2 VAL A  24      10.540  37.742 -19.570  1.00 81.12           C  
ATOM    353 HG21 VAL A  24      11.002  38.693 -19.832  1.00 81.12           H  
ATOM    354 HG22 VAL A  24      10.808  36.991 -20.313  1.00 81.12           H  
ATOM    355 HG23 VAL A  24      10.905  37.432 -18.590  1.00 81.12           H  
ATOM    356  N   LEU A  25       6.230  39.231 -20.334  1.00 75.54           N  
ATOM    357  H   LEU A  25       6.685  39.930 -19.765  1.00 75.54           H  
ATOM    358  CA  LEU A  25       4.762  39.233 -20.382  1.00 75.54           C  
ATOM    359  HA  LEU A  25       4.410  38.203 -20.319  1.00 75.54           H  
ATOM    360  C   LEU A  25       4.178  39.792 -21.698  1.00 75.54           C  
ATOM    361  CB  LEU A  25       4.232  40.006 -19.165  1.00 75.54           C  
ATOM    362  HB2 LEU A  25       3.151  40.112 -19.264  1.00 75.54           H  
ATOM    363  HB3 LEU A  25       4.665  41.006 -19.182  1.00 75.54           H  
ATOM    364  O   LEU A  25       2.961  39.823 -21.874  1.00 75.54           O  
ATOM    365  CG  LEU A  25       4.521  39.359 -17.799  1.00 75.54           C  
ATOM    366  HG  LEU A  25       5.592  39.196 -17.678  1.00 75.54           H  
ATOM    367  CD1 LEU A  25       4.054  40.344 -16.730  1.00 75.54           C  
ATOM    368 HD11 LEU A  25       4.045  39.842 -15.763  1.00 75.54           H  
ATOM    369 HD12 LEU A  25       4.730  41.198 -16.702  1.00 75.54           H  
ATOM    370 HD13 LEU A  25       3.039  40.678 -16.948  1.00 75.54           H  
ATOM    371  CD2 LEU A  25       3.805  38.021 -17.602  1.00 75.54           C  
ATOM    372 HD21 LEU A  25       4.159  37.287 -18.325  1.00 75.54           H  
ATOM    373 HD22 LEU A  25       4.014  37.633 -16.605  1.00 75.54           H  
ATOM    374 HD23 LEU A  25       2.728  38.150 -17.708  1.00 75.54           H  
ATOM    375  N   GLY A  26       5.018  40.248 -22.635  1.00 76.97           N  
ATOM    376  H   GLY A  26       6.007  40.190 -22.437  1.00 76.97           H  
ATOM    377  CA  GLY A  26       4.591  40.756 -23.946  1.00 76.97           C  
ATOM    378  HA2 GLY A  26       5.436  40.674 -24.630  1.00 76.97           H  
ATOM    379  HA3 GLY A  26       3.783  40.131 -24.324  1.00 76.97           H  
ATOM    380  C   GLY A  26       4.116  42.217 -23.963  1.00 76.97           C  
ATOM    381  O   GLY A  26       3.419  42.638 -24.889  1.00 76.97           O  
ATOM    382  N   HIS A  27       4.484  43.015 -22.963  1.00 78.73           N  
ATOM    383  H   HIS A  27       5.087  42.624 -22.253  1.00 78.73           H  
ATOM    384  CA  HIS A  27       4.188  44.444 -22.898  1.00 78.73           C  
ATOM    385  HA  HIS A  27       3.244  44.619 -23.414  1.00 78.73           H  
ATOM    386  C   HIS A  27       5.260  45.300 -23.601  1.00 78.73           C  
ATOM    387  CB  HIS A  27       3.993  44.854 -21.435  1.00 78.73           C  
ATOM    388  HB2 HIS A  27       4.898  44.605 -20.881  1.00 78.73           H  
ATOM    389  HB3 HIS A  27       3.852  45.934 -21.386  1.00 78.73           H  
ATOM    390  O   HIS A  27       6.449  44.998 -23.576  1.00 78.73           O  
ATOM    391  CG  HIS A  27       2.825  44.188 -20.752  1.00 78.73           C  
ATOM    392  CD2 HIS A  27       2.852  43.524 -19.554  1.00 78.73           C  
ATOM    393  HD2 HIS A  27       3.720  43.367 -18.930  1.00 78.73           H  
ATOM    394  ND1 HIS A  27       1.525  44.149 -21.206  1.00 78.73           N  
ATOM    395  HD1 HIS A  27       1.204  44.423 -22.123  1.00 78.73           H  
ATOM    396  CE1 HIS A  27       0.791  43.475 -20.304  1.00 78.73           C  
ATOM    397  HE1 HIS A  27      -0.255  43.227 -20.406  1.00 78.73           H  
ATOM    398  NE2 HIS A  27       1.552  43.103 -19.269  1.00 78.73           N  
ATOM    399  N   VAL A  28       4.836  46.408 -24.226  1.00 74.60           N  
ATOM    400  H   VAL A  28       3.840  46.577 -24.242  1.00 74.60           H  
ATOM    401  CA  VAL A  28       5.708  47.308 -25.020  1.00 74.60           C  
ATOM    402  HA  VAL A  28       6.485  46.693 -25.476  1.00 74.60           H  
ATOM    403  C   VAL A  28       6.431  48.365 -24.177  1.00 74.60           C  
ATOM    404  CB  VAL A  28       4.936  48.043 -26.146  1.00 74.60           C  
ATOM    405  HB  VAL A  28       4.795  49.085 -25.859  1.00 74.60           H  
ATOM    406  O   VAL A  28       7.459  48.886 -24.600  1.00 74.60           O  
ATOM    407  CG1 VAL A  28       5.743  48.022 -27.449  1.00 74.60           C  
ATOM    408 HG11 VAL A  28       6.727  48.455 -27.273  1.00 74.60           H  
ATOM    409 HG12 VAL A  28       5.864  46.995 -27.794  1.00 74.60           H  
ATOM    410 HG13 VAL A  28       5.234  48.606 -28.215  1.00 74.60           H  
ATOM    411  CG2 VAL A  28       3.535  47.488 -26.447  1.00 74.60           C  
ATOM    412 HG21 VAL A  28       2.883  47.621 -25.584  1.00 74.60           H  
ATOM    413 HG22 VAL A  28       3.599  46.431 -26.704  1.00 74.60           H  
ATOM    414 HG23 VAL A  28       3.097  48.029 -27.285  1.00 74.60           H  
ATOM    415  N   SER A  29       5.864  48.722 -23.021  1.00 71.74           N  
ATOM    416  H   SER A  29       5.094  48.161 -22.684  1.00 71.74           H  
ATOM    417  CA  SER A  29       6.434  49.685 -22.072  1.00 71.74           C  
ATOM    418  HA  SER A  29       7.395  50.039 -22.445  1.00 71.74           H  
ATOM    419  C   SER A  29       6.666  49.004 -20.729  1.00 71.74           C  
ATOM    420  CB  SER A  29       5.530  50.913 -21.871  1.00 71.74           C  
ATOM    421  HB2 SER A  29       4.579  50.606 -21.434  1.00 71.74           H  
ATOM    422  HB3 SER A  29       5.357  51.408 -22.827  1.00 71.74           H  
ATOM    423  O   SER A  29       5.806  48.248 -20.272  1.00 71.74           O  
ATOM    424  OG  SER A  29       6.203  51.795 -20.989  1.00 71.74           O  
ATOM    425  HG  SER A  29       5.676  52.540 -20.691  1.00 71.74           H  
ATOM    426  N   ALA A  30       7.784  49.331 -20.079  1.00 72.18           N  
ATOM    427  H   ALA A  30       8.405  50.003 -20.507  1.00 72.18           H  
ATOM    428  CA  ALA A  30       8.085  48.928 -18.706  1.00 72.18           C  
ATOM    429  HA  ALA A  30       8.111  47.840 -18.645  1.00 72.18           H  
ATOM    430  C   ALA A  30       7.027  49.427 -17.698  1.00 72.18           C  
ATOM    431  CB  ALA A  30       9.477  49.472 -18.363  1.00 72.18           C  
ATOM    432  HB1 ALA A  30       9.763  49.136 -17.367  1.00 72.18           H  
ATOM    433  HB2 ALA A  30       9.469  50.562 -18.373  1.00 72.18           H  
ATOM    434  HB3 ALA A  30      10.212  49.107 -19.081  1.00 72.18           H  
ATOM    435  O   ALA A  30       6.788  48.780 -16.682  1.00 72.18           O  
ATOM    436  N   ASP A  31       6.321  50.524 -18.010  1.00 71.65           N  
ATOM    437  H   ASP A  31       6.594  51.053 -18.825  1.00 71.65           H  
ATOM    438  CA  ASP A  31       5.263  51.082 -17.151  1.00 71.65           C  
ATOM    439  HA  ASP A  31       5.694  51.341 -16.184  1.00 71.65           H  
ATOM    440  C   ASP A  31       4.098  50.102 -16.910  1.00 71.65           C  
ATOM    441  CB  ASP A  31       4.681  52.355 -17.785  1.00 71.65           C  
ATOM    442  HB2 ASP A  31       3.904  52.749 -17.130  1.00 71.65           H  
ATOM    443  HB3 ASP A  31       4.208  52.086 -18.730  1.00 71.65           H  
ATOM    444  O   ASP A  31       3.335  50.262 -15.959  1.00 71.65           O  
ATOM    445  CG  ASP A  31       5.698  53.468 -18.030  1.00 71.65           C  
ATOM    446  OD1 ASP A  31       6.537  53.715 -17.142  1.00 71.65           O  
ATOM    447  OD2 ASP A  31       5.608  54.054 -19.136  1.00 71.65           O  
ATOM    448  N   ALA A  32       3.933  49.088 -17.770  1.00 69.76           N  
ATOM    449  H   ALA A  32       4.627  48.962 -18.492  1.00 69.76           H  
ATOM    450  CA  ALA A  32       2.819  48.143 -17.700  1.00 69.76           C  
ATOM    451  HA  ALA A  32       1.888  48.706 -17.629  1.00 69.76           H  
ATOM    452  C   ALA A  32       2.883  47.210 -16.479  1.00 69.76           C  
ATOM    453  CB  ALA A  32       2.806  47.331 -18.999  1.00 69.76           C  
ATOM    454  HB1 ALA A  32       2.722  48.000 -19.856  1.00 69.76           H  
ATOM    455  HB2 ALA A  32       3.728  46.756 -19.078  1.00 69.76           H  
ATOM    456  HB3 ALA A  32       1.959  46.645 -18.994  1.00 69.76           H  
ATOM    457  O   ALA A  32       1.847  46.831 -15.922  1.00 69.76           O  
ATOM    458  N   THR A  33       4.083  46.825 -16.046  1.00 77.52           N  
ATOM    459  H   THR A  33       4.918  47.161 -16.504  1.00 77.52           H  
ATOM    460  CA  THR A  33       4.244  45.953 -14.878  1.00 77.52           C  
ATOM    461  HA  THR A  33       3.463  45.193 -14.888  1.00 77.52           H  
ATOM    462  C   THR A  33       4.065  46.733 -13.579  1.00 77.52           C  
ATOM    463  CB  THR A  33       5.590  45.215 -14.919  1.00 77.52           C  
ATOM    464  HB  THR A  33       5.798  44.764 -13.949  1.00 77.52           H  
ATOM    465  O   THR A  33       3.418  46.240 -12.651  1.00 77.52           O  
ATOM    466  CG2 THR A  33       5.547  44.119 -15.982  1.00 77.52           C  
ATOM    467 HG21 THR A  33       6.460  43.527 -15.923  1.00 77.52           H  
ATOM    468 HG22 THR A  33       4.689  43.466 -15.817  1.00 77.52           H  
ATOM    469 HG23 THR A  33       5.465  44.563 -16.974  1.00 77.52           H  
ATOM    470  OG1 THR A  33       6.636  46.082 -15.287  1.00 77.52           O  
ATOM    471  HG1 THR A  33       6.877  46.628 -14.535  1.00 77.52           H  
ATOM    472  N   GLY A  34       4.563  47.974 -13.525  1.00 70.98           N  
ATOM    473  H   GLY A  34       5.007  48.350 -14.351  1.00 70.98           H  
ATOM    474  CA  GLY A  34       4.682  48.720 -12.273  1.00 70.98           C  
ATOM    475  HA2 GLY A  34       5.187  49.669 -12.455  1.00 70.98           H  
ATOM    476  HA3 GLY A  34       3.686  48.920 -11.878  1.00 70.98           H  
ATOM    477  C   GLY A  34       5.488  47.922 -11.243  1.00 70.98           C  
ATOM    478  O   GLY A  34       6.366  47.144 -11.608  1.00 70.98           O  
ATOM    479  N   ASP A  35       5.179  48.081  -9.958  1.00 78.39           N  
ATOM    480  H   ASP A  35       4.471  48.756  -9.706  1.00 78.39           H  
ATOM    481  CA  ASP A  35       5.762  47.273  -8.875  1.00 78.39           C  
ATOM    482  HA  ASP A  35       6.558  46.663  -9.302  1.00 78.39           H  
ATOM    483  C   ASP A  35       4.748  46.272  -8.289  1.00 78.39           C  
ATOM    484  CB  ASP A  35       6.410  48.186  -7.828  1.00 78.39           C  
ATOM    485  HB2 ASP A  35       6.998  48.951  -8.336  1.00 78.39           H  
ATOM    486  HB3 ASP A  35       5.637  48.680  -7.239  1.00 78.39           H  
ATOM    487  O   ASP A  35       4.602  46.113  -7.074  1.00 78.39           O  
ATOM    488  CG  ASP A  35       7.348  47.393  -6.923  1.00 78.39           C  
ATOM    489  OD1 ASP A  35       8.030  46.483  -7.442  1.00 78.39           O  
ATOM    490  OD2 ASP A  35       7.454  47.721  -5.724  1.00 78.39           O  
ATOM    491  N   ARG A  36       3.949  45.654  -9.164  1.00 78.59           N  
ATOM    492  H   ARG A  36       4.142  45.777 -10.148  1.00 78.59           H  
ATOM    493  CA  ARG A  36       2.947  44.654  -8.774  1.00 78.59           C  
ATOM    494  HA  ARG A  36       2.512  44.950  -7.820  1.00 78.59           H  
ATOM    495  C   ARG A  36       3.588  43.274  -8.584  1.00 78.59           C  
ATOM    496  CB  ARG A  36       1.825  44.593  -9.811  1.00 78.59           C  
ATOM    497  HB2 ARG A  36       2.269  44.462 -10.798  1.00 78.59           H  
ATOM    498  HB3 ARG A  36       1.186  43.738  -9.594  1.00 78.59           H  
ATOM    499  O   ARG A  36       4.607  43.004  -9.223  1.00 78.59           O  
ATOM    500  CG  ARG A  36       0.967  45.864  -9.794  1.00 78.59           C  
ATOM    501  HG2 ARG A  36       0.582  46.015  -8.785  1.00 78.59           H  
ATOM    502  HG3 ARG A  36       1.567  46.729 -10.074  1.00 78.59           H  
ATOM    503  CD  ARG A  36      -0.221  45.732 -10.748  1.00 78.59           C  
ATOM    504  HD2 ARG A  36      -0.892  46.574 -10.580  1.00 78.59           H  
ATOM    505  HD3 ARG A  36      -0.755  44.816 -10.495  1.00 78.59           H  
ATOM    506  NE  ARG A  36       0.197  45.723 -12.167  1.00 78.59           N  
ATOM    507  HE  ARG A  36       1.125  46.063 -12.378  1.00 78.59           H  
ATOM    508  NH1 ARG A  36      -1.629  44.596 -12.977  1.00 78.59           N  
ATOM    509 HH11 ARG A  36      -2.070  44.084 -13.727  1.00 78.59           H  
ATOM    510 HH12 ARG A  36      -1.915  44.417 -12.025  1.00 78.59           H  
ATOM    511  NH2 ARG A  36      -0.052  45.287 -14.396  1.00 78.59           N  
ATOM    512 HH21 ARG A  36       0.777  45.817 -14.625  1.00 78.59           H  
ATOM    513 HH22 ARG A  36      -0.527  44.806 -15.146  1.00 78.59           H  
ATOM    514  CZ  ARG A  36      -0.493  45.212 -13.171  1.00 78.59           C  
ATOM    515  N   PRO A  37       3.011  42.405  -7.734  1.00 76.19           N  
ATOM    516  CA  PRO A  37       3.490  41.043  -7.580  1.00 76.19           C  
ATOM    517  HA  PRO A  37       4.498  41.131  -7.173  1.00 76.19           H  
ATOM    518  C   PRO A  37       3.497  40.269  -8.902  1.00 76.19           C  
ATOM    519  CB  PRO A  37       2.592  40.372  -6.537  1.00 76.19           C  
ATOM    520  HB2 PRO A  37       3.154  39.689  -5.900  1.00 76.19           H  
ATOM    521  HB3 PRO A  37       1.772  39.846  -7.027  1.00 76.19           H  
ATOM    522  O   PRO A  37       2.553  40.386  -9.681  1.00 76.19           O  
ATOM    523  CG  PRO A  37       2.030  41.552  -5.750  1.00 76.19           C  
ATOM    524  HG2 PRO A  37       2.744  41.858  -4.985  1.00 76.19           H  
ATOM    525  HG3 PRO A  37       1.063  41.317  -5.305  1.00 76.19           H  
ATOM    526  CD  PRO A  37       1.913  42.643  -6.811  1.00 76.19           C  
ATOM    527  HD2 PRO A  37       1.970  43.621  -6.334  1.00 76.19           H  
ATOM    528  HD3 PRO A  37       0.969  42.537  -7.346  1.00 76.19           H  
ATOM    529  N   PHE A  38       4.519  39.448  -9.140  1.00 79.36           N  
ATOM    530  H   PHE A  38       5.265  39.426  -8.459  1.00 79.36           H  
ATOM    531  CA  PHE A  38       4.696  38.640 -10.342  1.00 79.36           C  
ATOM    532  HA  PHE A  38       4.769  39.310 -11.198  1.00 79.36           H  
ATOM    533  C   PHE A  38       3.480  37.729 -10.595  1.00 79.36           C  
ATOM    534  CB  PHE A  38       6.032  37.873 -10.244  1.00 79.36           C  
ATOM    535  HB2 PHE A  38       6.069  37.341  -9.293  1.00 79.36           H  
ATOM    536  HB3 PHE A  38       6.062  37.122 -11.034  1.00 79.36           H  
ATOM    537  O   PHE A  38       2.969  37.697 -11.714  1.00 79.36           O  
ATOM    538  CG  PHE A  38       7.284  38.732 -10.403  1.00 79.36           C  
ATOM    539  CD1 PHE A  38       7.441  39.541 -11.542  1.00 79.36           C  
ATOM    540  HD1 PHE A  38       6.672  39.541 -12.301  1.00 79.36           H  
ATOM    541  CD2 PHE A  38       8.321  38.700  -9.452  1.00 79.36           C  
ATOM    542  HD2 PHE A  38       8.243  38.060  -8.586  1.00 79.36           H  
ATOM    543  CE1 PHE A  38       8.578  40.345 -11.716  1.00 79.36           C  
ATOM    544  HE1 PHE A  38       8.672  40.964 -12.596  1.00 79.36           H  
ATOM    545  CE2 PHE A  38       9.473  39.490  -9.639  1.00 79.36           C  
ATOM    546  HE2 PHE A  38      10.290  39.452  -8.933  1.00 79.36           H  
ATOM    547  CZ  PHE A  38       9.596  40.327 -10.754  1.00 79.36           C  
ATOM    548  HZ  PHE A  38      10.479  40.934 -10.885  1.00 79.36           H  
ATOM    549  N   SER A  39       2.942  37.079  -9.558  1.00 62.29           N  
ATOM    550  H   SER A  39       3.354  37.189  -8.643  1.00 62.29           H  
ATOM    551  CA  SER A  39       1.743  36.229  -9.655  1.00 62.29           C  
ATOM    552  HA  SER A  39       1.925  35.447 -10.392  1.00 62.29           H  
ATOM    553  C   SER A  39       0.481  36.985 -10.098  1.00 62.29           C  
ATOM    554  CB  SER A  39       1.484  35.555  -8.302  1.00 62.29           C  
ATOM    555  HB2 SER A  39       2.281  34.839  -8.100  1.00 62.29           H  
ATOM    556  HB3 SER A  39       0.535  35.020  -8.341  1.00 62.29           H  
ATOM    557  O   SER A  39      -0.338  36.435 -10.828  1.00 62.29           O  
ATOM    558  OG  SER A  39       1.451  36.522  -7.264  1.00 62.29           O  
ATOM    559  HG  SER A  39       1.079  36.115  -6.478  1.00 62.29           H  
ATOM    560  N   GLU A  40       0.333  38.261  -9.726  1.00 68.00           N  
ATOM    561  H   GLU A  40       1.039  38.670  -9.132  1.00 68.00           H  
ATOM    562  CA  GLU A  40      -0.810  39.097 -10.132  1.00 68.00           C  
ATOM    563  HA  GLU A  40      -1.727  38.510 -10.088  1.00 68.00           H  
ATOM    564  C   GLU A  40      -0.686  39.641 -11.558  1.00 68.00           C  
ATOM    565  CB  GLU A  40      -0.953  40.305  -9.200  1.00 68.00           C  
ATOM    566  HB2 GLU A  40      -1.669  40.990  -9.654  1.00 68.00           H  
ATOM    567  HB3 GLU A  40       0.005  40.820  -9.124  1.00 68.00           H  
ATOM    568  O   GLU A  40      -1.691  39.944 -12.203  1.00 68.00           O  
ATOM    569  CG  GLU A  40      -1.463  39.959  -7.799  1.00 68.00           C  
ATOM    570  HG2 GLU A  40      -2.406  39.421  -7.891  1.00 68.00           H  
ATOM    571  HG3 GLU A  40      -0.739  39.308  -7.309  1.00 68.00           H  
ATOM    572  CD  GLU A  40      -1.677  41.223  -6.948  1.00 68.00           C  
ATOM    573  OE1 GLU A  40      -1.993  41.060  -5.753  1.00 68.00           O  
ATOM    574  OE2 GLU A  40      -1.493  42.352  -7.473  1.00 68.00           O  
ATOM    575  N   ILE A  41       0.541  39.799 -12.058  1.00 74.23           N  
ATOM    576  H   ILE A  41       1.326  39.563 -11.469  1.00 74.23           H  
ATOM    577  CA  ILE A  41       0.793  40.277 -13.426  1.00 74.23           C  
ATOM    578  HA  ILE A  41      -0.098  40.811 -13.754  1.00 74.23           H  
ATOM    579  C   ILE A  41       0.913  39.138 -14.444  1.00 74.23           C  
ATOM    580  CB  ILE A  41       1.935  41.314 -13.481  1.00 74.23           C  
ATOM    581  HB  ILE A  41       2.045  41.649 -14.512  1.00 74.23           H  
ATOM    582  O   ILE A  41       1.186  39.405 -15.611  1.00 74.23           O  
ATOM    583  CG1 ILE A  41       3.269  40.727 -13.012  1.00 74.23           C  
ATOM    584 HG12 ILE A  41       3.508  39.890 -13.669  1.00 74.23           H  
ATOM    585 HG13 ILE A  41       3.145  40.342 -12.000  1.00 74.23           H  
ATOM    586  CG2 ILE A  41       1.547  42.530 -12.633  1.00 74.23           C  
ATOM    587 HG21 ILE A  41       0.504  42.783 -12.825  1.00 74.23           H  
ATOM    588 HG22 ILE A  41       1.653  42.282 -11.577  1.00 74.23           H  
ATOM    589 HG23 ILE A  41       2.185  43.378 -12.882  1.00 74.23           H  
ATOM    590  CD1 ILE A  41       4.447  41.707 -13.011  1.00 74.23           C  
ATOM    591 HD11 ILE A  41       4.277  42.510 -12.294  1.00 74.23           H  
ATOM    592 HD12 ILE A  41       5.361  41.186 -12.724  1.00 74.23           H  
ATOM    593 HD13 ILE A  41       4.577  42.123 -14.010  1.00 74.23           H  
ATOM    594  N   GLY A  42       0.631  37.898 -14.032  1.00 67.62           N  
ATOM    595  H   GLY A  42       0.414  37.762 -13.055  1.00 67.62           H  
ATOM    596  CA  GLY A  42       0.498  36.747 -14.924  1.00 67.62           C  
ATOM    597  HA2 GLY A  42      -0.301  36.109 -14.543  1.00 67.62           H  
ATOM    598  HA3 GLY A  42       0.220  37.079 -15.924  1.00 67.62           H  
ATOM    599  C   GLY A  42       1.747  35.882 -15.046  1.00 67.62           C  
ATOM    600  O   GLY A  42       1.857  35.143 -16.021  1.00 67.62           O  
ATOM    601  N   PHE A  43       2.680  35.959 -14.090  1.00 69.02           N  
ATOM    602  H   PHE A  43       2.545  36.572 -13.298  1.00 69.02           H  
ATOM    603  CA  PHE A  43       3.777  34.999 -14.050  1.00 69.02           C  
ATOM    604  HA  PHE A  43       4.141  34.900 -15.073  1.00 69.02           H  
ATOM    605  C   PHE A  43       3.287  33.622 -13.592  1.00 69.02           C  
ATOM    606  CB  PHE A  43       4.963  35.484 -13.213  1.00 69.02           C  
ATOM    607  HB2 PHE A  43       4.608  35.888 -12.265  1.00 69.02           H  
ATOM    608  HB3 PHE A  43       5.580  34.620 -12.968  1.00 69.02           H  
ATOM    609  O   PHE A  43       2.789  33.450 -12.482  1.00 69.02           O  
ATOM    610  CG  PHE A  43       5.838  36.485 -13.940  1.00 69.02           C  
ATOM    611  CD1 PHE A  43       6.955  36.028 -14.648  1.00 69.02           C  
ATOM    612  HD1 PHE A  43       7.183  34.972 -14.640  1.00 69.02           H  
ATOM    613  CD2 PHE A  43       5.513  37.847 -13.978  1.00 69.02           C  
ATOM    614  HD2 PHE A  43       4.641  38.185 -13.439  1.00 69.02           H  
ATOM    615  CE1 PHE A  43       7.723  36.916 -15.414  1.00 69.02           C  
ATOM    616  HE1 PHE A  43       8.530  36.524 -16.015  1.00 69.02           H  
ATOM    617  CE2 PHE A  43       6.302  38.751 -14.716  1.00 69.02           C  
ATOM    618  HE2 PHE A  43       6.049  39.801 -14.741  1.00 69.02           H  
ATOM    619  CZ  PHE A  43       7.401  38.281 -15.449  1.00 69.02           C  
ATOM    620  HZ  PHE A  43       7.976  38.957 -16.063  1.00 69.02           H  
ATOM    621  N   ASP A  44       3.486  32.645 -14.463  1.00 57.70           N  
ATOM    622  H   ASP A  44       3.903  32.926 -15.340  1.00 57.70           H  
ATOM    623  CA  ASP A  44       3.436  31.209 -14.224  1.00 57.70           C  
ATOM    624  HA  ASP A  44       2.967  31.020 -13.258  1.00 57.70           H  
ATOM    625  C   ASP A  44       4.862  30.620 -14.177  1.00 57.70           C  
ATOM    626  CB  ASP A  44       2.561  30.560 -15.314  1.00 57.70           C  
ATOM    627  HB2 ASP A  44       2.469  29.494 -15.105  1.00 57.70           H  
ATOM    628  HB3 ASP A  44       1.561  30.989 -15.249  1.00 57.70           H  
ATOM    629  O   ASP A  44       5.863  31.337 -14.268  1.00 57.70           O  
ATOM    630  CG  ASP A  44       3.081  30.734 -16.753  1.00 57.70           C  
ATOM    631  OD1 ASP A  44       4.293  31.016 -16.942  1.00 57.70           O  
ATOM    632  OD2 ASP A  44       2.268  30.543 -17.678  1.00 57.70           O  
ATOM    633  N   SER A  45       4.987  29.297 -14.048  1.00 51.72           N  
ATOM    634  H   SER A  45       4.159  28.731 -13.935  1.00 51.72           H  
ATOM    635  CA  SER A  45       6.293  28.628 -13.974  1.00 51.72           C  
ATOM    636  HA  SER A  45       6.826  29.005 -13.101  1.00 51.72           H  
ATOM    637  C   SER A  45       7.188  28.877 -15.199  1.00 51.72           C  
ATOM    638  CB  SER A  45       6.089  27.119 -13.806  1.00 51.72           C  
ATOM    639  HB2 SER A  45       7.052  26.631 -13.662  1.00 51.72           H  
ATOM    640  HB3 SER A  45       5.624  26.717 -14.706  1.00 51.72           H  
ATOM    641  O   SER A  45       8.407  28.961 -15.051  1.00 51.72           O  
ATOM    642  OG  SER A  45       5.248  26.852 -12.699  1.00 51.72           O  
ATOM    643  HG  SER A  45       5.758  26.922 -11.889  1.00 51.72           H  
ATOM    644  N   LEU A  46       6.620  29.015 -16.404  1.00 53.54           N  
ATOM    645  H   LEU A  46       5.616  29.109 -16.456  1.00 53.54           H  
ATOM    646  CA  LEU A  46       7.393  29.208 -17.636  1.00 53.54           C  
ATOM    647  HA  LEU A  46       8.244  28.527 -17.623  1.00 53.54           H  
ATOM    648  C   LEU A  46       7.942  30.634 -17.722  1.00 53.54           C  
ATOM    649  CB  LEU A  46       6.500  28.874 -18.847  1.00 53.54           C  
ATOM    650  HB2 LEU A  46       6.191  27.831 -18.778  1.00 53.54           H  
ATOM    651  HB3 LEU A  46       5.601  29.489 -18.801  1.00 53.54           H  
ATOM    652  O   LEU A  46       9.143  30.851 -17.897  1.00 53.54           O  
ATOM    653  CG  LEU A  46       7.176  29.109 -20.212  1.00 53.54           C  
ATOM    654  HG  LEU A  46       7.486  30.151 -20.297  1.00 53.54           H  
ATOM    655  CD1 LEU A  46       8.396  28.212 -20.398  1.00 53.54           C  
ATOM    656 HD11 LEU A  46       8.117  27.168 -20.257  1.00 53.54           H  
ATOM    657 HD12 LEU A  46       9.166  28.499 -19.681  1.00 53.54           H  
ATOM    658 HD13 LEU A  46       8.799  28.346 -21.402  1.00 53.54           H  
ATOM    659  CD2 LEU A  46       6.194  28.822 -21.346  1.00 53.54           C  
ATOM    660 HD21 LEU A  46       6.667  29.035 -22.304  1.00 53.54           H  
ATOM    661 HD22 LEU A  46       5.318  29.461 -21.235  1.00 53.54           H  
ATOM    662 HD23 LEU A  46       5.883  27.777 -21.315  1.00 53.54           H  
ATOM    663  N   THR A  47       7.057  31.611 -17.560  1.00 70.12           N  
ATOM    664  H   THR A  47       6.096  31.353 -17.386  1.00 70.12           H  
ATOM    665  CA  THR A  47       7.415  33.034 -17.573  1.00 70.12           C  
ATOM    666  HA  THR A  47       7.923  33.263 -18.510  1.00 70.12           H  
ATOM    667  C   THR A  47       8.385  33.375 -16.439  1.00 70.12           C  
ATOM    668  CB  THR A  47       6.159  33.906 -17.486  1.00 70.12           C  
ATOM    669  HB  THR A  47       6.446  34.940 -17.297  1.00 70.12           H  
ATOM    670  O   THR A  47       9.302  34.176 -16.637  1.00 70.12           O  
ATOM    671  CG2 THR A  47       5.303  33.855 -18.747  1.00 70.12           C  
ATOM    672 HG21 THR A  47       4.426  34.488 -18.612  1.00 70.12           H  
ATOM    673 HG22 THR A  47       5.878  34.222 -19.597  1.00 70.12           H  
ATOM    674 HG23 THR A  47       4.974  32.835 -18.946  1.00 70.12           H  
ATOM    675  OG1 THR A  47       5.356  33.443 -16.443  1.00 70.12           O  
ATOM    676  HG1 THR A  47       4.986  32.599 -16.711  1.00 70.12           H  
ATOM    677  N   ALA A  48       8.271  32.715 -15.281  1.00 70.53           N  
ATOM    678  H   ALA A  48       7.457  32.133 -15.142  1.00 70.53           H  
ATOM    679  CA  ALA A  48       9.213  32.851 -14.172  1.00 70.53           C  
ATOM    680  HA  ALA A  48       9.213  33.885 -13.829  1.00 70.53           H  
ATOM    681  C   ALA A  48      10.651  32.483 -14.569  1.00 70.53           C  
ATOM    682  CB  ALA A  48       8.738  31.942 -13.040  1.00 70.53           C  
ATOM    683  HB1 ALA A  48       9.425  32.017 -12.197  1.00 70.53           H  
ATOM    684  HB2 ALA A  48       7.728  32.224 -12.740  1.00 70.53           H  
ATOM    685  HB3 ALA A  48       8.716  30.903 -13.370  1.00 70.53           H  
ATOM    686  O   ALA A  48      11.596  33.238 -14.311  1.00 70.53           O  
ATOM    687  N   VAL A  49      10.811  31.340 -15.244  1.00 66.19           N  
ATOM    688  H   VAL A  49       9.990  30.781 -15.428  1.00 66.19           H  
ATOM    689  CA  VAL A  49      12.107  30.868 -15.747  1.00 66.19           C  
ATOM    690  HA  VAL A  49      12.818  30.858 -14.920  1.00 66.19           H  
ATOM    691  C   VAL A  49      12.666  31.826 -16.802  1.00 66.19           C  
ATOM    692  CB  VAL A  49      11.973  29.428 -16.287  1.00 66.19           C  
ATOM    693  HB  VAL A  49      11.116  29.365 -16.957  1.00 66.19           H  
ATOM    694  O   VAL A  49      13.870  32.098 -16.812  1.00 66.19           O  
ATOM    695  CG1 VAL A  49      13.215  28.961 -17.058  1.00 66.19           C  
ATOM    696 HG11 VAL A  49      14.104  29.102 -16.443  1.00 66.19           H  
ATOM    697 HG12 VAL A  49      13.116  27.906 -17.317  1.00 66.19           H  
ATOM    698 HG13 VAL A  49      13.312  29.528 -17.983  1.00 66.19           H  
ATOM    699  CG2 VAL A  49      11.765  28.445 -15.126  1.00 66.19           C  
ATOM    700 HG21 VAL A  49      11.586  27.442 -15.513  1.00 66.19           H  
ATOM    701 HG22 VAL A  49      10.897  28.737 -14.534  1.00 66.19           H  
ATOM    702 HG23 VAL A  49      12.639  28.433 -14.476  1.00 66.19           H  
ATOM    703  N   GLU A  50      11.819  32.385 -17.667  1.00 69.90           N  
ATOM    704  H   GLU A  50      10.847  32.113 -17.645  1.00 69.90           H  
ATOM    705  CA  GLU A  50      12.278  33.287 -18.724  1.00 69.90           C  
ATOM    706  HA  GLU A  50      13.158  32.822 -19.169  1.00 69.90           H  
ATOM    707  C   GLU A  50      12.734  34.657 -18.197  1.00 69.90           C  
ATOM    708  CB  GLU A  50      11.221  33.393 -19.828  1.00 69.90           C  
ATOM    709  HB2 GLU A  50      10.380  34.005 -19.501  1.00 69.90           H  
ATOM    710  HB3 GLU A  50      10.867  32.385 -20.044  1.00 69.90           H  
ATOM    711  O   GLU A  50      13.780  35.158 -18.623  1.00 69.90           O  
ATOM    712  CG  GLU A  50      11.877  34.000 -21.080  1.00 69.90           C  
ATOM    713  HG2 GLU A  50      12.903  33.640 -21.157  1.00 69.90           H  
ATOM    714  HG3 GLU A  50      11.931  35.082 -20.959  1.00 69.90           H  
ATOM    715  CD  GLU A  50      11.191  33.663 -22.406  1.00 69.90           C  
ATOM    716  OE1 GLU A  50      11.452  34.449 -23.352  1.00 69.90           O  
ATOM    717  OE2 GLU A  50      10.502  32.625 -22.491  1.00 69.90           O  
ATOM    718  N   LEU A  51      12.029  35.225 -17.211  1.00 79.92           N  
ATOM    719  H   LEU A  51      11.176  34.777 -16.910  1.00 79.92           H  
ATOM    720  CA  LEU A  51      12.468  36.450 -16.532  1.00 79.92           C  
ATOM    721  HA  LEU A  51      12.602  37.234 -17.276  1.00 79.92           H  
ATOM    722  C   LEU A  51      13.824  36.257 -15.855  1.00 79.92           C  
ATOM    723  CB  LEU A  51      11.389  36.892 -15.532  1.00 79.92           C  
ATOM    724  HB2 LEU A  51      10.503  37.158 -16.110  1.00 79.92           H  
ATOM    725  HB3 LEU A  51      11.143  36.058 -14.876  1.00 79.92           H  
ATOM    726  O   LEU A  51      14.725  37.080 -16.029  1.00 79.92           O  
ATOM    727  CG  LEU A  51      11.776  38.109 -14.671  1.00 79.92           C  
ATOM    728  HG  LEU A  51      12.673  37.881 -14.095  1.00 79.92           H  
ATOM    729  CD1 LEU A  51      12.055  39.341 -15.531  1.00 79.92           C  
ATOM    730 HD11 LEU A  51      11.248  39.477 -16.252  1.00 79.92           H  
ATOM    731 HD12 LEU A  51      12.992  39.213 -16.073  1.00 79.92           H  
ATOM    732 HD13 LEU A  51      12.139  40.229 -14.904  1.00 79.92           H  
ATOM    733  CD2 LEU A  51      10.666  38.437 -13.680  1.00 79.92           C  
ATOM    734 HD21 LEU A  51      11.004  39.219 -13.000  1.00 79.92           H  
ATOM    735 HD22 LEU A  51       9.775  38.779 -14.207  1.00 79.92           H  
ATOM    736 HD23 LEU A  51      10.413  37.552 -13.096  1.00 79.92           H  
ATOM    737  N   ARG A  52      14.001  35.142 -15.141  1.00 74.75           N  
ATOM    738  H   ARG A  52      13.217  34.514 -15.038  1.00 74.75           H  
ATOM    739  CA  ARG A  52      15.288  34.785 -14.532  1.00 74.75           C  
ATOM    740  HA  ARG A  52      15.574  35.545 -13.805  1.00 74.75           H  
ATOM    741  C   ARG A  52      16.405  34.729 -15.578  1.00 74.75           C  
ATOM    742  CB  ARG A  52      15.111  33.445 -13.815  1.00 74.75           C  
ATOM    743  HB2 ARG A  52      14.783  32.707 -14.547  1.00 74.75           H  
ATOM    744  HB3 ARG A  52      14.320  33.532 -13.069  1.00 74.75           H  
ATOM    745  O   ARG A  52      17.468  35.313 -15.374  1.00 74.75           O  
ATOM    746  CG  ARG A  52      16.388  32.954 -13.117  1.00 74.75           C  
ATOM    747  HG2 ARG A  52      17.288  33.214 -13.674  1.00 74.75           H  
ATOM    748  HG3 ARG A  52      16.446  33.411 -12.129  1.00 74.75           H  
ATOM    749  CD  ARG A  52      16.333  31.435 -12.971  1.00 74.75           C  
ATOM    750  HD2 ARG A  52      15.364  31.182 -12.540  1.00 74.75           H  
ATOM    751  HD3 ARG A  52      17.116  31.114 -12.285  1.00 74.75           H  
ATOM    752  NE  ARG A  52      16.500  30.733 -14.262  1.00 74.75           N  
ATOM    753  HE  ARG A  52      16.558  31.288 -15.104  1.00 74.75           H  
ATOM    754  NH1 ARG A  52      16.399  28.591 -13.439  1.00 74.75           N  
ATOM    755 HH11 ARG A  52      16.340  28.959 -12.501  1.00 74.75           H  
ATOM    756 HH12 ARG A  52      16.436  27.594 -13.597  1.00 74.75           H  
ATOM    757  NH2 ARG A  52      16.664  28.934 -15.626  1.00 74.75           N  
ATOM    758 HH21 ARG A  52      16.676  27.936 -15.782  1.00 74.75           H  
ATOM    759 HH22 ARG A  52      16.812  29.579 -16.388  1.00 74.75           H  
ATOM    760  CZ  ARG A  52      16.515  29.425 -14.433  1.00 74.75           C  
ATOM    761  N   ASN A  53      16.176  34.057 -16.709  1.00 70.13           N  
ATOM    762  H   ASN A  53      15.279  33.606 -16.817  1.00 70.13           H  
ATOM    763  CA  ASN A  53      17.187  33.906 -17.761  1.00 70.13           C  
ATOM    764  HA  ASN A  53      18.086  33.473 -17.324  1.00 70.13           H  
ATOM    765  C   ASN A  53      17.605  35.255 -18.371  1.00 70.13           C  
ATOM    766  CB  ASN A  53      16.655  32.949 -18.842  1.00 70.13           C  
ATOM    767  HB2 ASN A  53      15.675  33.288 -19.178  1.00 70.13           H  
ATOM    768  HB3 ASN A  53      17.330  32.969 -19.698  1.00 70.13           H  
ATOM    769  O   ASN A  53      18.795  35.484 -18.595  1.00 70.13           O  
ATOM    770  CG  ASN A  53      16.547  31.505 -18.383  1.00 70.13           C  
ATOM    771  ND2 ASN A  53      15.883  30.676 -19.154  1.00 70.13           N  
ATOM    772 HD21 ASN A  53      15.389  31.023 -19.964  1.00 70.13           H  
ATOM    773 HD22 ASN A  53      15.769  29.722 -18.843  1.00 70.13           H  
ATOM    774  OD1 ASN A  53      17.073  31.095 -17.355  1.00 70.13           O  
ATOM    775  N   ARG A  54      16.650  36.163 -18.599  1.00 79.87           N  
ATOM    776  H   ARG A  54      15.692  35.909 -18.402  1.00 79.87           H  
ATOM    777  CA  ARG A  54      16.931  37.511 -19.116  1.00 79.87           C  
ATOM    778  HA  ARG A  54      17.546  37.447 -20.014  1.00 79.87           H  
ATOM    779  C   ARG A  54      17.722  38.355 -18.131  1.00 79.87           C  
ATOM    780  CB  ARG A  54      15.616  38.209 -19.459  1.00 79.87           C  
ATOM    781  HB2 ARG A  54      14.915  38.094 -18.632  1.00 79.87           H  
ATOM    782  HB3 ARG A  54      15.807  39.272 -19.605  1.00 79.87           H  
ATOM    783  O   ARG A  54      18.724  38.957 -18.506  1.00 79.87           O  
ATOM    784  CG  ARG A  54      15.020  37.640 -20.747  1.00 79.87           C  
ATOM    785  HG2 ARG A  54      14.971  36.552 -20.700  1.00 79.87           H  
ATOM    786  HG3 ARG A  54      15.633  37.941 -21.597  1.00 79.87           H  
ATOM    787  CD  ARG A  54      13.614  38.193 -20.899  1.00 79.87           C  
ATOM    788  HD2 ARG A  54      13.642  39.282 -20.840  1.00 79.87           H  
ATOM    789  HD3 ARG A  54      13.041  37.830 -20.046  1.00 79.87           H  
ATOM    790  NE  ARG A  54      12.979  37.725 -22.142  1.00 79.87           N  
ATOM    791  HE  ARG A  54      12.750  36.743 -22.195  1.00 79.87           H  
ATOM    792  NH1 ARG A  54      12.741  39.773 -23.149  1.00 79.87           N  
ATOM    793 HH11 ARG A  54      13.260  40.187 -22.388  1.00 79.87           H  
ATOM    794 HH12 ARG A  54      12.344  40.353 -23.874  1.00 79.87           H  
ATOM    795  NH2 ARG A  54      11.855  37.919 -24.082  1.00 79.87           N  
ATOM    796 HH21 ARG A  54      11.653  36.932 -24.005  1.00 79.87           H  
ATOM    797 HH22 ARG A  54      11.332  38.479 -24.740  1.00 79.87           H  
ATOM    798  CZ  ARG A  54      12.533  38.482 -23.121  1.00 79.87           C  
ATOM    799  N   LEU A  55      17.339  38.340 -16.857  1.00 84.35           N  
ATOM    800  H   LEU A  55      16.503  37.832 -16.607  1.00 84.35           H  
ATOM    801  CA  LEU A  55      18.058  39.087 -15.829  1.00 84.35           C  
ATOM    802  HA  LEU A  55      18.153  40.122 -16.157  1.00 84.35           H  
ATOM    803  C   LEU A  55      19.487  38.576 -15.642  1.00 84.35           C  
ATOM    804  CB  LEU A  55      17.261  39.041 -14.523  1.00 84.35           C  
ATOM    805  HB2 LEU A  55      17.024  38.001 -14.299  1.00 84.35           H  
ATOM    806  HB3 LEU A  55      17.878  39.439 -13.718  1.00 84.35           H  
ATOM    807  O   LEU A  55      20.400  39.390 -15.510  1.00 84.35           O  
ATOM    808  CG  LEU A  55      15.960  39.852 -14.587  1.00 84.35           C  
ATOM    809  HG  LEU A  55      15.373  39.555 -15.456  1.00 84.35           H  
ATOM    810  CD1 LEU A  55      15.147  39.573 -13.333  1.00 84.35           C  
ATOM    811 HD11 LEU A  55      14.205  40.121 -13.375  1.00 84.35           H  
ATOM    812 HD12 LEU A  55      14.929  38.506 -13.284  1.00 84.35           H  
ATOM    813 HD13 LEU A  55      15.703  39.865 -12.443  1.00 84.35           H  
ATOM    814  CD2 LEU A  55      16.215  41.357 -14.665  1.00 84.35           C  
ATOM    815 HD21 LEU A  55      16.752  41.611 -15.579  1.00 84.35           H  
ATOM    816 HD22 LEU A  55      16.790  41.692 -13.802  1.00 84.35           H  
ATOM    817 HD23 LEU A  55      15.256  41.874 -14.692  1.00 84.35           H  
ATOM    818  N   ASN A  56      19.711  37.263 -15.729  1.00 73.75           N  
ATOM    819  H   ASN A  56      18.917  36.640 -15.768  1.00 73.75           H  
ATOM    820  CA  ASN A  56      21.060  36.692 -15.731  1.00 73.75           C  
ATOM    821  HA  ASN A  56      21.570  36.978 -14.811  1.00 73.75           H  
ATOM    822  C   ASN A  56      21.907  37.237 -16.894  1.00 73.75           C  
ATOM    823  CB  ASN A  56      20.965  35.156 -15.779  1.00 73.75           C  
ATOM    824  HB2 ASN A  56      20.304  34.848 -16.589  1.00 73.75           H  
ATOM    825  HB3 ASN A  56      21.958  34.750 -15.971  1.00 73.75           H  
ATOM    826  O   ASN A  56      23.053  37.630 -16.685  1.00 73.75           O  
ATOM    827  CG  ASN A  56      20.480  34.544 -14.478  1.00 73.75           C  
ATOM    828  ND2 ASN A  56      20.173  33.266 -14.469  1.00 73.75           N  
ATOM    829 HD21 ASN A  56      20.232  32.722 -15.318  1.00 73.75           H  
ATOM    830 HD22 ASN A  56      19.813  32.889 -13.603  1.00 73.75           H  
ATOM    831  OD1 ASN A  56      20.388  35.179 -13.443  1.00 73.75           O  
ATOM    832  N   ALA A  57      21.346  37.334 -18.104  1.00 76.23           N  
ATOM    833  H   ALA A  57      20.393  37.022 -18.225  1.00 76.23           H  
ATOM    834  CA  ALA A  57      22.058  37.872 -19.265  1.00 76.23           C  
ATOM    835  HA  ALA A  57      23.010  37.350 -19.358  1.00 76.23           H  
ATOM    836  C   ALA A  57      22.376  39.373 -19.129  1.00 76.23           C  
ATOM    837  CB  ALA A  57      21.229  37.584 -20.522  1.00 76.23           C  
ATOM    838  HB1 ALA A  57      21.776  37.915 -21.404  1.00 76.23           H  
ATOM    839  HB2 ALA A  57      20.278  38.114 -20.477  1.00 76.23           H  
ATOM    840  HB3 ALA A  57      21.036  36.514 -20.602  1.00 76.23           H  
ATOM    841  O   ALA A  57      23.488  39.800 -19.442  1.00 76.23           O  
ATOM    842  N   SER A  58      21.423  40.166 -18.635  1.00 77.74           N  
ATOM    843  H   SER A  58      20.502  39.774 -18.501  1.00 77.74           H  
ATOM    844  CA  SER A  58      21.554  41.626 -18.522  1.00 77.74           C  
ATOM    845  HA  SER A  58      21.991  42.004 -19.446  1.00 77.74           H  
ATOM    846  C   SER A  58      22.481  42.065 -17.379  1.00 77.74           C  
ATOM    847  CB  SER A  58      20.154  42.248 -18.385  1.00 77.74           C  
ATOM    848  HB2 SER A  58      19.658  41.853 -17.498  1.00 77.74           H  
ATOM    849  HB3 SER A  58      20.242  43.331 -18.303  1.00 77.74           H  
ATOM    850  O   SER A  58      23.043  43.159 -17.423  1.00 77.74           O  
ATOM    851  OG  SER A  58      19.404  41.918 -19.544  1.00 77.74           O  
ATOM    852  HG  SER A  58      18.494  42.220 -19.512  1.00 77.74           H  
ATOM    853  N   THR A  59      22.664  41.219 -16.362  1.00 75.80           N  
ATOM    854  H   THR A  59      22.143  40.354 -16.376  1.00 75.80           H  
ATOM    855  CA  THR A  59      23.430  41.552 -15.147  1.00 75.80           C  
ATOM    856  HA  THR A  59      23.728  42.600 -15.180  1.00 75.80           H  
ATOM    857  C   THR A  59      24.723  40.747 -14.998  1.00 75.80           C  
ATOM    858  CB  THR A  59      22.563  41.373 -13.895  1.00 75.80           C  
ATOM    859  HB  THR A  59      23.135  41.691 -13.022  1.00 75.80           H  
ATOM    860  O   THR A  59      25.615  41.164 -14.265  1.00 75.80           O  
ATOM    861  CG2 THR A  59      21.264  42.179 -13.939  1.00 75.80           C  
ATOM    862 HG21 THR A  59      20.630  41.871 -13.108  1.00 75.80           H  
ATOM    863 HG22 THR A  59      20.712  41.997 -14.861  1.00 75.80           H  
ATOM    864 HG23 THR A  59      21.489  43.243 -13.858  1.00 75.80           H  
ATOM    865  OG1 THR A  59      22.221  40.020 -13.736  1.00 75.80           O  
ATOM    866  HG1 THR A  59      21.506  39.825 -14.346  1.00 75.80           H  
ATOM    867  N   GLY A  60      24.852  39.612 -15.691  1.00 68.86           N  
ATOM    868  H   GLY A  60      24.082  39.305 -16.268  1.00 68.86           H  
ATOM    869  CA  GLY A  60      25.947  38.656 -15.498  1.00 68.86           C  
ATOM    870  HA2 GLY A  60      26.895  39.193 -15.451  1.00 68.86           H  
ATOM    871  HA3 GLY A  60      25.969  37.980 -16.353  1.00 68.86           H  
ATOM    872  C   GLY A  60      25.816  37.802 -14.230  1.00 68.86           C  
ATOM    873  O   GLY A  60      26.762  37.097 -13.880  1.00 68.86           O  
ATOM    874  N   LEU A  61      24.674  37.868 -13.539  1.00 71.46           N  
ATOM    875  H   LEU A  61      23.934  38.453 -13.899  1.00 71.46           H  
ATOM    876  CA  LEU A  61      24.400  37.123 -12.308  1.00 71.46           C  
ATOM    877  HA  LEU A  61      25.335  36.994 -11.762  1.00 71.46           H  
ATOM    878  C   LEU A  61      23.852  35.710 -12.586  1.00 71.46           C  
ATOM    879  CB  LEU A  61      23.434  37.941 -11.428  1.00 71.46           C  
ATOM    880  HB2 LEU A  61      22.490  38.049 -11.962  1.00 71.46           H  
ATOM    881  HB3 LEU A  61      23.227  37.382 -10.516  1.00 71.46           H  
ATOM    882  O   LEU A  61      23.489  35.369 -13.713  1.00 71.46           O  
ATOM    883  CG  LEU A  61      23.947  39.338 -11.024  1.00 71.46           C  
ATOM    884  HG  LEU A  61      24.160  39.932 -11.913  1.00 71.46           H  
ATOM    885  CD1 LEU A  61      22.857  40.053 -10.228  1.00 71.46           C  
ATOM    886 HD11 LEU A  61      22.616  39.480  -9.332  1.00 71.46           H  
ATOM    887 HD12 LEU A  61      23.201  41.048  -9.946  1.00 71.46           H  
ATOM    888 HD13 LEU A  61      21.963  40.144 -10.845  1.00 71.46           H  
ATOM    889  CD2 LEU A  61      25.232  39.256 -10.202  1.00 71.46           C  
ATOM    890 HD21 LEU A  61      26.059  38.941 -10.838  1.00 71.46           H  
ATOM    891 HD22 LEU A  61      25.117  38.542  -9.387  1.00 71.46           H  
ATOM    892 HD23 LEU A  61      25.477  40.237  -9.794  1.00 71.46           H  
ATOM    893  N   ARG A  62      23.766  34.888 -11.530  1.00 70.01           N  
ATOM    894  H   ARG A  62      24.094  35.245 -10.644  1.00 70.01           H  
ATOM    895  CA  ARG A  62      23.041  33.604 -11.506  1.00 70.01           C  
ATOM    896  HA  ARG A  62      22.568  33.429 -12.473  1.00 70.01           H  
ATOM    897  C   ARG A  62      21.911  33.653 -10.472  1.00 70.01           C  
ATOM    898  CB  ARG A  62      23.998  32.435 -11.207  1.00 70.01           C  
ATOM    899  HB2 ARG A  62      24.693  32.720 -10.417  1.00 70.01           H  
ATOM    900  HB3 ARG A  62      23.399  31.603 -10.837  1.00 70.01           H  
ATOM    901  O   ARG A  62      22.135  33.376  -9.299  1.00 70.01           O  
ATOM    902  CG  ARG A  62      24.774  31.931 -12.430  1.00 70.01           C  
ATOM    903  HG2 ARG A  62      24.072  31.707 -13.233  1.00 70.01           H  
ATOM    904  HG3 ARG A  62      25.476  32.694 -12.765  1.00 70.01           H  
ATOM    905  CD  ARG A  62      25.527  30.649 -12.042  1.00 70.01           C  
ATOM    906  HD2 ARG A  62      26.287  30.896 -11.301  1.00 70.01           H  
ATOM    907  HD3 ARG A  62      24.815  29.958 -11.591  1.00 70.01           H  
ATOM    908  NE  ARG A  62      26.159  29.992 -13.203  1.00 70.01           N  
ATOM    909  HE  ARG A  62      26.172  30.513 -14.069  1.00 70.01           H  
ATOM    910  NH1 ARG A  62      26.664  28.003 -12.160  1.00 70.01           N  
ATOM    911 HH11 ARG A  62      26.223  28.336 -11.315  1.00 70.01           H  
ATOM    912 HH12 ARG A  62      26.918  27.027 -12.214  1.00 70.01           H  
ATOM    913  NH2 ARG A  62      27.116  28.252 -14.326  1.00 70.01           N  
ATOM    914 HH21 ARG A  62      27.048  28.766 -15.193  1.00 70.01           H  
ATOM    915 HH22 ARG A  62      27.406  27.285 -14.331  1.00 70.01           H  
ATOM    916  CZ  ARG A  62      26.644  28.760 -13.222  1.00 70.01           C  
ATOM    917  N   LEU A  63      20.707  34.019 -10.907  1.00 65.33           N  
ATOM    918  H   LEU A  63      20.627  34.323 -11.867  1.00 65.33           H  
ATOM    919  CA  LEU A  63      19.508  34.118 -10.069  1.00 65.33           C  
ATOM    920  HA  LEU A  63      19.836  34.470  -9.091  1.00 65.33           H  
ATOM    921  C   LEU A  63      18.813  32.746  -9.896  1.00 65.33           C  
ATOM    922  CB  LEU A  63      18.559  35.176 -10.666  1.00 65.33           C  
ATOM    923  HB2 LEU A  63      17.636  35.195 -10.086  1.00 65.33           H  
ATOM    924  HB3 LEU A  63      18.308  34.872 -11.682  1.00 65.33           H  
ATOM    925  O   LEU A  63      18.846  31.943 -10.834  1.00 65.33           O  
ATOM    926  CG  LEU A  63      19.160  36.598 -10.704  1.00 65.33           C  
ATOM    927  HG  LEU A  63      20.177  36.559 -11.092  1.00 65.33           H  
ATOM    928  CD1 LEU A  63      18.366  37.519 -11.625  1.00 65.33           C  
ATOM    929 HD11 LEU A  63      18.250  37.036 -12.595  1.00 65.33           H  
ATOM    930 HD12 LEU A  63      17.388  37.745 -11.199  1.00 65.33           H  
ATOM    931 HD13 LEU A  63      18.916  38.450 -11.758  1.00 65.33           H  
ATOM    932  CD2 LEU A  63      19.205  37.239  -9.315  1.00 65.33           C  
ATOM    933 HD21 LEU A  63      19.610  38.247  -9.391  1.00 65.33           H  
ATOM    934 HD22 LEU A  63      18.201  37.285  -8.893  1.00 65.33           H  
ATOM    935 HD23 LEU A  63      19.851  36.658  -8.656  1.00 65.33           H  
ATOM    936  N   PRO A  64      18.167  32.467  -8.744  1.00 57.87           N  
ATOM    937  CA  PRO A  64      17.495  31.189  -8.468  1.00 57.87           C  
ATOM    938  HA  PRO A  64      18.229  30.388  -8.555  1.00 57.87           H  
ATOM    939  C   PRO A  64      16.310  30.891  -9.402  1.00 57.87           C  
ATOM    940  CB  PRO A  64      17.012  31.267  -7.013  1.00 57.87           C  
ATOM    941  HB2 PRO A  64      17.145  30.319  -6.492  1.00 57.87           H  
ATOM    942  HB3 PRO A  64      15.965  31.567  -6.978  1.00 57.87           H  
ATOM    943  O   PRO A  64      15.690  31.801  -9.947  1.00 57.87           O  
ATOM    944  CG  PRO A  64      17.858  32.372  -6.390  1.00 57.87           C  
ATOM    945  HG2 PRO A  64      17.332  32.872  -5.576  1.00 57.87           H  
ATOM    946  HG3 PRO A  64      18.802  31.955  -6.040  1.00 57.87           H  
ATOM    947  CD  PRO A  64      18.118  33.314  -7.559  1.00 57.87           C  
ATOM    948  HD2 PRO A  64      17.295  34.022  -7.653  1.00 57.87           H  
ATOM    949  HD3 PRO A  64      19.054  33.840  -7.374  1.00 57.87           H  
ATOM    950  N   ALA A  65      15.938  29.615  -9.562  1.00 50.68           N  
ATOM    951  H   ALA A  65      16.442  28.899  -9.059  1.00 50.68           H  
ATOM    952  CA  ALA A  65      14.748  29.217 -10.332  1.00 50.68           C  
ATOM    953  HA  ALA A  65      14.801  29.652 -11.330  1.00 50.68           H  
ATOM    954  C   ALA A  65      13.427  29.718  -9.716  1.00 50.68           C  
ATOM    955  CB  ALA A  65      14.750  27.692 -10.488  1.00 50.68           C  
ATOM    956  HB1 ALA A  65      15.686  27.351 -10.931  1.00 50.68           H  
ATOM    957  HB2 ALA A  65      13.920  27.389 -11.126  1.00 50.68           H  
ATOM    958  HB3 ALA A  65      14.628  27.218  -9.514  1.00 50.68           H  
ATOM    959  O   ALA A  65      12.515  30.100 -10.442  1.00 50.68           O  
ATOM    960  N   THR A  66      13.356  29.781  -8.387  1.00 55.55           N  
ATOM    961  H   THR A  66      14.130  29.440  -7.835  1.00 55.55           H  
ATOM    962  CA  THR A  66      12.210  30.252  -7.593  1.00 55.55           C  
ATOM    963  HA  THR A  66      11.286  29.963  -8.094  1.00 55.55           H  
ATOM    964  C   THR A  66      12.165  31.769  -7.427  1.00 55.55           C  
ATOM    965  CB  THR A  66      12.237  29.583  -6.210  1.00 55.55           C  
ATOM    966  HB  THR A  66      11.524  30.053  -5.532  1.00 55.55           H  
ATOM    967  O   THR A  66      11.324  32.275  -6.694  1.00 55.55           O  
ATOM    968  CG2 THR A  66      11.894  28.097  -6.334  1.00 55.55           C  
ATOM    969 HG21 THR A  66      12.626  27.580  -6.954  1.00 55.55           H  
ATOM    970 HG22 THR A  66      10.899  27.980  -6.763  1.00 55.55           H  
ATOM    971 HG23 THR A  66      11.898  27.651  -5.339  1.00 55.55           H  
ATOM    972  OG1 THR A  66      13.544  29.681  -5.689  1.00 55.55           O  
ATOM    973  HG1 THR A  66      13.595  30.497  -5.185  1.00 55.55           H  
ATOM    974  N   MET A  67      13.015  32.518  -8.137  1.00 68.94           N  
ATOM    975  H   MET A  67      13.670  32.033  -8.733  1.00 68.94           H  
ATOM    976  CA  MET A  67      13.214  33.958  -7.945  1.00 68.94           C  
ATOM    977  HA  MET A  67      13.713  34.112  -6.989  1.00 68.94           H  
ATOM    978  C   MET A  67      11.917  34.783  -7.924  1.00 68.94           C  
ATOM    979  CB  MET A  67      14.136  34.436  -9.070  1.00 68.94           C  
ATOM    980  HB2 MET A  67      13.715  34.104 -10.019  1.00 68.94           H  
ATOM    981  HB3 MET A  67      15.110  33.964  -8.944  1.00 68.94           H  
ATOM    982  O   MET A  67      11.841  35.748  -7.171  1.00 68.94           O  
ATOM    983  CG  MET A  67      14.376  35.944  -9.131  1.00 68.94           C  
ATOM    984  HG2 MET A  67      13.444  36.494  -8.997  1.00 68.94           H  
ATOM    985  HG3 MET A  67      15.060  36.220  -8.328  1.00 68.94           H  
ATOM    986  SD  MET A  67      15.080  36.444 -10.717  1.00 68.94           S  
ATOM    987  CE  MET A  67      13.592  36.367 -11.746  1.00 68.94           C  
ATOM    988  HE1 MET A  67      12.823  37.031 -11.350  1.00 68.94           H  
ATOM    989  HE2 MET A  67      13.201  35.350 -11.770  1.00 68.94           H  
ATOM    990  HE3 MET A  67      13.844  36.662 -12.764  1.00 68.94           H  
ATOM    991  N   VAL A  68      10.901  34.437  -8.723  1.00 72.79           N  
ATOM    992  H   VAL A  68      10.993  33.611  -9.298  1.00 72.79           H  
ATOM    993  CA  VAL A  68       9.620  35.175  -8.725  1.00 72.79           C  
ATOM    994  HA  VAL A  68       9.842  36.242  -8.702  1.00 72.79           H  
ATOM    995  C   VAL A  68       8.750  34.897  -7.501  1.00 72.79           C  
ATOM    996  CB  VAL A  68       8.780  34.909  -9.982  1.00 72.79           C  
ATOM    997  HB  VAL A  68       7.896  35.544  -9.935  1.00 72.79           H  
ATOM    998  O   VAL A  68       7.880  35.699  -7.190  1.00 72.79           O  
ATOM    999  CG1 VAL A  68       9.542  35.296 -11.253  1.00 72.79           C  
ATOM   1000 HG11 VAL A  68       8.854  35.280 -12.099  1.00 72.79           H  
ATOM   1001 HG12 VAL A  68       9.930  36.309 -11.144  1.00 72.79           H  
ATOM   1002 HG13 VAL A  68      10.364  34.605 -11.439  1.00 72.79           H  
ATOM   1003  CG2 VAL A  68       8.301  33.456 -10.062  1.00 72.79           C  
ATOM   1004 HG21 VAL A  68       7.649  33.355 -10.930  1.00 72.79           H  
ATOM   1005 HG22 VAL A  68       9.143  32.767 -10.122  1.00 72.79           H  
ATOM   1006 HG23 VAL A  68       7.693  33.201  -9.195  1.00 72.79           H  
ATOM   1007  N   PHE A  69       8.965  33.773  -6.822  1.00 60.46           N  
ATOM   1008  H   PHE A  69       9.728  33.175  -7.105  1.00 60.46           H  
ATOM   1009  CA  PHE A  69       8.330  33.459  -5.546  1.00 60.46           C  
ATOM   1010  HA  PHE A  69       7.342  33.918  -5.507  1.00 60.46           H  
ATOM   1011  C   PHE A  69       9.146  34.055  -4.391  1.00 60.46           C  
ATOM   1012  CB  PHE A  69       8.149  31.938  -5.423  1.00 60.46           C  
ATOM   1013  HB2 PHE A  69       9.124  31.451  -5.466  1.00 60.46           H  
ATOM   1014  HB3 PHE A  69       7.730  31.723  -4.440  1.00 60.46           H  
ATOM   1015  O   PHE A  69       8.569  34.660  -3.493  1.00 60.46           O  
ATOM   1016  CG  PHE A  69       7.229  31.330  -6.471  1.00 60.46           C  
ATOM   1017  CD1 PHE A  69       5.837  31.505  -6.364  1.00 60.46           C  
ATOM   1018  HD1 PHE A  69       5.427  32.066  -5.536  1.00 60.46           H  
ATOM   1019  CD2 PHE A  69       7.754  30.587  -7.547  1.00 60.46           C  
ATOM   1020  HD2 PHE A  69       8.821  30.443  -7.631  1.00 60.46           H  
ATOM   1021  CE1 PHE A  69       4.974  30.944  -7.323  1.00 60.46           C  
ATOM   1022  HE1 PHE A  69       3.906  31.076  -7.231  1.00 60.46           H  
ATOM   1023  CE2 PHE A  69       6.891  30.027  -8.508  1.00 60.46           C  
ATOM   1024  HE2 PHE A  69       7.297  29.457  -9.331  1.00 60.46           H  
ATOM   1025  CZ  PHE A  69       5.501  30.205  -8.396  1.00 60.46           C  
ATOM   1026  HZ  PHE A  69       4.837  29.775  -9.131  1.00 60.46           H  
ATOM   1027  N   ASP A  70      10.481  33.982  -4.465  1.00 66.41           N  
ATOM   1028  H   ASP A  70      10.875  33.388  -5.181  1.00 66.41           H  
ATOM   1029  CA  ASP A  70      11.401  34.528  -3.452  1.00 66.41           C  
ATOM   1030  HA  ASP A  70      11.121  34.145  -2.471  1.00 66.41           H  
ATOM   1031  C   ASP A  70      11.378  36.067  -3.401  1.00 66.41           C  
ATOM   1032  CB  ASP A  70      12.841  34.080  -3.767  1.00 66.41           C  
ATOM   1033  HB2 ASP A  70      13.148  34.530  -4.711  1.00 66.41           H  
ATOM   1034  HB3 ASP A  70      13.503  34.463  -2.990  1.00 66.41           H  
ATOM   1035  O   ASP A  70      11.529  36.694  -2.349  1.00 66.41           O  
ATOM   1036  CG  ASP A  70      13.034  32.563  -3.856  1.00 66.41           C  
ATOM   1037  OD1 ASP A  70      12.365  31.828  -3.106  1.00 66.41           O  
ATOM   1038  OD2 ASP A  70      13.851  32.134  -4.708  1.00 66.41           O  
ATOM   1039  N   HIS A  71      11.217  36.703  -4.563  1.00 75.74           N  
ATOM   1040  H   HIS A  71      11.159  36.133  -5.395  1.00 75.74           H  
ATOM   1041  CA  HIS A  71      11.210  38.152  -4.738  1.00 75.74           C  
ATOM   1042  HA  HIS A  71      11.153  38.642  -3.766  1.00 75.74           H  
ATOM   1043  C   HIS A  71       9.978  38.555  -5.540  1.00 75.74           C  
ATOM   1044  CB  HIS A  71      12.512  38.605  -5.411  1.00 75.74           C  
ATOM   1045  HB2 HIS A  71      12.576  38.170  -6.409  1.00 75.74           H  
ATOM   1046  HB3 HIS A  71      12.497  39.690  -5.515  1.00 75.74           H  
ATOM   1047  O   HIS A  71      10.093  38.873  -6.718  1.00 75.74           O  
ATOM   1048  CG  HIS A  71      13.740  38.218  -4.640  1.00 75.74           C  
ATOM   1049  CD2 HIS A  71      14.868  37.641  -5.150  1.00 75.74           C  
ATOM   1050  HD2 HIS A  71      15.043  37.407  -6.190  1.00 75.74           H  
ATOM   1051  ND1 HIS A  71      13.888  38.270  -3.274  1.00 75.74           N  
ATOM   1052  HD1 HIS A  71      13.116  38.282  -2.623  1.00 75.74           H  
ATOM   1053  CE1 HIS A  71      15.089  37.754  -2.975  1.00 75.74           C  
ATOM   1054  HE1 HIS A  71      15.435  37.548  -1.973  1.00 75.74           H  
ATOM   1055  NE2 HIS A  71      15.741  37.385  -4.088  1.00 75.74           N  
ATOM   1056  N   PRO A  72       8.787  38.564  -4.930  1.00 72.10           N  
ATOM   1057  CA  PRO A  72       7.537  38.593  -5.670  1.00 72.10           C  
ATOM   1058  HA  PRO A  72       7.564  37.817  -6.434  1.00 72.10           H  
ATOM   1059  C   PRO A  72       7.259  39.889  -6.418  1.00 72.10           C  
ATOM   1060  CB  PRO A  72       6.442  38.221  -4.664  1.00 72.10           C  
ATOM   1061  HB2 PRO A  72       6.269  37.145  -4.708  1.00 72.10           H  
ATOM   1062  HB3 PRO A  72       5.510  38.759  -4.837  1.00 72.10           H  
ATOM   1063  O   PRO A  72       6.312  39.900  -7.179  1.00 72.10           O  
ATOM   1064  CG  PRO A  72       7.057  38.574  -3.312  1.00 72.10           C  
ATOM   1065  HG2 PRO A  72       6.648  37.962  -2.508  1.00 72.10           H  
ATOM   1066  HG3 PRO A  72       6.902  39.633  -3.107  1.00 72.10           H  
ATOM   1067  CD  PRO A  72       8.542  38.308  -3.523  1.00 72.10           C  
ATOM   1068  HD2 PRO A  72       8.755  37.262  -3.299  1.00 72.10           H  
ATOM   1069  HD3 PRO A  72       9.136  38.958  -2.881  1.00 72.10           H  
ATOM   1070  N   ARG A  73       8.030  40.972  -6.260  1.00 81.66           N  
ATOM   1071  H   ARG A  73       8.893  40.855  -5.749  1.00 81.66           H  
ATOM   1072  CA  ARG A  73       7.794  42.260  -6.945  1.00 81.66           C  
ATOM   1073  HA  ARG A  73       7.019  42.108  -7.696  1.00 81.66           H  
ATOM   1074  C   ARG A  73       9.063  42.748  -7.667  1.00 81.66           C  
ATOM   1075  CB  ARG A  73       7.283  43.326  -5.957  1.00 81.66           C  
ATOM   1076  HB2 ARG A  73       7.008  44.220  -6.516  1.00 81.66           H  
ATOM   1077  HB3 ARG A  73       8.095  43.587  -5.279  1.00 81.66           H  
ATOM   1078  O   ARG A  73      10.165  42.503  -7.166  1.00 81.66           O  
ATOM   1079  CG  ARG A  73       6.069  42.879  -5.124  1.00 81.66           C  
ATOM   1080  HG2 ARG A  73       5.234  42.640  -5.783  1.00 81.66           H  
ATOM   1081  HG3 ARG A  73       6.333  41.981  -4.566  1.00 81.66           H  
ATOM   1082  CD  ARG A  73       5.640  43.938  -4.101  1.00 81.66           C  
ATOM   1083  HD2 ARG A  73       5.301  43.415  -3.206  1.00 81.66           H  
ATOM   1084  HD3 ARG A  73       6.500  44.546  -3.820  1.00 81.66           H  
ATOM   1085  NE  ARG A  73       4.571  44.806  -4.619  1.00 81.66           N  
ATOM   1086  HE  ARG A  73       4.784  45.308  -5.468  1.00 81.66           H  
ATOM   1087  NH1 ARG A  73       2.979  44.487  -2.978  1.00 81.66           N  
ATOM   1088 HH11 ARG A  73       2.040  44.633  -2.636  1.00 81.66           H  
ATOM   1089 HH12 ARG A  73       3.609  43.886  -2.467  1.00 81.66           H  
ATOM   1090  NH2 ARG A  73       2.544  45.786  -4.743  1.00 81.66           N  
ATOM   1091 HH21 ARG A  73       2.883  46.222  -5.588  1.00 81.66           H  
ATOM   1092 HH22 ARG A  73       1.611  45.943  -4.390  1.00 81.66           H  
ATOM   1093  CZ  ARG A  73       3.375  45.018  -4.102  1.00 81.66           C  
ATOM   1094  N   PRO A  74       8.950  43.493  -8.785  1.00 86.69           N  
ATOM   1095  CA  PRO A  74      10.095  44.026  -9.528  1.00 86.69           C  
ATOM   1096  HA  PRO A  74      10.619  43.181  -9.976  1.00 86.69           H  
ATOM   1097  C   PRO A  74      11.109  44.844  -8.711  1.00 86.69           C  
ATOM   1098  CB  PRO A  74       9.481  44.879 -10.643  1.00 86.69           C  
ATOM   1099  HB2 PRO A  74      10.121  44.926 -11.524  1.00 86.69           H  
ATOM   1100  HB3 PRO A  74       9.262  45.882 -10.278  1.00 86.69           H  
ATOM   1101  O   PRO A  74      12.311  44.639  -8.869  1.00 86.69           O  
ATOM   1102  CG  PRO A  74       8.169  44.157 -10.933  1.00 86.69           C  
ATOM   1103  HG2 PRO A  74       7.433  44.809 -11.403  1.00 86.69           H  
ATOM   1104  HG3 PRO A  74       8.361  43.287 -11.560  1.00 86.69           H  
ATOM   1105  CD  PRO A  74       7.725  43.704  -9.546  1.00 86.69           C  
ATOM   1106  HD2 PRO A  74       7.124  44.479  -9.069  1.00 86.69           H  
ATOM   1107  HD3 PRO A  74       7.150  42.784  -9.646  1.00 86.69           H  
ATOM   1108  N   SER A  75      10.665  45.746  -7.830  1.00 81.83           N  
ATOM   1109  H   SER A  75       9.669  45.879  -7.726  1.00 81.83           H  
ATOM   1110  CA  SER A  75      11.547  46.594  -7.008  1.00 81.83           C  
ATOM   1111  HA  SER A  75      12.251  47.110  -7.660  1.00 81.83           H  
ATOM   1112  C   SER A  75      12.355  45.776  -6.001  1.00 81.83           C  
ATOM   1113  CB  SER A  75      10.726  47.652  -6.258  1.00 81.83           C  
ATOM   1114  HB2 SER A  75      10.092  48.188  -6.964  1.00 81.83           H  
ATOM   1115  HB3 SER A  75      11.410  48.366  -5.801  1.00 81.83           H  
ATOM   1116  O   SER A  75      13.542  46.028  -5.779  1.00 81.83           O  
ATOM   1117  OG  SER A  75       9.932  47.067  -5.240  1.00 81.83           O  
ATOM   1118  HG  SER A  75       9.011  47.267  -5.423  1.00 81.83           H  
ATOM   1119  N   VAL A  76      11.725  44.744  -5.437  1.00 84.01           N  
ATOM   1120  H   VAL A  76      10.746  44.633  -5.660  1.00 84.01           H  
ATOM   1121  CA  VAL A  76      12.352  43.803  -4.508  1.00 84.01           C  
ATOM   1122  HA  VAL A  76      12.828  44.365  -3.704  1.00 84.01           H  
ATOM   1123  C   VAL A  76      13.447  43.027  -5.236  1.00 84.01           C  
ATOM   1124  CB  VAL A  76      11.298  42.863  -3.889  1.00 84.01           C  
ATOM   1125  HB  VAL A  76      10.809  42.290  -4.677  1.00 84.01           H  
ATOM   1126  O   VAL A  76      14.586  42.968  -4.767  1.00 84.01           O  
ATOM   1127  CG1 VAL A  76      11.936  41.875  -2.907  1.00 84.01           C  
ATOM   1128 HG11 VAL A  76      12.640  41.224  -3.424  1.00 84.01           H  
ATOM   1129 HG12 VAL A  76      11.165  41.248  -2.460  1.00 84.01           H  
ATOM   1130 HG13 VAL A  76      12.460  42.413  -2.116  1.00 84.01           H  
ATOM   1131  CG2 VAL A  76      10.224  43.656  -3.128  1.00 84.01           C  
ATOM   1132 HG21 VAL A  76      10.681  44.213  -2.310  1.00 84.01           H  
ATOM   1133 HG22 VAL A  76       9.480  42.971  -2.722  1.00 84.01           H  
ATOM   1134 HG23 VAL A  76       9.719  44.359  -3.791  1.00 84.01           H  
ATOM   1135  N   LEU A  77      13.138  42.514  -6.429  1.00 87.55           N  
ATOM   1136  H   LEU A  77      12.187  42.599  -6.760  1.00 87.55           H  
ATOM   1137  CA  LEU A  77      14.108  41.819  -7.269  1.00 87.55           C  
ATOM   1138  HA  LEU A  77      14.560  41.035  -6.662  1.00 87.55           H  
ATOM   1139  C   LEU A  77      15.251  42.742  -7.747  1.00 87.55           C  
ATOM   1140  CB  LEU A  77      13.332  41.162  -8.420  1.00 87.55           C  
ATOM   1141  HB2 LEU A  77      12.788  41.932  -8.966  1.00 87.55           H  
ATOM   1142  HB3 LEU A  77      12.598  40.481  -7.991  1.00 87.55           H  
ATOM   1143  O   LEU A  77      16.411  42.334  -7.773  1.00 87.55           O  
ATOM   1144  CG  LEU A  77      14.211  40.381  -9.408  1.00 87.55           C  
ATOM   1145  HG  LEU A  77      14.863  41.070  -9.944  1.00 87.55           H  
ATOM   1146  CD1 LEU A  77      15.069  39.324  -8.712  1.00 87.55           C  
ATOM   1147 HD11 LEU A  77      15.670  38.802  -9.457  1.00 87.55           H  
ATOM   1148 HD12 LEU A  77      14.427  38.619  -8.183  1.00 87.55           H  
ATOM   1149 HD13 LEU A  77      15.763  39.785  -8.010  1.00 87.55           H  
ATOM   1150  CD2 LEU A  77      13.304  39.682 -10.416  1.00 87.55           C  
ATOM   1151 HD21 LEU A  77      12.601  39.030  -9.898  1.00 87.55           H  
ATOM   1152 HD22 LEU A  77      13.909  39.076 -11.089  1.00 87.55           H  
ATOM   1153 HD23 LEU A  77      12.751  40.418 -11.000  1.00 87.55           H  
ATOM   1154  N   ALA A  78      14.978  44.009  -8.060  1.00 86.50           N  
ATOM   1155  H   ALA A  78      14.011  44.299  -8.083  1.00 86.50           H  
ATOM   1156  CA  ALA A  78      16.001  44.975  -8.472  1.00 86.50           C  
ATOM   1157  HA  ALA A  78      16.567  44.557  -9.305  1.00 86.50           H  
ATOM   1158  C   ALA A  78      16.999  45.308  -7.352  1.00 86.50           C  
ATOM   1159  CB  ALA A  78      15.294  46.237  -8.956  1.00 86.50           C  
ATOM   1160  HB1 ALA A  78      16.036  46.976  -9.258  1.00 86.50           H  
ATOM   1161  HB2 ALA A  78      14.677  46.661  -8.164  1.00 86.50           H  
ATOM   1162  HB3 ALA A  78      14.661  45.984  -9.806  1.00 86.50           H  
ATOM   1163  O   ALA A  78      18.212  45.360  -7.583  1.00 86.50           O  
ATOM   1164  N   ARG A  79      16.509  45.485  -6.120  1.00 79.23           N  
ATOM   1165  H   ARG A  79      15.505  45.480  -6.004  1.00 79.23           H  
ATOM   1166  CA  ARG A  79      17.360  45.710  -4.943  1.00 79.23           C  
ATOM   1167  HA  ARG A  79      18.006  46.565  -5.145  1.00 79.23           H  
ATOM   1168  C   ARG A  79      18.267  44.510  -4.667  1.00 79.23           C  
ATOM   1169  CB  ARG A  79      16.459  46.040  -3.749  1.00 79.23           C  
ATOM   1170  HB2 ARG A  79      15.689  46.735  -4.085  1.00 79.23           H  
ATOM   1171  HB3 ARG A  79      15.970  45.133  -3.392  1.00 79.23           H  
ATOM   1172  O   ARG A  79      19.439  44.688  -4.313  1.00 79.23           O  
ATOM   1173  CG  ARG A  79      17.250  46.700  -2.610  1.00 79.23           C  
ATOM   1174  HG2 ARG A  79      17.674  47.640  -2.963  1.00 79.23           H  
ATOM   1175  HG3 ARG A  79      18.066  46.047  -2.301  1.00 79.23           H  
ATOM   1176  CD  ARG A  79      16.363  46.975  -1.392  1.00 79.23           C  
ATOM   1177  HD2 ARG A  79      16.958  47.484  -0.633  1.00 79.23           H  
ATOM   1178  HD3 ARG A  79      16.032  46.016  -0.992  1.00 79.23           H  
ATOM   1179  NE  ARG A  79      15.201  47.808  -1.742  1.00 79.23           N  
ATOM   1180  HE  ARG A  79      15.330  48.449  -2.512  1.00 79.23           H  
ATOM   1181  NH1 ARG A  79      13.814  47.150  -0.028  1.00 79.23           N  
ATOM   1182 HH11 ARG A  79      12.900  47.153   0.401  1.00 79.23           H  
ATOM   1183 HH12 ARG A  79      14.594  46.692   0.421  1.00 79.23           H  
ATOM   1184  NH2 ARG A  79      13.010  48.398  -1.696  1.00 79.23           N  
ATOM   1185 HH21 ARG A  79      12.086  48.361  -1.290  1.00 79.23           H  
ATOM   1186 HH22 ARG A  79      13.162  48.879  -2.571  1.00 79.23           H  
ATOM   1187  CZ  ARG A  79      14.018  47.782  -1.154  1.00 79.23           C  
ATOM   1188  N   ARG A  80      17.759  43.293  -4.907  1.00 80.43           N  
ATOM   1189  H   ARG A  80      16.783  43.231  -5.162  1.00 80.43           H  
ATOM   1190  CA  ARG A  80      18.563  42.065  -4.876  1.00 80.43           C  
ATOM   1191  HA  ARG A  80      19.047  42.007  -3.901  1.00 80.43           H  
ATOM   1192  C   ARG A  80      19.694  42.122  -5.910  1.00 80.43           C  
ATOM   1193  CB  ARG A  80      17.647  40.835  -5.047  1.00 80.43           C  
ATOM   1194  HB2 ARG A  80      16.882  40.838  -4.271  1.00 80.43           H  
ATOM   1195  HB3 ARG A  80      17.137  40.884  -6.009  1.00 80.43           H  
ATOM   1196  O   ARG A  80      20.849  41.949  -5.539  1.00 80.43           O  
ATOM   1197  CG  ARG A  80      18.399  39.500  -5.003  1.00 80.43           C  
ATOM   1198  HG2 ARG A  80      19.224  39.512  -5.716  1.00 80.43           H  
ATOM   1199  HG3 ARG A  80      17.717  38.705  -5.306  1.00 80.43           H  
ATOM   1200  CD  ARG A  80      18.931  39.191  -3.602  1.00 80.43           C  
ATOM   1201  HD2 ARG A  80      18.088  39.078  -2.920  1.00 80.43           H  
ATOM   1202  HD3 ARG A  80      19.560  40.016  -3.267  1.00 80.43           H  
ATOM   1203  NE  ARG A  80      19.726  37.956  -3.611  1.00 80.43           N  
ATOM   1204  HE  ARG A  80      19.673  37.386  -4.444  1.00 80.43           H  
ATOM   1205  NH1 ARG A  80      20.741  38.205  -1.562  1.00 80.43           N  
ATOM   1206 HH11 ARG A  80      21.430  37.833  -0.923  1.00 80.43           H  
ATOM   1207 HH12 ARG A  80      20.098  38.941  -1.309  1.00 80.43           H  
ATOM   1208  NH2 ARG A  80      21.424  36.614  -2.931  1.00 80.43           N  
ATOM   1209 HH21 ARG A  80      21.212  36.006  -3.709  1.00 80.43           H  
ATOM   1210 HH22 ARG A  80      22.379  36.933  -3.017  1.00 80.43           H  
ATOM   1211  CZ  ARG A  80      20.613  37.597  -2.705  1.00 80.43           C  
ATOM   1212  N   ILE A  81      19.392  42.460  -7.165  1.00 81.54           N  
ATOM   1213  H   ILE A  81      18.416  42.574  -7.397  1.00 81.54           H  
ATOM   1214  CA  ILE A  81      20.391  42.582  -8.245  1.00 81.54           C  
ATOM   1215  HA  ILE A  81      20.923  41.634  -8.332  1.00 81.54           H  
ATOM   1216  C   ILE A  81      21.462  43.651  -7.943  1.00 81.54           C  
ATOM   1217  CB  ILE A  81      19.670  42.847  -9.587  1.00 81.54           C  
ATOM   1218  HB  ILE A  81      18.964  43.664  -9.440  1.00 81.54           H  
ATOM   1219  O   ILE A  81      22.640  43.418  -8.205  1.00 81.54           O  
ATOM   1220  CG1 ILE A  81      18.882  41.589 -10.022  1.00 81.54           C  
ATOM   1221 HG12 ILE A  81      18.314  41.196  -9.178  1.00 81.54           H  
ATOM   1222 HG13 ILE A  81      19.578  40.811 -10.336  1.00 81.54           H  
ATOM   1223  CG2 ILE A  81      20.646  43.271 -10.699  1.00 81.54           C  
ATOM   1224 HG21 ILE A  81      20.093  43.488 -11.613  1.00 81.54           H  
ATOM   1225 HG22 ILE A  81      21.176  44.184 -10.427  1.00 81.54           H  
ATOM   1226 HG23 ILE A  81      21.374  42.482 -10.886  1.00 81.54           H  
ATOM   1227  CD1 ILE A  81      17.887  41.855 -11.154  1.00 81.54           C  
ATOM   1228 HD11 ILE A  81      17.226  42.675 -10.872  1.00 81.54           H  
ATOM   1229 HD12 ILE A  81      18.409  42.102 -12.079  1.00 81.54           H  
ATOM   1230 HD13 ILE A  81      17.293  40.956 -11.314  1.00 81.54           H  
ATOM   1231  N   ARG A  82      21.096  44.815  -7.373  1.00 75.79           N  
ATOM   1232  H   ARG A  82      20.108  44.969  -7.228  1.00 75.79           H  
ATOM   1233  CA  ARG A  82      22.054  45.894  -7.026  1.00 75.79           C  
ATOM   1234  HA  ARG A  82      22.574  46.202  -7.934  1.00 75.79           H  
ATOM   1235  C   ARG A  82      23.129  45.410  -6.066  1.00 75.79           C  
ATOM   1236  CB  ARG A  82      21.327  47.103  -6.397  1.00 75.79           C  
ATOM   1237  HB2 ARG A  82      20.927  46.826  -5.422  1.00 75.79           H  
ATOM   1238  HB3 ARG A  82      20.479  47.390  -7.019  1.00 75.79           H  
ATOM   1239  O   ARG A  82      24.308  45.698  -6.254  1.00 75.79           O  
ATOM   1240  CG  ARG A  82      22.280  48.306  -6.230  1.00 75.79           C  
ATOM   1241  HG2 ARG A  82      22.761  48.500  -7.189  1.00 75.79           H  
ATOM   1242  HG3 ARG A  82      23.057  48.066  -5.505  1.00 75.79           H  
ATOM   1243  CD  ARG A  82      21.573  49.598  -5.791  1.00 75.79           C  
ATOM   1244  HD2 ARG A  82      22.279  50.426  -5.855  1.00 75.79           H  
ATOM   1245  HD3 ARG A  82      20.770  49.807  -6.498  1.00 75.79           H  
ATOM   1246  NE  ARG A  82      21.001  49.545  -4.430  1.00 75.79           N  
ATOM   1247  HE  ARG A  82      19.995  49.588  -4.357  1.00 75.79           H  
ATOM   1248  NH1 ARG A  82      22.905  49.941  -3.193  1.00 75.79           N  
ATOM   1249 HH11 ARG A  82      23.455  49.891  -4.039  1.00 75.79           H  
ATOM   1250 HH12 ARG A  82      23.344  50.016  -2.286  1.00 75.79           H  
ATOM   1251  NH2 ARG A  82      20.905  49.757  -2.198  1.00 75.79           N  
ATOM   1252 HH21 ARG A  82      19.905  49.821  -2.329  1.00 75.79           H  
ATOM   1253 HH22 ARG A  82      21.312  49.912  -1.287  1.00 75.79           H  
ATOM   1254  CZ  ARG A  82      21.618  49.740  -3.282  1.00 75.79           C  
ATOM   1255  N   THR A  83      22.685  44.698  -5.038  1.00 71.40           N  
ATOM   1256  H   THR A  83      21.692  44.521  -4.986  1.00 71.40           H  
ATOM   1257  CA  THR A  83      23.548  44.137  -3.999  1.00 71.40           C  
ATOM   1258  HA  THR A  83      24.108  44.940  -3.520  1.00 71.40           H  
ATOM   1259  C   THR A  83      24.559  43.165  -4.607  1.00 71.40           C  
ATOM   1260  CB  THR A  83      22.688  43.443  -2.934  1.00 71.40           C  
ATOM   1261  HB  THR A  83      22.199  42.569  -3.363  1.00 71.40           H  
ATOM   1262  O   THR A  83      25.749  43.263  -4.327  1.00 71.40           O  
ATOM   1263  CG2 THR A  83      23.528  42.995  -1.738  1.00 71.40           C  
ATOM   1264 HG21 THR A  83      24.096  43.835  -1.337  1.00 71.40           H  
ATOM   1265 HG22 THR A  83      22.879  42.596  -0.959  1.00 71.40           H  
ATOM   1266 HG23 THR A  83      24.221  42.211  -2.044  1.00 71.40           H  
ATOM   1267  OG1 THR A  83      21.695  44.339  -2.465  1.00 71.40           O  
ATOM   1268  HG1 THR A  83      20.969  44.352  -3.093  1.00 71.40           H  
ATOM   1269  N   GLU A  84      24.104  42.297  -5.511  1.00 74.74           N  
ATOM   1270  H   GLU A  84      23.113  42.267  -5.703  1.00 74.74           H  
ATOM   1271  CA  GLU A  84      24.947  41.303  -6.186  1.00 74.74           C  
ATOM   1272  HA  GLU A  84      25.505  40.733  -5.443  1.00 74.74           H  
ATOM   1273  C   GLU A  84      26.003  41.919  -7.142  1.00 74.74           C  
ATOM   1274  CB  GLU A  84      24.020  40.327  -6.929  1.00 74.74           C  
ATOM   1275  HB2 GLU A  84      23.353  40.912  -7.563  1.00 74.74           H  
ATOM   1276  HB3 GLU A  84      24.627  39.693  -7.576  1.00 74.74           H  
ATOM   1277  O   GLU A  84      27.023  41.292  -7.414  1.00 74.74           O  
ATOM   1278  CG  GLU A  84      23.154  39.422  -6.031  1.00 74.74           C  
ATOM   1279  HG2 GLU A  84      22.611  40.038  -5.314  1.00 74.74           H  
ATOM   1280  HG3 GLU A  84      22.412  38.933  -6.662  1.00 74.74           H  
ATOM   1281  CD  GLU A  84      23.938  38.337  -5.275  1.00 74.74           C  
ATOM   1282  OE1 GLU A  84      23.406  37.865  -4.238  1.00 74.74           O  
ATOM   1283  OE2 GLU A  84      25.032  37.957  -5.739  1.00 74.74           O  
ATOM   1284  N   LEU A  85      25.831  43.161  -7.626  1.00 73.05           N  
ATOM   1285  H   LEU A  85      24.976  43.639  -7.378  1.00 73.05           H  
ATOM   1286  CA  LEU A  85      26.772  43.828  -8.553  1.00 73.05           C  
ATOM   1287  HA  LEU A  85      27.247  43.050  -9.150  1.00 73.05           H  
ATOM   1288  C   LEU A  85      27.959  44.571  -7.883  1.00 73.05           C  
ATOM   1289  CB  LEU A  85      25.981  44.744  -9.512  1.00 73.05           C  
ATOM   1290  HB2 LEU A  85      26.670  45.428 -10.007  1.00 73.05           H  
ATOM   1291  HB3 LEU A  85      25.294  45.346  -8.917  1.00 73.05           H  
ATOM   1292  O   LEU A  85      28.835  45.072  -8.592  1.00 73.05           O  
ATOM   1293  CG  LEU A  85      25.186  43.996 -10.602  1.00 73.05           C  
ATOM   1294  HG  LEU A  85      24.577  43.213 -10.150  1.00 73.05           H  
ATOM   1295  CD1 LEU A  85      24.260  44.975 -11.330  1.00 73.05           C  
ATOM   1296 HD11 LEU A  85      24.847  45.743 -11.833  1.00 73.05           H  
ATOM   1297 HD12 LEU A  85      23.583  45.431 -10.608  1.00 73.05           H  
ATOM   1298 HD13 LEU A  85      23.664  44.429 -12.062  1.00 73.05           H  
ATOM   1299  CD2 LEU A  85      26.103  43.372 -11.658  1.00 73.05           C  
ATOM   1300 HD21 LEU A  85      26.766  44.122 -12.088  1.00 73.05           H  
ATOM   1301 HD22 LEU A  85      25.495  42.927 -12.445  1.00 73.05           H  
ATOM   1302 HD23 LEU A  85      26.695  42.573 -11.211  1.00 73.05           H  
ATOM   1303  N   GLY A  86      28.033  44.654  -6.547  1.00 60.70           N  
ATOM   1304  H   GLY A  86      27.291  44.210  -6.025  1.00 60.70           H  
ATOM   1305  CA  GLY A  86      29.243  45.058  -5.802  1.00 60.70           C  
ATOM   1306  HA2 GLY A  86      29.048  44.895  -4.742  1.00 60.70           H  
ATOM   1307  HA3 GLY A  86      30.056  44.391  -6.089  1.00 60.70           H  
ATOM   1308  C   GLY A  86      29.754  46.507  -5.952  1.00 60.70           C  
ATOM   1309  O   GLY A  86      30.945  46.748  -5.758  1.00 60.70           O  
ATOM   1310  N   THR A  87      28.922  47.497  -6.297  1.00 44.17           N  
ATOM   1311  H   THR A  87      27.949  47.267  -6.442  1.00 44.17           H  
ATOM   1312  CA  THR A  87      29.319  48.910  -6.535  1.00 44.17           C  
ATOM   1313  HA  THR A  87      30.229  48.871  -7.135  1.00 44.17           H  
ATOM   1314  C   THR A  87      29.739  49.728  -5.288  1.00 44.17           C  
ATOM   1315  CB  THR A  87      28.254  49.653  -7.379  1.00 44.17           C  
ATOM   1316  HB  THR A  87      28.329  50.732  -7.242  1.00 44.17           H  
ATOM   1317  O   THR A  87      29.481  50.930  -5.215  1.00 44.17           O  
ATOM   1318  CG2 THR A  87      28.450  49.387  -8.870  1.00 44.17           C  
ATOM   1319 HG21 THR A  87      29.432  49.744  -9.181  1.00 44.17           H  
ATOM   1320 HG22 THR A  87      27.676  49.914  -9.428  1.00 44.17           H  
ATOM   1321 HG23 THR A  87      28.373  48.317  -9.063  1.00 44.17           H  
ATOM   1322  OG1 THR A  87      26.940  49.244  -7.066  1.00 44.17           O  
ATOM   1323  HG1 THR A  87      26.369  50.015  -7.084  1.00 44.17           H  
ATOM   1324  N   GLU A  88      30.429  49.129  -4.312  1.00 43.38           N  
ATOM   1325  H   GLU A  88      30.686  48.161  -4.444  1.00 43.38           H  
ATOM   1326  CA  GLU A  88      30.935  49.823  -3.115  1.00 43.38           C  
ATOM   1327  HA  GLU A  88      30.113  50.400  -2.693  1.00 43.38           H  
ATOM   1328  C   GLU A  88      32.078  50.821  -3.419  1.00 43.38           C  
ATOM   1329  CB  GLU A  88      31.387  48.818  -2.043  1.00 43.38           C  
ATOM   1330  HB2 GLU A  88      31.942  49.367  -1.282  1.00 43.38           H  
ATOM   1331  HB3 GLU A  88      32.057  48.088  -2.496  1.00 43.38           H  
ATOM   1332  O   GLU A  88      32.963  50.578  -4.244  1.00 43.38           O  
ATOM   1333  CG  GLU A  88      30.218  48.102  -1.348  1.00 43.38           C  
ATOM   1334  HG2 GLU A  88      29.503  48.854  -1.015  1.00 43.38           H  
ATOM   1335  HG3 GLU A  88      29.719  47.454  -2.068  1.00 43.38           H  
ATOM   1336  CD  GLU A  88      30.688  47.271  -0.140  1.00 43.38           C  
ATOM   1337  OE1 GLU A  88      29.880  47.128   0.802  1.00 43.38           O  
ATOM   1338  OE2 GLU A  88      31.858  46.820  -0.160  1.00 43.38           O  
ATOM   1339  N   VAL A  89      32.087  51.965  -2.721  1.00 35.10           N  
ATOM   1340  H   VAL A  89      31.370  52.086  -2.020  1.00 35.10           H  
ATOM   1341  CA  VAL A  89      33.067  53.055  -2.889  1.00 35.10           C  
ATOM   1342  HA  VAL A  89      33.180  53.253  -3.955  1.00 35.10           H  
ATOM   1343  C   VAL A  89      34.438  52.633  -2.335  1.00 35.10           C  
ATOM   1344  CB  VAL A  89      32.561  54.357  -2.217  1.00 35.10           C  
ATOM   1345  HB  VAL A  89      32.449  54.189  -1.146  1.00 35.10           H  
ATOM   1346  O   VAL A  89      34.701  52.745  -1.140  1.00 35.10           O  
ATOM   1347  CG1 VAL A  89      33.524  55.536  -2.429  1.00 35.10           C  
ATOM   1348 HG11 VAL A  89      34.491  55.320  -1.975  1.00 35.10           H  
ATOM   1349 HG12 VAL A  89      33.661  55.723  -3.494  1.00 35.10           H  
ATOM   1350 HG13 VAL A  89      33.121  56.431  -1.953  1.00 35.10           H  
ATOM   1351  CG2 VAL A  89      31.195  54.787  -2.774  1.00 35.10           C  
ATOM   1352 HG21 VAL A  89      30.878  55.718  -2.303  1.00 35.10           H  
ATOM   1353 HG22 VAL A  89      31.257  54.930  -3.852  1.00 35.10           H  
ATOM   1354 HG23 VAL A  89      30.441  54.029  -2.559  1.00 35.10           H  
ATOM   1355  N   ARG A  90      35.348  52.160  -3.199  1.00 33.24           N  
ATOM   1356  H   ARG A  90      35.037  51.975  -4.142  1.00 33.24           H  
ATOM   1357  CA  ARG A  90      36.758  51.936  -2.824  1.00 33.24           C  
ATOM   1358  HA  ARG A  90      36.768  51.392  -1.880  1.00 33.24           H  
ATOM   1359  C   ARG A  90      37.482  53.263  -2.584  1.00 33.24           C  
ATOM   1360  CB  ARG A  90      37.510  51.114  -3.883  1.00 33.24           C  
ATOM   1361  HB2 ARG A  90      38.576  51.317  -3.785  1.00 33.24           H  
ATOM   1362  HB3 ARG A  90      37.199  51.424  -4.881  1.00 33.24           H  
ATOM   1363  O   ARG A  90      37.477  54.142  -3.441  1.00 33.24           O  
ATOM   1364  CG  ARG A  90      37.303  49.605  -3.709  1.00 33.24           C  
ATOM   1365  HG2 ARG A  90      37.601  49.316  -2.701  1.00 33.24           H  
ATOM   1366  HG3 ARG A  90      36.251  49.360  -3.854  1.00 33.24           H  
ATOM   1367  CD  ARG A  90      38.159  48.841  -4.727  1.00 33.24           C  
ATOM   1368  HD2 ARG A  90      39.195  49.162  -4.627  1.00 33.24           H  
ATOM   1369  HD3 ARG A  90      37.804  49.089  -5.728  1.00 33.24           H  
ATOM   1370  NE  ARG A  90      38.079  47.384  -4.515  1.00 33.24           N  
ATOM   1371  HE  ARG A  90      37.515  47.076  -3.736  1.00 33.24           H  
ATOM   1372  NH1 ARG A  90      39.300  46.738  -6.349  1.00 33.24           N  
ATOM   1373 HH11 ARG A  90      39.667  46.002  -6.935  1.00 33.24           H  
ATOM   1374 HH12 ARG A  90      39.392  47.710  -6.604  1.00 33.24           H  
ATOM   1375  NH2 ARG A  90      38.463  45.188  -4.974  1.00 33.24           N  
ATOM   1376 HH21 ARG A  90      38.823  44.460  -5.574  1.00 33.24           H  
ATOM   1377 HH22 ARG A  90      37.886  44.932  -4.185  1.00 33.24           H  
ATOM   1378  CZ  ARG A  90      38.614  46.447  -5.276  1.00 33.24           C  
ATOM   1379  N   GLY A  91      38.170  53.362  -1.447  1.00 29.52           N  
ATOM   1380  H   GLY A  91      38.079  52.612  -0.777  1.00 29.52           H  
ATOM   1381  CA  GLY A  91      39.097  54.455  -1.144  1.00 29.52           C  
ATOM   1382  HA2 GLY A  91      38.590  55.402  -1.330  1.00 29.52           H  
ATOM   1383  HA3 GLY A  91      39.367  54.421  -0.089  1.00 29.52           H  
ATOM   1384  C   GLY A  91      40.392  54.426  -1.975  1.00 29.52           C  
ATOM   1385  O   GLY A  91      40.807  53.386  -2.491  1.00 29.52           O  
ATOM   1386  N   GLU A  92      41.038  55.590  -2.082  1.00 33.30           N  
ATOM   1387  H   GLU A  92      40.617  56.393  -1.636  1.00 33.30           H  
ATOM   1388  CA  GLU A  92      42.277  55.867  -2.827  1.00 33.30           C  
ATOM   1389  HA  GLU A  92      42.188  55.479  -3.842  1.00 33.30           H  
ATOM   1390  C   GLU A  92      43.526  55.232  -2.173  1.00 33.30           C  
ATOM   1391  CB  GLU A  92      42.484  57.398  -2.898  1.00 33.30           C  
ATOM   1392  HB2 GLU A  92      43.468  57.592  -3.323  1.00 33.30           H  
ATOM   1393  HB3 GLU A  92      42.471  57.785  -1.879  1.00 33.30           H  
ATOM   1394  O   GLU A  92      44.254  55.891  -1.432  1.00 33.30           O  
ATOM   1395  CG  GLU A  92      41.466  58.181  -3.738  1.00 33.30           C  
ATOM   1396  HG2 GLU A  92      40.462  57.974  -3.367  1.00 33.30           H  
ATOM   1397  HG3 GLU A  92      41.524  57.830  -4.769  1.00 33.30           H  
ATOM   1398  CD  GLU A  92      41.716  59.702  -3.679  1.00 33.30           C  
ATOM   1399  OE1 GLU A  92      41.502  60.367  -4.719  1.00 33.30           O  
ATOM   1400  OE2 GLU A  92      42.117  60.198  -2.601  1.00 33.30           O  
ATOM   1401  N   ALA A  93      43.830  53.956  -2.424  1.00 38.14           N  
ATOM   1402  H   ALA A  93      43.183  53.392  -2.956  1.00 38.14           H  
ATOM   1403  CA  ALA A  93      45.118  53.391  -1.997  1.00 38.14           C  
ATOM   1404  HA  ALA A  93      45.349  53.804  -1.015  1.00 38.14           H  
ATOM   1405  C   ALA A  93      46.252  53.767  -2.996  1.00 38.14           C  
ATOM   1406  CB  ALA A  93      44.977  51.883  -1.779  1.00 38.14           C  
ATOM   1407  HB1 ALA A  93      45.918  51.477  -1.407  1.00 38.14           H  
ATOM   1408  HB2 ALA A  93      44.191  51.689  -1.049  1.00 38.14           H  
ATOM   1409  HB3 ALA A  93      44.724  51.395  -2.720  1.00 38.14           H  
ATOM   1410  O   ALA A  93      46.138  53.450  -4.183  1.00 38.14           O  
ATOM   1411  N   PRO A  94      47.349  54.432  -2.567  1.00 40.36           N  
ATOM   1412  CA  PRO A  94      48.388  54.976  -3.457  1.00 40.36           C  
ATOM   1413  HA  PRO A  94      47.901  55.447  -4.311  1.00 40.36           H  
ATOM   1414  C   PRO A  94      49.372  53.911  -3.996  1.00 40.36           C  
ATOM   1415  CB  PRO A  94      49.082  56.071  -2.638  1.00 40.36           C  
ATOM   1416  HB2 PRO A  94      50.137  56.172  -2.893  1.00 40.36           H  
ATOM   1417  HB3 PRO A  94      48.564  57.017  -2.793  1.00 40.36           H  
ATOM   1418  O   PRO A  94      49.852  53.052  -3.260  1.00 40.36           O  
ATOM   1419  CG  PRO A  94      48.889  55.624  -1.190  1.00 40.36           C  
ATOM   1420  HG2 PRO A  94      49.673  54.916  -0.921  1.00 40.36           H  
ATOM   1421  HG3 PRO A  94      48.886  56.470  -0.502  1.00 40.36           H  
ATOM   1422  CD  PRO A  94      47.546  54.907  -1.208  1.00 40.36           C  
ATOM   1423  HD2 PRO A  94      46.760  55.617  -0.952  1.00 40.36           H  
ATOM   1424  HD3 PRO A  94      47.553  54.080  -0.497  1.00 40.36           H  
ATOM   1425  N   SER A  95      49.700  53.974  -5.294  1.00 46.84           N  
ATOM   1426  H   SER A  95      49.297  54.731  -5.828  1.00 46.84           H  
ATOM   1427  CA  SER A  95      50.494  52.965  -6.028  1.00 46.84           C  
ATOM   1428  HA  SER A  95      50.158  51.976  -5.717  1.00 46.84           H  
ATOM   1429  C   SER A  95      52.012  53.052  -5.781  1.00 46.84           C  
ATOM   1430  CB  SER A  95      50.205  53.107  -7.528  1.00 46.84           C  
ATOM   1431  HB2 SER A  95      49.170  52.826  -7.719  1.00 46.84           H  
ATOM   1432  HB3 SER A  95      50.344  54.148  -7.819  1.00 46.84           H  
ATOM   1433  O   SER A  95      52.599  54.127  -5.879  1.00 46.84           O  
ATOM   1434  OG  SER A  95      51.070  52.304  -8.313  1.00 46.84           O  
ATOM   1435  HG  SER A  95      50.737  52.302  -9.214  1.00 46.84           H  
ATOM   1436  N   ALA A  96      52.673  51.910  -5.540  1.00 49.74           N  
ATOM   1437  H   ALA A  96      52.131  51.062  -5.452  1.00 49.74           H  
ATOM   1438  CA  ALA A  96      54.117  51.838  -5.275  1.00 49.74           C  
ATOM   1439  HA  ALA A  96      54.394  52.708  -4.680  1.00 49.74           H  
ATOM   1440  C   ALA A  96      55.025  51.865  -6.533  1.00 49.74           C  
ATOM   1441  CB  ALA A  96      54.381  50.590  -4.419  1.00 49.74           C  
ATOM   1442  HB1 ALA A  96      53.783  50.632  -3.508  1.00 49.74           H  
ATOM   1443  HB2 ALA A  96      55.435  50.554  -4.146  1.00 49.74           H  
ATOM   1444  HB3 ALA A  96      54.128  49.689  -4.978  1.00 49.74           H  
ATOM   1445  O   ALA A  96      56.187  52.250  -6.424  1.00 49.74           O  
ATOM   1446  N   LEU A  97      54.535  51.482  -7.724  1.00 49.98           N  
ATOM   1447  H   LEU A  97      53.557  51.237  -7.773  1.00 49.98           H  
ATOM   1448  CA  LEU A  97      55.358  51.344  -8.948  1.00 49.98           C  
ATOM   1449  HA  LEU A  97      56.244  50.755  -8.711  1.00 49.98           H  
ATOM   1450  C   LEU A  97      55.877  52.683  -9.506  1.00 49.98           C  
ATOM   1451  CB  LEU A  97      54.540  50.614 -10.036  1.00 49.98           C  
ATOM   1452  HB2 LEU A  97      53.531  51.025 -10.044  1.00 49.98           H  
ATOM   1453  HB3 LEU A  97      54.980  50.826 -11.010  1.00 49.98           H  
ATOM   1454  O   LEU A  97      57.033  52.776  -9.912  1.00 49.98           O  
ATOM   1455  CG  LEU A  97      54.472  49.084  -9.875  1.00 49.98           C  
ATOM   1456  HG  LEU A  97      54.258  48.838  -8.835  1.00 49.98           H  
ATOM   1457  CD1 LEU A  97      53.351  48.515 -10.745  1.00 49.98           C  
ATOM   1458 HD11 LEU A  97      53.304  47.432 -10.625  1.00 49.98           H  
ATOM   1459 HD12 LEU A  97      52.394  48.941 -10.443  1.00 49.98           H  
ATOM   1460 HD13 LEU A  97      53.536  48.753 -11.792  1.00 49.98           H  
ATOM   1461  CD2 LEU A  97      55.782  48.411 -10.294  1.00 49.98           C  
ATOM   1462 HD21 LEU A  97      56.602  48.760  -9.666  1.00 49.98           H  
ATOM   1463 HD22 LEU A  97      56.010  48.646 -11.334  1.00 49.98           H  
ATOM   1464 HD23 LEU A  97      55.695  47.331 -10.182  1.00 49.98           H  
ATOM   1465  N   ALA A  98      55.045  53.730  -9.494  1.00 54.42           N  
ATOM   1466  H   ALA A  98      54.130  53.596  -9.088  1.00 54.42           H  
ATOM   1467  CA  ALA A  98      55.294  54.992 -10.208  1.00 54.42           C  
ATOM   1468  HA  ALA A  98      55.455  54.760 -11.260  1.00 54.42           H  
ATOM   1469  C   ALA A  98      56.541  55.773  -9.733  1.00 54.42           C  
ATOM   1470  CB  ALA A  98      54.024  55.846 -10.089  1.00 54.42           C  
ATOM   1471  HB1 ALA A  98      53.831  56.089  -9.044  1.00 54.42           H  
ATOM   1472  HB2 ALA A  98      53.172  55.305 -10.501  1.00 54.42           H  
ATOM   1473  HB3 ALA A  98      54.155  56.771 -10.651  1.00 54.42           H  
ATOM   1474  O   ALA A  98      56.995  56.691 -10.414  1.00 54.42           O  
ATOM   1475  N   GLY A  99      57.107  55.415  -8.574  1.00 54.06           N  
ATOM   1476  H   GLY A  99      56.710  54.627  -8.084  1.00 54.06           H  
ATOM   1477  CA  GLY A  99      58.337  56.012  -8.053  1.00 54.06           C  
ATOM   1478  HA2 GLY A  99      58.428  55.752  -6.998  1.00 54.06           H  
ATOM   1479  HA3 GLY A  99      58.273  57.097  -8.136  1.00 54.06           H  
ATOM   1480  C   GLY A  99      59.622  55.557  -8.758  1.00 54.06           C  
ATOM   1481  O   GLY A  99      60.608  56.291  -8.719  1.00 54.06           O  
ATOM   1482  N   LEU A 100      59.635  54.377  -9.391  1.00 57.56           N  
ATOM   1483  H   LEU A 100      58.775  53.852  -9.460  1.00 57.56           H  
ATOM   1484  CA  LEU A 100      60.841  53.806 -10.012  1.00 57.56           C  
ATOM   1485  HA  LEU A 100      61.705  54.098  -9.414  1.00 57.56           H  
ATOM   1486  C   LEU A 100      61.118  54.378 -11.412  1.00 57.56           C  
ATOM   1487  CB  LEU A 100      60.742  52.264  -9.993  1.00 57.56           C  
ATOM   1488  HB2 LEU A 100      61.101  51.861 -10.939  1.00 57.56           H  
ATOM   1489  HB3 LEU A 100      59.695  51.973  -9.909  1.00 57.56           H  
ATOM   1490  O   LEU A 100      62.248  54.784 -11.679  1.00 57.56           O  
ATOM   1491  CG  LEU A 100      61.552  51.638  -8.839  1.00 57.56           C  
ATOM   1492  HG  LEU A 100      61.539  52.308  -7.980  1.00 57.56           H  
ATOM   1493  CD1 LEU A 100      60.954  50.305  -8.391  1.00 57.56           C  
ATOM   1494 HD11 LEU A 100      59.934  50.466  -8.042  1.00 57.56           H  
ATOM   1495 HD12 LEU A 100      61.545  49.884  -7.578  1.00 57.56           H  
ATOM   1496 HD13 LEU A 100      60.935  49.609  -9.230  1.00 57.56           H  
ATOM   1497  CD2 LEU A 100      63.004  51.393  -9.259  1.00 57.56           C  
ATOM   1498 HD21 LEU A 100      63.452  52.333  -9.583  1.00 57.56           H  
ATOM   1499 HD22 LEU A 100      63.037  50.687 -10.088  1.00 57.56           H  
ATOM   1500 HD23 LEU A 100      63.573  50.996  -8.418  1.00 57.56           H  
ATOM   1501  N   ASP A 101      60.100  54.495 -12.267  1.00 55.49           N  
ATOM   1502  H   ASP A 101      59.224  54.058 -12.020  1.00 55.49           H  
ATOM   1503  CA  ASP A 101      60.262  54.904 -13.676  1.00 55.49           C  
ATOM   1504  HA  ASP A 101      60.965  54.227 -14.163  1.00 55.49           H  
ATOM   1505  C   ASP A 101      60.808  56.341 -13.831  1.00 55.49           C  
ATOM   1506  CB  ASP A 101      58.905  54.784 -14.397  1.00 55.49           C  
ATOM   1507  HB2 ASP A 101      59.034  55.100 -15.432  1.00 55.49           H  
ATOM   1508  HB3 ASP A 101      58.200  55.468 -13.927  1.00 55.49           H  
ATOM   1509  O   ASP A 101      61.606  56.638 -14.722  1.00 55.49           O  
ATOM   1510  CG  ASP A 101      58.304  53.370 -14.401  1.00 55.49           C  
ATOM   1511  OD1 ASP A 101      59.074  52.393 -14.281  1.00 55.49           O  
ATOM   1512  OD2 ASP A 101      57.058  53.289 -14.480  1.00 55.49           O  
ATOM   1513  N   ALA A 102      60.429  57.252 -12.924  1.00 59.60           N  
ATOM   1514  H   ALA A 102      59.784  56.951 -12.208  1.00 59.60           H  
ATOM   1515  CA  ALA A 102      60.859  58.654 -12.948  1.00 59.60           C  
ATOM   1516  HA  ALA A 102      60.608  59.074 -13.922  1.00 59.60           H  
ATOM   1517  C   ALA A 102      62.378  58.832 -12.751  1.00 59.60           C  
ATOM   1518  CB  ALA A 102      60.074  59.411 -11.869  1.00 59.60           C  
ATOM   1519  HB1 ALA A 102      59.005  59.328 -12.065  1.00 59.60           H  
ATOM   1520  HB2 ALA A 102      60.291  58.992 -10.887  1.00 59.60           H  
ATOM   1521  HB3 ALA A 102      60.358  60.464 -11.882  1.00 59.60           H  
ATOM   1522  O   ALA A 102      62.968  59.764 -13.306  1.00 59.60           O  
ATOM   1523  N   LEU A 103      63.018  57.937 -11.988  1.00 62.86           N  
ATOM   1524  H   LEU A 103      62.494  57.146 -11.640  1.00 62.86           H  
ATOM   1525  CA  LEU A 103      64.467  57.959 -11.771  1.00 62.86           C  
ATOM   1526  HA  LEU A 103      64.747  58.962 -11.451  1.00 62.86           H  
ATOM   1527  C   LEU A 103      65.232  57.659 -13.070  1.00 62.86           C  
ATOM   1528  CB  LEU A 103      64.806  56.953 -10.653  1.00 62.86           C  
ATOM   1529  HB2 LEU A 103      64.188  57.173  -9.782  1.00 62.86           H  
ATOM   1530  HB3 LEU A 103      64.541  55.955 -11.004  1.00 62.86           H  
ATOM   1531  O   LEU A 103      66.316  58.197 -13.282  1.00 62.86           O  
ATOM   1532  CG  LEU A 103      66.285  56.935 -10.220  1.00 62.86           C  
ATOM   1533  HG  LEU A 103      66.921  56.728 -11.081  1.00 62.86           H  
ATOM   1534  CD1 LEU A 103      66.723  58.257  -9.583  1.00 62.86           C  
ATOM   1535 HD11 LEU A 103      67.752  58.175  -9.233  1.00 62.86           H  
ATOM   1536 HD12 LEU A 103      66.683  59.051 -10.329  1.00 62.86           H  
ATOM   1537 HD13 LEU A 103      66.066  58.507  -8.749  1.00 62.86           H  
ATOM   1538  CD2 LEU A 103      66.511  55.822  -9.194  1.00 62.86           C  
ATOM   1539 HD21 LEU A 103      66.233  54.866  -9.636  1.00 62.86           H  
ATOM   1540 HD22 LEU A 103      67.563  55.788  -8.912  1.00 62.86           H  
ATOM   1541 HD23 LEU A 103      65.895  55.998  -8.312  1.00 62.86           H  
ATOM   1542  N   GLU A 104      64.654  56.848 -13.959  1.00 64.24           N  
ATOM   1543  H   GLU A 104      63.741  56.469 -13.750  1.00 64.24           H  
ATOM   1544  CA  GLU A 104      65.259  56.463 -15.235  1.00 64.24           C  
ATOM   1545  HA  GLU A 104      66.298  56.193 -15.050  1.00 64.24           H  
ATOM   1546  C   GLU A 104      65.245  57.625 -16.250  1.00 64.24           C  
ATOM   1547  CB  GLU A 104      64.520  55.219 -15.764  1.00 64.24           C  
ATOM   1548  HB2 GLU A 104      63.690  55.533 -16.397  1.00 64.24           H  
ATOM   1549  HB3 GLU A 104      64.115  54.657 -14.922  1.00 64.24           H  
ATOM   1550  O   GLU A 104      66.203  57.849 -16.986  1.00 64.24           O  
ATOM   1551  CG  GLU A 104      65.454  54.280 -16.537  1.00 64.24           C  
ATOM   1552  HG2 GLU A 104      65.853  54.813 -17.400  1.00 64.24           H  
ATOM   1553  HG3 GLU A 104      66.290  54.019 -15.889  1.00 64.24           H  
ATOM   1554  CD  GLU A 104      64.763  52.990 -17.012  1.00 64.24           C  
ATOM   1555  OE1 GLU A 104      65.502  52.001 -17.227  1.00 64.24           O  
ATOM   1556  OE2 GLU A 104      63.530  53.011 -17.206  1.00 64.24           O  
ATOM   1557  N   ALA A 105      64.192  58.443 -16.261  1.00 59.94           N  
ATOM   1558  H   ALA A 105      63.413  58.217 -15.658  1.00 59.94           H  
ATOM   1559  CA  ALA A 105      64.046  59.519 -17.244  1.00 59.94           C  
ATOM   1560  HA  ALA A 105      64.305  59.124 -18.226  1.00 59.94           H  
ATOM   1561  C   ALA A 105      64.954  60.734 -16.992  1.00 59.94           C  
ATOM   1562  CB  ALA A 105      62.577  59.941 -17.277  1.00 59.94           C  
ATOM   1563  HB1 ALA A 105      61.954  59.081 -17.524  1.00 59.94           H  
ATOM   1564  HB2 ALA A 105      62.278  60.328 -16.303  1.00 59.94           H  
ATOM   1565  HB3 ALA A 105      62.433  60.713 -18.032  1.00 59.94           H  
ATOM   1566  O   ALA A 105      65.325  61.416 -17.946  1.00 59.94           O  
ATOM   1567  N   ALA A 106      65.300  61.025 -15.732  1.00 55.41           N  
ATOM   1568  H   ALA A 106      64.927  60.442 -14.996  1.00 55.41           H  
ATOM   1569  CA  ALA A 106      66.183  62.138 -15.361  1.00 55.41           C  
ATOM   1570  HA  ALA A 106      66.027  62.951 -16.070  1.00 55.41           H  
ATOM   1571  C   ALA A 106      67.676  61.780 -15.435  1.00 55.41           C  
ATOM   1572  CB  ALA A 106      65.786  62.656 -13.978  1.00 55.41           C  
ATOM   1573  HB1 ALA A 106      65.940  61.877 -13.232  1.00 55.41           H  
ATOM   1574  HB2 ALA A 106      64.736  62.949 -13.980  1.00 55.41           H  
ATOM   1575  HB3 ALA A 106      66.396  63.522 -13.721  1.00 55.41           H  
ATOM   1576  O   ALA A 106      68.522  62.668 -15.319  1.00 55.41           O  
ATOM   1577  N   LEU A 107      68.000  60.510 -15.723  1.00 64.26           N  
ATOM   1578  H   LEU A 107      67.254  59.833 -15.792  1.00 64.26           H  
ATOM   1579  CA  LEU A 107      69.353  60.072 -16.069  1.00 64.26           C  
ATOM   1580  HA  LEU A 107      69.932  60.023 -15.147  1.00 64.26           H  
ATOM   1581  C   LEU A 107      70.102  61.068 -16.993  1.00 64.26           C  
ATOM   1582  CB  LEU A 107      69.308  58.660 -16.706  1.00 64.26           C  
ATOM   1583  HB2 LEU A 107      68.610  58.675 -17.543  1.00 64.26           H  
ATOM   1584  HB3 LEU A 107      70.293  58.439 -17.117  1.00 64.26           H  
ATOM   1585  O   LEU A 107      71.253  61.351 -16.700  1.00 64.26           O  
ATOM   1586  CG  LEU A 107      68.921  57.500 -15.762  1.00 64.26           C  
ATOM   1587  HG  LEU A 107      67.994  57.742 -15.243  1.00 64.26           H  
ATOM   1588  CD1 LEU A 107      68.750  56.192 -16.545  1.00 64.26           C  
ATOM   1589 HD11 LEU A 107      68.037  56.316 -17.360  1.00 64.26           H  
ATOM   1590 HD12 LEU A 107      68.380  55.410 -15.882  1.00 64.26           H  
ATOM   1591 HD13 LEU A 107      69.704  55.879 -16.970  1.00 64.26           H  
ATOM   1592  CD2 LEU A 107      69.997  57.230 -14.710  1.00 64.26           C  
ATOM   1593 HD21 LEU A 107      69.697  56.378 -14.099  1.00 64.26           H  
ATOM   1594 HD22 LEU A 107      70.954  57.020 -15.188  1.00 64.26           H  
ATOM   1595 HD23 LEU A 107      70.093  58.095 -14.053  1.00 64.26           H  
ATOM   1596  N   PRO A 108      69.522  61.664 -18.057  1.00 59.62           N  
ATOM   1597  CA  PRO A 108      70.264  62.276 -19.160  1.00 59.62           C  
ATOM   1598  HA  PRO A 108      70.900  61.502 -19.589  1.00 59.62           H  
ATOM   1599  C   PRO A 108      71.136  63.495 -18.899  1.00 59.62           C  
ATOM   1600  CB  PRO A 108      69.227  62.681 -20.207  1.00 59.62           C  
ATOM   1601  HB2 PRO A 108      69.620  62.592 -21.220  1.00 59.62           H  
ATOM   1602  HB3 PRO A 108      68.877  63.697 -20.022  1.00 59.62           H  
ATOM   1603  O   PRO A 108      72.054  63.680 -19.699  1.00 59.62           O  
ATOM   1604  CG  PRO A 108      68.087  61.715 -19.962  1.00 59.62           C  
ATOM   1605  HG2 PRO A 108      68.298  60.759 -20.443  1.00 59.62           H  
ATOM   1606  HG3 PRO A 108      67.130  62.115 -20.295  1.00 59.62           H  
ATOM   1607  CD  PRO A 108      68.135  61.552 -18.458  1.00 59.62           C  
ATOM   1608  HD2 PRO A 108      67.700  60.586 -18.203  1.00 59.62           H  
ATOM   1609  HD3 PRO A 108      67.577  62.369 -18.001  1.00 59.62           H  
ATOM   1610  N   GLU A 109      70.930  64.327 -17.863  1.00 51.74           N  
ATOM   1611  H   GLU A 109      70.196  64.160 -17.189  1.00 51.74           H  
ATOM   1612  CA  GLU A 109      71.938  65.383 -17.641  1.00 51.74           C  
ATOM   1613  HA  GLU A 109      72.021  65.995 -18.539  1.00 51.74           H  
ATOM   1614  C   GLU A 109      73.311  64.735 -17.441  1.00 51.74           C  
ATOM   1615  CB  GLU A 109      71.626  66.320 -16.460  1.00 51.74           C  
ATOM   1616  HB2 GLU A 109      72.566  66.821 -16.230  1.00 51.74           H  
ATOM   1617  HB3 GLU A 109      71.321  65.738 -15.591  1.00 51.74           H  
ATOM   1618  O   GLU A 109      74.323  65.351 -17.789  1.00 51.74           O  
ATOM   1619  CG  GLU A 109      70.561  67.391 -16.767  1.00 51.74           C  
ATOM   1620  HG2 GLU A 109      69.614  67.066 -16.335  1.00 51.74           H  
ATOM   1621  HG3 GLU A 109      70.416  67.433 -17.846  1.00 51.74           H  
ATOM   1622  CD  GLU A 109      70.889  68.823 -16.280  1.00 51.74           C  
ATOM   1623  OE1 GLU A 109      70.093  69.723 -16.633  1.00 51.74           O  
ATOM   1624  OE2 GLU A 109      71.939  69.046 -15.635  1.00 51.74           O  
ATOM   1625  N   VAL A 110      73.304  63.477 -16.940  1.00 53.43           N  
ATOM   1626  H   VAL A 110      72.400  63.026 -16.944  1.00 53.43           H  
ATOM   1627  CA  VAL A 110      74.162  63.002 -15.862  1.00 53.43           C  
ATOM   1628  HA  VAL A 110      73.609  63.158 -14.936  1.00 53.43           H  
ATOM   1629  C   VAL A 110      75.394  63.889 -15.837  1.00 53.43           C  
ATOM   1630  CB  VAL A 110      74.538  61.495 -15.931  1.00 53.43           C  
ATOM   1631  HB  VAL A 110      75.584  61.434 -16.231  1.00 53.43           H  
ATOM   1632  O   VAL A 110      76.329  63.631 -16.614  1.00 53.43           O  
ATOM   1633  CG1 VAL A 110      74.448  60.918 -14.519  1.00 53.43           C  
ATOM   1634 HG11 VAL A 110      74.752  59.872 -14.497  1.00 53.43           H  
ATOM   1635 HG12 VAL A 110      75.054  61.505 -13.828  1.00 53.43           H  
ATOM   1636 HG13 VAL A 110      73.413  60.967 -14.181  1.00 53.43           H  
ATOM   1637  CG2 VAL A 110      73.892  60.496 -16.895  1.00 53.43           C  
ATOM   1638 HG21 VAL A 110      73.537  60.997 -17.796  1.00 53.43           H  
ATOM   1639 HG22 VAL A 110      73.086  59.949 -16.406  1.00 53.43           H  
ATOM   1640 HG23 VAL A 110      74.633  59.752 -17.187  1.00 53.43           H  
ATOM   1641  N   PRO A 111      75.366  65.023 -15.113  1.00 59.46           N  
ATOM   1642  CA  PRO A 111      76.477  65.944 -15.175  1.00 59.46           C  
ATOM   1643  HA  PRO A 111      76.550  66.341 -16.187  1.00 59.46           H  
ATOM   1644  C   PRO A 111      77.719  65.149 -14.813  1.00 59.46           C  
ATOM   1645  CB  PRO A 111      76.162  67.078 -14.199  1.00 59.46           C  
ATOM   1646  HB2 PRO A 111      76.539  68.037 -14.553  1.00 59.46           H  
ATOM   1647  HB3 PRO A 111      76.560  66.850 -13.210  1.00 59.46           H  
ATOM   1648  O   PRO A 111      77.664  64.251 -13.968  1.00 59.46           O  
ATOM   1649  CG  PRO A 111      74.636  67.057 -14.140  1.00 59.46           C  
ATOM   1650  HG2 PRO A 111      74.235  67.608 -14.991  1.00 59.46           H  
ATOM   1651  HG3 PRO A 111      74.259  67.471 -13.204  1.00 59.46           H  
ATOM   1652  CD  PRO A 111      74.315  65.567 -14.268  1.00 59.46           C  
ATOM   1653  HD2 PRO A 111      73.320  65.415 -14.686  1.00 59.46           H  
ATOM   1654  HD3 PRO A 111      74.362  65.100 -13.284  1.00 59.46           H  
ATOM   1655  N   ALA A 112      78.821  65.399 -15.519  1.00 62.61           N  
ATOM   1656  H   ALA A 112      78.783  66.120 -16.225  1.00 62.61           H  
ATOM   1657  CA  ALA A 112      80.004  64.545 -15.429  1.00 62.61           C  
ATOM   1658  HA  ALA A 112      79.765  63.571 -15.855  1.00 62.61           H  
ATOM   1659  C   ALA A 112      80.450  64.312 -13.973  1.00 62.61           C  
ATOM   1660  CB  ALA A 112      81.122  65.191 -16.254  1.00 62.61           C  
ATOM   1661  HB1 ALA A 112      80.804  65.299 -17.291  1.00 62.61           H  
ATOM   1662  HB2 ALA A 112      81.369  66.171 -15.845  1.00 62.61           H  
ATOM   1663  HB3 ALA A 112      82.009  64.558 -16.217  1.00 62.61           H  
ATOM   1664  O   ALA A 112      80.936  63.233 -13.653  1.00 62.61           O  
ATOM   1665  N   THR A 113      80.232  65.314 -13.117  1.00 60.05           N  
ATOM   1666  H   THR A 113      79.762  66.140 -13.459  1.00 60.05           H  
ATOM   1667  CA  THR A 113      80.527  65.318 -11.683  1.00 60.05           C  
ATOM   1668  HA  THR A 113      81.527  64.920 -11.512  1.00 60.05           H  
ATOM   1669  C   THR A 113      79.571  64.475 -10.841  1.00 60.05           C  
ATOM   1670  CB  THR A 113      80.469  66.767 -11.171  1.00 60.05           C  
ATOM   1671  HB  THR A 113      80.488  66.781 -10.081  1.00 60.05           H  
ATOM   1672  O   THR A 113      80.002  63.882  -9.864  1.00 60.05           O  
ATOM   1673  CG2 THR A 113      81.651  67.583 -11.700  1.00 60.05           C  
ATOM   1674 HG21 THR A 113      81.599  68.592 -11.290  1.00 60.05           H  
ATOM   1675 HG22 THR A 113      81.623  67.636 -12.788  1.00 60.05           H  
ATOM   1676 HG23 THR A 113      82.584  67.119 -11.380  1.00 60.05           H  
ATOM   1677  OG1 THR A 113      79.306  67.423 -11.643  1.00 60.05           O  
ATOM   1678  HG1 THR A 113      78.612  67.329 -10.986  1.00 60.05           H  
ATOM   1679  N   GLU A 114      78.289  64.412 -11.200  1.00 63.40           N  
ATOM   1680  H   GLU A 114      78.008  64.864 -12.058  1.00 63.40           H  
ATOM   1681  CA  GLU A 114      77.224  63.781 -10.401  1.00 63.40           C  
ATOM   1682  HA  GLU A 114      77.522  63.722  -9.354  1.00 63.40           H  
ATOM   1683  C   GLU A 114      76.909  62.355 -10.856  1.00 63.40           C  
ATOM   1684  CB  GLU A 114      75.952  64.626 -10.481  1.00 63.40           C  
ATOM   1685  HB2 GLU A 114      75.143  64.093  -9.982  1.00 63.40           H  
ATOM   1686  HB3 GLU A 114      75.691  64.758 -11.531  1.00 63.40           H  
ATOM   1687  O   GLU A 114      76.267  61.598 -10.139  1.00 63.40           O  
ATOM   1688  CG  GLU A 114      76.119  65.999  -9.819  1.00 63.40           C  
ATOM   1689  HG2 GLU A 114      76.974  66.509 -10.263  1.00 63.40           H  
ATOM   1690  HG3 GLU A 114      76.326  65.858  -8.758  1.00 63.40           H  
ATOM   1691  CD  GLU A 114      74.877  66.882  -9.988  1.00 63.40           C  
ATOM   1692  OE1 GLU A 114      75.049  68.111  -9.829  1.00 63.40           O  
ATOM   1693  OE2 GLU A 114      73.799  66.344 -10.326  1.00 63.40           O  
ATOM   1694  N   ARG A 115      77.425  61.938 -12.022  1.00 64.83           N  
ATOM   1695  H   ARG A 115      77.871  62.638 -12.596  1.00 64.83           H  
ATOM   1696  CA  ARG A 115      77.475  60.515 -12.429  1.00 64.83           C  
ATOM   1697  HA  ARG A 115      76.470  60.141 -12.628  1.00 64.83           H  
ATOM   1698  C   ARG A 115      78.040  59.630 -11.335  1.00 64.83           C  
ATOM   1699  CB  ARG A 115      78.399  60.348 -13.645  1.00 64.83           C  
ATOM   1700  HB2 ARG A 115      78.733  59.313 -13.719  1.00 64.83           H  
ATOM   1701  HB3 ARG A 115      79.275  60.988 -13.540  1.00 64.83           H  
ATOM   1702  O   ARG A 115      77.625  58.485 -11.172  1.00 64.83           O  
ATOM   1703  CG  ARG A 115      77.650  60.687 -14.913  1.00 64.83           C  
ATOM   1704  HG2 ARG A 115      77.247  61.691 -14.786  1.00 64.83           H  
ATOM   1705  HG3 ARG A 115      76.850  59.956 -15.036  1.00 64.83           H  
ATOM   1706  CD  ARG A 115      78.493  60.648 -16.186  1.00 64.83           C  
ATOM   1707  HD2 ARG A 115      79.470  61.086 -15.980  1.00 64.83           H  
ATOM   1708  HD3 ARG A 115      78.614  59.614 -16.509  1.00 64.83           H  
ATOM   1709  NE  ARG A 115      77.806  61.456 -17.196  1.00 64.83           N  
ATOM   1710  HE  ARG A 115      77.240  62.199 -16.811  1.00 64.83           H  
ATOM   1711  NH1 ARG A 115      78.458  60.542 -19.170  1.00 64.83           N  
ATOM   1712 HH11 ARG A 115      78.338  60.454 -20.169  1.00 64.83           H  
ATOM   1713 HH12 ARG A 115      79.091  59.953 -18.648  1.00 64.83           H  
ATOM   1714  NH2 ARG A 115      76.860  62.133 -19.115  1.00 64.83           N  
ATOM   1715 HH21 ARG A 115      76.679  62.067 -20.107  1.00 64.83           H  
ATOM   1716 HH22 ARG A 115      76.323  62.781 -18.558  1.00 64.83           H  
ATOM   1717  CZ  ARG A 115      77.712  61.366 -18.496  1.00 64.83           C  
ATOM   1718  N   GLU A 116      79.026  60.193 -10.650  1.00 65.93           N  
ATOM   1719  H   GLU A 116      79.259  61.151 -10.869  1.00 65.93           H  
ATOM   1720  CA  GLU A 116      79.730  59.591  -9.540  1.00 65.93           C  
ATOM   1721  HA  GLU A 116      79.965  58.556  -9.786  1.00 65.93           H  
ATOM   1722  C   GLU A 116      78.900  59.588  -8.261  1.00 65.93           C  
ATOM   1723  CB  GLU A 116      81.034  60.372  -9.351  1.00 65.93           C  
ATOM   1724  HB2 GLU A 116      80.833  61.300  -8.816  1.00 65.93           H  
ATOM   1725  HB3 GLU A 116      81.425  60.626 -10.336  1.00 65.93           H  
ATOM   1726  O   GLU A 116      79.254  58.867  -7.349  1.00 65.93           O  
ATOM   1727  CG  GLU A 116      82.117  59.567  -8.628  1.00 65.93           C  
ATOM   1728  HG2 GLU A 116      82.177  58.577  -9.081  1.00 65.93           H  
ATOM   1729  HG3 GLU A 116      81.849  59.446  -7.579  1.00 65.93           H  
ATOM   1730  CD  GLU A 116      83.484  60.259  -8.730  1.00 65.93           C  
ATOM   1731  OE1 GLU A 116      84.490  59.529  -8.893  1.00 65.93           O  
ATOM   1732  OE2 GLU A 116      83.536  61.508  -8.655  1.00 65.93           O  
ATOM   1733  N   GLU A 117      77.809  60.351  -8.183  1.00 56.54           N  
ATOM   1734  H   GLU A 117      77.560  60.909  -8.987  1.00 56.54           H  
ATOM   1735  CA  GLU A 117      76.789  60.300  -7.131  1.00 56.54           C  
ATOM   1736  HA  GLU A 117      77.206  59.748  -6.289  1.00 56.54           H  
ATOM   1737  C   GLU A 117      75.525  59.563  -7.654  1.00 56.54           C  
ATOM   1738  CB  GLU A 117      76.541  61.694  -6.543  1.00 56.54           C  
ATOM   1739  HB2 GLU A 117      75.825  62.248  -7.150  1.00 56.54           H  
ATOM   1740  HB3 GLU A 117      77.486  62.238  -6.526  1.00 56.54           H  
ATOM   1741  O   GLU A 117      74.394  60.007  -7.546  1.00 56.54           O  
ATOM   1742  CG  GLU A 117      76.044  61.544  -5.093  1.00 56.54           C  
ATOM   1743  HG2 GLU A 117      76.724  60.886  -4.552  1.00 56.54           H  
ATOM   1744  HG3 GLU A 117      75.065  61.065  -5.099  1.00 56.54           H  
ATOM   1745  CD  GLU A 117      75.952  62.861  -4.312  1.00 56.54           C  
ATOM   1746  OE1 GLU A 117      75.646  62.762  -3.098  1.00 56.54           O  
ATOM   1747  OE2 GLU A 117      76.196  63.939  -4.894  1.00 56.54           O  
ATOM   1748  N   LEU A 118      75.671  58.535  -8.481  1.00 49.71           N  
ATOM   1749  H   LEU A 118      75.036  58.634  -9.260  1.00 49.71           H  
ATOM   1750  CA  LEU A 118      75.974  57.142  -8.146  1.00 49.71           C  
ATOM   1751  HA  LEU A 118      76.537  56.808  -9.018  1.00 49.71           H  
ATOM   1752  C   LEU A 118      74.732  56.252  -8.032  1.00 49.71           C  
ATOM   1753  CB  LEU A 118      76.911  56.938  -6.937  1.00 49.71           C  
ATOM   1754  HB2 LEU A 118      77.348  57.892  -6.643  1.00 49.71           H  
ATOM   1755  HB3 LEU A 118      76.292  56.719  -6.067  1.00 49.71           H  
ATOM   1756  O   LEU A 118      73.997  56.169  -7.053  1.00 49.71           O  
ATOM   1757  CG  LEU A 118      78.111  55.953  -7.008  1.00 49.71           C  
ATOM   1758  HG  LEU A 118      77.798  54.912  -6.921  1.00 49.71           H  
ATOM   1759  CD1 LEU A 118      79.026  55.915  -8.227  1.00 49.71           C  
ATOM   1760 HD11 LEU A 118      79.575  54.974  -8.236  1.00 49.71           H  
ATOM   1761 HD12 LEU A 118      79.764  56.717  -8.207  1.00 49.71           H  
ATOM   1762 HD13 LEU A 118      78.467  56.012  -9.157  1.00 49.71           H  
ATOM   1763  CD2 LEU A 118      78.994  56.176  -5.803  1.00 49.71           C  
ATOM   1764 HD21 LEU A 118      79.592  55.283  -5.619  1.00 49.71           H  
ATOM   1765 HD22 LEU A 118      78.423  56.544  -4.950  1.00 49.71           H  
ATOM   1766 HD23 LEU A 118      79.715  56.969  -6.001  1.00 49.71           H  
ATOM   1767  N   VAL A 119      74.740  55.302  -8.938  1.00 66.70           N  
ATOM   1768  H   VAL A 119      75.042  55.615  -9.849  1.00 66.70           H  
ATOM   1769  CA  VAL A 119      75.198  53.937  -8.644  1.00 66.70           C  
ATOM   1770  HA  VAL A 119      74.477  53.281  -9.131  1.00 66.70           H  
ATOM   1771  C   VAL A 119      75.211  53.487  -7.159  1.00 66.70           C  
ATOM   1772  CB  VAL A 119      76.544  53.666  -9.352  1.00 66.70           C  
ATOM   1773  HB  VAL A 119      77.349  54.143  -8.793  1.00 66.70           H  
ATOM   1774  O   VAL A 119      74.567  52.497  -6.894  1.00 66.70           O  
ATOM   1775  CG1 VAL A 119      76.880  52.180  -9.380  1.00 66.70           C  
ATOM   1776 HG11 VAL A 119      76.094  51.621  -9.889  1.00 66.70           H  
ATOM   1777 HG12 VAL A 119      76.993  51.801  -8.364  1.00 66.70           H  
ATOM   1778 HG13 VAL A 119      77.827  52.019  -9.893  1.00 66.70           H  
ATOM   1779  CG2 VAL A 119      76.592  54.207 -10.792  1.00 66.70           C  
ATOM   1780 HG21 VAL A 119      75.752  53.817 -11.366  1.00 66.70           H  
ATOM   1781 HG22 VAL A 119      76.577  55.297 -10.806  1.00 66.70           H  
ATOM   1782 HG23 VAL A 119      77.520  53.894 -11.269  1.00 66.70           H  
ATOM   1783  N   GLN A 120      75.807  54.160  -6.160  1.00 67.29           N  
ATOM   1784  H   GLN A 120      76.263  55.027  -6.404  1.00 67.29           H  
ATOM   1785  CA  GLN A 120      75.915  53.718  -4.750  1.00 67.29           C  
ATOM   1786  HA  GLN A 120      76.388  52.737  -4.706  1.00 67.29           H  
ATOM   1787  C   GLN A 120      74.539  53.622  -4.131  1.00 67.29           C  
ATOM   1788  CB  GLN A 120      76.690  54.701  -3.838  1.00 67.29           C  
ATOM   1789  HB2 GLN A 120      76.175  54.781  -2.880  1.00 67.29           H  
ATOM   1790  HB3 GLN A 120      76.650  55.708  -4.253  1.00 67.29           H  
ATOM   1791  O   GLN A 120      74.272  52.776  -3.275  1.00 67.29           O  
ATOM   1792  CG  GLN A 120      78.125  54.283  -3.476  1.00 67.29           C  
ATOM   1793  HG2 GLN A 120      78.650  53.922  -4.361  1.00 67.29           H  
ATOM   1794  HG3 GLN A 120      78.079  53.435  -2.793  1.00 67.29           H  
ATOM   1795  CD  GLN A 120      78.896  55.415  -2.776  1.00 67.29           C  
ATOM   1796  NE2 GLN A 120      80.196  55.522  -2.950  1.00 67.29           N  
ATOM   1797 HE21 GLN A 120      80.666  54.918  -3.609  1.00 67.29           H  
ATOM   1798 HE22 GLN A 120      80.622  56.360  -2.579  1.00 67.29           H  
ATOM   1799  OE1 GLN A 120      78.332  56.232  -2.062  1.00 67.29           O  
ATOM   1800  N   ARG A 121      73.662  54.557  -4.496  1.00 67.61           N  
ATOM   1801  H   ARG A 121      73.910  55.202  -5.232  1.00 67.61           H  
ATOM   1802  CA  ARG A 121      72.316  54.565  -3.949  1.00 67.61           C  
ATOM   1803  HA  ARG A 121      72.385  54.324  -2.888  1.00 67.61           H  
ATOM   1804  C   ARG A 121      71.502  53.417  -4.550  1.00 67.61           C  
ATOM   1805  CB  ARG A 121      71.720  55.969  -4.097  1.00 67.61           C  
ATOM   1806  HB2 ARG A 121      71.141  56.039  -5.018  1.00 67.61           H  
ATOM   1807  HB3 ARG A 121      72.525  56.702  -4.142  1.00 67.61           H  
ATOM   1808  O   ARG A 121      70.818  52.733  -3.793  1.00 67.61           O  
ATOM   1809  CG  ARG A 121      70.845  56.295  -2.883  1.00 67.61           C  
ATOM   1810  HG2 ARG A 121      69.952  55.671  -2.912  1.00 67.61           H  
ATOM   1811  HG3 ARG A 121      71.393  56.093  -1.962  1.00 67.61           H  
ATOM   1812  CD  ARG A 121      70.447  57.770  -2.897  1.00 67.61           C  
ATOM   1813  HD2 ARG A 121      69.992  58.000  -3.860  1.00 67.61           H  
ATOM   1814  HD3 ARG A 121      71.340  58.383  -2.778  1.00 67.61           H  
ATOM   1815  NE  ARG A 121      69.481  58.064  -1.824  1.00 67.61           N  
ATOM   1816  HE  ARG A 121      69.080  57.276  -1.337  1.00 67.61           H  
ATOM   1817  NH1 ARG A 121      69.358  60.330  -2.181  1.00 67.61           N  
ATOM   1818 HH11 ARG A 121      70.057  60.259  -2.907  1.00 67.61           H  
ATOM   1819 HH12 ARG A 121      68.943  61.231  -1.993  1.00 67.61           H  
ATOM   1820  NH2 ARG A 121      68.039  59.376  -0.652  1.00 67.61           N  
ATOM   1821 HH21 ARG A 121      67.621  60.282  -0.492  1.00 67.61           H  
ATOM   1822 HH22 ARG A 121      67.653  58.561  -0.197  1.00 67.61           H  
ATOM   1823  CZ  ARG A 121      68.969  59.253  -1.557  1.00 67.61           C  
ATOM   1824  N   LEU A 122      71.703  53.120  -5.837  1.00 67.03           N  
ATOM   1825  H   LEU A 122      72.329  53.711  -6.364  1.00 67.03           H  
ATOM   1826  CA  LEU A 122      71.174  51.922  -6.504  1.00 67.03           C  
ATOM   1827  HA  LEU A 122      70.104  51.852  -6.309  1.00 67.03           H  
ATOM   1828  C   LEU A 122      71.801  50.623  -5.955  1.00 67.03           C  
ATOM   1829  CB  LEU A 122      71.396  52.061  -8.025  1.00 67.03           C  
ATOM   1830  HB2 LEU A 122      71.206  51.098  -8.498  1.00 67.03           H  
ATOM   1831  HB3 LEU A 122      72.441  52.308  -8.211  1.00 67.03           H  
ATOM   1832  O   LEU A 122      71.096  49.648  -5.709  1.00 67.03           O  
ATOM   1833  CG  LEU A 122      70.503  53.120  -8.702  1.00 67.03           C  
ATOM   1834  HG  LEU A 122      70.496  54.032  -8.105  1.00 67.03           H  
ATOM   1835  CD1 LEU A 122      71.046  53.465 -10.088  1.00 67.03           C  
ATOM   1836 HD11 LEU A 122      70.404  54.211 -10.557  1.00 67.03           H  
ATOM   1837 HD12 LEU A 122      71.069  52.574 -10.716  1.00 67.03           H  
ATOM   1838 HD13 LEU A 122      72.051  53.879 -10.001  1.00 67.03           H  
ATOM   1839  CD2 LEU A 122      69.069  52.611  -8.856  1.00 67.03           C  
ATOM   1840 HD21 LEU A 122      68.466  53.362  -9.366  1.00 67.03           H  
ATOM   1841 HD22 LEU A 122      68.621  52.423  -7.880  1.00 67.03           H  
ATOM   1842 HD23 LEU A 122      69.051  51.694  -9.445  1.00 67.03           H  
ATOM   1843  N   GLU A 123      73.103  50.621  -5.666  1.00 70.00           N  
ATOM   1844  H   GLU A 123      73.641  51.425  -5.956  1.00 70.00           H  
ATOM   1845  CA  GLU A 123      73.857  49.497  -5.101  1.00 70.00           C  
ATOM   1846  HA  GLU A 123      73.777  48.628  -5.754  1.00 70.00           H  
ATOM   1847  C   GLU A 123      73.314  49.110  -3.734  1.00 70.00           C  
ATOM   1848  CB  GLU A 123      75.339  49.855  -4.909  1.00 70.00           C  
ATOM   1849  HB2 GLU A 123      75.772  49.168  -4.181  1.00 70.00           H  
ATOM   1850  HB3 GLU A 123      75.397  50.858  -4.487  1.00 70.00           H  
ATOM   1851  O   GLU A 123      73.177  47.925  -3.445  1.00 70.00           O  
ATOM   1852  CG  GLU A 123      76.198  49.763  -6.175  1.00 70.00           C  
ATOM   1853  HG2 GLU A 123      75.735  50.329  -6.983  1.00 70.00           H  
ATOM   1854  HG3 GLU A 123      76.221  48.719  -6.487  1.00 70.00           H  
ATOM   1855  CD  GLU A 123      77.640  50.257  -5.949  1.00 70.00           C  
ATOM   1856  OE1 GLU A 123      78.479  49.974  -6.831  1.00 70.00           O  
ATOM   1857  OE2 GLU A 123      77.909  50.899  -4.905  1.00 70.00           O  
ATOM   1858  N   ARG A 124      72.982  50.093  -2.887  1.00 68.04           N  
ATOM   1859  H   ARG A 124      73.169  51.043  -3.174  1.00 68.04           H  
ATOM   1860  CA  ARG A 124      72.421  49.818  -1.559  1.00 68.04           C  
ATOM   1861  HA  ARG A 124      73.046  49.071  -1.069  1.00 68.04           H  
ATOM   1862  C   ARG A 124      71.045  49.173  -1.635  1.00 68.04           C  
ATOM   1863  CB  ARG A 124      72.392  51.087  -0.704  1.00 68.04           C  
ATOM   1864  HB2 ARG A 124      72.097  51.942  -1.312  1.00 68.04           H  
ATOM   1865  HB3 ARG A 124      71.659  50.959   0.093  1.00 68.04           H  
ATOM   1866  O   ARG A 124      70.784  48.257  -0.859  1.00 68.04           O  
ATOM   1867  CG  ARG A 124      73.764  51.319  -0.058  1.00 68.04           C  
ATOM   1868  HG2 ARG A 124      74.043  50.428   0.504  1.00 68.04           H  
ATOM   1869  HG3 ARG A 124      74.516  51.490  -0.828  1.00 68.04           H  
ATOM   1870  CD  ARG A 124      73.733  52.501   0.913  1.00 68.04           C  
ATOM   1871  HD2 ARG A 124      72.908  52.373   1.614  1.00 68.04           H  
ATOM   1872  HD3 ARG A 124      74.671  52.492   1.469  1.00 68.04           H  
ATOM   1873  NE  ARG A 124      73.596  53.779   0.193  1.00 68.04           N  
ATOM   1874  HE  ARG A 124      73.341  53.710  -0.781  1.00 68.04           H  
ATOM   1875  NH1 ARG A 124      74.389  55.147   1.858  1.00 68.04           N  
ATOM   1876 HH11 ARG A 124      74.687  56.063   2.164  1.00 68.04           H  
ATOM   1877 HH12 ARG A 124      74.476  54.344   2.464  1.00 68.04           H  
ATOM   1878  NH2 ARG A 124      73.860  56.018  -0.124  1.00 68.04           N  
ATOM   1879 HH21 ARG A 124      73.664  55.899  -1.108  1.00 68.04           H  
ATOM   1880 HH22 ARG A 124      74.234  56.904   0.186  1.00 68.04           H  
ATOM   1881  CZ  ARG A 124      73.940  54.970   0.646  1.00 68.04           C  
ATOM   1882  N   MET A 125      70.200  49.599  -2.575  1.00 64.42           N  
ATOM   1883  H   MET A 125      70.494  50.333  -3.203  1.00 64.42           H  
ATOM   1884  CA  MET A 125      68.907  48.945  -2.804  1.00 64.42           C  
ATOM   1885  HA  MET A 125      68.355  48.903  -1.865  1.00 64.42           H  
ATOM   1886  C   MET A 125      69.105  47.495  -3.264  1.00 64.42           C  
ATOM   1887  CB  MET A 125      68.073  49.743  -3.816  1.00 64.42           C  
ATOM   1888  HB2 MET A 125      67.184  49.163  -4.065  1.00 64.42           H  
ATOM   1889  HB3 MET A 125      68.646  49.904  -4.730  1.00 64.42           H  
ATOM   1890  O   MET A 125      68.469  46.587  -2.734  1.00 64.42           O  
ATOM   1891  CG  MET A 125      67.636  51.095  -3.241  1.00 64.42           C  
ATOM   1892  HG2 MET A 125      68.525  51.660  -2.961  1.00 64.42           H  
ATOM   1893  HG3 MET A 125      67.047  50.923  -2.340  1.00 64.42           H  
ATOM   1894  SD  MET A 125      66.666  52.129  -4.371  1.00 64.42           S  
ATOM   1895  CE  MET A 125      65.138  51.156  -4.509  1.00 64.42           C  
ATOM   1896  HE1 MET A 125      65.344  50.200  -4.992  1.00 64.42           H  
ATOM   1897  HE2 MET A 125      64.716  50.983  -3.519  1.00 64.42           H  
ATOM   1898  HE3 MET A 125      64.416  51.703  -5.114  1.00 64.42           H  
ATOM   1899  N   LEU A 126      70.065  47.261  -4.162  1.00 68.08           N  
ATOM   1900  H   LEU A 126      70.527  48.053  -4.586  1.00 68.08           H  
ATOM   1901  CA  LEU A 126      70.446  45.918  -4.610  1.00 68.08           C  
ATOM   1902  HA  LEU A 126      69.549  45.395  -4.943  1.00 68.08           H  
ATOM   1903  C   LEU A 126      71.056  45.054  -3.496  1.00 68.08           C  
ATOM   1904  CB  LEU A 126      71.421  46.066  -5.794  1.00 68.08           C  
ATOM   1905  HB2 LEU A 126      71.964  47.006  -5.699  1.00 68.08           H  
ATOM   1906  HB3 LEU A 126      72.161  45.267  -5.769  1.00 68.08           H  
ATOM   1907  O   LEU A 126      70.811  43.851  -3.444  1.00 68.08           O  
ATOM   1908  CG  LEU A 126      70.691  46.023  -7.146  1.00 68.08           C  
ATOM   1909  HG  LEU A 126      69.724  46.520  -7.061  1.00 68.08           H  
ATOM   1910  CD1 LEU A 126      71.505  46.745  -8.217  1.00 68.08           C  
ATOM   1911 HD11 LEU A 126      71.622  47.793  -7.939  1.00 68.08           H  
ATOM   1912 HD12 LEU A 126      72.488  46.285  -8.323  1.00 68.08           H  
ATOM   1913 HD13 LEU A 126      70.977  46.699  -9.169  1.00 68.08           H  
ATOM   1914  CD2 LEU A 126      70.483  44.571  -7.586  1.00 68.08           C  
ATOM   1915 HD21 LEU A 126      69.905  44.033  -6.834  1.00 68.08           H  
ATOM   1916 HD22 LEU A 126      71.442  44.074  -7.732  1.00 68.08           H  
ATOM   1917 HD23 LEU A 126      69.926  44.554  -8.522  1.00 68.08           H  
ATOM   1918  N   ALA A 127      71.846  45.638  -2.594  1.00 60.12           N  
ATOM   1919  H   ALA A 127      72.073  46.614  -2.725  1.00 60.12           H  
ATOM   1920  CA  ALA A 127      72.494  44.907  -1.511  1.00 60.12           C  
ATOM   1921  HA  ALA A 127      73.056  44.078  -1.941  1.00 60.12           H  
ATOM   1922  C   ALA A 127      71.476  44.311  -0.530  1.00 60.12           C  
ATOM   1923  CB  ALA A 127      73.475  45.841  -0.792  1.00 60.12           C  
ATOM   1924  HB1 ALA A 127      72.935  46.676  -0.345  1.00 60.12           H  
ATOM   1925  HB2 ALA A 127      74.206  46.227  -1.502  1.00 60.12           H  
ATOM   1926  HB3 ALA A 127      73.993  45.292  -0.006  1.00 60.12           H  
ATOM   1927  O   ALA A 127      71.655  43.174  -0.089  1.00 60.12           O  
ATOM   1928  N   ALA A 128      70.416  45.059  -0.211  1.00 56.72           N  
ATOM   1929  H   ALA A 128      70.324  45.973  -0.632  1.00 56.72           H  
ATOM   1930  CA  ALA A 128      69.414  44.656   0.773  1.00 56.72           C  
ATOM   1931  HA  ALA A 128      69.921  44.400   1.703  1.00 56.72           H  
ATOM   1932  C   ALA A 128      68.609  43.417   0.345  1.00 56.72           C  
ATOM   1933  CB  ALA A 128      68.502  45.858   1.039  1.00 56.72           C  
ATOM   1934  HB1 ALA A 128      67.768  45.597   1.801  1.00 56.72           H  
ATOM   1935  HB2 ALA A 128      69.092  46.705   1.389  1.00 56.72           H  
ATOM   1936  HB3 ALA A 128      67.979  46.139   0.125  1.00 56.72           H  
ATOM   1937  O   ALA A 128      68.229  42.616   1.193  1.00 56.72           O  
ATOM   1938  N   LEU A 129      68.408  43.213  -0.959  1.00 52.72           N  
ATOM   1939  H   LEU A 129      68.738  43.908  -1.613  1.00 52.72           H  
ATOM   1940  CA  LEU A 129      67.641  42.077  -1.483  1.00 52.72           C  
ATOM   1941  HA  LEU A 129      66.782  41.915  -0.831  1.00 52.72           H  
ATOM   1942  C   LEU A 129      68.402  40.738  -1.467  1.00 52.72           C  
ATOM   1943  CB  LEU A 129      67.123  42.454  -2.888  1.00 52.72           C  
ATOM   1944  HB2 LEU A 129      67.741  43.250  -3.301  1.00 52.72           H  
ATOM   1945  HB3 LEU A 129      67.215  41.602  -3.562  1.00 52.72           H  
ATOM   1946  O   LEU A 129      67.801  39.694  -1.689  1.00 52.72           O  
ATOM   1947  CG  LEU A 129      65.650  42.902  -2.849  1.00 52.72           C  
ATOM   1948  HG  LEU A 129      65.450  43.421  -1.912  1.00 52.72           H  
ATOM   1949  CD1 LEU A 129      65.345  43.872  -3.988  1.00 52.72           C  
ATOM   1950 HD11 LEU A 129      65.541  43.394  -4.948  1.00 52.72           H  
ATOM   1951 HD12 LEU A 129      65.968  44.762  -3.890  1.00 52.72           H  
ATOM   1952 HD13 LEU A 129      64.298  44.171  -3.944  1.00 52.72           H  
ATOM   1953  CD2 LEU A 129      64.717  41.696  -2.968  1.00 52.72           C  
ATOM   1954 HD21 LEU A 129      64.860  41.197  -3.926  1.00 52.72           H  
ATOM   1955 HD22 LEU A 129      63.680  42.022  -2.887  1.00 52.72           H  
ATOM   1956 HD23 LEU A 129      64.923  40.987  -2.166  1.00 52.72           H  
ATOM   1957  N   ARG A 130      69.715  40.737  -1.198  1.00 56.79           N  
ATOM   1958  H   ARG A 130      70.135  41.626  -0.968  1.00 56.79           H  
ATOM   1959  CA  ARG A 130      70.583  39.548  -1.330  1.00 56.79           C  
ATOM   1960  HA  ARG A 130      70.435  39.142  -2.331  1.00 56.79           H  
ATOM   1961  C   ARG A 130      70.302  38.353  -0.402  1.00 56.79           C  
ATOM   1962  CB  ARG A 130      72.060  39.937  -1.164  1.00 56.79           C  
ATOM   1963  HB2 ARG A 130      72.185  40.578  -0.291  1.00 56.79           H  
ATOM   1964  HB3 ARG A 130      72.640  39.030  -0.995  1.00 56.79           H  
ATOM   1965  O   ARG A 130      70.399  37.236  -0.900  1.00 56.79           O  
ATOM   1966  CG  ARG A 130      72.634  40.626  -2.398  1.00 56.79           C  
ATOM   1967  HG2 ARG A 130      72.549  39.964  -3.259  1.00 56.79           H  
ATOM   1968  HG3 ARG A 130      72.087  41.548  -2.593  1.00 56.79           H  
ATOM   1969  CD  ARG A 130      74.106  40.947  -2.132  1.00 56.79           C  
ATOM   1970  HD2 ARG A 130      74.633  40.023  -1.893  1.00 56.79           H  
ATOM   1971  HD3 ARG A 130      74.159  41.621  -1.277  1.00 56.79           H  
ATOM   1972  NE  ARG A 130      74.730  41.577  -3.306  1.00 56.79           N  
ATOM   1973  HE  ARG A 130      74.173  41.596  -4.148  1.00 56.79           H  
ATOM   1974  NH1 ARG A 130      76.688  42.213  -2.295  1.00 56.79           N  
ATOM   1975 HH11 ARG A 130      76.355  41.801  -1.436  1.00 56.79           H  
ATOM   1976 HH12 ARG A 130      77.583  42.679  -2.339  1.00 56.79           H  
ATOM   1977  NH2 ARG A 130      76.343  42.700  -4.448  1.00 56.79           N  
ATOM   1978 HH21 ARG A 130      77.229  43.184  -4.475  1.00 56.79           H  
ATOM   1979 HH22 ARG A 130      75.753  42.700  -5.268  1.00 56.79           H  
ATOM   1980  CZ  ARG A 130      75.914  42.156  -3.345  1.00 56.79           C  
ATOM   1981  N   PRO A 131      70.135  38.512   0.928  1.00 41.81           N  
ATOM   1982  CA  PRO A 131      70.492  37.416   1.837  1.00 41.81           C  
ATOM   1983  HA  PRO A 131      71.438  36.998   1.495  1.00 41.81           H  
ATOM   1984  C   PRO A 131      69.506  36.249   1.968  1.00 41.81           C  
ATOM   1985  CB  PRO A 131      70.737  38.056   3.209  1.00 41.81           C  
ATOM   1986  HB2 PRO A 131      71.579  37.591   3.722  1.00 41.81           H  
ATOM   1987  HB3 PRO A 131      69.843  37.997   3.828  1.00 41.81           H  
ATOM   1988  O   PRO A 131      69.950  35.103   1.949  1.00 41.81           O  
ATOM   1989  CG  PRO A 131      71.016  39.519   2.888  1.00 41.81           C  
ATOM   1990  HG2 PRO A 131      72.062  39.644   2.609  1.00 41.81           H  
ATOM   1991  HG3 PRO A 131      70.754  40.175   3.718  1.00 41.81           H  
ATOM   1992  CD  PRO A 131      70.130  39.765   1.675  1.00 41.81           C  
ATOM   1993  HD2 PRO A 131      70.523  40.618   1.122  1.00 41.81           H  
ATOM   1994  HD3 PRO A 131      69.113  39.983   1.998  1.00 41.81           H  
ATOM   1995  N   VAL A 132      68.218  36.498   2.235  1.00 38.25           N  
ATOM   1996  H   VAL A 132      67.880  37.446   2.150  1.00 38.25           H  
ATOM   1997  CA  VAL A 132      67.315  35.497   2.852  1.00 38.25           C  
ATOM   1998  HA  VAL A 132      67.907  34.918   3.561  1.00 38.25           H  
ATOM   1999  C   VAL A 132      66.803  34.500   1.805  1.00 38.25           C  
ATOM   2000  CB  VAL A 132      66.176  36.147   3.673  1.00 38.25           C  
ATOM   2001  HB  VAL A 132      65.465  36.626   3.001  1.00 38.25           H  
ATOM   2002  O   VAL A 132      65.661  34.537   1.378  1.00 38.25           O  
ATOM   2003  CG1 VAL A 132      65.442  35.102   4.529  1.00 38.25           C  
ATOM   2004 HG11 VAL A 132      64.981  34.347   3.892  1.00 38.25           H  
ATOM   2005 HG12 VAL A 132      64.646  35.583   5.097  1.00 38.25           H  
ATOM   2006 HG13 VAL A 132      66.133  34.617   5.219  1.00 38.25           H  
ATOM   2007  CG2 VAL A 132      66.710  37.216   4.640  1.00 38.25           C  
ATOM   2008 HG21 VAL A 132      65.891  37.600   5.249  1.00 38.25           H  
ATOM   2009 HG22 VAL A 132      67.469  36.786   5.293  1.00 38.25           H  
ATOM   2010 HG23 VAL A 132      67.133  38.053   4.085  1.00 38.25           H  
ATOM   2011  N   ALA A 133      67.699  33.637   1.347  1.00 39.51           N  
ATOM   2012  H   ALA A 133      68.657  33.824   1.608  1.00 39.51           H  
ATOM   2013  CA  ALA A 133      67.472  32.593   0.354  1.00 39.51           C  
ATOM   2014  HA  ALA A 133      66.407  32.511   0.132  1.00 39.51           H  
ATOM   2015  C   ALA A 133      67.951  31.213   0.846  1.00 39.51           C  
ATOM   2016  CB  ALA A 133      68.216  33.018  -0.919  1.00 39.51           C  
ATOM   2017  HB1 ALA A 133      67.840  33.983  -1.261  1.00 39.51           H  
ATOM   2018  HB2 ALA A 133      69.286  33.095  -0.724  1.00 39.51           H  
ATOM   2019  HB3 ALA A 133      68.046  32.279  -1.702  1.00 39.51           H  
ATOM   2020  O   ALA A 133      67.668  30.203   0.216  1.00 39.51           O  
ATOM   2021  N   GLN A 134      68.718  31.158   1.944  1.00 36.96           N  
ATOM   2022  H   GLN A 134      68.890  32.017   2.447  1.00 36.96           H  
ATOM   2023  CA  GLN A 134      69.493  29.968   2.319  1.00 36.96           C  
ATOM   2024  HA  GLN A 134      69.976  29.570   1.427  1.00 36.96           H  
ATOM   2025  C   GLN A 134      68.692  28.807   2.913  1.00 36.96           C  
ATOM   2026  CB  GLN A 134      70.578  30.355   3.336  1.00 36.96           C  
ATOM   2027  HB2 GLN A 134      70.147  30.999   4.103  1.00 36.96           H  
ATOM   2028  HB3 GLN A 134      70.944  29.452   3.824  1.00 36.96           H  
ATOM   2029  O   GLN A 134      69.141  27.676   2.775  1.00 36.96           O  
ATOM   2030  CG  GLN A 134      71.781  31.043   2.687  1.00 36.96           C  
ATOM   2031  HG2 GLN A 134      71.462  31.971   2.213  1.00 36.96           H  
ATOM   2032  HG3 GLN A 134      72.193  30.386   1.921  1.00 36.96           H  
ATOM   2033  CD  GLN A 134      72.881  31.364   3.696  1.00 36.96           C  
ATOM   2034  NE2 GLN A 134      74.069  31.688   3.239  1.00 36.96           N  
ATOM   2035 HE21 GLN A 134      74.254  31.677   2.246  1.00 36.96           H  
ATOM   2036 HE22 GLN A 134      74.767  31.856   3.950  1.00 36.96           H  
ATOM   2037  OE1 GLN A 134      72.713  31.357   4.903  1.00 36.96           O  
ATOM   2038  N   ALA A 135      67.593  29.065   3.627  1.00 31.43           N  
ATOM   2039  H   ALA A 135      67.223  30.004   3.636  1.00 31.43           H  
ATOM   2040  CA  ALA A 135      66.899  28.046   4.418  1.00 31.43           C  
ATOM   2041  HA  ALA A 135      67.624  27.552   5.064  1.00 31.43           H  
ATOM   2042  C   ALA A 135      66.280  26.966   3.502  1.00 31.43           C  
ATOM   2043  CB  ALA A 135      65.873  28.750   5.318  1.00 31.43           C  
ATOM   2044  HB1 ALA A 135      65.359  28.006   5.928  1.00 31.43           H  
ATOM   2045  HB2 ALA A 135      65.135  29.272   4.709  1.00 31.43           H  
ATOM   2046  HB3 ALA A 135      66.375  29.459   5.976  1.00 31.43           H  
ATOM   2047  O   ALA A 135      65.180  27.141   2.988  1.00 31.43           O  
ATOM   2048  N   ALA A 136      67.028  25.883   3.268  1.00 31.07           N  
ATOM   2049  H   ALA A 136      67.960  25.891   3.656  1.00 31.07           H  
ATOM   2050  CA  ALA A 136      66.775  24.853   2.253  1.00 31.07           C  
ATOM   2051  HA  ALA A 136      65.752  24.949   1.889  1.00 31.07           H  
ATOM   2052  C   ALA A 136      66.929  23.413   2.800  1.00 31.07           C  
ATOM   2053  CB  ALA A 136      67.745  25.115   1.086  1.00 31.07           C  
ATOM   2054  HB1 ALA A 136      67.604  26.129   0.711  1.00 31.07           H  
ATOM   2055  HB2 ALA A 136      68.774  24.995   1.424  1.00 31.07           H  
ATOM   2056  HB3 ALA A 136      67.547  24.411   0.278  1.00 31.07           H  
ATOM   2057  O   ALA A 136      67.032  22.466   2.023  1.00 31.07           O  
ATOM   2058  N   ASP A 137      67.031  23.245   4.123  1.00 27.00           N  
ATOM   2059  H   ASP A 137      66.868  24.046   4.717  1.00 27.00           H  
ATOM   2060  CA  ASP A 137      67.645  22.066   4.751  1.00 27.00           C  
ATOM   2061  HA  ASP A 137      68.616  21.914   4.279  1.00 27.00           H  
ATOM   2062  C   ASP A 137      66.858  20.755   4.547  1.00 27.00           C  
ATOM   2063  CB  ASP A 137      67.897  22.339   6.248  1.00 27.00           C  
ATOM   2064  HB2 ASP A 137      68.049  21.384   6.751  1.00 27.00           H  
ATOM   2065  HB3 ASP A 137      67.016  22.808   6.686  1.00 27.00           H  
ATOM   2066  O   ASP A 137      65.772  20.568   5.087  1.00 27.00           O  
ATOM   2067  CG  ASP A 137      69.140  23.196   6.525  1.00 27.00           C  
ATOM   2068  OD1 ASP A 137      70.077  23.167   5.694  1.00 27.00           O  
ATOM   2069  OD2 ASP A 137      69.161  23.864   7.582  1.00 27.00           O  
ATOM   2070  N   ALA A 138      67.451  19.813   3.801  1.00 27.38           N  
ATOM   2071  H   ALA A 138      68.314  20.082   3.351  1.00 27.38           H  
ATOM   2072  CA  ALA A 138      66.833  18.557   3.350  1.00 27.38           C  
ATOM   2073  HA  ALA A 138      65.765  18.607   3.563  1.00 27.38           H  
ATOM   2074  C   ALA A 138      67.350  17.270   4.050  1.00 27.38           C  
ATOM   2075  CB  ALA A 138      66.996  18.488   1.822  1.00 27.38           C  
ATOM   2076  HB1 ALA A 138      68.049  18.387   1.561  1.00 27.38           H  
ATOM   2077  HB2 ALA A 138      66.595  19.395   1.370  1.00 27.38           H  
ATOM   2078  HB3 ALA A 138      66.444  17.633   1.432  1.00 27.38           H  
ATOM   2079  O   ALA A 138      67.246  16.180   3.491  1.00 27.38           O  
ATOM   2080  N   SER A 139      67.985  17.353   5.226  1.00 24.38           N  
ATOM   2081  H   SER A 139      68.016  18.255   5.679  1.00 24.38           H  
ATOM   2082  CA  SER A 139      68.527  16.169   5.952  1.00 24.38           C  
ATOM   2083  HA  SER A 139      69.171  15.607   5.276  1.00 24.38           H  
ATOM   2084  C   SER A 139      67.412  15.204   6.442  1.00 24.38           C  
ATOM   2085  CB  SER A 139      69.370  16.670   7.124  1.00 24.38           C  
ATOM   2086  HB2 SER A 139      69.737  15.821   7.700  1.00 24.38           H  
ATOM   2087  HB3 SER A 139      70.226  17.227   6.742  1.00 24.38           H  
ATOM   2088  O   SER A 139      66.264  15.614   6.463  1.00 24.38           O  
ATOM   2089  OG  SER A 139      68.612  17.515   7.967  1.00 24.38           O  
ATOM   2090  HG  SER A 139      67.676  17.365   7.815  1.00 24.38           H  
ATOM   2091  N   GLY A 140      67.579  13.957   6.925  1.00 22.22           N  
ATOM   2092  H   GLY A 140      66.682  13.528   7.106  1.00 22.22           H  
ATOM   2093  CA  GLY A 140      68.735  13.109   7.261  1.00 22.22           C  
ATOM   2094  HA2 GLY A 140      69.447  13.138   6.437  1.00 22.22           H  
ATOM   2095  HA3 GLY A 140      69.220  13.507   8.152  1.00 22.22           H  
ATOM   2096  C   GLY A 140      68.367  11.614   7.521  1.00 22.22           C  
ATOM   2097  O   GLY A 140      68.318  10.831   6.580  1.00 22.22           O  
ATOM   2098  N   THR A 141      68.238  11.168   8.782  1.00 22.89           N  
ATOM   2099  H   THR A 141      68.189  11.850   9.525  1.00 22.89           H  
ATOM   2100  CA  THR A 141      68.264   9.740   9.247  1.00 22.89           C  
ATOM   2101  HA  THR A 141      68.769   9.129   8.498  1.00 22.89           H  
ATOM   2102  C   THR A 141      66.853   9.119   9.446  1.00 22.89           C  
ATOM   2103  CB  THR A 141      69.075   9.685  10.556  1.00 22.89           C  
ATOM   2104  HB  THR A 141      68.928   8.720  11.041  1.00 22.89           H  
ATOM   2105  O   THR A 141      65.881   9.846   9.338  1.00 22.89           O  
ATOM   2106  CG2 THR A 141      70.572   9.890  10.314  1.00 22.89           C  
ATOM   2107 HG21 THR A 141      70.753  10.876   9.886  1.00 22.89           H  
ATOM   2108 HG22 THR A 141      71.110   9.807  11.259  1.00 22.89           H  
ATOM   2109 HG23 THR A 141      70.940   9.128   9.627  1.00 22.89           H  
ATOM   2110  OG1 THR A 141      68.681  10.721  11.431  1.00 22.89           O  
ATOM   2111  HG1 THR A 141      68.736  10.403  12.335  1.00 22.89           H  
ATOM   2112  N   GLY A 142      66.557   7.837   9.751  1.00 21.26           N  
ATOM   2113  H   GLY A 142      65.555   7.708   9.734  1.00 21.26           H  
ATOM   2114  CA  GLY A 142      67.302   6.609  10.069  1.00 21.26           C  
ATOM   2115  HA2 GLY A 142      67.775   6.716  11.046  1.00 21.26           H  
ATOM   2116  HA3 GLY A 142      68.080   6.459   9.321  1.00 21.26           H  
ATOM   2117  C   GLY A 142      66.408   5.328  10.086  1.00 21.26           C  
ATOM   2118  O   GLY A 142      66.079   4.811   9.027  1.00 21.26           O  
ATOM   2119  N   ALA A 143      66.128   4.742  11.264  1.00 22.27           N  
ATOM   2120  H   ALA A 143      66.249   5.296  12.100  1.00 22.27           H  
ATOM   2121  CA  ALA A 143      65.908   3.285  11.484  1.00 22.27           C  
ATOM   2122  HA  ALA A 143      66.174   2.736  10.581  1.00 22.27           H  
ATOM   2123  C   ALA A 143      64.455   2.869  11.868  1.00 22.27           C  
ATOM   2124  CB  ALA A 143      66.904   2.915  12.599  1.00 22.27           C  
ATOM   2125  HB1 ALA A 143      66.633   3.425  13.523  1.00 22.27           H  
ATOM   2126  HB2 ALA A 143      67.913   3.206  12.307  1.00 22.27           H  
ATOM   2127  HB3 ALA A 143      66.900   1.841  12.780  1.00 22.27           H  
ATOM   2128  O   ALA A 143      63.548   3.684  11.778  1.00 22.27           O  
ATOM   2129  N   ASN A 144      64.202   1.703  12.494  1.00 20.69           N  
ATOM   2130  H   ASN A 144      63.523   1.841  13.230  1.00 20.69           H  
ATOM   2131  CA  ASN A 144      64.000   0.357  11.915  1.00 20.69           C  
ATOM   2132  HA  ASN A 144      63.931   0.442  10.830  1.00 20.69           H  
ATOM   2133  C   ASN A 144      62.667  -0.195  12.517  1.00 20.69           C  
ATOM   2134  CB  ASN A 144      65.195  -0.561  12.268  1.00 20.69           C  
ATOM   2135  HB2 ASN A 144      66.125  -0.065  11.991  1.00 20.69           H  
ATOM   2136  HB3 ASN A 144      65.202  -0.740  13.343  1.00 20.69           H  
ATOM   2137  O   ASN A 144      62.566  -0.212  13.743  1.00 20.69           O  
ATOM   2138  CG  ASN A 144      65.196  -1.901  11.544  1.00 20.69           C  
ATOM   2139  ND2 ASN A 144      65.991  -2.845  11.987  1.00 20.69           N  
ATOM   2140 HD21 ASN A 144      65.895  -3.735  11.519  1.00 20.69           H  
ATOM   2141 HD22 ASN A 144      66.453  -2.746  12.880  1.00 20.69           H  
ATOM   2142  OD1 ASN A 144      64.541  -2.104  10.542  1.00 20.69           O  
ATOM   2143  N   PRO A 145      61.644  -0.582  11.729  1.00 25.27           N  
ATOM   2144  CA  PRO A 145      60.239  -0.636  12.179  1.00 25.27           C  
ATOM   2145  HA  PRO A 145      60.091   0.046  13.016  1.00 25.27           H  
ATOM   2146  C   PRO A 145      59.738  -2.028  12.636  1.00 25.27           C  
ATOM   2147  CB  PRO A 145      59.463  -0.098  10.964  1.00 25.27           C  
ATOM   2148  HB2 PRO A 145      59.551   0.988  10.933  1.00 25.27           H  
ATOM   2149  HB3 PRO A 145      58.409  -0.376  10.951  1.00 25.27           H  
ATOM   2150  O   PRO A 145      58.624  -2.407  12.292  1.00 25.27           O  
ATOM   2151  CG  PRO A 145      60.236  -0.703   9.797  1.00 25.27           C  
ATOM   2152  HG2 PRO A 145      60.073  -0.149   8.872  1.00 25.27           H  
ATOM   2153  HG3 PRO A 145      59.960  -1.750   9.673  1.00 25.27           H  
ATOM   2154  CD  PRO A 145      61.681  -0.600  10.271  1.00 25.27           C  
ATOM   2155  HD2 PRO A 145      62.094   0.335   9.893  1.00 25.27           H  
ATOM   2156  HD3 PRO A 145      62.253  -1.449   9.897  1.00 25.27           H  
ATOM   2157  N   SER A 146      60.555  -2.846  13.309  1.00 24.56           N  
ATOM   2158  H   SER A 146      61.397  -2.473  13.724  1.00 24.56           H  
ATOM   2159  CA  SER A 146      60.299  -4.300  13.445  1.00 24.56           C  
ATOM   2160  HA  SER A 146      60.296  -4.714  12.437  1.00 24.56           H  
ATOM   2161  C   SER A 146      58.931  -4.661  14.064  1.00 24.56           C  
ATOM   2162  CB  SER A 146      61.441  -4.988  14.202  1.00 24.56           C  
ATOM   2163  HB2 SER A 146      62.320  -5.019  13.558  1.00 24.56           H  
ATOM   2164  HB3 SER A 146      61.159  -6.011  14.450  1.00 24.56           H  
ATOM   2165  O   SER A 146      58.550  -4.095  15.086  1.00 24.56           O  
ATOM   2166  OG  SER A 146      61.779  -4.289  15.383  1.00 24.56           O  
ATOM   2167  HG  SER A 146      61.056  -4.417  16.001  1.00 24.56           H  
ATOM   2168  N   GLY A 147      58.207  -5.596  13.426  1.00 26.52           N  
ATOM   2169  H   GLY A 147      58.621  -6.057  12.627  1.00 26.52           H  
ATOM   2170  CA  GLY A 147      56.803  -5.942  13.706  1.00 26.52           C  
ATOM   2171  HA2 GLY A 147      56.342  -5.152  14.299  1.00 26.52           H  
ATOM   2172  HA3 GLY A 147      56.257  -6.008  12.765  1.00 26.52           H  
ATOM   2173  C   GLY A 147      56.618  -7.268  14.448  1.00 26.52           C  
ATOM   2174  O   GLY A 147      56.383  -8.287  13.805  1.00 26.52           O  
ATOM   2175  N   ASP A 148      56.756  -7.235  15.774  1.00 27.83           N  
ATOM   2176  H   ASP A 148      56.939  -6.341  16.207  1.00 27.83           H  
ATOM   2177  CA  ASP A 148      56.857  -8.421  16.645  1.00 27.83           C  
ATOM   2178  HA  ASP A 148      57.570  -9.101  16.179  1.00 27.83           H  
ATOM   2179  C   ASP A 148      55.556  -9.265  16.800  1.00 27.83           C  
ATOM   2180  CB  ASP A 148      57.464  -7.996  18.003  1.00 27.83           C  
ATOM   2181  HB2 ASP A 148      56.912  -7.138  18.386  1.00 27.83           H  
ATOM   2182  HB3 ASP A 148      57.339  -8.808  18.720  1.00 27.83           H  
ATOM   2183  O   ASP A 148      54.475  -8.892  16.347  1.00 27.83           O  
ATOM   2184  CG  ASP A 148      58.970  -7.667  17.961  1.00 27.83           C  
ATOM   2185  OD1 ASP A 148      59.669  -8.113  17.021  1.00 27.83           O  
ATOM   2186  OD2 ASP A 148      59.439  -6.973  18.892  1.00 27.83           O  
ATOM   2187  N   ASP A 149      55.713 -10.444  17.422  1.00 27.71           N  
ATOM   2188  H   ASP A 149      56.599 -10.566  17.891  1.00 27.71           H  
ATOM   2189  CA  ASP A 149      54.934 -11.698  17.304  1.00 27.71           C  
ATOM   2190  HA  ASP A 149      54.552 -11.776  16.286  1.00 27.71           H  
ATOM   2191  C   ASP A 149      53.737 -11.818  18.294  1.00 27.71           C  
ATOM   2192  CB  ASP A 149      55.989 -12.816  17.519  1.00 27.71           C  
ATOM   2193  HB2 ASP A 149      56.900 -12.532  16.992  1.00 27.71           H  
ATOM   2194  HB3 ASP A 149      56.241 -12.874  18.578  1.00 27.71           H  
ATOM   2195  O   ASP A 149      53.933 -11.888  19.505  1.00 27.71           O  
ATOM   2196  CG  ASP A 149      55.624 -14.215  17.018  1.00 27.71           C  
ATOM   2197  OD1 ASP A 149      54.475 -14.404  16.560  1.00 27.71           O  
ATOM   2198  OD2 ASP A 149      56.532 -15.081  17.051  1.00 27.71           O  
ATOM   2199  N   LEU A 150      52.487 -11.851  17.800  1.00 28.15           N  
ATOM   2200  H   LEU A 150      52.403 -11.841  16.794  1.00 28.15           H  
ATOM   2201  CA  LEU A 150      51.232 -11.735  18.591  1.00 28.15           C  
ATOM   2202  HA  LEU A 150      51.421 -11.052  19.418  1.00 28.15           H  
ATOM   2203  C   LEU A 150      50.715 -13.042  19.259  1.00 28.15           C  
ATOM   2204  CB  LEU A 150      50.135 -11.116  17.682  1.00 28.15           C  
ATOM   2205  HB2 LEU A 150      50.182 -11.611  16.712  1.00 28.15           H  
ATOM   2206  HB3 LEU A 150      49.149 -11.329  18.094  1.00 28.15           H  
ATOM   2207  O   LEU A 150      49.609 -13.060  19.792  1.00 28.15           O  
ATOM   2208  CG  LEU A 150      50.218  -9.591  17.480  1.00 28.15           C  
ATOM   2209  HG  LEU A 150      51.248  -9.304  17.265  1.00 28.15           H  
ATOM   2210  CD1 LEU A 150      49.341  -9.174  16.295  1.00 28.15           C  
ATOM   2211 HD11 LEU A 150      49.695  -9.666  15.389  1.00 28.15           H  
ATOM   2212 HD12 LEU A 150      49.406  -8.095  16.155  1.00 28.15           H  
ATOM   2213 HD13 LEU A 150      48.305  -9.455  16.482  1.00 28.15           H  
ATOM   2214  CD2 LEU A 150      49.722  -8.825  18.710  1.00 28.15           C  
ATOM   2215 HD21 LEU A 150      49.787  -7.752  18.532  1.00 28.15           H  
ATOM   2216 HD22 LEU A 150      50.342  -9.070  19.572  1.00 28.15           H  
ATOM   2217 HD23 LEU A 150      48.691  -9.096  18.936  1.00 28.15           H  
ATOM   2218  N   GLY A 151      51.439 -14.166  19.198  1.00 34.49           N  
ATOM   2219  H   GLY A 151      52.355 -14.104  18.776  1.00 34.49           H  
ATOM   2220  CA  GLY A 151      50.876 -15.501  19.485  1.00 34.49           C  
ATOM   2221  HA2 GLY A 151      51.561 -16.244  19.078  1.00 34.49           H  
ATOM   2222  HA3 GLY A 151      49.929 -15.597  18.953  1.00 34.49           H  
ATOM   2223  C   GLY A 151      50.614 -15.888  20.957  1.00 34.49           C  
ATOM   2224  O   GLY A 151      49.727 -16.702  21.211  1.00 34.49           O  
ATOM   2225  N   GLU A 152      51.372 -15.363  21.929  1.00 35.11           N  
ATOM   2226  H   GLU A 152      52.039 -14.650  21.670  1.00 35.11           H  
ATOM   2227  CA  GLU A 152      51.365 -15.822  23.343  1.00 35.11           C  
ATOM   2228  HA  GLU A 152      51.047 -16.864  23.346  1.00 35.11           H  
ATOM   2229  C   GLU A 152      50.331 -15.107  24.247  1.00 35.11           C  
ATOM   2230  CB  GLU A 152      52.789 -15.800  23.946  1.00 35.11           C  
ATOM   2231  HB2 GLU A 152      52.722 -16.062  25.002  1.00 35.11           H  
ATOM   2232  HB3 GLU A 152      53.201 -14.794  23.864  1.00 35.11           H  
ATOM   2233  O   GLU A 152      50.499 -15.026  25.466  1.00 35.11           O  
ATOM   2234  CG  GLU A 152      53.753 -16.811  23.298  1.00 35.11           C  
ATOM   2235  HG2 GLU A 152      53.245 -17.773  23.230  1.00 35.11           H  
ATOM   2236  HG3 GLU A 152      53.984 -16.483  22.284  1.00 35.11           H  
ATOM   2237  CD  GLU A 152      55.068 -17.000  24.087  1.00 35.11           C  
ATOM   2238  OE1 GLU A 152      55.696 -18.075  23.919  1.00 35.11           O  
ATOM   2239  OE2 GLU A 152      55.451 -16.107  24.878  1.00 35.11           O  
ATOM   2240  N   ALA A 153      49.255 -14.605  23.640  1.00 34.68           N  
ATOM   2241  H   ALA A 153      49.199 -14.739  22.640  1.00 34.68           H  
ATOM   2242  CA  ALA A 153      48.229 -13.737  24.216  1.00 34.68           C  
ATOM   2243  HA  ALA A 153      48.633 -12.726  24.261  1.00 34.68           H  
ATOM   2244  C   ALA A 153      47.726 -14.127  25.626  1.00 34.68           C  
ATOM   2245  CB  ALA A 153      47.077 -13.749  23.209  1.00 34.68           C  
ATOM   2246  HB1 ALA A 153      47.374 -13.226  22.301  1.00 34.68           H  
ATOM   2247  HB2 ALA A 153      46.805 -14.775  22.964  1.00 34.68           H  
ATOM   2248  HB3 ALA A 153      46.200 -13.266  23.640  1.00 34.68           H  
ATOM   2249  O   ALA A 153      47.129 -15.189  25.831  1.00 34.68           O  
ATOM   2250  N   GLY A 154      47.947 -13.255  26.616  1.00 43.67           N  
ATOM   2251  H   GLY A 154      48.363 -12.375  26.347  1.00 43.67           H  
ATOM   2252  CA  GLY A 154      47.597 -13.485  28.026  1.00 43.67           C  
ATOM   2253  HA2 GLY A 154      47.760 -14.537  28.258  1.00 43.67           H  
ATOM   2254  HA3 GLY A 154      48.268 -12.895  28.649  1.00 43.67           H  
ATOM   2255  C   GLY A 154      46.150 -13.124  28.403  1.00 43.67           C  
ATOM   2256  O   GLY A 154      45.416 -12.511  27.636  1.00 43.67           O  
ATOM   2257  N   VAL A 155      45.742 -13.455  29.641  1.00 42.44           N  
ATOM   2258  H   VAL A 155      46.407 -13.939  30.228  1.00 42.44           H  
ATOM   2259  CA  VAL A 155      44.380 -13.209  30.186  1.00 42.44           C  
ATOM   2260  HA  VAL A 155      43.668 -13.816  29.627  1.00 42.44           H  
ATOM   2261  C   VAL A 155      43.924 -11.750  30.036  1.00 42.44           C  
ATOM   2262  CB  VAL A 155      44.315 -13.611  31.680  1.00 42.44           C  
ATOM   2263  HB  VAL A 155      45.087 -13.067  32.224  1.00 42.44           H  
ATOM   2264  O   VAL A 155      42.742 -11.502  29.797  1.00 42.44           O  
ATOM   2265  CG1 VAL A 155      42.964 -13.311  32.348  1.00 42.44           C  
ATOM   2266 HG11 VAL A 155      42.155 -13.767  31.776  1.00 42.44           H  
ATOM   2267 HG12 VAL A 155      42.952 -13.694  33.368  1.00 42.44           H  
ATOM   2268 HG13 VAL A 155      42.800 -12.234  32.393  1.00 42.44           H  
ATOM   2269  CG2 VAL A 155      44.578 -15.115  31.860  1.00 42.44           C  
ATOM   2270 HG21 VAL A 155      45.565 -15.377  31.478  1.00 42.44           H  
ATOM   2271 HG22 VAL A 155      44.539 -15.374  32.918  1.00 42.44           H  
ATOM   2272 HG23 VAL A 155      43.824 -15.687  31.319  1.00 42.44           H  
ATOM   2273  N   ASP A 156      44.849 -10.796  30.161  1.00 43.36           N  
ATOM   2274  H   ASP A 156      45.809 -11.063  30.323  1.00 43.36           H  
ATOM   2275  CA  ASP A 156      44.553  -9.362  30.086  1.00 43.36           C  
ATOM   2276  HA  ASP A 156      43.769  -9.126  30.805  1.00 43.36           H  
ATOM   2277  C   ASP A 156      44.023  -8.936  28.706  1.00 43.36           C  
ATOM   2278  CB  ASP A 156      45.810  -8.559  30.467  1.00 43.36           C  
ATOM   2279  HB2 ASP A 156      45.630  -7.507  30.250  1.00 43.36           H  
ATOM   2280  HB3 ASP A 156      46.648  -8.891  29.853  1.00 43.36           H  
ATOM   2281  O   ASP A 156      43.115  -8.110  28.632  1.00 43.36           O  
ATOM   2282  CG  ASP A 156      46.175  -8.675  31.955  1.00 43.36           C  
ATOM   2283  OD1 ASP A 156      45.247  -8.710  32.798  1.00 43.36           O  
ATOM   2284  OD2 ASP A 156      47.388  -8.741  32.261  1.00 43.36           O  
ATOM   2285  N   GLU A 157      44.502  -9.551  27.621  1.00 42.98           N  
ATOM   2286  H   GLU A 157      45.192 -10.280  27.731  1.00 42.98           H  
ATOM   2287  CA  GLU A 157      44.075  -9.226  26.249  1.00 42.98           C  
ATOM   2288  HA  GLU A 157      44.190  -8.157  26.067  1.00 42.98           H  
ATOM   2289  C   GLU A 157      42.607  -9.586  26.005  1.00 42.98           C  
ATOM   2290  CB  GLU A 157      44.941  -9.997  25.248  1.00 42.98           C  
ATOM   2291  HB2 GLU A 157      44.538  -9.829  24.249  1.00 42.98           H  
ATOM   2292  HB3 GLU A 157      44.890 -11.064  25.465  1.00 42.98           H  
ATOM   2293  O   GLU A 157      41.878  -8.900  25.287  1.00 42.98           O  
ATOM   2294  CG  GLU A 157      46.401  -9.529  25.277  1.00 42.98           C  
ATOM   2295  HG2 GLU A 157      46.442  -8.474  25.005  1.00 42.98           H  
ATOM   2296  HG3 GLU A 157      46.790  -9.634  26.290  1.00 42.98           H  
ATOM   2297  CD  GLU A 157      47.287 -10.333  24.326  1.00 42.98           C  
ATOM   2298  OE1 GLU A 157      48.508 -10.390  24.588  1.00 42.98           O  
ATOM   2299  OE2 GLU A 157      46.742 -10.923  23.373  1.00 42.98           O  
ATOM   2300  N   LEU A 158      42.147 -10.651  26.662  1.00 40.91           N  
ATOM   2301  H   LEU A 158      42.798 -11.136  27.263  1.00 40.91           H  
ATOM   2302  CA  LEU A 158      40.772 -11.127  26.575  1.00 40.91           C  
ATOM   2303  HA  LEU A 158      40.520 -11.223  25.519  1.00 40.91           H  
ATOM   2304  C   LEU A 158      39.794 -10.110  27.186  1.00 40.91           C  
ATOM   2305  CB  LEU A 158      40.720 -12.510  27.255  1.00 40.91           C  
ATOM   2306  HB2 LEU A 158      41.741 -12.862  27.405  1.00 40.91           H  
ATOM   2307  HB3 LEU A 158      40.268 -12.431  28.244  1.00 40.91           H  
ATOM   2308  O   LEU A 158      38.731  -9.849  26.623  1.00 40.91           O  
ATOM   2309  CG  LEU A 158      39.990 -13.571  26.419  1.00 40.91           C  
ATOM   2310  HG  LEU A 158      40.229 -13.439  25.363  1.00 40.91           H  
ATOM   2311  CD1 LEU A 158      40.463 -14.966  26.832  1.00 40.91           C  
ATOM   2312 HD11 LEU A 158      39.944 -15.719  26.240  1.00 40.91           H  
ATOM   2313 HD12 LEU A 158      40.266 -15.127  27.892  1.00 40.91           H  
ATOM   2314 HD13 LEU A 158      41.534 -15.055  26.645  1.00 40.91           H  
ATOM   2315  CD2 LEU A 158      38.474 -13.499  26.602  1.00 40.91           C  
ATOM   2316 HD21 LEU A 158      37.991 -14.258  25.986  1.00 40.91           H  
ATOM   2317 HD22 LEU A 158      38.118 -12.519  26.285  1.00 40.91           H  
ATOM   2318 HD23 LEU A 158      38.212 -13.651  27.649  1.00 40.91           H  
ATOM   2319  N   LEU A 159      40.177  -9.495  28.311  1.00 46.10           N  
ATOM   2320  H   LEU A 159      41.101  -9.700  28.662  1.00 46.10           H  
ATOM   2321  CA  LEU A 159      39.414  -8.405  28.927  1.00 46.10           C  
ATOM   2322  HA  LEU A 159      38.375  -8.716  29.037  1.00 46.10           H  
ATOM   2323  C   LEU A 159      39.396  -7.151  28.042  1.00 46.10           C  
ATOM   2324  CB  LEU A 159      40.014  -8.081  30.308  1.00 46.10           C  
ATOM   2325  HB2 LEU A 159      41.095  -7.989  30.203  1.00 46.10           H  
ATOM   2326  HB3 LEU A 159      39.639  -7.109  30.630  1.00 46.10           H  
ATOM   2327  O   LEU A 159      38.392  -6.443  28.009  1.00 46.10           O  
ATOM   2328  CG  LEU A 159      39.700  -9.116  31.401  1.00 46.10           C  
ATOM   2329  HG  LEU A 159      39.930 -10.121  31.047  1.00 46.10           H  
ATOM   2330  CD1 LEU A 159      40.560  -8.827  32.635  1.00 46.10           C  
ATOM   2331 HD11 LEU A 159      40.299  -9.516  33.439  1.00 46.10           H  
ATOM   2332 HD12 LEU A 159      41.604  -8.999  32.373  1.00 46.10           H  
ATOM   2333 HD13 LEU A 159      40.454  -7.787  32.943  1.00 46.10           H  
ATOM   2334  CD2 LEU A 159      38.227  -9.054  31.824  1.00 46.10           C  
ATOM   2335 HD21 LEU A 159      38.049  -9.731  32.660  1.00 46.10           H  
ATOM   2336 HD22 LEU A 159      37.606  -9.397  30.997  1.00 46.10           H  
ATOM   2337 HD23 LEU A 159      37.936  -8.034  32.074  1.00 46.10           H  
ATOM   2338  N   GLU A 160      40.480  -6.889  27.315  1.00 46.17           N  
ATOM   2339  H   GLU A 160      41.282  -7.496  27.413  1.00 46.17           H  
ATOM   2340  CA  GLU A 160      40.617  -5.738  26.420  1.00 46.17           C  
ATOM   2341  HA  GLU A 160      40.331  -4.838  26.965  1.00 46.17           H  
ATOM   2342  C   GLU A 160      39.707  -5.841  25.182  1.00 46.17           C  
ATOM   2343  CB  GLU A 160      42.097  -5.632  26.016  1.00 46.17           C  
ATOM   2344  HB2 GLU A 160      42.718  -6.126  26.764  1.00 46.17           H  
ATOM   2345  HB3 GLU A 160      42.247  -6.139  25.063  1.00 46.17           H  
ATOM   2346  O   GLU A 160      39.141  -4.844  24.733  1.00 46.17           O  
ATOM   2347  CG  GLU A 160      42.572  -4.180  25.922  1.00 46.17           C  
ATOM   2348  HG2 GLU A 160      42.397  -3.692  26.881  1.00 46.17           H  
ATOM   2349  HG3 GLU A 160      41.984  -3.664  25.163  1.00 46.17           H  
ATOM   2350  CD  GLU A 160      44.061  -4.092  25.558  1.00 46.17           C  
ATOM   2351  OE1 GLU A 160      44.724  -3.150  26.050  1.00 46.17           O  
ATOM   2352  OE2 GLU A 160      44.508  -4.931  24.744  1.00 46.17           O  
ATOM   2353  N   ALA A 161      39.525  -7.052  24.644  1.00 40.66           N  
ATOM   2354  H   ALA A 161      40.068  -7.820  25.013  1.00 40.66           H  
ATOM   2355  CA  ALA A 161      38.625  -7.307  23.518  1.00 40.66           C  
ATOM   2356  HA  ALA A 161      38.872  -6.621  22.708  1.00 40.66           H  
ATOM   2357  C   ALA A 161      37.153  -7.067  23.886  1.00 40.66           C  
ATOM   2358  CB  ALA A 161      38.855  -8.739  23.025  1.00 40.66           C  
ATOM   2359  HB1 ALA A 161      39.897  -8.866  22.730  1.00 40.66           H  
ATOM   2360  HB2 ALA A 161      38.214  -8.937  22.166  1.00 40.66           H  
ATOM   2361  HB3 ALA A 161      38.621  -9.452  23.817  1.00 40.66           H  
ATOM   2362  O   ALA A 161      36.446  -6.363  23.168  1.00 40.66           O  
ATOM   2363  N   LEU A 162      36.718  -7.595  25.035  1.00 41.99           N  
ATOM   2364  H   LEU A 162      37.362  -8.157  25.573  1.00 41.99           H  
ATOM   2365  CA  LEU A 162      35.379  -7.340  25.578  1.00 41.99           C  
ATOM   2366  HA  LEU A 162      34.633  -7.631  24.838  1.00 41.99           H  
ATOM   2367  C   LEU A 162      35.149  -5.851  25.858  1.00 41.99           C  
ATOM   2368  CB  LEU A 162      35.196  -8.167  26.863  1.00 41.99           C  
ATOM   2369  HB2 LEU A 162      34.608  -7.599  27.584  1.00 41.99           H  
ATOM   2370  HB3 LEU A 162      36.172  -8.343  27.316  1.00 41.99           H  
ATOM   2371  O   LEU A 162      34.054  -5.354  25.609  1.00 41.99           O  
ATOM   2372  CG  LEU A 162      34.487  -9.503  26.597  1.00 41.99           C  
ATOM   2373  HG  LEU A 162      34.819  -9.914  25.644  1.00 41.99           H  
ATOM   2374  CD1 LEU A 162      34.835 -10.512  27.692  1.00 41.99           C  
ATOM   2375 HD11 LEU A 162      34.328 -11.456  27.493  1.00 41.99           H  
ATOM   2376 HD12 LEU A 162      34.529 -10.126  28.665  1.00 41.99           H  
ATOM   2377 HD13 LEU A 162      35.911 -10.684  27.691  1.00 41.99           H  
ATOM   2378  CD2 LEU A 162      32.966  -9.321  26.573  1.00 41.99           C  
ATOM   2379 HD21 LEU A 162      32.483 -10.273  26.353  1.00 41.99           H  
ATOM   2380 HD22 LEU A 162      32.700  -8.613  25.788  1.00 41.99           H  
ATOM   2381 HD23 LEU A 162      32.609  -8.935  27.527  1.00 41.99           H  
ATOM   2382  N   GLY A 163      36.181  -5.145  26.338  1.00 40.83           N  
ATOM   2383  H   GLY A 163      37.034  -5.634  26.571  1.00 40.83           H  
ATOM   2384  CA  GLY A 163      36.155  -3.690  26.473  1.00 40.83           C  
ATOM   2385  HA2 GLY A 163      35.388  -3.397  27.190  1.00 40.83           H  
ATOM   2386  HA3 GLY A 163      37.125  -3.339  26.824  1.00 40.83           H  
ATOM   2387  C   GLY A 163      35.851  -3.008  25.140  1.00 40.83           C  
ATOM   2388  O   GLY A 163      34.874  -2.280  25.045  1.00 40.83           O  
ATOM   2389  N   ARG A 164      36.619  -3.317  24.086  1.00 38.16           N  
ATOM   2390  H   ARG A 164      37.381  -3.963  24.233  1.00 38.16           H  
ATOM   2391  CA  ARG A 164      36.427  -2.732  22.745  1.00 38.16           C  
ATOM   2392  HA  ARG A 164      36.497  -1.647  22.821  1.00 38.16           H  
ATOM   2393  C   ARG A 164      35.049  -2.977  22.143  1.00 38.16           C  
ATOM   2394  CB  ARG A 164      37.482  -3.271  21.768  1.00 38.16           C  
ATOM   2395  HB2 ARG A 164      37.061  -3.287  20.763  1.00 38.16           H  
ATOM   2396  HB3 ARG A 164      37.761  -4.291  22.033  1.00 38.16           H  
ATOM   2397  O   ARG A 164      34.521  -2.087  21.494  1.00 38.16           O  
ATOM   2398  CG  ARG A 164      38.718  -2.372  21.739  1.00 38.16           C  
ATOM   2399  HG2 ARG A 164      39.202  -2.361  22.716  1.00 38.16           H  
ATOM   2400  HG3 ARG A 164      38.399  -1.357  21.500  1.00 38.16           H  
ATOM   2401  CD  ARG A 164      39.702  -2.829  20.658  1.00 38.16           C  
ATOM   2402  HD2 ARG A 164      39.147  -3.134  19.771  1.00 38.16           H  
ATOM   2403  HD3 ARG A 164      40.326  -1.974  20.396  1.00 38.16           H  
ATOM   2404  NE  ARG A 164      40.575  -3.920  21.128  1.00 38.16           N  
ATOM   2405  HE  ARG A 164      40.503  -4.164  22.106  1.00 38.16           H  
ATOM   2406  NH1 ARG A 164      41.643  -4.313  19.138  1.00 38.16           N  
ATOM   2407 HH11 ARG A 164      40.973  -3.707  18.687  1.00 38.16           H  
ATOM   2408 HH12 ARG A 164      42.358  -4.796  18.613  1.00 38.16           H  
ATOM   2409  NH2 ARG A 164      42.357  -5.334  20.996  1.00 38.16           N  
ATOM   2410 HH21 ARG A 164      42.357  -5.434  22.001  1.00 38.16           H  
ATOM   2411 HH22 ARG A 164      43.104  -5.775  20.481  1.00 38.16           H  
ATOM   2412  CZ  ARG A 164      41.515  -4.521  20.421  1.00 38.16           C  
ATOM   2413  N   GLU A 165      34.509  -4.181  22.278  1.00 33.29           N  
ATOM   2414  H   GLU A 165      35.019  -4.895  22.778  1.00 33.29           H  
ATOM   2415  CA  GLU A 165      33.246  -4.530  21.617  1.00 33.29           C  
ATOM   2416  HA  GLU A 165      33.280  -4.166  20.590  1.00 33.29           H  
ATOM   2417  C   GLU A 165      32.042  -3.854  22.286  1.00 33.29           C  
ATOM   2418  CB  GLU A 165      33.118  -6.061  21.588  1.00 33.29           C  
ATOM   2419  HB2 GLU A 165      34.111  -6.489  21.458  1.00 33.29           H  
ATOM   2420  HB3 GLU A 165      32.718  -6.409  22.540  1.00 33.29           H  
ATOM   2421  O   GLU A 165      31.057  -3.551  21.622  1.00 33.29           O  
ATOM   2422  CG  GLU A 165      32.248  -6.567  20.427  1.00 33.29           C  
ATOM   2423  HG2 GLU A 165      31.225  -6.219  20.572  1.00 33.29           H  
ATOM   2424  HG3 GLU A 165      32.626  -6.140  19.498  1.00 33.29           H  
ATOM   2425  CD  GLU A 165      32.245  -8.104  20.307  1.00 33.29           C  
ATOM   2426  OE1 GLU A 165      31.860  -8.605  19.224  1.00 33.29           O  
ATOM   2427  OE2 GLU A 165      32.598  -8.795  21.292  1.00 33.29           O  
ATOM   2428  N   LEU A 166      32.129  -3.593  23.592  1.00 35.70           N  
ATOM   2429  H   LEU A 166      32.978  -3.842  24.078  1.00 35.70           H  
ATOM   2430  CA  LEU A 166      31.063  -2.935  24.349  1.00 35.70           C  
ATOM   2431  HA  LEU A 166      30.117  -3.075  23.827  1.00 35.70           H  
ATOM   2432  C   LEU A 166      31.226  -1.421  24.466  1.00 35.70           C  
ATOM   2433  CB  LEU A 166      30.970  -3.595  25.723  1.00 35.70           C  
ATOM   2434  HB2 LEU A 166      31.973  -3.660  26.146  1.00 35.70           H  
ATOM   2435  HB3 LEU A 166      30.361  -2.979  26.385  1.00 35.70           H  
ATOM   2436  O   LEU A 166      30.212  -0.742  24.574  1.00 35.70           O  
ATOM   2437  CG  LEU A 166      30.340  -4.988  25.591  1.00 35.70           C  
ATOM   2438  HG  LEU A 166      30.752  -5.539  24.746  1.00 35.70           H  
ATOM   2439  CD1 LEU A 166      30.625  -5.760  26.847  1.00 35.70           C  
ATOM   2440 HD11 LEU A 166      31.702  -5.798  27.010  1.00 35.70           H  
ATOM   2441 HD12 LEU A 166      30.103  -5.208  27.629  1.00 35.70           H  
ATOM   2442 HD13 LEU A 166      30.238  -6.775  26.762  1.00 35.70           H  
ATOM   2443  CD2 LEU A 166      28.811  -4.925  25.486  1.00 35.70           C  
ATOM   2444 HD21 LEU A 166      28.538  -4.426  24.556  1.00 35.70           H  
ATOM   2445 HD22 LEU A 166      28.397  -5.933  25.464  1.00 35.70           H  
ATOM   2446 HD23 LEU A 166      28.390  -4.360  26.317  1.00 35.70           H  
ATOM   2447  N   ASP A 167      32.456  -0.906  24.416  1.00 30.66           N  
ATOM   2448  H   ASP A 167      33.253  -1.526  24.444  1.00 30.66           H  
ATOM   2449  CA  ASP A 167      32.734   0.528  24.229  1.00 30.66           C  
ATOM   2450  HA  ASP A 167      31.984   1.116  24.756  1.00 30.66           H  
ATOM   2451  C   ASP A 167      32.661   0.939  22.745  1.00 30.66           C  
ATOM   2452  CB  ASP A 167      34.125   0.900  24.788  1.00 30.66           C  
ATOM   2453  HB2 ASP A 167      34.380   1.906  24.455  1.00 30.66           H  
ATOM   2454  HB3 ASP A 167      34.872   0.230  24.361  1.00 30.66           H  
ATOM   2455  O   ASP A 167      32.920   2.089  22.408  1.00 30.66           O  
ATOM   2456  CG  ASP A 167      34.260   0.919  26.316  1.00 30.66           C  
ATOM   2457  OD1 ASP A 167      33.239   1.001  27.037  1.00 30.66           O  
ATOM   2458  OD2 ASP A 167      35.427   0.898  26.783  1.00 30.66           O  
ATOM   2459  N   GLY A 168      32.387  -0.002  21.837  1.00 27.25           N  
ATOM   2460  H   GLY A 168      32.216  -0.942  22.163  1.00 27.25           H  
ATOM   2461  CA  GLY A 168      32.257   0.262  20.405  1.00 27.25           C  
ATOM   2462  HA2 GLY A 168      32.314  -0.685  19.869  1.00 27.25           H  
ATOM   2463  HA3 GLY A 168      33.083   0.897  20.084  1.00 27.25           H  
ATOM   2464  C   GLY A 168      30.953   0.955  19.994  1.00 27.25           C  
ATOM   2465  O   GLY A 168      30.792   1.193  18.798  1.00 27.25           O  
ATOM   2466  N   ASP A 169      30.054   1.254  20.939  1.00 26.98           N  
ATOM   2467  H   ASP A 169      30.323   1.093  21.899  1.00 26.98           H  
ATOM   2468  CA  ASP A 169      29.006   2.271  20.750  1.00 26.98           C  
ATOM   2469  HA  ASP A 169      28.727   2.317  19.697  1.00 26.98           H  
ATOM   2470  C   ASP A 169      29.560   3.667  21.093  1.00 26.98           C  
ATOM   2471  CB  ASP A 169      27.729   1.935  21.567  1.00 26.98           C  
ATOM   2472  HB2 ASP A 169      28.019   1.431  22.488  1.00 26.98           H  
ATOM   2473  HB3 ASP A 169      27.264   2.877  21.860  1.00 26.98           H  
ATOM   2474  O   ASP A 169      29.943   3.888  22.267  1.00 26.98           O  
ATOM   2475  CG  ASP A 169      26.624   1.111  20.863  1.00 26.98           C  
ATOM   2476  OD1 ASP A 169      26.680   0.862  19.635  1.00 26.98           O  
ATOM   2477  OD2 ASP A 169      25.654   0.730  21.577  1.00 26.98           O  
ATOM   2478  OXT ASP A 169      29.576   4.513  20.170  1.00 26.98           O  
TER    2479      ASP A 169                                                       
ATOM   2479  N   MET B   1      32.705 -27.156  36.553  1.00 69.29           N  
ATOM   2480  H   MET B   1      32.587 -27.723  35.725  1.00 69.29           H  
ATOM   2481  H2  MET B   1      33.686 -26.926  36.622  1.00 69.29           H  
ATOM   2482  H3  MET B   1      32.393 -27.652  37.375  1.00 69.29           H  
ATOM   2483  CA  MET B   1      31.960 -25.903  36.394  1.00 69.29           C  
ATOM   2484  HA  MET B   1      32.413 -25.342  35.576  1.00 69.29           H  
ATOM   2485  C   MET B   1      32.154 -25.013  37.599  1.00 69.29           C  
ATOM   2486  CB  MET B   1      30.526 -26.093  35.919  1.00 69.29           C  
ATOM   2487  HB2 MET B   1      30.141 -27.080  36.175  1.00 69.29           H  
ATOM   2488  HB3 MET B   1      29.885 -25.330  36.361  1.00 69.29           H  
ATOM   2489  O   MET B   1      31.384 -25.071  38.557  1.00 69.29           O  
ATOM   2490  CG  MET B   1      30.559 -25.896  34.400  1.00 69.29           C  
ATOM   2491  HG2 MET B   1      31.131 -24.996  34.176  1.00 69.29           H  
ATOM   2492  HG3 MET B   1      31.053 -26.742  33.923  1.00 69.29           H  
ATOM   2493  SD  MET B   1      28.939 -25.640  33.674  1.00 69.29           S  
ATOM   2494  CE  MET B   1      28.777 -27.134  32.668  1.00 69.29           C  
ATOM   2495  HE1 MET B   1      28.769 -28.020  33.303  1.00 69.29           H  
ATOM   2496  HE2 MET B   1      29.599 -27.186  31.954  1.00 69.29           H  
ATOM   2497  HE3 MET B   1      27.845 -27.078  32.106  1.00 69.29           H  
ATOM   2498  N   THR B   2      33.232 -24.232  37.545  1.00 79.01           N  
ATOM   2499  H   THR B   2      33.792 -24.274  36.706  1.00 79.01           H  
ATOM   2500  CA  THR B   2      33.388 -23.012  38.342  1.00 79.01           C  
ATOM   2501  HA  THR B   2      33.390 -23.269  39.402  1.00 79.01           H  
ATOM   2502  C   THR B   2      32.205 -22.082  38.074  1.00 79.01           C  
ATOM   2503  CB  THR B   2      34.704 -22.282  38.009  1.00 79.01           C  
ATOM   2504  HB  THR B   2      34.821 -21.438  38.688  1.00 79.01           H  
ATOM   2505  O   THR B   2      31.457 -22.270  37.111  1.00 79.01           O  
ATOM   2506  CG2 THR B   2      35.934 -23.181  38.135  1.00 79.01           C  
ATOM   2507 HG21 THR B   2      36.835 -22.581  38.007  1.00 79.01           H  
ATOM   2508 HG22 THR B   2      35.920 -23.957  37.370  1.00 79.01           H  
ATOM   2509 HG23 THR B   2      35.956 -23.642  39.122  1.00 79.01           H  
ATOM   2510  OG1 THR B   2      34.660 -21.799  36.694  1.00 79.01           O  
ATOM   2511  HG1 THR B   2      35.557 -21.721  36.361  1.00 79.01           H  
ATOM   2512  N   ASP B   3      32.002 -21.091  38.935  1.00 67.42           N  
ATOM   2513  H   ASP B   3      32.624 -20.940  39.716  1.00 67.42           H  
ATOM   2514  CA  ASP B   3      30.915 -20.136  38.724  1.00 67.42           C  
ATOM   2515  HA  ASP B   3      29.986 -20.699  38.639  1.00 67.42           H  
ATOM   2516  C   ASP B   3      31.097 -19.377  37.398  1.00 67.42           C  
ATOM   2517  CB  ASP B   3      30.825 -19.212  39.945  1.00 67.42           C  
ATOM   2518  HB2 ASP B   3      31.494 -18.362  39.814  1.00 67.42           H  
ATOM   2519  HB3 ASP B   3      31.145 -19.756  40.834  1.00 67.42           H  
ATOM   2520  O   ASP B   3      30.161 -19.288  36.608  1.00 67.42           O  
ATOM   2521  CG  ASP B   3      29.393 -18.743  40.191  1.00 67.42           C  
ATOM   2522  OD1 ASP B   3      28.498 -19.624  40.162  1.00 67.42           O  
ATOM   2523  OD2 ASP B   3      29.231 -17.542  40.485  1.00 67.42           O  
ATOM   2524  N   SER B   4      32.338 -18.988  37.074  1.00 67.97           N  
ATOM   2525  H   SER B   4      33.067 -19.030  37.772  1.00 67.97           H  
ATOM   2526  CA  SER B   4      32.692 -18.398  35.778  1.00 67.97           C  
ATOM   2527  HA  SER B   4      32.126 -17.475  35.653  1.00 67.97           H  
ATOM   2528  C   SER B   4      32.350 -19.307  34.590  1.00 67.97           C  
ATOM   2529  CB  SER B   4      34.184 -18.044  35.728  1.00 67.97           C  
ATOM   2530  HB2 SER B   4      34.778 -18.956  35.784  1.00 67.97           H  
ATOM   2531  HB3 SER B   4      34.399 -17.544  34.783  1.00 67.97           H  
ATOM   2532  O   SER B   4      31.802 -18.820  33.608  1.00 67.97           O  
ATOM   2533  OG  SER B   4      34.539 -17.189  36.799  1.00 67.97           O  
ATOM   2534  HG  SER B   4      34.977 -16.423  36.421  1.00 67.97           H  
ATOM   2535  N   GLU B   5      32.600 -20.623  34.668  1.00 73.88           N  
ATOM   2536  H   GLU B   5      33.043 -20.989  35.498  1.00 73.88           H  
ATOM   2537  CA  GLU B   5      32.254 -21.556  33.579  1.00 73.88           C  
ATOM   2538  HA  GLU B   5      32.683 -21.190  32.646  1.00 73.88           H  
ATOM   2539  C   GLU B   5      30.732 -21.645  33.356  1.00 73.88           C  
ATOM   2540  CB  GLU B   5      32.822 -22.963  33.854  1.00 73.88           C  
ATOM   2541  HB2 GLU B   5      32.524 -23.261  34.859  1.00 73.88           H  
ATOM   2542  HB3 GLU B   5      32.372 -23.651  33.138  1.00 73.88           H  
ATOM   2543  O   GLU B   5      30.284 -21.682  32.212  1.00 73.88           O  
ATOM   2544  CG  GLU B   5      34.346 -23.104  33.697  1.00 73.88           C  
ATOM   2545  HG2 GLU B   5      34.848 -22.299  34.235  1.00 73.88           H  
ATOM   2546  HG3 GLU B   5      34.587 -22.977  32.641  1.00 73.88           H  
ATOM   2547  CD  GLU B   5      34.899 -24.463  34.189  1.00 73.88           C  
ATOM   2548  OE1 GLU B   5      35.934 -24.911  33.668  1.00 73.88           O  
ATOM   2549  OE2 GLU B   5      34.331 -25.074  35.136  1.00 73.88           O  
ATOM   2550  N   LYS B   6      29.924 -21.623  34.426  1.00 75.75           N  
ATOM   2551  H   LYS B   6      30.347 -21.516  35.337  1.00 75.75           H  
ATOM   2552  CA  LYS B   6      28.453 -21.627  34.303  1.00 75.75           C  
ATOM   2553  HA  LYS B   6      28.147 -22.423  33.625  1.00 75.75           H  
ATOM   2554  C   LYS B   6      27.937 -20.326  33.702  1.00 75.75           C  
ATOM   2555  CB  LYS B   6      27.778 -21.816  35.663  1.00 75.75           C  
ATOM   2556  HB2 LYS B   6      26.700 -21.732  35.529  1.00 75.75           H  
ATOM   2557  HB3 LYS B   6      28.101 -21.019  36.333  1.00 75.75           H  
ATOM   2558  O   LYS B   6      27.090 -20.343  32.814  1.00 75.75           O  
ATOM   2559  CG  LYS B   6      28.084 -23.167  36.302  1.00 75.75           C  
ATOM   2560  HG2 LYS B   6      29.163 -23.259  36.431  1.00 75.75           H  
ATOM   2561  HG3 LYS B   6      27.711 -23.973  35.671  1.00 75.75           H  
ATOM   2562  CD  LYS B   6      27.408 -23.225  37.668  1.00 75.75           C  
ATOM   2563  HD2 LYS B   6      26.327 -23.276  37.536  1.00 75.75           H  
ATOM   2564  HD3 LYS B   6      27.655 -22.316  38.216  1.00 75.75           H  
ATOM   2565  CE  LYS B   6      27.907 -24.430  38.457  1.00 75.75           C  
ATOM   2566  HE2 LYS B   6      28.997 -24.412  38.451  1.00 75.75           H  
ATOM   2567  HE3 LYS B   6      27.569 -25.343  37.966  1.00 75.75           H  
ATOM   2568  NZ  LYS B   6      27.407 -24.343  39.846  1.00 75.75           N  
ATOM   2569  HZ1 LYS B   6      27.777 -25.091  40.414  1.00 75.75           H  
ATOM   2570  HZ2 LYS B   6      27.699 -23.459  40.237  1.00 75.75           H  
ATOM   2571  HZ3 LYS B   6      26.397 -24.358  39.855  1.00 75.75           H  
ATOM   2572  N   VAL B   7      28.433 -19.191  34.195  1.00 75.45           N  
ATOM   2573  H   VAL B   7      29.118 -19.240  34.935  1.00 75.45           H  
ATOM   2574  CA  VAL B   7      28.013 -17.874  33.702  1.00 75.45           C  
ATOM   2575  HA  VAL B   7      26.924 -17.829  33.716  1.00 75.45           H  
ATOM   2576  C   VAL B   7      28.431 -17.691  32.239  1.00 75.45           C  
ATOM   2577  CB  VAL B   7      28.528 -16.747  34.614  1.00 75.45           C  
ATOM   2578  HB  VAL B   7      29.617 -16.775  34.654  1.00 75.45           H  
ATOM   2579  O   VAL B   7      27.658 -17.132  31.464  1.00 75.45           O  
ATOM   2580  CG1 VAL B   7      28.069 -15.382  34.104  1.00 75.45           C  
ATOM   2581 HG11 VAL B   7      26.980 -15.330  34.093  1.00 75.45           H  
ATOM   2582 HG12 VAL B   7      28.457 -14.598  34.754  1.00 75.45           H  
ATOM   2583 HG13 VAL B   7      28.431 -15.217  33.089  1.00 75.45           H  
ATOM   2584  CG2 VAL B   7      27.956 -16.864  36.036  1.00 75.45           C  
ATOM   2585 HG21 VAL B   7      26.871 -16.757  36.018  1.00 75.45           H  
ATOM   2586 HG22 VAL B   7      28.198 -17.828  36.482  1.00 75.45           H  
ATOM   2587 HG23 VAL B   7      28.381 -16.085  36.669  1.00 75.45           H  
ATOM   2588  N   ALA B   8      29.578 -18.236  31.822  1.00 70.08           N  
ATOM   2589  H   ALA B   8      30.206 -18.642  32.501  1.00 70.08           H  
ATOM   2590  CA  ALA B   8      30.001 -18.230  30.423  1.00 70.08           C  
ATOM   2591  HA  ALA B   8      30.034 -17.196  30.080  1.00 70.08           H  
ATOM   2592  C   ALA B   8      29.025 -18.986  29.496  1.00 70.08           C  
ATOM   2593  CB  ALA B   8      31.419 -18.806  30.336  1.00 70.08           C  
ATOM   2594  HB1 ALA B   8      32.095 -18.216  30.955  1.00 70.08           H  
ATOM   2595  HB2 ALA B   8      31.766 -18.764  29.303  1.00 70.08           H  
ATOM   2596  HB3 ALA B   8      31.428 -19.841  30.676  1.00 70.08           H  
ATOM   2597  O   ALA B   8      28.753 -18.517  28.390  1.00 70.08           O  
ATOM   2598  N   GLU B   9      28.453 -20.117  29.929  1.00 81.18           N  
ATOM   2599  H   GLU B   9      28.721 -20.492  30.828  1.00 81.18           H  
ATOM   2600  CA  GLU B   9      27.410 -20.815  29.158  1.00 81.18           C  
ATOM   2601  HA  GLU B   9      27.762 -20.952  28.135  1.00 81.18           H  
ATOM   2602  C   GLU B   9      26.115 -19.997  29.055  1.00 81.18           C  
ATOM   2603  CB  GLU B   9      27.103 -22.202  29.745  1.00 81.18           C  
ATOM   2604  HB2 GLU B   9      26.972 -22.129  30.825  1.00 81.18           H  
ATOM   2605  HB3 GLU B   9      26.168 -22.551  29.307  1.00 81.18           H  
ATOM   2606  O   GLU B   9      25.541 -19.895  27.968  1.00 81.18           O  
ATOM   2607  CG  GLU B   9      28.193 -23.233  29.417  1.00 81.18           C  
ATOM   2608  HG2 GLU B   9      29.118 -22.942  29.914  1.00 81.18           H  
ATOM   2609  HG3 GLU B   9      28.374 -23.213  28.342  1.00 81.18           H  
ATOM   2610  CD  GLU B   9      27.820 -24.670  29.829  1.00 81.18           C  
ATOM   2611  OE1 GLU B   9      28.600 -25.579  29.460  1.00 81.18           O  
ATOM   2612  OE2 GLU B   9      26.772 -24.871  30.484  1.00 81.18           O  
ATOM   2613  N   TYR B  10      25.681 -19.359  30.148  1.00 82.08           N  
ATOM   2614  H   TYR B  10      26.173 -19.500  31.018  1.00 82.08           H  
ATOM   2615  CA  TYR B  10      24.509 -18.477  30.122  1.00 82.08           C  
ATOM   2616  HA  TYR B  10      23.672 -19.032  29.698  1.00 82.08           H  
ATOM   2617  C   TYR B  10      24.718 -17.255  29.223  1.00 82.08           C  
ATOM   2618  CB  TYR B  10      24.132 -18.029  31.539  1.00 82.08           C  
ATOM   2619  HB2 TYR B  10      23.405 -17.220  31.464  1.00 82.08           H  
ATOM   2620  HB3 TYR B  10      25.014 -17.624  32.035  1.00 82.08           H  
ATOM   2621  O   TYR B  10      23.822 -16.913  28.450  1.00 82.08           O  
ATOM   2622  CG  TYR B  10      23.508 -19.114  32.394  1.00 82.08           C  
ATOM   2623  CD1 TYR B  10      22.309 -19.728  31.981  1.00 82.08           C  
ATOM   2624  HD1 TYR B  10      21.841 -19.432  31.054  1.00 82.08           H  
ATOM   2625  CD2 TYR B  10      24.106 -19.490  33.611  1.00 82.08           C  
ATOM   2626  HD2 TYR B  10      25.026 -19.021  33.926  1.00 82.08           H  
ATOM   2627  CE1 TYR B  10      21.717 -20.727  32.775  1.00 82.08           C  
ATOM   2628  HE1 TYR B  10      20.802 -21.209  32.463  1.00 82.08           H  
ATOM   2629  CE2 TYR B  10      23.516 -20.486  34.412  1.00 82.08           C  
ATOM   2630  HE2 TYR B  10      23.985 -20.773  35.341  1.00 82.08           H  
ATOM   2631  OH  TYR B  10      21.744 -22.065  34.763  1.00 82.08           O  
ATOM   2632  HH  TYR B  10      22.266 -22.231  35.552  1.00 82.08           H  
ATOM   2633  CZ  TYR B  10      22.320 -21.107  33.990  1.00 82.08           C  
ATOM   2634  N   LEU B  11      25.899 -16.629  29.274  1.00 80.47           N  
ATOM   2635  H   LEU B  11      26.580 -16.940  29.951  1.00 80.47           H  
ATOM   2636  CA  LEU B  11      26.239 -15.496  28.415  1.00 80.47           C  
ATOM   2637  HA  LEU B  11      25.469 -14.735  28.541  1.00 80.47           H  
ATOM   2638  C   LEU B  11      26.230 -15.908  26.941  1.00 80.47           C  
ATOM   2639  CB  LEU B  11      27.599 -14.916  28.844  1.00 80.47           C  
ATOM   2640  HB2 LEU B  11      28.373 -15.656  28.637  1.00 80.47           H  
ATOM   2641  HB3 LEU B  11      27.589 -14.736  29.919  1.00 80.47           H  
ATOM   2642  O   LEU B  11      25.639 -15.207  26.125  1.00 80.47           O  
ATOM   2643  CG  LEU B  11      27.962 -13.598  28.129  1.00 80.47           C  
ATOM   2644  HG  LEU B  11      27.891 -13.731  27.050  1.00 80.47           H  
ATOM   2645  CD1 LEU B  11      27.044 -12.449  28.556  1.00 80.47           C  
ATOM   2646 HD11 LEU B  11      27.081 -12.323  29.638  1.00 80.47           H  
ATOM   2647 HD12 LEU B  11      26.020 -12.639  28.235  1.00 80.47           H  
ATOM   2648 HD13 LEU B  11      27.374 -11.524  28.083  1.00 80.47           H  
ATOM   2649  CD2 LEU B  11      29.399 -13.207  28.467  1.00 80.47           C  
ATOM   2650 HD21 LEU B  11      30.083 -13.995  28.155  1.00 80.47           H  
ATOM   2651 HD22 LEU B  11      29.664 -12.292  27.937  1.00 80.47           H  
ATOM   2652 HD23 LEU B  11      29.501 -13.038  29.539  1.00 80.47           H  
ATOM   2653  N   ARG B  12      26.794 -17.080  26.614  1.00 79.96           N  
ATOM   2654  H   ARG B  12      27.272 -17.592  27.342  1.00 79.96           H  
ATOM   2655  CA  ARG B  12      26.764 -17.639  25.255  1.00 79.96           C  
ATOM   2656  HA  ARG B  12      27.192 -16.905  24.572  1.00 79.96           H  
ATOM   2657  C   ARG B  12      25.334 -17.880  24.768  1.00 79.96           C  
ATOM   2658  CB  ARG B  12      27.604 -18.924  25.213  1.00 79.96           C  
ATOM   2659  HB2 ARG B  12      28.569 -18.723  25.678  1.00 79.96           H  
ATOM   2660  HB3 ARG B  12      27.103 -19.703  25.786  1.00 79.96           H  
ATOM   2661  O   ARG B  12      25.030 -17.596  23.614  1.00 79.96           O  
ATOM   2662  CG  ARG B  12      27.842 -19.414  23.775  1.00 79.96           C  
ATOM   2663  HG2 ARG B  12      28.416 -18.668  23.225  1.00 79.96           H  
ATOM   2664  HG3 ARG B  12      26.885 -19.546  23.270  1.00 79.96           H  
ATOM   2665  CD  ARG B  12      28.581 -20.758  23.742  1.00 79.96           C  
ATOM   2666  HD2 ARG B  12      28.666 -21.078  22.703  1.00 79.96           H  
ATOM   2667  HD3 ARG B  12      27.975 -21.492  24.273  1.00 79.96           H  
ATOM   2668  NE  ARG B  12      29.936 -20.667  24.328  1.00 79.96           N  
ATOM   2669  HE  ARG B  12      30.468 -19.841  24.093  1.00 79.96           H  
ATOM   2670  NH1 ARG B  12      29.928 -22.630  25.536  1.00 79.96           N  
ATOM   2671 HH11 ARG B  12      30.356 -23.236  26.222  1.00 79.96           H  
ATOM   2672 HH12 ARG B  12      28.991 -22.828  25.215  1.00 79.96           H  
ATOM   2673  NH2 ARG B  12      31.712 -21.296  25.604  1.00 79.96           N  
ATOM   2674 HH21 ARG B  12      32.196 -20.447  25.349  1.00 79.96           H  
ATOM   2675 HH22 ARG B  12      32.142 -21.945  26.247  1.00 79.96           H  
ATOM   2676  CZ  ARG B  12      30.514 -21.530  25.147  1.00 79.96           C  
ATOM   2677  N   ARG B  13      24.441 -18.394  25.623  1.00 83.55           N  
ATOM   2678  H   ARG B  13      24.754 -18.642  26.550  1.00 83.55           H  
ATOM   2679  CA  ARG B  13      23.029 -18.580  25.252  1.00 83.55           C  
ATOM   2680  HA  ARG B  13      23.009 -19.099  24.294  1.00 83.55           H  
ATOM   2681  C   ARG B  13      22.334 -17.241  25.003  1.00 83.55           C  
ATOM   2682  CB  ARG B  13      22.299 -19.421  26.316  1.00 83.55           C  
ATOM   2683  HB2 ARG B  13      22.829 -20.363  26.459  1.00 83.55           H  
ATOM   2684  HB3 ARG B  13      22.312 -18.882  27.263  1.00 83.55           H  
ATOM   2685  O   ARG B  13      21.650 -17.108  23.994  1.00 83.55           O  
ATOM   2686  CG  ARG B  13      20.835 -19.719  25.944  1.00 83.55           C  
ATOM   2687  HG2 ARG B  13      20.314 -18.785  25.736  1.00 83.55           H  
ATOM   2688  HG3 ARG B  13      20.340 -20.185  26.796  1.00 83.55           H  
ATOM   2689  CD  ARG B  13      20.717 -20.660  24.738  1.00 83.55           C  
ATOM   2690  HD2 ARG B  13      20.891 -21.682  25.077  1.00 83.55           H  
ATOM   2691  HD3 ARG B  13      21.471 -20.409  23.992  1.00 83.55           H  
ATOM   2692  NE  ARG B  13      19.406 -20.542  24.090  1.00 83.55           N  
ATOM   2693  HE  ARG B  13      18.949 -19.643  24.147  1.00 83.55           H  
ATOM   2694  NH1 ARG B  13      19.429 -22.528  22.921  1.00 83.55           N  
ATOM   2695 HH11 ARG B  13      19.010 -23.112  22.212  1.00 83.55           H  
ATOM   2696 HH12 ARG B  13      20.285 -22.791  23.389  1.00 83.55           H  
ATOM   2697  NH2 ARG B  13      17.818 -21.023  22.573  1.00 83.55           N  
ATOM   2698 HH21 ARG B  13      17.685 -20.022  22.536  1.00 83.55           H  
ATOM   2699 HH22 ARG B  13      17.437 -21.578  21.820  1.00 83.55           H  
ATOM   2700  CZ  ARG B  13      18.888 -21.375  23.210  1.00 83.55           C  
ATOM   2701  N   ALA B  14      22.538 -16.257  25.880  1.00 82.72           N  
ATOM   2702  H   ALA B  14      23.120 -16.441  26.685  1.00 82.72           H  
ATOM   2703  CA  ALA B  14      21.930 -14.935  25.755  1.00 82.72           C  
ATOM   2704  HA  ALA B  14      20.848 -15.054  25.698  1.00 82.72           H  
ATOM   2705  C   ALA B  14      22.372 -14.208  24.474  1.00 82.72           C  
ATOM   2706  CB  ALA B  14      22.263 -14.118  27.010  1.00 82.72           C  
ATOM   2707  HB1 ALA B  14      23.341 -13.979  27.094  1.00 82.72           H  
ATOM   2708  HB2 ALA B  14      21.785 -13.140  26.947  1.00 82.72           H  
ATOM   2709  HB3 ALA B  14      21.899 -14.635  27.898  1.00 82.72           H  
ATOM   2710  O   ALA B  14      21.530 -13.647  23.775  1.00 82.72           O  
ATOM   2711  N   THR B  15      23.662 -14.257  24.123  1.00 84.50           N  
ATOM   2712  H   THR B  15      24.331 -14.712  24.727  1.00 84.50           H  
ATOM   2713  CA  THR B  15      24.169 -13.643  22.885  1.00 84.50           C  
ATOM   2714  HA  THR B  15      23.768 -12.632  22.814  1.00 84.50           H  
ATOM   2715  C   THR B  15      23.700 -14.376  21.629  1.00 84.50           C  
ATOM   2716  CB  THR B  15      25.700 -13.525  22.884  1.00 84.50           C  
ATOM   2717  HB  THR B  15      26.040 -13.268  21.881  1.00 84.50           H  
ATOM   2718  O   THR B  15      23.393 -13.723  20.632  1.00 84.50           O  
ATOM   2719  CG2 THR B  15      26.183 -12.441  23.844  1.00 84.50           C  
ATOM   2720 HG21 THR B  15      25.740 -11.483  23.569  1.00 84.50           H  
ATOM   2721 HG22 THR B  15      27.267 -12.345  23.781  1.00 84.50           H  
ATOM   2722 HG23 THR B  15      25.899 -12.684  24.868  1.00 84.50           H  
ATOM   2723  OG1 THR B  15      26.310 -14.727  23.285  1.00 84.50           O  
ATOM   2724  HG1 THR B  15      27.181 -14.483  23.607  1.00 84.50           H  
ATOM   2725  N   LEU B  16      23.560 -15.708  21.667  1.00 85.99           N  
ATOM   2726  H   LEU B  16      23.882 -16.200  22.488  1.00 85.99           H  
ATOM   2727  CA  LEU B  16      22.962 -16.471  20.564  1.00 85.99           C  
ATOM   2728  HA  LEU B  16      23.462 -16.188  19.638  1.00 85.99           H  
ATOM   2729  C   LEU B  16      21.480 -16.131  20.357  1.00 85.99           C  
ATOM   2730  CB  LEU B  16      23.141 -17.981  20.802  1.00 85.99           C  
ATOM   2731  HB2 LEU B  16      22.453 -18.520  20.151  1.00 85.99           H  
ATOM   2732  HB3 LEU B  16      22.860 -18.207  21.830  1.00 85.99           H  
ATOM   2733  O   LEU B  16      21.072 -15.884  19.222  1.00 85.99           O  
ATOM   2734  CG  LEU B  16      24.563 -18.506  20.535  1.00 85.99           C  
ATOM   2735  HG  LEU B  16      25.293 -17.919  21.092  1.00 85.99           H  
ATOM   2736  CD1 LEU B  16      24.656 -19.966  20.985  1.00 85.99           C  
ATOM   2737 HD11 LEU B  16      25.664 -20.341  20.810  1.00 85.99           H  
ATOM   2738 HD12 LEU B  16      23.940 -20.575  20.433  1.00 85.99           H  
ATOM   2739 HD13 LEU B  16      24.439 -20.027  22.052  1.00 85.99           H  
ATOM   2740  CD2 LEU B  16      24.931 -18.449  19.051  1.00 85.99           C  
ATOM   2741 HD21 LEU B  16      24.186 -18.983  18.462  1.00 85.99           H  
ATOM   2742 HD22 LEU B  16      25.911 -18.903  18.900  1.00 85.99           H  
ATOM   2743 HD23 LEU B  16      24.986 -17.410  18.724  1.00 85.99           H  
ATOM   2744  N   ASP B  17      20.693 -16.068  21.433  1.00 87.79           N  
ATOM   2745  H   ASP B  17      21.081 -16.312  22.334  1.00 87.79           H  
ATOM   2746  CA  ASP B  17      19.277 -15.694  21.361  1.00 87.79           C  
ATOM   2747  HA  ASP B  17      18.785 -16.322  20.617  1.00 87.79           H  
ATOM   2748  C   ASP B  17      19.109 -14.231  20.895  1.00 87.79           C  
ATOM   2749  CB  ASP B  17      18.590 -15.935  22.722  1.00 87.79           C  
ATOM   2750  HB2 ASP B  17      19.168 -15.440  23.502  1.00 87.79           H  
ATOM   2751  HB3 ASP B  17      17.607 -15.465  22.694  1.00 87.79           H  
ATOM   2752  O   ASP B  17      18.203 -13.936  20.115  1.00 87.79           O  
ATOM   2753  CG  ASP B  17      18.379 -17.415  23.108  1.00 87.79           C  
ATOM   2754  OD1 ASP B  17      18.325 -18.310  22.236  1.00 87.79           O  
ATOM   2755  OD2 ASP B  17      18.175 -17.704  24.309  1.00 87.79           O  
ATOM   2756  N   LEU B  18      19.999 -13.315  21.310  1.00 87.70           N  
ATOM   2757  H   LEU B  18      20.684 -13.594  21.997  1.00 87.70           H  
ATOM   2758  CA  LEU B  18      20.015 -11.920  20.841  1.00 87.70           C  
ATOM   2759  HA  LEU B  18      19.025 -11.488  20.983  1.00 87.70           H  
ATOM   2760  C   LEU B  18      20.329 -11.832  19.346  1.00 87.70           C  
ATOM   2761  CB  LEU B  18      21.033 -11.111  21.669  1.00 87.70           C  
ATOM   2762  HB2 LEU B  18      20.698 -11.089  22.706  1.00 87.70           H  
ATOM   2763  HB3 LEU B  18      21.992 -11.627  21.640  1.00 87.70           H  
ATOM   2764  O   LEU B  18      19.670 -11.088  18.620  1.00 87.70           O  
ATOM   2765  CG  LEU B  18      21.260  -9.662  21.185  1.00 87.70           C  
ATOM   2766  HG  LEU B  18      21.659  -9.671  20.171  1.00 87.70           H  
ATOM   2767  CD1 LEU B  18      19.981  -8.829  21.202  1.00 87.70           C  
ATOM   2768 HD11 LEU B  18      19.239  -9.239  20.517  1.00 87.70           H  
ATOM   2769 HD12 LEU B  18      20.201  -7.804  20.903  1.00 87.70           H  
ATOM   2770 HD13 LEU B  18      19.577  -8.816  22.215  1.00 87.70           H  
ATOM   2771  CD2 LEU B  18      22.286  -8.978  22.086  1.00 87.70           C  
ATOM   2772 HD21 LEU B  18      21.925  -8.946  23.113  1.00 87.70           H  
ATOM   2773 HD22 LEU B  18      23.231  -9.521  22.055  1.00 87.70           H  
ATOM   2774 HD23 LEU B  18      22.463  -7.957  21.746  1.00 87.70           H  
ATOM   2775  N   ARG B  19      21.315 -12.601  18.872  1.00 87.51           N  
ATOM   2776  H   ARG B  19      21.838 -13.164  19.527  1.00 87.51           H  
ATOM   2777  CA  ARG B  19      21.663 -12.649  17.449  1.00 87.51           C  
ATOM   2778  HA  ARG B  19      21.873 -11.634  17.112  1.00 87.51           H  
ATOM   2779  C   ARG B  19      20.487 -13.147  16.610  1.00 87.51           C  
ATOM   2780  CB  ARG B  19      22.918 -13.508  17.259  1.00 87.51           C  
ATOM   2781  HB2 ARG B  19      22.695 -14.542  17.522  1.00 87.51           H  
ATOM   2782  HB3 ARG B  19      23.699 -13.142  17.927  1.00 87.51           H  
ATOM   2783  O   ARG B  19      20.191 -12.530  15.591  1.00 87.51           O  
ATOM   2784  CG  ARG B  19      23.434 -13.432  15.814  1.00 87.51           C  
ATOM   2785  HG2 ARG B  19      23.642 -12.391  15.567  1.00 87.51           H  
ATOM   2786  HG3 ARG B  19      22.681 -13.807  15.121  1.00 87.51           H  
ATOM   2787  CD  ARG B  19      24.722 -14.240  15.640  1.00 87.51           C  
ATOM   2788  HD2 ARG B  19      25.446 -13.914  16.387  1.00 87.51           H  
ATOM   2789  HD3 ARG B  19      25.125 -14.029  14.650  1.00 87.51           H  
ATOM   2790  NE  ARG B  19      24.476 -15.688  15.762  1.00 87.51           N  
ATOM   2791  HE  ARG B  19      23.509 -15.982  15.771  1.00 87.51           H  
ATOM   2792  NH1 ARG B  19      26.669 -16.359  15.689  1.00 87.51           N  
ATOM   2793 HH11 ARG B  19      26.950 -15.390  15.630  1.00 87.51           H  
ATOM   2794 HH12 ARG B  19      27.361 -17.091  15.611  1.00 87.51           H  
ATOM   2795  NH2 ARG B  19      25.043 -17.889  15.767  1.00 87.51           N  
ATOM   2796 HH21 ARG B  19      25.743 -18.612  15.680  1.00 87.51           H  
ATOM   2797 HH22 ARG B  19      24.063 -18.131  15.720  1.00 87.51           H  
ATOM   2798  CZ  ARG B  19      25.395 -16.635  15.744  1.00 87.51           C  
ATOM   2799  N   ALA B  20      19.801 -14.198  17.062  1.00 92.00           N  
ATOM   2800  H   ALA B  20      20.112 -14.651  17.909  1.00 92.00           H  
ATOM   2801  CA  ALA B  20      18.602 -14.712  16.402  1.00 92.00           C  
ATOM   2802  HA  ALA B  20      18.841 -14.948  15.365  1.00 92.00           H  
ATOM   2803  C   ALA B  20      17.468 -13.672  16.381  1.00 92.00           C  
ATOM   2804  CB  ALA B  20      18.177 -16.007  17.104  1.00 92.00           C  
ATOM   2805  HB1 ALA B  20      18.988 -16.734  17.064  1.00 92.00           H  
ATOM   2806  HB2 ALA B  20      17.922 -15.808  18.145  1.00 92.00           H  
ATOM   2807  HB3 ALA B  20      17.306 -16.423  16.598  1.00 92.00           H  
ATOM   2808  O   ALA B  20      16.856 -13.455  15.341  1.00 92.00           O  
ATOM   2809  N   ALA B  21      17.235 -12.960  17.490  1.00 92.66           N  
ATOM   2810  H   ALA B  21      17.733 -13.195  18.337  1.00 92.66           H  
ATOM   2811  CA  ALA B  21      16.221 -11.906  17.543  1.00 92.66           C  
ATOM   2812  HA  ALA B  21      15.274 -12.330  17.211  1.00 92.66           H  
ATOM   2813  C   ALA B  21      16.543 -10.730  16.600  1.00 92.66           C  
ATOM   2814  CB  ALA B  21      16.060 -11.451  18.999  1.00 92.66           C  
ATOM   2815  HB1 ALA B  21      15.804 -12.305  19.626  1.00 92.66           H  
ATOM   2816  HB2 ALA B  21      15.260 -10.714  19.061  1.00 92.66           H  
ATOM   2817  HB3 ALA B  21      16.988 -11.006  19.359  1.00 92.66           H  
ATOM   2818  O   ALA B  21      15.679 -10.282  15.855  1.00 92.66           O  
ATOM   2819  N   ARG B  22      17.797 -10.256  16.570  1.00 91.04           N  
ATOM   2820  H   ARG B  22      18.468 -10.656  17.210  1.00 91.04           H  
ATOM   2821  CA  ARG B  22      18.232  -9.198  15.637  1.00 91.04           C  
ATOM   2822  HA  ARG B  22      17.564  -8.341  15.722  1.00 91.04           H  
ATOM   2823  C   ARG B  22      18.137  -9.628  14.174  1.00 91.04           C  
ATOM   2824  CB  ARG B  22      19.669  -8.760  15.955  1.00 91.04           C  
ATOM   2825  HB2 ARG B  22      20.297  -9.641  16.087  1.00 91.04           H  
ATOM   2826  HB3 ARG B  22      20.051  -8.190  15.108  1.00 91.04           H  
ATOM   2827  O   ARG B  22      17.883  -8.794  13.313  1.00 91.04           O  
ATOM   2828  CG  ARG B  22      19.753  -7.867  17.200  1.00 91.04           C  
ATOM   2829  HG2 ARG B  22      19.145  -6.977  17.039  1.00 91.04           H  
ATOM   2830  HG3 ARG B  22      19.376  -8.402  18.071  1.00 91.04           H  
ATOM   2831  CD  ARG B  22      21.210  -7.449  17.445  1.00 91.04           C  
ATOM   2832  HD2 ARG B  22      21.787  -8.336  17.706  1.00 91.04           H  
ATOM   2833  HD3 ARG B  22      21.613  -7.020  16.528  1.00 91.04           H  
ATOM   2834  NE  ARG B  22      21.328  -6.448  18.523  1.00 91.04           N  
ATOM   2835  HE  ARG B  22      20.472  -6.027  18.854  1.00 91.04           H  
ATOM   2836  NH1 ARG B  22      23.629  -6.387  18.673  1.00 91.04           N  
ATOM   2837 HH11 ARG B  22      24.450  -5.939  19.053  1.00 91.04           H  
ATOM   2838 HH12 ARG B  22      23.716  -7.021  17.892  1.00 91.04           H  
ATOM   2839  NH2 ARG B  22      22.412  -5.073  19.987  1.00 91.04           N  
ATOM   2840 HH21 ARG B  22      21.541  -4.662  20.292  1.00 91.04           H  
ATOM   2841 HH22 ARG B  22      23.266  -4.686  20.364  1.00 91.04           H  
ATOM   2842  CZ  ARG B  22      22.449  -5.978  19.052  1.00 91.04           C  
ATOM   2843  N   GLN B  23      18.364 -10.908  13.891  1.00 92.45           N  
ATOM   2844  H   GLN B  23      18.602 -11.544  14.638  1.00 92.45           H  
ATOM   2845  CA  GLN B  23      18.171 -11.448  12.553  1.00 92.45           C  
ATOM   2846  HA  GLN B  23      18.669 -10.793  11.838  1.00 92.45           H  
ATOM   2847  C   GLN B  23      16.688 -11.449  12.163  1.00 92.45           C  
ATOM   2848  CB  GLN B  23      18.834 -12.825  12.468  1.00 92.45           C  
ATOM   2849  HB2 GLN B  23      19.892 -12.722  12.707  1.00 92.45           H  
ATOM   2850  HB3 GLN B  23      18.373 -13.512  13.178  1.00 92.45           H  
ATOM   2851  O   GLN B  23      16.367 -10.927  11.102  1.00 92.45           O  
ATOM   2852  CG  GLN B  23      18.685 -13.388  11.056  1.00 92.45           C  
ATOM   2853  HG2 GLN B  23      19.035 -12.664  10.321  1.00 92.45           H  
ATOM   2854  HG3 GLN B  23      17.625 -13.568  10.875  1.00 92.45           H  
ATOM   2855  CD  GLN B  23      19.430 -14.692  10.834  1.00 92.45           C  
ATOM   2856  NE2 GLN B  23      19.048 -15.405   9.802  1.00 92.45           N  
ATOM   2857 HE21 GLN B  23      18.174 -15.158   9.362  1.00 92.45           H  
ATOM   2858 HE22 GLN B  23      19.478 -16.302   9.624  1.00 92.45           H  
ATOM   2859  OE1 GLN B  23      20.356 -15.053  11.556  1.00 92.45           O  
ATOM   2860  N   ARG B  24      15.794 -11.904  13.051  1.00 93.87           N  
ATOM   2861  H   ARG B  24      16.131 -12.362  13.887  1.00 93.87           H  
ATOM   2862  CA  ARG B  24      14.344 -11.875  12.809  1.00 93.87           C  
ATOM   2863  HA  ARG B  24      14.156 -12.446  11.900  1.00 93.87           H  
ATOM   2864  C   ARG B  24      13.815 -10.462  12.537  1.00 93.87           C  
ATOM   2865  CB  ARG B  24      13.609 -12.542  13.987  1.00 93.87           C  
ATOM   2866  HB2 ARG B  24      13.835 -11.997  14.903  1.00 93.87           H  
ATOM   2867  HB3 ARG B  24      13.984 -13.559  14.099  1.00 93.87           H  
ATOM   2868  O   ARG B  24      12.983 -10.293  11.660  1.00 93.87           O  
ATOM   2869  CG  ARG B  24      12.077 -12.603  13.825  1.00 93.87           C  
ATOM   2870  HG2 ARG B  24      11.665 -11.594  13.805  1.00 93.87           H  
ATOM   2871  HG3 ARG B  24      11.654 -13.124  14.685  1.00 93.87           H  
ATOM   2872  CD  ARG B  24      11.667 -13.343  12.547  1.00 93.87           C  
ATOM   2873  HD2 ARG B  24      12.098 -14.344  12.553  1.00 93.87           H  
ATOM   2874  HD3 ARG B  24      12.067 -12.807  11.686  1.00 93.87           H  
ATOM   2875  NE  ARG B  24      10.205 -13.439  12.387  1.00 93.87           N  
ATOM   2876  HE  ARG B  24       9.581 -13.068  13.088  1.00 93.87           H  
ATOM   2877  NH1 ARG B  24      10.256 -14.182  10.210  1.00 93.87           N  
ATOM   2878 HH11 ARG B  24      11.265 -14.139  10.201  1.00 93.87           H  
ATOM   2879 HH12 ARG B  24       9.759 -14.319   9.341  1.00 93.87           H  
ATOM   2880  NH2 ARG B  24       8.302 -13.788  11.232  1.00 93.87           N  
ATOM   2881 HH21 ARG B  24       7.791 -13.918  10.370  1.00 93.87           H  
ATOM   2882 HH22 ARG B  24       7.830 -13.365  12.018  1.00 93.87           H  
ATOM   2883  CZ  ARG B  24       9.599 -13.808  11.275  1.00 93.87           C  
ATOM   2884  N   ILE B  25      14.317  -9.445  13.244  1.00 94.52           N  
ATOM   2885  H   ILE B  25      14.950  -9.662  14.000  1.00 94.52           H  
ATOM   2886  CA  ILE B  25      13.953  -8.037  12.982  1.00 94.52           C  
ATOM   2887  HA  ILE B  25      12.871  -7.930  13.059  1.00 94.52           H  
ATOM   2888  C   ILE B  25      14.329  -7.632  11.552  1.00 94.52           C  
ATOM   2889  CB  ILE B  25      14.608  -7.098  14.020  1.00 94.52           C  
ATOM   2890  HB  ILE B  25      15.677  -7.310  14.049  1.00 94.52           H  
ATOM   2891  O   ILE B  25      13.497  -7.091  10.833  1.00 94.52           O  
ATOM   2892  CG1 ILE B  25      14.009  -7.355  15.418  1.00 94.52           C  
ATOM   2893 HG12 ILE B  25      13.979  -8.427  15.609  1.00 94.52           H  
ATOM   2894 HG13 ILE B  25      12.984  -6.986  15.451  1.00 94.52           H  
ATOM   2895  CG2 ILE B  25      14.423  -5.617  13.647  1.00 94.52           C  
ATOM   2896 HG21 ILE B  25      14.914  -5.382  12.702  1.00 94.52           H  
ATOM   2897 HG22 ILE B  25      14.855  -4.953  14.396  1.00 94.52           H  
ATOM   2898 HG23 ILE B  25      13.365  -5.380  13.535  1.00 94.52           H  
ATOM   2899  CD1 ILE B  25      14.814  -6.715  16.554  1.00 94.52           C  
ATOM   2900 HD11 ILE B  25      15.861  -7.012  16.487  1.00 94.52           H  
ATOM   2901 HD12 ILE B  25      14.739  -5.628  16.519  1.00 94.52           H  
ATOM   2902 HD13 ILE B  25      14.412  -7.062  17.506  1.00 94.52           H  
ATOM   2903  N   ARG B  26      15.556  -7.944  11.109  1.00 92.75           N  
ATOM   2904  H   ARG B  26      16.180  -8.446  11.724  1.00 92.75           H  
ATOM   2905  CA  ARG B  26      15.988  -7.629   9.739  1.00 92.75           C  
ATOM   2906  HA  ARG B  26      15.824  -6.566   9.559  1.00 92.75           H  
ATOM   2907  C   ARG B  26      15.150  -8.346   8.686  1.00 92.75           C  
ATOM   2908  CB  ARG B  26      17.467  -7.954   9.531  1.00 92.75           C  
ATOM   2909  HB2 ARG B  26      17.674  -8.962   9.890  1.00 92.75           H  
ATOM   2910  HB3 ARG B  26      17.675  -7.921   8.462  1.00 92.75           H  
ATOM   2911  O   ARG B  26      14.838  -7.724   7.680  1.00 92.75           O  
ATOM   2912  CG  ARG B  26      18.378  -6.936  10.226  1.00 92.75           C  
ATOM   2913  HG2 ARG B  26      18.110  -5.934   9.889  1.00 92.75           H  
ATOM   2914  HG3 ARG B  26      18.247  -6.988  11.307  1.00 92.75           H  
ATOM   2915  CD  ARG B  26      19.841  -7.200   9.857  1.00 92.75           C  
ATOM   2916  HD2 ARG B  26      19.929  -7.191   8.771  1.00 92.75           H  
ATOM   2917  HD3 ARG B  26      20.454  -6.381  10.233  1.00 92.75           H  
ATOM   2918  NE  ARG B  26      20.307  -8.503  10.374  1.00 92.75           N  
ATOM   2919  HE  ARG B  26      20.041  -9.305   9.820  1.00 92.75           H  
ATOM   2920  NH1 ARG B  26      21.324  -7.735  12.278  1.00 92.75           N  
ATOM   2921 HH11 ARG B  26      21.920  -7.881  13.080  1.00 92.75           H  
ATOM   2922 HH12 ARG B  26      21.013  -6.810  12.019  1.00 92.75           H  
ATOM   2923  NH2 ARG B  26      21.324  -9.928  11.824  1.00 92.75           N  
ATOM   2924 HH21 ARG B  26      21.817 -10.104  12.688  1.00 92.75           H  
ATOM   2925 HH22 ARG B  26      21.071 -10.690  11.211  1.00 92.75           H  
ATOM   2926  CZ  ARG B  26      20.977  -8.715  11.489  1.00 92.75           C  
ATOM   2927  N   GLU B  27      14.775  -9.601   8.927  1.00 93.09           N  
ATOM   2928  H   GLU B  27      15.110 -10.053   9.765  1.00 93.09           H  
ATOM   2929  CA  GLU B  27      13.879 -10.362   8.043  1.00 93.09           C  
ATOM   2930  HA  GLU B  27      14.304 -10.387   7.040  1.00 93.09           H  
ATOM   2931  C   GLU B  27      12.484  -9.704   7.946  1.00 93.09           C  
ATOM   2932  CB  GLU B  27      13.773 -11.815   8.548  1.00 93.09           C  
ATOM   2933  HB2 GLU B  27      12.973 -12.323   8.008  1.00 93.09           H  
ATOM   2934  HB3 GLU B  27      13.503 -11.789   9.604  1.00 93.09           H  
ATOM   2935  O   GLU B  27      11.904  -9.596   6.871  1.00 93.09           O  
ATOM   2936  CG  GLU B  27      15.074 -12.626   8.365  1.00 93.09           C  
ATOM   2937  HG2 GLU B  27      15.199 -12.851   7.306  1.00 93.09           H  
ATOM   2938  HG3 GLU B  27      15.923 -12.013   8.669  1.00 93.09           H  
ATOM   2939  CD  GLU B  27      15.120 -13.938   9.178  1.00 93.09           C  
ATOM   2940  OE1 GLU B  27      16.207 -14.578   9.179  1.00 93.09           O  
ATOM   2941  OE2 GLU B  27      14.131 -14.253   9.888  1.00 93.09           O  
ATOM   2942  N   LEU B  28      11.953  -9.178   9.050  1.00 93.79           N  
ATOM   2943  H   LEU B  28      12.442  -9.289   9.927  1.00 93.79           H  
ATOM   2944  CA  LEU B  28      10.649  -8.504   9.052  1.00 93.79           C  
ATOM   2945  HA  LEU B  28       9.939  -9.107   8.486  1.00 93.79           H  
ATOM   2946  C   LEU B  28      10.678  -7.122   8.373  1.00 93.79           C  
ATOM   2947  CB  LEU B  28      10.167  -8.394  10.505  1.00 93.79           C  
ATOM   2948  HB2 LEU B  28       9.325  -7.703  10.550  1.00 93.79           H  
ATOM   2949  HB3 LEU B  28      10.973  -7.967  11.102  1.00 93.79           H  
ATOM   2950  O   LEU B  28       9.723  -6.748   7.693  1.00 93.79           O  
ATOM   2951  CG  LEU B  28       9.734  -9.739  11.113  1.00 93.79           C  
ATOM   2952  HG  LEU B  28      10.468 -10.514  10.891  1.00 93.79           H  
ATOM   2953  CD1 LEU B  28       9.642  -9.591  12.631  1.00 93.79           C  
ATOM   2954 HD11 LEU B  28      10.614  -9.307  13.032  1.00 93.79           H  
ATOM   2955 HD12 LEU B  28       8.905  -8.827  12.879  1.00 93.79           H  
ATOM   2956 HD13 LEU B  28       9.333 -10.541  13.068  1.00 93.79           H  
ATOM   2957  CD2 LEU B  28       8.376 -10.181  10.572  1.00 93.79           C  
ATOM   2958 HD21 LEU B  28       7.637  -9.395  10.728  1.00 93.79           H  
ATOM   2959 HD22 LEU B  28       8.036 -11.076  11.092  1.00 93.79           H  
ATOM   2960 HD23 LEU B  28       8.445 -10.400   9.506  1.00 93.79           H  
ATOM   2961  N   GLU B  29      11.756  -6.356   8.547  1.00 91.74           N  
ATOM   2962  H   GLU B  29      12.461  -6.684   9.192  1.00 91.74           H  
ATOM   2963  CA  GLU B  29      11.843  -4.965   8.073  1.00 91.74           C  
ATOM   2964  HA  GLU B  29      10.847  -4.524   8.026  1.00 91.74           H  
ATOM   2965  C   GLU B  29      12.449  -4.844   6.665  1.00 91.74           C  
ATOM   2966  CB  GLU B  29      12.667  -4.136   9.078  1.00 91.74           C  
ATOM   2967  HB2 GLU B  29      12.870  -3.157   8.645  1.00 91.74           H  
ATOM   2968  HB3 GLU B  29      13.620  -4.640   9.245  1.00 91.74           H  
ATOM   2969  O   GLU B  29      12.006  -4.033   5.853  1.00 91.74           O  
ATOM   2970  CG  GLU B  29      11.940  -3.929  10.421  1.00 91.74           C  
ATOM   2971  HG2 GLU B  29      11.674  -4.903  10.832  1.00 91.74           H  
ATOM   2972  HG3 GLU B  29      11.017  -3.381  10.232  1.00 91.74           H  
ATOM   2973  CD  GLU B  29      12.772  -3.171  11.474  1.00 91.74           C  
ATOM   2974  OE1 GLU B  29      12.170  -2.634  12.442  1.00 91.74           O  
ATOM   2975  OE2 GLU B  29      14.020  -3.186  11.397  1.00 91.74           O  
ATOM   2976  N   SER B  30      13.473  -5.644   6.357  1.00 89.10           N  
ATOM   2977  H   SER B  30      13.710  -6.379   7.008  1.00 89.10           H  
ATOM   2978  CA  SER B  30      14.412  -5.366   5.257  1.00 89.10           C  
ATOM   2979  HA  SER B  30      13.895  -4.771   4.505  1.00 89.10           H  
ATOM   2980  C   SER B  30      14.909  -6.612   4.516  1.00 89.10           C  
ATOM   2981  CB  SER B  30      15.582  -4.512   5.775  1.00 89.10           C  
ATOM   2982  HB2 SER B  30      15.188  -3.570   6.155  1.00 89.10           H  
ATOM   2983  HB3 SER B  30      16.272  -4.286   4.961  1.00 89.10           H  
ATOM   2984  O   SER B  30      15.926  -6.538   3.824  1.00 89.10           O  
ATOM   2985  OG  SER B  30      16.270  -5.184   6.819  1.00 89.10           O  
ATOM   2986  HG  SER B  30      15.599  -5.647   7.325  1.00 89.10           H  
ATOM   2987  N   ASP B  31      14.209  -7.753   4.617  1.00 93.55           N  
ATOM   2988  H   ASP B  31      13.426  -7.810   5.252  1.00 93.55           H  
ATOM   2989  CA  ASP B  31      14.606  -8.952   3.866  1.00 93.55           C  
ATOM   2990  HA  ASP B  31      15.605  -9.210   4.217  1.00 93.55           H  
ATOM   2991  C   ASP B  31      14.613  -8.647   2.356  1.00 93.55           C  
ATOM   2992  CB  ASP B  31      13.704 -10.162   4.154  1.00 93.55           C  
ATOM   2993  HB2 ASP B  31      12.818 -10.130   3.519  1.00 93.55           H  
ATOM   2994  HB3 ASP B  31      13.383 -10.097   5.193  1.00 93.55           H  
ATOM   2995  O   ASP B  31      13.604  -8.132   1.834  1.00 93.55           O  
ATOM   2996  CG  ASP B  31      14.395 -11.524   4.008  1.00 93.55           C  
ATOM   2997  OD1 ASP B  31      15.604 -11.561   3.688  1.00 93.55           O  
ATOM   2998  OD2 ASP B  31      13.717 -12.541   4.262  1.00 93.55           O  
ATOM   2999  N   PRO B  32      15.727  -8.909   1.646  1.00 96.98           N  
ATOM   3000  CA  PRO B  32      15.787  -8.748   0.205  1.00 96.98           C  
ATOM   3001  HA  PRO B  32      15.459  -7.741  -0.049  1.00 96.98           H  
ATOM   3002  C   PRO B  32      14.894  -9.776  -0.489  1.00 96.98           C  
ATOM   3003  CB  PRO B  32      17.259  -8.918  -0.184  1.00 96.98           C  
ATOM   3004  HB2 PRO B  32      17.561  -8.145  -0.890  1.00 96.98           H  
ATOM   3005  HB3 PRO B  32      17.433  -9.912  -0.597  1.00 96.98           H  
ATOM   3006  O   PRO B  32      14.873 -10.954  -0.129  1.00 96.98           O  
ATOM   3007  CG  PRO B  32      18.030  -8.772   1.124  1.00 96.98           C  
ATOM   3008  HG2 PRO B  32      18.242  -7.719   1.308  1.00 96.98           H  
ATOM   3009  HG3 PRO B  32      18.948  -9.359   1.123  1.00 96.98           H  
ATOM   3010  CD  PRO B  32      17.039  -9.275   2.160  1.00 96.98           C  
ATOM   3011  HD2 PRO B  32      17.115 -10.360   2.232  1.00 96.98           H  
ATOM   3012  HD3 PRO B  32      17.259  -8.808   3.121  1.00 96.98           H  
ATOM   3013  N   LEU B  33      14.191  -9.349  -1.534  1.00 98.68           N  
ATOM   3014  H   LEU B  33      14.265  -8.379  -1.808  1.00 98.68           H  
ATOM   3015  CA  LEU B  33      13.281 -10.217  -2.281  1.00 98.68           C  
ATOM   3016  HA  LEU B  33      13.137 -11.152  -1.741  1.00 98.68           H  
ATOM   3017  C   LEU B  33      13.894 -10.562  -3.636  1.00 98.68           C  
ATOM   3018  CB  LEU B  33      11.902  -9.558  -2.410  1.00 98.68           C  
ATOM   3019  HB2 LEU B  33      11.976  -8.731  -3.116  1.00 98.68           H  
ATOM   3020  HB3 LEU B  33      11.214 -10.292  -2.830  1.00 98.68           H  
ATOM   3021  O   LEU B  33      14.350  -9.676  -4.353  1.00 98.68           O  
ATOM   3022  CG  LEU B  33      11.311  -9.034  -1.090  1.00 98.68           C  
ATOM   3023  HG  LEU B  33      12.008  -8.341  -0.618  1.00 98.68           H  
ATOM   3024  CD1 LEU B  33      10.042  -8.246  -1.381  1.00 98.68           C  
ATOM   3025 HD11 LEU B  33      10.242  -7.468  -2.117  1.00 98.68           H  
ATOM   3026 HD12 LEU B  33       9.720  -7.773  -0.453  1.00 98.68           H  
ATOM   3027 HD13 LEU B  33       9.265  -8.911  -1.759  1.00 98.68           H  
ATOM   3028  CD2 LEU B  33      10.995 -10.164  -0.108  1.00 98.68           C  
ATOM   3029 HD21 LEU B  33      11.924 -10.621   0.233  1.00 98.68           H  
ATOM   3030 HD22 LEU B  33      10.373 -10.920  -0.587  1.00 98.68           H  
ATOM   3031 HD23 LEU B  33      10.475  -9.764   0.762  1.00 98.68           H  
ATOM   3032  N   ALA B  34      13.920 -11.837  -3.999  1.00 98.77           N  
ATOM   3033  H   ALA B  34      13.403 -12.495  -3.435  1.00 98.77           H  
ATOM   3034  CA  ALA B  34      14.389 -12.300  -5.294  1.00 98.77           C  
ATOM   3035  HA  ALA B  34      15.207 -11.666  -5.637  1.00 98.77           H  
ATOM   3036  C   ALA B  34      13.261 -12.233  -6.327  1.00 98.77           C  
ATOM   3037  CB  ALA B  34      14.924 -13.725  -5.145  1.00 98.77           C  
ATOM   3038  HB1 ALA B  34      14.184 -14.349  -4.644  1.00 98.77           H  
ATOM   3039  HB2 ALA B  34      15.119 -14.147  -6.131  1.00 98.77           H  
ATOM   3040  HB3 ALA B  34      15.849 -13.715  -4.569  1.00 98.77           H  
ATOM   3041  O   ALA B  34      12.184 -12.785  -6.115  1.00 98.77           O  
ATOM   3042  N   ILE B  35      13.534 -11.612  -7.473  1.00 98.87           N  
ATOM   3043  H   ILE B  35      14.445 -11.187  -7.578  1.00 98.87           H  
ATOM   3044  CA  ILE B  35      12.730 -11.798  -8.682  1.00 98.87           C  
ATOM   3045  HA  ILE B  35      11.682 -11.931  -8.410  1.00 98.87           H  
ATOM   3046  C   ILE B  35      13.235 -13.081  -9.341  1.00 98.87           C  
ATOM   3047  CB  ILE B  35      12.837 -10.577  -9.622  1.00 98.87           C  
ATOM   3048  HB  ILE B  35      13.880 -10.451  -9.913  1.00 98.87           H  
ATOM   3049  O   ILE B  35      14.382 -13.119  -9.791  1.00 98.87           O  
ATOM   3050  CG1 ILE B  35      12.371  -9.285  -8.909  1.00 98.87           C  
ATOM   3051 HG12 ILE B  35      11.311  -9.364  -8.671  1.00 98.87           H  
ATOM   3052 HG13 ILE B  35      12.917  -9.175  -7.971  1.00 98.87           H  
ATOM   3053  CG2 ILE B  35      12.001 -10.826 -10.891  1.00 98.87           C  
ATOM   3054 HG21 ILE B  35      12.336 -11.728 -11.403  1.00 98.87           H  
ATOM   3055 HG22 ILE B  35      10.949 -10.944 -10.633  1.00 98.87           H  
ATOM   3056 HG23 ILE B  35      12.112  -9.996 -11.590  1.00 98.87           H  
ATOM   3057  CD1 ILE B  35      12.610  -8.001  -9.714  1.00 98.87           C  
ATOM   3058 HD11 ILE B  35      13.662  -7.924  -9.986  1.00 98.87           H  
ATOM   3059 HD12 ILE B  35      11.995  -7.989 -10.613  1.00 98.87           H  
ATOM   3060 HD13 ILE B  35      12.340  -7.139  -9.103  1.00 98.87           H  
ATOM   3061  N   VAL B  36      12.404 -14.120  -9.384  1.00 98.62           N  
ATOM   3062  H   VAL B  36      11.489 -14.012  -8.969  1.00 98.62           H  
ATOM   3063  CA  VAL B  36      12.768 -15.444  -9.924  1.00 98.62           C  
ATOM   3064  HA  VAL B  36      13.845 -15.474 -10.089  1.00 98.62           H  
ATOM   3065  C   VAL B  36      12.150 -15.721 -11.293  1.00 98.62           C  
ATOM   3066  CB  VAL B  36      12.453 -16.577  -8.928  1.00 98.62           C  
ATOM   3067  HB  VAL B  36      12.721 -17.525  -9.395  1.00 98.62           H  
ATOM   3068  O   VAL B  36      12.691 -16.496 -12.069  1.00 98.62           O  
ATOM   3069  CG1 VAL B  36      13.296 -16.426  -7.656  1.00 98.62           C  
ATOM   3070 HG11 VAL B  36      13.021 -15.520  -7.116  1.00 98.62           H  
ATOM   3071 HG12 VAL B  36      13.124 -17.284  -7.006  1.00 98.62           H  
ATOM   3072 HG13 VAL B  36      14.354 -16.395  -7.916  1.00 98.62           H  
ATOM   3073  CG2 VAL B  36      10.972 -16.643  -8.532  1.00 98.62           C  
ATOM   3074 HG21 VAL B  36      10.810 -17.516  -7.900  1.00 98.62           H  
ATOM   3075 HG22 VAL B  36      10.351 -16.740  -9.422  1.00 98.62           H  
ATOM   3076 HG23 VAL B  36      10.683 -15.755  -7.970  1.00 98.62           H  
ATOM   3077  N   GLY B  37      11.057 -15.036 -11.635  1.00 98.71           N  
ATOM   3078  H   GLY B  37      10.665 -14.400 -10.955  1.00 98.71           H  
ATOM   3079  CA  GLY B  37      10.403 -15.128 -12.939  1.00 98.71           C  
ATOM   3080  HA2 GLY B  37      11.106 -15.497 -13.687  1.00 98.71           H  
ATOM   3081  HA3 GLY B  37       9.563 -15.821 -12.888  1.00 98.71           H  
ATOM   3082  C   GLY B  37       9.864 -13.779 -13.385  1.00 98.71           C  
ATOM   3083  O   GLY B  37       9.550 -12.923 -12.559  1.00 98.71           O  
ATOM   3084  N   MET B  38       9.769 -13.570 -14.696  1.00 98.75           N  
ATOM   3085  H   MET B  38      10.016 -14.323 -15.322  1.00 98.75           H  
ATOM   3086  CA  MET B  38       9.188 -12.362 -15.286  1.00 98.75           C  
ATOM   3087  HA  MET B  38       8.418 -11.974 -14.619  1.00 98.75           H  
ATOM   3088  C   MET B  38       8.570 -12.690 -16.639  1.00 98.75           C  
ATOM   3089  CB  MET B  38      10.242 -11.268 -15.526  1.00 98.75           C  
ATOM   3090  HB2 MET B  38       9.723 -10.344 -15.781  1.00 98.75           H  
ATOM   3091  HB3 MET B  38      10.848 -11.561 -16.384  1.00 98.75           H  
ATOM   3092  O   MET B  38       9.185 -13.418 -17.422  1.00 98.75           O  
ATOM   3093  CG  MET B  38      11.194 -10.992 -14.363  1.00 98.75           C  
ATOM   3094  HG2 MET B  38      10.600 -10.798 -13.470  1.00 98.75           H  
ATOM   3095  HG3 MET B  38      11.801 -11.879 -14.182  1.00 98.75           H  
ATOM   3096  SD  MET B  38      12.301  -9.578 -14.620  1.00 98.75           S  
ATOM   3097  CE  MET B  38      13.227 -10.090 -16.097  1.00 98.75           C  
ATOM   3098  HE1 MET B  38      13.764 -11.018 -15.899  1.00 98.75           H  
ATOM   3099  HE2 MET B  38      12.547 -10.234 -16.937  1.00 98.75           H  
ATOM   3100  HE3 MET B  38      13.945  -9.315 -16.366  1.00 98.75           H  
ATOM   3101  N   ALA B  39       7.431 -12.085 -16.952  1.00 98.84           N  
ATOM   3102  H   ALA B  39       6.974 -11.523 -16.247  1.00 98.84           H  
ATOM   3103  CA  ALA B  39       6.819 -12.108 -18.275  1.00 98.84           C  
ATOM   3104  HA  ALA B  39       7.591 -12.261 -19.029  1.00 98.84           H  
ATOM   3105  C   ALA B  39       6.137 -10.765 -18.568  1.00 98.84           C  
ATOM   3106  CB  ALA B  39       5.848 -13.287 -18.348  1.00 98.84           C  
ATOM   3107  HB1 ALA B  39       5.090 -13.178 -17.573  1.00 98.84           H  
ATOM   3108  HB2 ALA B  39       6.384 -14.223 -18.191  1.00 98.84           H  
ATOM   3109  HB3 ALA B  39       5.366 -13.322 -19.325  1.00 98.84           H  
ATOM   3110  O   ALA B  39       5.771 -10.023 -17.651  1.00 98.84           O  
ATOM   3111  N   CYS B  40       5.988 -10.425 -19.846  1.00 98.80           N  
ATOM   3112  H   CYS B  40       6.237 -11.076 -20.577  1.00 98.80           H  
ATOM   3113  CA  CYS B  40       5.319  -9.197 -20.256  1.00 98.80           C  
ATOM   3114  HA  CYS B  40       4.455  -9.057 -19.607  1.00 98.80           H  
ATOM   3115  C   CYS B  40       4.788  -9.276 -21.688  1.00 98.80           C  
ATOM   3116  CB  CYS B  40       6.262  -7.989 -20.086  1.00 98.80           C  
ATOM   3117  HB2 CYS B  40       6.481  -7.867 -19.026  1.00 98.80           H  
ATOM   3118  HB3 CYS B  40       5.747  -7.090 -20.425  1.00 98.80           H  
ATOM   3119  O   CYS B  40       5.343  -9.977 -22.530  1.00 98.80           O  
ATOM   3120  SG  CYS B  40       7.820  -8.177 -21.011  1.00 98.80           S  
ATOM   3121  HG  CYS B  40       8.293  -6.949 -20.781  1.00 98.80           H  
ATOM   3122  N   ARG B  41       3.761  -8.470 -21.970  1.00 98.70           N  
ATOM   3123  H   ARG B  41       3.381  -7.927 -21.208  1.00 98.70           H  
ATOM   3124  CA  ARG B  41       3.456  -8.011 -23.327  1.00 98.70           C  
ATOM   3125  HA  ARG B  41       4.266  -8.341 -23.978  1.00 98.70           H  
ATOM   3126  C   ARG B  41       3.447  -6.496 -23.355  1.00 98.70           C  
ATOM   3127  CB  ARG B  41       2.151  -8.580 -23.894  1.00 98.70           C  
ATOM   3128  HB2 ARG B  41       1.997  -8.127 -24.873  1.00 98.70           H  
ATOM   3129  HB3 ARG B  41       1.303  -8.313 -23.263  1.00 98.70           H  
ATOM   3130  O   ARG B  41       2.780  -5.869 -22.531  1.00 98.70           O  
ATOM   3131  CG  ARG B  41       2.201 -10.097 -24.073  1.00 98.70           C  
ATOM   3132  HG2 ARG B  41       2.127 -10.583 -23.100  1.00 98.70           H  
ATOM   3133  HG3 ARG B  41       3.144 -10.382 -24.540  1.00 98.70           H  
ATOM   3134  CD  ARG B  41       1.047 -10.545 -24.971  1.00 98.70           C  
ATOM   3135  HD2 ARG B  41       1.150 -10.077 -25.950  1.00 98.70           H  
ATOM   3136  HD3 ARG B  41       0.111 -10.214 -24.519  1.00 98.70           H  
ATOM   3137  NE  ARG B  41       1.060 -12.007 -25.128  1.00 98.70           N  
ATOM   3138  HE  ARG B  41       1.960 -12.465 -25.103  1.00 98.70           H  
ATOM   3139  NH1 ARG B  41      -1.208 -12.401 -25.033  1.00 98.70           N  
ATOM   3140 HH11 ARG B  41      -1.892 -13.109 -24.807  1.00 98.70           H  
ATOM   3141 HH12 ARG B  41      -1.438 -11.417 -25.013  1.00 98.70           H  
ATOM   3142  NH2 ARG B  41       0.183 -14.101 -25.036  1.00 98.70           N  
ATOM   3143 HH21 ARG B  41      -0.654 -14.619 -24.806  1.00 98.70           H  
ATOM   3144 HH22 ARG B  41       1.073 -14.507 -24.786  1.00 98.70           H  
ATOM   3145  CZ  ARG B  41       0.022 -12.817 -25.081  1.00 98.70           C  
ATOM   3146  N   LEU B  42       4.192  -5.916 -24.287  1.00 98.81           N  
ATOM   3147  H   LEU B  42       4.620  -6.510 -24.983  1.00 98.81           H  
ATOM   3148  CA  LEU B  42       4.340  -4.470 -24.452  1.00 98.81           C  
ATOM   3149  HA  LEU B  42       3.499  -3.980 -23.961  1.00 98.81           H  
ATOM   3150  C   LEU B  42       4.256  -4.101 -25.945  1.00 98.81           C  
ATOM   3151  CB  LEU B  42       5.655  -3.994 -23.788  1.00 98.81           C  
ATOM   3152  HB2 LEU B  42       6.493  -4.504 -24.264  1.00 98.81           H  
ATOM   3153  HB3 LEU B  42       5.793  -2.927 -23.969  1.00 98.81           H  
ATOM   3154  O   LEU B  42       4.370  -4.984 -26.799  1.00 98.81           O  
ATOM   3155  CG  LEU B  42       5.742  -4.238 -22.271  1.00 98.81           C  
ATOM   3156  HG  LEU B  42       5.518  -5.282 -22.052  1.00 98.81           H  
ATOM   3157  CD1 LEU B  42       7.157  -3.965 -21.767  1.00 98.81           C  
ATOM   3158 HD11 LEU B  42       7.193  -4.114 -20.688  1.00 98.81           H  
ATOM   3159 HD12 LEU B  42       7.839  -4.669 -22.242  1.00 98.81           H  
ATOM   3160 HD13 LEU B  42       7.454  -2.944 -22.006  1.00 98.81           H  
ATOM   3161  CD2 LEU B  42       4.774  -3.353 -21.491  1.00 98.81           C  
ATOM   3162 HD21 LEU B  42       4.729  -3.707 -20.461  1.00 98.81           H  
ATOM   3163 HD22 LEU B  42       3.771  -3.428 -21.910  1.00 98.81           H  
ATOM   3164 HD23 LEU B  42       5.095  -2.311 -21.509  1.00 98.81           H  
ATOM   3165  N   PRO B  43       4.037  -2.819 -26.281  1.00 98.45           N  
ATOM   3166  CA  PRO B  43       3.962  -2.370 -27.666  1.00 98.45           C  
ATOM   3167  HA  PRO B  43       3.098  -2.845 -28.132  1.00 98.45           H  
ATOM   3168  C   PRO B  43       5.215  -2.708 -28.479  1.00 98.45           C  
ATOM   3169  CB  PRO B  43       3.734  -0.857 -27.599  1.00 98.45           C  
ATOM   3170  HB2 PRO B  43       4.689  -0.332 -27.588  1.00 98.45           H  
ATOM   3171  HB3 PRO B  43       3.117  -0.505 -28.425  1.00 98.45           H  
ATOM   3172  O   PRO B  43       6.322  -2.788 -27.941  1.00 98.45           O  
ATOM   3173  CG  PRO B  43       3.046  -0.670 -26.249  1.00 98.45           C  
ATOM   3174  HG2 PRO B  43       3.197   0.334 -25.853  1.00 98.45           H  
ATOM   3175  HG3 PRO B  43       1.984  -0.902 -26.335  1.00 98.45           H  
ATOM   3176  CD  PRO B  43       3.725  -1.721 -25.381  1.00 98.45           C  
ATOM   3177  HD2 PRO B  43       3.053  -2.031 -24.581  1.00 98.45           H  
ATOM   3178  HD3 PRO B  43       4.648  -1.315 -24.967  1.00 98.45           H  
ATOM   3179  N   GLY B  44       5.043  -2.845 -29.794  1.00 97.58           N  
ATOM   3180  H   GLY B  44       4.101  -2.807 -30.157  1.00 97.58           H  
ATOM   3181  CA  GLY B  44       6.140  -3.134 -30.721  1.00 97.58           C  
ATOM   3182  HA2 GLY B  44       5.858  -2.783 -31.714  1.00 97.58           H  
ATOM   3183  HA3 GLY B  44       7.039  -2.603 -30.409  1.00 97.58           H  
ATOM   3184  C   GLY B  44       6.481  -4.620 -30.829  1.00 97.58           C  
ATOM   3185  O   GLY B  44       7.641  -4.952 -31.068  1.00 97.58           O  
ATOM   3186  N   GLY B  45       5.498  -5.510 -30.641  1.00 96.68           N  
ATOM   3187  H   GLY B  45       4.544  -5.196 -30.532  1.00 96.68           H  
ATOM   3188  CA  GLY B  45       5.700  -6.958 -30.724  1.00 96.68           C  
ATOM   3189  HA2 GLY B  45       4.726  -7.447 -30.713  1.00 96.68           H  
ATOM   3190  HA3 GLY B  45       6.204  -7.208 -31.657  1.00 96.68           H  
ATOM   3191  C   GLY B  45       6.481  -7.560 -29.564  1.00 96.68           C  
ATOM   3192  O   GLY B  45       7.033  -8.650 -29.699  1.00 96.68           O  
ATOM   3193  N   VAL B  46       6.545  -6.872 -28.422  1.00 98.26           N  
ATOM   3194  H   VAL B  46       6.019  -6.013 -28.344  1.00 98.26           H  
ATOM   3195  CA  VAL B  46       7.202  -7.403 -27.228  1.00 98.26           C  
ATOM   3196  HA  VAL B  46       8.128  -7.894 -27.529  1.00 98.26           H  
ATOM   3197  C   VAL B  46       6.295  -8.447 -26.593  1.00 98.26           C  
ATOM   3198  CB  VAL B  46       7.563  -6.281 -26.248  1.00 98.26           C  
ATOM   3199  HB  VAL B  46       6.671  -5.684 -26.059  1.00 98.26           H  
ATOM   3200  O   VAL B  46       5.257  -8.108 -26.027  1.00 98.26           O  
ATOM   3201  CG1 VAL B  46       8.081  -6.813 -24.908  1.00 98.26           C  
ATOM   3202 HG11 VAL B  46       8.936  -7.470 -25.071  1.00 98.26           H  
ATOM   3203 HG12 VAL B  46       8.376  -5.973 -24.281  1.00 98.26           H  
ATOM   3204 HG13 VAL B  46       7.301  -7.366 -24.385  1.00 98.26           H  
ATOM   3205  CG2 VAL B  46       8.634  -5.364 -26.846  1.00 98.26           C  
ATOM   3206 HG21 VAL B  46       8.267  -4.948 -27.784  1.00 98.26           H  
ATOM   3207 HG22 VAL B  46       9.548  -5.925 -27.041  1.00 98.26           H  
ATOM   3208 HG23 VAL B  46       8.844  -4.542 -26.163  1.00 98.26           H  
ATOM   3209  N   SER B  47       6.706  -9.713 -26.671  1.00 96.65           N  
ATOM   3210  H   SER B  47       7.513  -9.919 -27.244  1.00 96.65           H  
ATOM   3211  CA  SER B  47       5.998 -10.857 -26.082  1.00 96.65           C  
ATOM   3212  HA  SER B  47       5.065 -10.506 -25.642  1.00 96.65           H  
ATOM   3213  C   SER B  47       6.765 -11.534 -24.943  1.00 96.65           C  
ATOM   3214  CB  SER B  47       5.631 -11.846 -27.190  1.00 96.65           C  
ATOM   3215  HB2 SER B  47       5.100 -11.310 -27.977  1.00 96.65           H  
ATOM   3216  HB3 SER B  47       4.958 -12.600 -26.782  1.00 96.65           H  
ATOM   3217  O   SER B  47       6.301 -12.516 -24.372  1.00 96.65           O  
ATOM   3218  OG  SER B  47       6.753 -12.504 -27.760  1.00 96.65           O  
ATOM   3219  HG  SER B  47       7.531 -11.942 -27.800  1.00 96.65           H  
ATOM   3220  N   SER B  48       7.958 -11.029 -24.620  1.00 97.43           N  
ATOM   3221  H   SER B  48       8.301 -10.240 -25.150  1.00 97.43           H  
ATOM   3222  CA  SER B  48       8.811 -11.543 -23.554  1.00 97.43           C  
ATOM   3223  HA  SER B  48       8.165 -11.857 -22.734  1.00 97.43           H  
ATOM   3224  C   SER B  48       9.793 -10.476 -23.045  1.00 97.43           C  
ATOM   3225  CB  SER B  48       9.585 -12.763 -24.073  1.00 97.43           C  
ATOM   3226  HB2 SER B  48       8.903 -13.420 -24.613  1.00 97.43           H  
ATOM   3227  HB3 SER B  48       9.995 -13.316 -23.228  1.00 97.43           H  
ATOM   3228  O   SER B  48      10.046  -9.480 -23.733  1.00 97.43           O  
ATOM   3229  OG  SER B  48      10.649 -12.378 -24.924  1.00 97.43           O  
ATOM   3230  HG  SER B  48      10.661 -12.978 -25.673  1.00 97.43           H  
ATOM   3231  N   PRO B  49      10.427 -10.686 -21.876  1.00 98.65           N  
ATOM   3232  CA  PRO B  49      11.530  -9.846 -21.413  1.00 98.65           C  
ATOM   3233  HA  PRO B  49      11.145  -8.842 -21.232  1.00 98.65           H  
ATOM   3234  C   PRO B  49      12.700  -9.757 -22.406  1.00 98.65           C  
ATOM   3235  CB  PRO B  49      11.973 -10.460 -20.082  1.00 98.65           C  
ATOM   3236  HB2 PRO B  49      12.746 -11.209 -20.252  1.00 98.65           H  
ATOM   3237  HB3 PRO B  49      12.331  -9.698 -19.389  1.00 98.65           H  
ATOM   3238  O   PRO B  49      13.291  -8.688 -22.550  1.00 98.65           O  
ATOM   3239  CG  PRO B  49      10.708 -11.148 -19.569  1.00 98.65           C  
ATOM   3240  HG2 PRO B  49      10.054 -10.418 -19.092  1.00 98.65           H  
ATOM   3241  HG3 PRO B  49      10.943 -11.963 -18.884  1.00 98.65           H  
ATOM   3242  CD  PRO B  49      10.064 -11.656 -20.856  1.00 98.65           C  
ATOM   3243  HD2 PRO B  49       8.983 -11.721 -20.730  1.00 98.65           H  
ATOM   3244  HD3 PRO B  49      10.481 -12.627 -21.124  1.00 98.65           H  
ATOM   3245  N   GLU B  50      13.033 -10.836 -23.129  1.00 96.79           N  
ATOM   3246  H   GLU B  50      12.538 -11.705 -22.989  1.00 96.79           H  
ATOM   3247  CA  GLU B  50      14.075 -10.805 -24.169  1.00 96.79           C  
ATOM   3248  HA  GLU B  50      14.982 -10.360 -23.761  1.00 96.79           H  
ATOM   3249  C   GLU B  50      13.671  -9.951 -25.374  1.00 96.79           C  
ATOM   3250  CB  GLU B  50      14.422 -12.211 -24.682  1.00 96.79           C  
ATOM   3251  HB2 GLU B  50      15.110 -12.096 -25.520  1.00 96.79           H  
ATOM   3252  HB3 GLU B  50      13.530 -12.701 -25.073  1.00 96.79           H  
ATOM   3253  O   GLU B  50      14.521  -9.268 -25.951  1.00 96.79           O  
ATOM   3254  CG  GLU B  50      15.120 -13.109 -23.655  1.00 96.79           C  
ATOM   3255  HG2 GLU B  50      15.561 -13.951 -24.189  1.00 96.79           H  
ATOM   3256  HG3 GLU B  50      15.933 -12.549 -23.193  1.00 96.79           H  
ATOM   3257  CD  GLU B  50      14.182 -13.659 -22.582  1.00 96.79           C  
ATOM   3258  OE1 GLU B  50      14.670 -14.003 -21.490  1.00 96.79           O  
ATOM   3259  OE2 GLU B  50      12.955 -13.781 -22.810  1.00 96.79           O  
ATOM   3260  N   ASP B  51      12.391  -9.957 -25.755  1.00 97.79           N  
ATOM   3261  H   ASP B  51      11.733 -10.542 -25.259  1.00 97.79           H  
ATOM   3262  CA  ASP B  51      11.887  -9.066 -26.802  1.00 97.79           C  
ATOM   3263  HA  ASP B  51      12.515  -9.168 -27.688  1.00 97.79           H  
ATOM   3264  C   ASP B  51      11.968  -7.603 -26.360  1.00 97.79           C  
ATOM   3265  CB  ASP B  51      10.446  -9.412 -27.198  1.00 97.79           C  
ATOM   3266  HB2 ASP B  51      10.114  -8.668 -27.922  1.00 97.79           H  
ATOM   3267  HB3 ASP B  51       9.800  -9.345 -26.323  1.00 97.79           H  
ATOM   3268  O   ASP B  51      12.411  -6.758 -27.138  1.00 97.79           O  
ATOM   3269  CG  ASP B  51      10.284 -10.783 -27.843  1.00 97.79           C  
ATOM   3270  OD1 ASP B  51      11.285 -11.301 -28.397  1.00 97.79           O  
ATOM   3271  OD2 ASP B  51       9.149 -11.305 -27.772  1.00 97.79           O  
ATOM   3272  N   LEU B  52      11.627  -7.310 -25.097  1.00 98.70           N  
ATOM   3273  H   LEU B  52      11.250  -8.051 -24.524  1.00 98.70           H  
ATOM   3274  CA  LEU B  52      11.784  -5.973 -24.522  1.00 98.70           C  
ATOM   3275  HA  LEU B  52      11.210  -5.275 -25.132  1.00 98.70           H  
ATOM   3276  C   LEU B  52      13.249  -5.531 -24.561  1.00 98.70           C  
ATOM   3277  CB  LEU B  52      11.248  -5.946 -23.077  1.00 98.70           C  
ATOM   3278  HB2 LEU B  52      10.200  -6.244 -23.072  1.00 98.70           H  
ATOM   3279  HB3 LEU B  52      11.794  -6.677 -22.481  1.00 98.70           H  
ATOM   3280  O   LEU B  52      13.543  -4.403 -24.953  1.00 98.70           O  
ATOM   3281  CG  LEU B  52      11.390  -4.573 -22.390  1.00 98.70           C  
ATOM   3282  HG  LEU B  52      12.446  -4.314 -22.317  1.00 98.70           H  
ATOM   3283  CD1 LEU B  52      10.671  -3.458 -23.150  1.00 98.70           C  
ATOM   3284 HD11 LEU B  52       9.640  -3.744 -23.360  1.00 98.70           H  
ATOM   3285 HD12 LEU B  52      10.682  -2.546 -22.552  1.00 98.70           H  
ATOM   3286 HD13 LEU B  52      11.184  -3.254 -24.089  1.00 98.70           H  
ATOM   3287  CD2 LEU B  52      10.846  -4.642 -20.965  1.00 98.70           C  
ATOM   3288 HD21 LEU B  52      10.924  -3.667 -20.483  1.00 98.70           H  
ATOM   3289 HD22 LEU B  52       9.803  -4.958 -20.970  1.00 98.70           H  
ATOM   3290 HD23 LEU B  52      11.437  -5.359 -20.395  1.00 98.70           H  
ATOM   3291  N   TRP B  53      14.176  -6.417 -24.184  1.00 98.44           N  
ATOM   3292  H   TRP B  53      13.873  -7.318 -23.843  1.00 98.44           H  
ATOM   3293  CA  TRP B  53      15.602  -6.115 -24.251  1.00 98.44           C  
ATOM   3294  HA  TRP B  53      15.792  -5.214 -23.668  1.00 98.44           H  
ATOM   3295  C   TRP B  53      16.053  -5.810 -25.680  1.00 98.44           C  
ATOM   3296  CB  TRP B  53      16.438  -7.249 -23.656  1.00 98.44           C  
ATOM   3297  HB2 TRP B  53      16.235  -8.178 -24.189  1.00 98.44           H  
ATOM   3298  HB3 TRP B  53      16.156  -7.382 -22.612  1.00 98.44           H  
ATOM   3299  O   TRP B  53      16.701  -4.790 -25.900  1.00 98.44           O  
ATOM   3300  CG  TRP B  53      17.901  -6.944 -23.735  1.00 98.44           C  
ATOM   3301  CD1 TRP B  53      18.786  -7.503 -24.591  1.00 98.44           C  
ATOM   3302  HD1 TRP B  53      18.558  -8.292 -25.293  1.00 98.44           H  
ATOM   3303  CD2 TRP B  53      18.623  -5.872 -23.062  1.00 98.44           C  
ATOM   3304  CE2 TRP B  53      19.951  -5.825 -23.580  1.00 98.44           C  
ATOM   3305  CE3 TRP B  53      18.261  -4.895 -22.108  1.00 98.44           C  
ATOM   3306  HE3 TRP B  53      17.255  -4.886 -21.717  1.00 98.44           H  
ATOM   3307  NE1 TRP B  53      19.993  -6.836 -24.515  1.00 98.44           N  
ATOM   3308  HE1 TRP B  53      20.751  -6.994 -25.164  1.00 98.44           H  
ATOM   3309  CH2 TRP B  53      20.487  -3.907 -22.210  1.00 98.44           C  
ATOM   3310  HH2 TRP B  53      21.169  -3.130 -21.896  1.00 98.44           H  
ATOM   3311  CZ2 TRP B  53      20.879  -4.859 -23.168  1.00 98.44           C  
ATOM   3312  HZ2 TRP B  53      21.864  -4.836 -23.610  1.00 98.44           H  
ATOM   3313  CZ3 TRP B  53      19.186  -3.926 -21.683  1.00 98.44           C  
ATOM   3314  HZ3 TRP B  53      18.888  -3.181 -20.960  1.00 98.44           H  
ATOM   3315  N   ARG B  54      15.657  -6.631 -26.663  1.00 98.05           N  
ATOM   3316  H   ARG B  54      15.111  -7.443 -26.413  1.00 98.05           H  
ATOM   3317  CA  ARG B  54      15.965  -6.374 -28.079  1.00 98.05           C  
ATOM   3318  HA  ARG B  54      17.046  -6.309 -28.199  1.00 98.05           H  
ATOM   3319  C   ARG B  54      15.425  -5.026 -28.548  1.00 98.05           C  
ATOM   3320  CB  ARG B  54      15.412  -7.500 -28.962  1.00 98.05           C  
ATOM   3321  HB2 ARG B  54      15.335  -7.131 -29.985  1.00 98.05           H  
ATOM   3322  HB3 ARG B  54      14.415  -7.785 -28.627  1.00 98.05           H  
ATOM   3323  O   ARG B  54      16.155  -4.294 -29.210  1.00 98.05           O  
ATOM   3324  CG  ARG B  54      16.340  -8.718 -28.965  1.00 98.05           C  
ATOM   3325  HG2 ARG B  54      17.336  -8.394 -29.267  1.00 98.05           H  
ATOM   3326  HG3 ARG B  54      16.405  -9.149 -27.966  1.00 98.05           H  
ATOM   3327  CD  ARG B  54      15.852  -9.772 -29.965  1.00 98.05           C  
ATOM   3328  HD2 ARG B  54      16.703 -10.407 -30.212  1.00 98.05           H  
ATOM   3329  HD3 ARG B  54      15.539  -9.277 -30.884  1.00 98.05           H  
ATOM   3330  NE  ARG B  54      14.731 -10.581 -29.437  1.00 98.05           N  
ATOM   3331  HE  ARG B  54      13.899 -10.095 -29.133  1.00 98.05           H  
ATOM   3332  NH1 ARG B  54      15.721 -12.652 -29.569  1.00 98.05           N  
ATOM   3333 HH11 ARG B  54      16.591 -12.204 -29.818  1.00 98.05           H  
ATOM   3334 HH12 ARG B  54      15.668 -13.642 -29.375  1.00 98.05           H  
ATOM   3335  NH2 ARG B  54      13.636 -12.492 -28.849  1.00 98.05           N  
ATOM   3336 HH21 ARG B  54      12.794 -11.965 -28.665  1.00 98.05           H  
ATOM   3337 HH22 ARG B  54      13.582 -13.491 -28.711  1.00 98.05           H  
ATOM   3338  CZ  ARG B  54      14.698 -11.893 -29.287  1.00 98.05           C  
ATOM   3339  N   LEU B  55      14.186  -4.690 -28.182  1.00 98.45           N  
ATOM   3340  H   LEU B  55      13.652  -5.366 -27.655  1.00 98.45           H  
ATOM   3341  CA  LEU B  55      13.541  -3.418 -28.517  1.00 98.45           C  
ATOM   3342  HA  LEU B  55      13.525  -3.317 -29.603  1.00 98.45           H  
ATOM   3343  C   LEU B  55      14.319  -2.212 -27.959  1.00 98.45           C  
ATOM   3344  CB  LEU B  55      12.087  -3.485 -28.001  1.00 98.45           C  
ATOM   3345  HB2 LEU B  55      12.077  -3.605 -26.918  1.00 98.45           H  
ATOM   3346  HB3 LEU B  55      11.628  -4.379 -28.424  1.00 98.45           H  
ATOM   3347  O   LEU B  55      14.503  -1.204 -28.647  1.00 98.45           O  
ATOM   3348  CG  LEU B  55      11.247  -2.255 -28.389  1.00 98.45           C  
ATOM   3349  HG  LEU B  55      11.761  -1.733 -29.196  1.00 98.45           H  
ATOM   3350  CD1 LEU B  55       9.876  -2.641 -28.933  1.00 98.45           C  
ATOM   3351 HD11 LEU B  55       9.206  -2.917 -28.119  1.00 98.45           H  
ATOM   3352 HD12 LEU B  55       9.954  -3.470 -29.636  1.00 98.45           H  
ATOM   3353 HD13 LEU B  55       9.448  -1.792 -29.466  1.00 98.45           H  
ATOM   3354  CD2 LEU B  55      11.067  -1.273 -27.230  1.00 98.45           C  
ATOM   3355 HD21 LEU B  55      10.492  -0.414 -27.577  1.00 98.45           H  
ATOM   3356 HD22 LEU B  55      12.039  -0.929 -26.875  1.00 98.45           H  
ATOM   3357 HD23 LEU B  55      10.530  -1.756 -26.413  1.00 98.45           H  
ATOM   3358  N   LEU B  56      14.805  -2.334 -26.723  1.00 98.40           N  
ATOM   3359  H   LEU B  56      14.592  -3.184 -26.222  1.00 98.40           H  
ATOM   3360  CA  LEU B  56      15.606  -1.317 -26.041  1.00 98.40           C  
ATOM   3361  HA  LEU B  56      15.130  -0.344 -26.162  1.00 98.40           H  
ATOM   3362  C   LEU B  56      17.020  -1.198 -26.618  1.00 98.40           C  
ATOM   3363  CB  LEU B  56      15.677  -1.679 -24.550  1.00 98.40           C  
ATOM   3364  HB2 LEU B  56      15.990  -2.719 -24.460  1.00 98.40           H  
ATOM   3365  HB3 LEU B  56      16.444  -1.069 -24.074  1.00 98.40           H  
ATOM   3366  O   LEU B  56      17.486  -0.089 -26.872  1.00 98.40           O  
ATOM   3367  CG  LEU B  56      14.357  -1.485 -23.790  1.00 98.40           C  
ATOM   3368  HG  LEU B  56      13.523  -1.928 -24.334  1.00 98.40           H  
ATOM   3369  CD1 LEU B  56      14.481  -2.161 -22.428  1.00 98.40           C  
ATOM   3370 HD11 LEU B  56      13.577  -1.988 -21.845  1.00 98.40           H  
ATOM   3371 HD12 LEU B  56      15.358  -1.776 -21.908  1.00 98.40           H  
ATOM   3372 HD13 LEU B  56      14.600  -3.234 -22.574  1.00 98.40           H  
ATOM   3373  CD2 LEU B  56      14.064  -0.001 -23.576  1.00 98.40           C  
ATOM   3374 HD21 LEU B  56      14.897   0.486 -23.069  1.00 98.40           H  
ATOM   3375 HD22 LEU B  56      13.900   0.484 -24.538  1.00 98.40           H  
ATOM   3376 HD23 LEU B  56      13.156   0.114 -22.984  1.00 98.40           H  
ATOM   3377  N   GLU B  57      17.697  -2.323 -26.850  1.00 97.35           N  
ATOM   3378  H   GLU B  57      17.261  -3.200 -26.607  1.00 97.35           H  
ATOM   3379  CA  GLU B  57      19.064  -2.368 -27.373  1.00 97.35           C  
ATOM   3380  HA  GLU B  57      19.703  -1.767 -26.725  1.00 97.35           H  
ATOM   3381  C   GLU B  57      19.145  -1.774 -28.785  1.00 97.35           C  
ATOM   3382  CB  GLU B  57      19.575  -3.817 -27.339  1.00 97.35           C  
ATOM   3383  HB2 GLU B  57      19.499  -4.193 -26.319  1.00 97.35           H  
ATOM   3384  HB3 GLU B  57      18.949  -4.432 -27.986  1.00 97.35           H  
ATOM   3385  O   GLU B  57      20.045  -0.978 -29.066  1.00 97.35           O  
ATOM   3386  CG  GLU B  57      21.041  -3.920 -27.790  1.00 97.35           C  
ATOM   3387  HG2 GLU B  57      21.642  -3.255 -27.171  1.00 97.35           H  
ATOM   3388  HG3 GLU B  57      21.128  -3.585 -28.823  1.00 97.35           H  
ATOM   3389  CD  GLU B  57      21.581  -5.354 -27.696  1.00 97.35           C  
ATOM   3390  OE1 GLU B  57      22.704  -5.514 -27.167  1.00 97.35           O  
ATOM   3391  OE2 GLU B  57      20.893  -6.281 -28.180  1.00 97.35           O  
ATOM   3392  N   SER B  58      18.170  -2.072 -29.653  1.00 97.72           N  
ATOM   3393  H   SER B  58      17.454  -2.731 -29.383  1.00 97.72           H  
ATOM   3394  CA  SER B  58      18.063  -1.440 -30.975  1.00 97.72           C  
ATOM   3395  HA  SER B  58      19.056  -1.433 -31.424  1.00 97.72           H  
ATOM   3396  C   SER B  58      17.595   0.018 -30.913  1.00 97.72           C  
ATOM   3397  CB  SER B  58      17.151  -2.263 -31.890  1.00 97.72           C  
ATOM   3398  HB2 SER B  58      17.155  -1.831 -32.891  1.00 97.72           H  
ATOM   3399  HB3 SER B  58      17.544  -3.278 -31.951  1.00 97.72           H  
ATOM   3400  O   SER B  58      17.674   0.736 -31.914  1.00 97.72           O  
ATOM   3401  OG  SER B  58      15.824  -2.321 -31.415  1.00 97.72           O  
ATOM   3402  HG  SER B  58      15.331  -1.540 -31.677  1.00 97.72           H  
ATOM   3403  N   GLY B  59      17.118   0.470 -29.749  1.00 97.95           N  
ATOM   3404  H   GLY B  59      17.121  -0.164 -28.963  1.00 97.95           H  
ATOM   3405  CA  GLY B  59      16.595   1.810 -29.526  1.00 97.95           C  
ATOM   3406  HA2 GLY B  59      16.316   1.898 -28.476  1.00 97.95           H  
ATOM   3407  HA3 GLY B  59      17.381   2.531 -29.746  1.00 97.95           H  
ATOM   3408  C   GLY B  59      15.360   2.110 -30.375  1.00 97.95           C  
ATOM   3409  O   GLY B  59      15.276   3.198 -30.950  1.00 97.95           O  
ATOM   3410  N   THR B  60      14.456   1.138 -30.487  1.00 98.22           N  
ATOM   3411  H   THR B  60      14.593   0.298 -29.943  1.00 98.22           H  
ATOM   3412  CA  THR B  60      13.229   1.221 -31.288  1.00 98.22           C  
ATOM   3413  HA  THR B  60      13.458   1.707 -32.237  1.00 98.22           H  
ATOM   3414  C   THR B  60      12.156   2.047 -30.567  1.00 98.22           C  
ATOM   3415  CB  THR B  60      12.723  -0.195 -31.594  1.00 98.22           C  
ATOM   3416  HB  THR B  60      12.588  -0.715 -30.645  1.00 98.22           H  
ATOM   3417  O   THR B  60      11.950   1.881 -29.363  1.00 98.22           O  
ATOM   3418  CG2 THR B  60      11.424  -0.267 -32.393  1.00 98.22           C  
ATOM   3419 HG21 THR B  60      10.606   0.153 -31.808  1.00 98.22           H  
ATOM   3420 HG22 THR B  60      11.179  -1.307 -32.611  1.00 98.22           H  
ATOM   3421 HG23 THR B  60      11.523   0.290 -33.324  1.00 98.22           H  
ATOM   3422  OG1 THR B  60      13.684  -0.908 -32.341  1.00 98.22           O  
ATOM   3423  HG1 THR B  60      13.363  -1.812 -32.385  1.00 98.22           H  
ATOM   3424  N   ASP B  61      11.483   2.925 -31.320  1.00 98.24           N  
ATOM   3425  H   ASP B  61      11.713   2.981 -32.302  1.00 98.24           H  
ATOM   3426  CA  ASP B  61      10.235   3.607 -30.939  1.00 98.24           C  
ATOM   3427  HA  ASP B  61      10.195   3.739 -29.858  1.00 98.24           H  
ATOM   3428  C   ASP B  61       9.056   2.718 -31.371  1.00 98.24           C  
ATOM   3429  CB  ASP B  61      10.192   5.010 -31.592  1.00 98.24           C  
ATOM   3430  HB2 ASP B  61      11.036   5.590 -31.218  1.00 98.24           H  
ATOM   3431  HB3 ASP B  61      10.321   4.898 -32.668  1.00 98.24           H  
ATOM   3432  O   ASP B  61       8.919   2.391 -32.552  1.00 98.24           O  
ATOM   3433  CG  ASP B  61       8.902   5.818 -31.342  1.00 98.24           C  
ATOM   3434  OD1 ASP B  61       8.009   5.308 -30.631  1.00 98.24           O  
ATOM   3435  OD2 ASP B  61       8.789   6.937 -31.911  1.00 98.24           O  
ATOM   3436  N   ALA B  62       8.259   2.276 -30.401  1.00 98.15           N  
ATOM   3437  H   ALA B  62       8.418   2.642 -29.474  1.00 98.15           H  
ATOM   3438  CA  ALA B  62       7.129   1.367 -30.563  1.00 98.15           C  
ATOM   3439  HA  ALA B  62       7.245   0.830 -31.505  1.00 98.15           H  
ATOM   3440  C   ALA B  62       5.772   2.089 -30.623  1.00 98.15           C  
ATOM   3441  CB  ALA B  62       7.174   0.347 -29.424  1.00 98.15           C  
ATOM   3442  HB1 ALA B  62       6.449  -0.443 -29.617  1.00 98.15           H  
ATOM   3443  HB2 ALA B  62       8.174  -0.079 -29.346  1.00 98.15           H  
ATOM   3444  HB3 ALA B  62       6.921   0.835 -28.483  1.00 98.15           H  
ATOM   3445  O   ALA B  62       4.726   1.434 -30.662  1.00 98.15           O  
ATOM   3446  N   VAL B  63       5.761   3.426 -30.623  1.00 96.85           N  
ATOM   3447  H   VAL B  63       6.639   3.925 -30.596  1.00 96.85           H  
ATOM   3448  CA  VAL B  63       4.543   4.209 -30.836  1.00 96.85           C  
ATOM   3449  HA  VAL B  63       3.771   3.824 -30.169  1.00 96.85           H  
ATOM   3450  C   VAL B  63       4.063   4.017 -32.276  1.00 96.85           C  
ATOM   3451  CB  VAL B  63       4.766   5.693 -30.490  1.00 96.85           C  
ATOM   3452  HB  VAL B  63       5.593   6.091 -31.077  1.00 96.85           H  
ATOM   3453  O   VAL B  63       4.820   4.151 -33.237  1.00 96.85           O  
ATOM   3454  CG1 VAL B  63       3.529   6.543 -30.802  1.00 96.85           C  
ATOM   3455 HG11 VAL B  63       3.362   6.577 -31.878  1.00 96.85           H  
ATOM   3456 HG12 VAL B  63       3.686   7.562 -30.449  1.00 96.85           H  
ATOM   3457 HG13 VAL B  63       2.655   6.122 -30.304  1.00 96.85           H  
ATOM   3458  CG2 VAL B  63       5.077   5.858 -28.994  1.00 96.85           C  
ATOM   3459 HG21 VAL B  63       4.272   5.441 -28.389  1.00 96.85           H  
ATOM   3460 HG22 VAL B  63       6.008   5.343 -28.754  1.00 96.85           H  
ATOM   3461 HG23 VAL B  63       5.207   6.913 -28.753  1.00 96.85           H  
ATOM   3462  N   SER B  64       2.778   3.709 -32.438  1.00 94.70           N  
ATOM   3463  H   SER B  64       2.189   3.671 -31.618  1.00 94.70           H  
ATOM   3464  CA  SER B  64       2.144   3.446 -33.731  1.00 94.70           C  
ATOM   3465  HA  SER B  64       2.758   3.873 -34.524  1.00 94.70           H  
ATOM   3466  C   SER B  64       0.770   4.109 -33.821  1.00 94.70           C  
ATOM   3467  CB  SER B  64       2.064   1.933 -33.967  1.00 94.70           C  
ATOM   3468  HB2 SER B  64       1.703   1.740 -34.977  1.00 94.70           H  
ATOM   3469  HB3 SER B  64       3.059   1.498 -33.866  1.00 94.70           H  
ATOM   3470  O   SER B  64       0.300   4.723 -32.863  1.00 94.70           O  
ATOM   3471  OG  SER B  64       1.191   1.322 -33.045  1.00 94.70           O  
ATOM   3472  HG  SER B  64       1.570   1.414 -32.168  1.00 94.70           H  
ATOM   3473  N   GLY B  65       0.126   4.025 -34.987  1.00 91.37           N  
ATOM   3474  H   GLY B  65       0.531   3.457 -35.718  1.00 91.37           H  
ATOM   3475  CA  GLY B  65      -1.241   4.515 -35.163  1.00 91.37           C  
ATOM   3476  HA2 GLY B  65      -1.535   4.422 -36.208  1.00 91.37           H  
ATOM   3477  HA3 GLY B  65      -1.268   5.570 -34.892  1.00 91.37           H  
ATOM   3478  C   GLY B  65      -2.258   3.751 -34.306  1.00 91.37           C  
ATOM   3479  O   GLY B  65      -2.000   2.633 -33.864  1.00 91.37           O  
ATOM   3480  N   PHE B  66      -3.433   4.342 -34.090  1.00 91.65           N  
ATOM   3481  H   PHE B  66      -3.558   5.295 -34.397  1.00 91.65           H  
ATOM   3482  CA  PHE B  66      -4.511   3.688 -33.340  1.00 91.65           C  
ATOM   3483  HA  PHE B  66      -4.128   3.495 -32.338  1.00 91.65           H  
ATOM   3484  C   PHE B  66      -4.938   2.333 -33.948  1.00 91.65           C  
ATOM   3485  CB  PHE B  66      -5.721   4.628 -33.230  1.00 91.65           C  
ATOM   3486  HB2 PHE B  66      -6.573   4.044 -32.882  1.00 91.65           H  
ATOM   3487  HB3 PHE B  66      -5.960   4.987 -34.231  1.00 91.65           H  
ATOM   3488  O   PHE B  66      -4.953   2.188 -35.177  1.00 91.65           O  
ATOM   3489  CG  PHE B  66      -5.593   5.827 -32.302  1.00 91.65           C  
ATOM   3490  CD1 PHE B  66      -4.439   6.057 -31.524  1.00 91.65           C  
ATOM   3491  HD1 PHE B  66      -3.576   5.413 -31.606  1.00 91.65           H  
ATOM   3492  CD2 PHE B  66      -6.674   6.723 -32.195  1.00 91.65           C  
ATOM   3493  HD2 PHE B  66      -7.571   6.562 -32.774  1.00 91.65           H  
ATOM   3494  CE1 PHE B  66      -4.376   7.140 -30.635  1.00 91.65           C  
ATOM   3495  HE1 PHE B  66      -3.495   7.295 -30.029  1.00 91.65           H  
ATOM   3496  CE2 PHE B  66      -6.598   7.826 -31.328  1.00 91.65           C  
ATOM   3497  HE2 PHE B  66      -7.419   8.524 -31.262  1.00 91.65           H  
ATOM   3498  CZ  PHE B  66      -5.456   8.029 -30.539  1.00 91.65           C  
ATOM   3499  HZ  PHE B  66      -5.405   8.874 -29.869  1.00 91.65           H  
ATOM   3500  N   PRO B  67      -5.356   1.357 -33.114  1.00 92.11           N  
ATOM   3501  CA  PRO B  67      -5.905   0.087 -33.578  1.00 92.11           C  
ATOM   3502  HA  PRO B  67      -5.142  -0.434 -34.157  1.00 92.11           H  
ATOM   3503  C   PRO B  67      -7.157   0.308 -34.429  1.00 92.11           C  
ATOM   3504  CB  PRO B  67      -6.240  -0.728 -32.323  1.00 92.11           C  
ATOM   3505  HB2 PRO B  67      -5.970  -1.777 -32.440  1.00 92.11           H  
ATOM   3506  HB3 PRO B  67      -7.300  -0.633 -32.089  1.00 92.11           H  
ATOM   3507  O   PRO B  67      -8.028   1.108 -34.085  1.00 92.11           O  
ATOM   3508  CG  PRO B  67      -5.432  -0.059 -31.216  1.00 92.11           C  
ATOM   3509  HG2 PRO B  67      -5.912  -0.143 -30.241  1.00 92.11           H  
ATOM   3510  HG3 PRO B  67      -4.429  -0.486 -31.190  1.00 92.11           H  
ATOM   3511  CD  PRO B  67      -5.356   1.391 -31.662  1.00 92.11           C  
ATOM   3512  HD2 PRO B  67      -6.233   1.935 -31.311  1.00 92.11           H  
ATOM   3513  HD3 PRO B  67      -4.443   1.832 -31.262  1.00 92.11           H  
ATOM   3514  N   THR B  68      -7.279  -0.432 -35.528  1.00 90.49           N  
ATOM   3515  H   THR B  68      -6.570  -1.129 -35.711  1.00 90.49           H  
ATOM   3516  CA  THR B  68      -8.409  -0.303 -36.472  1.00 90.49           C  
ATOM   3517  HA  THR B  68      -8.921   0.641 -36.285  1.00 90.49           H  
ATOM   3518  C   THR B  68      -9.474  -1.387 -36.296  1.00 90.49           C  
ATOM   3519  CB  THR B  68      -7.920  -0.257 -37.926  1.00 90.49           C  
ATOM   3520  HB  THR B  68      -8.783  -0.237 -38.591  1.00 90.49           H  
ATOM   3521  O   THR B  68     -10.535  -1.333 -36.912  1.00 90.49           O  
ATOM   3522  CG2 THR B  68      -7.068   0.982 -38.203  1.00 90.49           C  
ATOM   3523 HG21 THR B  68      -7.653   1.878 -37.996  1.00 90.49           H  
ATOM   3524 HG22 THR B  68      -6.767   0.992 -39.251  1.00 90.49           H  
ATOM   3525 HG23 THR B  68      -6.179   0.992 -37.572  1.00 90.49           H  
ATOM   3526  OG1 THR B  68      -7.127  -1.379 -38.240  1.00 90.49           O  
ATOM   3527  HG1 THR B  68      -6.259  -1.233 -37.854  1.00 90.49           H  
ATOM   3528  N   ASP B  69      -9.219  -2.358 -35.426  1.00 91.31           N  
ATOM   3529  H   ASP B  69      -8.339  -2.349 -34.930  1.00 91.31           H  
ATOM   3530  CA  ASP B  69     -10.012  -3.567 -35.199  1.00 91.31           C  
ATOM   3531  HA  ASP B  69     -10.754  -3.656 -35.993  1.00 91.31           H  
ATOM   3532  C   ASP B  69     -10.795  -3.552 -33.871  1.00 91.31           C  
ATOM   3533  CB  ASP B  69      -9.075  -4.779 -35.311  1.00 91.31           C  
ATOM   3534  HB2 ASP B  69      -8.636  -4.787 -36.309  1.00 91.31           H  
ATOM   3535  HB3 ASP B  69      -9.666  -5.689 -35.207  1.00 91.31           H  
ATOM   3536  O   ASP B  69     -11.512  -4.502 -33.563  1.00 91.31           O  
ATOM   3537  CG  ASP B  69      -7.937  -4.796 -34.278  1.00 91.31           C  
ATOM   3538  OD1 ASP B  69      -7.656  -3.732 -33.669  1.00 91.31           O  
ATOM   3539  OD2 ASP B  69      -7.340  -5.880 -34.133  1.00 91.31           O  
ATOM   3540  N   ARG B  70     -10.723  -2.454 -33.104  1.00 90.83           N  
ATOM   3541  H   ARG B  70     -10.055  -1.755 -33.395  1.00 90.83           H  
ATOM   3542  CA  ARG B  70     -11.414  -2.282 -31.806  1.00 90.83           C  
ATOM   3543  HA  ARG B  70     -11.653  -3.271 -31.414  1.00 90.83           H  
ATOM   3544  C   ARG B  70     -12.759  -1.558 -31.888  1.00 90.83           C  
ATOM   3545  CB  ARG B  70     -10.474  -1.603 -30.803  1.00 90.83           C  
ATOM   3546  HB2 ARG B  70     -10.186  -0.620 -31.174  1.00 90.83           H  
ATOM   3547  HB3 ARG B  70     -10.992  -1.477 -29.852  1.00 90.83           H  
ATOM   3548  O   ARG B  70     -13.365  -1.259 -30.865  1.00 90.83           O  
ATOM   3549  CG  ARG B  70      -9.225  -2.454 -30.568  1.00 90.83           C  
ATOM   3550  HG2 ARG B  70      -9.511  -3.463 -30.269  1.00 90.83           H  
ATOM   3551  HG3 ARG B  70      -8.633  -2.509 -31.482  1.00 90.83           H  
ATOM   3552  CD  ARG B  70      -8.389  -1.821 -29.466  1.00 90.83           C  
ATOM   3553  HD2 ARG B  70      -8.940  -1.879 -28.528  1.00 90.83           H  
ATOM   3554  HD3 ARG B  70      -8.215  -0.772 -29.704  1.00 90.83           H  
ATOM   3555  NE  ARG B  70      -7.099  -2.512 -29.341  1.00 90.83           N  
ATOM   3556  HE  ARG B  70      -6.829  -3.152 -30.073  1.00 90.83           H  
ATOM   3557  NH1 ARG B  70      -6.497  -1.435 -27.439  1.00 90.83           N  
ATOM   3558 HH11 ARG B  70      -7.380  -0.956 -27.337  1.00 90.83           H  
ATOM   3559 HH12 ARG B  70      -5.856  -1.365 -26.661  1.00 90.83           H  
ATOM   3560  NH2 ARG B  70      -5.069  -2.856 -28.368  1.00 90.83           N  
ATOM   3561 HH21 ARG B  70      -4.422  -2.591 -27.639  1.00 90.83           H  
ATOM   3562 HH22 ARG B  70      -4.731  -3.440 -29.120  1.00 90.83           H  
ATOM   3563  CZ  ARG B  70      -6.229  -2.273 -28.386  1.00 90.83           C  
ATOM   3564  N   GLY B  71     -13.222  -1.243 -33.098  1.00 88.79           N  
ATOM   3565  H   GLY B  71     -12.679  -1.542 -33.895  1.00 88.79           H  
ATOM   3566  CA  GLY B  71     -14.472  -0.505 -33.318  1.00 88.79           C  
ATOM   3567  HA2 GLY B  71     -14.763  -0.610 -34.363  1.00 88.79           H  
ATOM   3568  HA3 GLY B  71     -15.258  -0.933 -32.695  1.00 88.79           H  
ATOM   3569  C   GLY B  71     -14.390   0.994 -33.007  1.00 88.79           C  
ATOM   3570  O   GLY B  71     -15.422   1.654 -32.917  1.00 88.79           O  
ATOM   3571  N   TRP B  72     -13.183   1.542 -32.844  1.00 86.08           N  
ATOM   3572  H   TRP B  72     -12.365   0.955 -32.927  1.00 86.08           H  
ATOM   3573  CA  TRP B  72     -12.972   2.978 -32.677  1.00 86.08           C  
ATOM   3574  HA  TRP B  72     -13.665   3.357 -31.926  1.00 86.08           H  
ATOM   3575  C   TRP B  72     -13.245   3.697 -33.999  1.00 86.08           C  
ATOM   3576  CB  TRP B  72     -11.537   3.238 -32.200  1.00 86.08           C  
ATOM   3577  HB2 TRP B  72     -11.390   4.316 -32.134  1.00 86.08           H  
ATOM   3578  HB3 TRP B  72     -10.846   2.861 -32.954  1.00 86.08           H  
ATOM   3579  O   TRP B  72     -12.779   3.260 -35.051  1.00 86.08           O  
ATOM   3580  CG  TRP B  72     -11.140   2.644 -30.881  1.00 86.08           C  
ATOM   3581  CD1 TRP B  72     -11.905   1.869 -30.073  1.00 86.08           C  
ATOM   3582  HD1 TRP B  72     -12.919   1.550 -30.268  1.00 86.08           H  
ATOM   3583  CD2 TRP B  72      -9.862   2.794 -30.191  1.00 86.08           C  
ATOM   3584  CE2 TRP B  72      -9.956   2.123 -28.939  1.00 86.08           C  
ATOM   3585  CE3 TRP B  72      -8.647   3.460 -30.473  1.00 86.08           C  
ATOM   3586  HE3 TRP B  72      -8.533   3.970 -31.418  1.00 86.08           H  
ATOM   3587  NE1 TRP B  72     -11.198   1.539 -28.941  1.00 86.08           N  
ATOM   3588  HE1 TRP B  72     -11.565   0.957 -28.202  1.00 86.08           H  
ATOM   3589  CH2 TRP B  72      -7.748   2.851 -28.286  1.00 86.08           C  
ATOM   3590  HH2 TRP B  72      -6.974   2.915 -27.535  1.00 86.08           H  
ATOM   3591  CZ2 TRP B  72      -8.936   2.172 -27.991  1.00 86.08           C  
ATOM   3592  HZ2 TRP B  72      -9.096   1.740 -27.014  1.00 86.08           H  
ATOM   3593  CZ3 TRP B  72      -7.596   3.483 -29.533  1.00 86.08           C  
ATOM   3594  HZ3 TRP B  72      -6.683   4.014 -29.756  1.00 86.08           H  
ATOM   3595  N   ASP B  73     -13.959   4.822 -33.963  1.00 83.14           N  
ATOM   3596  H   ASP B  73     -14.350   5.135 -33.086  1.00 83.14           H  
ATOM   3597  CA  ASP B  73     -14.152   5.667 -35.148  1.00 83.14           C  
ATOM   3598  HA  ASP B  73     -14.283   5.024 -36.019  1.00 83.14           H  
ATOM   3599  C   ASP B  73     -12.894   6.511 -35.401  1.00 83.14           C  
ATOM   3600  CB  ASP B  73     -15.435   6.501 -35.017  1.00 83.14           C  
ATOM   3601  HB2 ASP B  73     -16.261   5.832 -34.775  1.00 83.14           H  
ATOM   3602  HB3 ASP B  73     -15.329   7.213 -34.199  1.00 83.14           H  
ATOM   3603  O   ASP B  73     -12.877   7.715 -35.162  1.00 83.14           O  
ATOM   3604  CG  ASP B  73     -15.789   7.255 -36.309  1.00 83.14           C  
ATOM   3605  OD1 ASP B  73     -14.988   7.266 -37.271  1.00 83.14           O  
ATOM   3606  OD2 ASP B  73     -16.886   7.857 -36.355  1.00 83.14           O  
ATOM   3607  N   VAL B  74     -11.806   5.861 -35.825  1.00 82.52           N  
ATOM   3608  H   VAL B  74     -11.885   4.858 -35.918  1.00 82.52           H  
ATOM   3609  CA  VAL B  74     -10.471   6.474 -35.950  1.00 82.52           C  
ATOM   3610  HA  VAL B  74     -10.190   6.850 -34.967  1.00 82.52           H  
ATOM   3611  C   VAL B  74     -10.472   7.673 -36.911  1.00 82.52           C  
ATOM   3612  CB  VAL B  74      -9.407   5.443 -36.399  1.00 82.52           C  
ATOM   3613  HB  VAL B  74      -9.447   5.339 -37.484  1.00 82.52           H  
ATOM   3614  O   VAL B  74      -9.759   8.644 -36.668  1.00 82.52           O  
ATOM   3615  CG1 VAL B  74      -8.006   5.918 -36.003  1.00 82.52           C  
ATOM   3616 HG11 VAL B  74      -7.260   5.192 -36.326  1.00 82.52           H  
ATOM   3617 HG12 VAL B  74      -7.784   6.873 -36.479  1.00 82.52           H  
ATOM   3618 HG13 VAL B  74      -7.950   6.038 -34.921  1.00 82.52           H  
ATOM   3619  CG2 VAL B  74      -9.597   4.045 -35.793  1.00 82.52           C  
ATOM   3620 HG21 VAL B  74      -8.742   3.412 -36.030  1.00 82.52           H  
ATOM   3621 HG22 VAL B  74     -10.484   3.567 -36.208  1.00 82.52           H  
ATOM   3622 HG23 VAL B  74      -9.687   4.114 -34.709  1.00 82.52           H  
ATOM   3623  N   GLU B  75     -11.298   7.646 -37.968  1.00 76.42           N  
ATOM   3624  H   GLU B  75     -11.936   6.868 -38.057  1.00 76.42           H  
ATOM   3625  CA  GLU B  75     -11.418   8.759 -38.922  1.00 76.42           C  
ATOM   3626  HA  GLU B  75     -10.421   9.068 -39.239  1.00 76.42           H  
ATOM   3627  C   GLU B  75     -12.074   9.987 -38.292  1.00 76.42           C  
ATOM   3628  CB  GLU B  75     -12.232   8.371 -40.169  1.00 76.42           C  
ATOM   3629  HB2 GLU B  75     -12.464   9.296 -40.698  1.00 76.42           H  
ATOM   3630  HB3 GLU B  75     -13.172   7.906 -39.871  1.00 76.42           H  
ATOM   3631  O   GLU B  75     -11.593  11.107 -38.477  1.00 76.42           O  
ATOM   3632  CG  GLU B  75     -11.482   7.450 -41.144  1.00 76.42           C  
ATOM   3633  HG2 GLU B  75     -11.478   6.437 -40.741  1.00 76.42           H  
ATOM   3634  HG3 GLU B  75     -10.448   7.788 -41.209  1.00 76.42           H  
ATOM   3635  CD  GLU B  75     -12.082   7.445 -42.568  1.00 76.42           C  
ATOM   3636  OE1 GLU B  75     -11.394   6.928 -43.480  1.00 76.42           O  
ATOM   3637  OE2 GLU B  75     -13.203   7.968 -42.774  1.00 76.42           O  
ATOM   3638  N   ASN B  76     -13.158   9.798 -37.533  1.00 73.77           N  
ATOM   3639  H   ASN B  76     -13.534   8.868 -37.412  1.00 73.77           H  
ATOM   3640  CA  ASN B  76     -13.808  10.919 -36.876  1.00 73.77           C  
ATOM   3641  HA  ASN B  76     -13.619  11.814 -37.469  1.00 73.77           H  
ATOM   3642  C   ASN B  76     -13.252  11.210 -35.497  1.00 73.77           C  
ATOM   3643  CB  ASN B  76     -15.326  10.758 -36.806  1.00 73.77           C  
ATOM   3644  HB2 ASN B  76     -15.557   9.846 -36.256  1.00 73.77           H  
ATOM   3645  HB3 ASN B  76     -15.770  11.586 -36.254  1.00 73.77           H  
ATOM   3646  O   ASN B  76     -13.656  12.231 -34.971  1.00 73.77           O  
ATOM   3647  CG  ASN B  76     -15.963  10.756 -38.171  1.00 73.77           C  
ATOM   3648  ND2 ASN B  76     -16.723   9.738 -38.480  1.00 73.77           N  
ATOM   3649 HD21 ASN B  76     -16.737   8.963 -37.833  1.00 73.77           H  
ATOM   3650 HD22 ASN B  76     -16.966   9.612 -39.452  1.00 73.77           H  
ATOM   3651  OD1 ASN B  76     -15.818  11.696 -38.941  1.00 73.77           O  
ATOM   3652  N   LEU B  77     -12.357  10.424 -34.901  1.00 72.03           N  
ATOM   3653  H   LEU B  77     -12.160   9.519 -35.304  1.00 72.03           H  
ATOM   3654  CA  LEU B  77     -11.814  10.749 -33.581  1.00 72.03           C  
ATOM   3655  HA  LEU B  77     -12.657  11.035 -32.952  1.00 72.03           H  
ATOM   3656  C   LEU B  77     -10.854  11.947 -33.624  1.00 72.03           C  
ATOM   3657  CB  LEU B  77     -11.128   9.525 -32.945  1.00 72.03           C  
ATOM   3658  HB2 LEU B  77     -11.478   8.595 -33.392  1.00 72.03           H  
ATOM   3659  HB3 LEU B  77     -10.058   9.585 -33.141  1.00 72.03           H  
ATOM   3660  O   LEU B  77     -10.586  12.529 -32.581  1.00 72.03           O  
ATOM   3661  CG  LEU B  77     -11.397   9.478 -31.429  1.00 72.03           C  
ATOM   3662  HG  LEU B  77     -11.624  10.478 -31.060  1.00 72.03           H  
ATOM   3663  CD1 LEU B  77     -12.581   8.561 -31.114  1.00 72.03           C  
ATOM   3664 HD11 LEU B  77     -12.791   8.590 -30.045  1.00 72.03           H  
ATOM   3665 HD12 LEU B  77     -13.462   8.906 -31.655  1.00 72.03           H  
ATOM   3666 HD13 LEU B  77     -12.354   7.539 -31.417  1.00 72.03           H  
ATOM   3667  CD2 LEU B  77     -10.168   8.996 -30.673  1.00 72.03           C  
ATOM   3668 HD21 LEU B  77      -9.931   7.967 -30.940  1.00 72.03           H  
ATOM   3669 HD22 LEU B  77     -10.365   9.078 -29.604  1.00 72.03           H  
ATOM   3670 HD23 LEU B  77      -9.326   9.648 -30.906  1.00 72.03           H  
ATOM   3671  N   TYR B  78     -10.359  12.335 -34.805  1.00 58.60           N  
ATOM   3672  H   TYR B  78     -10.605  11.788 -35.618  1.00 58.60           H  
ATOM   3673  CA  TYR B  78      -9.354  13.387 -34.976  1.00 58.60           C  
ATOM   3674  HA  TYR B  78      -8.793  13.471 -34.045  1.00 58.60           H  
ATOM   3675  C   TYR B  78      -9.983  14.757 -35.288  1.00 58.60           C  
ATOM   3676  CB  TYR B  78      -8.355  12.938 -36.050  1.00 58.60           C  
ATOM   3677  HB2 TYR B  78      -8.201  11.863 -35.958  1.00 58.60           H  
ATOM   3678  HB3 TYR B  78      -8.768  13.109 -37.044  1.00 58.60           H  
ATOM   3679  O   TYR B  78     -10.403  14.999 -36.416  1.00 58.60           O  
ATOM   3680  CG  TYR B  78      -7.000  13.603 -35.933  1.00 58.60           C  
ATOM   3681  CD1 TYR B  78      -6.726  14.814 -36.598  1.00 58.60           C  
ATOM   3682  HD1 TYR B  78      -7.504  15.288 -37.178  1.00 58.60           H  
ATOM   3683  CD2 TYR B  78      -6.003  12.984 -35.159  1.00 58.60           C  
ATOM   3684  HD2 TYR B  78      -6.231  12.079 -34.616  1.00 58.60           H  
ATOM   3685  CE1 TYR B  78      -5.444  15.395 -36.507  1.00 58.60           C  
ATOM   3686  HE1 TYR B  78      -5.231  16.323 -37.017  1.00 58.60           H  
ATOM   3687  CE2 TYR B  78      -4.713  13.535 -35.107  1.00 58.60           C  
ATOM   3688  HE2 TYR B  78      -3.920  13.044 -34.563  1.00 58.60           H  
ATOM   3689  OH  TYR B  78      -3.175  15.258 -35.706  1.00 58.60           O  
ATOM   3690  HH  TYR B  78      -3.113  16.128 -36.107  1.00 58.60           H  
ATOM   3691  CZ  TYR B  78      -4.430  14.742 -35.770  1.00 58.60           C  
ATOM   3692  N   ASP B  79     -10.113  15.642 -34.292  1.00 56.95           N  
ATOM   3693  H   ASP B  79      -9.718  15.374 -33.402  1.00 56.95           H  
ATOM   3694  CA  ASP B  79     -10.591  17.045 -34.391  1.00 56.95           C  
ATOM   3695  HA  ASP B  79      -9.925  17.594 -35.057  1.00 56.95           H  
ATOM   3696  C   ASP B  79     -10.535  17.713 -32.985  1.00 56.95           C  
ATOM   3697  CB  ASP B  79     -12.026  17.113 -34.974  1.00 56.95           C  
ATOM   3698  HB2 ASP B  79     -12.747  16.970 -34.168  1.00 56.95           H  
ATOM   3699  HB3 ASP B  79     -12.196  16.324 -35.706  1.00 56.95           H  
ATOM   3700  O   ASP B  79      -9.726  17.309 -32.154  1.00 56.95           O  
ATOM   3701  CG  ASP B  79     -12.403  18.423 -35.657  1.00 56.95           C  
ATOM   3702  OD1 ASP B  79     -11.777  19.460 -35.344  1.00 56.95           O  
ATOM   3703  OD2 ASP B  79     -13.408  18.383 -36.399  1.00 56.95           O  
ATOM   3704  N   MET B  80     -11.378  18.718 -32.697  1.00 47.39           N  
ATOM   3705  H   MET B  80     -11.878  19.093 -33.490  1.00 47.39           H  
ATOM   3706  CA  MET B  80     -11.440  19.475 -31.433  1.00 47.39           C  
ATOM   3707  HA  MET B  80     -10.434  19.497 -31.013  1.00 47.39           H  
ATOM   3708  C   MET B  80     -12.287  18.868 -30.294  1.00 47.39           C  
ATOM   3709  CB  MET B  80     -11.851  20.930 -31.727  1.00 47.39           C  
ATOM   3710  HB2 MET B  80     -12.713  20.922 -32.395  1.00 47.39           H  
ATOM   3711  HB3 MET B  80     -12.152  21.418 -30.800  1.00 47.39           H  
ATOM   3712  O   MET B  80     -11.741  18.354 -29.325  1.00 47.39           O  
ATOM   3713  CG  MET B  80     -10.731  21.757 -32.374  1.00 47.39           C  
ATOM   3714  HG2 MET B  80     -10.049  21.088 -32.898  1.00 47.39           H  
ATOM   3715  HG3 MET B  80     -11.175  22.413 -33.123  1.00 47.39           H  
ATOM   3716  SD  MET B  80      -9.777  22.788 -31.218  1.00 47.39           S  
ATOM   3717  CE  MET B  80     -10.943  24.150 -30.952  1.00 47.39           C  
ATOM   3718  HE1 MET B  80     -11.169  24.628 -31.905  1.00 47.39           H  
ATOM   3719  HE2 MET B  80     -11.861  23.767 -30.508  1.00 47.39           H  
ATOM   3720  HE3 MET B  80     -10.495  24.880 -30.277  1.00 47.39           H  
ATOM   3721  N   ALA B  81     -13.616  19.013 -30.308  1.00 44.92           N  
ATOM   3722  H   ALA B  81     -14.063  19.357 -31.146  1.00 44.92           H  
ATOM   3723  CA  ALA B  81     -14.454  18.674 -29.147  1.00 44.92           C  
ATOM   3724  HA  ALA B  81     -13.864  18.799 -28.240  1.00 44.92           H  
ATOM   3725  C   ALA B  81     -14.933  17.213 -29.193  1.00 44.92           C  
ATOM   3726  CB  ALA B  81     -15.624  19.662 -29.065  1.00 44.92           C  
ATOM   3727  HB1 ALA B  81     -16.246  19.573 -29.955  1.00 44.92           H  
ATOM   3728  HB2 ALA B  81     -16.231  19.438 -28.187  1.00 44.92           H  
ATOM   3729  HB3 ALA B  81     -15.244  20.681 -28.987  1.00 44.92           H  
ATOM   3730  O   ALA B  81     -15.516  16.807 -30.194  1.00 44.92           O  
ATOM   3731  N   GLY B  82     -14.725  16.447 -28.110  1.00 49.28           N  
ATOM   3732  H   GLY B  82     -14.224  16.841 -27.327  1.00 49.28           H  
ATOM   3733  CA  GLY B  82     -15.033  15.003 -28.061  1.00 49.28           C  
ATOM   3734  HA2 GLY B  82     -16.050  14.831 -28.414  1.00 49.28           H  
ATOM   3735  HA3 GLY B  82     -14.961  14.654 -27.031  1.00 49.28           H  
ATOM   3736  C   GLY B  82     -14.084  14.153 -28.912  1.00 49.28           C  
ATOM   3737  O   GLY B  82     -14.430  13.061 -29.349  1.00 49.28           O  
ATOM   3738  N   LYS B  83     -12.913  14.709 -29.214  1.00 65.94           N  
ATOM   3739  H   LYS B  83     -12.659  15.564 -28.740  1.00 65.94           H  
ATOM   3740  CA  LYS B  83     -11.967  14.244 -30.219  1.00 65.94           C  
ATOM   3741  HA  LYS B  83     -12.204  13.231 -30.543  1.00 65.94           H  
ATOM   3742  C   LYS B  83     -10.568  14.253 -29.606  1.00 65.94           C  
ATOM   3743  CB  LYS B  83     -12.040  15.210 -31.405  1.00 65.94           C  
ATOM   3744  HB2 LYS B  83     -11.265  14.939 -32.122  1.00 65.94           H  
ATOM   3745  HB3 LYS B  83     -11.782  16.196 -31.017  1.00 65.94           H  
ATOM   3746  O   LYS B  83     -10.329  14.947 -28.618  1.00 65.94           O  
ATOM   3747  CG  LYS B  83     -13.407  15.339 -32.107  1.00 65.94           C  
ATOM   3748  HG2 LYS B  83     -14.218  15.003 -31.461  1.00 65.94           H  
ATOM   3749  HG3 LYS B  83     -13.583  16.395 -32.312  1.00 65.94           H  
ATOM   3750  CD  LYS B  83     -13.479  14.541 -33.399  1.00 65.94           C  
ATOM   3751  HD2 LYS B  83     -12.526  14.583 -33.925  1.00 65.94           H  
ATOM   3752  HD3 LYS B  83     -13.648  13.515 -33.071  1.00 65.94           H  
ATOM   3753  CE  LYS B  83     -14.614  14.999 -34.337  1.00 65.94           C  
ATOM   3754  HE2 LYS B  83     -14.762  16.071 -34.208  1.00 65.94           H  
ATOM   3755  HE3 LYS B  83     -15.529  14.487 -34.038  1.00 65.94           H  
ATOM   3756  NZ  LYS B  83     -14.296  14.715 -35.761  1.00 65.94           N  
ATOM   3757  HZ1 LYS B  83     -15.060  14.940 -36.382  1.00 65.94           H  
ATOM   3758  HZ2 LYS B  83     -13.470  15.222 -36.049  1.00 65.94           H  
ATOM   3759  HZ3 LYS B  83     -14.075  13.732 -35.835  1.00 65.94           H  
ATOM   3760  N   SER B  84      -9.644  13.498 -30.182  1.00 70.02           N  
ATOM   3761  H   SER B  84      -9.902  13.002 -31.022  1.00 70.02           H  
ATOM   3762  CA  SER B  84      -8.227  13.613 -29.876  1.00 70.02           C  
ATOM   3763  HA  SER B  84      -8.116  14.147 -28.932  1.00 70.02           H  
ATOM   3764  C   SER B  84      -7.524  14.425 -30.955  1.00 70.02           C  
ATOM   3765  CB  SER B  84      -7.583  12.240 -29.694  1.00 70.02           C  
ATOM   3766  HB2 SER B  84      -8.134  11.671 -28.945  1.00 70.02           H  
ATOM   3767  HB3 SER B  84      -7.594  11.696 -30.639  1.00 70.02           H  
ATOM   3768  O   SER B  84      -7.792  14.281 -32.144  1.00 70.02           O  
ATOM   3769  OG  SER B  84      -6.251  12.430 -29.258  1.00 70.02           O  
ATOM   3770  HG  SER B  84      -6.257  12.918 -28.431  1.00 70.02           H  
ATOM   3771  N   HIS B  85      -6.571  15.256 -30.548  1.00 68.33           N  
ATOM   3772  H   HIS B  85      -6.391  15.336 -29.558  1.00 68.33           H  
ATOM   3773  CA  HIS B  85      -5.656  15.907 -31.485  1.00 68.33           C  
ATOM   3774  HA  HIS B  85      -6.209  16.195 -32.379  1.00 68.33           H  
ATOM   3775  C   HIS B  85      -4.535  14.966 -31.952  1.00 68.33           C  
ATOM   3776  CB  HIS B  85      -5.104  17.176 -30.832  1.00 68.33           C  
ATOM   3777  HB2 HIS B  85      -4.426  17.669 -31.529  1.00 68.33           H  
ATOM   3778  HB3 HIS B  85      -4.533  16.902 -29.945  1.00 68.33           H  
ATOM   3779  O   HIS B  85      -3.608  15.406 -32.630  1.00 68.33           O  
ATOM   3780  CG  HIS B  85      -6.177  18.159 -30.450  1.00 68.33           C  
ATOM   3781  CD2 HIS B  85      -6.371  18.723 -29.218  1.00 68.33           C  
ATOM   3782  HD2 HIS B  85      -5.791  18.523 -28.329  1.00 68.33           H  
ATOM   3783  ND1 HIS B  85      -7.119  18.694 -31.296  1.00 68.33           N  
ATOM   3784  HD1 HIS B  85      -7.373  18.336 -32.205  1.00 68.33           H  
ATOM   3785  CE1 HIS B  85      -7.827  19.592 -30.600  1.00 68.33           C  
ATOM   3786  HE1 HIS B  85      -8.615  20.205 -31.013  1.00 68.33           H  
ATOM   3787  NE2 HIS B  85      -7.411  19.652 -29.327  1.00 68.33           N  
ATOM   3788  N   ARG B  86      -4.586  13.689 -31.549  1.00 65.56           N  
ATOM   3789  H   ARG B  86      -5.387  13.389 -31.013  1.00 65.56           H  
ATOM   3790  CA  ARG B  86      -3.577  12.668 -31.805  1.00 65.56           C  
ATOM   3791  HA  ARG B  86      -2.961  12.996 -32.642  1.00 65.56           H  
ATOM   3792  C   ARG B  86      -4.210  11.351 -32.204  1.00 65.56           C  
ATOM   3793  CB  ARG B  86      -2.719  12.477 -30.552  1.00 65.56           C  
ATOM   3794  HB2 ARG B  86      -2.163  11.542 -30.610  1.00 65.56           H  
ATOM   3795  HB3 ARG B  86      -3.358  12.434 -29.669  1.00 65.56           H  
ATOM   3796  O   ARG B  86      -5.269  10.986 -31.715  1.00 65.56           O  
ATOM   3797  CG  ARG B  86      -1.736  13.630 -30.422  1.00 65.56           C  
ATOM   3798  HG2 ARG B  86      -1.274  13.563 -29.438  1.00 65.56           H  
ATOM   3799  HG3 ARG B  86      -2.255  14.588 -30.459  1.00 65.56           H  
ATOM   3800  CD  ARG B  86      -0.694  13.561 -31.540  1.00 65.56           C  
ATOM   3801  HD2 ARG B  86      -0.679  14.519 -32.060  1.00 65.56           H  
ATOM   3802  HD3 ARG B  86      -0.922  12.784 -32.270  1.00 65.56           H  
ATOM   3803  NE  ARG B  86       0.582  13.322 -30.923  1.00 65.56           N  
ATOM   3804  HE  ARG B  86       0.854  14.028 -30.255  1.00 65.56           H  
ATOM   3805  NH1 ARG B  86       0.917  11.177 -31.471  1.00 65.56           N  
ATOM   3806 HH11 ARG B  86       1.240  10.251 -31.230  1.00 65.56           H  
ATOM   3807 HH12 ARG B  86       0.929  11.425 -32.450  1.00 65.56           H  
ATOM   3808  NH2 ARG B  86       1.429  12.010 -29.404  1.00 65.56           N  
ATOM   3809 HH21 ARG B  86       1.326  12.795 -28.778  1.00 65.56           H  
ATOM   3810 HH22 ARG B  86       1.635  11.091 -29.039  1.00 65.56           H  
ATOM   3811  CZ  ARG B  86       0.993  12.148 -30.614  1.00 65.56           C  
ATOM   3812  N   ALA B  87      -3.517  10.642 -33.085  1.00 73.69           N  
ATOM   3813  H   ALA B  87      -2.651  11.023 -33.440  1.00 73.69           H  
ATOM   3814  CA  ALA B  87      -3.921   9.332 -33.582  1.00 73.69           C  
ATOM   3815  HA  ALA B  87      -4.761   8.965 -32.993  1.00 73.69           H  
ATOM   3816  C   ALA B  87      -2.804   8.286 -33.422  1.00 73.69           C  
ATOM   3817  CB  ALA B  87      -4.407   9.483 -35.030  1.00 73.69           C  
ATOM   3818  HB1 ALA B  87      -4.736   8.514 -35.407  1.00 73.69           H  
ATOM   3819  HB2 ALA B  87      -3.600   9.854 -35.661  1.00 73.69           H  
ATOM   3820  HB3 ALA B  87      -5.255  10.165 -35.074  1.00 73.69           H  
ATOM   3821  O   ALA B  87      -2.793   7.299 -34.153  1.00 73.69           O  
ATOM   3822  N   GLU B  88      -1.854   8.507 -32.500  1.00 90.70           N  
ATOM   3823  H   GLU B  88      -1.980   9.262 -31.842  1.00 90.70           H  
ATOM   3824  CA  GLU B  88      -0.749   7.574 -32.231  1.00 90.70           C  
ATOM   3825  HA  GLU B  88      -1.009   6.621 -32.691  1.00 90.70           H  
ATOM   3826  C   GLU B  88      -0.580   7.317 -30.725  1.00 90.70           C  
ATOM   3827  CB  GLU B  88       0.596   8.036 -32.839  1.00 90.70           C  
ATOM   3828  HB2 GLU B  88       1.037   8.789 -32.186  1.00 90.70           H  
ATOM   3829  HB3 GLU B  88       1.274   7.183 -32.838  1.00 90.70           H  
ATOM   3830  O   GLU B  88      -0.810   8.214 -29.909  1.00 90.70           O  
ATOM   3831  CG  GLU B  88       0.527   8.593 -34.272  1.00 90.70           C  
ATOM   3832  HG2 GLU B  88       0.050   7.845 -34.905  1.00 90.70           H  
ATOM   3833  HG3 GLU B  88      -0.100   9.485 -34.273  1.00 90.70           H  
ATOM   3834  CD  GLU B  88       1.898   8.964 -34.879  1.00 90.70           C  
ATOM   3835  OE1 GLU B  88       1.920   9.252 -36.095  1.00 90.70           O  
ATOM   3836  OE2 GLU B  88       2.926   8.995 -34.161  1.00 90.70           O  
ATOM   3837  N   GLY B  89      -0.147   6.106 -30.375  1.00 94.43           N  
ATOM   3838  H   GLY B  89       0.057   5.450 -31.116  1.00 94.43           H  
ATOM   3839  CA  GLY B  89       0.113   5.629 -29.014  1.00 94.43           C  
ATOM   3840  HA2 GLY B  89       0.743   6.344 -28.485  1.00 94.43           H  
ATOM   3841  HA3 GLY B  89      -0.828   5.533 -28.472  1.00 94.43           H  
ATOM   3842  C   GLY B  89       0.815   4.265 -29.020  1.00 94.43           C  
ATOM   3843  O   GLY B  89       1.098   3.707 -30.081  1.00 94.43           O  
ATOM   3844  N   GLY B  90       1.118   3.725 -27.842  1.00 97.90           N  
ATOM   3845  H   GLY B  90       0.856   4.219 -27.001  1.00 97.90           H  
ATOM   3846  CA  GLY B  90       1.652   2.368 -27.702  1.00 97.90           C  
ATOM   3847  HA2 GLY B  90       2.266   2.317 -26.803  1.00 97.90           H  
ATOM   3848  HA3 GLY B  90       2.282   2.111 -28.554  1.00 97.90           H  
ATOM   3849  C   GLY B  90       0.525   1.346 -27.562  1.00 97.90           C  
ATOM   3850  O   GLY B  90      -0.196   1.367 -26.571  1.00 97.90           O  
ATOM   3851  N   PHE B  91       0.368   0.427 -28.510  1.00 97.74           N  
ATOM   3852  H   PHE B  91       1.009   0.399 -29.290  1.00 97.74           H  
ATOM   3853  CA  PHE B  91      -0.705  -0.575 -28.470  1.00 97.74           C  
ATOM   3854  HA  PHE B  91      -1.254  -0.497 -27.532  1.00 97.74           H  
ATOM   3855  C   PHE B  91      -0.151  -1.989 -28.530  1.00 97.74           C  
ATOM   3856  CB  PHE B  91      -1.709  -0.325 -29.599  1.00 97.74           C  
ATOM   3857  HB2 PHE B  91      -1.199  -0.398 -30.559  1.00 97.74           H  
ATOM   3858  HB3 PHE B  91      -2.473  -1.102 -29.570  1.00 97.74           H  
ATOM   3859  O   PHE B  91       0.863  -2.231 -29.183  1.00 97.74           O  
ATOM   3860  CG  PHE B  91      -2.389   1.021 -29.486  1.00 97.74           C  
ATOM   3861  CD1 PHE B  91      -3.453   1.198 -28.583  1.00 97.74           C  
ATOM   3862  HD1 PHE B  91      -3.799   0.366 -27.986  1.00 97.74           H  
ATOM   3863  CD2 PHE B  91      -1.917   2.111 -30.237  1.00 97.74           C  
ATOM   3864  HD2 PHE B  91      -1.091   1.986 -30.922  1.00 97.74           H  
ATOM   3865  CE1 PHE B  91      -4.052   2.461 -28.443  1.00 97.74           C  
ATOM   3866  HE1 PHE B  91      -4.854   2.595 -27.733  1.00 97.74           H  
ATOM   3867  CE2 PHE B  91      -2.506   3.374 -30.084  1.00 97.74           C  
ATOM   3868  HE2 PHE B  91      -2.108   4.204 -30.649  1.00 97.74           H  
ATOM   3869  CZ  PHE B  91      -3.584   3.550 -29.199  1.00 97.74           C  
ATOM   3870  HZ  PHE B  91      -4.039   4.523 -29.087  1.00 97.74           H  
ATOM   3871  N   LEU B  92      -0.840  -2.919 -27.869  1.00 97.64           N  
ATOM   3872  H   LEU B  92      -1.674  -2.641 -27.371  1.00 97.64           H  
ATOM   3873  CA  LEU B  92      -0.549  -4.340 -28.004  1.00 97.64           C  
ATOM   3874  HA  LEU B  92       0.531  -4.481 -28.024  1.00 97.64           H  
ATOM   3875  C   LEU B  92      -1.108  -4.866 -29.328  1.00 97.64           C  
ATOM   3876  CB  LEU B  92      -1.132  -5.129 -26.821  1.00 97.64           C  
ATOM   3877  HB2 LEU B  92      -2.210  -4.966 -26.806  1.00 97.64           H  
ATOM   3878  HB3 LEU B  92      -0.950  -6.190 -26.989  1.00 97.64           H  
ATOM   3879  O   LEU B  92      -2.294  -4.703 -29.624  1.00 97.64           O  
ATOM   3880  CG  LEU B  92      -0.584  -4.747 -25.440  1.00 97.64           C  
ATOM   3881  HG  LEU B  92      -0.814  -3.701 -25.234  1.00 97.64           H  
ATOM   3882  CD1 LEU B  92      -1.258  -5.602 -24.370  1.00 97.64           C  
ATOM   3883 HD11 LEU B  92      -2.335  -5.437 -24.400  1.00 97.64           H  
ATOM   3884 HD12 LEU B  92      -1.041  -6.657 -24.536  1.00 97.64           H  
ATOM   3885 HD13 LEU B  92      -0.893  -5.309 -23.385  1.00 97.64           H  
ATOM   3886  CD2 LEU B  92       0.926  -4.938 -25.348  1.00 97.64           C  
ATOM   3887 HD21 LEU B  92       1.425  -4.233 -26.013  1.00 97.64           H  
ATOM   3888 HD22 LEU B  92       1.253  -4.733 -24.329  1.00 97.64           H  
ATOM   3889 HD23 LEU B  92       1.201  -5.956 -25.626  1.00 97.64           H  
ATOM   3890  N   ASP B  93      -0.256  -5.569 -30.066  1.00 85.33           N  
ATOM   3891  H   ASP B  93       0.723  -5.504 -29.826  1.00 85.33           H  
ATOM   3892  CA  ASP B  93      -0.511  -6.152 -31.384  1.00 85.33           C  
ATOM   3893  HA  ASP B  93      -0.634  -5.356 -32.118  1.00 85.33           H  
ATOM   3894  C   ASP B  93      -1.758  -7.052 -31.400  1.00 85.33           C  
ATOM   3895  CB  ASP B  93       0.691  -7.037 -31.778  1.00 85.33           C  
ATOM   3896  HB2 ASP B  93       0.566  -7.317 -32.824  1.00 85.33           H  
ATOM   3897  HB3 ASP B  93       0.646  -7.957 -31.195  1.00 85.33           H  
ATOM   3898  O   ASP B  93      -2.531  -7.061 -32.354  1.00 85.33           O  
ATOM   3899  CG  ASP B  93       2.108  -6.472 -31.589  1.00 85.33           C  
ATOM   3900  OD1 ASP B  93       2.333  -5.526 -30.795  1.00 85.33           O  
ATOM   3901  OD2 ASP B  93       3.001  -7.058 -32.227  1.00 85.33           O  
ATOM   3902  N   ALA B  94      -1.942  -7.825 -30.326  1.00 88.65           N  
ATOM   3903  H   ALA B  94      -1.243  -7.755 -29.600  1.00 88.65           H  
ATOM   3904  CA  ALA B  94      -2.962  -8.859 -30.208  1.00 88.65           C  
ATOM   3905  HA  ALA B  94      -3.711  -8.696 -30.982  1.00 88.65           H  
ATOM   3906  C   ALA B  94      -3.706  -8.780 -28.865  1.00 88.65           C  
ATOM   3907  CB  ALA B  94      -2.312 -10.225 -30.476  1.00 88.65           C  
ATOM   3908  HB1 ALA B  94      -1.827 -10.218 -31.452  1.00 88.65           H  
ATOM   3909  HB2 ALA B  94      -3.071 -11.007 -30.466  1.00 88.65           H  
ATOM   3910  HB3 ALA B  94      -1.568 -10.442 -29.709  1.00 88.65           H  
ATOM   3911  O   ALA B  94      -3.953  -9.802 -28.232  1.00 88.65           O  
ATOM   3912  N   ALA B  95      -4.100  -7.576 -28.426  1.00 93.20           N  
ATOM   3913  H   ALA B  95      -3.817  -6.762 -28.954  1.00 93.20           H  
ATOM   3914  CA  ALA B  95      -4.842  -7.384 -27.167  1.00 93.20           C  
ATOM   3915  HA  ALA B  95      -4.201  -7.675 -26.335  1.00 93.20           H  
ATOM   3916  C   ALA B  95      -6.139  -8.219 -27.068  1.00 93.20           C  
ATOM   3917  CB  ALA B  95      -5.193  -5.899 -27.024  1.00 93.20           C  
ATOM   3918  HB1 ALA B  95      -5.649  -5.724 -26.050  1.00 93.20           H  
ATOM   3919  HB2 ALA B  95      -4.297  -5.284 -27.102  1.00 93.20           H  
ATOM   3920  HB3 ALA B  95      -5.896  -5.604 -27.804  1.00 93.20           H  
ATOM   3921  O   ALA B  95      -6.596  -8.539 -25.975  1.00 93.20           O  
ATOM   3922  N   ALA B  96      -6.750  -8.557 -28.209  1.00 93.77           N  
ATOM   3923  H   ALA B  96      -6.336  -8.245 -29.076  1.00 93.77           H  
ATOM   3924  CA  ALA B  96      -7.952  -9.385 -28.271  1.00 93.77           C  
ATOM   3925  HA  ALA B  96      -8.549  -9.193 -27.380  1.00 93.77           H  
ATOM   3926  C   ALA B  96      -7.667 -10.900 -28.300  1.00 93.77           C  
ATOM   3927  CB  ALA B  96      -8.768  -8.944 -29.493  1.00 93.77           C  
ATOM   3928  HB1 ALA B  96      -9.700  -9.507 -29.538  1.00 93.77           H  
ATOM   3929  HB2 ALA B  96      -9.000  -7.881 -29.422  1.00 93.77           H  
ATOM   3930  HB3 ALA B  96      -8.201  -9.124 -30.406  1.00 93.77           H  
ATOM   3931  O   ALA B  96      -8.604 -11.679 -28.101  1.00 93.77           O  
ATOM   3932  N   GLY B  97      -6.424 -11.315 -28.567  1.00 95.43           N  
ATOM   3933  H   GLY B  97      -5.679 -10.634 -28.551  1.00 95.43           H  
ATOM   3934  CA  GLY B  97      -6.013 -12.718 -28.624  1.00 95.43           C  
ATOM   3935  HA2 GLY B  97      -6.716 -13.279 -29.240  1.00 95.43           H  
ATOM   3936  HA3 GLY B  97      -5.022 -12.789 -29.072  1.00 95.43           H  
ATOM   3937  C   GLY B  97      -5.947 -13.340 -27.231  1.00 95.43           C  
ATOM   3938  O   GLY B  97      -5.479 -12.701 -26.293  1.00 95.43           O  
ATOM   3939  N   PHE B  98      -6.465 -14.562 -27.094  1.00 96.85           N  
ATOM   3940  H   PHE B  98      -6.835 -15.040 -27.903  1.00 96.85           H  
ATOM   3941  CA  PHE B  98      -6.464 -15.305 -25.833  1.00 96.85           C  
ATOM   3942  HA  PHE B  98      -5.491 -15.190 -25.356  1.00 96.85           H  
ATOM   3943  C   PHE B  98      -6.738 -16.795 -26.067  1.00 96.85           C  
ATOM   3944  CB  PHE B  98      -7.553 -14.720 -24.921  1.00 96.85           C  
ATOM   3945  HB2 PHE B  98      -8.512 -14.780 -25.435  1.00 96.85           H  
ATOM   3946  HB3 PHE B  98      -7.332 -13.666 -24.750  1.00 96.85           H  
ATOM   3947  O   PHE B  98      -7.714 -17.128 -26.751  1.00 96.85           O  
ATOM   3948  CG  PHE B  98      -7.667 -15.387 -23.566  1.00 96.85           C  
ATOM   3949  CD1 PHE B  98      -8.891 -15.932 -23.136  1.00 96.85           C  
ATOM   3950  HD1 PHE B  98      -9.754 -15.905 -23.785  1.00 96.85           H  
ATOM   3951  CD2 PHE B  98      -6.547 -15.432 -22.719  1.00 96.85           C  
ATOM   3952  HD2 PHE B  98      -5.605 -15.007 -23.034  1.00 96.85           H  
ATOM   3953  CE1 PHE B  98      -8.991 -16.517 -21.861  1.00 96.85           C  
ATOM   3954  HE1 PHE B  98      -9.928 -16.938 -21.526  1.00 96.85           H  
ATOM   3955  CE2 PHE B  98      -6.642 -16.029 -21.455  1.00 96.85           C  
ATOM   3956  HE2 PHE B  98      -5.773 -16.074 -20.815  1.00 96.85           H  
ATOM   3957  CZ  PHE B  98      -7.860 -16.573 -21.027  1.00 96.85           C  
ATOM   3958  HZ  PHE B  98      -7.907 -17.039 -20.054  1.00 96.85           H  
ATOM   3959  N   ASP B  99      -5.953 -17.692 -25.468  1.00 97.06           N  
ATOM   3960  H   ASP B  99      -5.150 -17.362 -24.951  1.00 97.06           H  
ATOM   3961  CA  ASP B  99      -6.246 -19.133 -25.478  1.00 97.06           C  
ATOM   3962  HA  ASP B  99      -6.711 -19.364 -26.436  1.00 97.06           H  
ATOM   3963  C   ASP B  99      -7.273 -19.504 -24.396  1.00 97.06           C  
ATOM   3964  CB  ASP B  99      -4.979 -19.998 -25.432  1.00 97.06           C  
ATOM   3965  HB2 ASP B  99      -4.264 -19.607 -26.155  1.00 97.06           H  
ATOM   3966  HB3 ASP B  99      -4.528 -19.946 -24.441  1.00 97.06           H  
ATOM   3967  O   ASP B  99      -6.974 -20.080 -23.349  1.00 97.06           O  
ATOM   3968  CG  ASP B  99      -5.289 -21.465 -25.794  1.00 97.06           C  
ATOM   3969  OD1 ASP B  99      -6.477 -21.882 -25.728  1.00 97.06           O  
ATOM   3970  OD2 ASP B  99      -4.338 -22.193 -26.152  1.00 97.06           O  
ATOM   3971  N   ALA B 100      -8.539 -19.178 -24.665  1.00 95.70           N  
ATOM   3972  H   ALA B 100      -8.705 -18.634 -25.499  1.00 95.70           H  
ATOM   3973  CA  ALA B 100      -9.635 -19.463 -23.744  1.00 95.70           C  
ATOM   3974  HA  ALA B 100      -9.450 -18.922 -22.816  1.00 95.70           H  
ATOM   3975  C   ALA B 100      -9.732 -20.959 -23.377  1.00 95.70           C  
ATOM   3976  CB  ALA B 100     -10.932 -18.944 -24.377  1.00 95.70           C  
ATOM   3977  HB1 ALA B 100     -10.805 -17.905 -24.680  1.00 95.70           H  
ATOM   3978  HB2 ALA B 100     -11.189 -19.545 -25.250  1.00 95.70           H  
ATOM   3979  HB3 ALA B 100     -11.739 -19.002 -23.648  1.00 95.70           H  
ATOM   3980  O   ALA B 100      -9.993 -21.296 -22.221  1.00 95.70           O  
ATOM   3981  N   GLY B 101      -9.476 -21.856 -24.338  1.00 92.12           N  
ATOM   3982  H   GLY B 101      -9.045 -21.517 -25.187  1.00 92.12           H  
ATOM   3983  CA  GLY B 101      -9.539 -23.304 -24.131  1.00 92.12           C  
ATOM   3984  HA2 GLY B 101     -10.515 -23.574 -23.728  1.00 92.12           H  
ATOM   3985  HA3 GLY B 101      -9.394 -23.802 -25.089  1.00 92.12           H  
ATOM   3986  C   GLY B 101      -8.460 -23.805 -23.173  1.00 92.12           C  
ATOM   3987  O   GLY B 101      -8.739 -24.654 -22.322  1.00 92.12           O  
ATOM   3988  N   PHE B 102      -7.257 -23.235 -23.246  1.00 95.66           N  
ATOM   3989  H   PHE B 102      -7.065 -22.575 -23.986  1.00 95.66           H  
ATOM   3990  CA  PHE B 102      -6.175 -23.547 -22.322  1.00 95.66           C  
ATOM   3991  HA  PHE B 102      -5.949 -24.610 -22.415  1.00 95.66           H  
ATOM   3992  C   PHE B 102      -6.559 -23.276 -20.862  1.00 95.66           C  
ATOM   3993  CB  PHE B 102      -4.922 -22.781 -22.731  1.00 95.66           C  
ATOM   3994  HB2 PHE B 102      -5.094 -21.707 -22.655  1.00 95.66           H  
ATOM   3995  HB3 PHE B 102      -4.698 -23.024 -23.770  1.00 95.66           H  
ATOM   3996  O   PHE B 102      -6.362 -24.145 -20.007  1.00 95.66           O  
ATOM   3997  CG  PHE B 102      -3.715 -23.149 -21.911  1.00 95.66           C  
ATOM   3998  CD1 PHE B 102      -3.410 -22.425 -20.746  1.00 95.66           C  
ATOM   3999  HD1 PHE B 102      -4.025 -21.591 -20.441  1.00 95.66           H  
ATOM   4000  CD2 PHE B 102      -2.902 -24.222 -22.318  1.00 95.66           C  
ATOM   4001  HD2 PHE B 102      -3.123 -24.750 -23.233  1.00 95.66           H  
ATOM   4002  CE1 PHE B 102      -2.281 -22.769 -19.992  1.00 95.66           C  
ATOM   4003  HE1 PHE B 102      -2.023 -22.193 -19.115  1.00 95.66           H  
ATOM   4004  CE2 PHE B 102      -1.774 -24.569 -21.559  1.00 95.66           C  
ATOM   4005  HE2 PHE B 102      -1.120 -25.368 -21.877  1.00 95.66           H  
ATOM   4006  CZ  PHE B 102      -1.466 -23.836 -20.403  1.00 95.66           C  
ATOM   4007  HZ  PHE B 102      -0.574 -24.080 -19.845  1.00 95.66           H  
ATOM   4008  N   PHE B 103      -7.205 -22.140 -20.593  1.00 94.33           N  
ATOM   4009  H   PHE B 103      -7.310 -21.473 -21.344  1.00 94.33           H  
ATOM   4010  CA  PHE B 103      -7.644 -21.750 -19.248  1.00 94.33           C  
ATOM   4011  HA  PHE B 103      -6.918 -22.159 -18.545  1.00 94.33           H  
ATOM   4012  C   PHE B 103      -9.013 -22.317 -18.831  1.00 94.33           C  
ATOM   4013  CB  PHE B 103      -7.572 -20.225 -19.103  1.00 94.33           C  
ATOM   4014  HB2 PHE B 103      -8.186 -19.765 -19.877  1.00 94.33           H  
ATOM   4015  HB3 PHE B 103      -7.976 -19.932 -18.133  1.00 94.33           H  
ATOM   4016  O   PHE B 103      -9.499 -22.019 -17.742  1.00 94.33           O  
ATOM   4017  CG  PHE B 103      -6.155 -19.703 -19.196  1.00 94.33           C  
ATOM   4018  CD1 PHE B 103      -5.294 -19.791 -18.088  1.00 94.33           C  
ATOM   4019  HD1 PHE B 103      -5.672 -20.155 -17.144  1.00 94.33           H  
ATOM   4020  CD2 PHE B 103      -5.672 -19.188 -20.408  1.00 94.33           C  
ATOM   4021  HD2 PHE B 103      -6.325 -19.096 -21.264  1.00 94.33           H  
ATOM   4022  CE1 PHE B 103      -3.946 -19.410 -18.202  1.00 94.33           C  
ATOM   4023  HE1 PHE B 103      -3.284 -19.486 -17.353  1.00 94.33           H  
ATOM   4024  CE2 PHE B 103      -4.327 -18.811 -20.528  1.00 94.33           C  
ATOM   4025  HE2 PHE B 103      -3.961 -18.462 -21.482  1.00 94.33           H  
ATOM   4026  CZ  PHE B 103      -3.459 -18.933 -19.429  1.00 94.33           C  
ATOM   4027  HZ  PHE B 103      -2.415 -18.674 -19.527  1.00 94.33           H  
ATOM   4028  N   GLY B 104      -9.654 -23.138 -19.671  1.00 90.66           N  
ATOM   4029  H   GLY B 104      -9.225 -23.341 -20.563  1.00 90.66           H  
ATOM   4030  CA  GLY B 104     -10.988 -23.684 -19.390  1.00 90.66           C  
ATOM   4031  HA2 GLY B 104     -11.208 -24.459 -20.125  1.00 90.66           H  
ATOM   4032  HA3 GLY B 104     -10.993 -24.133 -18.397  1.00 90.66           H  
ATOM   4033  C   GLY B 104     -12.116 -22.644 -19.448  1.00 90.66           C  
ATOM   4034  O   GLY B 104     -13.190 -22.872 -18.896  1.00 90.66           O  
ATOM   4035  N   ILE B 105     -11.889 -21.512 -20.117  1.00 92.74           N  
ATOM   4036  H   ILE B 105     -11.016 -21.436 -20.621  1.00 92.74           H  
ATOM   4037  CA  ILE B 105     -12.843 -20.411 -20.266  1.00 92.74           C  
ATOM   4038  HA  ILE B 105     -13.543 -20.436 -19.431  1.00 92.74           H  
ATOM   4039  C   ILE B 105     -13.644 -20.609 -21.554  1.00 92.74           C  
ATOM   4040  CB  ILE B 105     -12.097 -19.059 -20.199  1.00 92.74           C  
ATOM   4041  HB  ILE B 105     -11.261 -19.090 -20.897  1.00 92.74           H  
ATOM   4042  O   ILE B 105     -13.102 -20.875 -22.629  1.00 92.74           O  
ATOM   4043  CG1 ILE B 105     -11.558 -18.844 -18.765  1.00 92.74           C  
ATOM   4044 HG12 ILE B 105     -11.099 -19.761 -18.397  1.00 92.74           H  
ATOM   4045 HG13 ILE B 105     -12.386 -18.602 -18.098  1.00 92.74           H  
ATOM   4046  CG2 ILE B 105     -13.011 -17.881 -20.584  1.00 92.74           C  
ATOM   4047 HG21 ILE B 105     -13.393 -18.009 -21.597  1.00 92.74           H  
ATOM   4048 HG22 ILE B 105     -13.841 -17.817 -19.881  1.00 92.74           H  
ATOM   4049 HG23 ILE B 105     -12.456 -16.943 -20.560  1.00 92.74           H  
ATOM   4050  CD1 ILE B 105     -10.496 -17.749 -18.659  1.00 92.74           C  
ATOM   4051 HD11 ILE B 105      -9.636 -18.038 -19.263  1.00 92.74           H  
ATOM   4052 HD12 ILE B 105     -10.882 -16.790 -19.003  1.00 92.74           H  
ATOM   4053 HD13 ILE B 105     -10.181 -17.653 -17.619  1.00 92.74           H  
ATOM   4054  N   SER B 106     -14.968 -20.465 -21.474  1.00 90.19           N  
ATOM   4055  H   SER B 106     -15.362 -20.211 -20.580  1.00 90.19           H  
ATOM   4056  CA  SER B 106     -15.812 -20.598 -22.667  1.00 90.19           C  
ATOM   4057  HA  SER B 106     -15.512 -21.522 -23.161  1.00 90.19           H  
ATOM   4058  C   SER B 106     -15.595 -19.423 -23.634  1.00 90.19           C  
ATOM   4059  CB  SER B 106     -17.290 -20.740 -22.294  1.00 90.19           C  
ATOM   4060  HB2 SER B 106     -17.394 -21.458 -21.481  1.00 90.19           H  
ATOM   4061  HB3 SER B 106     -17.832 -21.121 -23.160  1.00 90.19           H  
ATOM   4062  O   SER B 106     -15.394 -18.298 -23.179  1.00 90.19           O  
ATOM   4063  OG  SER B 106     -17.862 -19.500 -21.917  1.00 90.19           O  
ATOM   4064  HG  SER B 106     -17.469 -19.244 -21.079  1.00 90.19           H  
ATOM   4065  N   PRO B 107     -15.752 -19.598 -24.961  1.00 90.74           N  
ATOM   4066  CA  PRO B 107     -15.642 -18.483 -25.907  1.00 90.74           C  
ATOM   4067  HA  PRO B 107     -14.613 -18.121 -25.903  1.00 90.74           H  
ATOM   4068  C   PRO B 107     -16.585 -17.312 -25.592  1.00 90.74           C  
ATOM   4069  CB  PRO B 107     -15.964 -19.088 -27.277  1.00 90.74           C  
ATOM   4070  HB2 PRO B 107     -17.035 -19.032 -27.473  1.00 90.74           H  
ATOM   4071  HB3 PRO B 107     -15.406 -18.596 -28.073  1.00 90.74           H  
ATOM   4072  O   PRO B 107     -16.262 -16.158 -25.854  1.00 90.74           O  
ATOM   4073  CG  PRO B 107     -15.557 -20.552 -27.122  1.00 90.74           C  
ATOM   4074  HG2 PRO B 107     -14.481 -20.648 -27.268  1.00 90.74           H  
ATOM   4075  HG3 PRO B 107     -16.096 -21.200 -27.812  1.00 90.74           H  
ATOM   4076  CD  PRO B 107     -15.900 -20.862 -25.666  1.00 90.74           C  
ATOM   4077  HD2 PRO B 107     -15.215 -21.618 -25.283  1.00 90.74           H  
ATOM   4078  HD3 PRO B 107     -16.931 -21.206 -25.590  1.00 90.74           H  
ATOM   4079  N   ARG B 108     -17.758 -17.602 -25.007  1.00 89.06           N  
ATOM   4080  H   ARG B 108     -17.914 -18.561 -24.734  1.00 89.06           H  
ATOM   4081  CA  ARG B 108     -18.754 -16.587 -24.641  1.00 89.06           C  
ATOM   4082  HA  ARG B 108     -18.821 -15.870 -25.459  1.00 89.06           H  
ATOM   4083  C   ARG B 108     -18.331 -15.779 -23.415  1.00 89.06           C  
ATOM   4084  CB  ARG B 108     -20.116 -17.266 -24.427  1.00 89.06           C  
ATOM   4085  HB2 ARG B 108     -20.206 -17.588 -23.389  1.00 89.06           H  
ATOM   4086  HB3 ARG B 108     -20.187 -18.148 -25.064  1.00 89.06           H  
ATOM   4087  O   ARG B 108     -18.606 -14.588 -23.362  1.00 89.06           O  
ATOM   4088  CG  ARG B 108     -21.265 -16.323 -24.804  1.00 89.06           C  
ATOM   4089  HG2 ARG B 108     -21.202 -16.110 -25.871  1.00 89.06           H  
ATOM   4090  HG3 ARG B 108     -21.172 -15.381 -24.262  1.00 89.06           H  
ATOM   4091  CD  ARG B 108     -22.632 -16.950 -24.509  1.00 89.06           C  
ATOM   4092  HD2 ARG B 108     -22.647 -17.980 -24.865  1.00 89.06           H  
ATOM   4093  HD3 ARG B 108     -23.384 -16.377 -25.053  1.00 89.06           H  
ATOM   4094  NE  ARG B 108     -22.939 -16.900 -23.067  1.00 89.06           N  
ATOM   4095  HE  ARG B 108     -22.185 -16.622 -22.455  1.00 89.06           H  
ATOM   4096  NH1 ARG B 108     -25.160 -17.455 -23.175  1.00 89.06           N  
ATOM   4097 HH11 ARG B 108     -25.045 -17.650 -24.159  1.00 89.06           H  
ATOM   4098 HH12 ARG B 108     -26.048 -17.564 -22.706  1.00 89.06           H  
ATOM   4099  NH2 ARG B 108     -24.268 -16.802 -21.229  1.00 89.06           N  
ATOM   4100 HH21 ARG B 108     -23.520 -16.370 -20.705  1.00 89.06           H  
ATOM   4101 HH22 ARG B 108     -25.177 -16.810 -20.789  1.00 89.06           H  
ATOM   4102  CZ  ARG B 108     -24.117 -17.058 -22.497  1.00 89.06           C  
ATOM   4103  N   GLU B 109     -17.680 -16.425 -22.453  1.00 88.49           N  
ATOM   4104  H   GLU B 109     -17.451 -17.399 -22.589  1.00 88.49           H  
ATOM   4105  CA  GLU B 109     -17.073 -15.751 -21.305  1.00 88.49           C  
ATOM   4106  HA  GLU B 109     -17.775 -15.029 -20.887  1.00 88.49           H  
ATOM   4107  C   GLU B 109     -15.822 -14.979 -21.731  1.00 88.49           C  
ATOM   4108  CB  GLU B 109     -16.755 -16.784 -20.222  1.00 88.49           C  
ATOM   4109  HB2 GLU B 109     -17.672 -17.317 -19.971  1.00 88.49           H  
ATOM   4110  HB3 GLU B 109     -16.041 -17.502 -20.625  1.00 88.49           H  
ATOM   4111  O   GLU B 109     -15.694 -13.820 -21.369  1.00 88.49           O  
ATOM   4112  CG  GLU B 109     -16.186 -16.143 -18.945  1.00 88.49           C  
ATOM   4113  HG2 GLU B 109     -15.285 -15.583 -19.198  1.00 88.49           H  
ATOM   4114  HG3 GLU B 109     -16.921 -15.445 -18.546  1.00 88.49           H  
ATOM   4115  CD  GLU B 109     -15.824 -17.179 -17.873  1.00 88.49           C  
ATOM   4116  OE1 GLU B 109     -15.383 -16.744 -16.780  1.00 88.49           O  
ATOM   4117  OE2 GLU B 109     -15.980 -18.390 -18.165  1.00 88.49           O  
ATOM   4118  N   ALA B 110     -14.961 -15.552 -22.579  1.00 94.63           N  
ATOM   4119  H   ALA B 110     -15.090 -16.526 -22.813  1.00 94.63           H  
ATOM   4120  CA  ALA B 110     -13.770 -14.875 -23.096  1.00 94.63           C  
ATOM   4121  HA  ALA B 110     -13.143 -14.583 -22.254  1.00 94.63           H  
ATOM   4122  C   ALA B 110     -14.105 -13.601 -23.890  1.00 94.63           C  
ATOM   4123  CB  ALA B 110     -12.988 -15.859 -23.972  1.00 94.63           C  
ATOM   4124  HB1 ALA B 110     -13.597 -16.179 -24.818  1.00 94.63           H  
ATOM   4125  HB2 ALA B 110     -12.087 -15.373 -24.347  1.00 94.63           H  
ATOM   4126  HB3 ALA B 110     -12.698 -16.729 -23.383  1.00 94.63           H  
ATOM   4127  O   ALA B 110     -13.373 -12.619 -23.806  1.00 94.63           O  
ATOM   4128  N   LEU B 111     -15.215 -13.608 -24.641  1.00 93.21           N  
ATOM   4129  H   LEU B 111     -15.718 -14.477 -24.742  1.00 93.21           H  
ATOM   4130  CA  LEU B 111     -15.719 -12.422 -25.338  1.00 93.21           C  
ATOM   4131  HA  LEU B 111     -14.884 -11.946 -25.851  1.00 93.21           H  
ATOM   4132  C   LEU B 111     -16.312 -11.385 -24.375  1.00 93.21           C  
ATOM   4133  CB  LEU B 111     -16.781 -12.859 -26.364  1.00 93.21           C  
ATOM   4134  HB2 LEU B 111     -17.674 -13.166 -25.818  1.00 93.21           H  
ATOM   4135  HB3 LEU B 111     -16.413 -13.724 -26.915  1.00 93.21           H  
ATOM   4136  O   LEU B 111     -16.323 -10.206 -24.691  1.00 93.21           O  
ATOM   4137  CG  LEU B 111     -17.158 -11.762 -27.381  1.00 93.21           C  
ATOM   4138  HG  LEU B 111     -17.351 -10.814 -26.879  1.00 93.21           H  
ATOM   4139  CD1 LEU B 111     -16.052 -11.566 -28.421  1.00 93.21           C  
ATOM   4140 HD11 LEU B 111     -15.842 -12.503 -28.936  1.00 93.21           H  
ATOM   4141 HD12 LEU B 111     -16.358 -10.810 -29.144  1.00 93.21           H  
ATOM   4142 HD13 LEU B 111     -15.145 -11.213 -27.929  1.00 93.21           H  
ATOM   4143  CD2 LEU B 111     -18.441 -12.151 -28.117  1.00 93.21           C  
ATOM   4144 HD21 LEU B 111     -19.252 -12.251 -27.396  1.00 93.21           H  
ATOM   4145 HD22 LEU B 111     -18.701 -11.368 -28.829  1.00 93.21           H  
ATOM   4146 HD23 LEU B 111     -18.296 -13.095 -28.644  1.00 93.21           H  
ATOM   4147  N   ALA B 112     -16.845 -11.810 -23.230  1.00 91.46           N  
ATOM   4148  H   ALA B 112     -16.791 -12.791 -22.995  1.00 91.46           H  
ATOM   4149  CA  ALA B 112     -17.353 -10.887 -22.225  1.00 91.46           C  
ATOM   4150  HA  ALA B 112     -17.817 -10.038 -22.726  1.00 91.46           H  
ATOM   4151  C   ALA B 112     -16.233 -10.328 -21.338  1.00 91.46           C  
ATOM   4152  CB  ALA B 112     -18.432 -11.600 -21.409  1.00 91.46           C  
ATOM   4153  HB1 ALA B 112     -18.813 -10.908 -20.658  1.00 91.46           H  
ATOM   4154  HB2 ALA B 112     -19.247 -11.912 -22.062  1.00 91.46           H  
ATOM   4155  HB3 ALA B 112     -18.010 -12.470 -20.906  1.00 91.46           H  
ATOM   4156  O   ALA B 112     -16.323  -9.181 -20.920  1.00 91.46           O  
ATOM   4157  N   MET B 113     -15.196 -11.124 -21.060  1.00 94.46           N  
ATOM   4158  H   MET B 113     -15.218 -12.061 -21.437  1.00 94.46           H  
ATOM   4159  CA  MET B 113     -14.067 -10.788 -20.195  1.00 94.46           C  
ATOM   4160  HA  MET B 113     -14.443 -10.521 -19.207  1.00 94.46           H  
ATOM   4161  C   MET B 113     -13.262  -9.603 -20.721  1.00 94.46           C  
ATOM   4162  CB  MET B 113     -13.117 -11.989 -20.051  1.00 94.46           C  
ATOM   4163  HB2 MET B 113     -12.116 -11.614 -19.837  1.00 94.46           H  
ATOM   4164  HB3 MET B 113     -13.074 -12.540 -20.990  1.00 94.46           H  
ATOM   4165  O   MET B 113     -12.811  -9.594 -21.874  1.00 94.46           O  
ATOM   4166  CG  MET B 113     -13.503 -12.932 -18.910  1.00 94.46           C  
ATOM   4167  HG2 MET B 113     -14.547 -13.219 -19.032  1.00 94.46           H  
ATOM   4168  HG3 MET B 113     -13.405 -12.401 -17.963  1.00 94.46           H  
ATOM   4169  SD  MET B 113     -12.505 -14.448 -18.839  1.00 94.46           S  
ATOM   4170  CE  MET B 113     -10.851 -13.783 -18.507  1.00 94.46           C  
ATOM   4171  HE1 MET B 113     -10.541 -13.121 -19.316  1.00 94.46           H  
ATOM   4172  HE2 MET B 113     -10.134 -14.599 -18.419  1.00 94.46           H  
ATOM   4173  HE3 MET B 113     -10.870 -13.216 -17.576  1.00 94.46           H  
ATOM   4174  N   ASP B 114     -12.970  -8.675 -19.809  1.00 95.43           N  
ATOM   4175  H   ASP B 114     -13.372  -8.735 -18.884  1.00 95.43           H  
ATOM   4176  CA  ASP B 114     -11.987  -7.624 -20.027  1.00 95.43           C  
ATOM   4177  HA  ASP B 114     -12.400  -6.954 -20.781  1.00 95.43           H  
ATOM   4178  C   ASP B 114     -10.666  -8.256 -20.525  1.00 95.43           C  
ATOM   4179  CB  ASP B 114     -11.806  -6.802 -18.733  1.00 95.43           C  
ATOM   4180  HB2 ASP B 114     -11.446  -7.458 -17.941  1.00 95.43           H  
ATOM   4181  HB3 ASP B 114     -12.779  -6.411 -18.437  1.00 95.43           H  
ATOM   4182  O   ASP B 114     -10.142  -9.180 -19.885  1.00 95.43           O  
ATOM   4183  CG  ASP B 114     -10.839  -5.615 -18.865  1.00 95.43           C  
ATOM   4184  OD1 ASP B 114     -10.154  -5.520 -19.904  1.00 95.43           O  
ATOM   4185  OD2 ASP B 114     -10.729  -4.816 -17.911  1.00 95.43           O  
ATOM   4186  N   PRO B 115     -10.119  -7.814 -21.677  1.00 97.13           N  
ATOM   4187  CA  PRO B 115      -8.806  -8.249 -22.152  1.00 97.13           C  
ATOM   4188  HA  PRO B 115      -8.858  -9.298 -22.445  1.00 97.13           H  
ATOM   4189  C   PRO B 115      -7.695  -8.122 -21.101  1.00 97.13           C  
ATOM   4190  CB  PRO B 115      -8.514  -7.405 -23.398  1.00 97.13           C  
ATOM   4191  HB2 PRO B 115      -8.778  -7.976 -24.289  1.00 97.13           H  
ATOM   4192  HB3 PRO B 115      -7.470  -7.098 -23.454  1.00 97.13           H  
ATOM   4193  O   PRO B 115      -6.759  -8.917 -21.136  1.00 97.13           O  
ATOM   4194  CG  PRO B 115      -9.450  -6.205 -23.272  1.00 97.13           C  
ATOM   4195  HG2 PRO B 115      -8.997  -5.450 -22.630  1.00 97.13           H  
ATOM   4196  HG3 PRO B 115      -9.712  -5.784 -24.242  1.00 97.13           H  
ATOM   4197  CD  PRO B 115     -10.658  -6.792 -22.564  1.00 97.13           C  
ATOM   4198  HD2 PRO B 115     -11.172  -5.988 -22.037  1.00 97.13           H  
ATOM   4199  HD3 PRO B 115     -11.332  -7.253 -23.285  1.00 97.13           H  
ATOM   4200  N   GLN B 116      -7.809  -7.218 -20.122  1.00 98.02           N  
ATOM   4201  H   GLN B 116      -8.598  -6.587 -20.125  1.00 98.02           H  
ATOM   4202  CA  GLN B 116      -6.866  -7.148 -19.002  1.00 98.02           C  
ATOM   4203  HA  GLN B 116      -5.868  -6.976 -19.406  1.00 98.02           H  
ATOM   4204  C   GLN B 116      -6.812  -8.459 -18.198  1.00 98.02           C  
ATOM   4205  CB  GLN B 116      -7.226  -5.973 -18.083  1.00 98.02           C  
ATOM   4206  HB2 GLN B 116      -6.522  -5.956 -17.251  1.00 98.02           H  
ATOM   4207  HB3 GLN B 116      -8.227  -6.119 -17.675  1.00 98.02           H  
ATOM   4208  O   GLN B 116      -5.723  -8.952 -17.911  1.00 98.02           O  
ATOM   4209  CG  GLN B 116      -7.156  -4.620 -18.803  1.00 98.02           C  
ATOM   4210  HG2 GLN B 116      -7.951  -4.539 -19.544  1.00 98.02           H  
ATOM   4211  HG3 GLN B 116      -6.202  -4.540 -19.325  1.00 98.02           H  
ATOM   4212  CD  GLN B 116      -7.275  -3.446 -17.848  1.00 98.02           C  
ATOM   4213  NE2 GLN B 116      -8.380  -3.292 -17.153  1.00 98.02           N  
ATOM   4214 HE21 GLN B 116      -8.417  -2.493 -16.537  1.00 98.02           H  
ATOM   4215 HE22 GLN B 116      -9.184  -3.878 -17.333  1.00 98.02           H  
ATOM   4216  OE1 GLN B 116      -6.362  -2.645 -17.742  1.00 98.02           O  
ATOM   4217  N   GLN B 117      -7.961  -9.079 -17.894  1.00 97.77           N  
ATOM   4218  H   GLN B 117      -8.825  -8.687 -18.241  1.00 97.77           H  
ATOM   4219  CA  GLN B 117      -8.002 -10.369 -17.188  1.00 97.77           C  
ATOM   4220  HA  GLN B 117      -7.402 -10.296 -16.281  1.00 97.77           H  
ATOM   4221  C   GLN B 117      -7.408 -11.500 -18.043  1.00 97.77           C  
ATOM   4222  CB  GLN B 117      -9.444 -10.745 -16.798  1.00 97.77           C  
ATOM   4223  HB2 GLN B 117      -9.401 -11.708 -16.290  1.00 97.77           H  
ATOM   4224  HB3 GLN B 117     -10.045 -10.863 -17.699  1.00 97.77           H  
ATOM   4225  O   GLN B 117      -6.719 -12.378 -17.527  1.00 97.77           O  
ATOM   4226  CG  GLN B 117     -10.147  -9.742 -15.867  1.00 97.77           C  
ATOM   4227  HG2 GLN B 117     -10.327  -8.813 -16.408  1.00 97.77           H  
ATOM   4228  HG3 GLN B 117      -9.495  -9.514 -15.023  1.00 97.77           H  
ATOM   4229  CD  GLN B 117     -11.485 -10.256 -15.322  1.00 97.77           C  
ATOM   4230  NE2 GLN B 117     -12.218  -9.445 -14.595  1.00 97.77           N  
ATOM   4231 HE21 GLN B 117     -11.922  -8.505 -14.374  1.00 97.77           H  
ATOM   4232 HE22 GLN B 117     -13.128  -9.769 -14.299  1.00 97.77           H  
ATOM   4233  OE1 GLN B 117     -11.888 -11.402 -15.511  1.00 97.77           O  
ATOM   4234  N   ARG B 118      -7.664 -11.472 -19.358  1.00 98.09           N  
ATOM   4235  H   ARG B 118      -8.205 -10.692 -19.704  1.00 98.09           H  
ATOM   4236  CA  ARG B 118      -7.150 -12.462 -20.320  1.00 98.09           C  
ATOM   4237  HA  ARG B 118      -7.387 -13.468 -19.974  1.00 98.09           H  
ATOM   4238  C   ARG B 118      -5.625 -12.421 -20.413  1.00 98.09           C  
ATOM   4239  CB  ARG B 118      -7.798 -12.235 -21.696  1.00 98.09           C  
ATOM   4240  HB2 ARG B 118      -7.292 -12.864 -22.429  1.00 98.09           H  
ATOM   4241  HB3 ARG B 118      -7.672 -11.198 -22.008  1.00 98.09           H  
ATOM   4242  O   ARG B 118      -4.971 -13.450 -20.277  1.00 98.09           O  
ATOM   4243  CG  ARG B 118      -9.290 -12.594 -21.668  1.00 98.09           C  
ATOM   4244  HG2 ARG B 118      -9.386 -13.607 -21.277  1.00 98.09           H  
ATOM   4245  HG3 ARG B 118      -9.823 -11.912 -21.006  1.00 98.09           H  
ATOM   4246  CD  ARG B 118      -9.945 -12.566 -23.050  1.00 98.09           C  
ATOM   4247  HD2 ARG B 118      -9.243 -12.969 -23.779  1.00 98.09           H  
ATOM   4248  HD3 ARG B 118     -10.818 -13.217 -23.021  1.00 98.09           H  
ATOM   4249  NE  ARG B 118     -10.398 -11.219 -23.437  1.00 98.09           N  
ATOM   4250  HE  ARG B 118     -10.812 -10.650 -22.713  1.00 98.09           H  
ATOM   4251  NH1 ARG B 118     -10.180 -11.488 -25.702  1.00 98.09           N  
ATOM   4252 HH11 ARG B 118      -9.675 -12.344 -25.523  1.00 98.09           H  
ATOM   4253 HH12 ARG B 118     -10.133 -11.112 -26.638  1.00 98.09           H  
ATOM   4254  NH2 ARG B 118     -11.099  -9.619 -24.871  1.00 98.09           N  
ATOM   4255 HH21 ARG B 118     -11.561  -9.189 -24.083  1.00 98.09           H  
ATOM   4256 HH22 ARG B 118     -11.295  -9.310 -25.812  1.00 98.09           H  
ATOM   4257  CZ  ARG B 118     -10.552 -10.781 -24.670  1.00 98.09           C  
ATOM   4258  N   LEU B 119      -5.065 -11.225 -20.575  1.00 98.32           N  
ATOM   4259  H   LEU B 119      -5.672 -10.425 -20.677  1.00 98.32           H  
ATOM   4260  CA  LEU B 119      -3.621 -11.016 -20.657  1.00 98.32           C  
ATOM   4261  HA  LEU B 119      -3.207 -11.661 -21.433  1.00 98.32           H  
ATOM   4262  C   LEU B 119      -2.902 -11.391 -19.360  1.00 98.32           C  
ATOM   4263  CB  LEU B 119      -3.362  -9.544 -20.999  1.00 98.32           C  
ATOM   4264  HB2 LEU B 119      -3.961  -8.922 -20.334  1.00 98.32           H  
ATOM   4265  HB3 LEU B 119      -2.315  -9.322 -20.791  1.00 98.32           H  
ATOM   4266  O   LEU B 119      -1.853 -12.026 -19.408  1.00 98.32           O  
ATOM   4267  CG  LEU B 119      -3.656  -9.161 -22.458  1.00 98.32           C  
ATOM   4268  HG  LEU B 119      -4.685  -9.416 -22.713  1.00 98.32           H  
ATOM   4269  CD1 LEU B 119      -3.472  -7.655 -22.599  1.00 98.32           C  
ATOM   4270 HD11 LEU B 119      -2.432  -7.383 -22.420  1.00 98.32           H  
ATOM   4271 HD12 LEU B 119      -3.776  -7.338 -23.597  1.00 98.32           H  
ATOM   4272 HD13 LEU B 119      -4.097  -7.155 -21.859  1.00 98.32           H  
ATOM   4273  CD2 LEU B 119      -2.712  -9.848 -23.448  1.00 98.32           C  
ATOM   4274 HD21 LEU B 119      -1.677  -9.668 -23.156  1.00 98.32           H  
ATOM   4275 HD22 LEU B 119      -2.894  -9.460 -24.450  1.00 98.32           H  
ATOM   4276 HD23 LEU B 119      -2.917 -10.918 -23.453  1.00 98.32           H  
ATOM   4277  N   VAL B 120      -3.466 -11.034 -18.202  1.00 98.32           N  
ATOM   4278  H   VAL B 120      -4.313 -10.484 -18.216  1.00 98.32           H  
ATOM   4279  CA  VAL B 120      -2.858 -11.366 -16.906  1.00 98.32           C  
ATOM   4280  HA  VAL B 120      -1.824 -11.022 -16.914  1.00 98.32           H  
ATOM   4281  C   VAL B 120      -2.792 -12.878 -16.683  1.00 98.32           C  
ATOM   4282  CB  VAL B 120      -3.582 -10.629 -15.763  1.00 98.32           C  
ATOM   4283  HB  VAL B 120      -4.659 -10.759 -15.870  1.00 98.32           H  
ATOM   4284  O   VAL B 120      -1.797 -13.345 -16.133  1.00 98.32           O  
ATOM   4285  CG1 VAL B 120      -3.169 -11.119 -14.374  1.00 98.32           C  
ATOM   4286 HG11 VAL B 120      -3.672 -10.533 -13.605  1.00 98.32           H  
ATOM   4287 HG12 VAL B 120      -3.465 -12.161 -14.258  1.00 98.32           H  
ATOM   4288 HG13 VAL B 120      -2.090 -11.034 -14.247  1.00 98.32           H  
ATOM   4289  CG2 VAL B 120      -3.241  -9.137 -15.817  1.00 98.32           C  
ATOM   4290 HG21 VAL B 120      -2.183  -8.985 -15.602  1.00 98.32           H  
ATOM   4291 HG22 VAL B 120      -3.459  -8.730 -16.804  1.00 98.32           H  
ATOM   4292 HG23 VAL B 120      -3.836  -8.600 -15.078  1.00 98.32           H  
ATOM   4293  N   LEU B 121      -3.778 -13.660 -17.139  1.00 98.21           N  
ATOM   4294  H   LEU B 121      -4.572 -13.228 -17.590  1.00 98.21           H  
ATOM   4295  CA  LEU B 121      -3.730 -15.126 -17.049  1.00 98.21           C  
ATOM   4296  HA  LEU B 121      -3.560 -15.407 -16.010  1.00 98.21           H  
ATOM   4297  C   LEU B 121      -2.558 -15.723 -17.840  1.00 98.21           C  
ATOM   4298  CB  LEU B 121      -5.058 -15.726 -17.542  1.00 98.21           C  
ATOM   4299  HB2 LEU B 121      -5.370 -15.198 -18.443  1.00 98.21           H  
ATOM   4300  HB3 LEU B 121      -4.887 -16.765 -17.824  1.00 98.21           H  
ATOM   4301  O   LEU B 121      -1.775 -16.490 -17.280  1.00 98.21           O  
ATOM   4302  CG  LEU B 121      -6.204 -15.700 -16.521  1.00 98.21           C  
ATOM   4303  HG  LEU B 121      -6.357 -14.686 -16.151  1.00 98.21           H  
ATOM   4304  CD1 LEU B 121      -7.483 -16.171 -17.217  1.00 98.21           C  
ATOM   4305 HD11 LEU B 121      -7.742 -15.467 -18.008  1.00 98.21           H  
ATOM   4306 HD12 LEU B 121      -8.297 -16.224 -16.494  1.00 98.21           H  
ATOM   4307 HD13 LEU B 121      -7.324 -17.160 -17.646  1.00 98.21           H  
ATOM   4308  CD2 LEU B 121      -5.938 -16.629 -15.332  1.00 98.21           C  
ATOM   4309 HD21 LEU B 121      -6.798 -16.645 -14.663  1.00 98.21           H  
ATOM   4310 HD22 LEU B 121      -5.739 -17.642 -15.683  1.00 98.21           H  
ATOM   4311 HD23 LEU B 121      -5.078 -16.276 -14.762  1.00 98.21           H  
ATOM   4312  N   GLU B 122      -2.416 -15.346 -19.113  1.00 98.51           N  
ATOM   4313  H   GLU B 122      -3.090 -14.705 -19.505  1.00 98.51           H  
ATOM   4314  CA  GLU B 122      -1.326 -15.829 -19.976  1.00 98.51           C  
ATOM   4315  HA  GLU B 122      -1.326 -16.918 -20.003  1.00 98.51           H  
ATOM   4316  C   GLU B 122       0.045 -15.424 -19.434  1.00 98.51           C  
ATOM   4317  CB  GLU B 122      -1.520 -15.310 -21.412  1.00 98.51           C  
ATOM   4318  HB2 GLU B 122      -0.597 -15.460 -21.971  1.00 98.51           H  
ATOM   4319  HB3 GLU B 122      -1.748 -14.245 -21.388  1.00 98.51           H  
ATOM   4320  O   GLU B 122       0.924 -16.264 -19.259  1.00 98.51           O  
ATOM   4321  CG  GLU B 122      -2.647 -16.076 -22.119  1.00 98.51           C  
ATOM   4322  HG2 GLU B 122      -2.369 -17.130 -22.129  1.00 98.51           H  
ATOM   4323  HG3 GLU B 122      -3.566 -15.965 -21.544  1.00 98.51           H  
ATOM   4324  CD  GLU B 122      -2.911 -15.636 -23.565  1.00 98.51           C  
ATOM   4325  OE1 GLU B 122      -3.740 -16.294 -24.233  1.00 98.51           O  
ATOM   4326  OE2 GLU B 122      -2.315 -14.634 -24.026  1.00 98.51           O  
ATOM   4327  N   VAL B 123       0.208 -14.152 -19.078  1.00 98.56           N  
ATOM   4328  H   VAL B 123      -0.556 -13.508 -19.225  1.00 98.56           H  
ATOM   4329  CA  VAL B 123       1.496 -13.624 -18.611  1.00 98.56           C  
ATOM   4330  HA  VAL B 123       2.275 -13.947 -19.301  1.00 98.56           H  
ATOM   4331  C   VAL B 123       1.856 -14.189 -17.230  1.00 98.56           C  
ATOM   4332  CB  VAL B 123       1.451 -12.087 -18.634  1.00 98.56           C  
ATOM   4333  HB  VAL B 123       0.645 -11.757 -17.978  1.00 98.56           H  
ATOM   4334  O   VAL B 123       3.029 -14.414 -16.947  1.00 98.56           O  
ATOM   4335  CG1 VAL B 123       2.751 -11.437 -18.160  1.00 98.56           C  
ATOM   4336 HG11 VAL B 123       2.658 -10.351 -18.178  1.00 98.56           H  
ATOM   4337 HG12 VAL B 123       2.987 -11.756 -17.145  1.00 98.56           H  
ATOM   4338 HG13 VAL B 123       3.559 -11.744 -18.824  1.00 98.56           H  
ATOM   4339  CG2 VAL B 123       1.187 -11.550 -20.053  1.00 98.56           C  
ATOM   4340 HG21 VAL B 123       2.101 -11.191 -20.525  1.00 98.56           H  
ATOM   4341 HG22 VAL B 123       0.459 -10.743 -19.978  1.00 98.56           H  
ATOM   4342 HG23 VAL B 123       0.766 -12.316 -20.706  1.00 98.56           H  
ATOM   4343  N   SER B 124       0.872 -14.497 -16.375  1.00 98.70           N  
ATOM   4344  H   SER B 124      -0.082 -14.298 -16.641  1.00 98.70           H  
ATOM   4345  CA  SER B 124       1.129 -15.200 -15.107  1.00 98.70           C  
ATOM   4346  HA  SER B 124       1.925 -14.681 -14.571  1.00 98.70           H  
ATOM   4347  C   SER B 124       1.601 -16.640 -15.335  1.00 98.70           C  
ATOM   4348  CB  SER B 124      -0.105 -15.213 -14.202  1.00 98.70           C  
ATOM   4349  HB2 SER B 124       0.134 -15.748 -13.284  1.00 98.70           H  
ATOM   4350  HB3 SER B 124      -0.923 -15.730 -14.705  1.00 98.70           H  
ATOM   4351  O   SER B 124       2.526 -17.086 -14.658  1.00 98.70           O  
ATOM   4352  OG  SER B 124      -0.506 -13.894 -13.885  1.00 98.70           O  
ATOM   4353  HG  SER B 124      -0.935 -13.550 -14.671  1.00 98.70           H  
ATOM   4354  N   TRP B 125       1.019 -17.354 -16.310  1.00 98.54           N  
ATOM   4355  H   TRP B 125       0.291 -16.924 -16.862  1.00 98.54           H  
ATOM   4356  CA  TRP B 125       1.480 -18.696 -16.693  1.00 98.54           C  
ATOM   4357  HA  TRP B 125       1.441 -19.350 -15.822  1.00 98.54           H  
ATOM   4358  C   TRP B 125       2.937 -18.662 -17.162  1.00 98.54           C  
ATOM   4359  CB  TRP B 125       0.577 -19.282 -17.794  1.00 98.54           C  
ATOM   4360  HB2 TRP B 125      -0.458 -19.274 -17.453  1.00 98.54           H  
ATOM   4361  HB3 TRP B 125       0.628 -18.659 -18.687  1.00 98.54           H  
ATOM   4362  O   TRP B 125       3.784 -19.403 -16.660  1.00 98.54           O  
ATOM   4363  CG  TRP B 125       0.938 -20.680 -18.190  1.00 98.54           C  
ATOM   4364  CD1 TRP B 125       1.929 -21.034 -19.042  1.00 98.54           C  
ATOM   4365  HD1 TRP B 125       2.577 -20.347 -19.566  1.00 98.54           H  
ATOM   4366  CD2 TRP B 125       0.387 -21.931 -17.687  1.00 98.54           C  
ATOM   4367  CE2 TRP B 125       1.155 -23.008 -18.218  1.00 98.54           C  
ATOM   4368  CE3 TRP B 125      -0.662 -22.261 -16.803  1.00 98.54           C  
ATOM   4369  HE3 TRP B 125      -1.262 -21.460 -16.397  1.00 98.54           H  
ATOM   4370  NE1 TRP B 125       2.059 -22.409 -19.063  1.00 98.54           N  
ATOM   4371  HE1 TRP B 125       2.825 -22.882 -19.521  1.00 98.54           H  
ATOM   4372  CH2 TRP B 125      -0.113 -24.635 -16.951  1.00 98.54           C  
ATOM   4373  HH2 TRP B 125      -0.269 -25.653 -16.626  1.00 98.54           H  
ATOM   4374  CZ2 TRP B 125       0.939 -24.337 -17.835  1.00 98.54           C  
ATOM   4375  HZ2 TRP B 125       1.599 -25.111 -18.197  1.00 98.54           H  
ATOM   4376  CZ3 TRP B 125      -0.920 -23.599 -16.447  1.00 98.54           C  
ATOM   4377  HZ3 TRP B 125      -1.710 -23.829 -15.748  1.00 98.54           H  
ATOM   4378  N   GLU B 126       3.244 -17.746 -18.081  1.00 98.45           N  
ATOM   4379  H   GLU B 126       2.497 -17.184 -18.463  1.00 98.45           H  
ATOM   4380  CA  GLU B 126       4.591 -17.553 -18.614  1.00 98.45           C  
ATOM   4381  HA  GLU B 126       4.936 -18.482 -19.069  1.00 98.45           H  
ATOM   4382  C   GLU B 126       5.597 -17.175 -17.513  1.00 98.45           C  
ATOM   4383  CB  GLU B 126       4.551 -16.456 -19.689  1.00 98.45           C  
ATOM   4384  HB2 GLU B 126       4.074 -15.577 -19.254  1.00 98.45           H  
ATOM   4385  HB3 GLU B 126       5.574 -16.192 -19.956  1.00 98.45           H  
ATOM   4386  O   GLU B 126       6.733 -17.648 -17.532  1.00 98.45           O  
ATOM   4387  CG  GLU B 126       3.805 -16.859 -20.978  1.00 98.45           C  
ATOM   4388  HG2 GLU B 126       4.393 -17.620 -21.490  1.00 98.45           H  
ATOM   4389  HG3 GLU B 126       2.843 -17.304 -20.722  1.00 98.45           H  
ATOM   4390  CD  GLU B 126       3.568 -15.668 -21.931  1.00 98.45           C  
ATOM   4391  OE1 GLU B 126       2.912 -15.868 -22.984  1.00 98.45           O  
ATOM   4392  OE2 GLU B 126       4.058 -14.556 -21.626  1.00 98.45           O  
ATOM   4393  N   ALA B 127       5.203 -16.361 -16.525  1.00 98.61           N  
ATOM   4394  H   ALA B 127       4.276 -15.964 -16.567  1.00 98.61           H  
ATOM   4395  CA  ALA B 127       6.076 -15.980 -15.414  1.00 98.61           C  
ATOM   4396  HA  ALA B 127       6.989 -15.557 -15.832  1.00 98.61           H  
ATOM   4397  C   ALA B 127       6.493 -17.186 -14.549  1.00 98.61           C  
ATOM   4398  CB  ALA B 127       5.391 -14.889 -14.581  1.00 98.61           C  
ATOM   4399  HB1 ALA B 127       6.056 -14.566 -13.779  1.00 98.61           H  
ATOM   4400  HB2 ALA B 127       4.470 -15.274 -14.145  1.00 98.61           H  
ATOM   4401  HB3 ALA B 127       5.157 -14.032 -15.212  1.00 98.61           H  
ATOM   4402  O   ALA B 127       7.669 -17.283 -14.190  1.00 98.61           O  
ATOM   4403  N   PHE B 128       5.578 -18.123 -14.265  1.00 98.21           N  
ATOM   4404  H   PHE B 128       4.630 -17.987 -14.587  1.00 98.21           H  
ATOM   4405  CA  PHE B 128       5.908 -19.381 -13.579  1.00 98.21           C  
ATOM   4406  HA  PHE B 128       6.422 -19.157 -12.644  1.00 98.21           H  
ATOM   4407  C   PHE B 128       6.861 -20.248 -14.407  1.00 98.21           C  
ATOM   4408  CB  PHE B 128       4.636 -20.178 -13.261  1.00 98.21           C  
ATOM   4409  HB2 PHE B 128       3.999 -20.198 -14.146  1.00 98.21           H  
ATOM   4410  HB3 PHE B 128       4.922 -21.207 -13.043  1.00 98.21           H  
ATOM   4411  O   PHE B 128       7.915 -20.657 -13.914  1.00 98.21           O  
ATOM   4412  CG  PHE B 128       3.838 -19.687 -12.074  1.00 98.21           C  
ATOM   4413  CD1 PHE B 128       4.414 -19.701 -10.790  1.00 98.21           C  
ATOM   4414  HD1 PHE B 128       5.429 -20.044 -10.656  1.00 98.21           H  
ATOM   4415  CD2 PHE B 128       2.496 -19.299 -12.231  1.00 98.21           C  
ATOM   4416  HD2 PHE B 128       2.038 -19.314 -13.209  1.00 98.21           H  
ATOM   4417  CE1 PHE B 128       3.662 -19.289  -9.676  1.00 98.21           C  
ATOM   4418  HE1 PHE B 128       4.103 -19.301  -8.690  1.00 98.21           H  
ATOM   4419  CE2 PHE B 128       1.736 -18.921 -11.112  1.00 98.21           C  
ATOM   4420  HE2 PHE B 128       0.693 -18.670 -11.236  1.00 98.21           H  
ATOM   4421  CZ  PHE B 128       2.325 -18.890  -9.836  1.00 98.21           C  
ATOM   4422  HZ  PHE B 128       1.742 -18.595  -8.977  1.00 98.21           H  
ATOM   4423  N   GLU B 129       6.553 -20.466 -15.689  1.00 96.95           N  
ATOM   4424  H   GLU B 129       5.676 -20.113 -16.045  1.00 96.95           H  
ATOM   4425  CA  GLU B 129       7.401 -21.283 -16.565  1.00 96.95           C  
ATOM   4426  HA  GLU B 129       7.478 -22.286 -16.144  1.00 96.95           H  
ATOM   4427  C   GLU B 129       8.821 -20.718 -16.694  1.00 96.95           C  
ATOM   4428  CB  GLU B 129       6.797 -21.367 -17.971  1.00 96.95           C  
ATOM   4429  HB2 GLU B 129       6.524 -20.369 -18.312  1.00 96.95           H  
ATOM   4430  HB3 GLU B 129       7.560 -21.757 -18.644  1.00 96.95           H  
ATOM   4431  O   GLU B 129       9.799 -21.476 -16.757  1.00 96.95           O  
ATOM   4432  CG  GLU B 129       5.583 -22.296 -18.047  1.00 96.95           C  
ATOM   4433  HG2 GLU B 129       5.841 -23.242 -17.571  1.00 96.95           H  
ATOM   4434  HG3 GLU B 129       4.749 -21.855 -17.502  1.00 96.95           H  
ATOM   4435  CD  GLU B 129       5.171 -22.566 -19.502  1.00 96.95           C  
ATOM   4436  OE1 GLU B 129       4.563 -23.637 -19.738  1.00 96.95           O  
ATOM   4437  OE2 GLU B 129       5.471 -21.732 -20.386  1.00 96.95           O  
ATOM   4438  N   ARG B 130       8.946 -19.388 -16.729  1.00 97.57           N  
ATOM   4439  H   ARG B 130       8.094 -18.845 -16.719  1.00 97.57           H  
ATOM   4440  CA  ARG B 130      10.227 -18.679 -16.813  1.00 97.57           C  
ATOM   4441  HA  ARG B 130      10.880 -19.209 -17.507  1.00 97.57           H  
ATOM   4442  C   ARG B 130      10.997 -18.666 -15.492  1.00 97.57           C  
ATOM   4443  CB  ARG B 130       9.987 -17.266 -17.356  1.00 97.57           C  
ATOM   4444  HB2 ARG B 130       9.218 -16.772 -16.762  1.00 97.57           H  
ATOM   4445  HB3 ARG B 130      10.910 -16.692 -17.272  1.00 97.57           H  
ATOM   4446  O   ARG B 130      12.212 -18.517 -15.538  1.00 97.57           O  
ATOM   4447  CG  ARG B 130       9.563 -17.324 -18.836  1.00 97.57           C  
ATOM   4448  HG2 ARG B 130      10.380 -17.740 -19.425  1.00 97.57           H  
ATOM   4449  HG3 ARG B 130       8.703 -17.981 -18.966  1.00 97.57           H  
ATOM   4450  CD  ARG B 130       9.200 -15.945 -19.384  1.00 97.57           C  
ATOM   4451  HD2 ARG B 130       8.774 -16.053 -20.381  1.00 97.57           H  
ATOM   4452  HD3 ARG B 130       8.438 -15.500 -18.744  1.00 97.57           H  
ATOM   4453  NE  ARG B 130      10.394 -15.095 -19.416  1.00 97.57           N  
ATOM   4454  HE  ARG B 130      10.533 -14.534 -18.588  1.00 97.57           H  
ATOM   4455  NH1 ARG B 130      11.094 -15.423 -21.590  1.00 97.57           N  
ATOM   4456 HH11 ARG B 130      11.760 -15.061 -22.257  1.00 97.57           H  
ATOM   4457 HH12 ARG B 130      10.191 -15.786 -21.860  1.00 97.57           H  
ATOM   4458  NH2 ARG B 130      12.415 -14.441 -20.106  1.00 97.57           N  
ATOM   4459 HH21 ARG B 130      12.674 -14.185 -19.164  1.00 97.57           H  
ATOM   4460 HH22 ARG B 130      13.111 -14.336 -20.830  1.00 97.57           H  
ATOM   4461  CZ  ARG B 130      11.288 -15.006 -20.374  1.00 97.57           C  
ATOM   4462  N   ALA B 131      10.331 -18.892 -14.359  1.00 97.56           N  
ATOM   4463  H   ALA B 131       9.324 -18.968 -14.395  1.00 97.56           H  
ATOM   4464  CA  ALA B 131      10.981 -19.155 -13.073  1.00 97.56           C  
ATOM   4465  HA  ALA B 131      11.858 -18.513 -12.989  1.00 97.56           H  
ATOM   4466  C   ALA B 131      11.489 -20.601 -12.928  1.00 97.56           C  
ATOM   4467  CB  ALA B 131      10.006 -18.804 -11.942  1.00 97.56           C  
ATOM   4468  HB1 ALA B 131       9.162 -19.493 -11.943  1.00 97.56           H  
ATOM   4469  HB2 ALA B 131      10.521 -18.885 -10.984  1.00 97.56           H  
ATOM   4470  HB3 ALA B 131       9.635 -17.785 -12.057  1.00 97.56           H  
ATOM   4471  O   ALA B 131      12.140 -20.930 -11.940  1.00 97.56           O  
ATOM   4472  N   GLY B 132      11.183 -21.479 -13.891  1.00 96.78           N  
ATOM   4473  H   GLY B 132      10.635 -21.159 -14.677  1.00 96.78           H  
ATOM   4474  CA  GLY B 132      11.444 -22.912 -13.760  1.00 96.78           C  
ATOM   4475  HA2 GLY B 132      11.358 -23.375 -14.743  1.00 96.78           H  
ATOM   4476  HA3 GLY B 132      12.455 -23.067 -13.383  1.00 96.78           H  
ATOM   4477  C   GLY B 132      10.467 -23.616 -12.813  1.00 96.78           C  
ATOM   4478  O   GLY B 132      10.789 -24.686 -12.307  1.00 96.78           O  
ATOM   4479  N   ILE B 133       9.283 -23.040 -12.591  1.00 96.58           N  
ATOM   4480  H   ILE B 133       9.057 -22.180 -13.070  1.00 96.58           H  
ATOM   4481  CA  ILE B 133       8.244 -23.602 -11.727  1.00 96.58           C  
ATOM   4482  HA  ILE B 133       8.665 -24.419 -11.140  1.00 96.58           H  
ATOM   4483  C   ILE B 133       7.133 -24.177 -12.606  1.00 96.58           C  
ATOM   4484  CB  ILE B 133       7.744 -22.536 -10.728  1.00 96.58           C  
ATOM   4485  HB  ILE B 133       7.405 -21.665 -11.289  1.00 96.58           H  
ATOM   4486  O   ILE B 133       6.587 -23.486 -13.465  1.00 96.58           O  
ATOM   4487  CG1 ILE B 133       8.914 -22.109  -9.806  1.00 96.58           C  
ATOM   4488 HG12 ILE B 133       9.741 -21.743 -10.415  1.00 96.58           H  
ATOM   4489 HG13 ILE B 133       9.271 -22.972  -9.243  1.00 96.58           H  
ATOM   4490  CG2 ILE B 133       6.557 -23.066  -9.903  1.00 96.58           C  
ATOM   4491 HG21 ILE B 133       5.718 -23.318 -10.552  1.00 96.58           H  
ATOM   4492 HG22 ILE B 133       6.206 -22.303  -9.208  1.00 96.58           H  
ATOM   4493 HG23 ILE B 133       6.852 -23.951  -9.339  1.00 96.58           H  
ATOM   4494  CD1 ILE B 133       8.564 -20.990  -8.824  1.00 96.58           C  
ATOM   4495 HD11 ILE B 133       7.920 -21.364  -8.028  1.00 96.58           H  
ATOM   4496 HD12 ILE B 133       8.059 -20.191  -9.366  1.00 96.58           H  
ATOM   4497 HD13 ILE B 133       9.479 -20.595  -8.381  1.00 96.58           H  
ATOM   4498  N   GLU B 134       6.789 -25.447 -12.385  1.00 95.82           N  
ATOM   4499  H   GLU B 134       7.250 -25.954 -11.642  1.00 95.82           H  
ATOM   4500  CA  GLU B 134       5.663 -26.094 -13.056  1.00 95.82           C  
ATOM   4501  HA  GLU B 134       5.753 -25.904 -14.126  1.00 95.82           H  
ATOM   4502  C   GLU B 134       4.348 -25.508 -12.509  1.00 95.82           C  
ATOM   4503  CB  GLU B 134       5.770 -27.615 -12.855  1.00 95.82           C  
ATOM   4504  HB2 GLU B 134       6.766 -27.912 -13.183  1.00 95.82           H  
ATOM   4505  HB3 GLU B 134       5.696 -27.864 -11.796  1.00 95.82           H  
ATOM   4506  O   GLU B 134       4.105 -25.617 -11.307  1.00 95.82           O  
ATOM   4507  CG  GLU B 134       4.761 -28.422 -13.689  1.00 95.82           C  
ATOM   4508  HG2 GLU B 134       4.619 -27.895 -14.633  1.00 95.82           H  
ATOM   4509  HG3 GLU B 134       5.196 -29.396 -13.911  1.00 95.82           H  
ATOM   4510  CD  GLU B 134       3.397 -28.640 -13.030  1.00 95.82           C  
ATOM   4511  OE1 GLU B 134       2.383 -28.561 -13.765  1.00 95.82           O  
ATOM   4512  OE2 GLU B 134       3.340 -28.832 -11.802  1.00 95.82           O  
ATOM   4513  N   PRO B 135       3.487 -24.871 -13.322  1.00 94.52           N  
ATOM   4514  CA  PRO B 135       2.345 -24.128 -12.781  1.00 94.52           C  
ATOM   4515  HA  PRO B 135       2.730 -23.385 -12.083  1.00 94.52           H  
ATOM   4516  C   PRO B 135       1.291 -24.970 -12.042  1.00 94.52           C  
ATOM   4517  CB  PRO B 135       1.740 -23.401 -13.976  1.00 94.52           C  
ATOM   4518  HB2 PRO B 135       0.966 -24.016 -14.436  1.00 94.52           H  
ATOM   4519  HB3 PRO B 135       1.350 -22.432 -13.665  1.00 94.52           H  
ATOM   4520  O   PRO B 135       0.543 -24.435 -11.228  1.00 94.52           O  
ATOM   4521  CG  PRO B 135       2.912 -23.239 -14.938  1.00 94.52           C  
ATOM   4522  HG2 PRO B 135       2.592 -23.127 -15.974  1.00 94.52           H  
ATOM   4523  HG3 PRO B 135       3.522 -22.386 -14.639  1.00 94.52           H  
ATOM   4524  CD  PRO B 135       3.701 -24.520 -14.722  1.00 94.52           C  
ATOM   4525  HD2 PRO B 135       3.310 -25.308 -15.366  1.00 94.52           H  
ATOM   4526  HD3 PRO B 135       4.748 -24.329 -14.957  1.00 94.52           H  
ATOM   4527  N   GLY B 136       1.208 -26.281 -12.287  1.00 92.74           N  
ATOM   4528  H   GLY B 136       1.833 -26.705 -12.958  1.00 92.74           H  
ATOM   4529  CA  GLY B 136       0.370 -27.193 -11.504  1.00 92.74           C  
ATOM   4530  HA2 GLY B 136      -0.653 -26.817 -11.469  1.00 92.74           H  
ATOM   4531  HA3 GLY B 136       0.376 -28.166 -11.996  1.00 92.74           H  
ATOM   4532  C   GLY B 136       0.863 -27.401 -10.065  1.00 92.74           C  
ATOM   4533  O   GLY B 136       0.045 -27.606  -9.167  1.00 92.74           O  
ATOM   4534  N   SER B 137       2.173 -27.296  -9.828  1.00 94.11           N  
ATOM   4535  H   SER B 137       2.772 -27.286 -10.641  1.00 94.11           H  
ATOM   4536  CA  SER B 137       2.824 -27.541  -8.535  1.00 94.11           C  
ATOM   4537  HA  SER B 137       2.448 -28.486  -8.145  1.00 94.11           H  
ATOM   4538  C   SER B 137       2.535 -26.475  -7.478  1.00 94.11           C  
ATOM   4539  CB  SER B 137       4.340 -27.687  -8.721  1.00 94.11           C  
ATOM   4540  HB2 SER B 137       4.547 -28.381  -9.536  1.00 94.11           H  
ATOM   4541  HB3 SER B 137       4.767 -28.096  -7.805  1.00 94.11           H  
ATOM   4542  O   SER B 137       2.650 -26.750  -6.285  1.00 94.11           O  
ATOM   4543  OG  SER B 137       4.960 -26.443  -8.986  1.00 94.11           O  
ATOM   4544  HG  SER B 137       4.662 -26.146  -9.849  1.00 94.11           H  
ATOM   4545  N   VAL B 138       2.111 -25.275  -7.891  1.00 96.06           N  
ATOM   4546  H   VAL B 138       2.063 -25.113  -8.887  1.00 96.06           H  
ATOM   4547  CA  VAL B 138       1.753 -24.178  -6.973  1.00 96.06           C  
ATOM   4548  HA  VAL B 138       2.365 -24.282  -6.077  1.00 96.06           H  
ATOM   4549  C   VAL B 138       0.306 -24.251  -6.483  1.00 96.06           C  
ATOM   4550  CB  VAL B 138       2.076 -22.794  -7.564  1.00 96.06           C  
ATOM   4551  HB  VAL B 138       1.765 -22.029  -6.853  1.00 96.06           H  
ATOM   4552  O   VAL B 138      -0.117 -23.428  -5.668  1.00 96.06           O  
ATOM   4553  CG1 VAL B 138       3.586 -22.642  -7.775  1.00 96.06           C  
ATOM   4554 HG11 VAL B 138       3.948 -23.378  -8.492  1.00 96.06           H  
ATOM   4555 HG12 VAL B 138       4.105 -22.782  -6.827  1.00 96.06           H  
ATOM   4556 HG13 VAL B 138       3.806 -21.641  -8.147  1.00 96.06           H  
ATOM   4557  CG2 VAL B 138       1.369 -22.529  -8.893  1.00 96.06           C  
ATOM   4558 HG21 VAL B 138       1.852 -23.107  -9.680  1.00 96.06           H  
ATOM   4559 HG22 VAL B 138       0.312 -22.791  -8.831  1.00 96.06           H  
ATOM   4560 HG23 VAL B 138       1.457 -21.473  -9.148  1.00 96.06           H  
ATOM   4561  N   ARG B 139      -0.472 -25.236  -6.937  1.00 94.47           N  
ATOM   4562  H   ARG B 139      -0.069 -25.906  -7.576  1.00 94.47           H  
ATOM   4563  CA  ARG B 139      -1.855 -25.418  -6.497  1.00 94.47           C  
ATOM   4564  HA  ARG B 139      -2.379 -24.478  -6.665  1.00 94.47           H  
ATOM   4565  C   ARG B 139      -1.919 -25.745  -5.004  1.00 94.47           C  
ATOM   4566  CB  ARG B 139      -2.498 -26.512  -7.349  1.00 94.47           C  
ATOM   4567  HB2 ARG B 139      -2.261 -26.320  -8.395  1.00 94.47           H  
ATOM   4568  HB3 ARG B 139      -2.097 -27.486  -7.071  1.00 94.47           H  
ATOM   4569  O   ARG B 139      -1.274 -26.678  -4.538  1.00 94.47           O  
ATOM   4570  CG  ARG B 139      -4.017 -26.495  -7.188  1.00 94.47           C  
ATOM   4571  HG2 ARG B 139      -4.304 -26.673  -6.151  1.00 94.47           H  
ATOM   4572  HG3 ARG B 139      -4.371 -25.511  -7.496  1.00 94.47           H  
ATOM   4573  CD  ARG B 139      -4.648 -27.559  -8.083  1.00 94.47           C  
ATOM   4574  HD2 ARG B 139      -4.023 -27.677  -8.969  1.00 94.47           H  
ATOM   4575  HD3 ARG B 139      -4.681 -28.507  -7.547  1.00 94.47           H  
ATOM   4576  NE  ARG B 139      -5.997 -27.147  -8.505  1.00 94.47           N  
ATOM   4577  HE  ARG B 139      -6.391 -26.345  -8.032  1.00 94.47           H  
ATOM   4578  NH1 ARG B 139      -6.207 -28.636 -10.228  1.00 94.47           N  
ATOM   4579 HH11 ARG B 139      -6.687 -28.961 -11.056  1.00 94.47           H  
ATOM   4580 HH12 ARG B 139      -5.322 -29.035  -9.951  1.00 94.47           H  
ATOM   4581  NH2 ARG B 139      -7.756 -27.046  -9.938  1.00 94.47           N  
ATOM   4582 HH21 ARG B 139      -8.052 -26.188  -9.494  1.00 94.47           H  
ATOM   4583 HH22 ARG B 139      -8.228 -27.358 -10.775  1.00 94.47           H  
ATOM   4584  CZ  ARG B 139      -6.649 -27.613  -9.550  1.00 94.47           C  
ATOM   4585  N   GLY B 140      -2.735 -25.002  -4.262  1.00 94.06           N  
ATOM   4586  H   GLY B 140      -3.206 -24.224  -4.701  1.00 94.06           H  
ATOM   4587  CA  GLY B 140      -2.853 -25.114  -2.807  1.00 94.06           C  
ATOM   4588  HA2 GLY B 140      -2.884 -26.165  -2.521  1.00 94.06           H  
ATOM   4589  HA3 GLY B 140      -3.783 -24.642  -2.491  1.00 94.06           H  
ATOM   4590  C   GLY B 140      -1.709 -24.450  -2.034  1.00 94.06           C  
ATOM   4591  O   GLY B 140      -1.647 -24.594  -0.817  1.00 94.06           O  
ATOM   4592  N   SER B 141      -0.797 -23.745  -2.713  1.00 96.79           N  
ATOM   4593  H   SER B 141      -0.896 -23.655  -3.714  1.00 96.79           H  
ATOM   4594  CA  SER B 141       0.242 -22.952  -2.048  1.00 96.79           C  
ATOM   4595  HA  SER B 141       0.602 -23.513  -1.186  1.00 96.79           H  
ATOM   4596  C   SER B 141      -0.310 -21.623  -1.532  1.00 96.79           C  
ATOM   4597  CB  SER B 141       1.445 -22.710  -2.966  1.00 96.79           C  
ATOM   4598  HB2 SER B 141       2.258 -22.283  -2.378  1.00 96.79           H  
ATOM   4599  HB3 SER B 141       1.786 -23.656  -3.385  1.00 96.79           H  
ATOM   4600  O   SER B 141      -1.276 -21.079  -2.069  1.00 96.79           O  
ATOM   4601  OG  SER B 141       1.119 -21.813  -4.011  1.00 96.79           O  
ATOM   4602  HG  SER B 141       0.616 -22.308  -4.662  1.00 96.79           H  
ATOM   4603  N   ASP B 142       0.369 -21.043  -0.548  1.00 97.92           N  
ATOM   4604  H   ASP B 142       1.217 -21.481  -0.217  1.00 97.92           H  
ATOM   4605  CA  ASP B 142       0.112 -19.703  -0.011  1.00 97.92           C  
ATOM   4606  HA  ASP B 142      -0.966 -19.576   0.088  1.00 97.92           H  
ATOM   4607  C   ASP B 142       0.602 -18.571  -0.940  1.00 97.92           C  
ATOM   4608  CB  ASP B 142       0.720 -19.608   1.402  1.00 97.92           C  
ATOM   4609  HB2 ASP B 142       0.429 -18.657   1.849  1.00 97.92           H  
ATOM   4610  HB3 ASP B 142       0.297 -20.401   2.018  1.00 97.92           H  
ATOM   4611  O   ASP B 142       0.865 -17.463  -0.484  1.00 97.92           O  
ATOM   4612  CG  ASP B 142       2.251 -19.723   1.431  1.00 97.92           C  
ATOM   4613  OD1 ASP B 142       2.879 -19.885   0.357  1.00 97.92           O  
ATOM   4614  OD2 ASP B 142       2.836 -19.672   2.530  1.00 97.92           O  
ATOM   4615  N   THR B 143       0.742 -18.826  -2.246  1.00 98.66           N  
ATOM   4616  H   THR B 143       0.488 -19.744  -2.581  1.00 98.66           H  
ATOM   4617  CA  THR B 143       1.225 -17.822  -3.203  1.00 98.66           C  
ATOM   4618  HA  THR B 143       2.189 -17.470  -2.835  1.00 98.66           H  
ATOM   4619  C   THR B 143       0.249 -16.643  -3.285  1.00 98.66           C  
ATOM   4620  CB  THR B 143       1.445 -18.419  -4.598  1.00 98.66           C  
ATOM   4621  HB  THR B 143       0.492 -18.807  -4.957  1.00 98.66           H  
ATOM   4622  O   THR B 143      -0.931 -16.834  -3.584  1.00 98.66           O  
ATOM   4623  CG2 THR B 143       1.991 -17.417  -5.617  1.00 98.66           C  
ATOM   4624 HG21 THR B 143       1.285 -16.599  -5.767  1.00 98.66           H  
ATOM   4625 HG22 THR B 143       2.145 -17.922  -6.571  1.00 98.66           H  
ATOM   4626 HG23 THR B 143       2.943 -17.014  -5.271  1.00 98.66           H  
ATOM   4627  OG1 THR B 143       2.391 -19.462  -4.563  1.00 98.66           O  
ATOM   4628  HG1 THR B 143       1.953 -20.260  -4.257  1.00 98.66           H  
ATOM   4629  N   GLY B 144       0.730 -15.422  -3.043  1.00 98.79           N  
ATOM   4630  H   GLY B 144       1.712 -15.341  -2.822  1.00 98.79           H  
ATOM   4631  CA  GLY B 144      -0.067 -14.197  -3.159  1.00 98.79           C  
ATOM   4632  HA2 GLY B 144      -1.081 -14.395  -2.811  1.00 98.79           H  
ATOM   4633  HA3 GLY B 144       0.356 -13.425  -2.517  1.00 98.79           H  
ATOM   4634  C   GLY B 144      -0.146 -13.659  -4.594  1.00 98.79           C  
ATOM   4635  O   GLY B 144       0.707 -13.955  -5.431  1.00 98.79           O  
ATOM   4636  N   VAL B 145      -1.155 -12.837  -4.884  1.00 98.91           N  
ATOM   4637  H   VAL B 145      -1.804 -12.623  -4.140  1.00 98.91           H  
ATOM   4638  CA  VAL B 145      -1.361 -12.165  -6.177  1.00 98.91           C  
ATOM   4639  HA  VAL B 145      -0.456 -12.261  -6.777  1.00 98.91           H  
ATOM   4640  C   VAL B 145      -1.622 -10.678  -5.943  1.00 98.91           C  
ATOM   4641  CB  VAL B 145      -2.518 -12.803  -6.976  1.00 98.91           C  
ATOM   4642  HB  VAL B 145      -3.450 -12.691  -6.422  1.00 98.91           H  
ATOM   4643  O   VAL B 145      -2.649 -10.297  -5.394  1.00 98.91           O  
ATOM   4644  CG1 VAL B 145      -2.679 -12.124  -8.345  1.00 98.91           C  
ATOM   4645 HG11 VAL B 145      -2.919 -11.069  -8.218  1.00 98.91           H  
ATOM   4646 HG12 VAL B 145      -3.500 -12.594  -8.888  1.00 98.91           H  
ATOM   4647 HG13 VAL B 145      -1.759 -12.225  -8.921  1.00 98.91           H  
ATOM   4648  CG2 VAL B 145      -2.287 -14.298  -7.231  1.00 98.91           C  
ATOM   4649 HG21 VAL B 145      -3.099 -14.699  -7.836  1.00 98.91           H  
ATOM   4650 HG22 VAL B 145      -1.338 -14.453  -7.744  1.00 98.91           H  
ATOM   4651 HG23 VAL B 145      -2.271 -14.838  -6.284  1.00 98.91           H  
ATOM   4652  N   PHE B 146      -0.721  -9.817  -6.405  1.00 98.82           N  
ATOM   4653  H   PHE B 146       0.103 -10.186  -6.857  1.00 98.82           H  
ATOM   4654  CA  PHE B 146      -0.798  -8.368  -6.212  1.00 98.82           C  
ATOM   4655  HA  PHE B 146      -1.742  -8.099  -5.739  1.00 98.82           H  
ATOM   4656  C   PHE B 146      -0.730  -7.671  -7.569  1.00 98.82           C  
ATOM   4657  CB  PHE B 146       0.335  -7.910  -5.281  1.00 98.82           C  
ATOM   4658  HB2 PHE B 146       1.294  -8.126  -5.752  1.00 98.82           H  
ATOM   4659  HB3 PHE B 146       0.268  -6.829  -5.161  1.00 98.82           H  
ATOM   4660  O   PHE B 146       0.301  -7.703  -8.241  1.00 98.82           O  
ATOM   4661  CG  PHE B 146       0.316  -8.552  -3.907  1.00 98.82           C  
ATOM   4662  CD1 PHE B 146      -0.250  -7.870  -2.816  1.00 98.82           C  
ATOM   4663  HD1 PHE B 146      -0.668  -6.883  -2.952  1.00 98.82           H  
ATOM   4664  CD2 PHE B 146       0.888  -9.826  -3.713  1.00 98.82           C  
ATOM   4665  HD2 PHE B 146       1.337 -10.349  -4.544  1.00 98.82           H  
ATOM   4666  CE1 PHE B 146      -0.250  -8.466  -1.542  1.00 98.82           C  
ATOM   4667  HE1 PHE B 146      -0.649  -7.937  -0.689  1.00 98.82           H  
ATOM   4668  CE2 PHE B 146       0.869 -10.425  -2.442  1.00 98.82           C  
ATOM   4669  HE2 PHE B 146       1.309 -11.400  -2.292  1.00 98.82           H  
ATOM   4670  CZ  PHE B 146       0.284  -9.751  -1.360  1.00 98.82           C  
ATOM   4671  HZ  PHE B 146       0.255 -10.215  -0.385  1.00 98.82           H  
ATOM   4672  N   MET B 147      -1.826  -7.042  -7.992  1.00 98.76           N  
ATOM   4673  H   MET B 147      -2.646  -7.046  -7.403  1.00 98.76           H  
ATOM   4674  CA  MET B 147      -1.942  -6.462  -9.332  1.00 98.76           C  
ATOM   4675  HA  MET B 147      -0.979  -6.517  -9.840  1.00 98.76           H  
ATOM   4676  C   MET B 147      -2.332  -4.987  -9.283  1.00 98.76           C  
ATOM   4677  CB  MET B 147      -2.946  -7.269 -10.169  1.00 98.76           C  
ATOM   4678  HB2 MET B 147      -3.897  -7.318  -9.639  1.00 98.76           H  
ATOM   4679  HB3 MET B 147      -3.109  -6.760 -11.119  1.00 98.76           H  
ATOM   4680  O   MET B 147      -3.320  -4.616  -8.657  1.00 98.76           O  
ATOM   4681  CG  MET B 147      -2.456  -8.695 -10.458  1.00 98.76           C  
ATOM   4682  HG2 MET B 147      -2.229  -9.190  -9.514  1.00 98.76           H  
ATOM   4683  HG3 MET B 147      -3.266  -9.248 -10.934  1.00 98.76           H  
ATOM   4684  SD  MET B 147      -0.997  -8.794 -11.534  1.00 98.76           S  
ATOM   4685  CE  MET B 147      -0.656 -10.572 -11.422  1.00 98.76           C  
ATOM   4686  HE1 MET B 147       0.177 -10.828 -12.076  1.00 98.76           H  
ATOM   4687  HE2 MET B 147      -1.536 -11.139 -11.724  1.00 98.76           H  
ATOM   4688  HE3 MET B 147      -0.393 -10.827 -10.395  1.00 98.76           H  
ATOM   4689  N   GLY B 148      -1.586  -4.150 -10.000  1.00 98.74           N  
ATOM   4690  H   GLY B 148      -0.752  -4.513 -10.440  1.00 98.74           H  
ATOM   4691  CA  GLY B 148      -1.989  -2.782 -10.306  1.00 98.74           C  
ATOM   4692  HA2 GLY B 148      -1.099  -2.188 -10.515  1.00 98.74           H  
ATOM   4693  HA3 GLY B 148      -2.504  -2.350  -9.448  1.00 98.74           H  
ATOM   4694  C   GLY B 148      -2.889  -2.735 -11.539  1.00 98.74           C  
ATOM   4695  O   GLY B 148      -2.426  -3.056 -12.635  1.00 98.74           O  
ATOM   4696  N   ALA B 149      -4.151  -2.340 -11.389  1.00 97.85           N  
ATOM   4697  H   ALA B 149      -4.476  -2.052 -10.477  1.00 97.85           H  
ATOM   4698  CA  ALA B 149      -5.089  -2.232 -12.508  1.00 97.85           C  
ATOM   4699  HA  ALA B 149      -4.570  -1.812 -13.369  1.00 97.85           H  
ATOM   4700  C   ALA B 149      -6.270  -1.313 -12.173  1.00 97.85           C  
ATOM   4701  CB  ALA B 149      -5.603  -3.632 -12.883  1.00 97.85           C  
ATOM   4702  HB1 ALA B 149      -4.764  -4.294 -13.099  1.00 97.85           H  
ATOM   4703  HB2 ALA B 149      -6.234  -3.569 -13.769  1.00 97.85           H  
ATOM   4704  HB3 ALA B 149      -6.184  -4.047 -12.059  1.00 97.85           H  
ATOM   4705  O   ALA B 149      -6.601  -1.101 -11.010  1.00 97.85           O  
ATOM   4706  N   TYR B 150      -6.943  -0.829 -13.212  1.00 93.05           N  
ATOM   4707  H   TYR B 150      -6.617  -1.044 -14.144  1.00 93.05           H  
ATOM   4708  CA  TYR B 150      -8.210  -0.104 -13.129  1.00 93.05           C  
ATOM   4709  HA  TYR B 150      -8.772  -0.488 -12.277  1.00 93.05           H  
ATOM   4710  C   TYR B 150      -9.038  -0.364 -14.405  1.00 93.05           C  
ATOM   4711  CB  TYR B 150      -7.934   1.382 -12.860  1.00 93.05           C  
ATOM   4712  HB2 TYR B 150      -7.589   1.470 -11.830  1.00 93.05           H  
ATOM   4713  HB3 TYR B 150      -8.850   1.970 -12.924  1.00 93.05           H  
ATOM   4714  O   TYR B 150      -8.520  -0.947 -15.366  1.00 93.05           O  
ATOM   4715  CG  TYR B 150      -6.905   2.002 -13.769  1.00 93.05           C  
ATOM   4716  CD1 TYR B 150      -5.621   2.268 -13.260  1.00 93.05           C  
ATOM   4717  HD1 TYR B 150      -5.392   2.049 -12.227  1.00 93.05           H  
ATOM   4718  CD2 TYR B 150      -7.232   2.309 -15.105  1.00 93.05           C  
ATOM   4719  HD2 TYR B 150      -8.223   2.112 -15.487  1.00 93.05           H  
ATOM   4720  CE1 TYR B 150      -4.662   2.868 -14.087  1.00 93.05           C  
ATOM   4721  HE1 TYR B 150      -3.685   3.124 -13.705  1.00 93.05           H  
ATOM   4722  CE2 TYR B 150      -6.266   2.887 -15.942  1.00 93.05           C  
ATOM   4723  HE2 TYR B 150      -6.504   3.138 -16.965  1.00 93.05           H  
ATOM   4724  OH  TYR B 150      -4.079   3.783 -16.177  1.00 93.05           O  
ATOM   4725  HH  TYR B 150      -4.382   3.973 -17.067  1.00 93.05           H  
ATOM   4726  CZ  TYR B 150      -4.994   3.169 -15.417  1.00 93.05           C  
ATOM   4727  N   PRO B 151     -10.331   0.001 -14.446  1.00 88.47           N  
ATOM   4728  CA  PRO B 151     -11.194  -0.314 -15.582  1.00 88.47           C  
ATOM   4729  HA  PRO B 151     -11.169  -1.391 -15.745  1.00 88.47           H  
ATOM   4730  C   PRO B 151     -10.765   0.412 -16.864  1.00 88.47           C  
ATOM   4731  CB  PRO B 151     -12.614   0.090 -15.169  1.00 88.47           C  
ATOM   4732  HB2 PRO B 151     -13.334  -0.693 -15.412  1.00 88.47           H  
ATOM   4733  HB3 PRO B 151     -12.904   1.022 -15.653  1.00 88.47           H  
ATOM   4734  O   PRO B 151     -10.653   1.634 -16.884  1.00 88.47           O  
ATOM   4735  CG  PRO B 151     -12.540   0.319 -13.664  1.00 88.47           C  
ATOM   4736  HG2 PRO B 151     -12.828  -0.586 -13.129  1.00 88.47           H  
ATOM   4737  HG3 PRO B 151     -13.162   1.172 -13.393  1.00 88.47           H  
ATOM   4738  CD  PRO B 151     -11.084   0.646 -13.387  1.00 88.47           C  
ATOM   4739  HD2 PRO B 151     -10.949   1.725 -13.456  1.00 88.47           H  
ATOM   4740  HD3 PRO B 151     -10.805   0.296 -12.393  1.00 88.47           H  
ATOM   4741  N   GLY B 152     -10.605  -0.333 -17.962  1.00 83.62           N  
ATOM   4742  H   GLY B 152     -10.616  -1.338 -17.858  1.00 83.62           H  
ATOM   4743  CA  GLY B 152     -10.309   0.215 -19.297  1.00 83.62           C  
ATOM   4744  HA2 GLY B 152      -9.717   1.124 -19.189  1.00 83.62           H  
ATOM   4745  HA3 GLY B 152      -9.709  -0.509 -19.846  1.00 83.62           H  
ATOM   4746  C   GLY B 152     -11.544   0.554 -20.147  1.00 83.62           C  
ATOM   4747  O   GLY B 152     -11.414   0.768 -21.353  1.00 83.62           O  
ATOM   4748  N   GLY B 153     -12.748   0.520 -19.557  1.00 83.45           N  
ATOM   4749  H   GLY B 153     -12.763   0.409 -18.554  1.00 83.45           H  
ATOM   4750  CA  GLY B 153     -14.022   0.778 -20.247  1.00 83.45           C  
ATOM   4751  HA2 GLY B 153     -13.915   1.667 -20.868  1.00 83.45           H  
ATOM   4752  HA3 GLY B 153     -14.788   0.984 -19.499  1.00 83.45           H  
ATOM   4753  C   GLY B 153     -14.530  -0.367 -21.137  1.00 83.45           C  
ATOM   4754  O   GLY B 153     -15.436  -0.163 -21.949  1.00 83.45           O  
ATOM   4755  N   TYR B 154     -13.962  -1.576 -21.027  1.00 89.30           N  
ATOM   4756  H   TYR B 154     -13.237  -1.710 -20.336  1.00 89.30           H  
ATOM   4757  CA  TYR B 154     -14.354  -2.710 -21.868  1.00 89.30           C  
ATOM   4758  HA  TYR B 154     -14.207  -2.412 -22.907  1.00 89.30           H  
ATOM   4759  C   TYR B 154     -15.832  -3.074 -21.689  1.00 89.30           C  
ATOM   4760  CB  TYR B 154     -13.476  -3.938 -21.602  1.00 89.30           C  
ATOM   4761  HB2 TYR B 154     -13.631  -4.280 -20.578  1.00 89.30           H  
ATOM   4762  HB3 TYR B 154     -12.427  -3.660 -21.700  1.00 89.30           H  
ATOM   4763  O   TYR B 154     -16.298  -3.303 -20.576  1.00 89.30           O  
ATOM   4764  CG  TYR B 154     -13.774  -5.073 -22.566  1.00 89.30           C  
ATOM   4765  CD1 TYR B 154     -14.544  -6.185 -22.166  1.00 89.30           C  
ATOM   4766  HD1 TYR B 154     -14.921  -6.258 -21.157  1.00 89.30           H  
ATOM   4767  CD2 TYR B 154     -13.304  -4.991 -23.890  1.00 89.30           C  
ATOM   4768  HD2 TYR B 154     -12.705  -4.146 -24.194  1.00 89.30           H  
ATOM   4769  CE1 TYR B 154     -14.809  -7.216 -23.089  1.00 89.30           C  
ATOM   4770  HE1 TYR B 154     -15.383  -8.087 -22.807  1.00 89.30           H  
ATOM   4771  CE2 TYR B 154     -13.587  -6.008 -24.815  1.00 89.30           C  
ATOM   4772  HE2 TYR B 154     -13.217  -5.934 -25.827  1.00 89.30           H  
ATOM   4773  OH  TYR B 154     -14.563  -8.117 -25.305  1.00 89.30           O  
ATOM   4774  HH  TYR B 154     -14.304  -7.867 -26.195  1.00 89.30           H  
ATOM   4775  CZ  TYR B 154     -14.330  -7.131 -24.408  1.00 89.30           C  
ATOM   4776  N   GLY B 155     -16.566  -3.151 -22.802  1.00 80.41           N  
ATOM   4777  H   GLY B 155     -16.126  -2.935 -23.685  1.00 80.41           H  
ATOM   4778  CA  GLY B 155     -17.970  -3.556 -22.794  1.00 80.41           C  
ATOM   4779  HA2 GLY B 155     -18.059  -4.472 -22.210  1.00 80.41           H  
ATOM   4780  HA3 GLY B 155     -18.291  -3.758 -23.816  1.00 80.41           H  
ATOM   4781  C   GLY B 155     -18.936  -2.535 -22.186  1.00 80.41           C  
ATOM   4782  O   GLY B 155     -20.093  -2.886 -21.967  1.00 80.41           O  
ATOM   4783  N   ALA B 156     -18.504  -1.295 -21.928  1.00 72.95           N  
ATOM   4784  H   ALA B 156     -17.533  -1.066 -22.087  1.00 72.95           H  
ATOM   4785  CA  ALA B 156     -19.366  -0.253 -21.375  1.00 72.95           C  
ATOM   4786  HA  ALA B 156     -19.643  -0.546 -20.363  1.00 72.95           H  
ATOM   4787  C   ALA B 156     -20.657  -0.092 -22.205  1.00 72.95           C  
ATOM   4788  CB  ALA B 156     -18.569   1.054 -21.288  1.00 72.95           C  
ATOM   4789  HB1 ALA B 156     -18.239   1.360 -22.281  1.00 72.95           H  
ATOM   4790  HB2 ALA B 156     -17.696   0.915 -20.650  1.00 72.95           H  
ATOM   4791  HB3 ALA B 156     -19.193   1.839 -20.863  1.00 72.95           H  
ATOM   4792  O   ALA B 156     -20.618   0.157 -23.411  1.00 72.95           O  
ATOM   4793  N   GLY B 157     -21.812  -0.273 -21.555  1.00 68.11           N  
ATOM   4794  H   GLY B 157     -21.772  -0.512 -20.574  1.00 68.11           H  
ATOM   4795  CA  GLY B 157     -23.136  -0.202 -22.183  1.00 68.11           C  
ATOM   4796  HA2 GLY B 157     -23.178   0.684 -22.816  1.00 68.11           H  
ATOM   4797  HA3 GLY B 157     -23.882  -0.092 -21.395  1.00 68.11           H  
ATOM   4798  C   GLY B 157     -23.543  -1.412 -23.041  1.00 68.11           C  
ATOM   4799  O   GLY B 157     -24.630  -1.395 -23.622  1.00 68.11           O  
ATOM   4800  N   ALA B 158     -22.719  -2.460 -23.139  1.00 74.72           N  
ATOM   4801  H   ALA B 158     -21.862  -2.451 -22.605  1.00 74.72           H  
ATOM   4802  CA  ALA B 158     -23.031  -3.679 -23.886  1.00 74.72           C  
ATOM   4803  HA  ALA B 158     -23.770  -3.437 -24.650  1.00 74.72           H  
ATOM   4804  C   ALA B 158     -23.636  -4.776 -22.988  1.00 74.72           C  
ATOM   4805  CB  ALA B 158     -21.768  -4.162 -24.611  1.00 74.72           C  
ATOM   4806  HB1 ALA B 158     -21.023  -4.475 -23.880  1.00 74.72           H  
ATOM   4807  HB2 ALA B 158     -22.010  -5.010 -25.252  1.00 74.72           H  
ATOM   4808  HB3 ALA B 158     -21.358  -3.355 -25.218  1.00 74.72           H  
ATOM   4809  O   ALA B 158     -23.273  -4.922 -21.824  1.00 74.72           O  
ATOM   4810  N   ASP B 159     -24.523  -5.617 -23.539  1.00 74.68           N  
ATOM   4811  H   ASP B 159     -24.789  -5.485 -24.504  1.00 74.68           H  
ATOM   4812  CA  ASP B 159     -24.982  -6.822 -22.832  1.00 74.68           C  
ATOM   4813  HA  ASP B 159     -25.166  -6.557 -21.791  1.00 74.68           H  
ATOM   4814  C   ASP B 159     -23.877  -7.890 -22.850  1.00 74.68           C  
ATOM   4815  CB  ASP B 159     -26.318  -7.361 -23.397  1.00 74.68           C  
ATOM   4816  HB2 ASP B 159     -27.060  -6.563 -23.354  1.00 74.68           H  
ATOM   4817  HB3 ASP B 159     -26.184  -7.640 -24.442  1.00 74.68           H  
ATOM   4818  O   ASP B 159     -23.728  -8.636 -23.820  1.00 74.68           O  
ATOM   4819  CG  ASP B 159     -26.866  -8.579 -22.614  1.00 74.68           C  
ATOM   4820  OD1 ASP B 159     -26.271  -8.996 -21.595  1.00 74.68           O  
ATOM   4821  OD2 ASP B 159     -27.924  -9.151 -22.973  1.00 74.68           O  
ATOM   4822  N   LEU B 160     -23.133  -8.003 -21.749  1.00 78.60           N  
ATOM   4823  H   LEU B 160     -23.223  -7.269 -21.062  1.00 78.60           H  
ATOM   4824  CA  LEU B 160     -22.088  -9.017 -21.548  1.00 78.60           C  
ATOM   4825  HA  LEU B 160     -21.562  -9.143 -22.495  1.00 78.60           H  
ATOM   4826  C   LEU B 160     -22.649 -10.413 -21.210  1.00 78.60           C  
ATOM   4827  CB  LEU B 160     -21.072  -8.511 -20.507  1.00 78.60           C  
ATOM   4828  HB2 LEU B 160     -21.603  -8.379 -19.564  1.00 78.60           H  
ATOM   4829  HB3 LEU B 160     -20.312  -9.276 -20.348  1.00 78.60           H  
ATOM   4830  O   LEU B 160     -21.986 -11.238 -20.582  1.00 78.60           O  
ATOM   4831  CG  LEU B 160     -20.350  -7.197 -20.869  1.00 78.60           C  
ATOM   4832  HG  LEU B 160     -21.082  -6.406 -21.033  1.00 78.60           H  
ATOM   4833  CD1 LEU B 160     -19.428  -6.775 -19.728  1.00 78.60           C  
ATOM   4834 HD11 LEU B 160     -18.912  -5.854 -19.997  1.00 78.60           H  
ATOM   4835 HD12 LEU B 160     -18.684  -7.546 -19.527  1.00 78.60           H  
ATOM   4836 HD13 LEU B 160     -20.008  -6.573 -18.827  1.00 78.60           H  
ATOM   4837  CD2 LEU B 160     -19.499  -7.359 -22.130  1.00 78.60           C  
ATOM   4838 HD21 LEU B 160     -18.974  -6.425 -22.331  1.00 78.60           H  
ATOM   4839 HD22 LEU B 160     -20.126  -7.583 -22.993  1.00 78.60           H  
ATOM   4840 HD23 LEU B 160     -18.758  -8.144 -21.982  1.00 78.60           H  
ATOM   4841  N   GLY B 161     -23.901 -10.705 -21.575  1.00 68.92           N  
ATOM   4842  H   GLY B 161     -24.437  -9.970 -22.014  1.00 68.92           H  
ATOM   4843  CA  GLY B 161     -24.478 -12.051 -21.526  1.00 68.92           C  
ATOM   4844  HA2 GLY B 161     -25.477 -12.007 -21.959  1.00 68.92           H  
ATOM   4845  HA3 GLY B 161     -23.863 -12.718 -22.131  1.00 68.92           H  
ATOM   4846  C   GLY B 161     -24.598 -12.651 -20.122  1.00 68.92           C  
ATOM   4847  O   GLY B 161     -24.647 -13.875 -19.986  1.00 68.92           O  
ATOM   4848  N   GLY B 162     -24.638 -11.801 -19.091  1.00 71.93           N  
ATOM   4849  H   GLY B 162     -24.525 -10.822 -19.312  1.00 71.93           H  
ATOM   4850  CA  GLY B 162     -24.707 -12.190 -17.679  1.00 71.93           C  
ATOM   4851  HA2 GLY B 162     -25.291 -11.447 -17.136  1.00 71.93           H  
ATOM   4852  HA3 GLY B 162     -25.207 -13.153 -17.587  1.00 71.93           H  
ATOM   4853  C   GLY B 162     -23.352 -12.303 -16.974  1.00 71.93           C  
ATOM   4854  O   GLY B 162     -23.340 -12.597 -15.784  1.00 71.93           O  
ATOM   4855  N   PHE B 163     -22.236 -12.048 -17.664  1.00 81.21           N  
ATOM   4856  H   PHE B 163     -22.292 -11.844 -18.651  1.00 81.21           H  
ATOM   4857  CA  PHE B 163     -20.895 -12.108 -17.068  1.00 81.21           C  
ATOM   4858  HA  PHE B 163     -20.897 -12.833 -16.254  1.00 81.21           H  
ATOM   4859  C   PHE B 163     -20.415 -10.790 -16.458  1.00 81.21           C  
ATOM   4860  CB  PHE B 163     -19.892 -12.592 -18.118  1.00 81.21           C  
ATOM   4861  HB2 PHE B 163     -19.914 -11.909 -18.967  1.00 81.21           H  
ATOM   4862  HB3 PHE B 163     -18.889 -12.560 -17.693  1.00 81.21           H  
ATOM   4863  O   PHE B 163     -19.364 -10.785 -15.827  1.00 81.21           O  
ATOM   4864  CG  PHE B 163     -20.129 -14.009 -18.583  1.00 81.21           C  
ATOM   4865  CD1 PHE B 163     -19.870 -15.077 -17.706  1.00 81.21           C  
ATOM   4866  HD1 PHE B 163     -19.501 -14.884 -16.710  1.00 81.21           H  
ATOM   4867  CD2 PHE B 163     -20.559 -14.267 -19.897  1.00 81.21           C  
ATOM   4868  HD2 PHE B 163     -20.712 -13.448 -20.583  1.00 81.21           H  
ATOM   4869  CE1 PHE B 163     -20.049 -16.401 -18.138  1.00 81.21           C  
ATOM   4870  HE1 PHE B 163     -19.809 -17.216 -17.471  1.00 81.21           H  
ATOM   4871  CE2 PHE B 163     -20.722 -15.592 -20.334  1.00 81.21           C  
ATOM   4872  HE2 PHE B 163     -20.964 -15.776 -21.370  1.00 81.21           H  
ATOM   4873  CZ  PHE B 163     -20.475 -16.661 -19.452  1.00 81.21           C  
ATOM   4874  HZ  PHE B 163     -20.553 -17.683 -19.791  1.00 81.21           H  
ATOM   4875  N   ALA B 164     -21.152  -9.692 -16.628  1.00 76.66           N  
ATOM   4876  H   ALA B 164     -22.027  -9.765 -17.128  1.00 76.66           H  
ATOM   4877  CA  ALA B 164     -20.688  -8.347 -16.295  1.00 76.66           C  
ATOM   4878  HA  ALA B 164     -19.833  -8.109 -16.928  1.00 76.66           H  
ATOM   4879  C   ALA B 164     -20.187  -8.190 -14.839  1.00 76.66           C  
ATOM   4880  CB  ALA B 164     -21.805  -7.394 -16.685  1.00 76.66           C  
ATOM   4881  HB1 ALA B 164     -21.542  -6.392 -16.346  1.00 76.66           H  
ATOM   4882  HB2 ALA B 164     -21.928  -7.344 -17.767  1.00 76.66           H  
ATOM   4883  HB3 ALA B 164     -22.747  -7.735 -16.255  1.00 76.66           H  
ATOM   4884  O   ALA B 164     -19.084  -7.685 -14.653  1.00 76.66           O  
ATOM   4885  N   ALA B 165     -20.844  -8.819 -13.854  1.00 77.34           N  
ATOM   4886  H   ALA B 165     -21.833  -8.960 -14.002  1.00 77.34           H  
ATOM   4887  CA  ALA B 165     -20.399  -8.868 -12.451  1.00 77.34           C  
ATOM   4888  HA  ALA B 165     -20.403  -7.849 -12.062  1.00 77.34           H  
ATOM   4889  C   ALA B 165     -18.985  -9.449 -12.217  1.00 77.34           C  
ATOM   4890  CB  ALA B 165     -21.427  -9.695 -11.663  1.00 77.34           C  
ATOM   4891  HB1 ALA B 165     -21.154  -9.702 -10.607  1.00 77.34           H  
ATOM   4892  HB2 ALA B 165     -21.451 -10.719 -12.035  1.00 77.34           H  
ATOM   4893  HB3 ALA B 165     -22.415  -9.247 -11.759  1.00 77.34           H  
ATOM   4894  O   ALA B 165     -18.420  -9.293 -11.138  1.00 77.34           O  
ATOM   4895  N   THR B 166     -18.420 -10.158 -13.196  1.00 86.23           N  
ATOM   4896  H   THR B 166     -18.923 -10.185 -14.072  1.00 86.23           H  
ATOM   4897  CA  THR B 166     -17.075 -10.760 -13.121  1.00 86.23           C  
ATOM   4898  HA  THR B 166     -16.596 -10.453 -12.190  1.00 86.23           H  
ATOM   4899  C   THR B 166     -16.149 -10.313 -14.243  1.00 86.23           C  
ATOM   4900  CB  THR B 166     -17.144 -12.295 -13.142  1.00 86.23           C  
ATOM   4901  HB  THR B 166     -16.129 -12.693 -13.138  1.00 86.23           H  
ATOM   4902  O   THR B 166     -14.933 -10.282 -14.073  1.00 86.23           O  
ATOM   4903  CG2 THR B 166     -17.873 -12.868 -11.930  1.00 86.23           C  
ATOM   4904 HG21 THR B 166     -18.913 -12.541 -11.919  1.00 86.23           H  
ATOM   4905 HG22 THR B 166     -17.836 -13.956 -11.973  1.00 86.23           H  
ATOM   4906 HG23 THR B 166     -17.382 -12.532 -11.017  1.00 86.23           H  
ATOM   4907  OG1 THR B 166     -17.802 -12.762 -14.303  1.00 86.23           O  
ATOM   4908  HG1 THR B 166     -18.449 -12.103 -14.564  1.00 86.23           H  
ATOM   4909  N   ALA B 167     -16.711  -9.988 -15.402  1.00 85.27           N  
ATOM   4910  H   ALA B 167     -17.719  -9.992 -15.466  1.00 85.27           H  
ATOM   4911  CA  ALA B 167     -15.979  -9.771 -16.632  1.00 85.27           C  
ATOM   4912  HA  ALA B 167     -15.272 -10.587 -16.783  1.00 85.27           H  
ATOM   4913  C   ALA B 167     -15.180  -8.466 -16.630  1.00 85.27           C  
ATOM   4914  CB  ALA B 167     -17.001  -9.786 -17.760  1.00 85.27           C  
ATOM   4915  HB1 ALA B 167     -17.412 -10.787 -17.888  1.00 85.27           H  
ATOM   4916  HB2 ALA B 167     -16.477  -9.485 -18.667  1.00 85.27           H  
ATOM   4917  HB3 ALA B 167     -17.798  -9.067 -17.568  1.00 85.27           H  
ATOM   4918  O   ALA B 167     -14.070  -8.448 -17.154  1.00 85.27           O  
ATOM   4919  N   SER B 168     -15.731  -7.409 -16.034  1.00 85.11           N  
ATOM   4920  H   SER B 168     -16.686  -7.475 -15.711  1.00 85.11           H  
ATOM   4921  CA  SER B 168     -15.125  -6.075 -15.937  1.00 85.11           C  
ATOM   4922  HA  SER B 168     -14.191  -6.057 -16.499  1.00 85.11           H  
ATOM   4923  C   SER B 168     -14.763  -5.676 -14.500  1.00 85.11           C  
ATOM   4924  CB  SER B 168     -16.065  -5.045 -16.578  1.00 85.11           C  
ATOM   4925  HB2 SER B 168     -15.742  -4.036 -16.322  1.00 85.11           H  
ATOM   4926  HB3 SER B 168     -16.032  -5.158 -17.661  1.00 85.11           H  
ATOM   4927  O   SER B 168     -14.204  -4.603 -14.286  1.00 85.11           O  
ATOM   4928  OG  SER B 168     -17.394  -5.259 -16.137  1.00 85.11           O  
ATOM   4929  HG  SER B 168     -17.921  -4.477 -16.320  1.00 85.11           H  
ATOM   4930  N   ALA B 169     -15.042  -6.532 -13.512  1.00 88.48           N  
ATOM   4931  H   ALA B 169     -15.507  -7.399 -13.743  1.00 88.48           H  
ATOM   4932  CA  ALA B 169     -14.694  -6.285 -12.116  1.00 88.48           C  
ATOM   4933  HA  ALA B 169     -15.039  -5.287 -11.846  1.00 88.48           H  
ATOM   4934  C   ALA B 169     -13.170  -6.334 -11.906  1.00 88.48           C  
ATOM   4935  CB  ALA B 169     -15.438  -7.293 -11.234  1.00 88.48           C  
ATOM   4936  HB1 ALA B 169     -16.513  -7.168 -11.359  1.00 88.48           H  
ATOM   4937  HB2 ALA B 169     -15.184  -7.125 -10.187  1.00 88.48           H
[truncated: 1,714,375 more chars]
