# Supplementary material for: Module-Based Polyketide Synthase Engineering for de Novo Polyketide Biosynthesis
Source: ACS Synth Biol. 2023 Oct 23;12(11):3148–55. doi: 10.1021/acssynbio.3c00282 (PMC10661043; doi:10.1021/acssynbio.3c00282)
Supplement: Supplementary file 2 — sb3c00282_si_002.zip [file sb3c00282_si_002.zip › Final_PKS_Structures/menzella_pdbs/eryM2_ACP_eryM2_KSAT_dimer.pdb]

ATOM      1  N   LEU A   1      28.468  55.324 -13.613  1.00 66.26           N  
ATOM      2  H   LEU A   1      28.841  56.209 -13.301  1.00 66.26           H  
ATOM      3  H2  LEU A   1      29.159  54.844 -14.173  1.00 66.26           H  
ATOM      4  H3  LEU A   1      27.654  55.500 -14.184  1.00 66.26           H  
ATOM      5  CA  LEU A   1      28.087  54.501 -12.444  1.00 66.26           C  
ATOM      6  HA  LEU A   1      27.329  55.055 -11.890  1.00 66.26           H  
ATOM      7  C   LEU A   1      29.238  54.365 -11.449  1.00 66.26           C  
ATOM      8  CB  LEU A   1      27.446  53.164 -12.842  1.00 66.26           C  
ATOM      9  HB2 LEU A   1      27.385  52.532 -11.956  1.00 66.26           H  
ATOM     10  HB3 LEU A   1      28.073  52.664 -13.581  1.00 66.26           H  
ATOM     11  O   LEU A   1      29.187  55.087 -10.468  1.00 66.26           O  
ATOM     12  CG  LEU A   1      26.016  53.340 -13.389  1.00 66.26           C  
ATOM     13  HG  LEU A   1      26.029  54.095 -14.176  1.00 66.26           H  
ATOM     14  CD1 LEU A   1      25.522  52.032 -13.988  1.00 66.26           C  
ATOM     15 HD11 LEU A   1      24.537  52.175 -14.433  1.00 66.26           H  
ATOM     16 HD12 LEU A   1      26.196  51.692 -14.774  1.00 66.26           H  
ATOM     17 HD13 LEU A   1      25.454  51.266 -13.215  1.00 66.26           H  
ATOM     18  CD2 LEU A   1      25.041  53.780 -12.293  1.00 66.26           C  
ATOM     19 HD21 LEU A   1      25.039  53.061 -11.474  1.00 66.26           H  
ATOM     20 HD22 LEU A   1      24.031  53.828 -12.700  1.00 66.26           H  
ATOM     21 HD23 LEU A   1      25.289  54.768 -11.906  1.00 66.26           H  
ATOM     22  N   ALA A   2      30.278  53.551 -11.689  1.00 66.01           N  
ATOM     23  H   ALA A   2      30.255  52.928 -12.484  1.00 66.01           H  
ATOM     24  CA  ALA A   2      31.349  53.275 -10.707  1.00 66.01           C  
ATOM     25  HA  ALA A   2      30.947  52.622  -9.932  1.00 66.01           H  
ATOM     26  C   ALA A   2      31.927  54.516  -9.982  1.00 66.01           C  
ATOM     27  CB  ALA A   2      32.461  52.497 -11.422  1.00 66.01           C  
ATOM     28  HB1 ALA A   2      33.240  52.236 -10.706  1.00 66.01           H  
ATOM     29  HB2 ALA A   2      32.903  53.091 -12.222  1.00 66.01           H  
ATOM     30  HB3 ALA A   2      32.068  51.568 -11.835  1.00 66.01           H  
ATOM     31  O   ALA A   2      31.992  54.527  -8.755  1.00 66.01           O  
ATOM     32  N   GLY A   3      32.266  55.575 -10.732  1.00 68.98           N  
ATOM     33  H   GLY A   3      32.243  55.460 -11.735  1.00 68.98           H  
ATOM     34  CA  GLY A   3      32.815  56.836 -10.206  1.00 68.98           C  
ATOM     35  HA2 GLY A   3      33.580  56.595  -9.468  1.00 68.98           H  
ATOM     36  HA3 GLY A   3      33.299  57.378 -11.018  1.00 68.98           H  
ATOM     37  C   GLY A   3      31.825  57.800  -9.527  1.00 68.98           C  
ATOM     38  O   GLY A   3      32.203  58.937  -9.263  1.00 68.98           O  
ATOM     39  N   LEU A   4      30.575  57.397  -9.273  1.00 72.85           N  
ATOM     40  H   LEU A   4      30.337  56.431  -9.451  1.00 72.85           H  
ATOM     41  CA  LEU A   4      29.653  58.164  -8.425  1.00 72.85           C  
ATOM     42  HA  LEU A   4      29.787  59.223  -8.640  1.00 72.85           H  
ATOM     43  C   LEU A   4      29.963  57.920  -6.932  1.00 72.85           C  
ATOM     44  CB  LEU A   4      28.189  57.783  -8.722  1.00 72.85           C  
ATOM     45  HB2 LEU A   4      27.556  58.192  -7.935  1.00 72.85           H  
ATOM     46  HB3 LEU A   4      28.106  56.697  -8.676  1.00 72.85           H  
ATOM     47  O   LEU A   4      30.295  56.787  -6.564  1.00 72.85           O  
ATOM     48  CG  LEU A   4      27.638  58.265 -10.073  1.00 72.85           C  
ATOM     49  HG  LEU A   4      28.298  57.934 -10.875  1.00 72.85           H  
ATOM     50  CD1 LEU A   4      26.259  57.644 -10.311  1.00 72.85           C  
ATOM     51 HD11 LEU A   4      26.324  56.556 -10.276  1.00 72.85           H  
ATOM     52 HD12 LEU A   4      25.571  57.975  -9.533  1.00 72.85           H  
ATOM     53 HD13 LEU A   4      25.864  57.958 -11.277  1.00 72.85           H  
ATOM     54  CD2 LEU A   4      27.499  59.786 -10.136  1.00 72.85           C  
ATOM     55 HD21 LEU A   4      28.479  60.261 -10.081  1.00 72.85           H  
ATOM     56 HD22 LEU A   4      26.893  60.142  -9.303  1.00 72.85           H  
ATOM     57 HD23 LEU A   4      27.021  60.084 -11.069  1.00 72.85           H  
ATOM     58  N   PRO A   5      29.795  58.927  -6.052  1.00 70.07           N  
ATOM     59  CA  PRO A   5      29.767  58.731  -4.603  1.00 70.07           C  
ATOM     60  HA  PRO A   5      30.768  58.461  -4.267  1.00 70.07           H  
ATOM     61  C   PRO A   5      28.764  57.640  -4.210  1.00 70.07           C  
ATOM     62  CB  PRO A   5      29.364  60.085  -4.003  1.00 70.07           C  
ATOM     63  HB2 PRO A   5      29.874  60.277  -3.059  1.00 70.07           H  
ATOM     64  HB3 PRO A   5      28.284  60.133  -3.868  1.00 70.07           H  
ATOM     65  O   PRO A   5      27.665  57.580  -4.761  1.00 70.07           O  
ATOM     66  CG  PRO A   5      29.768  61.092  -5.077  1.00 70.07           C  
ATOM     67  HG2 PRO A   5      29.161  61.997  -5.034  1.00 70.07           H  
ATOM     68  HG3 PRO A   5      30.827  61.332  -4.979  1.00 70.07           H  
ATOM     69  CD  PRO A   5      29.535  60.321  -6.373  1.00 70.07           C  
ATOM     70  HD2 PRO A   5      30.210  60.691  -7.145  1.00 70.07           H  
ATOM     71  HD3 PRO A   5      28.499  60.426  -6.694  1.00 70.07           H  
ATOM     72  N   ARG A   6      29.119  56.782  -3.243  1.00 65.76           N  
ATOM     73  H   ARG A   6      30.038  56.894  -2.839  1.00 65.76           H  
ATOM     74  CA  ARG A   6      28.390  55.526  -2.980  1.00 65.76           C  
ATOM     75  HA  ARG A   6      28.505  54.892  -3.859  1.00 65.76           H  
ATOM     76  C   ARG A   6      26.875  55.699  -2.810  1.00 65.76           C  
ATOM     77  CB  ARG A   6      29.013  54.794  -1.780  1.00 65.76           C  
ATOM     78  HB2 ARG A   6      28.822  55.351  -0.863  1.00 65.76           H  
ATOM     79  HB3 ARG A   6      30.090  54.717  -1.931  1.00 65.76           H  
ATOM     80  O   ARG A   6      26.128  54.965  -3.438  1.00 65.76           O  
ATOM     81  CG  ARG A   6      28.432  53.378  -1.656  1.00 65.76           C  
ATOM     82  HG2 ARG A   6      28.589  52.850  -2.597  1.00 65.76           H  
ATOM     83  HG3 ARG A   6      27.360  53.425  -1.466  1.00 65.76           H  
ATOM     84  CD  ARG A   6      29.089  52.585  -0.527  1.00 65.76           C  
ATOM     85  HD2 ARG A   6      28.819  53.035   0.428  1.00 65.76           H  
ATOM     86  HD3 ARG A   6      30.172  52.610  -0.651  1.00 65.76           H  
ATOM     87  NE  ARG A   6      28.627  51.195  -0.585  1.00 65.76           N  
ATOM     88  HE  ARG A   6      28.151  50.910  -1.429  1.00 65.76           H  
ATOM     89  NH1 ARG A   6      29.339  50.437   1.472  1.00 65.76           N  
ATOM     90 HH11 ARG A   6      29.381  49.680   2.139  1.00 65.76           H  
ATOM     91 HH12 ARG A   6      29.702  51.355   1.688  1.00 65.76           H  
ATOM     92  NH2 ARG A   6      28.248  49.085   0.044  1.00 65.76           N  
ATOM     93 HH21 ARG A   6      27.816  48.978  -0.863  1.00 65.76           H  
ATOM     94 HH22 ARG A   6      28.286  48.305   0.684  1.00 65.76           H  
ATOM     95  CZ  ARG A   6      28.745  50.251   0.322  1.00 65.76           C  
ATOM     96  N   ALA A   7      26.422  56.678  -2.026  1.00 67.73           N  
ATOM     97  H   ALA A   7      27.090  57.280  -1.565  1.00 67.73           H  
ATOM     98  CA  ALA A   7      24.991  56.898  -1.791  1.00 67.73           C  
ATOM     99  HA  ALA A   7      24.555  55.972  -1.416  1.00 67.73           H  
ATOM    100  C   ALA A   7      24.220  57.267  -3.076  1.00 67.73           C  
ATOM    101  CB  ALA A   7      24.840  57.971  -0.705  1.00 67.73           C  
ATOM    102  HB1 ALA A   7      25.340  57.652   0.209  1.00 67.73           H  
ATOM    103  HB2 ALA A   7      23.782  58.120  -0.490  1.00 67.73           H  
ATOM    104  HB3 ALA A   7      25.266  58.916  -1.044  1.00 67.73           H  
ATOM    105  O   ALA A   7      23.168  56.690  -3.351  1.00 67.73           O  
ATOM    106  N   GLU A   8      24.769  58.168  -3.901  1.00 75.31           N  
ATOM    107  H   GLU A   8      25.662  58.574  -3.663  1.00 75.31           H  
ATOM    108  CA  GLU A   8      24.200  58.501  -5.216  1.00 75.31           C  
ATOM    109  HA  GLU A   8      23.157  58.794  -5.102  1.00 75.31           H  
ATOM    110  C   GLU A   8      24.242  57.291  -6.154  1.00 75.31           C  
ATOM    111  CB  GLU A   8      24.971  59.660  -5.868  1.00 75.31           C  
ATOM    112  HB2 GLU A   8      24.564  59.822  -6.866  1.00 75.31           H  
ATOM    113  HB3 GLU A   8      26.019  59.377  -5.970  1.00 75.31           H  
ATOM    114  O   GLU A   8      23.276  57.018  -6.862  1.00 75.31           O  
ATOM    115  CG  GLU A   8      24.872  60.976  -5.085  1.00 75.31           C  
ATOM    116  HG2 GLU A   8      25.349  60.850  -4.113  1.00 75.31           H  
ATOM    117  HG3 GLU A   8      23.819  61.203  -4.920  1.00 75.31           H  
ATOM    118  CD  GLU A   8      25.546  62.142  -5.828  1.00 75.31           C  
ATOM    119  OE1 GLU A   8      25.042  63.278  -5.700  1.00 75.31           O  
ATOM    120  OE2 GLU A   8      26.578  61.896  -6.494  1.00 75.31           O  
ATOM    121  N   ARG A   9      25.337  56.521  -6.120  1.00 78.25           N  
ATOM    122  H   ARG A   9      26.090  56.813  -5.514  1.00 78.25           H  
ATOM    123  CA  ARG A   9      25.511  55.308  -6.924  1.00 78.25           C  
ATOM    124  HA  ARG A   9      25.366  55.576  -7.970  1.00 78.25           H  
ATOM    125  C   ARG A   9      24.458  54.251  -6.596  1.00 78.25           C  
ATOM    126  CB  ARG A   9      26.934  54.777  -6.721  1.00 78.25           C  
ATOM    127  HB2 ARG A   9      27.637  55.610  -6.738  1.00 78.25           H  
ATOM    128  HB3 ARG A   9      27.005  54.300  -5.743  1.00 78.25           H  
ATOM    129  O   ARG A   9      23.840  53.731  -7.517  1.00 78.25           O  
ATOM    130  CG  ARG A   9      27.332  53.773  -7.809  1.00 78.25           C  
ATOM    131  HG2 ARG A   9      26.689  52.895  -7.762  1.00 78.25           H  
ATOM    132  HG3 ARG A   9      27.222  54.238  -8.788  1.00 78.25           H  
ATOM    133  CD  ARG A   9      28.790  53.349  -7.618  1.00 78.25           C  
ATOM    134  HD2 ARG A   9      29.421  54.238  -7.613  1.00 78.25           H  
ATOM    135  HD3 ARG A   9      29.085  52.714  -8.453  1.00 78.25           H  
ATOM    136  NE  ARG A   9      28.952  52.598  -6.367  1.00 78.25           N  
ATOM    137  HE  ARG A   9      28.132  52.175  -5.956  1.00 78.25           H  
ATOM    138  NH1 ARG A   9      31.222  52.817  -6.083  1.00 78.25           N  
ATOM    139 HH11 ARG A   9      31.274  53.432  -6.882  1.00 78.25           H  
ATOM    140 HH12 ARG A   9      32.063  52.553  -5.590  1.00 78.25           H  
ATOM    141  NH2 ARG A   9      29.993  51.545  -4.691  1.00 78.25           N  
ATOM    142 HH21 ARG A   9      30.798  51.013  -4.391  1.00 78.25           H  
ATOM    143 HH22 ARG A   9      29.079  51.165  -4.493  1.00 78.25           H  
ATOM    144  CZ  ARG A   9      30.064  52.330  -5.722  1.00 78.25           C  
ATOM    145  N   THR A  10      24.206  53.967  -5.317  1.00 74.80           N  
ATOM    146  H   THR A  10      24.774  54.406  -4.606  1.00 74.80           H  
ATOM    147  CA  THR A  10      23.173  53.007  -4.895  1.00 74.80           C  
ATOM    148  HA  THR A  10      23.352  52.059  -5.401  1.00 74.80           H  
ATOM    149  C   THR A  10      21.772  53.483  -5.293  1.00 74.80           C  
ATOM    150  CB  THR A  10      23.223  52.753  -3.379  1.00 74.80           C  
ATOM    151  HB  THR A  10      22.839  53.630  -2.857  1.00 74.80           H  
ATOM    152  O   THR A  10      20.996  52.700  -5.837  1.00 74.80           O  
ATOM    153  CG2 THR A  10      22.394  51.535  -2.976  1.00 74.80           C  
ATOM    154 HG21 THR A  10      22.502  51.362  -1.905  1.00 74.80           H  
ATOM    155 HG22 THR A  10      22.737  50.652  -3.517  1.00 74.80           H  
ATOM    156 HG23 THR A  10      21.340  51.706  -3.196  1.00 74.80           H  
ATOM    157  OG1 THR A  10      24.538  52.519  -2.924  1.00 74.80           O  
ATOM    158  HG1 THR A  10      25.064  52.140  -3.632  1.00 74.80           H  
ATOM    159  N   ALA A  11      21.452  54.769  -5.104  1.00 78.91           N  
ATOM    160  H   ALA A  11      22.119  55.385  -4.661  1.00 78.91           H  
ATOM    161  CA  ALA A  11      20.164  55.333  -5.520  1.00 78.91           C  
ATOM    162  HA  ALA A  11      19.365  54.759  -5.051  1.00 78.91           H  
ATOM    163  C   ALA A  11      19.955  55.254  -7.046  1.00 78.91           C  
ATOM    164  CB  ALA A  11      20.086  56.778  -5.011  1.00 78.91           C  
ATOM    165  HB1 ALA A  11      20.194  56.795  -3.927  1.00 78.91           H  
ATOM    166  HB2 ALA A  11      20.880  57.377  -5.457  1.00 78.91           H  
ATOM    167  HB3 ALA A  11      19.121  57.209  -5.279  1.00 78.91           H  
ATOM    168  O   ALA A  11      18.883  54.860  -7.514  1.00 78.91           O  
ATOM    169  N   GLU A  12      20.995  55.560  -7.826  1.00 85.55           N  
ATOM    170  H   GLU A  12      21.828  55.931  -7.392  1.00 85.55           H  
ATOM    171  CA  GLU A  12      20.970  55.484  -9.289  1.00 85.55           C  
ATOM    172  HA  GLU A  12      20.070  55.996  -9.630  1.00 85.55           H  
ATOM    173  C   GLU A  12      20.876  54.035  -9.789  1.00 85.55           C  
ATOM    174  CB  GLU A  12      22.209  56.211  -9.849  1.00 85.55           C  
ATOM    175  HB2 GLU A  12      22.332  57.163  -9.332  1.00 85.55           H  
ATOM    176  HB3 GLU A  12      23.091  55.606  -9.639  1.00 85.55           H  
ATOM    177  O   GLU A  12      20.201  53.776 -10.785  1.00 85.55           O  
ATOM    178  CG  GLU A  12      22.168  56.505 -11.359  1.00 85.55           C  
ATOM    179  HG2 GLU A  12      21.961  55.584 -11.904  1.00 85.55           H  
ATOM    180  HG3 GLU A  12      23.160  56.842 -11.660  1.00 85.55           H  
ATOM    181  CD  GLU A  12      21.144  57.582 -11.755  1.00 85.55           C  
ATOM    182  OE1 GLU A  12      21.174  58.055 -12.917  1.00 85.55           O  
ATOM    183  OE2 GLU A  12      20.251  57.928 -10.954  1.00 85.55           O  
ATOM    184  N   LEU A  13      21.470  53.073  -9.073  1.00 89.76           N  
ATOM    185  H   LEU A  13      22.043  53.351  -8.290  1.00 89.76           H  
ATOM    186  CA  LEU A  13      21.318  51.642  -9.346  1.00 89.76           C  
ATOM    187  HA  LEU A  13      21.468  51.479 -10.413  1.00 89.76           H  
ATOM    188  C   LEU A  13      19.901  51.140  -9.038  1.00 89.76           C  
ATOM    189  CB  LEU A  13      22.386  50.846  -8.577  1.00 89.76           C  
ATOM    190  HB2 LEU A  13      22.391  51.175  -7.538  1.00 89.76           H  
ATOM    191  HB3 LEU A  13      22.116  49.790  -8.584  1.00 89.76           H  
ATOM    192  O   LEU A  13      19.330  50.435  -9.866  1.00 89.76           O  
ATOM    193  CG  LEU A  13      23.802  50.986  -9.167  1.00 89.76           C  
ATOM    194  HG  LEU A  13      24.049  52.036  -9.326  1.00 89.76           H  
ATOM    195  CD1 LEU A  13      24.812  50.399  -8.186  1.00 89.76           C  
ATOM    196 HD11 LEU A  13      24.785  50.958  -7.251  1.00 89.76           H  
ATOM    197 HD12 LEU A  13      24.555  49.360  -7.977  1.00 89.76           H  
ATOM    198 HD13 LEU A  13      25.821  50.449  -8.596  1.00 89.76           H  
ATOM    199  CD2 LEU A  13      23.935  50.272 -10.515  1.00 89.76           C  
ATOM    200 HD21 LEU A  13      24.978  50.265 -10.830  1.00 89.76           H  
ATOM    201 HD22 LEU A  13      23.580  49.246 -10.426  1.00 89.76           H  
ATOM    202 HD23 LEU A  13      23.348  50.792 -11.272  1.00 89.76           H  
ATOM    203  N   VAL A  14      19.275  51.555  -7.929  1.00 85.99           N  
ATOM    204  H   VAL A  14      19.796  52.102  -7.258  1.00 85.99           H  
ATOM    205  CA  VAL A  14      17.855  51.242  -7.664  1.00 85.99           C  
ATOM    206  HA  VAL A  14      17.721  50.161  -7.705  1.00 85.99           H  
ATOM    207  C   VAL A  14      16.964  51.834  -8.759  1.00 85.99           C  
ATOM    208  CB  VAL A  14      17.411  51.717  -6.263  1.00 85.99           C  
ATOM    209  HB  VAL A  14      17.656  52.773  -6.148  1.00 85.99           H  
ATOM    210  O   VAL A  14      16.062  51.154  -9.254  1.00 85.99           O  
ATOM    211  CG1 VAL A  14      15.900  51.541  -6.038  1.00 85.99           C  
ATOM    212 HG11 VAL A  14      15.617  50.505  -6.224  1.00 85.99           H  
ATOM    213 HG12 VAL A  14      15.650  51.797  -5.009  1.00 85.99           H  
ATOM    214 HG13 VAL A  14      15.338  52.200  -6.700  1.00 85.99           H  
ATOM    215  CG2 VAL A  14      18.112  50.924  -5.155  1.00 85.99           C  
ATOM    216 HG21 VAL A  14      17.806  49.879  -5.192  1.00 85.99           H  
ATOM    217 HG22 VAL A  14      19.195  50.980  -5.269  1.00 85.99           H  
ATOM    218 HG23 VAL A  14      17.851  51.336  -4.180  1.00 85.99           H  
ATOM    219  N   ARG A  15      17.227  53.074  -9.204  1.00 85.05           N  
ATOM    220  H   ARG A  15      17.964  53.598  -8.753  1.00 85.05           H  
ATOM    221  CA  ARG A  15      16.488  53.678 -10.325  1.00 85.05           C  
ATOM    222  HA  ARG A  15      15.424  53.591 -10.102  1.00 85.05           H  
ATOM    223  C   ARG A  15      16.718  52.916 -11.630  1.00 85.05           C  
ATOM    224  CB  ARG A  15      16.841  55.168 -10.483  1.00 85.05           C  
ATOM    225  HB2 ARG A  15      17.790  55.267 -11.011  1.00 85.05           H  
ATOM    226  HB3 ARG A  15      16.947  55.629  -9.501  1.00 85.05           H  
ATOM    227  O   ARG A  15      15.752  52.682 -12.356  1.00 85.05           O  
ATOM    228  CG  ARG A  15      15.721  55.902 -11.248  1.00 85.05           C  
ATOM    229  HG2 ARG A  15      14.856  55.980 -10.590  1.00 85.05           H  
ATOM    230  HG3 ARG A  15      15.421  55.332 -12.128  1.00 85.05           H  
ATOM    231  CD  ARG A  15      16.122  57.313 -11.696  1.00 85.05           C  
ATOM    232  HD2 ARG A  15      15.216  57.880 -11.912  1.00 85.05           H  
ATOM    233  HD3 ARG A  15      16.649  57.802 -10.877  1.00 85.05           H  
ATOM    234  NE  ARG A  15      16.951  57.273 -12.917  1.00 85.05           N  
ATOM    235  HE  ARG A  15      16.756  56.532 -13.575  1.00 85.05           H  
ATOM    236  NH1 ARG A  15      18.352  59.035 -12.447  1.00 85.05           N  
ATOM    237 HH11 ARG A  15      17.841  59.181 -11.588  1.00 85.05           H  
ATOM    238 HH12 ARG A  15      19.352  59.098 -12.323  1.00 85.05           H  
ATOM    239  NH2 ARG A  15      18.811  57.708 -14.145  1.00 85.05           N  
ATOM    240 HH21 ARG A  15      19.754  58.044 -14.007  1.00 85.05           H  
ATOM    241 HH22 ARG A  15      18.678  56.863 -14.681  1.00 85.05           H  
ATOM    242  CZ  ARG A  15      18.014  58.014 -13.169  1.00 85.05           C  
ATOM    243  N   LEU A  16      17.956  52.513 -11.921  1.00 88.99           N  
ATOM    244  H   LEU A  16      18.701  52.782 -11.294  1.00 88.99           H  
ATOM    245  CA  LEU A  16      18.312  51.720 -13.099  1.00 88.99           C  
ATOM    246  HA  LEU A  16      18.006  52.273 -13.987  1.00 88.99           H  
ATOM    247  C   LEU A  16      17.557  50.391 -13.108  1.00 88.99           C  
ATOM    248  CB  LEU A  16      19.839  51.515 -13.153  1.00 88.99           C  
ATOM    249  HB2 LEU A  16      20.322  52.486 -13.263  1.00 88.99           H  
ATOM    250  HB3 LEU A  16      20.166  51.085 -12.206  1.00 88.99           H  
ATOM    251  O   LEU A  16      16.845  50.127 -14.071  1.00 88.99           O  
ATOM    252  CG  LEU A  16      20.319  50.580 -14.281  1.00 88.99           C  
ATOM    253  HG  LEU A  16      19.851  49.602 -14.168  1.00 88.99           H  
ATOM    254  CD1 LEU A  16      19.984  51.130 -15.668  1.00 88.99           C  
ATOM    255 HD11 LEU A  16      20.458  52.100 -15.817  1.00 88.99           H  
ATOM    256 HD12 LEU A  16      20.331  50.428 -16.425  1.00 88.99           H  
ATOM    257 HD13 LEU A  16      18.904  51.221 -15.783  1.00 88.99           H  
ATOM    258  CD2 LEU A  16      21.831  50.387 -14.177  1.00 88.99           C  
ATOM    259 HD21 LEU A  16      22.169  49.700 -14.953  1.00 88.99           H  
ATOM    260 HD22 LEU A  16      22.339  51.344 -14.290  1.00 88.99           H  
ATOM    261 HD23 LEU A  16      22.078  49.953 -13.208  1.00 88.99           H  
ATOM    262  N   VAL A  17      17.635  49.598 -12.034  1.00 92.28           N  
ATOM    263  H   VAL A  17      18.223  49.877 -11.261  1.00 92.28           H  
ATOM    264  CA  VAL A  17      16.966  48.290 -11.981  1.00 92.28           C  
ATOM    265  HA  VAL A  17      17.276  47.723 -12.859  1.00 92.28           H  
ATOM    266  C   VAL A  17      15.454  48.445 -12.091  1.00 92.28           C  
ATOM    267  CB  VAL A  17      17.354  47.465 -10.741  1.00 92.28           C  
ATOM    268  HB  VAL A  17      17.039  47.991  -9.840  1.00 92.28           H  
ATOM    269  O   VAL A  17      14.853  47.751 -12.906  1.00 92.28           O  
ATOM    270  CG1 VAL A  17      16.674  46.091 -10.799  1.00 92.28           C  
ATOM    271 HG11 VAL A  17      15.591  46.183 -10.717  1.00 92.28           H  
ATOM    272 HG12 VAL A  17      17.026  45.476  -9.971  1.00 92.28           H  
ATOM    273 HG13 VAL A  17      16.915  45.584 -11.733  1.00 92.28           H  
ATOM    274  CG2 VAL A  17      18.862  47.195 -10.664  1.00 92.28           C  
ATOM    275 HG21 VAL A  17      19.434  48.121 -10.725  1.00 92.28           H  
ATOM    276 HG22 VAL A  17      19.090  46.717  -9.711  1.00 92.28           H  
ATOM    277 HG23 VAL A  17      19.173  46.537 -11.475  1.00 92.28           H  
ATOM    278  N   ARG A  18      14.823  49.393 -11.380  1.00 87.15           N  
ATOM    279  H   ARG A  18      15.363  49.943 -10.727  1.00 87.15           H  
ATOM    280  CA  ARG A  18      13.379  49.670 -11.540  1.00 87.15           C  
ATOM    281  HA  ARG A  18      12.811  48.767 -11.312  1.00 87.15           H  
ATOM    282  C   ARG A  18      13.015  50.046 -12.978  1.00 87.15           C  
ATOM    283  CB  ARG A  18      12.932  50.789 -10.593  1.00 87.15           C  
ATOM    284  HB2 ARG A  18      11.924  51.096 -10.872  1.00 87.15           H  
ATOM    285  HB3 ARG A  18      13.594  51.647 -10.716  1.00 87.15           H  
ATOM    286  O   ARG A  18      12.028  49.542 -13.501  1.00 87.15           O  
ATOM    287  CG  ARG A  18      12.915  50.355  -9.121  1.00 87.15           C  
ATOM    288  HG2 ARG A  18      13.893  49.970  -8.832  1.00 87.15           H  
ATOM    289  HG3 ARG A  18      12.184  49.560  -8.976  1.00 87.15           H  
ATOM    290  CD  ARG A  18      12.567  51.551  -8.229  1.00 87.15           C  
ATOM    291  HD2 ARG A  18      12.801  51.282  -7.199  1.00 87.15           H  
ATOM    292  HD3 ARG A  18      13.188  52.402  -8.511  1.00 87.15           H  
ATOM    293  NE  ARG A  18      11.139  51.895  -8.337  1.00 87.15           N  
ATOM    294  HE  ARG A  18      10.569  51.307  -8.928  1.00 87.15           H  
ATOM    295  NH1 ARG A  18      11.033  53.638  -6.850  1.00 87.15           N  
ATOM    296 HH11 ARG A  18      12.036  53.589  -6.743  1.00 87.15           H  
ATOM    297 HH12 ARG A  18      10.481  54.300  -6.324  1.00 87.15           H  
ATOM    298  NH2 ARG A  18       9.165  52.847  -7.793  1.00 87.15           N  
ATOM    299 HH21 ARG A  18       8.733  52.147  -8.378  1.00 87.15           H  
ATOM    300 HH22 ARG A  18       8.582  53.505  -7.296  1.00 87.15           H  
ATOM    301  CZ  ARG A  18      10.458  52.800  -7.666  1.00 87.15           C  
ATOM    302  N   THR A  19      13.832  50.872 -13.634  1.00 87.97           N  
ATOM    303  H   THR A  19      14.645  51.215 -13.144  1.00 87.97           H  
ATOM    304  CA  THR A  19      13.627  51.286 -15.035  1.00 87.97           C  
ATOM    305  HA  THR A  19      12.609  51.660 -15.144  1.00 87.97           H  
ATOM    306  C   THR A  19      13.767  50.106 -15.996  1.00 87.97           C  
ATOM    307  CB  THR A  19      14.597  52.411 -15.432  1.00 87.97           C  
ATOM    308  HB  THR A  19      15.621  52.042 -15.375  1.00 87.97           H  
ATOM    309  O   THR A  19      12.903  49.908 -16.846  1.00 87.97           O  
ATOM    310  CG2 THR A  19      14.355  52.946 -16.843  1.00 87.97           C  
ATOM    311 HG21 THR A  19      15.006  53.801 -17.026  1.00 87.97           H  
ATOM    312 HG22 THR A  19      14.579  52.176 -17.581  1.00 87.97           H  
ATOM    313 HG23 THR A  19      13.316  53.256 -16.960  1.00 87.97           H  
ATOM    314  OG1 THR A  19      14.470  53.503 -14.548  1.00 87.97           O  
ATOM    315  HG1 THR A  19      14.862  53.223 -13.718  1.00 87.97           H  
ATOM    316  N   SER A  20      14.804  49.278 -15.847  1.00 89.73           N  
ATOM    317  H   SER A  20      15.515  49.496 -15.164  1.00 89.73           H  
ATOM    318  CA  SER A  20      14.982  48.061 -16.645  1.00 89.73           C  
ATOM    319  HA  SER A  20      14.950  48.324 -17.702  1.00 89.73           H  
ATOM    320  C   SER A  20      13.861  47.047 -16.397  1.00 89.73           C  
ATOM    321  CB  SER A  20      16.341  47.418 -16.348  1.00 89.73           C  
ATOM    322  HB2 SER A  20      16.455  46.521 -16.956  1.00 89.73           H  
ATOM    323  HB3 SER A  20      16.391  47.142 -15.295  1.00 89.73           H  
ATOM    324  O   SER A  20      13.377  46.445 -17.345  1.00 89.73           O  
ATOM    325  OG  SER A  20      17.396  48.314 -16.642  1.00 89.73           O  
ATOM    326  HG  SER A  20      17.344  48.566 -17.567  1.00 89.73           H  
ATOM    327  N   THR A  21      13.391  46.908 -15.156  1.00 87.04           N  
ATOM    328  H   THR A  21      13.841  47.437 -14.422  1.00 87.04           H  
ATOM    329  CA  THR A  21      12.274  46.021 -14.781  1.00 87.04           C  
ATOM    330  HA  THR A  21      12.478  45.013 -15.139  1.00 87.04           H  
ATOM    331  C   THR A  21      10.968  46.488 -15.424  1.00 87.04           C  
ATOM    332  CB  THR A  21      12.118  45.966 -13.253  1.00 87.04           C  
ATOM    333  HB  THR A  21      11.821  46.950 -12.888  1.00 87.04           H  
ATOM    334  O   THR A  21      10.275  45.697 -16.054  1.00 87.04           O  
ATOM    335  CG2 THR A  21      11.111  44.926 -12.775  1.00 87.04           C  
ATOM    336 HG21 THR A  21      10.149  45.051 -13.273  1.00 87.04           H  
ATOM    337 HG22 THR A  21      11.503  43.929 -12.978  1.00 87.04           H  
ATOM    338 HG23 THR A  21      10.963  45.020 -11.699  1.00 87.04           H  
ATOM    339  OG1 THR A  21      13.342  45.614 -12.656  1.00 87.04           O  
ATOM    340  HG1 THR A  21      13.951  46.346 -12.772  1.00 87.04           H  
ATOM    341  N   ALA A  22      10.672  47.790 -15.355  1.00 84.79           N  
ATOM    342  H   ALA A  22      11.267  48.398 -14.810  1.00 84.79           H  
ATOM    343  CA  ALA A  22       9.523  48.398 -16.019  1.00 84.79           C  
ATOM    344  HA  ALA A  22       8.612  47.911 -15.669  1.00 84.79           H  
ATOM    345  C   ALA A  22       9.587  48.206 -17.546  1.00 84.79           C  
ATOM    346  CB  ALA A  22       9.483  49.875 -15.606  1.00 84.79           C  
ATOM    347  HB1 ALA A  22       8.665  50.390 -16.109  1.00 84.79           H  
ATOM    348  HB2 ALA A  22      10.415  50.372 -15.875  1.00 84.79           H  
ATOM    349  HB3 ALA A  22       9.332  49.945 -14.528  1.00 84.79           H  
ATOM    350  O   ALA A  22       8.628  47.731 -18.147  1.00 84.79           O  
ATOM    351  N   THR A  23      10.756  48.446 -18.154  1.00 80.55           N  
ATOM    352  H   THR A  23      11.500  48.826 -17.587  1.00 80.55           H  
ATOM    353  CA  THR A  23      11.004  48.226 -19.594  1.00 80.55           C  
ATOM    354  HA  THR A  23      10.326  48.856 -20.169  1.00 80.55           H  
ATOM    355  C   THR A  23      10.757  46.769 -20.010  1.00 80.55           C  
ATOM    356  CB  THR A  23      12.455  48.593 -19.961  1.00 80.55           C  
ATOM    357  HB  THR A  23      13.135  47.900 -19.465  1.00 80.55           H  
ATOM    358  O   THR A  23      10.248  46.513 -21.097  1.00 80.55           O  
ATOM    359  CG2 THR A  23      12.733  48.548 -21.464  1.00 80.55           C  
ATOM    360 HG21 THR A  23      13.747  48.896 -21.658  1.00 80.55           H  
ATOM    361 HG22 THR A  23      12.639  47.528 -21.837  1.00 80.55           H  
ATOM    362 HG23 THR A  23      12.025  49.191 -21.988  1.00 80.55           H  
ATOM    363  OG1 THR A  23      12.789  49.902 -19.556  1.00 80.55           O  
ATOM    364  HG1 THR A  23      12.678  49.962 -18.605  1.00 80.55           H  
ATOM    365  N   VAL A  24      11.110  45.806 -19.153  1.00 79.05           N  
ATOM    366  H   VAL A  24      11.536  46.082 -18.280  1.00 79.05           H  
ATOM    367  CA  VAL A  24      10.928  44.365 -19.398  1.00 79.05           C  
ATOM    368  HA  VAL A  24      11.275  44.129 -20.404  1.00 79.05           H  
ATOM    369  C   VAL A  24       9.458  43.950 -19.339  1.00 79.05           C  
ATOM    370  CB  VAL A  24      11.779  43.569 -18.391  1.00 79.05           C  
ATOM    371  HB  VAL A  24      11.656  43.996 -17.395  1.00 79.05           H  
ATOM    372  O   VAL A  24       9.033  43.151 -20.171  1.00 79.05           O  
ATOM    373  CG1 VAL A  24      11.430  42.085 -18.310  1.00 79.05           C  
ATOM    374 HG11 VAL A  24      11.461  41.637 -19.303  1.00 79.05           H  
ATOM    375 HG12 VAL A  24      12.135  41.584 -17.646  1.00 79.05           H  
ATOM    376 HG13 VAL A  24      10.434  41.961 -17.887  1.00 79.05           H  
ATOM    377  CG2 VAL A  24      13.257  43.661 -18.780  1.00 79.05           C  
ATOM    378 HG21 VAL A  24      13.867  43.370 -17.925  1.00 79.05           H  
ATOM    379 HG22 VAL A  24      13.465  43.010 -19.629  1.00 79.05           H  
ATOM    380 HG23 VAL A  24      13.504  44.686 -19.058  1.00 79.05           H  
ATOM    381  N   LEU A  25       8.698  44.510 -18.394  1.00 73.07           N  
ATOM    382  H   LEU A  25       9.145  45.138 -17.741  1.00 73.07           H  
ATOM    383  CA  LEU A  25       7.268  44.243 -18.187  1.00 73.07           C  
ATOM    384  HA  LEU A  25       7.062  43.200 -18.425  1.00 73.07           H  
ATOM    385  C   LEU A  25       6.338  45.072 -19.090  1.00 73.07           C  
ATOM    386  CB  LEU A  25       6.937  44.490 -16.705  1.00 73.07           C  
ATOM    387  HB2 LEU A  25       5.860  44.399 -16.564  1.00 73.07           H  
ATOM    388  HB3 LEU A  25       7.212  45.515 -16.457  1.00 73.07           H  
ATOM    389  O   LEU A  25       5.125  44.885 -19.058  1.00 73.07           O  
ATOM    390  CG  LEU A  25       7.628  43.530 -15.724  1.00 73.07           C  
ATOM    391  HG  LEU A  25       8.708  43.571 -15.866  1.00 73.07           H  
ATOM    392  CD1 LEU A  25       7.317  43.991 -14.304  1.00 73.07           C  
ATOM    393 HD11 LEU A  25       6.241  43.956 -14.135  1.00 73.07           H  
ATOM    394 HD12 LEU A  25       7.676  45.009 -14.155  1.00 73.07           H  
ATOM    395 HD13 LEU A  25       7.804  43.323 -13.593  1.00 73.07           H  
ATOM    396  CD2 LEU A  25       7.172  42.082 -15.906  1.00 73.07           C  
ATOM    397 HD21 LEU A  25       6.085  42.024 -15.848  1.00 73.07           H  
ATOM    398 HD22 LEU A  25       7.505  41.690 -16.867  1.00 73.07           H  
ATOM    399 HD23 LEU A  25       7.586  41.454 -15.117  1.00 73.07           H  
ATOM    400  N   GLY A  26       6.879  45.997 -19.889  1.00 72.17           N  
ATOM    401  H   GLY A  26       7.879  46.131 -19.850  1.00 72.17           H  
ATOM    402  CA  GLY A  26       6.082  46.891 -20.736  1.00 72.17           C  
ATOM    403  HA2 GLY A  26       6.736  47.328 -21.491  1.00 72.17           H  
ATOM    404  HA3 GLY A  26       5.306  46.317 -21.241  1.00 72.17           H  
ATOM    405  C   GLY A  26       5.408  48.044 -19.979  1.00 72.17           C  
ATOM    406  O   GLY A  26       4.371  48.536 -20.415  1.00 72.17           O  
ATOM    407  N   HIS A  27       5.967  48.476 -18.847  1.00 74.41           N  
ATOM    408  H   HIS A  27       6.834  48.047 -18.556  1.00 74.41           H  
ATOM    409  CA  HIS A  27       5.522  49.666 -18.117  1.00 74.41           C  
ATOM    410  HA  HIS A  27       4.467  49.841 -18.324  1.00 74.41           H  
ATOM    411  C   HIS A  27       6.311  50.913 -18.554  1.00 74.41           C  
ATOM    412  CB  HIS A  27       5.681  49.451 -16.604  1.00 74.41           C  
ATOM    413  HB2 HIS A  27       6.740  49.315 -16.386  1.00 74.41           H  
ATOM    414  HB3 HIS A  27       5.350  50.352 -16.089  1.00 74.41           H  
ATOM    415  O   HIS A  27       7.534  50.951 -18.417  1.00 74.41           O  
ATOM    416  CG  HIS A  27       4.944  48.277 -16.011  1.00 74.41           C  
ATOM    417  CD2 HIS A  27       5.359  47.540 -14.936  1.00 74.41           C  
ATOM    418  HD2 HIS A  27       6.274  47.685 -14.380  1.00 74.41           H  
ATOM    419  ND1 HIS A  27       3.731  47.762 -16.409  1.00 74.41           N  
ATOM    420  HD1 HIS A  27       3.225  48.004 -17.249  1.00 74.41           H  
ATOM    421  CE1 HIS A  27       3.429  46.739 -15.590  1.00 74.41           C  
ATOM    422  HE1 HIS A  27       2.561  46.103 -15.681  1.00 74.41           H  
ATOM    423  NE2 HIS A  27       4.389  46.577 -14.667  1.00 74.41           N  
ATOM    424  N   ASP A  28       5.609  51.962 -18.994  1.00 70.37           N  
ATOM    425  H   ASP A  28       4.629  51.834 -19.201  1.00 70.37           H  
ATOM    426  CA  ASP A  28       6.224  53.237 -19.407  1.00 70.37           C  
ATOM    427  HA  ASP A  28       7.038  53.028 -20.101  1.00 70.37           H  
ATOM    428  C   ASP A  28       6.817  54.055 -18.237  1.00 70.37           C  
ATOM    429  CB  ASP A  28       5.181  54.101 -20.138  1.00 70.37           C  
ATOM    430  HB2 ASP A  28       5.602  55.095 -20.295  1.00 70.37           H  
ATOM    431  HB3 ASP A  28       4.306  54.214 -19.499  1.00 70.37           H  
ATOM    432  O   ASP A  28       7.774  54.805 -18.434  1.00 70.37           O  
ATOM    433  CG  ASP A  28       4.760  53.560 -21.508  1.00 70.37           C  
ATOM    434  OD1 ASP A  28       5.660  53.208 -22.302  1.00 70.37           O  
ATOM    435  OD2 ASP A  28       3.534  53.555 -21.759  1.00 70.37           O  
ATOM    436  N   ASP A  29       6.273  53.932 -17.015  1.00 71.34           N  
ATOM    437  H   ASP A  29       5.513  53.276 -16.905  1.00 71.34           H  
ATOM    438  CA  ASP A  29       6.781  54.628 -15.817  1.00 71.34           C  
ATOM    439  HA  ASP A  29       7.468  55.406 -16.149  1.00 71.34           H  
ATOM    440  C   ASP A  29       7.537  53.655 -14.881  1.00 71.34           C  
ATOM    441  CB  ASP A  29       5.658  55.396 -15.077  1.00 71.34           C  
ATOM    442  HB2 ASP A  29       5.105  55.987 -15.807  1.00 71.34           H  
ATOM    443  HB3 ASP A  29       4.967  54.682 -14.629  1.00 71.34           H  
ATOM    444  O   ASP A  29       6.917  52.764 -14.287  1.00 71.34           O  
ATOM    445  CG  ASP A  29       6.182  56.353 -13.979  1.00 71.34           C  
ATOM    446  OD1 ASP A  29       7.355  56.221 -13.560  1.00 71.34           O  
ATOM    447  OD2 ASP A  29       5.426  57.234 -13.504  1.00 71.34           O  
ATOM    448  N   PRO A  30       8.853  53.854 -14.644  1.00 73.48           N  
ATOM    449  CA  PRO A  30       9.638  53.125 -13.640  1.00 73.48           C  
ATOM    450  HA  PRO A  30       9.729  52.088 -13.961  1.00 73.48           H  
ATOM    451  C   PRO A  30       9.070  53.145 -12.212  1.00 73.48           C  
ATOM    452  CB  PRO A  30      11.021  53.782 -13.663  1.00 73.48           C  
ATOM    453  HB2 PRO A  30      11.809  53.071 -13.413  1.00 73.48           H  
ATOM    454  HB3 PRO A  30      11.046  54.631 -12.980  1.00 73.48           H  
ATOM    455  O   PRO A  30       9.484  52.339 -11.375  1.00 73.48           O  
ATOM    456  CG  PRO A  30      11.138  54.290 -15.097  1.00 73.48           C  
ATOM    457  HG2 PRO A  30      11.863  55.099 -15.191  1.00 73.48           H  
ATOM    458  HG3 PRO A  30      11.383  53.463 -15.763  1.00 73.48           H  
ATOM    459  CD  PRO A  30       9.719  54.755 -15.391  1.00 73.48           C  
ATOM    460  HD2 PRO A  30       9.528  54.695 -16.463  1.00 73.48           H  
ATOM    461  HD3 PRO A  30       9.578  55.776 -15.036  1.00 73.48           H  
ATOM    462  N   LYS A  31       8.138  54.055 -11.897  1.00 69.62           N  
ATOM    463  H   LYS A  31       7.872  54.726 -12.603  1.00 69.62           H  
ATOM    464  CA  LYS A  31       7.432  54.077 -10.609  1.00 69.62           C  
ATOM    465  HA  LYS A  31       8.172  54.020  -9.811  1.00 69.62           H  
ATOM    466  C   LYS A  31       6.487  52.894 -10.417  1.00 69.62           C  
ATOM    467  CB  LYS A  31       6.639  55.373 -10.448  1.00 69.62           C  
ATOM    468  HB2 LYS A  31       6.034  55.309  -9.543  1.00 69.62           H  
ATOM    469  HB3 LYS A  31       5.963  55.472 -11.297  1.00 69.62           H  
ATOM    470  O   LYS A  31       6.303  52.510  -9.263  1.00 69.62           O  
ATOM    471  CG  LYS A  31       7.542  56.606 -10.338  1.00 69.62           C  
ATOM    472  HG2 LYS A  31       8.138  56.559  -9.426  1.00 69.62           H  
ATOM    473  HG3 LYS A  31       8.212  56.655 -11.196  1.00 69.62           H  
ATOM    474  CD  LYS A  31       6.647  57.845 -10.313  1.00 69.62           C  
ATOM    475  HD2 LYS A  31       6.176  57.948  -9.335  1.00 69.62           H  
ATOM    476  HD3 LYS A  31       5.862  57.713 -11.058  1.00 69.62           H  
ATOM    477  CE  LYS A  31       7.444  59.096 -10.661  1.00 69.62           C  
ATOM    478  HE2 LYS A  31       7.972  59.458  -9.778  1.00 69.62           H  
ATOM    479  HE3 LYS A  31       8.172  58.827 -11.426  1.00 69.62           H  
ATOM    480  NZ  LYS A  31       6.521  60.111 -11.210  1.00 69.62           N  
ATOM    481  HZ1 LYS A  31       7.016  60.935 -11.520  1.00 69.62           H  
ATOM    482  HZ2 LYS A  31       6.058  59.698 -12.008  1.00 69.62           H  
ATOM    483  HZ3 LYS A  31       5.808  60.355 -10.537  1.00 69.62           H  
ATOM    484  N   ALA A  32       5.934  52.322 -11.494  1.00 71.28           N  
ATOM    485  H   ALA A  32       6.175  52.678 -12.408  1.00 71.28           H  
ATOM    486  CA  ALA A  32       5.014  51.182 -11.433  1.00 71.28           C  
ATOM    487  HA  ALA A  32       4.130  51.464 -10.860  1.00 71.28           H  
ATOM    488  C   ALA A  32       5.654  49.972 -10.731  1.00 71.28           C  
ATOM    489  CB  ALA A  32       4.579  50.834 -12.864  1.00 71.28           C  
ATOM    490  HB1 ALA A  32       5.443  50.543 -13.462  1.00 71.28           H  
ATOM    491  HB2 ALA A  32       4.097  51.694 -13.328  1.00 71.28           H  
ATOM    492  HB3 ALA A  32       3.873  50.003 -12.841  1.00 71.28           H  
ATOM    493  O   ALA A  32       5.038  49.333  -9.882  1.00 71.28           O  
ATOM    494  N   VAL A  33       6.940  49.728 -11.000  1.00 80.79           N  
ATOM    495  H   VAL A  33       7.394  50.304 -11.694  1.00 80.79           H  
ATOM    496  CA  VAL A  33       7.754  48.767 -10.250  1.00 80.79           C  
ATOM    497  HA  VAL A  33       7.175  47.859 -10.079  1.00 80.79           H  
ATOM    498  C   VAL A  33       8.123  49.375  -8.899  1.00 80.79           C  
ATOM    499  CB  VAL A  33       9.012  48.390 -11.056  1.00 80.79           C  
ATOM    500  HB  VAL A  33       9.562  49.295 -11.313  1.00 80.79           H  
ATOM    501  O   VAL A  33       8.945  50.292  -8.836  1.00 80.79           O  
ATOM    502  CG1 VAL A  33       9.950  47.468 -10.268  1.00 80.79           C  
ATOM    503 HG11 VAL A  33      10.822  47.219 -10.872  1.00 80.79           H  
ATOM    504 HG12 VAL A  33      10.305  47.958  -9.361  1.00 80.79           H  
ATOM    505 HG13 VAL A  33       9.430  46.552  -9.990  1.00 80.79           H  
ATOM    506  CG2 VAL A  33       8.615  47.684 -12.358  1.00 80.79           C  
ATOM    507 HG21 VAL A  33       8.024  48.351 -12.986  1.00 80.79           H  
ATOM    508 HG22 VAL A  33       9.511  47.403 -12.911  1.00 80.79           H  
ATOM    509 HG23 VAL A  33       8.033  46.788 -12.140  1.00 80.79           H  
ATOM    510  N   ARG A  34       7.565  48.867  -7.796  1.00 72.49           N  
ATOM    511  H   ARG A  34       6.875  48.139  -7.917  1.00 72.49           H  
ATOM    512  CA  ARG A  34       8.070  49.146  -6.437  1.00 72.49           C  
ATOM    513  HA  ARG A  34       8.221  50.220  -6.328  1.00 72.49           H  
ATOM    514  C   ARG A  34       9.429  48.461  -6.243  1.00 72.49           C  
ATOM    515  CB  ARG A  34       7.052  48.676  -5.385  1.00 72.49           C  
ATOM    516  HB2 ARG A  34       7.552  48.567  -4.423  1.00 72.49           H  
ATOM    517  HB3 ARG A  34       6.675  47.699  -5.688  1.00 72.49           H  
ATOM    518  O   ARG A  34       9.646  47.359  -6.726  1.00 72.49           O  
ATOM    519  CG  ARG A  34       5.865  49.637  -5.210  1.00 72.49           C  
ATOM    520  HG2 ARG A  34       5.372  49.791  -6.169  1.00 72.49           H  
ATOM    521  HG3 ARG A  34       6.230  50.594  -4.836  1.00 72.49           H  
ATOM    522  CD  ARG A  34       4.856  49.047  -4.212  1.00 72.49           C  
ATOM    523  HD2 ARG A  34       4.452  48.131  -4.643  1.00 72.49           H  
ATOM    524  HD3 ARG A  34       5.376  48.787  -3.290  1.00 72.49           H  
ATOM    525  NE  ARG A  34       3.759  49.988  -3.895  1.00 72.49           N  
ATOM    526  HE  ARG A  34       3.939  50.972  -4.032  1.00 72.49           H  
ATOM    527  NH1 ARG A  34       2.202  48.434  -3.206  1.00 72.49           N  
ATOM    528 HH11 ARG A  34       1.302  48.213  -2.804  1.00 72.49           H  
ATOM    529 HH12 ARG A  34       2.838  47.680  -3.425  1.00 72.49           H  
ATOM    530  NH2 ARG A  34       1.709  50.599  -3.091  1.00 72.49           N  
ATOM    531 HH21 ARG A  34       1.941  51.578  -3.173  1.00 72.49           H  
ATOM    532 HH22 ARG A  34       0.823  50.335  -2.684  1.00 72.49           H  
ATOM    533  CZ  ARG A  34       2.569  49.669  -3.405  1.00 72.49           C  
ATOM    534  N   ALA A  35      10.355  49.115  -5.538  1.00 75.69           N  
ATOM    535  H   ALA A  35      10.107  49.995  -5.108  1.00 75.69           H  
ATOM    536  CA  ALA A  35      11.744  48.646  -5.430  1.00 75.69           C  
ATOM    537  HA  ALA A  35      12.137  48.510  -6.437  1.00 75.69           H  
ATOM    538  C   ALA A  35      11.890  47.297  -4.692  1.00 75.69           C  
ATOM    539  CB  ALA A  35      12.560  49.740  -4.729  1.00 75.69           C  
ATOM    540  HB1 ALA A  35      13.621  49.510  -4.825  1.00 75.69           H  
ATOM    541  HB2 ALA A  35      12.365  50.716  -5.174  1.00 75.69           H  
ATOM    542  HB3 ALA A  35      12.304  49.776  -3.670  1.00 75.69           H  
ATOM    543  O   ALA A  35      12.796  46.520  -4.982  1.00 75.69           O  
ATOM    544  N   THR A  36      10.993  47.035  -3.741  1.00 73.32           N  
ATOM    545  H   THR A  36      10.287  47.726  -3.532  1.00 73.32           H  
ATOM    546  CA  THR A  36      11.012  45.879  -2.835  1.00 73.32           C  
ATOM    547  HA  THR A  36      12.020  45.467  -2.791  1.00 73.32           H  
ATOM    548  C   THR A  36      10.093  44.731  -3.255  1.00 73.32           C  
ATOM    549  CB  THR A  36      10.618  46.333  -1.421  1.00 73.32           C  
ATOM    550  HB  THR A  36      10.390  45.465  -0.802  1.00 73.32           H  
ATOM    551  O   THR A  36      10.262  43.629  -2.738  1.00 73.32           O  
ATOM    552  CG2 THR A  36      11.740  47.133  -0.758  1.00 73.32           C  
ATOM    553 HG21 THR A  36      12.637  46.518  -0.697  1.00 73.32           H  
ATOM    554 HG22 THR A  36      11.439  47.411   0.252  1.00 73.32           H  
ATOM    555 HG23 THR A  36      11.954  48.035  -1.331  1.00 73.32           H  
ATOM    556  OG1 THR A  36       9.491  47.186  -1.486  1.00 73.32           O  
ATOM    557  HG1 THR A  36       9.042  47.115  -0.640  1.00 73.32           H  
ATOM    558  N   THR A  37       9.151  44.949  -4.180  1.00 72.09           N  
ATOM    559  H   THR A  37       9.089  45.853  -4.625  1.00 72.09           H  
ATOM    560  CA  THR A  37       8.221  43.899  -4.628  1.00 72.09           C  
ATOM    561  HA  THR A  37       7.736  43.485  -3.744  1.00 72.09           H  
ATOM    562  C   THR A  37       8.982  42.793  -5.371  1.00 72.09           C  
ATOM    563  CB  THR A  37       7.105  44.467  -5.516  1.00 72.09           C  
ATOM    564  HB  THR A  37       7.537  44.949  -6.393  1.00 72.09           H  
ATOM    565  O   THR A  37       9.770  43.118  -6.267  1.00 72.09           O  
ATOM    566  CG2 THR A  37       6.081  43.421  -5.949  1.00 72.09           C  
ATOM    567 HG21 THR A  37       6.556  42.650  -6.556  1.00 72.09           H  
ATOM    568 HG22 THR A  37       5.294  43.888  -6.541  1.00 72.09           H  
ATOM    569 HG23 THR A  37       5.635  42.938  -5.079  1.00 72.09           H  
ATOM    570  OG1 THR A  37       6.367  45.407  -4.768  1.00 72.09           O  
ATOM    571  HG1 THR A  37       5.760  44.875  -4.248  1.00 72.09           H  
ATOM    572  N   PRO A  38       8.775  41.509  -5.024  1.00 70.19           N  
ATOM    573  CA  PRO A  38       9.415  40.391  -5.701  1.00 70.19           C  
ATOM    574  HA  PRO A  38      10.487  40.499  -5.537  1.00 70.19           H  
ATOM    575  C   PRO A  38       9.116  40.333  -7.202  1.00 70.19           C  
ATOM    576  CB  PRO A  38       8.933  39.125  -4.986  1.00 70.19           C  
ATOM    577  HB2 PRO A  38       8.012  38.759  -5.440  1.00 70.19           H  
ATOM    578  HB3 PRO A  38       9.696  38.346  -4.984  1.00 70.19           H  
ATOM    579  O   PRO A  38       7.975  40.499  -7.630  1.00 70.19           O  
ATOM    580  CG  PRO A  38       8.630  39.623  -3.578  1.00 70.19           C  
ATOM    581  HG2 PRO A  38       9.553  39.692  -3.003  1.00 70.19           H  
ATOM    582  HG3 PRO A  38       7.904  38.990  -3.068  1.00 70.19           H  
ATOM    583  CD  PRO A  38       8.081  41.023  -3.838  1.00 70.19           C  
ATOM    584  HD2 PRO A  38       7.011  40.972  -4.040  1.00 70.19           H  
ATOM    585  HD3 PRO A  38       8.271  41.645  -2.963  1.00 70.19           H  
ATOM    586  N   PHE A  39      10.118  40.002  -8.016  1.00 77.01           N  
ATOM    587  H   PHE A  39      11.040  39.898  -7.617  1.00 77.01           H  
ATOM    588  CA  PHE A  39       9.963  39.872  -9.468  1.00 77.01           C  
ATOM    589  HA  PHE A  39       9.639  40.832  -9.869  1.00 77.01           H  
ATOM    590  C   PHE A  39       8.881  38.851  -9.862  1.00 77.01           C  
ATOM    591  CB  PHE A  39      11.323  39.520 -10.087  1.00 77.01           C  
ATOM    592  HB2 PHE A  39      11.699  38.607  -9.623  1.00 77.01           H  
ATOM    593  HB3 PHE A  39      11.180  39.307 -11.146  1.00 77.01           H  
ATOM    594  O   PHE A  39       8.143  39.087 -10.817  1.00 77.01           O  
ATOM    595  CG  PHE A  39      12.372  40.613  -9.984  1.00 77.01           C  
ATOM    596  CD1 PHE A  39      12.143  41.870 -10.577  1.00 77.01           C  
ATOM    597  HD1 PHE A  39      11.214  42.063 -11.092  1.00 77.01           H  
ATOM    598  CD2 PHE A  39      13.600  40.366  -9.344  1.00 77.01           C  
ATOM    599  HD2 PHE A  39      13.800  39.399  -8.907  1.00 77.01           H  
ATOM    600  CE1 PHE A  39      13.129  42.871 -10.513  1.00 77.01           C  
ATOM    601  HE1 PHE A  39      12.948  43.837 -10.962  1.00 77.01           H  
ATOM    602  CE2 PHE A  39      14.592  41.359  -9.309  1.00 77.01           C  
ATOM    603  HE2 PHE A  39      15.540  41.149  -8.836  1.00 77.01           H  
ATOM    604  CZ  PHE A  39      14.360  42.613  -9.891  1.00 77.01           C  
ATOM    605  HZ  PHE A  39      15.129  43.370  -9.868  1.00 77.01           H  
ATOM    606  N   LYS A  40       8.720  37.767  -9.087  1.00 58.57           N  
ATOM    607  H   LYS A  40       9.361  37.652  -8.315  1.00 58.57           H  
ATOM    608  CA  LYS A  40       7.656  36.764  -9.282  1.00 58.57           C  
ATOM    609  HA  LYS A  40       7.739  36.367 -10.293  1.00 58.57           H  
ATOM    610  C   LYS A  40       6.247  37.371  -9.176  1.00 58.57           C  
ATOM    611  CB  LYS A  40       7.856  35.609  -8.280  1.00 58.57           C  
ATOM    612  HB2 LYS A  40       8.877  35.239  -8.364  1.00 58.57           H  
ATOM    613  HB3 LYS A  40       7.707  35.985  -7.268  1.00 58.57           H  
ATOM    614  O   LYS A  40       5.396  37.053  -9.998  1.00 58.57           O  
ATOM    615  CG  LYS A  40       6.888  34.439  -8.537  1.00 58.57           C  
ATOM    616  HG2 LYS A  40       5.862  34.804  -8.502  1.00 58.57           H  
ATOM    617  HG3 LYS A  40       7.078  34.030  -9.529  1.00 58.57           H  
ATOM    618  CD  LYS A  40       7.032  33.324  -7.491  1.00 58.57           C  
ATOM    619  HD2 LYS A  40       8.037  32.904  -7.539  1.00 58.57           H  
ATOM    620  HD3 LYS A  40       6.867  33.748  -6.500  1.00 58.57           H  
ATOM    621  CE  LYS A  40       5.989  32.230  -7.764  1.00 58.57           C  
ATOM    622  HE2 LYS A  40       5.011  32.706  -7.851  1.00 58.57           H  
ATOM    623  HE3 LYS A  40       6.213  31.765  -8.724  1.00 58.57           H  
ATOM    624  NZ  LYS A  40       5.949  31.206  -6.688  1.00 58.57           N  
ATOM    625  HZ1 LYS A  40       5.714  31.632  -5.802  1.00 58.57           H  
ATOM    626  HZ2 LYS A  40       5.244  30.511  -6.887  1.00 58.57           H  
ATOM    627  HZ3 LYS A  40       6.841  30.741  -6.597  1.00 58.57           H  
ATOM    628  N   GLU A  41       6.009  38.260  -8.211  1.00 64.45           N  
ATOM    629  H   GLU A  41       6.770  38.547  -7.613  1.00 64.45           H  
ATOM    630  CA  GLU A  41       4.724  38.970  -8.051  1.00 64.45           C  
ATOM    631  HA  GLU A  41       3.896  38.262  -8.097  1.00 64.45           H  
ATOM    632  C   GLU A  41       4.498  40.006  -9.158  1.00 64.45           C  
ATOM    633  CB  GLU A  41       4.685  39.688  -6.697  1.00 64.45           C  
ATOM    634  HB2 GLU A  41       3.817  40.347  -6.676  1.00 64.45           H  
ATOM    635  HB3 GLU A  41       5.580  40.301  -6.597  1.00 64.45           H  
ATOM    636  O   GLU A  41       3.366  40.247  -9.566  1.00 64.45           O  
ATOM    637  CG  GLU A  41       4.589  38.728  -5.507  1.00 64.45           C  
ATOM    638  HG2 GLU A  41       5.359  37.963  -5.607  1.00 64.45           H  
ATOM    639  HG3 GLU A  41       3.617  38.234  -5.524  1.00 64.45           H  
ATOM    640  CD  GLU A  41       4.782  39.456  -4.168  1.00 64.45           C  
ATOM    641  OE1 GLU A  41       5.219  38.770  -3.221  1.00 64.45           O  
ATOM    642  OE2 GLU A  41       4.587  40.694  -4.117  1.00 64.45           O  
ATOM    643  N   LEU A  42       5.580  40.576  -9.695  1.00 68.98           N  
ATOM    644  H   LEU A  42       6.476  40.350  -9.288  1.00 68.98           H  
ATOM    645  CA  LEU A  42       5.548  41.456 -10.865  1.00 68.98           C  
ATOM    646  HA  LEU A  42       4.679  42.108 -10.777  1.00 68.98           H  
ATOM    647  C   LEU A  42       5.368  40.698 -12.199  1.00 68.98           C  
ATOM    648  CB  LEU A  42       6.815  42.333 -10.883  1.00 68.98           C  
ATOM    649  HB2 LEU A  42       7.681  41.684 -11.013  1.00 68.98           H  
ATOM    650  HB3 LEU A  42       6.748  42.987 -11.753  1.00 68.98           H  
ATOM    651  O   LEU A  42       5.443  41.317 -13.257  1.00 68.98           O  
ATOM    652  CG  LEU A  42       7.040  43.230  -9.656  1.00 68.98           C  
ATOM    653  HG  LEU A  42       7.018  42.630  -8.747  1.00 68.98           H  
ATOM    654  CD1 LEU A  42       8.416  43.890  -9.757  1.00 68.98           C  
ATOM    655 HD11 LEU A  42       8.478  44.480 -10.672  1.00 68.98           H  
ATOM    656 HD12 LEU A  42       8.581  44.521  -8.884  1.00 68.98           H  
ATOM    657 HD13 LEU A  42       9.189  43.121  -9.766  1.00 68.98           H  
ATOM    658  CD2 LEU A  42       5.990  44.339  -9.552  1.00 68.98           C  
ATOM    659 HD21 LEU A  42       6.219  44.989  -8.708  1.00 68.98           H  
ATOM    660 HD22 LEU A  42       5.965  44.926 -10.470  1.00 68.98           H  
ATOM    661 HD23 LEU A  42       5.010  43.890  -9.387  1.00 68.98           H  
ATOM    662  N   GLY A  43       5.153  39.377 -12.176  1.00 61.00           N  
ATOM    663  H   GLY A  43       5.080  38.920 -11.278  1.00 61.00           H  
ATOM    664  CA  GLY A  43       4.910  38.570 -13.375  1.00 61.00           C  
ATOM    665  HA2 GLY A  43       4.437  37.637 -13.070  1.00 61.00           H  
ATOM    666  HA3 GLY A  43       4.222  39.100 -14.034  1.00 61.00           H  
ATOM    667  C   GLY A  43       6.162  38.212 -14.183  1.00 61.00           C  
ATOM    668  O   GLY A  43       6.059  37.987 -15.387  1.00 61.00           O  
ATOM    669  N   PHE A  44       7.348  38.161 -13.564  1.00 63.77           N  
ATOM    670  H   PHE A  44       7.399  38.378 -12.578  1.00 63.77           H  
ATOM    671  CA  PHE A  44       8.554  37.696 -14.256  1.00 63.77           C  
ATOM    672  HA  PHE A  44       8.631  38.238 -15.199  1.00 63.77           H  
ATOM    673  C   PHE A  44       8.494  36.203 -14.598  1.00 63.77           C  
ATOM    674  CB  PHE A  44       9.828  37.987 -13.450  1.00 63.77           C  
ATOM    675  HB2 PHE A  44      10.553  37.203 -13.668  1.00 63.77           H  
ATOM    676  HB3 PHE A  44       9.628  37.915 -12.381  1.00 63.77           H  
ATOM    677  O   PHE A  44       8.569  35.347 -13.716  1.00 63.77           O  
ATOM    678  CG  PHE A  44      10.476  39.311 -13.788  1.00 63.77           C  
ATOM    679  CD1 PHE A  44      11.765  39.314 -14.343  1.00 63.77           C  
ATOM    680  HD1 PHE A  44      12.287  38.379 -14.479  1.00 63.77           H  
ATOM    681  CD2 PHE A  44       9.788  40.524 -13.613  1.00 63.77           C  
ATOM    682  HD2 PHE A  44       8.795  40.528 -13.188  1.00 63.77           H  
ATOM    683  CE1 PHE A  44      12.362  40.516 -14.748  1.00 63.77           C  
ATOM    684  HE1 PHE A  44      13.350  40.497 -15.184  1.00 63.77           H  
ATOM    685  CE2 PHE A  44      10.380  41.725 -14.038  1.00 63.77           C  
ATOM    686  HE2 PHE A  44       9.838  42.654 -13.936  1.00 63.77           H  
ATOM    687  CZ  PHE A  44      11.661  41.724 -14.614  1.00 63.77           C  
ATOM    688  HZ  PHE A  44      12.103  42.649 -14.954  1.00 63.77           H  
ATOM    689  N   ASP A  45       8.480  35.907 -15.897  1.00 46.24           N  
ATOM    690  H   ASP A  45       8.332  36.659 -16.554  1.00 46.24           H  
ATOM    691  CA  ASP A  45       8.905  34.620 -16.444  1.00 46.24           C  
ATOM    692  HA  ASP A  45       8.683  33.850 -15.705  1.00 46.24           H  
ATOM    693  C   ASP A  45      10.436  34.580 -16.678  1.00 46.24           C  
ATOM    694  CB  ASP A  45       8.061  34.281 -17.696  1.00 46.24           C  
ATOM    695  HB2 ASP A  45       8.243  33.238 -17.955  1.00 46.24           H  
ATOM    696  HB3 ASP A  45       7.005  34.367 -17.437  1.00 46.24           H  
ATOM    697  O   ASP A  45      11.165  35.560 -16.472  1.00 46.24           O  
ATOM    698  CG  ASP A  45       8.338  35.131 -18.945  1.00 46.24           C  
ATOM    699  OD1 ASP A  45       9.444  35.707 -19.039  1.00 46.24           O  
ATOM    700  OD2 ASP A  45       7.495  35.148 -19.862  1.00 46.24           O  
ATOM    701  N   SER A  46      10.953  33.439 -17.141  1.00 45.11           N  
ATOM    702  H   SER A  46      10.357  32.627 -17.219  1.00 45.11           H  
ATOM    703  CA  SER A  46      12.385  33.273 -17.434  1.00 45.11           C  
ATOM    704  HA  SER A  46      12.945  33.530 -16.535  1.00 45.11           H  
ATOM    705  C   SER A  46      12.889  34.180 -18.570  1.00 45.11           C  
ATOM    706  CB  SER A  46      12.694  31.811 -17.777  1.00 45.11           C  
ATOM    707  HB2 SER A  46      13.774  31.684 -17.855  1.00 45.11           H  
ATOM    708  HB3 SER A  46      12.236  31.553 -18.732  1.00 45.11           H  
ATOM    709  O   SER A  46      14.065  34.550 -18.585  1.00 45.11           O  
ATOM    710  OG  SER A  46      12.186  30.949 -16.776  1.00 45.11           O  
ATOM    711  HG  SER A  46      12.518  30.060 -16.921  1.00 45.11           H  
ATOM    712  N   LEU A  47      12.029  34.583 -19.514  1.00 48.31           N  
ATOM    713  H   LEU A  47      11.043  34.432 -19.356  1.00 48.31           H  
ATOM    714  CA  LEU A  47      12.395  35.498 -20.599  1.00 48.31           C  
ATOM    715  HA  LEU A  47      13.373  35.202 -20.978  1.00 48.31           H  
ATOM    716  C   LEU A  47      12.518  36.937 -20.079  1.00 48.31           C  
ATOM    717  CB  LEU A  47      11.367  35.368 -21.741  1.00 48.31           C  
ATOM    718  HB2 LEU A  47      10.371  35.570 -21.346  1.00 48.31           H  
ATOM    719  HB3 LEU A  47      11.374  34.339 -22.100  1.00 48.31           H  
ATOM    720  O   LEU A  47      13.459  37.641 -20.450  1.00 48.31           O  
ATOM    721  CG  LEU A  47      11.602  36.317 -22.930  1.00 48.31           C  
ATOM    722  HG  LEU A  47      11.573  37.351 -22.586  1.00 48.31           H  
ATOM    723  CD1 LEU A  47      12.945  36.072 -23.625  1.00 48.31           C  
ATOM    724 HD11 LEU A  47      13.033  36.701 -24.511  1.00 48.31           H  
ATOM    725 HD12 LEU A  47      13.762  36.304 -22.943  1.00 48.31           H  
ATOM    726 HD13 LEU A  47      13.016  35.025 -23.920  1.00 48.31           H  
ATOM    727  CD2 LEU A  47      10.494  36.142 -23.967  1.00 48.31           C  
ATOM    728 HD21 LEU A  47      10.487  35.114 -24.330  1.00 48.31           H  
ATOM    729 HD22 LEU A  47       9.531  36.345 -23.499  1.00 48.31           H  
ATOM    730 HD23 LEU A  47      10.637  36.824 -24.805  1.00 48.31           H  
ATOM    731  N   ALA A  48      11.622  37.360 -19.190  1.00 65.61           N  
ATOM    732  H   ALA A  48      10.853  36.742 -18.970  1.00 65.61           H  
ATOM    733  CA  ALA A  48      11.712  38.608 -18.449  1.00 65.61           C  
ATOM    734  HA  ALA A  48      11.760  39.429 -19.164  1.00 65.61           H  
ATOM    735  C   ALA A  48      12.992  38.641 -17.602  1.00 65.61           C  
ATOM    736  CB  ALA A  48      10.441  38.768 -17.605  1.00 65.61           C  
ATOM    737  HB1 ALA A  48      10.475  39.700 -17.040  1.00 65.61           H  
ATOM    738  HB2 ALA A  48      10.352  37.941 -16.900  1.00 65.61           H  
ATOM    739  HB3 ALA A  48       9.563  38.773 -18.250  1.00 65.61           H  
ATOM    740  O   ALA A  48      13.754  39.608 -17.681  1.00 65.61           O  
ATOM    741  N   ALA A  49      13.302  37.555 -16.884  1.00 63.17           N  
ATOM    742  H   ALA A  49      12.624  36.808 -16.835  1.00 63.17           H  
ATOM    743  CA  ALA A  49      14.518  37.449 -16.081  1.00 63.17           C  
ATOM    744  HA  ALA A  49      14.503  38.265 -15.358  1.00 63.17           H  
ATOM    745  C   ALA A  49      15.798  37.607 -16.926  1.00 63.17           C  
ATOM    746  CB  ALA A  49      14.489  36.122 -15.314  1.00 63.17           C  
ATOM    747  HB1 ALA A  49      14.468  35.283 -16.010  1.00 63.17           H  
ATOM    748  HB2 ALA A  49      15.378  36.035 -14.690  1.00 63.17           H  
ATOM    749  HB3 ALA A  49      13.603  36.075 -14.680  1.00 63.17           H  
ATOM    750  O   ALA A  49      16.655  38.445 -16.626  1.00 63.17           O  
ATOM    751  N   VAL A  50      15.894  36.878 -18.045  1.00 56.11           N  
ATOM    752  H   VAL A  50      15.180  36.185 -18.219  1.00 56.11           H  
ATOM    753  CA  VAL A  50      17.022  36.980 -18.987  1.00 56.11           C  
ATOM    754  HA  VAL A  50      17.946  36.845 -18.425  1.00 56.11           H  
ATOM    755  C   VAL A  50      17.103  38.369 -19.632  1.00 56.11           C  
ATOM    756  CB  VAL A  50      16.940  35.856 -20.042  1.00 56.11           C  
ATOM    757  HB  VAL A  50      15.926  35.810 -20.441  1.00 56.11           H  
ATOM    758  O   VAL A  50      18.203  38.911 -19.768  1.00 56.11           O  
ATOM    759  CG1 VAL A  50      17.906  36.057 -21.218  1.00 56.11           C  
ATOM    760 HG11 VAL A  50      17.603  36.923 -21.807  1.00 56.11           H  
ATOM    761 HG12 VAL A  50      17.879  35.180 -21.865  1.00 56.11           H  
ATOM    762 HG13 VAL A  50      18.920  36.201 -20.843  1.00 56.11           H  
ATOM    763  CG2 VAL A  50      17.291  34.509 -19.398  1.00 56.11           C  
ATOM    764 HG21 VAL A  50      18.323  34.508 -19.047  1.00 56.11           H  
ATOM    765 HG22 VAL A  50      17.153  33.703 -20.120  1.00 56.11           H  
ATOM    766 HG23 VAL A  50      16.636  34.310 -18.549  1.00 56.11           H  
ATOM    767  N   ARG A  51      15.971  38.990 -19.998  1.00 65.89           N  
ATOM    768  H   ARG A  51      15.098  38.501 -19.860  1.00 65.89           H  
ATOM    769  CA  ARG A  51      15.940  40.361 -20.542  1.00 65.89           C  
ATOM    770  HA  ARG A  51      16.635  40.428 -21.379  1.00 65.89           H  
ATOM    771  C   ARG A  51      16.420  41.392 -19.519  1.00 65.89           C  
ATOM    772  CB  ARG A  51      14.533  40.722 -21.038  1.00 65.89           C  
ATOM    773  HB2 ARG A  51      14.488  41.802 -21.180  1.00 65.89           H  
ATOM    774  HB3 ARG A  51      13.803  40.447 -20.277  1.00 65.89           H  
ATOM    775  O   ARG A  51      17.236  42.237 -19.883  1.00 65.89           O  
ATOM    776  CG  ARG A  51      14.157  40.081 -22.381  1.00 65.89           C  
ATOM    777  HG2 ARG A  51      14.333  39.005 -22.360  1.00 65.89           H  
ATOM    778  HG3 ARG A  51      14.766  40.521 -23.171  1.00 65.89           H  
ATOM    779  CD  ARG A  51      12.674  40.359 -22.654  1.00 65.89           C  
ATOM    780  HD2 ARG A  51      12.082  39.861 -21.885  1.00 65.89           H  
ATOM    781  HD3 ARG A  51      12.499  41.432 -22.584  1.00 65.89           H  
ATOM    782  NE  ARG A  51      12.250  39.877 -23.982  1.00 65.89           N  
ATOM    783  HE  ARG A  51      12.888  39.267 -24.472  1.00 65.89           H  
ATOM    784  NH1 ARG A  51      10.131  40.773 -23.933  1.00 65.89           N  
ATOM    785 HH11 ARG A  51       9.203  40.862 -24.322  1.00 65.89           H  
ATOM    786 HH12 ARG A  51      10.286  41.115 -22.995  1.00 65.89           H  
ATOM    787  NH2 ARG A  51      10.778  39.573 -25.695  1.00 65.89           N  
ATOM    788 HH21 ARG A  51       9.842  39.676 -26.060  1.00 65.89           H  
ATOM    789 HH22 ARG A  51      11.443  38.979 -26.170  1.00 65.89           H  
ATOM    790  CZ  ARG A  51      11.061  40.079 -24.527  1.00 65.89           C  
ATOM    791  N   LEU A  52      15.985  41.305 -18.260  1.00 77.64           N  
ATOM    792  H   LEU A  52      15.304  40.593 -18.038  1.00 77.64           H  
ATOM    793  CA  LEU A  52      16.434  42.195 -17.184  1.00 77.64           C  
ATOM    794  HA  LEU A  52      16.241  43.222 -17.492  1.00 77.64           H  
ATOM    795  C   LEU A  52      17.943  42.065 -16.961  1.00 77.64           C  
ATOM    796  CB  LEU A  52      15.628  41.910 -15.901  1.00 77.64           C  
ATOM    797  HB2 LEU A  52      15.727  40.854 -15.650  1.00 77.64           H  
ATOM    798  HB3 LEU A  52      14.577  42.111 -16.107  1.00 77.64           H  
ATOM    799  O   LEU A  52      18.653  43.068 -17.031  1.00 77.64           O  
ATOM    800  CG  LEU A  52      16.056  42.740 -14.674  1.00 77.64           C  
ATOM    801  HG  LEU A  52      17.092  42.508 -14.426  1.00 77.64           H  
ATOM    802  CD1 LEU A  52      15.932  44.244 -14.929  1.00 77.64           C  
ATOM    803 HD11 LEU A  52      16.122  44.789 -14.005  1.00 77.64           H  
ATOM    804 HD12 LEU A  52      16.668  44.552 -15.672  1.00 77.64           H  
ATOM    805 HD13 LEU A  52      14.926  44.472 -15.279  1.00 77.64           H  
ATOM    806  CD2 LEU A  52      15.194  42.397 -13.462  1.00 77.64           C  
ATOM    807 HD21 LEU A  52      15.581  42.904 -12.578  1.00 77.64           H  
ATOM    808 HD22 LEU A  52      14.163  42.713 -13.620  1.00 77.64           H  
ATOM    809 HD23 LEU A  52      15.211  41.323 -13.276  1.00 77.64           H  
ATOM    810  N   ARG A  53      18.455  40.837 -16.796  1.00 70.16           N  
ATOM    811  H   ARG A  53      17.813  40.060 -16.739  1.00 70.16           H  
ATOM    812  CA  ARG A  53      19.899  40.571 -16.695  1.00 70.16           C  
ATOM    813  HA  ARG A  53      20.289  41.046 -15.795  1.00 70.16           H  
ATOM    814  C   ARG A  53      20.667  41.157 -17.885  1.00 70.16           C  
ATOM    815  CB  ARG A  53      20.114  39.053 -16.592  1.00 70.16           C  
ATOM    816  HB2 ARG A  53      19.733  38.593 -17.503  1.00 70.16           H  
ATOM    817  HB3 ARG A  53      19.533  38.659 -15.758  1.00 70.16           H  
ATOM    818  O   ARG A  53      21.692  41.801 -17.694  1.00 70.16           O  
ATOM    819  CG  ARG A  53      21.592  38.670 -16.379  1.00 70.16           C  
ATOM    820  HG2 ARG A  53      22.263  39.350 -16.902  1.00 70.16           H  
ATOM    821  HG3 ARG A  53      21.820  38.727 -15.314  1.00 70.16           H  
ATOM    822  CD  ARG A  53      21.879  37.252 -16.878  1.00 70.16           C  
ATOM    823  HD2 ARG A  53      22.893  36.986 -16.580  1.00 70.16           H  
ATOM    824  HD3 ARG A  53      21.182  36.570 -16.391  1.00 70.16           H  
ATOM    825  NE  ARG A  53      21.756  37.143 -18.348  1.00 70.16           N  
ATOM    826  HE  ARG A  53      21.494  37.973 -18.861  1.00 70.16           H  
ATOM    827  NH1 ARG A  53      22.193  34.896 -18.516  1.00 70.16           N  
ATOM    828 HH11 ARG A  53      22.242  34.046 -19.060  1.00 70.16           H  
ATOM    829 HH12 ARG A  53      22.422  34.890 -17.533  1.00 70.16           H  
ATOM    830  NH2 ARG A  53      21.668  36.071 -20.337  1.00 70.16           N  
ATOM    831 HH21 ARG A  53      21.469  36.969 -20.754  1.00 70.16           H  
ATOM    832 HH22 ARG A  53      21.732  35.226 -20.886  1.00 70.16           H  
ATOM    833  CZ  ARG A  53      21.869  36.036 -19.054  1.00 70.16           C  
ATOM    834  N   ASN A  54      20.174  40.976 -19.111  1.00 67.77           N  
ATOM    835  H   ASN A  54      19.337  40.420 -19.209  1.00 67.77           H  
ATOM    836  CA  ASN A  54      20.838  41.484 -20.316  1.00 67.77           C  
ATOM    837  HA  ASN A  54      21.882  41.172 -20.292  1.00 67.77           H  
ATOM    838  C   ASN A  54      20.852  43.024 -20.385  1.00 67.77           C  
ATOM    839  CB  ASN A  54      20.180  40.867 -21.563  1.00 67.77           C  
ATOM    840  HB2 ASN A  54      20.560  41.378 -22.447  1.00 67.77           H  
ATOM    841  HB3 ASN A  54      19.103  41.025 -21.519  1.00 67.77           H  
ATOM    842  O   ASN A  54      21.876  43.597 -20.759  1.00 67.77           O  
ATOM    843  CG  ASN A  54      20.454  39.381 -21.748  1.00 67.77           C  
ATOM    844  ND2 ASN A  54      19.823  38.776 -22.728  1.00 67.77           N  
ATOM    845 HD21 ASN A  54      19.152  39.285 -23.285  1.00 67.77           H  
ATOM    846 HD22 ASN A  54      19.969  37.783 -22.846  1.00 67.77           H  
ATOM    847  OD1 ASN A  54      21.244  38.746 -21.059  1.00 67.77           O  
ATOM    848  N   LEU A  55      19.765  43.698 -19.990  1.00 77.93           N  
ATOM    849  H   LEU A  55      18.948  43.175 -19.709  1.00 77.93           H  
ATOM    850  CA  LEU A  55      19.723  45.162 -19.877  1.00 77.93           C  
ATOM    851  HA  LEU A  55      20.040  45.603 -20.822  1.00 77.93           H  
ATOM    852  C   LEU A  55      20.696  45.676 -18.808  1.00 77.93           C  
ATOM    853  CB  LEU A  55      18.291  45.624 -19.547  1.00 77.93           C  
ATOM    854  HB2 LEU A  55      18.327  46.658 -19.205  1.00 77.93           H  
ATOM    855  HB3 LEU A  55      17.918  45.021 -18.719  1.00 77.93           H  
ATOM    856  O   LEU A  55      21.388  46.665 -19.038  1.00 77.93           O  
ATOM    857  CG  LEU A  55      17.297  45.543 -20.719  1.00 77.93           C  
ATOM    858  HG  LEU A  55      17.320  44.547 -21.161  1.00 77.93           H  
ATOM    859  CD1 LEU A  55      15.891  45.815 -20.192  1.00 77.93           C  
ATOM    860 HD11 LEU A  55      15.815  46.831 -19.805  1.00 77.93           H  
ATOM    861 HD12 LEU A  55      15.671  45.109 -19.390  1.00 77.93           H  
ATOM    862 HD13 LEU A  55      15.160  45.678 -20.989  1.00 77.93           H  
ATOM    863  CD2 LEU A  55      17.596  46.576 -21.809  1.00 77.93           C  
ATOM    864 HD21 LEU A  55      17.612  47.580 -21.383  1.00 77.93           H  
ATOM    865 HD22 LEU A  55      16.824  46.528 -22.578  1.00 77.93           H  
ATOM    866 HD23 LEU A  55      18.558  46.364 -22.274  1.00 77.93           H  
ATOM    867  N   LEU A  56      20.789  44.992 -17.666  1.00 80.17           N  
ATOM    868  H   LEU A  56      20.170  44.206 -17.525  1.00 80.17           H  
ATOM    869  CA  LEU A  56      21.696  45.366 -16.581  1.00 80.17           C  
ATOM    870  HA  LEU A  56      21.621  46.442 -16.423  1.00 80.17           H  
ATOM    871  C   LEU A  56      23.167  45.108 -16.936  1.00 80.17           C  
ATOM    872  CB  LEU A  56      21.264  44.658 -15.288  1.00 80.17           C  
ATOM    873  HB2 LEU A  56      21.233  43.584 -15.471  1.00 80.17           H  
ATOM    874  HB3 LEU A  56      22.012  44.851 -14.519  1.00 80.17           H  
ATOM    875  O   LEU A  56      23.994  45.980 -16.673  1.00 80.17           O  
ATOM    876  CG  LEU A  56      19.896  45.116 -14.753  1.00 80.17           C  
ATOM    877  HG  LEU A  56      19.129  45.002 -15.519  1.00 80.17           H  
ATOM    878  CD1 LEU A  56      19.518  44.244 -13.560  1.00 80.17           C  
ATOM    879 HD11 LEU A  56      20.276  44.334 -12.781  1.00 80.17           H  
ATOM    880 HD12 LEU A  56      19.453  43.203 -13.874  1.00 80.17           H  
ATOM    881 HD13 LEU A  56      18.549  44.549 -13.166  1.00 80.17           H  
ATOM    882  CD2 LEU A  56      19.900  46.582 -14.315  1.00 80.17           C  
ATOM    883 HD21 LEU A  56      20.686  46.758 -13.581  1.00 80.17           H  
ATOM    884 HD22 LEU A  56      20.046  47.233 -15.177  1.00 80.17           H  
ATOM    885 HD23 LEU A  56      18.931  46.828 -13.881  1.00 80.17           H  
ATOM    886  N   ASN A  57      23.492  44.004 -17.621  1.00 71.97           N  
ATOM    887  H   ASN A  57      22.784  43.294 -17.743  1.00 71.97           H  
ATOM    888  CA  ASN A  57      24.819  43.776 -18.210  1.00 71.97           C  
ATOM    889  HA  ASN A  57      25.568  43.718 -17.420  1.00 71.97           H  
ATOM    890  C   ASN A  57      25.205  44.950 -19.129  1.00 71.97           C  
ATOM    891  CB  ASN A  57      24.828  42.455 -19.014  1.00 71.97           C  
ATOM    892  HB2 ASN A  57      25.732  42.431 -19.622  1.00 71.97           H  
ATOM    893  HB3 ASN A  57      23.968  42.427 -19.684  1.00 71.97           H  
ATOM    894  O   ASN A  57      26.265  45.551 -18.969  1.00 71.97           O  
ATOM    895  CG  ASN A  57      24.842  41.185 -18.180  1.00 71.97           C  
ATOM    896  ND2 ASN A  57      24.598  40.040 -18.778  1.00 71.97           N  
ATOM    897 HD21 ASN A  57      24.648  39.226 -18.182  1.00 71.97           H  
ATOM    898 HD22 ASN A  57      24.398  40.004 -19.767  1.00 71.97           H  
ATOM    899  OD1 ASN A  57      25.101  41.166 -16.997  1.00 71.97           O  
ATOM    900  N   ALA A  58      24.317  45.331 -20.056  1.00 73.18           N  
ATOM    901  H   ALA A  58      23.452  44.817 -20.137  1.00 73.18           H  
ATOM    902  CA  ALA A  58      24.565  46.419 -21.003  1.00 73.18           C  
ATOM    903  HA  ALA A  58      25.512  46.227 -21.506  1.00 73.18           H  
ATOM    904  C   ALA A  58      24.684  47.805 -20.336  1.00 73.18           C  
ATOM    905  CB  ALA A  58      23.447  46.395 -22.053  1.00 73.18           C  
ATOM    906  HB1 ALA A  58      22.485  46.588 -21.579  1.00 73.18           H  
ATOM    907  HB2 ALA A  58      23.418  45.420 -22.539  1.00 73.18           H  
ATOM    908  HB3 ALA A  58      23.636  47.162 -22.804  1.00 73.18           H  
ATOM    909  O   ALA A  58      25.468  48.636 -20.789  1.00 73.18           O  
ATOM    910  N   ALA A  59      23.929  48.061 -19.263  1.00 79.79           N  
ATOM    911  H   ALA A  59      23.244  47.372 -18.988  1.00 79.79           H  
ATOM    912  CA  ALA A  59      23.927  49.347 -18.562  1.00 79.79           C  
ATOM    913  HA  ALA A  59      24.055  50.143 -19.295  1.00 79.79           H  
ATOM    914  C   ALA A  59      25.060  49.511 -17.529  1.00 79.79           C  
ATOM    915  CB  ALA A  59      22.553  49.523 -17.912  1.00 79.79           C  
ATOM    916  HB1 ALA A  59      21.775  49.480 -18.674  1.00 79.79           H  
ATOM    917  HB2 ALA A  59      22.512  50.493 -17.415  1.00 79.79           H  
ATOM    918  HB3 ALA A  59      22.382  48.733 -17.180  1.00 79.79           H  
ATOM    919  O   ALA A  59      25.411  50.641 -17.186  1.00 79.79           O  
ATOM    920  N   THR A  60      25.625  48.410 -17.022  1.00 77.86           N  
ATOM    921  H   THR A  60      25.252  47.515 -17.303  1.00 77.86           H  
ATOM    922  CA  THR A  60      26.681  48.429 -15.989  1.00 77.86           C  
ATOM    923  HA  THR A  60      26.800  49.445 -15.615  1.00 77.86           H  
ATOM    924  C   THR A  60      28.061  48.018 -16.499  1.00 77.86           C  
ATOM    925  CB  THR A  60      26.312  47.556 -14.782  1.00 77.86           C  
ATOM    926  HB  THR A  60      27.110  47.634 -14.044  1.00 77.86           H  
ATOM    927  O   THR A  60      29.054  48.407 -15.892  1.00 77.86           O  
ATOM    928  CG2 THR A  60      25.008  48.002 -14.119  1.00 77.86           C  
ATOM    929 HG21 THR A  60      24.888  47.465 -13.178  1.00 77.86           H  
ATOM    930 HG22 THR A  60      24.153  47.799 -14.764  1.00 77.86           H  
ATOM    931 HG23 THR A  60      25.048  49.070 -13.905  1.00 77.86           H  
ATOM    932  OG1 THR A  60      26.184  46.209 -15.166  1.00 77.86           O  
ATOM    933  HG1 THR A  60      25.354  46.108 -15.637  1.00 77.86           H  
ATOM    934  N   GLY A  61      28.137  47.268 -17.603  1.00 70.04           N  
ATOM    935  H   GLY A  61      27.278  46.968 -18.042  1.00 70.04           H  
ATOM    936  CA  GLY A  61      29.371  46.655 -18.111  1.00 70.04           C  
ATOM    937  HA2 GLY A  61      29.252  46.464 -19.178  1.00 70.04           H  
ATOM    938  HA3 GLY A  61      30.202  47.346 -17.973  1.00 70.04           H  
ATOM    939  C   GLY A  61      29.743  45.328 -17.435  1.00 70.04           C  
ATOM    940  O   GLY A  61      30.704  44.685 -17.852  1.00 70.04           O  
ATOM    941  N   LEU A  62      28.985  44.902 -16.419  1.00 71.24           N  
ATOM    942  H   LEU A  62      28.181  45.456 -16.160  1.00 71.24           H  
ATOM    943  CA  LEU A  62      29.229  43.679 -15.655  1.00 71.24           C  
ATOM    944  HA  LEU A  62      30.299  43.592 -15.469  1.00 71.24           H  
ATOM    945  C   LEU A  62      28.791  42.411 -16.412  1.00 71.24           C  
ATOM    946  CB  LEU A  62      28.501  43.787 -14.301  1.00 71.24           C  
ATOM    947  HB2 LEU A  62      27.433  43.881 -14.498  1.00 71.24           H  
ATOM    948  HB3 LEU A  62      28.650  42.861 -13.745  1.00 71.24           H  
ATOM    949  O   LEU A  62      27.985  42.455 -17.345  1.00 71.24           O  
ATOM    950  CG  LEU A  62      28.946  44.962 -13.407  1.00 71.24           C  
ATOM    951  HG  LEU A  62      28.831  45.905 -13.942  1.00 71.24           H  
ATOM    952  CD1 LEU A  62      28.038  45.003 -12.181  1.00 71.24           C  
ATOM    953 HD11 LEU A  62      28.377  45.772 -11.487  1.00 71.24           H  
ATOM    954 HD12 LEU A  62      28.053  44.039 -11.673  1.00 71.24           H  
ATOM    955 HD13 LEU A  62      27.022  45.234 -12.500  1.00 71.24           H  
ATOM    956  CD2 LEU A  62      30.401  44.836 -12.957  1.00 71.24           C  
ATOM    957 HD21 LEU A  62      30.635  45.607 -12.224  1.00 71.24           H  
ATOM    958 HD22 LEU A  62      31.070  44.961 -13.808  1.00 71.24           H  
ATOM    959 HD23 LEU A  62      30.573  43.860 -12.504  1.00 71.24           H  
ATOM    960  N   ARG A  63      29.287  41.253 -15.955  1.00 64.38           N  
ATOM    961  H   ARG A  63      29.925  41.305 -15.173  1.00 64.38           H  
ATOM    962  CA  ARG A  63      28.775  39.921 -16.316  1.00 64.38           C  
ATOM    963  HA  ARG A  63      28.081  40.002 -17.153  1.00 64.38           H  
ATOM    964  C   ARG A  63      27.979  39.343 -15.147  1.00 64.38           C  
ATOM    965  CB  ARG A  63      29.925  38.981 -16.709  1.00 64.38           C  
ATOM    966  HB2 ARG A  63      30.756  39.104 -16.015  1.00 64.38           H  
ATOM    967  HB3 ARG A  63      29.566  37.956 -16.624  1.00 64.38           H  
ATOM    968  O   ARG A  63      28.537  38.673 -14.288  1.00 64.38           O  
ATOM    969  CG  ARG A  63      30.406  39.187 -18.148  1.00 64.38           C  
ATOM    970  HG2 ARG A  63      30.833  40.183 -18.265  1.00 64.38           H  
ATOM    971  HG3 ARG A  63      29.559  39.073 -18.825  1.00 64.38           H  
ATOM    972  CD  ARG A  63      31.460  38.118 -18.460  1.00 64.38           C  
ATOM    973  HD2 ARG A  63      32.374  38.358 -17.918  1.00 64.38           H  
ATOM    974  HD3 ARG A  63      31.088  37.157 -18.105  1.00 64.38           H  
ATOM    975  NE  ARG A  63      31.741  38.019 -19.905  1.00 64.38           N  
ATOM    976  HE  ARG A  63      31.447  38.799 -20.475  1.00 64.38           H  
ATOM    977  NH1 ARG A  63      32.775  35.968 -19.843  1.00 64.38           N  
ATOM    978 HH11 ARG A  63      33.191  35.175 -20.310  1.00 64.38           H  
ATOM    979 HH12 ARG A  63      32.684  35.965 -18.837  1.00 64.38           H  
ATOM    980  NH2 ARG A  63      32.451  36.977 -21.804  1.00 64.38           N  
ATOM    981 HH21 ARG A  63      32.877  36.178 -22.252  1.00 64.38           H  
ATOM    982 HH22 ARG A  63      32.108  37.751 -22.355  1.00 64.38           H  
ATOM    983  CZ  ARG A  63      32.320  36.994 -20.507  1.00 64.38           C  
ATOM    984  N   LEU A  64      26.681  39.618 -15.122  1.00 66.78           N  
ATOM    985  H   LEU A  64      26.295  40.203 -15.850  1.00 66.78           H  
ATOM    986  CA  LEU A  64      25.782  39.193 -14.050  1.00 66.78           C  
ATOM    987  HA  LEU A  64      26.324  39.294 -13.110  1.00 66.78           H  
ATOM    988  C   LEU A  64      25.352  37.716 -14.213  1.00 66.78           C  
ATOM    989  CB  LEU A  64      24.572  40.143 -14.019  1.00 66.78           C  
ATOM    990  HB2 LEU A  64      23.994  39.985 -14.929  1.00 66.78           H  
ATOM    991  HB3 LEU A  64      23.937  39.874 -13.174  1.00 66.78           H  
ATOM    992  O   LEU A  64      25.225  37.259 -15.358  1.00 66.78           O  
ATOM    993  CG  LEU A  64      24.940  41.639 -13.918  1.00 66.78           C  
ATOM    994  HG  LEU A  64      25.663  41.910 -14.687  1.00 66.78           H  
ATOM    995  CD1 LEU A  64      23.701  42.501 -14.137  1.00 66.78           C  
ATOM    996 HD11 LEU A  64      23.999  43.550 -14.146  1.00 66.78           H  
ATOM    997 HD12 LEU A  64      22.975  42.327 -13.344  1.00 66.78           H  
ATOM    998 HD13 LEU A  64      23.261  42.253 -15.103  1.00 66.78           H  
ATOM    999  CD2 LEU A  64      25.560  41.996 -12.573  1.00 66.78           C  
ATOM   1000 HD21 LEU A  64      25.885  43.037 -12.600  1.00 66.78           H  
ATOM   1001 HD22 LEU A  64      24.833  41.859 -11.774  1.00 66.78           H  
ATOM   1002 HD23 LEU A  64      26.443  41.385 -12.382  1.00 66.78           H  
ATOM   1003  N   PRO A  65      25.081  36.982 -13.111  1.00 54.20           N  
ATOM   1004  CA  PRO A  65      24.625  35.587 -13.149  1.00 54.20           C  
ATOM   1005  HA  PRO A  65      25.437  34.973 -13.538  1.00 54.20           H  
ATOM   1006  C   PRO A  65      23.370  35.366 -14.005  1.00 54.20           C  
ATOM   1007  CB  PRO A  65      24.359  35.192 -11.690  1.00 54.20           C  
ATOM   1008  HB2 PRO A  65      24.572  34.139 -11.508  1.00 54.20           H  
ATOM   1009  HB3 PRO A  65      23.328  35.419 -11.417  1.00 54.20           H  
ATOM   1010  O   PRO A  65      22.521  36.249 -14.135  1.00 54.20           O  
ATOM   1011  CG  PRO A  65      25.293  36.103 -10.901  1.00 54.20           C  
ATOM   1012  HG2 PRO A  65      24.937  36.266  -9.884  1.00 54.20           H  
ATOM   1013  HG3 PRO A  65      26.299  35.683 -10.895  1.00 54.20           H  
ATOM   1014  CD  PRO A  65      25.275  37.391 -11.722  1.00 54.20           C  
ATOM   1015  HD2 PRO A  65      26.219  37.917 -11.576  1.00 54.20           H  
ATOM   1016  HD3 PRO A  65      24.440  38.014 -11.404  1.00 54.20           H  
ATOM   1017  N   SER A  66      23.204  34.164 -14.566  1.00 47.94           N  
ATOM   1018  H   SER A  66      23.879  33.437 -14.377  1.00 47.94           H  
ATOM   1019  CA  SER A  66      21.946  33.731 -15.204  1.00 47.94           C  
ATOM   1020  HA  SER A  66      21.682  34.423 -16.003  1.00 47.94           H  
ATOM   1021  C   SER A  66      20.768  33.744 -14.232  1.00 47.94           C  
ATOM   1022  CB  SER A  66      22.097  32.319 -15.799  1.00 47.94           C  
ATOM   1023  HB2 SER A  66      22.530  32.395 -16.797  1.00 47.94           H  
ATOM   1024  HB3 SER A  66      21.121  31.841 -15.878  1.00 47.94           H  
ATOM   1025  O   SER A  66      19.676  34.162 -14.608  1.00 47.94           O  
ATOM   1026  OG  SER A  66      22.961  31.536 -15.000  1.00 47.94           O  
ATOM   1027  HG  SER A  66      22.648  30.628 -14.969  1.00 47.94           H  
ATOM   1028  N   THR A  67      21.021  33.354 -12.989  1.00 47.57           N  
ATOM   1029  H   THR A  67      21.942  33.004 -12.767  1.00 47.57           H  
ATOM   1030  CA  THR A  67      20.061  33.225 -11.890  1.00 47.57           C  
ATOM   1031  HA  THR A  67      19.114  32.870 -12.295  1.00 47.57           H  
ATOM   1032  C   THR A  67      19.757  34.533 -11.153  1.00 47.57           C  
ATOM   1033  CB  THR A  67      20.581  32.164 -10.904  1.00 47.57           C  
ATOM   1034  HB  THR A  67      20.024  32.205  -9.968  1.00 47.57           H  
ATOM   1035  O   THR A  67      18.905  34.518 -10.273  1.00 47.57           O  
ATOM   1036  CG2 THR A  67      20.443  30.759 -11.492  1.00 47.57           C  
ATOM   1037 HG21 THR A  67      20.806  30.035 -10.762  1.00 47.57           H  
ATOM   1038 HG22 THR A  67      19.395  30.544 -11.701  1.00 47.57           H  
ATOM   1039 HG23 THR A  67      21.029  30.661 -12.406  1.00 47.57           H  
ATOM   1040  OG1 THR A  67      21.954  32.398 -10.679  1.00 47.57           O  
ATOM   1041  HG1 THR A  67      21.987  32.971  -9.910  1.00 47.57           H  
ATOM   1042  N   LEU A  68      20.351  35.673 -11.551  1.00 62.65           N  
ATOM   1043  H   LEU A  68      21.028  35.576 -12.294  1.00 62.65           H  
ATOM   1044  CA  LEU A  68      20.306  36.986 -10.868  1.00 62.65           C  
ATOM   1045  HA  LEU A  68      21.037  36.970 -10.060  1.00 62.65           H  
ATOM   1046  C   LEU A  68      18.945  37.368 -10.251  1.00 62.65           C  
ATOM   1047  CB  LEU A  68      20.708  38.051 -11.918  1.00 62.65           C  
ATOM   1048  HB2 LEU A  68      21.701  37.811 -12.299  1.00 62.65           H  
ATOM   1049  HB3 LEU A  68      20.008  37.976 -12.750  1.00 62.65           H  
ATOM   1050  O   LEU A  68      18.891  37.975  -9.187  1.00 62.65           O  
ATOM   1051  CG  LEU A  68      20.724  39.516 -11.429  1.00 62.65           C  
ATOM   1052  HG  LEU A  68      19.835  39.734 -10.838  1.00 62.65           H  
ATOM   1053  CD1 LEU A  68      21.966  39.812 -10.590  1.00 62.65           C  
ATOM   1054 HD11 LEU A  68      22.080  39.045  -9.824  1.00 62.65           H  
ATOM   1055 HD12 LEU A  68      22.863  39.803 -11.209  1.00 62.65           H  
ATOM   1056 HD13 LEU A  68      21.867  40.783 -10.105  1.00 62.65           H  
ATOM   1057  CD2 LEU A  68      20.712  40.474 -12.624  1.00 62.65           C  
ATOM   1058 HD21 LEU A  68      21.558  40.264 -13.277  1.00 62.65           H  
ATOM   1059 HD22 LEU A  68      20.767  41.502 -12.265  1.00 62.65           H  
ATOM   1060 HD23 LEU A  68      19.782  40.343 -13.178  1.00 62.65           H  
ATOM   1061  N   VAL A  69      17.852  37.061 -10.950  1.00 69.69           N  
ATOM   1062  H   VAL A  69      17.994  36.493 -11.772  1.00 69.69           H  
ATOM   1063  CA  VAL A  69      16.469  37.448 -10.610  1.00 69.69           C  
ATOM   1064  HA  VAL A  69      16.481  38.436 -10.149  1.00 69.69           H  
ATOM   1065  C   VAL A  69      15.825  36.499  -9.583  1.00 69.69           C  
ATOM   1066  CB  VAL A  69      15.664  37.533 -11.924  1.00 69.69           C  
ATOM   1067  HB  VAL A  69      15.625  36.541 -12.373  1.00 69.69           H  
ATOM   1068  O   VAL A  69      14.867  36.873  -8.912  1.00 69.69           O  
ATOM   1069  CG1 VAL A  69      14.229  38.044 -11.782  1.00 69.69           C  
ATOM   1070 HG11 VAL A  69      14.239  39.094 -11.491  1.00 69.69           H  
ATOM   1071 HG12 VAL A  69      13.678  37.457 -11.047  1.00 69.69           H  
ATOM   1072 HG13 VAL A  69      13.713  37.947 -12.737  1.00 69.69           H  
ATOM   1073  CG2 VAL A  69      16.372  38.492 -12.903  1.00 69.69           C  
ATOM   1074 HG21 VAL A  69      17.277  38.032 -13.301  1.00 69.69           H  
ATOM   1075 HG22 VAL A  69      16.631  39.417 -12.387  1.00 69.69           H  
ATOM   1076 HG23 VAL A  69      15.720  38.738 -13.741  1.00 69.69           H  
ATOM   1077  N   PHE A  70      16.377  35.295  -9.429  1.00 52.85           N  
ATOM   1078  H   PHE A  70      17.194  35.080  -9.983  1.00 52.85           H  
ATOM   1079  CA  PHE A  70      16.064  34.338  -8.367  1.00 52.85           C  
ATOM   1080  HA  PHE A  70      15.046  34.507  -8.018  1.00 52.85           H  
ATOM   1081  C   PHE A  70      17.000  34.536  -7.159  1.00 52.85           C  
ATOM   1082  CB  PHE A  70      16.147  32.911  -8.939  1.00 52.85           C  
ATOM   1083  HB2 PHE A  70      17.190  32.677  -9.157  1.00 52.85           H  
ATOM   1084  HB3 PHE A  70      15.818  32.212  -8.171  1.00 52.85           H  
ATOM   1085  O   PHE A  70      16.528  34.527  -6.025  1.00 52.85           O  
ATOM   1086  CG  PHE A  70      15.315  32.682 -10.194  1.00 52.85           C  
ATOM   1087  CD1 PHE A  70      13.914  32.571 -10.105  1.00 52.85           C  
ATOM   1088  HD1 PHE A  70      13.432  32.635  -9.140  1.00 52.85           H  
ATOM   1089  CD2 PHE A  70      15.935  32.594 -11.456  1.00 52.85           C  
ATOM   1090  HD2 PHE A  70      17.011  32.666 -11.527  1.00 52.85           H  
ATOM   1091  CE1 PHE A  70      13.142  32.375 -11.265  1.00 52.85           C  
ATOM   1092  HE1 PHE A  70      12.068  32.286 -11.192  1.00 52.85           H  
ATOM   1093  CE2 PHE A  70      15.165  32.399 -12.617  1.00 52.85           C  
ATOM   1094  HE2 PHE A  70      15.649  32.317 -13.579  1.00 52.85           H  
ATOM   1095  CZ  PHE A  70      13.766  32.290 -12.522  1.00 52.85           C  
ATOM   1096  HZ  PHE A  70      13.173  32.130 -13.411  1.00 52.85           H  
ATOM   1097  N   ASP A  71      18.290  34.808  -7.402  1.00 53.96           N  
ATOM   1098  H   ASP A  71      18.620  34.693  -8.350  1.00 53.96           H  
ATOM   1099  CA  ASP A  71      19.306  35.085  -6.368  1.00 53.96           C  
ATOM   1100  HA  ASP A  71      19.339  34.254  -5.664  1.00 53.96           H  
ATOM   1101  C   ASP A  71      19.009  36.382  -5.591  1.00 53.96           C  
ATOM   1102  CB  ASP A  71      20.696  35.242  -7.021  1.00 53.96           C  
ATOM   1103  HB2 ASP A  71      20.698  36.153  -7.619  1.00 53.96           H  
ATOM   1104  HB3 ASP A  71      21.438  35.365  -6.233  1.00 53.96           H  
ATOM   1105  O   ASP A  71      19.179  36.472  -4.374  1.00 53.96           O  
ATOM   1106  CG  ASP A  71      21.131  34.080  -7.917  1.00 53.96           C  
ATOM   1107  OD1 ASP A  71      20.760  32.926  -7.632  1.00 53.96           O  
ATOM   1108  OD2 ASP A  71      21.810  34.359  -8.934  1.00 53.96           O  
ATOM   1109  N   HIS A  72      18.548  37.408  -6.310  1.00 69.89           N  
ATOM   1110  H   HIS A  72      18.487  37.281  -7.311  1.00 69.89           H  
ATOM   1111  CA  HIS A  72      18.200  38.717  -5.777  1.00 69.89           C  
ATOM   1112  HA  HIS A  72      18.273  38.704  -4.689  1.00 69.89           H  
ATOM   1113  C   HIS A  72      16.755  39.049  -6.175  1.00 69.89           C  
ATOM   1114  CB  HIS A  72      19.212  39.749  -6.286  1.00 69.89           C  
ATOM   1115  HB2 HIS A  72      18.924  40.734  -5.919  1.00 69.89           H  
ATOM   1116  HB3 HIS A  72      19.182  39.770  -7.375  1.00 69.89           H  
ATOM   1117  O   HIS A  72      16.530  39.686  -7.203  1.00 69.89           O  
ATOM   1118  CG  HIS A  72      20.628  39.474  -5.856  1.00 69.89           C  
ATOM   1119  CD2 HIS A  72      21.676  39.186  -6.683  1.00 69.89           C  
ATOM   1120  HD2 HIS A  72      21.630  39.124  -7.760  1.00 69.89           H  
ATOM   1121  ND1 HIS A  72      21.092  39.375  -4.565  1.00 69.89           N  
ATOM   1122  HD1 HIS A  72      20.521  39.328  -3.733  1.00 69.89           H  
ATOM   1123  CE1 HIS A  72      22.392  39.043  -4.620  1.00 69.89           C  
ATOM   1124  HE1 HIS A  72      23.015  38.827  -3.765  1.00 69.89           H  
ATOM   1125  NE2 HIS A  72      22.798  38.937  -5.891  1.00 69.89           N  
ATOM   1126  N   PRO A  73      15.748  38.637  -5.383  1.00 63.16           N  
ATOM   1127  CA  PRO A  73      14.366  38.538  -5.853  1.00 63.16           C  
ATOM   1128  HA  PRO A  73      14.369  38.033  -6.819  1.00 63.16           H  
ATOM   1129  C   PRO A  73      13.626  39.867  -6.063  1.00 63.16           C  
ATOM   1130  CB  PRO A  73      13.659  37.618  -4.849  1.00 63.16           C  
ATOM   1131  HB2 PRO A  73      12.610  37.878  -4.700  1.00 63.16           H  
ATOM   1132  HB3 PRO A  73      13.744  36.585  -5.188  1.00 63.16           H  
ATOM   1133  O   PRO A  73      12.471  39.829  -6.473  1.00 63.16           O  
ATOM   1134  CG  PRO A  73      14.469  37.796  -3.569  1.00 63.16           C  
ATOM   1135  HG2 PRO A  73      14.161  38.710  -3.060  1.00 63.16           H  
ATOM   1136  HG3 PRO A  73      14.381  36.934  -2.908  1.00 63.16           H  
ATOM   1137  CD  PRO A  73      15.889  37.956  -4.104  1.00 63.16           C  
ATOM   1138  HD2 PRO A  73      16.333  36.973  -4.262  1.00 63.16           H  
ATOM   1139  HD3 PRO A  73      16.490  38.534  -3.403  1.00 63.16           H  
ATOM   1140  N   ASN A  74      14.231  41.035  -5.810  1.00 78.97           N  
ATOM   1141  H   ASN A  74      15.219  41.011  -5.600  1.00 78.97           H  
ATOM   1142  CA  ASN A  74      13.629  42.346  -6.087  1.00 78.97           C  
ATOM   1143  HA  ASN A  74      12.932  42.225  -6.916  1.00 78.97           H  
ATOM   1144  C   ASN A  74      14.660  43.393  -6.554  1.00 78.97           C  
ATOM   1145  CB  ASN A  74      12.805  42.813  -4.868  1.00 78.97           C  
ATOM   1146  HB2 ASN A  74      12.080  42.037  -4.626  1.00 78.97           H  
ATOM   1147  HB3 ASN A  74      12.236  43.704  -5.135  1.00 78.97           H  
ATOM   1148  O   ASN A  74      15.877  43.190  -6.483  1.00 78.97           O  
ATOM   1149  CG  ASN A  74      13.611  43.136  -3.621  1.00 78.97           C  
ATOM   1150  ND2 ASN A  74      13.063  42.873  -2.460  1.00 78.97           N  
ATOM   1151 HD21 ASN A  74      12.103  42.562  -2.424  1.00 78.97           H  
ATOM   1152 HD22 ASN A  74      13.615  43.019  -1.627  1.00 78.97           H  
ATOM   1153  OD1 ASN A  74      14.708  43.672  -3.655  1.00 78.97           O  
ATOM   1154  N   ALA A  75      14.169  44.542  -7.026  1.00 84.10           N  
ATOM   1155  H   ALA A  75      13.167  44.673  -7.021  1.00 84.10           H  
ATOM   1156  CA  ALA A  75      15.007  45.580  -7.624  1.00 84.10           C  
ATOM   1157  HA  ALA A  75      15.595  45.103  -8.408  1.00 84.10           H  
ATOM   1158  C   ALA A  75      16.018  46.209  -6.644  1.00 84.10           C  
ATOM   1159  CB  ALA A  75      14.099  46.630  -8.276  1.00 84.10           C  
ATOM   1160  HB1 ALA A  75      13.455  47.082  -7.521  1.00 84.10           H  
ATOM   1161  HB2 ALA A  75      13.480  46.159  -9.039  1.00 84.10           H  
ATOM   1162  HB3 ALA A  75      14.709  47.407  -8.737  1.00 84.10           H  
ATOM   1163  O   ALA A  75      17.122  46.561  -7.061  1.00 84.10           O  
ATOM   1164  N   SER A  76      15.680  46.317  -5.354  1.00 80.67           N  
ATOM   1165  H   SER A  76      14.744  46.050  -5.082  1.00 80.67           H  
ATOM   1166  CA  SER A  76      16.607  46.764  -4.305  1.00 80.67           C  
ATOM   1167  HA  SER A  76      17.055  47.711  -4.604  1.00 80.67           H  
ATOM   1168  C   SER A  76      17.748  45.769  -4.071  1.00 80.67           C  
ATOM   1169  CB  SER A  76      15.868  46.982  -2.981  1.00 80.67           C  
ATOM   1170  HB2 SER A  76      15.292  46.091  -2.732  1.00 80.67           H  
ATOM   1171  HB3 SER A  76      16.600  47.155  -2.192  1.00 80.67           H  
ATOM   1172  O   SER A  76      18.900  46.186  -3.964  1.00 80.67           O  
ATOM   1173  OG  SER A  76      15.007  48.103  -3.051  1.00 80.67           O  
ATOM   1174  HG  SER A  76      14.587  48.194  -2.193  1.00 80.67           H  
ATOM   1175  N   ALA A  77      17.455  44.465  -4.027  1.00 79.80           N  
ATOM   1176  H   ALA A  77      16.491  44.178  -4.123  1.00 79.80           H  
ATOM   1177  CA  ALA A  77      18.458  43.418  -3.835  1.00 79.80           C  
ATOM   1178  HA  ALA A  77      19.028  43.639  -2.933  1.00 79.80           H  
ATOM   1179  C   ALA A  77      19.454  43.378  -5.006  1.00 79.80           C  
ATOM   1180  CB  ALA A  77      17.736  42.079  -3.632  1.00 79.80           C  
ATOM   1181  HB1 ALA A  77      18.470  41.292  -3.458  1.00 79.80           H  
ATOM   1182  HB2 ALA A  77      17.146  41.829  -4.513  1.00 79.80           H  
ATOM   1183  HB3 ALA A  77      17.075  42.142  -2.768  1.00 79.80           H  
ATOM   1184  O   ALA A  77      20.665  43.417  -4.787  1.00 79.80           O  
ATOM   1185  N   VAL A  78      18.950  43.414  -6.247  1.00 88.19           N  
ATOM   1186  H   VAL A  78      17.948  43.353  -6.357  1.00 88.19           H  
ATOM   1187  CA  VAL A  78      19.796  43.494  -7.450  1.00 88.19           C  
ATOM   1188  HA  VAL A  78      20.483  42.647  -7.453  1.00 88.19           H  
ATOM   1189  C   VAL A  78      20.642  44.769  -7.430  1.00 88.19           C  
ATOM   1190  CB  VAL A  78      18.944  43.432  -8.730  1.00 88.19           C  
ATOM   1191  HB  VAL A  78      18.192  44.219  -8.673  1.00 88.19           H  
ATOM   1192  O   VAL A  78      21.842  44.709  -7.671  1.00 88.19           O  
ATOM   1193  CG1 VAL A  78      19.769  43.624 -10.008  1.00 88.19           C  
ATOM   1194 HG11 VAL A  78      19.119  43.509 -10.875  1.00 88.19           H  
ATOM   1195 HG12 VAL A  78      20.215  44.618 -10.034  1.00 88.19           H  
ATOM   1196 HG13 VAL A  78      20.562  42.878 -10.051  1.00 88.19           H  
ATOM   1197  CG2 VAL A  78      18.227  42.091  -8.885  1.00 88.19           C  
ATOM   1198 HG21 VAL A  78      17.570  42.114  -9.755  1.00 88.19           H  
ATOM   1199 HG22 VAL A  78      17.622  41.884  -8.003  1.00 88.19           H  
ATOM   1200 HG23 VAL A  78      18.951  41.287  -9.015  1.00 88.19           H  
ATOM   1201  N   ALA A  79      20.068  45.929  -7.095  1.00 87.50           N  
ATOM   1202  H   ALA A  79      19.079  45.952  -6.893  1.00 87.50           H  
ATOM   1203  CA  ALA A  79      20.827  47.179  -7.022  1.00 87.50           C  
ATOM   1204  HA  ALA A  79      21.309  47.348  -7.985  1.00 87.50           H  
ATOM   1205  C   ALA A  79      21.943  47.154  -5.959  1.00 87.50           C  
ATOM   1206  CB  ALA A  79      19.846  48.323  -6.773  1.00 87.50           C  
ATOM   1207  HB1 ALA A  79      19.309  48.150  -5.840  1.00 87.50           H  
ATOM   1208  HB2 ALA A  79      20.396  49.261  -6.698  1.00 87.50           H  
ATOM   1209  HB3 ALA A  79      19.136  48.380  -7.597  1.00 87.50           H  
ATOM   1210  O   ALA A  79      23.003  47.740  -6.182  1.00 87.50           O  
ATOM   1211  N   GLY A  80      21.734  46.453  -4.839  1.00 81.64           N  
ATOM   1212  H   GLY A  80      20.827  46.030  -4.701  1.00 81.64           H  
ATOM   1213  CA  GLY A  80      22.763  46.211  -3.823  1.00 81.64           C  
ATOM   1214  HA2 GLY A  80      23.162  47.163  -3.474  1.00 81.64           H  
ATOM   1215  HA3 GLY A  80      22.306  45.689  -2.982  1.00 81.64           H  
ATOM   1216  C   GLY A  80      23.923  45.355  -4.341  1.00 81.64           C  
ATOM   1217  O   GLY A  80      25.081  45.710  -4.124  1.00 81.64           O  
ATOM   1218  N   PHE A  81      23.627  44.287  -5.090  1.00 78.14           N  
ATOM   1219  H   PHE A  81      22.656  44.036  -5.212  1.00 78.14           H  
ATOM   1220  CA  PHE A  81      24.640  43.466  -5.765  1.00 78.14           C  
ATOM   1221  HA  PHE A  81      25.338  43.081  -5.022  1.00 78.14           H  
ATOM   1222  C   PHE A  81      25.464  44.291  -6.771  1.00 78.14           C  
ATOM   1223  CB  PHE A  81      23.938  42.270  -6.430  1.00 78.14           C  
ATOM   1224  HB2 PHE A  81      23.178  42.630  -7.123  1.00 78.14           H  
ATOM   1225  HB3 PHE A  81      23.423  41.699  -5.657  1.00 78.14           H  
ATOM   1226  O   PHE A  81      26.694  44.275  -6.739  1.00 78.14           O  
ATOM   1227  CG  PHE A  81      24.867  41.331  -7.175  1.00 78.14           C  
ATOM   1228  CD1 PHE A  81      24.840  41.263  -8.582  1.00 78.14           C  
ATOM   1229  HD1 PHE A  81      24.147  41.876  -9.140  1.00 78.14           H  
ATOM   1230  CD2 PHE A  81      25.766  40.522  -6.456  1.00 78.14           C  
ATOM   1231  HD2 PHE A  81      25.782  40.555  -5.376  1.00 78.14           H  
ATOM   1232  CE1 PHE A  81      25.713  40.392  -9.260  1.00 78.14           C  
ATOM   1233  HE1 PHE A  81      25.695  40.326 -10.338  1.00 78.14           H  
ATOM   1234  CE2 PHE A  81      26.646  39.664  -7.137  1.00 78.14           C  
ATOM   1235  HE2 PHE A  81      27.345  39.055  -6.584  1.00 78.14           H  
ATOM   1236  CZ  PHE A  81      26.622  39.601  -8.539  1.00 78.14           C  
ATOM   1237  HZ  PHE A  81      27.307  38.947  -9.058  1.00 78.14           H  
ATOM   1238  N   LEU A  82      24.798  45.111  -7.593  1.00 83.72           N  
ATOM   1239  H   LEU A  82      23.789  45.081  -7.567  1.00 83.72           H  
ATOM   1240  CA  LEU A  82      25.467  45.995  -8.556  1.00 83.72           C  
ATOM   1241  HA  LEU A  82      26.133  45.388  -9.169  1.00 83.72           H  
ATOM   1242  C   LEU A  82      26.360  47.067  -7.889  1.00 83.72           C  
ATOM   1243  CB  LEU A  82      24.414  46.658  -9.468  1.00 83.72           C  
ATOM   1244  HB2 LEU A  82      23.754  47.255  -8.838  1.00 83.72           H  
ATOM   1245  HB3 LEU A  82      24.938  47.333 -10.145  1.00 83.72           H  
ATOM   1246  O   LEU A  82      27.355  47.476  -8.490  1.00 83.72           O  
ATOM   1247  CG  LEU A  82      23.544  45.710 -10.316  1.00 83.72           C  
ATOM   1248  HG  LEU A  82      23.040  44.986  -9.675  1.00 83.72           H  
ATOM   1249  CD1 LEU A  82      22.474  46.505 -11.069  1.00 83.72           C  
ATOM   1250 HD11 LEU A  82      21.839  45.815 -11.625  1.00 83.72           H  
ATOM   1251 HD12 LEU A  82      22.941  47.208 -11.758  1.00 83.72           H  
ATOM   1252 HD13 LEU A  82      21.857  47.047 -10.353  1.00 83.72           H  
ATOM   1253  CD2 LEU A  82      24.340  44.908 -11.331  1.00 83.72           C  
ATOM   1254 HD21 LEU A  82      23.664  44.244 -11.869  1.00 83.72           H  
ATOM   1255 HD22 LEU A  82      25.077  44.299 -10.809  1.00 83.72           H  
ATOM   1256 HD23 LEU A  82      24.844  45.571 -12.035  1.00 83.72           H  
ATOM   1257  N   ASP A  83      26.044  47.533  -6.670  1.00 76.38           N  
ATOM   1258  H   ASP A  83      25.205  47.189  -6.226  1.00 76.38           H  
ATOM   1259  CA  ASP A  83      26.883  48.505  -5.938  1.00 76.38           C  
ATOM   1260  HA  ASP A  83      27.139  49.316  -6.619  1.00 76.38           H  
ATOM   1261  C   ASP A  83      28.202  47.894  -5.448  1.00 76.38           C  
ATOM   1262  CB  ASP A  83      26.130  49.114  -4.736  1.00 76.38           C  
ATOM   1263  HB2 ASP A  83      25.906  48.332  -4.010  1.00 76.38           H  
ATOM   1264  HB3 ASP A  83      25.188  49.540  -5.081  1.00 76.38           H  
ATOM   1265  O   ASP A  83      29.215  48.598  -5.390  1.00 76.38           O  
ATOM   1266  CG  ASP A  83      26.955  50.224  -4.057  1.00 76.38           C  
ATOM   1267  OD1 ASP A  83      27.178  51.268  -4.716  1.00 76.38           O  
ATOM   1268  OD2 ASP A  83      27.416  50.074  -2.895  1.00 76.38           O  
ATOM   1269  N   ALA A  84      28.187  46.601  -5.107  1.00 73.85           N  
ATOM   1270  H   ALA A  84      27.322  46.089  -5.205  1.00 73.85           H  
ATOM   1271  CA  ALA A  84      29.372  45.859  -4.697  1.00 73.85           C  
ATOM   1272  HA  ALA A  84      29.913  46.446  -3.955  1.00 73.85           H  
ATOM   1273  C   ALA A  84      30.320  45.645  -5.887  1.00 73.85           C  
ATOM   1274  CB  ALA A  84      28.932  44.544  -4.039  1.00 73.85           C  
ATOM   1275  HB1 ALA A  84      29.809  44.000  -3.687  1.00 73.85           H  
ATOM   1276  HB2 ALA A  84      28.402  43.918  -4.757  1.00 73.85           H  
ATOM   1277  HB3 ALA A  84      28.275  44.751  -3.194  1.00 73.85           H  
ATOM   1278  O   ALA A  84      31.465  46.096  -5.841  1.00 73.85           O  
ATOM   1279  N   GLU A  85      29.815  45.060  -6.976  1.00 73.70           N  
ATOM   1280  H   GLU A  85      28.871  44.704  -6.927  1.00 73.70           H  
ATOM   1281  CA  GLU A  85      30.596  44.737  -8.180  1.00 73.70           C  
ATOM   1282  HA  GLU A  85      31.384  44.029  -7.924  1.00 73.70           H  
ATOM   1283  C   GLU A  85      31.277  45.972  -8.802  1.00 73.70           C  
ATOM   1284  CB  GLU A  85      29.653  44.083  -9.205  1.00 73.70           C  
ATOM   1285  HB2 GLU A  85      30.156  44.050 -10.171  1.00 73.70           H  
ATOM   1286  HB3 GLU A  85      28.764  44.704  -9.312  1.00 73.70           H  
ATOM   1287  O   GLU A  85      32.464  45.947  -9.136  1.00 73.70           O  
ATOM   1288  CG  GLU A  85      29.218  42.658  -8.833  1.00 73.70           C  
ATOM   1289  HG2 GLU A  85      28.489  42.315  -9.568  1.00 73.70           H  
ATOM   1290  HG3 GLU A  85      28.728  42.668  -7.859  1.00 73.70           H  
ATOM   1291  CD  GLU A  85      30.419  41.707  -8.823  1.00 73.70           C  
ATOM   1292  OE1 GLU A  85      30.801  41.264  -7.717  1.00 73.70           O  
ATOM   1293  OE2 GLU A  85      30.984  41.491  -9.920  1.00 73.70           O  
ATOM   1294  N   LEU A  86      30.564  47.104  -8.889  1.00 68.95           N  
ATOM   1295  H   LEU A  86      29.603  47.073  -8.578  1.00 68.95           H  
ATOM   1296  CA  LEU A  86      31.091  48.359  -9.449  1.00 68.95           C  
ATOM   1297  HA  LEU A  86      31.630  48.122 -10.366  1.00 68.95           H  
ATOM   1298  C   LEU A  86      32.102  49.090  -8.546  1.00 68.95           C  
ATOM   1299  CB  LEU A  86      29.912  49.295  -9.771  1.00 68.95           C  
ATOM   1300  HB2 LEU A  86      29.261  49.335  -8.898  1.00 68.95           H  
ATOM   1301  HB3 LEU A  86      30.289  50.303  -9.942  1.00 68.95           H  
ATOM   1302  O   LEU A  86      32.676  50.098  -8.967  1.00 68.95           O  
ATOM   1303  CG  LEU A  86      29.093  48.882 -11.003  1.00 68.95           C  
ATOM   1304  HG  LEU A  86      28.815  47.830 -10.936  1.00 68.95           H  
ATOM   1305  CD1 LEU A  86      27.820  49.724 -11.047  1.00 68.95           C  
ATOM   1306 HD11 LEU A  86      27.182  49.420 -10.218  1.00 68.95           H  
ATOM   1307 HD12 LEU A  86      28.074  50.778 -10.936  1.00 68.95           H  
ATOM   1308 HD13 LEU A  86      27.283  49.541 -11.978  1.00 68.95           H  
ATOM   1309  CD2 LEU A  86      29.853  49.127 -12.311  1.00 68.95           C  
ATOM   1310 HD21 LEU A  86      30.130  50.177 -12.406  1.00 68.95           H  
ATOM   1311 HD22 LEU A  86      29.234  48.829 -13.157  1.00 68.95           H  
ATOM   1312 HD23 LEU A  86      30.752  48.512 -12.337  1.00 68.95           H  
ATOM   1313  N   GLY A  87      32.295  48.655  -7.298  1.00 55.20           N  
ATOM   1314  H   GLY A  87      31.831  47.806  -7.008  1.00 55.20           H  
ATOM   1315  CA  GLY A  87      33.156  49.343  -6.334  1.00 55.20           C  
ATOM   1316  HA2 GLY A  87      32.905  48.974  -5.339  1.00 55.20           H  
ATOM   1317  HA3 GLY A  87      32.961  50.414  -6.374  1.00 55.20           H  
ATOM   1318  C   GLY A  87      34.659  49.123  -6.540  1.00 55.20           C  
ATOM   1319  O   GLY A  87      35.460  49.902  -6.023  1.00 55.20           O  
ATOM   1320  N   THR A  88      35.043  48.073  -7.267  1.00 45.62           N  
ATOM   1321  H   THR A  88      34.308  47.474  -7.614  1.00 45.62           H  
ATOM   1322  CA  THR A  88      36.360  47.432  -7.112  1.00 45.62           C  
ATOM   1323  HA  THR A  88      36.680  47.577  -6.081  1.00 45.62           H  
ATOM   1324  C   THR A  88      37.468  48.012  -8.001  1.00 45.62           C  
ATOM   1325  CB  THR A  88      36.230  45.910  -7.345  1.00 45.62           C  
ATOM   1326  HB  THR A  88      36.385  45.681  -8.400  1.00 45.62           H  
ATOM   1327  O   THR A  88      38.624  48.064  -7.583  1.00 45.62           O  
ATOM   1328  CG2 THR A  88      37.224  45.127  -6.488  1.00 45.62           C  
ATOM   1329 HG21 THR A  88      38.243  45.425  -6.735  1.00 45.62           H  
ATOM   1330 HG22 THR A  88      37.109  44.062  -6.690  1.00 45.62           H  
ATOM   1331 HG23 THR A  88      37.031  45.312  -5.431  1.00 45.62           H  
ATOM   1332  OG1 THR A  88      34.951  45.453  -6.963  1.00 45.62           O  
ATOM   1333  HG1 THR A  88      34.503  45.061  -7.716  1.00 45.62           H  
ATOM   1334  N   GLU A  89      37.144  48.467  -9.217  1.00 37.69           N  
ATOM   1335  H   GLU A  89      36.181  48.388  -9.509  1.00 37.69           H  
ATOM   1336  CA  GLU A  89      38.152  48.758 -10.256  1.00 37.69           C  
ATOM   1337  HA  GLU A  89      38.944  48.012 -10.198  1.00 37.69           H  
ATOM   1338  C   GLU A  89      38.846  50.127 -10.156  1.00 37.69           C  
ATOM   1339  CB  GLU A  89      37.518  48.651 -11.652  1.00 37.69           C  
ATOM   1340  HB2 GLU A  89      36.643  49.299 -11.698  1.00 37.69           H  
ATOM   1341  HB3 GLU A  89      38.243  49.013 -12.381  1.00 37.69           H  
ATOM   1342  O   GLU A  89      39.912  50.311 -10.741  1.00 37.69           O  
ATOM   1343  CG  GLU A  89      37.130  47.224 -12.054  1.00 37.69           C  
ATOM   1344  HG2 GLU A  89      37.949  46.552 -11.797  1.00 37.69           H  
ATOM   1345  HG3 GLU A  89      36.247  46.918 -11.493  1.00 37.69           H  
ATOM   1346  CD  GLU A  89      36.853  47.155 -13.564  1.00 37.69           C  
ATOM   1347  OE1 GLU A  89      37.421  46.252 -14.219  1.00 37.69           O  
ATOM   1348  OE2 GLU A  89      36.112  48.039 -14.055  1.00 37.69           O  
ATOM   1349  N   VAL A  90      38.282  51.117  -9.451  1.00 35.62           N  
ATOM   1350  H   VAL A  90      37.439  50.891  -8.942  1.00 35.62           H  
ATOM   1351  CA  VAL A  90      38.648  52.546  -9.627  1.00 35.62           C  
ATOM   1352  HA  VAL A  90      38.884  52.648 -10.686  1.00 35.62           H  
ATOM   1353  C   VAL A  90      39.950  52.962  -8.901  1.00 35.62           C  
ATOM   1354  CB  VAL A  90      37.455  53.506  -9.380  1.00 35.62           C  
ATOM   1355  HB  VAL A  90      37.364  53.703  -8.312  1.00 35.62           H  
ATOM   1356  O   VAL A  90      40.062  54.053  -8.343  1.00 35.62           O  
ATOM   1357  CG1 VAL A  90      37.638  54.838 -10.130  1.00 35.62           C  
ATOM   1358 HG11 VAL A  90      38.549  55.343  -9.807  1.00 35.62           H  
ATOM   1359 HG12 VAL A  90      37.694  54.658 -11.204  1.00 35.62           H  
ATOM   1360 HG13 VAL A  90      36.797  55.499  -9.919  1.00 35.62           H  
ATOM   1361  CG2 VAL A  90      36.112  52.938  -9.873  1.00 35.62           C  
ATOM   1362 HG21 VAL A  90      35.324  53.681  -9.754  1.00 35.62           H  
ATOM   1363 HG22 VAL A  90      35.830  52.066  -9.283  1.00 35.62           H  
ATOM   1364 HG23 VAL A  90      36.186  52.650 -10.921  1.00 35.62           H  
ATOM   1365  N   ARG A  91      40.979  52.107  -8.924  1.00 32.40           N  
ATOM   1366  H   ARG A  91      40.822  51.254  -9.441  1.00 32.40           H  
ATOM   1367  CA  ARG A  91      42.368  52.420  -8.533  1.00 32.40           C  
ATOM   1368  HA  ARG A  91      42.370  53.284  -7.869  1.00 32.40           H  
ATOM   1369  C   ARG A  91      43.191  52.844  -9.758  1.00 32.40           C  
ATOM   1370  CB  ARG A  91      42.992  51.233  -7.777  1.00 32.40           C  
ATOM   1371  HB2 ARG A  91      44.067  51.395  -7.703  1.00 32.40           H  
ATOM   1372  HB3 ARG A  91      42.822  50.313  -8.336  1.00 32.40           H  
ATOM   1373  O   ARG A  91      44.131  52.162 -10.151  1.00 32.40           O  
ATOM   1374  CG  ARG A  91      42.440  51.094  -6.352  1.00 32.40           C  
ATOM   1375  HG2 ARG A  91      42.605  52.028  -5.816  1.00 32.40           H  
ATOM   1376  HG3 ARG A  91      41.372  50.881  -6.385  1.00 32.40           H  
ATOM   1377  CD  ARG A  91      43.170  49.956  -5.629  1.00 32.40           C  
ATOM   1378  HD2 ARG A  91      44.244  50.091  -5.757  1.00 32.40           H  
ATOM   1379  HD3 ARG A  91      42.878  49.013  -6.091  1.00 32.40           H  
ATOM   1380  NE  ARG A  91      42.856  49.933  -4.188  1.00 32.40           N  
ATOM   1381  HE  ARG A  91      42.226  50.648  -3.854  1.00 32.40           H  
ATOM   1382  NH1 ARG A  91      44.046  48.041  -3.665  1.00 32.40           N  
ATOM   1383 HH11 ARG A  91      44.261  47.929  -4.645  1.00 32.40           H  
ATOM   1384 HH12 ARG A  91      44.331  47.338  -2.998  1.00 32.40           H  
ATOM   1385  NH2 ARG A  91      42.965  49.142  -2.053  1.00 32.40           N  
ATOM   1386 HH21 ARG A  91      42.346  49.880  -1.750  1.00 32.40           H  
ATOM   1387 HH22 ARG A  91      43.268  48.435  -1.398  1.00 32.40           H  
ATOM   1388  CZ  ARG A  91      43.290  49.043  -3.312  1.00 32.40           C  
ATOM   1389  N   GLY A  92      42.802  53.963 -10.371  1.00 32.13           N  
ATOM   1390  H   GLY A  92      42.022  54.466  -9.973  1.00 32.13           H  
ATOM   1391  CA  GLY A  92      43.474  54.519 -11.553  1.00 32.13           C  
ATOM   1392  HA2 GLY A  92      43.485  53.758 -12.334  1.00 32.13           H  
ATOM   1393  HA3 GLY A  92      42.915  55.377 -11.924  1.00 32.13           H  
ATOM   1394  C   GLY A  92      44.922  54.965 -11.295  1.00 32.13           C  
ATOM   1395  O   GLY A  92      45.281  55.335 -10.177  1.00 32.13           O  
ATOM   1396  N   GLU A  93      45.750  54.934 -12.341  1.00 31.26           N  
ATOM   1397  H   GLU A  93      45.397  54.615 -13.232  1.00 31.26           H  
ATOM   1398  CA  GLU A  93      47.191  55.209 -12.259  1.00 31.26           C  
ATOM   1399  HA  GLU A  93      47.587  54.644 -11.415  1.00 31.26           H  
ATOM   1400  C   GLU A  93      47.532  56.692 -12.016  1.00 31.26           C  
ATOM   1401  CB  GLU A  93      47.905  54.710 -13.525  1.00 31.26           C  
ATOM   1402  HB2 GLU A  93      47.485  55.217 -14.393  1.00 31.26           H  
ATOM   1403  HB3 GLU A  93      48.961  54.973 -13.452  1.00 31.26           H  
ATOM   1404  O   GLU A  93      46.843  57.607 -12.474  1.00 31.26           O  
ATOM   1405  CG  GLU A  93      47.800  53.189 -13.714  1.00 31.26           C  
ATOM   1406  HG2 GLU A  93      48.147  52.699 -12.804  1.00 31.26           H  
ATOM   1407  HG3 GLU A  93      46.758  52.914 -13.872  1.00 31.26           H  
ATOM   1408  CD  GLU A  93      48.638  52.728 -14.914  1.00 31.26           C  
ATOM   1409  OE1 GLU A  93      49.562  51.912 -14.698  1.00 31.26           O  
ATOM   1410  OE2 GLU A  93      48.362  53.220 -16.032  1.00 31.26           O  
ATOM   1411  N   ALA A  94      48.646  56.935 -11.319  1.00 38.45           N  
ATOM   1412  H   ALA A  94      49.213  56.150 -11.033  1.00 38.45           H  
ATOM   1413  CA  ALA A  94      49.155  58.277 -11.042  1.00 38.45           C  
ATOM   1414  HA  ALA A  94      48.299  58.919 -10.835  1.00 38.45           H  
ATOM   1415  C   ALA A  94      49.962  58.839 -12.240  1.00 38.45           C  
ATOM   1416  CB  ALA A  94      49.994  58.227  -9.759  1.00 38.45           C  
ATOM   1417  HB1 ALA A  94      49.387  57.852  -8.935  1.00 38.45           H  
ATOM   1418  HB2 ALA A  94      50.348  59.229  -9.516  1.00 38.45           H  
ATOM   1419  HB3 ALA A  94      50.854  57.573  -9.903  1.00 38.45           H  
ATOM   1420  O   ALA A  94      50.889  58.170 -12.703  1.00 38.45           O  
ATOM   1421  N   PRO A  95      49.678  60.065 -12.734  1.00 40.56           N  
ATOM   1422  CA  PRO A  95      50.396  60.651 -13.871  1.00 40.56           C  
ATOM   1423  HA  PRO A  95      50.248  59.987 -14.723  1.00 40.56           H  
ATOM   1424  C   PRO A  95      51.909  60.844 -13.657  1.00 40.56           C  
ATOM   1425  CB  PRO A  95      49.697  61.982 -14.166  1.00 40.56           C  
ATOM   1426  HB2 PRO A  95      50.162  62.784 -13.593  1.00 40.56           H  
ATOM   1427  HB3 PRO A  95      49.707  62.217 -15.231  1.00 40.56           H  
ATOM   1428  O   PRO A  95      52.375  61.130 -12.555  1.00 40.56           O  
ATOM   1429  CG  PRO A  95      48.278  61.752 -13.651  1.00 40.56           C  
ATOM   1430  HG2 PRO A  95      47.782  62.688 -13.392  1.00 40.56           H  
ATOM   1431  HG3 PRO A  95      47.701  61.201 -14.393  1.00 40.56           H  
ATOM   1432  CD  PRO A  95      48.506  60.873 -12.424  1.00 40.56           C  
ATOM   1433  HD2 PRO A  95      47.620  60.260 -12.258  1.00 40.56           H  
ATOM   1434  HD3 PRO A  95      48.712  61.493 -11.551  1.00 40.56           H  
ATOM   1435  N   SER A  96      52.676  60.734 -14.747  1.00 45.91           N  
ATOM   1436  H   SER A  96      52.212  60.527 -15.619  1.00 45.91           H  
ATOM   1437  CA  SER A  96      54.148  60.774 -14.738  1.00 45.91           C  
ATOM   1438  HA  SER A  96      54.490  60.051 -13.998  1.00 45.91           H  
ATOM   1439  C   SER A  96      54.739  62.143 -14.373  1.00 45.91           C  
ATOM   1440  CB  SER A  96      54.686  60.331 -16.102  1.00 45.91           C  
ATOM   1441  HB2 SER A  96      54.335  59.320 -16.309  1.00 45.91           H  
ATOM   1442  HB3 SER A  96      54.309  61.002 -16.874  1.00 45.91           H  
ATOM   1443  O   SER A  96      54.306  63.182 -14.868  1.00 45.91           O  
ATOM   1444  OG  SER A  96      56.104  60.347 -16.123  1.00 45.91           O  
ATOM   1445  HG  SER A  96      56.392  59.850 -16.891  1.00 45.91           H  
ATOM   1446  N   ALA A  97      55.810  62.128 -13.573  1.00 54.96           N  
ATOM   1447  H   ALA A  97      56.118  61.231 -13.224  1.00 54.96           H  
ATOM   1448  CA  ALA A  97      56.497  63.324 -13.081  1.00 54.96           C  
ATOM   1449  HA  ALA A  97      55.748  64.009 -12.682  1.00 54.96           H  
ATOM   1450  C   ALA A  97      57.298  64.104 -14.147  1.00 54.96           C  
ATOM   1451  CB  ALA A  97      57.412  62.882 -11.931  1.00 54.96           C  
ATOM   1452  HB1 ALA A  97      56.824  62.390 -11.156  1.00 54.96           H  
ATOM   1453  HB2 ALA A  97      58.176  62.197 -12.299  1.00 54.96           H  
ATOM   1454  HB3 ALA A  97      57.899  63.756 -11.498  1.00 54.96           H  
ATOM   1455  O   ALA A  97      57.595  65.280 -13.940  1.00 54.96           O  
ATOM   1456  N   LEU A  98      57.673  63.475 -15.270  1.00 60.27           N  
ATOM   1457  H   LEU A  98      57.357  62.526 -15.410  1.00 60.27           H  
ATOM   1458  CA  LEU A  98      58.626  64.059 -16.231  1.00 60.27           C  
ATOM   1459  HA  LEU A  98      59.505  64.395 -15.683  1.00 60.27           H  
ATOM   1460  C   LEU A  98      58.094  65.311 -16.946  1.00 60.27           C  
ATOM   1461  CB  LEU A  98      59.054  62.989 -17.254  1.00 60.27           C  
ATOM   1462  HB2 LEU A  98      58.160  62.488 -17.628  1.00 60.27           H  
ATOM   1463  HB3 LEU A  98      59.530  63.482 -18.101  1.00 60.27           H  
ATOM   1464  O   LEU A  98      58.833  66.279 -17.097  1.00 60.27           O  
ATOM   1465  CG  LEU A  98      60.035  61.941 -16.695  1.00 60.27           C  
ATOM   1466  HG  LEU A  98      59.646  61.539 -15.760  1.00 60.27           H  
ATOM   1467  CD1 LEU A  98      60.181  60.787 -17.688  1.00 60.27           C  
ATOM   1468 HD11 LEU A  98      60.862  60.038 -17.285  1.00 60.27           H  
ATOM   1469 HD12 LEU A  98      60.573  61.159 -18.635  1.00 60.27           H  
ATOM   1470 HD13 LEU A  98      59.210  60.322 -17.858  1.00 60.27           H  
ATOM   1471  CD2 LEU A  98      61.429  62.527 -16.449  1.00 60.27           C  
ATOM   1472 HD21 LEU A  98      61.386  63.298 -15.680  1.00 60.27           H  
ATOM   1473 HD22 LEU A  98      62.105  61.742 -16.110  1.00 60.27           H  
ATOM   1474 HD23 LEU A  98      61.818  62.965 -17.368  1.00 60.27           H  
ATOM   1475  N   ALA A  99      56.811  65.331 -17.321  1.00 56.07           N  
ATOM   1476  H   ALA A  99      56.236  64.528 -17.109  1.00 56.07           H  
ATOM   1477  CA  ALA A  99      56.217  66.419 -18.109  1.00 56.07           C  
ATOM   1478  HA  ALA A  99      56.804  66.545 -19.019  1.00 56.07           H  
ATOM   1479  C   ALA A  99      56.209  67.790 -17.395  1.00 56.07           C  
ATOM   1480  CB  ALA A  99      54.800  65.986 -18.506  1.00 56.07           C  
ATOM   1481  HB1 ALA A  99      54.187  65.845 -17.615  1.00 56.07           H  
ATOM   1482  HB2 ALA A  99      54.840  65.056 -19.073  1.00 56.07           H  
ATOM   1483  HB3 ALA A  99      54.348  66.756 -19.131  1.00 56.07           H  
ATOM   1484  O   ALA A  99      55.979  68.819 -18.027  1.00 56.07           O  
ATOM   1485  N   GLY A 100      56.465  67.822 -16.081  1.00 57.73           N  
ATOM   1486  H   GLY A 100      56.678  66.950 -15.619  1.00 57.73           H  
ATOM   1487  CA  GLY A 100      56.618  69.062 -15.319  1.00 57.73           C  
ATOM   1488  HA2 GLY A 100      56.534  68.828 -14.258  1.00 57.73           H  
ATOM   1489  HA3 GLY A 100      55.817  69.751 -15.584  1.00 57.73           H  
ATOM   1490  C   GLY A 100      57.957  69.783 -15.532  1.00 57.73           C  
ATOM   1491  O   GLY A 100      58.044  70.965 -15.202  1.00 57.73           O  
ATOM   1492  N   LEU A 101      58.991  69.112 -16.064  1.00 62.25           N  
ATOM   1493  H   LEU A 101      58.856  68.156 -16.360  1.00 62.25           H  
ATOM   1494  CA  LEU A 101      60.303  69.731 -16.304  1.00 62.25           C  
ATOM   1495  HA  LEU A 101      60.510  70.419 -15.484  1.00 62.25           H  
ATOM   1496  C   LEU A 101      60.322  70.600 -17.569  1.00 62.25           C  
ATOM   1497  CB  LEU A 101      61.422  68.665 -16.361  1.00 62.25           C  
ATOM   1498  HB2 LEU A 101      62.058  68.899 -17.215  1.00 62.25           H  
ATOM   1499  HB3 LEU A 101      61.005  67.679 -16.565  1.00 62.25           H  
ATOM   1500  O   LEU A 101      60.779  71.740 -17.510  1.00 62.25           O  
ATOM   1501  CG  LEU A 101      62.310  68.628 -15.099  1.00 62.25           C  
ATOM   1502  HG  LEU A 101      62.181  69.540 -14.517  1.00 62.25           H  
ATOM   1503  CD1 LEU A 101      61.971  67.433 -14.205  1.00 62.25           C  
ATOM   1504 HD11 LEU A 101      60.919  67.484 -13.924  1.00 62.25           H  
ATOM   1505 HD12 LEU A 101      62.584  67.457 -13.305  1.00 62.25           H  
ATOM   1506 HD13 LEU A 101      62.148  66.504 -14.746  1.00 62.25           H  
ATOM   1507  CD2 LEU A 101      63.790  68.535 -15.476  1.00 62.25           C  
ATOM   1508 HD21 LEU A 101      64.405  68.510 -14.577  1.00 62.25           H  
ATOM   1509 HD22 LEU A 101      64.068  69.407 -16.069  1.00 62.25           H  
ATOM   1510 HD23 LEU A 101      63.967  67.638 -16.069  1.00 62.25           H  
ATOM   1511  N   ASP A 102      59.805  70.090 -18.689  1.00 62.07           N  
ATOM   1512  H   ASP A 102      59.565  69.109 -18.689  1.00 62.07           H  
ATOM   1513  CA  ASP A 102      59.917  70.729 -20.012  1.00 62.07           C  
ATOM   1514  HA  ASP A 102      60.968  70.779 -20.295  1.00 62.07           H  
ATOM   1515  C   ASP A 102      59.340  72.159 -20.027  1.00 62.07           C  
ATOM   1516  CB  ASP A 102      59.167  69.876 -21.057  1.00 62.07           C  
ATOM   1517  HB2 ASP A 102      59.319  70.324 -22.039  1.00 62.07           H  
ATOM   1518  HB3 ASP A 102      58.101  69.920 -20.836  1.00 62.07           H  
ATOM   1519  O   ASP A 102      59.907  73.086 -20.611  1.00 62.07           O  
ATOM   1520  CG  ASP A 102      59.583  68.399 -21.130  1.00 62.07           C  
ATOM   1521  OD1 ASP A 102      60.687  68.059 -20.653  1.00 62.07           O  
ATOM   1522  OD2 ASP A 102      58.758  67.608 -21.641  1.00 62.07           O  
ATOM   1523  N   ALA A 103      58.219  72.358 -19.325  1.00 62.73           N  
ATOM   1524  H   ALA A 103      57.816  71.558 -18.860  1.00 62.73           H  
ATOM   1525  CA  ALA A 103      57.554  73.654 -19.202  1.00 62.73           C  
ATOM   1526  HA  ALA A 103      57.388  74.053 -20.203  1.00 62.73           H  
ATOM   1527  C   ALA A 103      58.386  74.695 -18.428  1.00 62.73           C  
ATOM   1528  CB  ALA A 103      56.193  73.422 -18.534  1.00 62.73           C  
ATOM   1529  HB1 ALA A 103      55.606  72.718 -19.124  1.00 62.73           H  
ATOM   1530  HB2 ALA A 103      55.654  74.367 -18.467  1.00 62.73           H  
ATOM   1531  HB3 ALA A 103      56.335  73.019 -17.531  1.00 62.73           H  
ATOM   1532  O   ALA A 103      58.229  75.896 -18.656  1.00 62.73           O  
ATOM   1533  N   LEU A 104      59.275  74.254 -17.529  1.00 62.50           N  
ATOM   1534  H   LEU A 104      59.423  73.258 -17.450  1.00 62.50           H  
ATOM   1535  CA  LEU A 104      60.174  75.139 -16.792  1.00 62.50           C  
ATOM   1536  HA  LEU A 104      59.598  76.002 -16.459  1.00 62.50           H  
ATOM   1537  C   LEU A 104      61.293  75.656 -17.704  1.00 62.50           C  
ATOM   1538  CB  LEU A 104      60.721  74.394 -15.558  1.00 62.50           C  
ATOM   1539  HB2 LEU A 104      59.889  73.947 -15.014  1.00 62.50           H  
ATOM   1540  HB3 LEU A 104      61.365  73.585 -15.903  1.00 62.50           H  
ATOM   1541  O   LEU A 104      61.560  76.856 -17.701  1.00 62.50           O  
ATOM   1542  CG  LEU A 104      61.537  75.270 -14.590  1.00 62.50           C  
ATOM   1543  HG  LEU A 104      62.329  75.785 -15.135  1.00 62.50           H  
ATOM   1544  CD1 LEU A 104      60.671  76.308 -13.870  1.00 62.50           C  
ATOM   1545 HD11 LEU A 104      60.268  77.016 -14.595  1.00 62.50           H  
ATOM   1546 HD12 LEU A 104      59.849  75.814 -13.352  1.00 62.50           H  
ATOM   1547 HD13 LEU A 104      61.278  76.861 -13.153  1.00 62.50           H  
ATOM   1548  CD2 LEU A 104      62.190  74.387 -13.525  1.00 62.50           C  
ATOM   1549 HD21 LEU A 104      62.843  73.661 -14.010  1.00 62.50           H  
ATOM   1550 HD22 LEU A 104      62.787  74.999 -12.850  1.00 62.50           H  
ATOM   1551 HD23 LEU A 104      61.424  73.856 -12.961  1.00 62.50           H  
ATOM   1552  N   GLU A 105      61.912  74.784 -18.511  1.00 67.83           N  
ATOM   1553  H   GLU A 105      61.616  73.818 -18.501  1.00 67.83           H  
ATOM   1554  CA  GLU A 105      63.014  75.168 -19.408  1.00 67.83           C  
ATOM   1555  HA  GLU A 105      63.822  75.588 -18.809  1.00 67.83           H  
ATOM   1556  C   GLU A 105      62.598  76.249 -20.413  1.00 67.83           C  
ATOM   1557  CB  GLU A 105      63.571  73.961 -20.182  1.00 67.83           C  
ATOM   1558  HB2 GLU A 105      64.300  74.349 -20.894  1.00 67.83           H  
ATOM   1559  HB3 GLU A 105      62.771  73.479 -20.742  1.00 67.83           H  
ATOM   1560  O   GLU A 105      63.319  77.231 -20.601  1.00 67.83           O  
ATOM   1561  CG  GLU A 105      64.276  72.924 -19.295  1.00 67.83           C  
ATOM   1562  HG2 GLU A 105      64.822  73.454 -18.514  1.00 67.83           H  
ATOM   1563  HG3 GLU A 105      63.527  72.296 -18.811  1.00 67.83           H  
ATOM   1564  CD  GLU A 105      65.265  72.053 -20.093  1.00 67.83           C  
ATOM   1565  OE1 GLU A 105      66.313  71.698 -19.504  1.00 67.83           O  
ATOM   1566  OE2 GLU A 105      65.011  71.797 -21.292  1.00 67.83           O  
ATOM   1567  N   ALA A 106      61.411  76.110 -21.011  1.00 63.07           N  
ATOM   1568  H   ALA A 106      60.880  75.273 -20.817  1.00 63.07           H  
ATOM   1569  CA  ALA A 106      60.901  77.044 -22.014  1.00 63.07           C  
ATOM   1570  HA  ALA A 106      61.641  77.128 -22.809  1.00 63.07           H  
ATOM   1571  C   ALA A 106      60.655  78.470 -21.474  1.00 63.07           C  
ATOM   1572  CB  ALA A 106      59.622  76.442 -22.606  1.00 63.07           C  
ATOM   1573  HB1 ALA A 106      58.864  76.342 -21.829  1.00 63.07           H  
ATOM   1574  HB2 ALA A 106      59.835  75.458 -23.024  1.00 63.07           H  
ATOM   1575  HB3 ALA A 106      59.243  77.090 -23.396  1.00 63.07           H  
ATOM   1576  O   ALA A 106      60.713  79.428 -22.244  1.00 63.07           O  
ATOM   1577  N   ALA A 107      60.405  78.626 -20.168  1.00 65.11           N  
ATOM   1578  H   ALA A 107      60.384  77.799 -19.588  1.00 65.11           H  
ATOM   1579  CA  ALA A 107      60.132  79.918 -19.532  1.00 65.11           C  
ATOM   1580  HA  ALA A 107      59.643  80.569 -20.257  1.00 65.11           H  
ATOM   1581  C   ALA A 107      61.399  80.659 -19.050  1.00 65.11           C  
ATOM   1582  CB  ALA A 107      59.145  79.672 -18.385  1.00 65.11           C  
ATOM   1583  HB1 ALA A 107      59.600  79.024 -17.636  1.00 65.11           H  
ATOM   1584  HB2 ALA A 107      58.244  79.194 -18.769  1.00 65.11           H  
ATOM   1585  HB3 ALA A 107      58.875  80.622 -17.924  1.00 65.11           H  
ATOM   1586  O   ALA A 107      61.379  81.881 -18.891  1.00 65.11           O  
ATOM   1587  N   LEU A 108      62.519  79.953 -18.844  1.00 67.46           N  
ATOM   1588  H   LEU A 108      62.484  78.958 -19.015  1.00 67.46           H  
ATOM   1589  CA  LEU A 108      63.784  80.538 -18.369  1.00 67.46           C  
ATOM   1590  HA  LEU A 108      63.599  80.962 -17.382  1.00 67.46           H  
ATOM   1591  C   LEU A 108      64.356  81.703 -19.216  1.00 67.46           C  
ATOM   1592  CB  LEU A 108      64.856  79.435 -18.239  1.00 67.46           C  
ATOM   1593  HB2 LEU A 108      64.911  78.892 -19.182  1.00 67.46           H  
ATOM   1594  HB3 LEU A 108      65.825  79.909 -18.079  1.00 67.46           H  
ATOM   1595  O   LEU A 108      64.945  82.607 -18.612  1.00 67.46           O  
ATOM   1596  CG  LEU A 108      64.634  78.427 -17.099  1.00 67.46           C  
ATOM   1597  HG  LEU A 108      63.645  77.979 -17.196  1.00 67.46           H  
ATOM   1598  CD1 LEU A 108      65.680  77.314 -17.184  1.00 67.46           C  
ATOM   1599 HD11 LEU A 108      65.637  76.846 -18.168  1.00 67.46           H  
ATOM   1600 HD12 LEU A 108      66.679  77.717 -17.024  1.00 67.46           H  
ATOM   1601 HD13 LEU A 108      65.466  76.552 -16.434  1.00 67.46           H  
ATOM   1602  CD2 LEU A 108      64.748  79.070 -15.714  1.00 67.46           C  
ATOM   1603 HD21 LEU A 108      63.941  79.789 -15.575  1.00 67.46           H  
ATOM   1604 HD22 LEU A 108      64.646  78.296 -14.952  1.00 67.46           H  
ATOM   1605 HD23 LEU A 108      65.712  79.567 -15.604  1.00 67.46           H  
ATOM   1606  N   PRO A 109      64.247  81.741 -20.565  1.00 66.96           N  
ATOM   1607  CA  PRO A 109      64.921  82.763 -21.370  1.00 66.96           C  
ATOM   1608  HA  PRO A 109      65.992  82.694 -21.180  1.00 66.96           H  
ATOM   1609  C   PRO A 109      64.467  84.198 -21.078  1.00 66.96           C  
ATOM   1610  CB  PRO A 109      64.653  82.387 -22.833  1.00 66.96           C  
ATOM   1611  HB2 PRO A 109      63.741  82.867 -23.188  1.00 66.96           H  
ATOM   1612  HB3 PRO A 109      65.494  82.647 -23.477  1.00 66.96           H  
ATOM   1613  O   PRO A 109      65.306  85.105 -21.045  1.00 66.96           O  
ATOM   1614  CG  PRO A 109      64.431  80.879 -22.776  1.00 66.96           C  
ATOM   1615  HG2 PRO A 109      65.390  80.361 -22.736  1.00 66.96           H  
ATOM   1616  HG3 PRO A 109      63.829  80.521 -23.611  1.00 66.96           H  
ATOM   1617  CD  PRO A 109      63.703  80.716 -21.448  1.00 66.96           C  
ATOM   1618  HD2 PRO A 109      63.867  79.709 -21.065  1.00 66.96           H  
ATOM   1619  HD3 PRO A 109      62.639  80.900 -21.592  1.00 66.96           H  
ATOM   1620  N   GLU A 110      63.166  84.399 -20.845  1.00 63.32           N  
ATOM   1621  H   GLU A 110      62.545  83.602 -20.847  1.00 63.32           H  
ATOM   1622  CA  GLU A 110      62.557  85.728 -20.684  1.00 63.32           C  
ATOM   1623  HA  GLU A 110      63.109  86.431 -21.308  1.00 63.32           H  
ATOM   1624  C   GLU A 110      62.657  86.288 -19.256  1.00 63.32           C  
ATOM   1625  CB  GLU A 110      61.103  85.739 -21.198  1.00 63.32           C  
ATOM   1626  HB2 GLU A 110      60.496  85.054 -20.606  1.00 63.32           H  
ATOM   1627  HB3 GLU A 110      60.715  86.749 -21.068  1.00 63.32           H  
ATOM   1628  O   GLU A 110      62.348  87.461 -19.046  1.00 63.32           O  
ATOM   1629  CG  GLU A 110      61.005  85.364 -22.689  1.00 63.32           C  
ATOM   1630  HG2 GLU A 110      61.875  85.776 -23.202  1.00 63.32           H  
ATOM   1631  HG3 GLU A 110      61.052  84.279 -22.786  1.00 63.32           H  
ATOM   1632  CD  GLU A 110      59.737  85.896 -23.385  1.00 63.32           C  
ATOM   1633  OE1 GLU A 110      59.817  86.100 -24.619  1.00 63.32           O  
ATOM   1634  OE2 GLU A 110      58.718  86.125 -22.696  1.00 63.32           O  
ATOM   1635  N   VAL A 111      63.143  85.506 -18.278  1.00 64.65           N  
ATOM   1636  H   VAL A 111      63.381  84.552 -18.508  1.00 64.65           H  
ATOM   1637  CA  VAL A 111      63.232  85.941 -16.870  1.00 64.65           C  
ATOM   1638  HA  VAL A 111      62.210  86.104 -16.527  1.00 64.65           H  
ATOM   1639  C   VAL A 111      64.045  87.245 -16.750  1.00 64.65           C  
ATOM   1640  CB  VAL A 111      63.821  84.854 -15.950  1.00 64.65           C  
ATOM   1641  HB  VAL A 111      64.812  84.573 -16.306  1.00 64.65           H  
ATOM   1642  O   VAL A 111      65.235  87.243 -17.118  1.00 64.65           O  
ATOM   1643  CG1 VAL A 111      63.943  85.365 -14.503  1.00 64.65           C  
ATOM   1644 HG11 VAL A 111      64.667  86.177 -14.436  1.00 64.65           H  
ATOM   1645 HG12 VAL A 111      62.976  85.721 -14.148  1.00 64.65           H  
ATOM   1646 HG13 VAL A 111      64.280  84.563 -13.846  1.00 64.65           H  
ATOM   1647  CG2 VAL A 111      62.925  83.610 -15.933  1.00 64.65           C  
ATOM   1648 HG21 VAL A 111      62.810  83.211 -16.941  1.00 64.65           H  
ATOM   1649 HG22 VAL A 111      61.938  83.861 -15.544  1.00 64.65           H  
ATOM   1650 HG23 VAL A 111      63.370  82.834 -15.310  1.00 64.65           H  
ATOM   1651  N   PRO A 112      63.454  88.341 -16.221  1.00 69.78           N  
ATOM   1652  CA  PRO A 112      64.099  89.648 -16.125  1.00 69.78           C  
ATOM   1653  HA  PRO A 112      64.279  90.005 -17.139  1.00 69.78           H  
ATOM   1654  C   PRO A 112      65.416  89.615 -15.350  1.00 69.78           C  
ATOM   1655  CB  PRO A 112      63.086  90.575 -15.442  1.00 69.78           C  
ATOM   1656  HB2 PRO A 112      63.200  90.529 -14.359  1.00 69.78           H  
ATOM   1657  HB3 PRO A 112      63.176  91.603 -15.793  1.00 69.78           H  
ATOM   1658  O   PRO A 112      65.544  88.939 -14.331  1.00 69.78           O  
ATOM   1659  CG  PRO A 112      61.744  89.963 -15.826  1.00 69.78           C  
ATOM   1660  HG2 PRO A 112      60.963  90.214 -15.108  1.00 69.78           H  
ATOM   1661  HG3 PRO A 112      61.466  90.277 -16.831  1.00 69.78           H  
ATOM   1662  CD  PRO A 112      62.054  88.469 -15.821  1.00 69.78           C  
ATOM   1663  HD2 PRO A 112      61.380  87.973 -16.519  1.00 69.78           H  
ATOM   1664  HD3 PRO A 112      61.921  88.068 -14.816  1.00 69.78           H  
ATOM   1665  N   ALA A 113      66.400  90.396 -15.803  1.00 70.75           N  
ATOM   1666  H   ALA A 113      66.229  90.939 -16.637  1.00 70.75           H  
ATOM   1667  CA  ALA A 113      67.759  90.378 -15.253  1.00 70.75           C  
ATOM   1668  HA  ALA A 113      68.176  89.383 -15.408  1.00 70.75           H  
ATOM   1669  C   ALA A 113      67.836  90.661 -13.738  1.00 70.75           C  
ATOM   1670  CB  ALA A 113      68.603  91.383 -16.047  1.00 70.75           C  
ATOM   1671  HB1 ALA A 113      68.593  91.125 -17.106  1.00 70.75           H  
ATOM   1672  HB2 ALA A 113      68.210  92.391 -15.912  1.00 70.75           H  
ATOM   1673  HB3 ALA A 113      69.631  91.354 -15.687  1.00 70.75           H  
ATOM   1674  O   ALA A 113      68.725  90.139 -13.075  1.00 70.75           O  
ATOM   1675  N   THR A 114      66.902  91.447 -13.193  1.00 65.82           N  
ATOM   1676  H   THR A 114      66.170  91.815 -13.784  1.00 65.82           H  
ATOM   1677  CA  THR A 114      66.796  91.774 -11.760  1.00 65.82           C  
ATOM   1678  HA  THR A 114      67.782  92.031 -11.371  1.00 65.82           H  
ATOM   1679  C   THR A 114      66.275  90.625 -10.898  1.00 65.82           C  
ATOM   1680  CB  THR A 114      65.855  92.973 -11.566  1.00 65.82           C  
ATOM   1681  HB  THR A 114      65.572  93.061 -10.517  1.00 65.82           H  
ATOM   1682  O   THR A 114      66.649  90.522  -9.738  1.00 65.82           O  
ATOM   1683  CG2 THR A 114      66.524  94.276 -12.002  1.00 65.82           C  
ATOM   1684 HG21 THR A 114      67.424  94.439 -11.410  1.00 65.82           H  
ATOM   1685 HG22 THR A 114      65.836  95.105 -11.837  1.00 65.82           H  
ATOM   1686 HG23 THR A 114      66.786  94.231 -13.059  1.00 65.82           H  
ATOM   1687  OG1 THR A 114      64.695  92.827 -12.365  1.00 65.82           O  
ATOM   1688  HG1 THR A 114      64.021  92.388 -11.841  1.00 65.82           H  
ATOM   1689  N   GLU A 115      65.421  89.763 -11.449  1.00 69.06           N  
ATOM   1690  H   GLU A 115      65.169  89.881 -12.420  1.00 69.06           H  
ATOM   1691  CA  GLU A 115      64.845  88.606 -10.743  1.00 69.06           C  
ATOM   1692  HA  GLU A 115      64.778  88.806  -9.674  1.00 69.06           H  
ATOM   1693  C   GLU A 115      65.709  87.353 -10.924  1.00 69.06           C  
ATOM   1694  CB  GLU A 115      63.431  88.352 -11.283  1.00 69.06           C  
ATOM   1695  HB2 GLU A 115      63.485  88.240 -12.365  1.00 69.06           H  
ATOM   1696  HB3 GLU A 115      63.048  87.426 -10.854  1.00 69.06           H  
ATOM   1697  O   GLU A 115      65.697  86.445 -10.096  1.00 69.06           O  
ATOM   1698  CG  GLU A 115      62.471  89.499 -10.928  1.00 69.06           C  
ATOM   1699  HG2 GLU A 115      62.916  90.448 -11.229  1.00 69.06           H  
ATOM   1700  HG3 GLU A 115      62.339  89.523  -9.846  1.00 69.06           H  
ATOM   1701  CD  GLU A 115      61.102  89.377 -11.611  1.00 69.06           C  
ATOM   1702  OE1 GLU A 115      60.369  90.389 -11.565  1.00 69.06           O  
ATOM   1703  OE2 GLU A 115      60.821  88.314 -12.209  1.00 69.06           O  
ATOM   1704  N   ARG A 116      66.500  87.322 -12.003  1.00 68.29           N  
ATOM   1705  H   ARG A 116      66.402  88.098 -12.642  1.00 68.29           H  
ATOM   1706  CA  ARG A 116      67.331  86.191 -12.427  1.00 68.29           C  
ATOM   1707  HA  ARG A 116      66.664  85.356 -12.642  1.00 68.29           H  
ATOM   1708  C   ARG A 116      68.297  85.706 -11.337  1.00 68.29           C  
ATOM   1709  CB  ARG A 116      68.045  86.619 -13.725  1.00 68.29           C  
ATOM   1710  HB2 ARG A 116      67.370  87.239 -14.315  1.00 68.29           H  
ATOM   1711  HB3 ARG A 116      68.923  87.216 -13.479  1.00 68.29           H  
ATOM   1712  O   ARG A 116      68.517  84.505 -11.228  1.00 68.29           O  
ATOM   1713  CG  ARG A 116      68.443  85.439 -14.616  1.00 68.29           C  
ATOM   1714  HG2 ARG A 116      69.177  84.839 -14.078  1.00 68.29           H  
ATOM   1715  HG3 ARG A 116      67.574  84.814 -14.822  1.00 68.29           H  
ATOM   1716  CD  ARG A 116      69.070  85.909 -15.941  1.00 68.29           C  
ATOM   1717  HD2 ARG A 116      69.699  85.094 -16.298  1.00 68.29           H  
ATOM   1718  HD3 ARG A 116      69.706  86.774 -15.756  1.00 68.29           H  
ATOM   1719  NE  ARG A 116      68.064  86.230 -16.978  1.00 68.29           N  
ATOM   1720  HE  ARG A 116      67.141  86.503 -16.670  1.00 68.29           H  
ATOM   1721  NH1 ARG A 116      69.321  85.747 -18.848  1.00 68.29           N  
ATOM   1722 HH11 ARG A 116      70.129  85.591 -18.262  1.00 68.29           H  
ATOM   1723 HH12 ARG A 116      69.338  85.591 -19.846  1.00 68.29           H  
ATOM   1724  NH2 ARG A 116      67.137  86.214 -19.037  1.00 68.29           N  
ATOM   1725 HH21 ARG A 116      66.268  86.463 -18.587  1.00 68.29           H  
ATOM   1726 HH22 ARG A 116      67.058  85.871 -19.983  1.00 68.29           H  
ATOM   1727  CZ  ARG A 116      68.186  86.063 -18.284  1.00 68.29           C  
ATOM   1728  N   GLU A 117      68.834  86.606 -10.513  1.00 72.82           N  
ATOM   1729  H   GLU A 117      68.582  87.575 -10.642  1.00 72.82           H  
ATOM   1730  CA  GLU A 117      69.759  86.268  -9.418  1.00 72.82           C  
ATOM   1731  HA  GLU A 117      70.505  85.571  -9.802  1.00 72.82           H  
ATOM   1732  C   GLU A 117      69.048  85.555  -8.248  1.00 72.82           C  
ATOM   1733  CB  GLU A 117      70.494  87.556  -8.997  1.00 72.82           C  
ATOM   1734  HB2 GLU A 117      70.803  88.077  -9.903  1.00 72.82           H  
ATOM   1735  HB3 GLU A 117      69.806  88.204  -8.453  1.00 72.82           H  
ATOM   1736  O   GLU A 117      69.541  84.546  -7.742  1.00 72.82           O  
ATOM   1737  CG  GLU A 117      71.753  87.308  -8.153  1.00 72.82           C  
ATOM   1738  HG2 GLU A 117      71.459  86.973  -7.159  1.00 72.82           H  
ATOM   1739  HG3 GLU A 117      72.329  86.508  -8.619  1.00 72.82           H  
ATOM   1740  CD  GLU A 117      72.630  88.571  -8.042  1.00 72.82           C  
ATOM   1741  OE1 GLU A 117      73.860  88.444  -8.238  1.00 72.82           O  
ATOM   1742  OE2 GLU A 117      72.072  89.654  -7.756  1.00 72.82           O  
ATOM   1743  N   GLU A 118      67.837  85.990  -7.875  1.00 71.90           N  
ATOM   1744  H   GLU A 118      67.433  86.781  -8.356  1.00 71.90           H  
ATOM   1745  CA  GLU A 118      67.015  85.300  -6.868  1.00 71.90           C  
ATOM   1746  HA  GLU A 118      67.663  85.024  -6.036  1.00 71.90           H  
ATOM   1747  C   GLU A 118      66.406  83.997  -7.419  1.00 71.90           C  
ATOM   1748  CB  GLU A 118      65.933  86.250  -6.321  1.00 71.90           C  
ATOM   1749  HB2 GLU A 118      65.211  86.474  -7.107  1.00 71.90           H  
ATOM   1750  HB3 GLU A 118      66.409  87.177  -5.999  1.00 71.90           H  
ATOM   1751  O   GLU A 118      66.320  82.996  -6.701  1.00 71.90           O  
ATOM   1752  CG  GLU A 118      65.217  85.611  -5.117  1.00 71.90           C  
ATOM   1753  HG2 GLU A 118      64.716  84.702  -5.447  1.00 71.90           H  
ATOM   1754  HG3 GLU A 118      65.969  85.323  -4.382  1.00 71.90           H  
ATOM   1755  CD  GLU A 118      64.168  86.495  -4.427  1.00 71.90           C  
ATOM   1756  OE1 GLU A 118      63.618  85.989  -3.419  1.00 71.90           O  
ATOM   1757  OE2 GLU A 118      63.888  87.612  -4.910  1.00 71.90           O  
ATOM   1758  N   LEU A 119      66.040  83.970  -8.707  1.00 69.38           N  
ATOM   1759  H   LEU A 119      66.083  84.835  -9.226  1.00 69.38           H  
ATOM   1760  CA  LEU A 119      65.570  82.766  -9.394  1.00 69.38           C  
ATOM   1761  HA  LEU A 119      64.710  82.379  -8.848  1.00 69.38           H  
ATOM   1762  C   LEU A 119      66.650  81.676  -9.402  1.00 69.38           C  
ATOM   1763  CB  LEU A 119      65.120  83.122 -10.822  1.00 69.38           C  
ATOM   1764  HB2 LEU A 119      64.468  83.995 -10.785  1.00 69.38           H  
ATOM   1765  HB3 LEU A 119      65.998  83.399 -11.406  1.00 69.38           H  
ATOM   1766  O   LEU A 119      66.354  80.538  -9.041  1.00 69.38           O  
ATOM   1767  CG  LEU A 119      64.380  81.949 -11.503  1.00 69.38           C  
ATOM   1768  HG  LEU A 119      64.454  81.050 -10.891  1.00 69.38           H  
ATOM   1769  CD1 LEU A 119      62.895  82.263 -11.678  1.00 69.38           C  
ATOM   1770 HD11 LEU A 119      62.446  82.474 -10.707  1.00 69.38           H  
ATOM   1771 HD12 LEU A 119      62.386  81.408 -12.124  1.00 69.38           H  
ATOM   1772 HD13 LEU A 119      62.766  83.130 -12.326  1.00 69.38           H  
ATOM   1773  CD2 LEU A 119      64.985  81.626 -12.868  1.00 69.38           C  
ATOM   1774 HD21 LEU A 119      64.428  80.812 -13.332  1.00 69.38           H  
ATOM   1775 HD22 LEU A 119      64.949  82.498 -13.521  1.00 69.38           H  
ATOM   1776 HD23 LEU A 119      66.023  81.317 -12.744  1.00 69.38           H  
ATOM   1777  N   VAL A 120      67.903  82.024  -9.725  1.00 71.56           N  
ATOM   1778  H   VAL A 120      68.077  82.973 -10.024  1.00 71.56           H  
ATOM   1779  CA  VAL A 120      69.051  81.108  -9.610  1.00 71.56           C  
ATOM   1780  HA  VAL A 120      68.858  80.231 -10.228  1.00 71.56           H  
ATOM   1781  C   VAL A 120      69.178  80.597  -8.174  1.00 71.56           C  
ATOM   1782  CB  VAL A 120      70.349  81.765 -10.125  1.00 71.56           C  
ATOM   1783  HB  VAL A 120      70.422  82.778  -9.731  1.00 71.56           H  
ATOM   1784  O   VAL A 120      69.144  79.386  -7.973  1.00 71.56           O  
ATOM   1785  CG1 VAL A 120      71.619  81.000  -9.731  1.00 71.56           C  
ATOM   1786 HG11 VAL A 120      71.767  81.034  -8.652  1.00 71.56           H  
ATOM   1787 HG12 VAL A 120      72.493  81.458 -10.196  1.00 71.56           H  
ATOM   1788 HG13 VAL A 120      71.553  79.958 -10.044  1.00 71.56           H  
ATOM   1789  CG2 VAL A 120      70.327  81.823 -11.660  1.00 71.56           C  
ATOM   1790 HG21 VAL A 120      70.375  80.816 -12.073  1.00 71.56           H  
ATOM   1791 HG22 VAL A 120      71.181  82.400 -12.016  1.00 71.56           H  
ATOM   1792 HG23 VAL A 120      69.412  82.300 -12.011  1.00 71.56           H  
ATOM   1793  N   GLN A 121      69.171  81.470  -7.161  1.00 71.78           N  
ATOM   1794  H   GLN A 121      69.191  82.458  -7.369  1.00 71.78           H  
ATOM   1795  CA  GLN A 121      69.235  81.033  -5.757  1.00 71.78           C  
ATOM   1796  HA  GLN A 121      70.141  80.443  -5.623  1.00 71.78           H  
ATOM   1797  C   GLN A 121      68.047  80.154  -5.316  1.00 71.78           C  
ATOM   1798  CB  GLN A 121      69.301  82.251  -4.827  1.00 71.78           C  
ATOM   1799  HB2 GLN A 121      69.166  81.906  -3.802  1.00 71.78           H  
ATOM   1800  HB3 GLN A 121      68.485  82.933  -5.065  1.00 71.78           H  
ATOM   1801  O   GLN A 121      68.169  79.395  -4.350  1.00 71.78           O  
ATOM   1802  CG  GLN A 121      70.633  83.009  -4.892  1.00 71.78           C  
ATOM   1803  HG2 GLN A 121      71.447  82.344  -4.604  1.00 71.78           H  
ATOM   1804  HG3 GLN A 121      70.819  83.345  -5.913  1.00 71.78           H  
ATOM   1805  CD  GLN A 121      70.631  84.216  -3.958  1.00 71.78           C  
ATOM   1806  NE2 GLN A 121      71.441  85.216  -4.224  1.00 71.78           N  
ATOM   1807 HE21 GLN A 121      71.972  85.219  -5.083  1.00 71.78           H  
ATOM   1808 HE22 GLN A 121      71.356  86.037  -3.642  1.00 71.78           H  
ATOM   1809  OE1 GLN A 121      69.910  84.281  -2.972  1.00 71.78           O  
ATOM   1810  N   ARG A 122      66.866  80.252  -5.945  1.00 70.63           N  
ATOM   1811  H   ARG A 122      66.783  80.943  -6.676  1.00 70.63           H  
ATOM   1812  CA  ARG A 122      65.730  79.341  -5.685  1.00 70.63           C  
ATOM   1813  HA  ARG A 122      65.716  79.080  -4.627  1.00 70.63           H  
ATOM   1814  C   ARG A 122      65.909  78.004  -6.406  1.00 70.63           C  
ATOM   1815  CB  ARG A 122      64.382  80.012  -6.019  1.00 70.63           C  
ATOM   1816  HB2 ARG A 122      64.437  80.476  -7.004  1.00 70.63           H  
ATOM   1817  HB3 ARG A 122      63.601  79.251  -6.040  1.00 70.63           H  
ATOM   1818  O   ARG A 122      65.742  76.968  -5.766  1.00 70.63           O  
ATOM   1819  CG  ARG A 122      64.008  81.067  -4.962  1.00 70.63           C  
ATOM   1820  HG2 ARG A 122      63.957  80.604  -3.977  1.00 70.63           H  
ATOM   1821  HG3 ARG A 122      64.799  81.817  -4.934  1.00 70.63           H  
ATOM   1822  CD  ARG A 122      62.689  81.801  -5.253  1.00 70.63           C  
ATOM   1823  HD2 ARG A 122      62.750  82.772  -4.763  1.00 70.63           H  
ATOM   1824  HD3 ARG A 122      62.604  81.976  -6.325  1.00 70.63           H  
ATOM   1825  NE  ARG A 122      61.493  81.085  -4.751  1.00 70.63           N  
ATOM   1826  HE  ARG A 122      61.596  80.101  -4.544  1.00 70.63           H  
ATOM   1827  NH1 ARG A 122      60.045  82.864  -4.904  1.00 70.63           N  
ATOM   1828 HH11 ARG A 122      60.800  83.443  -5.242  1.00 70.63           H  
ATOM   1829 HH12 ARG A 122      59.130  83.276  -4.783  1.00 70.63           H  
ATOM   1830  NH2 ARG A 122      59.305  80.922  -4.100  1.00 70.63           N  
ATOM   1831 HH21 ARG A 122      58.392  81.345  -4.016  1.00 70.63           H  
ATOM   1832 HH22 ARG A 122      59.434  79.945  -3.881  1.00 70.63           H  
ATOM   1833  CZ  ARG A 122      60.293  81.623  -4.588  1.00 70.63           C  
ATOM   1834  N   LEU A 123      66.321  78.013  -7.674  1.00 65.92           N  
ATOM   1835  H   LEU A 123      66.468  78.907  -8.119  1.00 65.92           H  
ATOM   1836  CA  LEU A 123      66.611  76.804  -8.453  1.00 65.92           C  
ATOM   1837  HA  LEU A 123      65.737  76.152  -8.432  1.00 65.92           H  
ATOM   1838  C   LEU A 123      67.770  75.995  -7.850  1.00 65.92           C  
ATOM   1839  CB  LEU A 123      66.910  77.197  -9.912  1.00 65.92           C  
ATOM   1840  HB2 LEU A 123      67.668  77.980  -9.910  1.00 65.92           H  
ATOM   1841  HB3 LEU A 123      67.330  76.335 -10.430  1.00 65.92           H  
ATOM   1842  O   LEU A 123      67.659  74.780  -7.722  1.00 65.92           O  
ATOM   1843  CG  LEU A 123      65.680  77.684 -10.703  1.00 65.92           C  
ATOM   1844  HG  LEU A 123      65.157  78.457 -10.140  1.00 65.92           H  
ATOM   1845  CD1 LEU A 123      66.133  78.280 -12.034  1.00 65.92           C  
ATOM   1846 HD11 LEU A 123      65.265  78.638 -12.587  1.00 65.92           H  
ATOM   1847 HD12 LEU A 123      66.804  79.119 -11.850  1.00 65.92           H  
ATOM   1848 HD13 LEU A 123      66.650  77.526 -12.629  1.00 65.92           H  
ATOM   1849  CD2 LEU A 123      64.696  76.551 -11.002  1.00 65.92           C  
ATOM   1850 HD21 LEU A 123      64.281  76.151 -10.077  1.00 65.92           H  
ATOM   1851 HD22 LEU A 123      65.196  75.752 -11.551  1.00 65.92           H  
ATOM   1852 HD23 LEU A 123      63.873  76.933 -11.606  1.00 65.92           H  
ATOM   1853  N   GLU A 124      68.836  76.650  -7.387  1.00 71.14           N  
ATOM   1854  H   GLU A 124      68.906  77.640  -7.577  1.00 71.14           H  
ATOM   1855  CA  GLU A 124      69.950  76.016  -6.669  1.00 71.14           C  
ATOM   1856  HA  GLU A 124      70.396  75.246  -7.299  1.00 71.14           H  
ATOM   1857  C   GLU A 124      69.488  75.338  -5.371  1.00 71.14           C  
ATOM   1858  CB  GLU A 124      71.023  77.064  -6.341  1.00 71.14           C  
ATOM   1859  HB2 GLU A 124      70.539  77.928  -5.886  1.00 71.14           H  
ATOM   1860  HB3 GLU A 124      71.716  76.639  -5.614  1.00 71.14           H  
ATOM   1861  O   GLU A 124      69.885  74.206  -5.091  1.00 71.14           O  
ATOM   1862  CG  GLU A 124      71.834  77.492  -7.574  1.00 71.14           C  
ATOM   1863  HG2 GLU A 124      72.330  76.608  -7.975  1.00 71.14           H  
ATOM   1864  HG3 GLU A 124      71.166  77.870  -8.348  1.00 71.14           H  
ATOM   1865  CD  GLU A 124      72.881  78.563  -7.234  1.00 71.14           C  
ATOM   1866  OE1 GLU A 124      73.961  78.521  -7.865  1.00 71.14           O  
ATOM   1867  OE2 GLU A 124      72.607  79.397  -6.339  1.00 71.14           O  
ATOM   1868  N   ARG A 125      68.596  75.980  -4.600  1.00 68.19           N  
ATOM   1869  H   ARG A 125      68.306  76.902  -4.893  1.00 68.19           H  
ATOM   1870  CA  ARG A 125      67.994  75.379  -3.395  1.00 68.19           C  
ATOM   1871  HA  ARG A 125      68.795  74.971  -2.777  1.00 68.19           H  
ATOM   1872  C   ARG A 125      67.106  74.173  -3.724  1.00 68.19           C  
ATOM   1873  CB  ARG A 125      67.234  76.444  -2.583  1.00 68.19           C  
ATOM   1874  HB2 ARG A 125      66.689  77.106  -3.257  1.00 68.19           H  
ATOM   1875  HB3 ARG A 125      66.511  75.947  -1.937  1.00 68.19           H  
ATOM   1876  O   ARG A 125      67.147  73.185  -2.994  1.00 68.19           O  
ATOM   1877  CG  ARG A 125      68.186  77.259  -1.692  1.00 68.19           C  
ATOM   1878  HG2 ARG A 125      68.659  76.577  -0.985  1.00 68.19           H  
ATOM   1879  HG3 ARG A 125      68.970  77.713  -2.299  1.00 68.19           H  
ATOM   1880  CD  ARG A 125      67.458  78.352  -0.892  1.00 68.19           C  
ATOM   1881  HD2 ARG A 125      68.116  78.674  -0.085  1.00 68.19           H  
ATOM   1882  HD3 ARG A 125      66.549  77.935  -0.458  1.00 68.19           H  
ATOM   1883  NE  ARG A 125      67.139  79.517  -1.736  1.00 68.19           N  
ATOM   1884  HE  ARG A 125      67.504  79.484  -2.677  1.00 68.19           H  
ATOM   1885  NH1 ARG A 125      66.078  80.829  -0.175  1.00 68.19           N  
ATOM   1886 HH11 ARG A 125      66.176  80.087   0.504  1.00 68.19           H  
ATOM   1887 HH12 ARG A 125      65.667  81.718   0.071  1.00 68.19           H  
ATOM   1888  NH2 ARG A 125      66.444  81.626  -2.227  1.00 68.19           N  
ATOM   1889 HH21 ARG A 125      66.878  81.546  -3.135  1.00 68.19           H  
ATOM   1890 HH22 ARG A 125      66.074  82.526  -1.956  1.00 68.19           H  
ATOM   1891  CZ  ARG A 125      66.555  80.647  -1.376  1.00 68.19           C  
ATOM   1892  N   MET A 126      66.352  74.215  -4.823  1.00 61.22           N  
ATOM   1893  H   MET A 126      66.353  75.065  -5.369  1.00 61.22           H  
ATOM   1894  CA  MET A 126      65.543  73.077  -5.289  1.00 61.22           C  
ATOM   1895  HA  MET A 126      64.961  72.692  -4.451  1.00 61.22           H  
ATOM   1896  C   MET A 126      66.422  71.913  -5.779  1.00 61.22           C  
ATOM   1897  CB  MET A 126      64.561  73.546  -6.375  1.00 61.22           C  
ATOM   1898  HB2 MET A 126      65.101  74.084  -7.154  1.00 61.22           H  
ATOM   1899  HB3 MET A 126      64.086  72.673  -6.824  1.00 61.22           H  
ATOM   1900  O   MET A 126      66.202  70.767  -5.390  1.00 61.22           O  
ATOM   1901  CG  MET A 126      63.469  74.454  -5.790  1.00 61.22           C  
ATOM   1902  HG2 MET A 126      62.853  73.865  -5.109  1.00 61.22           H  
ATOM   1903  HG3 MET A 126      63.943  75.243  -5.206  1.00 61.22           H  
ATOM   1904  SD  MET A 126      62.383  75.259  -7.001  1.00 61.22           S  
ATOM   1905  CE  MET A 126      61.522  73.822  -7.700  1.00 61.22           C  
ATOM   1906  HE1 MET A 126      62.233  73.174  -8.212  1.00 61.22           H  
ATOM   1907  HE2 MET A 126      61.026  73.264  -6.906  1.00 61.22           H  
ATOM   1908  HE3 MET A 126      60.776  74.162  -8.419  1.00 61.22           H  
ATOM   1909  N   LEU A 127      67.477  72.201  -6.549  1.00 59.33           N  
ATOM   1910  H   LEU A 127      67.592  73.156  -6.856  1.00 59.33           H  
ATOM   1911  CA  LEU A 127      68.473  71.217  -6.991  1.00 59.33           C  
ATOM   1912  HA  LEU A 127      67.959  70.403  -7.503  1.00 59.33           H  
ATOM   1913  C   LEU A 127      69.237  70.582  -5.821  1.00 59.33           C  
ATOM   1914  CB  LEU A 127      69.457  71.901  -7.960  1.00 59.33           C  
ATOM   1915  HB2 LEU A 127      69.668  72.906  -7.595  1.00 59.33           H  
ATOM   1916  HB3 LEU A 127      70.401  71.356  -7.964  1.00 59.33           H  
ATOM   1917  O   LEU A 127      69.532  69.388  -5.860  1.00 59.33           O  
ATOM   1918  CG  LEU A 127      68.935  71.973  -9.405  1.00 59.33           C  
ATOM   1919  HG  LEU A 127      67.888  72.274  -9.407  1.00 59.33           H  
ATOM   1920  CD1 LEU A 127      69.739  72.998 -10.203  1.00 59.33           C  
ATOM   1921 HD11 LEU A 127      70.796  72.730 -10.216  1.00 59.33           H  
ATOM   1922 HD12 LEU A 127      69.364  73.042 -11.226  1.00 59.33           H  
ATOM   1923 HD13 LEU A 127      69.620  73.984  -9.753  1.00 59.33           H  
ATOM   1924  CD2 LEU A 127      69.077  70.615 -10.102  1.00 59.33           C  
ATOM   1925 HD21 LEU A 127      70.122  70.307 -10.131  1.00 59.33           H  
ATOM   1926 HD22 LEU A 127      68.487  69.859  -9.584  1.00 59.33           H  
ATOM   1927 HD23 LEU A 127      68.702  70.693 -11.123  1.00 59.33           H  
ATOM   1928  N   ALA A 128      69.540  71.348  -4.769  1.00 58.72           N  
ATOM   1929  H   ALA A 128      69.359  72.340  -4.824  1.00 58.72           H  
ATOM   1930  CA  ALA A 128      70.161  70.819  -3.558  1.00 58.72           C  
ATOM   1931  HA  ALA A 128      71.073  70.292  -3.839  1.00 58.72           H  
ATOM   1932  C   ALA A 128      69.252  69.804  -2.840  1.00 58.72           C  
ATOM   1933  CB  ALA A 128      70.545  71.991  -2.647  1.00 58.72           C  
ATOM   1934  HB1 ALA A 128      71.218  72.666  -3.176  1.00 58.72           H  
ATOM   1935  HB2 ALA A 128      71.047  71.613  -1.757  1.00 58.72           H  
ATOM   1936  HB3 ALA A 128      69.653  72.540  -2.345  1.00 58.72           H  
ATOM   1937  O   ALA A 128      69.737  68.762  -2.399  1.00 58.72           O  
ATOM   1938  N   ALA A 129      67.943  70.073  -2.772  1.00 52.49           N  
ATOM   1939  H   ALA A 129      67.610  70.946  -3.155  1.00 52.49           H  
ATOM   1940  CA  ALA A 129      66.965  69.201  -2.120  1.00 52.49           C  
ATOM   1941  HA  ALA A 129      67.345  68.933  -1.134  1.00 52.49           H  
ATOM   1942  C   ALA A 129      66.707  67.879  -2.872  1.00 52.49           C  
ATOM   1943  CB  ALA A 129      65.670  70.000  -1.929  1.00 52.49           C  
ATOM   1944  HB1 ALA A 129      65.250  70.269  -2.898  1.00 52.49           H  
ATOM   1945  HB2 ALA A 129      64.946  69.393  -1.386  1.00 52.49           H  
ATOM   1946  HB3 ALA A 129      65.873  70.907  -1.360  1.00 52.49           H  
ATOM   1947  O   ALA A 129      66.415  66.871  -2.235  1.00 52.49           O  
ATOM   1948  N   LEU A 130      66.842  67.855  -4.204  1.00 47.89           N  
ATOM   1949  H   LEU A 130      67.019  68.732  -4.672  1.00 47.89           H  
ATOM   1950  CA  LEU A 130      66.577  66.666  -5.034  1.00 47.89           C  
ATOM   1951  HA  LEU A 130      65.697  66.158  -4.638  1.00 47.89           H  
ATOM   1952  C   LEU A 130      67.698  65.607  -5.021  1.00 47.89           C  
ATOM   1953  CB  LEU A 130      66.281  67.129  -6.474  1.00 47.89           C  
ATOM   1954  HB2 LEU A 130      66.402  66.287  -7.155  1.00 47.89           H  
ATOM   1955  HB3 LEU A 130      67.015  67.883  -6.755  1.00 47.89           H  
ATOM   1956  O   LEU A 130      67.461  64.456  -5.382  1.00 47.89           O  
ATOM   1957  CG  LEU A 130      64.861  67.696  -6.666  1.00 47.89           C  
ATOM   1958  HG  LEU A 130      64.638  68.410  -5.874  1.00 47.89           H  
ATOM   1959  CD1 LEU A 130      64.771  68.421  -8.009  1.00 47.89           C  
ATOM   1960 HD11 LEU A 130      65.480  69.248  -8.027  1.00 47.89           H  
ATOM   1961 HD12 LEU A 130      64.994  67.732  -8.824  1.00 47.89           H  
ATOM   1962 HD13 LEU A 130      63.766  68.821  -8.144  1.00 47.89           H  
ATOM   1963  CD2 LEU A 130      63.802  66.589  -6.655  1.00 47.89           C  
ATOM   1964 HD21 LEU A 130      64.013  65.857  -7.435  1.00 47.89           H  
ATOM   1965 HD22 LEU A 130      62.817  67.022  -6.832  1.00 47.89           H  
ATOM   1966 HD23 LEU A 130      63.784  66.087  -5.688  1.00 47.89           H  
ATOM   1967  N   ARG A 131      68.924  65.957  -4.610  1.00 47.32           N  
ATOM   1968  H   ARG A 131      69.050  66.907  -4.292  1.00 47.32           H  
ATOM   1969  CA  ARG A 131      70.094  65.055  -4.687  1.00 47.32           C  
ATOM   1970  HA  ARG A 131      70.161  64.703  -5.717  1.00 47.32           H  
ATOM   1971  C   ARG A 131      70.045  63.747  -3.871  1.00 47.32           C  
ATOM   1972  CB  ARG A 131      71.377  65.827  -4.353  1.00 47.32           C  
ATOM   1973  HB2 ARG A 131      71.208  66.483  -3.499  1.00 47.32           H  
ATOM   1974  HB3 ARG A 131      72.164  65.119  -4.092  1.00 47.32           H  
ATOM   1975  O   ARG A 131      70.632  62.783  -4.361  1.00 47.32           O  
ATOM   1976  CG  ARG A 131      71.853  66.638  -5.562  1.00 47.32           C  
ATOM   1977  HG2 ARG A 131      71.090  67.364  -5.842  1.00 47.32           H  
ATOM   1978  HG3 ARG A 131      72.023  65.963  -6.401  1.00 47.32           H  
ATOM   1979  CD  ARG A 131      73.156  67.364  -5.229  1.00 47.32           C  
ATOM   1980  HD2 ARG A 131      72.963  68.063  -4.415  1.00 47.32           H  
ATOM   1981  HD3 ARG A 131      73.894  66.631  -4.904  1.00 47.32           H  
ATOM   1982  NE  ARG A 131      73.666  68.093  -6.403  1.00 47.32           N  
ATOM   1983  HE  ARG A 131      73.110  68.026  -7.244  1.00 47.32           H  
ATOM   1984  NH1 ARG A 131      75.493  69.046  -5.396  1.00 47.32           N  
ATOM   1985 HH11 ARG A 131      76.293  69.661  -5.436  1.00 47.32           H  
ATOM   1986 HH12 ARG A 131      75.232  68.589  -4.534  1.00 47.32           H  
ATOM   1987  NH2 ARG A 131      75.067  69.472  -7.547  1.00 47.32           N  
ATOM   1988 HH21 ARG A 131      74.489  69.371  -8.368  1.00 47.32           H  
ATOM   1989 HH22 ARG A 131      75.864  70.093  -7.571  1.00 47.32           H  
ATOM   1990  CZ  ARG A 131      74.737  68.862  -6.444  1.00 47.32           C  
ATOM   1991  N   PRO A 132      69.421  63.649  -2.677  1.00 43.98           N  
ATOM   1992  CA  PRO A 132      69.530  62.446  -1.838  1.00 43.98           C  
ATOM   1993  HA  PRO A 132      70.586  62.267  -1.633  1.00 43.98           H  
ATOM   1994  C   PRO A 132      68.942  61.156  -2.434  1.00 43.98           C  
ATOM   1995  CB  PRO A 132      68.829  62.798  -0.521  1.00 43.98           C  
ATOM   1996  HB2 PRO A 132      67.772  62.537  -0.577  1.00 43.98           H  
ATOM   1997  HB3 PRO A 132      69.298  62.302   0.329  1.00 43.98           H  
ATOM   1998  O   PRO A 132      69.301  60.071  -1.986  1.00 43.98           O  
ATOM   1999  CG  PRO A 132      68.969  64.315  -0.439  1.00 43.98           C  
ATOM   2000  HG2 PRO A 132      68.196  64.763   0.186  1.00 43.98           H  
ATOM   2001  HG3 PRO A 132      69.963  64.578  -0.078  1.00 43.98           H  
ATOM   2002  CD  PRO A 132      68.823  64.725  -1.899  1.00 43.98           C  
ATOM   2003  HD2 PRO A 132      67.765  64.794  -2.153  1.00 43.98           H  
ATOM   2004  HD3 PRO A 132      69.319  65.682  -2.060  1.00 43.98           H  
ATOM   2005  N   VAL A 133      68.056  61.260  -3.432  1.00 38.90           N  
ATOM   2006  H   VAL A 133      67.844  62.186  -3.775  1.00 38.90           H  
ATOM   2007  CA  VAL A 133      67.222  60.152  -3.941  1.00 38.90           C  
ATOM   2008  HA  VAL A 133      66.564  59.815  -3.140  1.00 38.90           H  
ATOM   2009  C   VAL A 133      68.028  58.923  -4.389  1.00 38.90           C  
ATOM   2010  CB  VAL A 133      66.340  60.667  -5.105  1.00 38.90           C  
ATOM   2011  HB  VAL A 133      66.987  61.082  -5.877  1.00 38.90           H  
ATOM   2012  O   VAL A 133      67.603  57.796  -4.156  1.00 38.90           O  
ATOM   2013  CG1 VAL A 133      65.474  59.574  -5.744  1.00 38.90           C  
ATOM   2014 HG11 VAL A 133      64.859  59.091  -4.985  1.00 38.90           H  
ATOM   2015 HG12 VAL A 133      64.826  60.007  -6.506  1.00 38.90           H  
ATOM   2016 HG13 VAL A 133      66.099  58.822  -6.225  1.00 38.90           H  
ATOM   2017  CG2 VAL A 133      65.386  61.773  -4.627  1.00 38.90           C  
ATOM   2018 HG21 VAL A 133      65.941  62.620  -4.223  1.00 38.90           H  
ATOM   2019 HG22 VAL A 133      64.717  61.384  -3.859  1.00 38.90           H  
ATOM   2020 HG23 VAL A 133      64.792  62.135  -5.467  1.00 38.90           H  
ATOM   2021  N   ALA A 134      69.182  59.114  -5.033  1.00 31.65           N  
ATOM   2022  H   ALA A 134      69.514  60.061  -5.144  1.00 31.65           H  
ATOM   2023  CA  ALA A 134      69.827  58.048  -5.805  1.00 31.65           C  
ATOM   2024  HA  ALA A 134      69.048  57.449  -6.277  1.00 31.65           H  
ATOM   2025  C   ALA A 134      70.697  57.058  -5.001  1.00 31.65           C  
ATOM   2026  CB  ALA A 134      70.638  58.715  -6.924  1.00 31.65           C  
ATOM   2027  HB1 ALA A 134      69.986  59.344  -7.532  1.00 31.65           H  
ATOM   2028  HB2 ALA A 134      71.076  57.948  -7.561  1.00 31.65           H  
ATOM   2029  HB3 ALA A 134      71.436  59.322  -6.497  1.00 31.65           H  
ATOM   2030  O   ALA A 134      71.019  55.992  -5.518  1.00 31.65           O  
ATOM   2031  N   GLN A 135      71.138  57.393  -3.782  1.00 31.13           N  
ATOM   2032  H   GLN A 135      70.788  58.239  -3.356  1.00 31.13           H  
ATOM   2033  CA  GLN A 135      72.254  56.671  -3.138  1.00 31.13           C  
ATOM   2034  HA  GLN A 135      72.917  56.299  -3.920  1.00 31.13           H  
ATOM   2035  C   GLN A 135      71.867  55.419  -2.332  1.00 31.13           C  
ATOM   2036  CB  GLN A 135      73.073  57.639  -2.267  1.00 31.13           C  
ATOM   2037  HB2 GLN A 135      73.761  57.061  -1.649  1.00 31.13           H  
ATOM   2038  HB3 GLN A 135      72.409  58.198  -1.607  1.00 31.13           H  
ATOM   2039  O   GLN A 135      72.736  54.608  -2.033  1.00 31.13           O  
ATOM   2040  CG  GLN A 135      73.909  58.606  -3.117  1.00 31.13           C  
ATOM   2041  HG2 GLN A 135      73.252  59.287  -3.657  1.00 31.13           H  
ATOM   2042  HG3 GLN A 135      74.477  58.028  -3.846  1.00 31.13           H  
ATOM   2043  CD  GLN A 135      74.885  59.431  -2.280  1.00 31.13           C  
ATOM   2044  NE2 GLN A 135      76.078  59.684  -2.772  1.00 31.13           N  
ATOM   2045 HE21 GLN A 135      76.704  60.176  -2.150  1.00 31.13           H  
ATOM   2046 HE22 GLN A 135      76.366  59.266  -3.645  1.00 31.13           H  
ATOM   2047  OE1 GLN A 135      74.608  59.882  -1.183  1.00 31.13           O  
ATOM   2048  N   ALA A 136      70.599  55.240  -1.957  1.00 31.39           N  
ATOM   2049  H   ALA A 136      69.904  55.902  -2.271  1.00 31.39           H  
ATOM   2050  CA  ALA A 136      70.202  54.239  -0.956  1.00 31.39           C  
ATOM   2051  HA  ALA A 136      70.982  54.207  -0.194  1.00 31.39           H  
ATOM   2052  C   ALA A 136      70.072  52.784  -1.473  1.00 31.39           C  
ATOM   2053  CB  ALA A 136      68.925  54.743  -0.270  1.00 31.39           C  
ATOM   2054  HB1 ALA A 136      69.086  55.742   0.135  1.00 31.39           H  
ATOM   2055  HB2 ALA A 136      68.104  54.769  -0.986  1.00 31.39           H  
ATOM   2056  HB3 ALA A 136      68.659  54.072   0.547  1.00 31.39           H  
ATOM   2057  O   ALA A 136      69.607  51.919  -0.734  1.00 31.39           O  
ATOM   2058  N   ALA A 137      70.452  52.498  -2.722  1.00 26.60           N  
ATOM   2059  H   ALA A 137      70.891  53.228  -3.265  1.00 26.60           H  
ATOM   2060  CA  ALA A 137      70.145  51.233  -3.405  1.00 26.60           C  
ATOM   2061  HA  ALA A 137      69.124  50.947  -3.151  1.00 26.60           H  
ATOM   2062  C   ALA A 137      71.038  50.022  -3.034  1.00 26.60           C  
ATOM   2063  CB  ALA A 137      70.195  51.513  -4.913  1.00 26.60           C  
ATOM   2064  HB1 ALA A 137      69.509  52.322  -5.169  1.00 26.60           H  
ATOM   2065  HB2 ALA A 137      69.900  50.616  -5.459  1.00 26.60           H  
ATOM   2066  HB3 ALA A 137      71.208  51.787  -5.208  1.00 26.60           H  
ATOM   2067  O   ALA A 137      70.695  48.894  -3.372  1.00 26.60           O  
ATOM   2068  N   ASP A 138      72.180  50.235  -2.373  1.00 23.18           N  
ATOM   2069  H   ASP A 138      72.393  51.190  -2.122  1.00 23.18           H  
ATOM   2070  CA  ASP A 138      73.313  49.281  -2.366  1.00 23.18           C  
ATOM   2071  HA  ASP A 138      73.383  48.840  -3.360  1.00 23.18           H  
ATOM   2072  C   ASP A 138      73.206  48.080  -1.392  1.00 23.18           C  
ATOM   2073  CB  ASP A 138      74.607  50.083  -2.073  1.00 23.18           C  
ATOM   2074  HB2 ASP A 138      74.351  51.082  -1.720  1.00 23.18           H  
ATOM   2075  HB3 ASP A 138      75.144  49.604  -1.255  1.00 23.18           H  
ATOM   2076  O   ASP A 138      73.971  47.116  -1.497  1.00 23.18           O  
ATOM   2077  CG  ASP A 138      75.588  50.226  -3.247  1.00 23.18           C  
ATOM   2078  OD1 ASP A 138      75.249  49.828  -4.383  1.00 23.18           O  
ATOM   2079  OD2 ASP A 138      76.688  50.766  -2.988  1.00 23.18           O  
ATOM   2080  N   ALA A 139      72.305  48.121  -0.404  1.00 24.47           N  
ATOM   2081  H   ALA A 139      71.635  48.877  -0.414  1.00 24.47           H  
ATOM   2082  CA  ALA A 139      72.301  47.188   0.733  1.00 24.47           C  
ATOM   2083  HA  ALA A 139      73.334  47.043   1.049  1.00 24.47           H  
ATOM   2084  C   ALA A 139      71.734  45.791   0.376  1.00 24.47           C  
ATOM   2085  CB  ALA A 139      71.562  47.860   1.899  1.00 24.47           C  
ATOM   2086  HB1 ALA A 139      72.047  48.802   2.153  1.00 24.47           H  
ATOM   2087  HB2 ALA A 139      70.527  48.052   1.618  1.00 24.47           H  
ATOM   2088  HB3 ALA A 139      71.576  47.202   2.768  1.00 24.47           H  
ATOM   2089  O   ALA A 139      70.531  45.561   0.459  1.00 24.47           O  
ATOM   2090  N   SER A 140      72.609  44.852  -0.010  1.00 21.49           N  
ATOM   2091  H   SER A 140      73.567  45.160  -0.101  1.00 21.49           H  
ATOM   2092  CA  SER A 140      72.243  43.720  -0.890  1.00 21.49           C  
ATOM   2093  HA  SER A 140      71.166  43.723  -1.056  1.00 21.49           H  
ATOM   2094  C   SER A 140      72.598  42.284  -0.433  1.00 21.49           C  
ATOM   2095  CB  SER A 140      72.918  43.983  -2.248  1.00 21.49           C  
ATOM   2096  HB2 SER A 140      72.385  44.786  -2.758  1.00 21.49           H  
ATOM   2097  HB3 SER A 140      72.866  43.089  -2.870  1.00 21.49           H  
ATOM   2098  O   SER A 140      72.118  41.332  -1.036  1.00 21.49           O  
ATOM   2099  OG  SER A 140      74.274  44.376  -2.076  1.00 21.49           O  
ATOM   2100  HG  SER A 140      74.298  45.336  -2.086  1.00 21.49           H  
ATOM   2101  N   GLY A 141      73.455  42.101   0.580  1.00 19.85           N  
ATOM   2102  H   GLY A 141      73.711  42.940   1.080  1.00 19.85           H  
ATOM   2103  CA  GLY A 141      74.413  40.973   0.652  1.00 19.85           C  
ATOM   2104  HA2 GLY A 141      74.938  40.944  -0.303  1.00 19.85           H  
ATOM   2105  HA3 GLY A 141      75.160  41.232   1.402  1.00 19.85           H  
ATOM   2106  C   GLY A 141      73.972  39.512   0.937  1.00 19.85           C  
ATOM   2107  O   GLY A 141      73.959  38.682   0.034  1.00 19.85           O  
ATOM   2108  N   THR A 142      73.895  39.113   2.217  1.00 20.46           N  
ATOM   2109  H   THR A 142      73.806  39.835   2.917  1.00 20.46           H  
ATOM   2110  CA  THR A 142      74.499  37.837   2.713  1.00 20.46           C  
ATOM   2111  HA  THR A 142      75.011  37.336   1.891  1.00 20.46           H  
ATOM   2112  C   THR A 142      73.553  36.801   3.376  1.00 20.46           C  
ATOM   2113  CB  THR A 142      75.542  38.200   3.791  1.00 20.46           C  
ATOM   2114  HB  THR A 142      75.883  37.287   4.278  1.00 20.46           H  
ATOM   2115  O   THR A 142      72.731  37.213   4.189  1.00 20.46           O  
ATOM   2116  CG2 THR A 142      76.766  38.940   3.250  1.00 20.46           C  
ATOM   2117 HG21 THR A 142      77.232  38.351   2.460  1.00 20.46           H  
ATOM   2118 HG22 THR A 142      76.478  39.915   2.855  1.00 20.46           H  
ATOM   2119 HG23 THR A 142      77.484  39.085   4.057  1.00 20.46           H  
ATOM   2120  OG1 THR A 142      74.951  39.050   4.754  1.00 20.46           O  
ATOM   2121  HG1 THR A 142      74.118  38.649   5.011  1.00 20.46           H  
ATOM   2122  N   GLY A 143      73.763  35.469   3.206  1.00 18.98           N  
ATOM   2123  H   GLY A 143      74.389  35.158   2.477  1.00 18.98           H  
ATOM   2124  CA  GLY A 143      73.134  34.412   4.061  1.00 18.98           C  
ATOM   2125  HA2 GLY A 143      72.051  34.515   3.986  1.00 18.98           H  
ATOM   2126  HA3 GLY A 143      73.395  34.621   5.098  1.00 18.98           H  
ATOM   2127  C   GLY A 143      73.467  32.908   3.782  1.00 18.98           C  
ATOM   2128  O   GLY A 143      73.538  32.525   2.618  1.00 18.98           O  
ATOM   2129  N   ALA A 144      73.662  32.068   4.837  1.00 19.98           N  
ATOM   2130  H   ALA A 144      73.564  32.468   5.759  1.00 19.98           H  
ATOM   2131  CA  ALA A 144      73.912  30.583   4.856  1.00 19.98           C  
ATOM   2132  HA  ALA A 144      73.160  30.091   4.239  1.00 19.98           H  
ATOM   2133  C   ALA A 144      73.821  29.995   6.326  1.00 19.98           C  
ATOM   2134  CB  ALA A 144      75.298  30.341   4.236  1.00 19.98           C  
ATOM   2135  HB1 ALA A 144      76.082  30.638   4.931  1.00 19.98           H  
ATOM   2136  HB2 ALA A 144      75.410  30.908   3.311  1.00 19.98           H  
ATOM   2137  HB3 ALA A 144      75.404  29.290   3.970  1.00 19.98           H  
ATOM   2138  O   ALA A 144      73.639  30.807   7.228  1.00 19.98           O  
ATOM   2139  N   ASN A 145      73.952  28.697   6.730  1.00 17.92           N  
ATOM   2140  H   ASN A 145      73.804  28.611   7.726  1.00 17.92           H  
ATOM   2141  CA  ASN A 145      74.234  27.404   6.039  1.00 17.92           C  
ATOM   2142  HA  ASN A 145      73.728  27.448   5.075  1.00 17.92           H  
ATOM   2143  C   ASN A 145      73.773  26.042   6.722  1.00 17.92           C  
ATOM   2144  CB  ASN A 145      75.759  27.276   5.778  1.00 17.92           C  
ATOM   2145  HB2 ASN A 145      76.234  28.257   5.770  1.00 17.92           H  
ATOM   2146  HB3 ASN A 145      76.239  26.706   6.573  1.00 17.92           H  
ATOM   2147  O   ASN A 145      73.278  25.215   5.958  1.00 17.92           O  
ATOM   2148  CG  ASN A 145      76.102  26.579   4.468  1.00 17.92           C  
ATOM   2149  ND2 ASN A 145      75.501  25.455   4.155  1.00 17.92           N  
ATOM   2150 HD21 ASN A 145      75.765  25.035   3.275  1.00 17.92           H  
ATOM   2151 HD22 ASN A 145      74.747  25.088   4.718  1.00 17.92           H  
ATOM   2152  OD1 ASN A 145      76.938  27.038   3.713  1.00 17.92           O  
ATOM   2153  N   PRO A 146      74.016  25.700   8.025  1.00 20.37           N  
ATOM   2154  CA  PRO A 146      74.063  24.285   8.553  1.00 20.37           C  
ATOM   2155  HA  PRO A 146      73.788  23.557   7.790  1.00 20.37           H  
ATOM   2156  C   PRO A 146      73.211  24.011   9.847  1.00 20.37           C  
ATOM   2157  CB  PRO A 146      75.557  24.169   8.874  1.00 20.37           C  
ATOM   2158  HB2 PRO A 146      75.786  23.381   9.591  1.00 20.37           H  
ATOM   2159  HB3 PRO A 146      76.113  24.007   7.950  1.00 20.37           H  
ATOM   2160  O   PRO A 146      72.608  24.967  10.325  1.00 20.37           O  
ATOM   2161  CG  PRO A 146      75.918  25.539   9.459  1.00 20.37           C  
ATOM   2162  HG2 PRO A 146      75.885  25.505  10.548  1.00 20.37           H  
ATOM   2163  HG3 PRO A 146      76.908  25.847   9.120  1.00 20.37           H  
ATOM   2164  CD  PRO A 146      74.837  26.491   8.939  1.00 20.37           C  
ATOM   2165  HD2 PRO A 146      74.225  26.841   9.771  1.00 20.37           H  
ATOM   2166  HD3 PRO A 146      75.308  27.352   8.465  1.00 20.37           H  
ATOM   2167  N   SER A 147      73.132  22.858  10.567  1.00 20.60           N  
ATOM   2168  H   SER A 147      72.682  23.055  11.450  1.00 20.60           H  
ATOM   2169  CA  SER A 147      73.299  21.361  10.438  1.00 20.60           C  
ATOM   2170  HA  SER A 147      72.684  20.997   9.615  1.00 20.60           H  
ATOM   2171  C   SER A 147      72.772  20.692  11.769  1.00 20.60           C  
ATOM   2172  CB  SER A 147      74.756  20.941  10.187  1.00 20.60           C  
ATOM   2173  HB2 SER A 147      74.815  19.857  10.080  1.00 20.60           H  
ATOM   2174  HB3 SER A 147      75.083  21.367   9.239  1.00 20.60           H  
ATOM   2175  O   SER A 147      72.366  21.448  12.648  1.00 20.60           O  
ATOM   2176  OG  SER A 147      75.632  21.354  11.217  1.00 20.60           O  
ATOM   2177  HG  SER A 147      75.626  20.691  11.911  1.00 20.60           H  
ATOM   2178  N   GLY A 148      72.715  19.369  12.060  1.00 20.56           N  
ATOM   2179  H   GLY A 148      72.346  19.192  12.983  1.00 20.56           H  
ATOM   2180  CA  GLY A 148      73.110  18.147  11.320  1.00 20.56           C  
ATOM   2181  HA2 GLY A 148      72.689  18.187  10.315  1.00 20.56           H  
ATOM   2182  HA3 GLY A 148      74.197  18.143  11.235  1.00 20.56           H  
ATOM   2183  C   GLY A 148      72.742  16.747  11.921  1.00 20.56           C  
ATOM   2184  O   GLY A 148      72.318  15.896  11.144  1.00 20.56           O  
ATOM   2185  N   ASP A 149      72.895  16.486  13.235  1.00 23.41           N  
ATOM   2186  H   ASP A 149      73.238  17.251  13.799  1.00 23.41           H  
ATOM   2187  CA  ASP A 149      73.216  15.141  13.830  1.00 23.41           C  
ATOM   2188  HA  ASP A 149      73.017  14.366  13.089  1.00 23.41           H  
ATOM   2189  C   ASP A 149      72.373  14.806  15.126  1.00 23.41           C  
ATOM   2190  CB  ASP A 149      74.741  15.146  14.132  1.00 23.41           C  
ATOM   2191  HB2 ASP A 149      74.887  15.424  15.175  1.00 23.41           H  
ATOM   2192  HB3 ASP A 149      75.121  14.132  14.005  1.00 23.41           H  
ATOM   2193  O   ASP A 149      71.735  15.730  15.629  1.00 23.41           O  
ATOM   2194  CG  ASP A 149      75.588  16.117  13.271  1.00 23.41           C  
ATOM   2195  OD1 ASP A 149      76.218  15.666  12.289  1.00 23.41           O  
ATOM   2196  OD2 ASP A 149      75.583  17.338  13.574  1.00 23.41           O  
ATOM   2197  N   ASP A 150      72.258  13.624  15.797  1.00 24.51           N  
ATOM   2198  H   ASP A 150      71.564  13.718  16.524  1.00 24.51           H  
ATOM   2199  CA  ASP A 150      72.823  12.231  15.754  1.00 24.51           C  
ATOM   2200  HA  ASP A 150      72.976  11.948  14.712  1.00 24.51           H  
ATOM   2201  C   ASP A 150      71.831  11.153  16.391  1.00 24.51           C  
ATOM   2202  CB  ASP A 150      74.202  12.235  16.445  1.00 24.51           C  
ATOM   2203  HB2 ASP A 150      74.069  12.448  17.505  1.00 24.51           H  
ATOM   2204  HB3 ASP A 150      74.817  13.031  16.024  1.00 24.51           H  
ATOM   2205  O   ASP A 150      70.638  11.255  16.116  1.00 24.51           O  
ATOM   2206  CG  ASP A 150      74.953  10.910  16.270  1.00 24.51           C  
ATOM   2207  OD1 ASP A 150      75.350  10.599  15.128  1.00 24.51           O  
ATOM   2208  OD2 ASP A 150      75.066  10.186  17.286  1.00 24.51           O  
ATOM   2209  N   LEU A 151      72.241  10.120  17.190  1.00 22.04           N  
ATOM   2210  H   LEU A 151      73.227  10.093  17.407  1.00 22.04           H  
ATOM   2211  CA  LEU A 151      71.492   8.839  17.452  1.00 22.04           C  
ATOM   2212  HA  LEU A 151      70.594   8.880  16.836  1.00 22.04           H  
ATOM   2213  C   LEU A 151      70.935   8.476  18.876  1.00 22.04           C  
ATOM   2214  CB  LEU A 151      72.350   7.660  16.935  1.00 22.04           C  
ATOM   2215  HB2 LEU A 151      72.171   6.777  17.548  1.00 22.04           H  
ATOM   2216  HB3 LEU A 151      73.403   7.919  17.053  1.00 22.04           H  
ATOM   2217  O   LEU A 151      69.772   8.089  18.951  1.00 22.04           O  
ATOM   2218  CG  LEU A 151      72.078   7.282  15.468  1.00 22.04           C  
ATOM   2219  HG  LEU A 151      72.020   8.184  14.860  1.00 22.04           H  
ATOM   2220  CD1 LEU A 151      73.213   6.407  14.930  1.00 22.04           C  
ATOM   2221 HD11 LEU A 151      73.017   6.149  13.890  1.00 22.04           H  
ATOM   2222 HD12 LEU A 151      74.146   6.970  14.980  1.00 22.04           H  
ATOM   2223 HD13 LEU A 151      73.303   5.501  15.529  1.00 22.04           H  
ATOM   2224  CD2 LEU A 151      70.777   6.483  15.320  1.00 22.04           C  
ATOM   2225 HD21 LEU A 151      70.611   6.240  14.270  1.00 22.04           H  
ATOM   2226 HD22 LEU A 151      70.827   5.567  15.907  1.00 22.04           H  
ATOM   2227 HD23 LEU A 151      69.937   7.081  15.673  1.00 22.04           H  
ATOM   2228  N   GLY A 152      71.691   8.530  19.992  1.00 29.65           N  
ATOM   2229  H   GLY A 152      72.665   8.776  19.884  1.00 29.65           H  
ATOM   2230  CA  GLY A 152      71.133   8.442  21.380  1.00 29.65           C  
ATOM   2231  HA2 GLY A 152      71.656   9.180  21.988  1.00 29.65           H  
ATOM   2232  HA3 GLY A 152      70.094   8.770  21.342  1.00 29.65           H  
ATOM   2233  C   GLY A 152      71.144   7.114  22.200  1.00 29.65           C  
ATOM   2234  O   GLY A 152      71.787   6.128  21.843  1.00 29.65           O  
ATOM   2235  N   GLU A 153      70.462   7.142  23.364  1.00 31.55           N  
ATOM   2236  H   GLU A 153      69.867   7.942  23.523  1.00 31.55           H  
ATOM   2237  CA  GLU A 153      70.438   6.135  24.462  1.00 31.55           C  
ATOM   2238  HA  GLU A 153      71.062   5.288  24.175  1.00 31.55           H  
ATOM   2239  C   GLU A 153      69.003   5.598  24.739  1.00 31.55           C  
ATOM   2240  CB  GLU A 153      71.010   6.746  25.766  1.00 31.55           C  
ATOM   2241  HB2 GLU A 153      70.974   5.983  26.544  1.00 31.55           H  
ATOM   2242  HB3 GLU A 153      70.364   7.570  26.069  1.00 31.55           H  
ATOM   2243  O   GLU A 153      68.037   6.276  24.400  1.00 31.55           O  
ATOM   2244  CG  GLU A 153      72.460   7.259  25.666  1.00 31.55           C  
ATOM   2245  HG2 GLU A 153      72.506   8.061  24.930  1.00 31.55           H  
ATOM   2246  HG3 GLU A 153      73.084   6.440  25.307  1.00 31.55           H  
ATOM   2247  CD  GLU A 153      73.025   7.785  27.004  1.00 31.55           C  
ATOM   2248  OE1 GLU A 153      74.244   7.597  27.233  1.00 31.55           O  
ATOM   2249  OE2 GLU A 153      72.258   8.385  27.792  1.00 31.55           O  
ATOM   2250  N   ALA A 154      68.849   4.398  25.336  1.00 27.57           N  
ATOM   2251  H   ALA A 154      69.676   3.936  25.687  1.00 27.57           H  
ATOM   2252  CA  ALA A 154      67.605   3.594  25.256  1.00 27.57           C  
ATOM   2253  HA  ALA A 154      66.868   4.184  24.711  1.00 27.57           H  
ATOM   2254  C   ALA A 154      66.873   3.242  26.589  1.00 27.57           C  
ATOM   2255  CB  ALA A 154      67.890   2.373  24.362  1.00 27.57           C  
ATOM   2256  HB1 ALA A 154      68.262   2.711  23.394  1.00 27.57           H  
ATOM   2257  HB2 ALA A 154      68.633   1.723  24.824  1.00 27.57           H  
ATOM   2258  HB3 ALA A 154      66.967   1.819  24.195  1.00 27.57           H  
ATOM   2259  O   ALA A 154      66.260   4.105  27.213  1.00 27.57           O  
ATOM   2260  N   GLY A 155      66.836   1.956  26.974  1.00 41.02           N  
ATOM   2261  H   GLY A 155      67.402   1.313  26.440  1.00 41.02           H  
ATOM   2262  CA  GLY A 155      65.623   1.357  27.558  1.00 41.02           C  
ATOM   2263  HA2 GLY A 155      65.448   0.415  27.039  1.00 41.02           H  
ATOM   2264  HA3 GLY A 155      64.770   1.995  27.325  1.00 41.02           H  
ATOM   2265  C   GLY A 155      65.593   1.024  29.057  1.00 41.02           C  
ATOM   2266  O   GLY A 155      66.457   0.307  29.568  1.00 41.02           O  
ATOM   2267  N   VAL A 156      64.522   1.467  29.733  1.00 26.62           N  
ATOM   2268  H   VAL A 156      63.882   2.052  29.215  1.00 26.62           H  
ATOM   2269  CA  VAL A 156      64.077   0.976  31.057  1.00 26.62           C  
ATOM   2270  HA  VAL A 156      64.586   0.033  31.257  1.00 26.62           H  
ATOM   2271  C   VAL A 156      62.578   0.644  31.036  1.00 26.62           C  
ATOM   2272  CB  VAL A 156      64.429   1.938  32.218  1.00 26.62           C  
ATOM   2273  HB  VAL A 156      63.953   2.903  32.044  1.00 26.62           H  
ATOM   2274  O   VAL A 156      62.215  -0.525  30.944  1.00 26.62           O  
ATOM   2275  CG1 VAL A 156      63.958   1.396  33.578  1.00 26.62           C  
ATOM   2276 HG11 VAL A 156      62.872   1.318  33.605  1.00 26.62           H  
ATOM   2277 HG12 VAL A 156      64.394   0.414  33.764  1.00 26.62           H  
ATOM   2278 HG13 VAL A 156      64.249   2.085  34.371  1.00 26.62           H  
ATOM   2279  CG2 VAL A 156      65.942   2.166  32.331  1.00 26.62           C  
ATOM   2280 HG21 VAL A 156      66.310   2.641  31.422  1.00 26.62           H  
ATOM   2281 HG22 VAL A 156      66.157   2.825  33.172  1.00 26.62           H  
ATOM   2282 HG23 VAL A 156      66.454   1.213  32.466  1.00 26.62           H  
ATOM   2283  N   ASP A 157      61.706   1.655  31.103  1.00 30.21           N  
ATOM   2284  H   ASP A 157      62.063   2.593  31.220  1.00 30.21           H  
ATOM   2285  CA  ASP A 157      60.264   1.471  31.354  1.00 30.21           C  
ATOM   2286  HA  ASP A 157      60.147   0.632  32.039  1.00 30.21           H  
ATOM   2287  C   ASP A 157      59.439   1.097  30.104  1.00 30.21           C  
ATOM   2288  CB  ASP A 157      59.708   2.709  32.077  1.00 30.21           C  
ATOM   2289  HB2 ASP A 157      59.895   3.595  31.471  1.00 30.21           H  
ATOM   2290  HB3 ASP A 157      58.630   2.603  32.199  1.00 30.21           H  
ATOM   2291  O   ASP A 157      58.227   0.909  30.192  1.00 30.21           O  
ATOM   2292  CG  ASP A 157      60.332   2.875  33.467  1.00 30.21           C  
ATOM   2293  OD1 ASP A 157      60.095   1.994  34.324  1.00 30.21           O  
ATOM   2294  OD2 ASP A 157      61.074   3.866  33.657  1.00 30.21           O  
ATOM   2295  N   GLU A 158      60.100   0.926  28.953  1.00 35.04           N  
ATOM   2296  H   GLU A 158      61.100   1.067  28.975  1.00 35.04           H  
ATOM   2297  CA  GLU A 158      59.511   0.503  27.671  1.00 35.04           C  
ATOM   2298  HA  GLU A 158      58.877   1.293  27.269  1.00 35.04           H  
ATOM   2299  C   GLU A 158      58.656  -0.769  27.811  1.00 35.04           C  
ATOM   2300  CB  GLU A 158      60.647   0.196  26.672  1.00 35.04           C  
ATOM   2301  HB2 GLU A 158      61.222  -0.639  27.072  1.00 35.04           H  
ATOM   2302  HB3 GLU A 158      60.208  -0.121  25.726  1.00 35.04           H  
ATOM   2303  O   GLU A 158      57.607  -0.896  27.195  1.00 35.04           O  
ATOM   2304  CG  GLU A 158      61.606   1.369  26.392  1.00 35.04           C  
ATOM   2305  HG2 GLU A 158      61.051   2.161  25.890  1.00 35.04           H  
ATOM   2306  HG3 GLU A 158      61.979   1.768  27.336  1.00 35.04           H  
ATOM   2307  CD  GLU A 158      62.819   0.940  25.547  1.00 35.04           C  
ATOM   2308  OE1 GLU A 158      63.204   1.701  24.634  1.00 35.04           O  
ATOM   2309  OE2 GLU A 158      63.422  -0.107  25.879  1.00 35.04           O  
ATOM   2310  N   LEU A 159      59.087  -1.712  28.654  1.00 30.01           N  
ATOM   2311  H   LEU A 159      59.923  -1.499  29.179  1.00 30.01           H  
ATOM   2312  CA  LEU A 159      58.546  -3.075  28.722  1.00 30.01           C  
ATOM   2313  HA  LEU A 159      58.307  -3.363  27.698  1.00 30.01           H  
ATOM   2314  C   LEU A 159      57.219  -3.212  29.502  1.00 30.01           C  
ATOM   2315  CB  LEU A 159      59.665  -4.004  29.246  1.00 30.01           C  
ATOM   2316  HB2 LEU A 159      60.575  -3.422  29.394  1.00 30.01           H  
ATOM   2317  HB3 LEU A 159      59.389  -4.410  30.219  1.00 30.01           H  
ATOM   2318  O   LEU A 159      56.722  -4.326  29.679  1.00 30.01           O  
ATOM   2319  CG  LEU A 159      59.999  -5.155  28.280  1.00 30.01           C  
ATOM   2320  HG  LEU A 159      60.110  -4.763  27.269  1.00 30.01           H  
ATOM   2321  CD1 LEU A 159      61.327  -5.802  28.683  1.00 30.01           C  
ATOM   2322 HD11 LEU A 159      62.118  -5.054  28.640  1.00 30.01           H  
ATOM   2323 HD12 LEU A 159      61.569  -6.604  27.986  1.00 30.01           H  
ATOM   2324 HD13 LEU A 159      61.256  -6.198  29.696  1.00 30.01           H  
ATOM   2325  CD2 LEU A 159      58.928  -6.248  28.280  1.00 30.01           C  
ATOM   2326 HD21 LEU A 159      57.992  -5.831  27.909  1.00 30.01           H  
ATOM   2327 HD22 LEU A 159      58.772  -6.624  29.290  1.00 30.01           H  
ATOM   2328 HD23 LEU A 159      59.226  -7.060  27.617  1.00 30.01           H  
ATOM   2329  N   LEU A 160      56.637  -2.109  29.987  1.00 30.95           N  
ATOM   2330  H   LEU A 160      57.072  -1.220  29.783  1.00 30.95           H  
ATOM   2331  CA  LEU A 160      55.369  -2.116  30.735  1.00 30.95           C  
ATOM   2332  HA  LEU A 160      55.323  -3.056  31.284  1.00 30.95           H  
ATOM   2333  C   LEU A 160      54.103  -2.152  29.850  1.00 30.95           C  
ATOM   2334  CB  LEU A 160      55.375  -0.969  31.771  1.00 30.95           C  
ATOM   2335  HB2 LEU A 160      54.351  -0.728  32.057  1.00 30.95           H  
ATOM   2336  HB3 LEU A 160      55.798  -0.080  31.304  1.00 30.95           H  
ATOM   2337  O   LEU A 160      53.000  -2.181  30.392  1.00 30.95           O  
ATOM   2338  CG  LEU A 160      56.166  -1.308  33.052  1.00 30.95           C  
ATOM   2339  HG  LEU A 160      57.140  -1.717  32.783  1.00 30.95           H  
ATOM   2340  CD1 LEU A 160      56.388  -0.050  33.892  1.00 30.95           C  
ATOM   2341 HD11 LEU A 160      56.975  -0.289  34.779  1.00 30.95           H  
ATOM   2342 HD12 LEU A 160      55.433   0.388  34.181  1.00 30.95           H  
ATOM   2343 HD13 LEU A 160      56.950   0.676  33.306  1.00 30.95           H  
ATOM   2344  CD2 LEU A 160      55.424  -2.319  33.940  1.00 30.95           C  
ATOM   2345 HD21 LEU A 160      55.995  -2.486  34.854  1.00 30.95           H  
ATOM   2346 HD22 LEU A 160      54.436  -1.934  34.191  1.00 30.95           H  
ATOM   2347 HD23 LEU A 160      55.319  -3.270  33.418  1.00 30.95           H  
ATOM   2348  N   GLU A 161      54.243  -2.225  28.519  1.00 36.28           N  
ATOM   2349  H   GLU A 161      55.181  -2.150  28.150  1.00 36.28           H  
ATOM   2350  CA  GLU A 161      53.146  -2.272  27.532  1.00 36.28           C  
ATOM   2351  HA  GLU A 161      52.677  -1.291  27.454  1.00 36.28           H  
ATOM   2352  C   GLU A 161      52.037  -3.302  27.840  1.00 36.28           C  
ATOM   2353  CB  GLU A 161      53.708  -2.674  26.151  1.00 36.28           C  
ATOM   2354  HB2 GLU A 161      54.235  -3.621  26.274  1.00 36.28           H  
ATOM   2355  HB3 GLU A 161      52.871  -2.847  25.474  1.00 36.28           H  
ATOM   2356  O   GLU A 161      50.855  -2.984  27.931  1.00 36.28           O  
ATOM   2357  CG  GLU A 161      54.654  -1.687  25.462  1.00 36.28           C  
ATOM   2358  HG2 GLU A 161      54.106  -0.771  25.240  1.00 36.28           H  
ATOM   2359  HG3 GLU A 161      55.467  -1.444  26.146  1.00 36.28           H  
ATOM   2360  CD  GLU A 161      55.228  -2.308  24.174  1.00 36.28           C  
ATOM   2361  OE1 GLU A 161      55.123  -1.656  23.111  1.00 36.28           O  
ATOM   2362  OE2 GLU A 161      55.711  -3.465  24.247  1.00 36.28           O  
ATOM   2363  N   ALA A 162      52.395  -4.588  27.875  1.00 32.48           N  
ATOM   2364  H   ALA A 162      53.392  -4.752  27.875  1.00 32.48           H  
ATOM   2365  CA  ALA A 162      51.581  -5.570  27.151  1.00 32.48           C  
ATOM   2366  HA  ALA A 162      51.105  -5.048  26.322  1.00 32.48           H  
ATOM   2367  C   ALA A 162      50.431  -6.231  27.941  1.00 32.48           C  
ATOM   2368  CB  ALA A 162      52.543  -6.600  26.539  1.00 32.48           C  
ATOM   2369  HB1 ALA A 162      51.994  -7.282  25.889  1.00 32.48           H  
ATOM   2370  HB2 ALA A 162      53.037  -7.167  27.328  1.00 32.48           H  
ATOM   2371  HB3 ALA A 162      53.295  -6.089  25.939  1.00 32.48           H  
ATOM   2372  O   ALA A 162      49.830  -7.188  27.439  1.00 32.48           O  
ATOM   2373  N   LEU A 163      50.150  -5.817  29.182  1.00 24.98           N  
ATOM   2374  H   LEU A 163      50.604  -4.971  29.497  1.00 24.98           H  
ATOM   2375  CA  LEU A 163      49.322  -6.605  30.116  1.00 24.98           C  
ATOM   2376  HA  LEU A 163      49.251  -7.613  29.709  1.00 24.98           H  
ATOM   2377  C   LEU A 163      47.858  -6.143  30.246  1.00 24.98           C  
ATOM   2378  CB  LEU A 163      50.041  -6.726  31.479  1.00 24.98           C  
ATOM   2379  HB2 LEU A 163      49.462  -6.215  32.248  1.00 24.98           H  
ATOM   2380  HB3 LEU A 163      51.010  -6.230  31.420  1.00 24.98           H  
ATOM   2381  O   LEU A 163      46.965  -6.989  30.209  1.00 24.98           O  
ATOM   2382  CG  LEU A 163      50.279  -8.189  31.903  1.00 24.98           C  
ATOM   2383  HG  LEU A 163      50.813  -8.708  31.107  1.00 24.98           H  
ATOM   2384  CD1 LEU A 163      51.142  -8.236  33.164  1.00 24.98           C  
ATOM   2385 HD11 LEU A 163      50.634  -7.727  33.983  1.00 24.98           H  
ATOM   2386 HD12 LEU A 163      52.093  -7.739  32.972  1.00 24.98           H  
ATOM   2387 HD13 LEU A 163      51.338  -9.272  33.442  1.00 24.98           H  
ATOM   2388  CD2 LEU A 163      48.982  -8.947  32.198  1.00 24.98           C  
ATOM   2389 HD21 LEU A 163      48.369  -9.010  31.299  1.00 24.98           H  
ATOM   2390 HD22 LEU A 163      48.414  -8.428  32.971  1.00 24.98           H  
ATOM   2391 HD23 LEU A 163      49.209  -9.960  32.531  1.00 24.98           H  
ATOM   2392  N   GLY A 164      47.596  -4.840  30.387  1.00 31.21           N  
ATOM   2393  H   GLY A 164      48.358  -4.184  30.297  1.00 31.21           H  
ATOM   2394  CA  GLY A 164      46.230  -4.292  30.350  1.00 31.21           C  
ATOM   2395  HA2 GLY A 164      46.222  -3.282  30.759  1.00 31.21           H  
ATOM   2396  HA3 GLY A 164      45.554  -4.916  30.935  1.00 31.21           H  
ATOM   2397  C   GLY A 164      45.752  -4.226  28.900  1.00 31.21           C  
ATOM   2398  O   GLY A 164      46.432  -3.603  28.090  1.00 31.21           O  
ATOM   2399  N   ARG A 165      44.678  -4.951  28.539  1.00 30.95           N  
ATOM   2400  H   ARG A 165      44.165  -5.442  29.257  1.00 30.95           H  
ATOM   2401  CA  ARG A 165      44.442  -5.264  27.113  1.00 30.95           C  
ATOM   2402  HA  ARG A 165      44.767  -4.403  26.529  1.00 30.95           H  
ATOM   2403  C   ARG A 165      43.012  -5.530  26.621  1.00 30.95           C  
ATOM   2404  CB  ARG A 165      45.324  -6.479  26.747  1.00 30.95           C  
ATOM   2405  HB2 ARG A 165      44.718  -7.385  26.755  1.00 30.95           H  
ATOM   2406  HB3 ARG A 165      46.121  -6.608  27.480  1.00 30.95           H  
ATOM   2407  O   ARG A 165      42.793  -5.379  25.428  1.00 30.95           O  
ATOM   2408  CG  ARG A 165      45.983  -6.300  25.371  1.00 30.95           C  
ATOM   2409  HG2 ARG A 165      45.237  -5.965  24.651  1.00 30.95           H  
ATOM   2410  HG3 ARG A 165      46.759  -5.538  25.437  1.00 30.95           H  
ATOM   2411  CD  ARG A 165      46.583  -7.610  24.849  1.00 30.95           C  
ATOM   2412  HD2 ARG A 165      45.772  -8.334  24.760  1.00 30.95           H  
ATOM   2413  HD3 ARG A 165      46.986  -7.425  23.853  1.00 30.95           H  
ATOM   2414  NE  ARG A 165      47.657  -8.134  25.716  1.00 30.95           N  
ATOM   2415  HE  ARG A 165      48.188  -7.458  26.247  1.00 30.95           H  
ATOM   2416  NH1 ARG A 165      47.425 -10.364  25.217  1.00 30.95           N  
ATOM   2417 HH11 ARG A 165      46.629 -10.125  24.644  1.00 30.95           H  
ATOM   2418 HH12 ARG A 165      47.700 -11.326  25.354  1.00 30.95           H  
ATOM   2419  NH2 ARG A 165      49.031  -9.691  26.614  1.00 30.95           N  
ATOM   2420 HH21 ARG A 165      49.493  -8.913  27.062  1.00 30.95           H  
ATOM   2421 HH22 ARG A 165      49.361 -10.640  26.721  1.00 30.95           H  
ATOM   2422  CZ  ARG A 165      48.028  -9.392  25.844  1.00 30.95           C  
ATOM   2423  N   GLU A 166      42.097  -6.042  27.452  1.00 26.54           N  
ATOM   2424  H   GLU A 166      42.339  -6.138  28.428  1.00 26.54           H  
ATOM   2425  CA  GLU A 166      40.906  -6.763  26.934  1.00 26.54           C  
ATOM   2426  HA  GLU A 166      40.842  -6.640  25.853  1.00 26.54           H  
ATOM   2427  C   GLU A 166      39.545  -6.287  27.469  1.00 26.54           C  
ATOM   2428  CB  GLU A 166      41.103  -8.267  27.208  1.00 26.54           C  
ATOM   2429  HB2 GLU A 166      41.132  -8.418  28.287  1.00 26.54           H  
ATOM   2430  HB3 GLU A 166      42.066  -8.570  26.798  1.00 26.54           H  
ATOM   2431  O   GLU A 166      38.582  -6.257  26.710  1.00 26.54           O  
ATOM   2432  CG  GLU A 166      40.015  -9.172  26.599  1.00 26.54           C  
ATOM   2433  HG2 GLU A 166      39.048  -8.918  27.032  1.00 26.54           H  
ATOM   2434  HG3 GLU A 166      39.970  -8.988  25.525  1.00 26.54           H  
ATOM   2435  CD  GLU A 166      40.286 -10.662  26.864  1.00 26.54           C  
ATOM   2436  OE1 GLU A 166      40.158 -11.468  25.914  1.00 26.54           O  
ATOM   2437  OE2 GLU A 166      40.625 -10.998  28.025  1.00 26.54           O  
ATOM   2438  N   LEU A 167      39.427  -5.952  28.761  1.00 31.00           N  
ATOM   2439  H   LEU A 167      40.254  -5.938  29.341  1.00 31.00           H  
ATOM   2440  CA  LEU A 167      38.128  -5.594  29.361  1.00 31.00           C  
ATOM   2441  HA  LEU A 167      37.333  -6.086  28.800  1.00 31.00           H  
ATOM   2442  C   LEU A 167      37.801  -4.099  29.272  1.00 31.00           C  
ATOM   2443  CB  LEU A 167      38.056  -6.073  30.820  1.00 31.00           C  
ATOM   2444  HB2 LEU A 167      37.111  -5.726  31.237  1.00 31.00           H  
ATOM   2445  HB3 LEU A 167      38.859  -5.595  31.381  1.00 31.00           H  
ATOM   2446  O   LEU A 167      36.625  -3.739  29.291  1.00 31.00           O  
ATOM   2447  CG  LEU A 167      38.138  -7.598  31.014  1.00 31.00           C  
ATOM   2448  HG  LEU A 167      39.122  -7.948  30.703  1.00 31.00           H  
ATOM   2449  CD1 LEU A 167      37.969  -7.918  32.506  1.00 31.00           C  
ATOM   2450 HD11 LEU A 167      38.085  -8.992  32.650  1.00 31.00           H  
ATOM   2451 HD12 LEU A 167      38.734  -7.379  33.065  1.00 31.00           H  
ATOM   2452 HD13 LEU A 167      36.976  -7.604  32.828  1.00 31.00           H  
ATOM   2453  CD2 LEU A 167      37.071  -8.368  30.234  1.00 31.00           C  
ATOM   2454 HD21 LEU A 167      37.110  -9.427  30.489  1.00 31.00           H  
ATOM   2455 HD22 LEU A 167      37.268  -8.279  29.165  1.00 31.00           H  
ATOM   2456 HD23 LEU A 167      36.079  -7.970  30.447  1.00 31.00           H  
ATOM   2457  N   ASP A 168      38.828  -3.260  29.164  1.00 26.43           N  
ATOM   2458  H   ASP A 168      39.764  -3.638  29.137  1.00 26.43           H  
ATOM   2459  CA  ASP A 168      38.715  -1.826  28.906  1.00 26.43           C  
ATOM   2460  HA  ASP A 168      37.799  -1.445  29.357  1.00 26.43           H  
ATOM   2461  C   ASP A 168      38.612  -1.644  27.380  1.00 26.43           C  
ATOM   2462  CB  ASP A 168      39.897  -1.095  29.571  1.00 26.43           C  
ATOM   2463  HB2 ASP A 168      40.819  -1.360  29.054  1.00 26.43           H  
ATOM   2464  HB3 ASP A 168      39.749  -0.019  29.473  1.00 26.43           H  
ATOM   2465  O   ASP A 168      39.584  -1.326  26.705  1.00 26.43           O  
ATOM   2466  CG  ASP A 168      40.047  -1.448  31.062  1.00 26.43           C  
ATOM   2467  OD1 ASP A 168      39.070  -1.279  31.828  1.00 26.43           O  
ATOM   2468  OD2 ASP A 168      41.128  -1.964  31.440  1.00 26.43           O  
ATOM   2469  N   GLY A 169      37.450  -2.018  26.831  1.00 25.45           N  
ATOM   2470  H   GLY A 169      36.721  -2.315  27.464  1.00 25.45           H  
ATOM   2471  CA  GLY A 169      37.174  -2.089  25.389  1.00 25.45           C  
ATOM   2472  HA2 GLY A 169      38.091  -2.368  24.870  1.00 25.45           H  
ATOM   2473  HA3 GLY A 169      36.430  -2.865  25.207  1.00 25.45           H  
ATOM   2474  C   GLY A 169      36.670  -0.790  24.747  1.00 25.45           C  
ATOM   2475  O   GLY A 169      36.007  -0.880  23.714  1.00 25.45           O  
ATOM   2476  N   ASP A 170      36.951   0.354  25.380  1.00 23.74           N  
ATOM   2477  H   ASP A 170      37.602   0.290  26.149  1.00 23.74           H  
ATOM   2478  CA  ASP A 170      36.845   1.723  24.840  1.00 23.74           C  
ATOM   2479  HA  ASP A 170      36.357   1.716  23.866  1.00 23.74           H  
ATOM   2480  C   ASP A 170      38.274   2.270  24.629  1.00 23.74           C  
ATOM   2481  CB  ASP A 170      36.045   2.651  25.802  1.00 23.74           C  
ATOM   2482  HB2 ASP A 170      36.417   3.666  25.661  1.00 23.74           H  
ATOM   2483  HB3 ASP A 170      36.282   2.376  26.829  1.00 23.74           H  
ATOM   2484  O   ASP A 170      39.019   2.339  25.637  1.00 23.74           O  
ATOM   2485  CG  ASP A 170      34.508   2.741  25.648  1.00 23.74           C  
ATOM   2486  OD1 ASP A 170      33.944   2.385  24.586  1.00 23.74           O  
ATOM   2487  OD2 ASP A 170      33.868   3.233  26.614  1.00 23.74           O  
ATOM   2488  OXT ASP A 170      38.618   2.586  23.467  1.00 23.74           O  
TER    2489      ASP A 170                                                       
ATOM   2489  N   MET B   1      30.001 -29.783  38.815  1.00 70.91           N  
ATOM   2490  H   MET B   1      29.840 -30.254  37.936  1.00 70.91           H  
ATOM   2491  H2  MET B   1      29.211 -29.917  39.430  1.00 70.91           H  
ATOM   2492  H3  MET B   1      30.833 -30.163  39.243  1.00 70.91           H  
ATOM   2493  CA  MET B   1      30.191 -28.345  38.574  1.00 70.91           C  
ATOM   2494  HA  MET B   1      31.082 -28.203  37.961  1.00 70.91           H  
ATOM   2495  C   MET B   1      30.398 -27.622  39.894  1.00 70.91           C  
ATOM   2496  CB  MET B   1      29.010 -27.713  37.833  1.00 70.91           C  
ATOM   2497  HB2 MET B   1      29.187 -26.642  37.736  1.00 70.91           H  
ATOM   2498  HB3 MET B   1      28.101 -27.855  38.417  1.00 70.91           H  
ATOM   2499  O   MET B   1      29.529 -27.670  40.763  1.00 70.91           O  
ATOM   2500  CG  MET B   1      28.789 -28.278  36.432  1.00 70.91           C  
ATOM   2501  HG2 MET B   1      29.663 -28.089  35.809  1.00 70.91           H  
ATOM   2502  HG3 MET B   1      28.616 -29.352  36.493  1.00 70.91           H  
ATOM   2503  SD  MET B   1      27.342 -27.505  35.686  1.00 70.91           S  
ATOM   2504  CE  MET B   1      27.002 -28.647  34.321  1.00 70.91           C  
ATOM   2505  HE1 MET B   1      27.797 -28.582  33.578  1.00 70.91           H  
ATOM   2506  HE2 MET B   1      26.061 -28.370  33.846  1.00 70.91           H  
ATOM   2507  HE3 MET B   1      26.922 -29.669  34.692  1.00 70.91           H  
ATOM   2508  N   THR B   2      31.542 -26.963  40.018  1.00 82.06           N  
ATOM   2509  H   THR B   2      32.203 -27.087  39.264  1.00 82.06           H  
ATOM   2510  CA  THR B   2      31.762 -25.738  40.795  1.00 82.06           C  
ATOM   2511  HA  THR B   2      31.679 -25.949  41.861  1.00 82.06           H  
ATOM   2512  C   THR B   2      30.741 -24.659  40.419  1.00 82.06           C  
ATOM   2513  CB  THR B   2      33.166 -25.179  40.491  1.00 82.06           C  
ATOM   2514  HB  THR B   2      33.310 -24.264  41.067  1.00 82.06           H  
ATOM   2515  O   THR B   2      30.021 -24.791  39.428  1.00 82.06           O  
ATOM   2516  CG2 THR B   2      34.293 -26.147  40.845  1.00 82.06           C  
ATOM   2517 HG21 THR B   2      35.251 -25.658  40.667  1.00 82.06           H  
ATOM   2518 HG22 THR B   2      34.241 -27.046  40.230  1.00 82.06           H  
ATOM   2519 HG23 THR B   2      34.228 -26.422  41.898  1.00 82.06           H  
ATOM   2520  OG1 THR B   2      33.280 -24.870  39.124  1.00 82.06           O  
ATOM   2521  HG1 THR B   2      33.363 -25.693  38.638  1.00 82.06           H  
ATOM   2522  N   ASP B   3      30.659 -23.579  41.194  1.00 74.11           N  
ATOM   2523  H   ASP B   3      31.261 -23.470  41.997  1.00 74.11           H  
ATOM   2524  CA  ASP B   3      29.727 -22.495  40.867  1.00 74.11           C  
ATOM   2525  HA  ASP B   3      28.765 -22.954  40.639  1.00 74.11           H  
ATOM   2526  C   ASP B   3      30.132 -21.753  39.583  1.00 74.11           C  
ATOM   2527  CB  ASP B   3      29.548 -21.575  42.086  1.00 74.11           C  
ATOM   2528  HB2 ASP B   3      30.008 -22.024  42.966  1.00 74.11           H  
ATOM   2529  HB3 ASP B   3      30.041 -20.621  41.903  1.00 74.11           H  
ATOM   2530  O   ASP B   3      29.286 -21.529  38.720  1.00 74.11           O  
ATOM   2531  CG  ASP B   3      28.064 -21.358  42.393  1.00 74.11           C  
ATOM   2532  OD1 ASP B   3      27.328 -22.383  42.436  1.00 74.11           O  
ATOM   2533  OD2 ASP B   3      27.683 -20.194  42.611  1.00 74.11           O  
ATOM   2534  N   SER B   4      31.433 -21.512  39.383  1.00 72.02           N  
ATOM   2535  H   SER B   4      32.086 -21.679  40.135  1.00 72.02           H  
ATOM   2536  CA  SER B   4      31.991 -20.941  38.149  1.00 72.02           C  
ATOM   2537  HA  SER B   4      31.615 -19.925  38.031  1.00 72.02           H  
ATOM   2538  C   SER B   4      31.599 -21.733  36.894  1.00 72.02           C  
ATOM   2539  CB  SER B   4      33.520 -20.883  38.250  1.00 72.02           C  
ATOM   2540  HB2 SER B   4      33.920 -21.897  38.243  1.00 72.02           H  
ATOM   2541  HB3 SER B   4      33.925 -20.341  37.395  1.00 72.02           H  
ATOM   2542  O   SER B   4      31.198 -21.133  35.900  1.00 72.02           O  
ATOM   2543  OG  SER B   4      33.917 -20.247  39.453  1.00 72.02           O  
ATOM   2544  HG  SER B   4      34.199 -19.355  39.241  1.00 72.02           H  
ATOM   2545  N   GLU B   5      31.640 -23.072  36.936  1.00 77.01           N  
ATOM   2546  H   GLU B   5      31.986 -23.522  37.771  1.00 77.01           H  
ATOM   2547  CA  GLU B   5      31.213 -23.915  35.805  1.00 77.01           C  
ATOM   2548  HA  GLU B   5      31.762 -23.621  34.911  1.00 77.01           H  
ATOM   2549  C   GLU B   5      29.719 -23.745  35.476  1.00 77.01           C  
ATOM   2550  CB  GLU B   5      31.516 -25.394  36.097  1.00 77.01           C  
ATOM   2551  HB2 GLU B   5      30.947 -26.019  35.409  1.00 77.01           H  
ATOM   2552  HB3 GLU B   5      31.177 -25.617  37.108  1.00 77.01           H  
ATOM   2553  O   GLU B   5      29.371 -23.619  34.302  1.00 77.01           O  
ATOM   2554  CG  GLU B   5      33.001 -25.769  35.952  1.00 77.01           C  
ATOM   2555  HG2 GLU B   5      33.266 -25.767  34.895  1.00 77.01           H  
ATOM   2556  HG3 GLU B   5      33.618 -25.023  36.455  1.00 77.01           H  
ATOM   2557  CD  GLU B   5      33.272 -27.145  36.575  1.00 77.01           C  
ATOM   2558  OE1 GLU B   5      33.668 -28.090  35.870  1.00 77.01           O  
ATOM   2559  OE2 GLU B   5      33.009 -27.283  37.794  1.00 77.01           O  
ATOM   2560  N   LYS B   6      28.836 -23.676  36.488  1.00 81.77           N  
ATOM   2561  H   LYS B   6      29.193 -23.704  37.433  1.00 81.77           H  
ATOM   2562  CA  LYS B   6      27.395 -23.437  36.266  1.00 81.77           C  
ATOM   2563  HA  LYS B   6      27.004 -24.178  35.568  1.00 81.77           H  
ATOM   2564  C   LYS B   6      27.153 -22.062  35.647  1.00 81.77           C  
ATOM   2565  CB  LYS B   6      26.594 -23.477  37.574  1.00 81.77           C  
ATOM   2566  HB2 LYS B   6      26.947 -22.656  38.198  1.00 81.77           H  
ATOM   2567  HB3 LYS B   6      25.548 -23.282  37.337  1.00 81.77           H  
ATOM   2568  O   LYS B   6      26.388 -21.929  34.698  1.00 81.77           O  
ATOM   2569  CG  LYS B   6      26.662 -24.771  38.392  1.00 81.77           C  
ATOM   2570  HG2 LYS B   6      26.183 -25.590  37.857  1.00 81.77           H  
ATOM   2571  HG3 LYS B   6      27.706 -25.021  38.583  1.00 81.77           H  
ATOM   2572  CD  LYS B   6      25.947 -24.509  39.725  1.00 81.77           C  
ATOM   2573  HD2 LYS B   6      26.179 -23.495  40.050  1.00 81.77           H  
ATOM   2574  HD3 LYS B   6      24.869 -24.580  39.585  1.00 81.77           H  
ATOM   2575  CE  LYS B   6      26.402 -25.457  40.833  1.00 81.77           C  
ATOM   2576  HE2 LYS B   6      25.885 -26.411  40.735  1.00 81.77           H  
ATOM   2577  HE3 LYS B   6      27.473 -25.626  40.719  1.00 81.77           H  
ATOM   2578  NZ  LYS B   6      26.147 -24.824  42.151  1.00 81.77           N  
ATOM   2579  HZ1 LYS B   6      25.169 -24.612  42.287  1.00 81.77           H  
ATOM   2580  HZ2 LYS B   6      26.506 -25.373  42.919  1.00 81.77           H  
ATOM   2581  HZ3 LYS B   6      26.615 -23.931  42.198  1.00 81.77           H  
ATOM   2582  N   VAL B   7      27.785 -21.025  36.202  1.00 80.77           N  
ATOM   2583  H   VAL B   7      28.399 -21.201  36.985  1.00 80.77           H  
ATOM   2584  CA  VAL B   7      27.579 -19.639  35.759  1.00 80.77           C  
ATOM   2585  HA  VAL B   7      26.507 -19.451  35.706  1.00 80.77           H  
ATOM   2586  C   VAL B   7      28.119 -19.441  34.338  1.00 80.77           C  
ATOM   2587  CB  VAL B   7      28.167 -18.637  36.771  1.00 80.77           C  
ATOM   2588  HB  VAL B   7      29.236 -18.819  36.886  1.00 80.77           H  
ATOM   2589  O   VAL B   7      27.462 -18.782  33.535  1.00 80.77           O  
ATOM   2590  CG1 VAL B   7      27.944 -17.195  36.315  1.00 80.77           C  
ATOM   2591 HG11 VAL B   7      26.877 -16.989  36.219  1.00 80.77           H  
ATOM   2592 HG12 VAL B   7      28.378 -16.508  37.041  1.00 80.77           H  
ATOM   2593 HG13 VAL B   7      28.419 -17.031  35.348  1.00 80.77           H  
ATOM   2594  CG2 VAL B   7      27.479 -18.749  38.141  1.00 80.77           C  
ATOM   2595 HG21 VAL B   7      26.420 -18.506  38.054  1.00 80.77           H  
ATOM   2596 HG22 VAL B   7      27.571 -19.756  38.546  1.00 80.77           H  
ATOM   2597 HG23 VAL B   7      27.946 -18.060  38.845  1.00 80.77           H  
ATOM   2598  N   ALA B   8      29.236 -20.083  33.978  1.00 76.38           N  
ATOM   2599  H   ALA B   8      29.759 -20.588  34.679  1.00 76.38           H  
ATOM   2600  CA  ALA B   8      29.741 -20.101  32.605  1.00 76.38           C  
ATOM   2601  HA  ALA B   8      29.890 -19.072  32.277  1.00 76.38           H  
ATOM   2602  C   ALA B   8      28.760 -20.765  31.617  1.00 76.38           C  
ATOM   2603  CB  ALA B   8      31.101 -20.810  32.603  1.00 76.38           C  
ATOM   2604  HB1 ALA B   8      31.788 -20.291  33.272  1.00 76.38           H  
ATOM   2605  HB2 ALA B   8      31.516 -20.801  31.596  1.00 76.38           H  
ATOM   2606  HB3 ALA B   8      30.987 -21.841  32.937  1.00 76.38           H  
ATOM   2607  O   ALA B   8      28.605 -20.295  30.489  1.00 76.38           O  
ATOM   2608  N   GLU B   9      28.061 -21.828  32.027  1.00 83.44           N  
ATOM   2609  H   GLU B   9      28.242 -22.208  32.945  1.00 83.44           H  
ATOM   2610  CA  GLU B   9      27.043 -22.483  31.197  1.00 83.44           C  
ATOM   2611  HA  GLU B   9      27.462 -22.621  30.200  1.00 83.44           H  
ATOM   2612  C   GLU B   9      25.782 -21.615  31.022  1.00 83.44           C  
ATOM   2613  CB  GLU B   9      26.752 -23.877  31.769  1.00 83.44           C  
ATOM   2614  HB2 GLU B   9      26.253 -23.792  32.735  1.00 83.44           H  
ATOM   2615  HB3 GLU B   9      27.704 -24.387  31.915  1.00 83.44           H  
ATOM   2616  O   GLU B   9      25.305 -21.447  29.896  1.00 83.44           O  
ATOM   2617  CG  GLU B   9      25.896 -24.718  30.817  1.00 83.44           C  
ATOM   2618  HG2 GLU B   9      24.861 -24.379  30.863  1.00 83.44           H  
ATOM   2619  HG3 GLU B   9      26.253 -24.572  29.798  1.00 83.44           H  
ATOM   2620  CD  GLU B   9      25.985 -26.204  31.180  1.00 83.44           C  
ATOM   2621  OE1 GLU B   9      26.583 -26.945  30.365  1.00 83.44           O  
ATOM   2622  OE2 GLU B   9      25.492 -26.574  32.267  1.00 83.44           O  
ATOM   2623  N   TYR B  10      25.304 -20.962  32.090  1.00 83.71           N  
ATOM   2624  H   TYR B  10      25.707 -21.165  32.994  1.00 83.71           H  
ATOM   2625  CA  TYR B  10      24.217 -19.978  32.001  1.00 83.71           C  
ATOM   2626  HA  TYR B  10      23.360 -20.458  31.528  1.00 83.71           H  
ATOM   2627  C   TYR B  10      24.583 -18.771  31.123  1.00 83.71           C  
ATOM   2628  CB  TYR B  10      23.801 -19.501  33.402  1.00 83.71           C  
ATOM   2629  HB2 TYR B  10      24.689 -19.180  33.946  1.00 83.71           H  
ATOM   2630  HB3 TYR B  10      23.161 -18.626  33.289  1.00 83.71           H  
ATOM   2631  O   TYR B  10      23.775 -18.355  30.291  1.00 83.71           O  
ATOM   2632  CG  TYR B  10      23.028 -20.513  34.228  1.00 83.71           C  
ATOM   2633  CD1 TYR B  10      21.806 -21.028  33.748  1.00 83.71           C  
ATOM   2634  HD1 TYR B  10      21.428 -20.717  32.786  1.00 83.71           H  
ATOM   2635  CD2 TYR B  10      23.501 -20.907  35.496  1.00 83.71           C  
ATOM   2636  HD2 TYR B  10      24.434 -20.509  35.868  1.00 83.71           H  
ATOM   2637  CE1 TYR B  10      21.073 -21.947  34.522  1.00 83.71           C  
ATOM   2638  HE1 TYR B  10      20.140 -22.353  34.159  1.00 83.71           H  
ATOM   2639  CE2 TYR B  10      22.770 -21.824  36.275  1.00 83.71           C  
ATOM   2640  HE2 TYR B  10      23.141 -22.123  37.244  1.00 83.71           H  
ATOM   2641  OH  TYR B  10      20.838 -23.228  36.532  1.00 83.71           O  
ATOM   2642  HH  TYR B  10      21.277 -23.425  37.363  1.00 83.71           H  
ATOM   2643  CZ  TYR B  10      21.554 -22.348  35.784  1.00 83.71           C  
ATOM   2644  N   LEU B  11      25.800 -18.231  31.251  1.00 81.59           N  
ATOM   2645  H   LEU B  11      26.410 -18.589  31.972  1.00 81.59           H  
ATOM   2646  CA  LEU B  11      26.274 -17.107  30.436  1.00 81.59           C  
ATOM   2647  HA  LEU B  11      25.536 -16.308  30.509  1.00 81.59           H  
ATOM   2648  C   LEU B  11      26.389 -17.488  28.951  1.00 81.59           C  
ATOM   2649  CB  LEU B  11      27.608 -16.603  31.019  1.00 81.59           C  
ATOM   2650  HB2 LEU B  11      28.344 -17.404  30.942  1.00 81.59           H  
ATOM   2651  HB3 LEU B  11      27.467 -16.381  32.076  1.00 81.59           H  
ATOM   2652  O   LEU B  11      26.009 -16.699  28.080  1.00 81.59           O  
ATOM   2653  CG  LEU B  11      28.175 -15.347  30.328  1.00 81.59           C  
ATOM   2654  HG  LEU B  11      28.328 -15.550  29.269  1.00 81.59           H  
ATOM   2655  CD1 LEU B  11      27.254 -14.132  30.477  1.00 81.59           C  
ATOM   2656 HD11 LEU B  11      27.734 -13.255  30.042  1.00 81.59           H  
ATOM   2657 HD12 LEU B  11      27.057 -13.940  31.532  1.00 81.59           H  
ATOM   2658 HD13 LEU B  11      26.316 -14.300  29.949  1.00 81.59           H  
ATOM   2659  CD2 LEU B  11      29.526 -14.991  30.947  1.00 81.59           C  
ATOM   2660 HD21 LEU B  11      29.401 -14.750  32.003  1.00 81.59           H  
ATOM   2661 HD22 LEU B  11      30.215 -15.829  30.847  1.00 81.59           H  
ATOM   2662 HD23 LEU B  11      29.952 -14.129  30.434  1.00 81.59           H  
ATOM   2663  N   ARG B  12      26.828 -18.719  28.650  1.00 83.27           N  
ATOM   2664  H   ARG B  12      27.164 -19.295  29.409  1.00 83.27           H  
ATOM   2665  CA  ARG B  12      26.832 -19.279  27.287  1.00 83.27           C  
ATOM   2666  HA  ARG B  12      27.378 -18.599  26.632  1.00 83.27           H  
ATOM   2667  C   ARG B  12      25.416 -19.390  26.717  1.00 83.27           C  
ATOM   2668  CB  ARG B  12      27.549 -20.638  27.296  1.00 83.27           C  
ATOM   2669  HB2 ARG B  12      28.516 -20.518  27.784  1.00 83.27           H  
ATOM   2670  HB3 ARG B  12      26.962 -21.353  27.872  1.00 83.27           H  
ATOM   2671  O   ARG B  12      25.198 -19.026  25.564  1.00 83.27           O  
ATOM   2672  CG  ARG B  12      27.779 -21.195  25.879  1.00 83.27           C  
ATOM   2673  HG2 ARG B  12      28.483 -20.555  25.348  1.00 83.27           H  
ATOM   2674  HG3 ARG B  12      26.839 -21.204  25.328  1.00 83.27           H  
ATOM   2675  CD  ARG B  12      28.313 -22.634  25.912  1.00 83.27           C  
ATOM   2676  HD2 ARG B  12      27.568 -23.262  26.399  1.00 83.27           H  
ATOM   2677  HD3 ARG B  12      28.425 -22.984  24.886  1.00 83.27           H  
ATOM   2678  NE  ARG B  12      29.619 -22.731  26.597  1.00 83.27           N  
ATOM   2679  HE  ARG B  12      30.317 -22.054  26.324  1.00 83.27           H  
ATOM   2680  NH1 ARG B  12      29.163 -24.505  28.008  1.00 83.27           N  
ATOM   2681 HH11 ARG B  12      28.224 -24.582  27.645  1.00 83.27           H  
ATOM   2682 HH12 ARG B  12      29.429 -25.120  28.764  1.00 83.27           H  
ATOM   2683  NH2 ARG B  12      31.157 -23.513  28.077  1.00 83.27           N  
ATOM   2684 HH21 ARG B  12      31.408 -24.148  28.821  1.00 83.27           H  
ATOM   2685 HH22 ARG B  12      31.807 -22.798  27.784  1.00 83.27           H  
ATOM   2686  CZ  ARG B  12      29.967 -23.582  27.551  1.00 83.27           C  
ATOM   2687  N   ARG B  13      24.434 -19.849  27.504  1.00 85.01           N  
ATOM   2688  H   ARG B  13      24.672 -20.171  28.432  1.00 85.01           H  
ATOM   2689  CA  ARG B  13      23.032 -19.887  27.053  1.00 85.01           C  
ATOM   2690  HA  ARG B  13      23.017 -20.384  26.082  1.00 85.01           H  
ATOM   2691  C   ARG B  13      22.488 -18.480  26.795  1.00 85.01           C  
ATOM   2692  CB  ARG B  13      22.159 -20.685  28.042  1.00 85.01           C  
ATOM   2693  HB2 ARG B  13      22.587 -21.678  28.184  1.00 85.01           H  
ATOM   2694  HB3 ARG B  13      22.163 -20.177  29.006  1.00 85.01           H  
ATOM   2695  O   ARG B  13      21.909 -18.253  25.738  1.00 85.01           O  
ATOM   2696  CG  ARG B  13      20.698 -20.831  27.572  1.00 85.01           C  
ATOM   2697  HG2 ARG B  13      20.288 -19.841  27.375  1.00 85.01           H  
ATOM   2698  HG3 ARG B  13      20.110 -21.267  28.380  1.00 85.01           H  
ATOM   2699  CD  ARG B  13      20.544 -21.720  26.326  1.00 85.01           C  
ATOM   2700  HD2 ARG B  13      21.417 -21.616  25.682  1.00 85.01           H  
ATOM   2701  HD3 ARG B  13      20.484 -22.759  26.652  1.00 85.01           H  
ATOM   2702  NE  ARG B  13      19.360 -21.354  25.530  1.00 85.01           N  
ATOM   2703  HE  ARG B  13      19.030 -20.403  25.615  1.00 85.01           H  
ATOM   2704  NH1 ARG B  13      19.041 -23.347  24.426  1.00 85.01           N  
ATOM   2705 HH11 ARG B  13      19.731 -23.781  25.021  1.00 85.01           H  
ATOM   2706 HH12 ARG B  13      18.544 -23.876  23.723  1.00 85.01           H  
ATOM   2707  NH2 ARG B  13      17.847 -21.563  23.850  1.00 85.01           N  
ATOM   2708 HH21 ARG B  13      17.768 -20.556  23.863  1.00 85.01           H  
ATOM   2709 HH22 ARG B  13      17.402 -22.074  23.101  1.00 85.01           H  
ATOM   2710  CZ  ARG B  13      18.754 -22.088  24.614  1.00 85.01           C  
ATOM   2711  N   ALA B  14      22.735 -17.534  27.702  1.00 85.42           N  
ATOM   2712  H   ALA B  14      23.208 -17.800  28.554  1.00 85.42           H  
ATOM   2713  CA  ALA B  14      22.276 -16.152  27.565  1.00 85.42           C  
ATOM   2714  HA  ALA B  14      21.193 -16.160  27.444  1.00 85.42           H  
ATOM   2715  C   ALA B  14      22.865 -15.448  26.328  1.00 85.42           C  
ATOM   2716  CB  ALA B  14      22.610 -15.396  28.858  1.00 85.42           C  
ATOM   2717  HB1 ALA B  14      23.689 -15.369  29.010  1.00 85.42           H  
ATOM   2718  HB2 ALA B  14      22.141 -15.891  29.709  1.00 85.42           H  
ATOM   2719  HB3 ALA B  14      22.234 -14.375  28.791  1.00 85.42           H  
ATOM   2720  O   ALA B  14      22.138 -14.753  25.622  1.00 85.42           O  
ATOM   2721  N   THR B  15      24.149 -15.660  26.017  1.00 82.95           N  
ATOM   2722  H   THR B  15      24.708 -16.229  26.637  1.00 82.95           H  
ATOM   2723  CA  THR B  15      24.781 -15.106  24.802  1.00 82.95           C  
ATOM   2724  HA  THR B  15      24.497 -14.057  24.723  1.00 82.95           H  
ATOM   2725  C   THR B  15      24.281 -15.765  23.515  1.00 82.95           C  
ATOM   2726  CB  THR B  15      26.318 -15.156  24.853  1.00 82.95           C  
ATOM   2727  HB  THR B  15      26.709 -15.085  23.838  1.00 82.95           H  
ATOM   2728  O   THR B  15      24.083 -15.063  22.525  1.00 82.95           O  
ATOM   2729  CG2 THR B  15      26.888 -13.994  25.660  1.00 82.95           C  
ATOM   2730 HG21 THR B  15      27.976 -14.066  25.685  1.00 82.95           H  
ATOM   2731 HG22 THR B  15      26.614 -13.049  25.190  1.00 82.95           H  
ATOM   2732 HG23 THR B  15      26.502 -14.015  26.679  1.00 82.95           H  
ATOM   2733  OG1 THR B  15      26.790 -16.343  25.442  1.00 82.95           O  
ATOM   2734  HG1 THR B  15      26.632 -16.290  26.387  1.00 82.95           H  
ATOM   2735  N   LEU B  16      23.999 -17.074  23.517  1.00 86.76           N  
ATOM   2736  H   LEU B  16      24.224 -17.615  24.339  1.00 86.76           H  
ATOM   2737  CA  LEU B  16      23.362 -17.749  22.378  1.00 86.76           C  
ATOM   2738  HA  LEU B  16      23.919 -17.504  21.474  1.00 86.76           H  
ATOM   2739  C   LEU B  16      21.929 -17.247  22.136  1.00 86.76           C  
ATOM   2740  CB  LEU B  16      23.390 -19.275  22.589  1.00 86.76           C  
ATOM   2741  HB2 LEU B  16      22.703 -19.739  21.881  1.00 86.76           H  
ATOM   2742  HB3 LEU B  16      23.024 -19.493  23.592  1.00 86.76           H  
ATOM   2743  O   LEU B  16      21.593 -16.908  21.002  1.00 86.76           O  
ATOM   2744  CG  LEU B  16      24.780 -19.914  22.405  1.00 86.76           C  
ATOM   2745  HG  LEU B  16      25.520 -19.379  23.000  1.00 86.76           H  
ATOM   2746  CD1 LEU B  16      24.737 -21.370  22.873  1.00 86.76           C  
ATOM   2747 HD11 LEU B  16      24.009 -21.931  22.288  1.00 86.76           H  
ATOM   2748 HD12 LEU B  16      25.722 -21.823  22.758  1.00 86.76           H  
ATOM   2749 HD13 LEU B  16      24.459 -21.401  23.927  1.00 86.76           H  
ATOM   2750  CD2 LEU B  16      25.235 -19.903  20.941  1.00 86.76           C  
ATOM   2751 HD21 LEU B  16      26.193 -20.416  20.854  1.00 86.76           H  
ATOM   2752 HD22 LEU B  16      24.497 -20.406  20.317  1.00 86.76           H  
ATOM   2753 HD23 LEU B  16      25.365 -18.876  20.599  1.00 86.76           H  
ATOM   2754  N   ASP B  17      21.115 -17.133  23.190  1.00 85.98           N  
ATOM   2755  H   ASP B  17      21.447 -17.444  24.091  1.00 85.98           H  
ATOM   2756  CA  ASP B  17      19.750 -16.598  23.102  1.00 85.98           C  
ATOM   2757  HA  ASP B  17      19.205 -17.146  22.333  1.00 85.98           H  
ATOM   2758  C   ASP B  17      19.735 -15.118  22.680  1.00 85.98           C  
ATOM   2759  CB  ASP B  17      19.020 -16.782  24.447  1.00 85.98           C  
ATOM   2760  HB2 ASP B  17      19.669 -16.461  25.262  1.00 85.98           H  
ATOM   2761  HB3 ASP B  17      18.139 -16.140  24.452  1.00 85.98           H  
ATOM   2762  O   ASP B  17      18.879 -14.713  21.894  1.00 85.98           O  
ATOM   2763  CG  ASP B  17      18.531 -18.212  24.697  1.00 85.98           C  
ATOM   2764  OD1 ASP B  17      18.079 -18.876  23.743  1.00 85.98           O  
ATOM   2765  OD2 ASP B  17      18.498 -18.663  25.862  1.00 85.98           O  
ATOM   2766  N   LEU B  18      20.698 -14.310  23.144  1.00 85.83           N  
ATOM   2767  H   LEU B  18      21.332 -14.674  23.842  1.00 85.83           H  
ATOM   2768  CA  LEU B  18      20.855 -12.911  22.730  1.00 85.83           C  
ATOM   2769  HA  LEU B  18      19.889 -12.415  22.818  1.00 85.83           H  
ATOM   2770  C   LEU B  18      21.282 -12.796  21.262  1.00 85.83           C  
ATOM   2771  CB  LEU B  18      21.854 -12.215  23.673  1.00 85.83           C  
ATOM   2772  HB2 LEU B  18      22.788 -12.777  23.661  1.00 85.83           H  
ATOM   2773  HB3 LEU B  18      21.454 -12.251  24.687  1.00 85.83           H  
ATOM   2774  O   LEU B  18      20.778 -11.928  20.551  1.00 85.83           O  
ATOM   2775  CG  LEU B  18      22.176 -10.749  23.321  1.00 85.83           C  
ATOM   2776  HG  LEU B  18      22.639 -10.699  22.335  1.00 85.83           H  
ATOM   2777  CD1 LEU B  18      20.935  -9.857  23.330  1.00 85.83           C  
ATOM   2778 HD11 LEU B  18      20.236 -10.164  22.552  1.00 85.83           H  
ATOM   2779 HD12 LEU B  18      20.448  -9.929  24.302  1.00 85.83           H  
ATOM   2780 HD13 LEU B  18      21.217  -8.819  23.154  1.00 85.83           H  
ATOM   2781  CD2 LEU B  18      23.168 -10.185  24.339  1.00 85.83           C  
ATOM   2782 HD21 LEU B  18      24.079 -10.783  24.337  1.00 85.83           H  
ATOM   2783 HD22 LEU B  18      23.424  -9.157  24.084  1.00 85.83           H  
ATOM   2784 HD23 LEU B  18      22.731 -10.203  25.337  1.00 85.83           H  
ATOM   2785  N   ARG B  19      22.177 -13.672  20.786  1.00 84.95           N  
ATOM   2786  H   ARG B  19      22.582 -14.338  21.428  1.00 84.95           H  
ATOM   2787  CA  ARG B  19      22.579 -13.708  19.373  1.00 84.95           C  
ATOM   2788  HA  ARG B  19      22.876 -12.702  19.077  1.00 84.95           H  
ATOM   2789  C   ARG B  19      21.403 -14.086  18.475  1.00 84.95           C  
ATOM   2790  CB  ARG B  19      23.777 -14.652  19.184  1.00 84.95           C  
ATOM   2791  HB2 ARG B  19      23.465 -15.679  19.373  1.00 84.95           H  
ATOM   2792  HB3 ARG B  19      24.552 -14.388  19.903  1.00 84.95           H  
ATOM   2793  O   ARG B  19      21.194 -13.411  17.473  1.00 84.95           O  
ATOM   2794  CG  ARG B  19      24.364 -14.530  17.767  1.00 84.95           C  
ATOM   2795  HG2 ARG B  19      23.604 -14.757  17.018  1.00 84.95           H  
ATOM   2796  HG3 ARG B  19      24.698 -13.504  17.615  1.00 84.95           H  
ATOM   2797  CD  ARG B  19      25.560 -15.465  17.559  1.00 84.95           C  
ATOM   2798  HD2 ARG B  19      26.265 -15.325  18.377  1.00 84.95           H  
ATOM   2799  HD3 ARG B  19      26.050 -15.188  16.625  1.00 84.95           H  
ATOM   2800  NE  ARG B  19      25.141 -16.878  17.477  1.00 84.95           N  
ATOM   2801  HE  ARG B  19      24.150 -17.049  17.378  1.00 84.95           H  
ATOM   2802  NH1 ARG B  19      27.237 -17.817  17.465  1.00 84.95           N  
ATOM   2803 HH11 ARG B  19      27.640 -16.893  17.524  1.00 84.95           H  
ATOM   2804 HH12 ARG B  19      27.833 -18.623  17.340  1.00 84.95           H  
ATOM   2805  NH2 ARG B  19      25.438 -19.122  17.255  1.00 84.95           N  
ATOM   2806 HH21 ARG B  19      24.444 -19.233  17.117  1.00 84.95           H  
ATOM   2807 HH22 ARG B  19      26.049 -19.917  17.132  1.00 84.95           H  
ATOM   2808  CZ  ARG B  19      25.938 -17.928  17.404  1.00 84.95           C  
ATOM   2809  N   ALA B  20      20.626 -15.102  18.856  1.00 86.73           N  
ATOM   2810  H   ALA B  20      20.872 -15.611  19.693  1.00 86.73           H  
ATOM   2811  CA  ALA B  20      19.418 -15.501  18.136  1.00 86.73           C  
ATOM   2812  HA  ALA B  20      19.678 -15.723  17.101  1.00 86.73           H  
ATOM   2813  C   ALA B  20      18.374 -14.371  18.111  1.00 86.73           C  
ATOM   2814  CB  ALA B  20      18.866 -16.779  18.780  1.00 86.73           C  
ATOM   2815  HB1 ALA B  20      18.593 -16.593  19.819  1.00 86.73           H  
ATOM   2816  HB2 ALA B  20      19.617 -17.569  18.741  1.00 86.73           H  
ATOM   2817  HB3 ALA B  20      17.982 -17.107  18.233  1.00 86.73           H  
ATOM   2818  O   ALA B  20      17.867 -14.033  17.047  1.00 86.73           O  
ATOM   2819  N   ALA B  21      18.124 -13.709  19.247  1.00 86.78           N  
ATOM   2820  H   ALA B  21      18.532 -14.040  20.109  1.00 86.78           H  
ATOM   2821  CA  ALA B  21      17.198 -12.578  19.303  1.00 86.78           C  
ATOM   2822  HA  ALA B  21      16.242 -12.911  18.900  1.00 86.78           H  
ATOM   2823  C   ALA B  21      17.666 -11.392  18.435  1.00 86.78           C  
ATOM   2824  CB  ALA B  21      16.992 -12.182  20.771  1.00 86.78           C  
ATOM   2825  HB1 ALA B  21      16.630 -13.040  21.337  1.00 86.78           H  
ATOM   2826  HB2 ALA B  21      16.251 -11.384  20.830  1.00 86.78           H  
ATOM   2827  HB3 ALA B  21      17.931 -11.836  21.203  1.00 86.78           H  
ATOM   2828  O   ALA B  21      16.892 -10.861  17.645  1.00 86.78           O  
ATOM   2829  N   ARG B  22      18.949 -11.006  18.508  1.00 83.36           N  
ATOM   2830  H   ARG B  22      19.550 -11.477  19.170  1.00 83.36           H  
ATOM   2831  CA  ARG B  22      19.520  -9.949  17.650  1.00 83.36           C  
ATOM   2832  HA  ARG B  22      18.882  -9.067  17.702  1.00 83.36           H  
ATOM   2833  C   ARG B  22      19.542 -10.319  16.165  1.00 83.36           C  
ATOM   2834  CB  ARG B  22      20.935  -9.575  18.116  1.00 83.36           C  
ATOM   2835  HB2 ARG B  22      21.518 -10.482  18.275  1.00 83.36           H  
ATOM   2836  HB3 ARG B  22      21.417  -8.995  17.330  1.00 83.36           H  
ATOM   2837  O   ARG B  22      19.554  -9.417  15.336  1.00 83.36           O  
ATOM   2838  CG  ARG B  22      20.934  -8.720  19.392  1.00 83.36           C  
ATOM   2839  HG2 ARG B  22      20.479  -9.275  20.212  1.00 83.36           H  
ATOM   2840  HG3 ARG B  22      20.355  -7.814  19.214  1.00 83.36           H  
ATOM   2841  CD  ARG B  22      22.374  -8.338  19.761  1.00 83.36           C  
ATOM   2842  HD2 ARG B  22      22.832  -7.839  18.906  1.00 83.36           H  
ATOM   2843  HD3 ARG B  22      22.931  -9.249  19.980  1.00 83.36           H  
ATOM   2844  NE  ARG B  22      22.425  -7.437  20.928  1.00 83.36           N  
ATOM   2845  HE  ARG B  22      21.540  -7.170  21.335  1.00 83.36           H  
ATOM   2846  NH1 ARG B  22      24.706  -7.133  21.003  1.00 83.36           N  
ATOM   2847 HH11 ARG B  22      25.506  -6.665  21.407  1.00 83.36           H  
ATOM   2848 HH12 ARG B  22      24.808  -7.661  20.148  1.00 83.36           H  
ATOM   2849  NH2 ARG B  22      23.416  -6.148  22.528  1.00 83.36           N  
ATOM   2850 HH21 ARG B  22      22.516  -5.909  22.920  1.00 83.36           H  
ATOM   2851 HH22 ARG B  22      24.242  -5.750  22.952  1.00 83.36           H  
ATOM   2852  CZ  ARG B  22      23.511  -6.912  21.477  1.00 83.36           C  
ATOM   2853  N   GLN B  23      19.586 -11.606  15.823  1.00 81.90           N  
ATOM   2854  H   GLN B  23      19.630 -12.306  16.550  1.00 81.90           H  
ATOM   2855  CA  GLN B  23      19.436 -12.057  14.442  1.00 81.90           C  
ATOM   2856  HA  GLN B  23      20.026 -11.406  13.797  1.00 81.90           H  
ATOM   2857  C   GLN B  23      17.981 -11.915  13.983  1.00 81.90           C  
ATOM   2858  CB  GLN B  23      19.981 -13.483  14.294  1.00 81.90           C  
ATOM   2859  HB2 GLN B  23      20.996 -13.523  14.689  1.00 81.90           H  
ATOM   2860  HB3 GLN B  23      19.356 -14.179  14.854  1.00 81.90           H  
ATOM   2861  O   GLN B  23      17.753 -11.264  12.970  1.00 81.90           O  
ATOM   2862  CG  GLN B  23      20.004 -13.900  12.820  1.00 81.90           C  
ATOM   2863  HG2 GLN B  23      20.667 -13.243  12.256  1.00 81.90           H  
ATOM   2864  HG3 GLN B  23      19.001 -13.792  12.407  1.00 81.90           H  
ATOM   2865  CD  GLN B  23      20.470 -15.336  12.623  1.00 81.90           C  
ATOM   2866  NE2 GLN B  23      19.822 -16.076  11.757  1.00 81.90           N  
ATOM   2867 HE21 GLN B  23      20.109 -17.031  11.594  1.00 81.90           H  
ATOM   2868 HE22 GLN B  23      18.969 -15.717  11.353  1.00 81.90           H  
ATOM   2869  OE1 GLN B  23      21.426 -15.791  13.242  1.00 81.90           O  
ATOM   2870  N   ARG B  24      17.011 -12.400  14.771  1.00 81.77           N  
ATOM   2871  H   ARG B  24      17.274 -12.946  15.579  1.00 81.77           H  
ATOM   2872  CA  ARG B  24      15.580 -12.293  14.446  1.00 81.77           C  
ATOM   2873  HA  ARG B  24      15.436 -12.778  13.481  1.00 81.77           H  
ATOM   2874  C   ARG B  24      15.114 -10.845  14.263  1.00 81.77           C  
ATOM   2875  CB  ARG B  24      14.748 -13.039  15.508  1.00 81.77           C  
ATOM   2876  HB2 ARG B  24      14.906 -12.570  16.479  1.00 81.77           H  
ATOM   2877  HB3 ARG B  24      15.103 -14.067  15.568  1.00 81.77           H  
ATOM   2878  O   ARG B  24      14.343 -10.577  13.355  1.00 81.77           O  
ATOM   2879  CG  ARG B  24      13.234 -13.067  15.219  1.00 81.77           C  
ATOM   2880  HG2 ARG B  24      12.739 -13.655  15.992  1.00 81.77           H  
ATOM   2881  HG3 ARG B  24      12.835 -12.053  15.259  1.00 81.77           H  
ATOM   2882  CD  ARG B  24      12.922 -13.680  13.850  1.00 81.77           C  
ATOM   2883  HD2 ARG B  24      13.403 -13.081  13.076  1.00 81.77           H  
ATOM   2884  HD3 ARG B  24      13.329 -14.690  13.801  1.00 81.77           H  
ATOM   2885  NE  ARG B  24      11.481 -13.713  13.567  1.00 81.77           N  
ATOM   2886  HE  ARG B  24      10.816 -13.437  14.276  1.00 81.77           H  
ATOM   2887  NH1 ARG B  24      11.674 -14.159  11.320  1.00 81.77           N  
ATOM   2888 HH11 ARG B  24      11.248 -14.184  10.405  1.00 81.77           H  
ATOM   2889 HH12 ARG B  24      12.678 -14.214  11.414  1.00 81.77           H  
ATOM   2890  NH2 ARG B  24       9.664 -13.779  12.253  1.00 81.77           N  
ATOM   2891 HH21 ARG B  24       9.176 -13.472  13.082  1.00 81.77           H  
ATOM   2892 HH22 ARG B  24       9.215 -13.724  11.350  1.00 81.77           H  
ATOM   2893  CZ  ARG B  24      10.951 -13.890  12.375  1.00 81.77           C  
ATOM   2894  N   ILE B  25      15.627  -9.905  15.063  1.00 81.04           N  
ATOM   2895  H   ILE B  25      16.202 -10.207  15.837  1.00 81.04           H  
ATOM   2896  CA  ILE B  25      15.365  -8.465  14.875  1.00 81.04           C  
ATOM   2897  HA  ILE B  25      14.289  -8.293  14.921  1.00 81.04           H  
ATOM   2898  C   ILE B  25      15.813  -7.995  13.484  1.00 81.04           C  
ATOM   2899  CB  ILE B  25      16.034  -7.633  15.992  1.00 81.04           C  
ATOM   2900  HB  ILE B  25      17.080  -7.930  16.063  1.00 81.04           H  
ATOM   2901  O   ILE B  25      15.039  -7.344  12.795  1.00 81.04           O  
ATOM   2902  CG1 ILE B  25      15.338  -7.911  17.338  1.00 81.04           C  
ATOM   2903 HG12 ILE B  25      14.338  -7.477  17.331  1.00 81.04           H  
ATOM   2904 HG13 ILE B  25      15.231  -8.988  17.468  1.00 81.04           H  
ATOM   2905  CG2 ILE B  25      15.981  -6.124  15.703  1.00 81.04           C  
ATOM   2906 HG21 ILE B  25      16.536  -5.879  14.798  1.00 81.04           H  
ATOM   2907 HG22 ILE B  25      14.950  -5.800  15.559  1.00 81.04           H  
ATOM   2908 HG23 ILE B  25      16.425  -5.539  16.509  1.00 81.04           H  
ATOM   2909  CD1 ILE B  25      16.110  -7.383  18.549  1.00 81.04           C  
ATOM   2910 HD11 ILE B  25      15.634  -7.769  19.450  1.00 81.04           H  
ATOM   2911 HD12 ILE B  25      17.143  -7.730  18.519  1.00 81.04           H  
ATOM   2912 HD13 ILE B  25      16.084  -6.293  18.580  1.00 81.04           H  
ATOM   2913  N   ARG B  26      17.023  -8.364  13.038  1.00 76.09           N  
ATOM   2914  H   ARG B  26      17.581  -8.990  13.603  1.00 76.09           H  
ATOM   2915  CA  ARG B  26      17.501  -7.993  11.696  1.00 76.09           C  
ATOM   2916  HA  ARG B  26      17.343  -6.924  11.553  1.00 76.09           H  
ATOM   2917  C   ARG B  26      16.701  -8.666  10.587  1.00 76.09           C  
ATOM   2918  CB  ARG B  26      18.989  -8.299  11.510  1.00 76.09           C  
ATOM   2919  HB2 ARG B  26      19.175  -9.345  11.753  1.00 76.09           H  
ATOM   2920  HB3 ARG B  26      19.236  -8.142  10.460  1.00 76.09           H  
ATOM   2921  O   ARG B  26      16.448  -8.023   9.583  1.00 76.09           O  
ATOM   2922  CG  ARG B  26      19.889  -7.386  12.354  1.00 76.09           C  
ATOM   2923  HG2 ARG B  26      19.605  -6.348  12.183  1.00 76.09           H  
ATOM   2924  HG3 ARG B  26      19.757  -7.612  13.412  1.00 76.09           H  
ATOM   2925  CD  ARG B  26      21.362  -7.559  11.959  1.00 76.09           C  
ATOM   2926  HD2 ARG B  26      21.475  -7.236  10.924  1.00 76.09           H  
ATOM   2927  HD3 ARG B  26      21.979  -6.900  12.570  1.00 76.09           H  
ATOM   2928  NE  ARG B  26      21.813  -8.963  12.072  1.00 76.09           N  
ATOM   2929  HE  ARG B  26      21.703  -9.515  11.234  1.00 76.09           H  
ATOM   2930  NH1 ARG B  26      22.432  -8.935  14.276  1.00 76.09           N  
ATOM   2931 HH11 ARG B  26      22.060  -7.997  14.311  1.00 76.09           H  
ATOM   2932 HH12 ARG B  26      22.720  -9.425  15.111  1.00 76.09           H  
ATOM   2933  NH2 ARG B  26      22.597 -10.832  13.102  1.00 76.09           N  
ATOM   2934 HH21 ARG B  26      22.474 -11.328  12.232  1.00 76.09           H  
ATOM   2935 HH22 ARG B  26      22.943 -11.312  13.920  1.00 76.09           H  
ATOM   2936  CZ  ARG B  26      22.279  -9.567  13.147  1.00 76.09           C  
ATOM   2937  N   GLU B  27      16.282  -9.917  10.767  1.00 75.19           N  
ATOM   2938  H   GLU B  27      16.551 -10.404  11.610  1.00 75.19           H  
ATOM   2939  CA  GLU B  27      15.410 -10.605   9.802  1.00 75.19           C  
ATOM   2940  HA  GLU B  27      15.896 -10.615   8.827  1.00 75.19           H  
ATOM   2941  C   GLU B  27      14.067  -9.866   9.636  1.00 75.19           C  
ATOM   2942  CB  GLU B  27      15.184 -12.059  10.252  1.00 75.19           C  
ATOM   2943  HB2 GLU B  27      14.418 -12.515   9.624  1.00 75.19           H  
ATOM   2944  HB3 GLU B  27      14.811 -12.041  11.276  1.00 75.19           H  
ATOM   2945  O   GLU B  27      13.597  -9.679   8.520  1.00 75.19           O  
ATOM   2946  CG  GLU B  27      16.456 -12.928  10.176  1.00 75.19           C  
ATOM   2947  HG2 GLU B  27      17.304 -12.362  10.561  1.00 75.19           H  
ATOM   2948  HG3 GLU B  27      16.663 -13.151   9.129  1.00 75.19           H  
ATOM   2949  CD  GLU B  27      16.364 -14.243  10.975  1.00 75.19           C  
ATOM   2950  OE1 GLU B  27      17.392 -14.967  11.005  1.00 75.19           O  
ATOM   2951  OE2 GLU B  27      15.324 -14.495  11.634  1.00 75.19           O  
ATOM   2952  N   LEU B  28      13.485  -9.378  10.734  1.00 75.35           N  
ATOM   2953  H   LEU B  28      13.914  -9.566  11.629  1.00 75.35           H  
ATOM   2954  CA  LEU B  28      12.240  -8.604  10.717  1.00 75.35           C  
ATOM   2955  HA  LEU B  28      11.509  -9.113  10.088  1.00 75.35           H  
ATOM   2956  C   LEU B  28      12.429  -7.205  10.107  1.00 75.35           C  
ATOM   2957  CB  LEU B  28      11.701  -8.524  12.155  1.00 75.35           C  
ATOM   2958  HB2 LEU B  28      10.887  -7.801  12.192  1.00 75.35           H  
ATOM   2959  HB3 LEU B  28      12.501  -8.155  12.798  1.00 75.35           H  
ATOM   2960  O   LEU B  28      11.757  -6.854   9.145  1.00 75.35           O  
ATOM   2961  CG  LEU B  28      11.199  -9.873  12.697  1.00 75.35           C  
ATOM   2962  HG  LEU B  28      11.892 -10.672  12.435  1.00 75.35           H  
ATOM   2963  CD1 LEU B  28      11.112  -9.809  14.222  1.00 75.35           C  
ATOM   2964 HD11 LEU B  28      10.760 -10.767  14.604  1.00 75.35           H  
ATOM   2965 HD12 LEU B  28      10.415  -9.023  14.513  1.00 75.35           H  
ATOM   2966 HD13 LEU B  28      12.096  -9.594  14.637  1.00 75.35           H  
ATOM   2967  CD2 LEU B  28       9.827 -10.220  12.124  1.00 75.35           C  
ATOM   2968 HD21 LEU B  28       9.465 -11.148  12.565  1.00 75.35           H  
ATOM   2969 HD22 LEU B  28       9.887 -10.342  11.042  1.00 75.35           H  
ATOM   2970 HD23 LEU B  28       9.114  -9.425  12.344  1.00 75.35           H  
ATOM   2971  N   GLU B  29      13.369  -6.415  10.632  1.00 67.86           N  
ATOM   2972  H   GLU B  29      13.896  -6.760  11.422  1.00 67.86           H  
ATOM   2973  CA  GLU B  29      13.569  -5.014  10.224  1.00 67.86           C  
ATOM   2974  HA  GLU B  29      12.599  -4.522  10.150  1.00 67.86           H  
ATOM   2975  C   GLU B  29      14.242  -4.871   8.845  1.00 67.86           C  
ATOM   2976  CB  GLU B  29      14.417  -4.284  11.295  1.00 67.86           C  
ATOM   2977  HB2 GLU B  29      14.661  -3.284  10.937  1.00 67.86           H  
ATOM   2978  HB3 GLU B  29      15.349  -4.831  11.439  1.00 67.86           H  
ATOM   2979  O   GLU B  29      14.134  -3.823   8.207  1.00 67.86           O  
ATOM   2980  CG  GLU B  29      13.680  -4.146  12.640  1.00 67.86           C  
ATOM   2981  HG2 GLU B  29      12.773  -3.569  12.461  1.00 67.86           H  
ATOM   2982  HG3 GLU B  29      13.385  -5.139  12.980  1.00 67.86           H  
ATOM   2983  CD  GLU B  29      14.487  -3.473  13.770  1.00 67.86           C  
ATOM   2984  OE1 GLU B  29      13.844  -2.867  14.669  1.00 67.86           O  
ATOM   2985  OE2 GLU B  29      15.730  -3.605  13.815  1.00 67.86           O  
ATOM   2986  N   SER B  30      15.005  -5.881   8.406  1.00 69.47           N  
ATOM   2987  H   SER B  30      15.000  -6.745   8.928  1.00 69.47           H  
ATOM   2988  CA  SER B  30      16.036  -5.701   7.372  1.00 69.47           C  
ATOM   2989  HA  SER B  30      15.615  -5.061   6.597  1.00 69.47           H  
ATOM   2990  C   SER B  30      16.490  -6.975   6.629  1.00 69.47           C  
ATOM   2991  CB  SER B  30      17.242  -4.940   7.971  1.00 69.47           C  
ATOM   2992  HB2 SER B  30      18.067  -4.899   7.260  1.00 69.47           H  
ATOM   2993  HB3 SER B  30      16.936  -3.915   8.178  1.00 69.47           H  
ATOM   2994  O   SER B  30      17.567  -6.938   6.033  1.00 69.47           O  
ATOM   2995  OG  SER B  30      17.686  -5.536   9.179  1.00 69.47           O  
ATOM   2996  HG  SER B  30      16.921  -6.003   9.520  1.00 69.47           H  
ATOM   2997  N   ASP B  31      15.722  -8.083   6.579  1.00 75.29           N  
ATOM   2998  H   ASP B  31      14.865  -8.142   7.109  1.00 75.29           H  
ATOM   2999  CA  ASP B  31      16.078  -9.186   5.653  1.00 75.29           C  
ATOM   3000  HA  ASP B  31      17.086  -9.504   5.920  1.00 75.29           H  
ATOM   3001  C   ASP B  31      16.059  -8.636   4.209  1.00 75.29           C  
ATOM   3002  CB  ASP B  31      15.196 -10.452   5.794  1.00 75.29           C  
ATOM   3003  HB2 ASP B  31      15.069 -10.664   6.855  1.00 75.29           H  
ATOM   3004  HB3 ASP B  31      14.212 -10.266   5.363  1.00 75.29           H  
ATOM   3005  O   ASP B  31      15.033  -8.069   3.789  1.00 75.29           O  
ATOM   3006  CG  ASP B  31      15.804 -11.736   5.177  1.00 75.29           C  
ATOM   3007  OD1 ASP B  31      16.887 -11.670   4.557  1.00 75.29           O  
ATOM   3008  OD2 ASP B  31      15.223 -12.833   5.358  1.00 75.29           O  
ATOM   3009  N   PRO B  32      17.172  -8.704   3.452  1.00 87.90           N  
ATOM   3010  CA  PRO B  32      17.215  -8.179   2.097  1.00 87.90           C  
ATOM   3011  HA  PRO B  32      16.849  -7.152   2.105  1.00 87.90           H  
ATOM   3012  C   PRO B  32      16.345  -9.029   1.169  1.00 87.90           C  
ATOM   3013  CB  PRO B  32      18.692  -8.174   1.692  1.00 87.90           C  
ATOM   3014  HB2 PRO B  32      18.948  -7.253   1.170  1.00 87.90           H  
ATOM   3015  HB3 PRO B  32      18.918  -9.051   1.086  1.00 87.90           H  
ATOM   3016  O   PRO B  32      16.396 -10.260   1.202  1.00 87.90           O  
ATOM   3017  CG  PRO B  32      19.451  -8.269   3.012  1.00 87.90           C  
ATOM   3018  HG2 PRO B  32      20.425  -8.743   2.890  1.00 87.90           H  
ATOM   3019  HG3 PRO B  32      19.550  -7.278   3.454  1.00 87.90           H  
ATOM   3020  CD  PRO B  32      18.511  -9.114   3.857  1.00 87.90           C  
ATOM   3021  HD2 PRO B  32      18.717  -8.925   4.911  1.00 87.90           H  
ATOM   3022  HD3 PRO B  32      18.655 -10.169   3.624  1.00 87.90           H  
ATOM   3023  N   ILE B  33      15.551  -8.389   0.312  1.00 97.32           N  
ATOM   3024  H   ILE B  33      15.591  -7.381   0.263  1.00 97.32           H  
ATOM   3025  CA  ILE B  33      14.657  -9.109  -0.602  1.00 97.32           C  
ATOM   3026  HA  ILE B  33      14.442 -10.094  -0.187  1.00 97.32           H  
ATOM   3027  C   ILE B  33      15.386  -9.342  -1.926  1.00 97.32           C  
ATOM   3028  CB  ILE B  33      13.297  -8.390  -0.727  1.00 97.32           C  
ATOM   3029  HB  ILE B  33      13.471  -7.395  -1.137  1.00 97.32           H  
ATOM   3030  O   ILE B  33      15.771  -8.401  -2.616  1.00 97.32           O  
ATOM   3031  CG1 ILE B  33      12.593  -8.195   0.640  1.00 97.32           C  
ATOM   3032 HG12 ILE B  33      11.616  -7.746   0.466  1.00 97.32           H  
ATOM   3033 HG13 ILE B  33      13.165  -7.482   1.234  1.00 97.32           H  
ATOM   3034  CG2 ILE B  33      12.372  -9.122  -1.710  1.00 97.32           C  
ATOM   3035 HG21 ILE B  33      12.814  -9.140  -2.706  1.00 97.32           H  
ATOM   3036 HG22 ILE B  33      11.417  -8.598  -1.772  1.00 97.32           H  
ATOM   3037 HG23 ILE B  33      12.198 -10.146  -1.382  1.00 97.32           H  
ATOM   3038  CD1 ILE B  33      12.387  -9.460   1.487  1.00 97.32           C  
ATOM   3039 HD11 ILE B  33      11.801  -9.207   2.370  1.00 97.32           H  
ATOM   3040 HD12 ILE B  33      11.850 -10.220   0.919  1.00 97.32           H  
ATOM   3041 HD13 ILE B  33      13.348  -9.857   1.816  1.00 97.32           H  
ATOM   3042  N   ALA B  34      15.608 -10.605  -2.274  1.00 98.04           N  
ATOM   3043  H   ALA B  34      15.154 -11.324  -1.729  1.00 98.04           H  
ATOM   3044  CA  ALA B  34      16.209 -11.017  -3.531  1.00 98.04           C  
ATOM   3045  HA  ALA B  34      17.064 -10.377  -3.749  1.00 98.04           H  
ATOM   3046  C   ALA B  34      15.203 -10.891  -4.681  1.00 98.04           C  
ATOM   3047  CB  ALA B  34      16.709 -12.458  -3.379  1.00 98.04           C  
ATOM   3048  HB1 ALA B  34      15.904 -13.095  -3.013  1.00 98.04           H  
ATOM   3049  HB2 ALA B  34      17.039 -12.839  -4.346  1.00 98.04           H  
ATOM   3050  HB3 ALA B  34      17.544 -12.482  -2.679  1.00 98.04           H  
ATOM   3051  O   ALA B  34      14.091 -11.418  -4.607  1.00 98.04           O  
ATOM   3052  N   ILE B  35      15.632 -10.251  -5.768  1.00 98.78           N  
ATOM   3053  H   ILE B  35      16.558  -9.849  -5.753  1.00 98.78           H  
ATOM   3054  CA  ILE B  35      14.970 -10.326  -7.070  1.00 98.78           C  
ATOM   3055  HA  ILE B  35      13.899 -10.455  -6.913  1.00 98.78           H  
ATOM   3056  C   ILE B  35      15.516 -11.569  -7.772  1.00 98.78           C  
ATOM   3057  CB  ILE B  35      15.180  -9.036  -7.900  1.00 98.78           C  
ATOM   3058  HB  ILE B  35      16.234  -8.941  -8.163  1.00 98.78           H  
ATOM   3059  O   ILE B  35      16.716 -11.645  -8.043  1.00 98.78           O  
ATOM   3060  CG1 ILE B  35      14.775  -7.790  -7.071  1.00 98.78           C  
ATOM   3061 HG12 ILE B  35      13.764  -7.937  -6.688  1.00 98.78           H  
ATOM   3062 HG13 ILE B  35      15.443  -7.705  -6.214  1.00 98.78           H  
ATOM   3063  CG2 ILE B  35      14.362  -9.184  -9.196  1.00 98.78           C  
ATOM   3064 HG21 ILE B  35      14.739 -10.013  -9.794  1.00 98.78           H  
ATOM   3065 HG22 ILE B  35      14.428  -8.287  -9.811  1.00 98.78           H  
ATOM   3066 HG23 ILE B  35      13.316  -9.378  -8.954  1.00 98.78           H  
ATOM   3067  CD1 ILE B  35      14.805  -6.438  -7.792  1.00 98.78           C  
ATOM   3068 HD11 ILE B  35      15.811  -6.237  -8.161  1.00 98.78           H  
ATOM   3069 HD12 ILE B  35      14.528  -5.654  -7.088  1.00 98.78           H  
ATOM   3070 HD13 ILE B  35      14.090  -6.424  -8.614  1.00 98.78           H  
ATOM   3071  N   VAL B  36      14.655 -12.554  -8.033  1.00 98.32           N  
ATOM   3072  H   VAL B  36      13.690 -12.412  -7.772  1.00 98.32           H  
ATOM   3073  CA  VAL B  36      15.050 -13.866  -8.587  1.00 98.32           C  
ATOM   3074  HA  VAL B  36      16.139 -13.922  -8.606  1.00 98.32           H  
ATOM   3075  C   VAL B  36      14.632 -14.069 -10.044  1.00 98.32           C  
ATOM   3076  CB  VAL B  36      14.581 -15.034  -7.695  1.00 98.32           C  
ATOM   3077  HB  VAL B  36      14.880 -15.970  -8.168  1.00 98.32           H  
ATOM   3078  O   VAL B  36      15.219 -14.899 -10.727  1.00 98.32           O  
ATOM   3079  CG1 VAL B  36      15.254 -14.978  -6.317  1.00 98.32           C  
ATOM   3080 HG11 VAL B  36      14.964 -15.852  -5.733  1.00 98.32           H  
ATOM   3081 HG12 VAL B  36      14.948 -14.079  -5.782  1.00 98.32           H  
ATOM   3082 HG13 VAL B  36      16.337 -14.976  -6.440  1.00 98.32           H  
ATOM   3083  CG2 VAL B  36      13.061 -15.073  -7.493  1.00 98.32           C  
ATOM   3084 HG21 VAL B  36      12.557 -15.114  -8.458  1.00 98.32           H  
ATOM   3085 HG22 VAL B  36      12.725 -14.195  -6.941  1.00 98.32           H  
ATOM   3086 HG23 VAL B  36      12.790 -15.963  -6.925  1.00 98.32           H  
ATOM   3087  N   GLY B  37      13.672 -13.286 -10.540  1.00 98.63           N  
ATOM   3088  H   GLY B  37      13.251 -12.600  -9.930  1.00 98.63           H  
ATOM   3089  CA  GLY B  37      13.248 -13.276 -11.943  1.00 98.63           C  
ATOM   3090  HA2 GLY B  37      14.098 -13.490 -12.590  1.00 98.63           H  
ATOM   3091  HA3 GLY B  37      12.492 -14.039 -12.124  1.00 98.63           H  
ATOM   3092  C   GLY B  37      12.651 -11.931 -12.338  1.00 98.63           C  
ATOM   3093  O   GLY B  37      12.263 -11.139 -11.477  1.00 98.63           O  
ATOM   3094  N   MET B  38      12.595 -11.669 -13.640  1.00 98.74           N  
ATOM   3095  H   MET B  38      12.924 -12.375 -14.283  1.00 98.74           H  
ATOM   3096  CA  MET B  38      12.050 -10.436 -14.212  1.00 98.74           C  
ATOM   3097  HA  MET B  38      11.192 -10.128 -13.615  1.00 98.74           H  
ATOM   3098  C   MET B  38      11.565 -10.651 -15.647  1.00 98.74           C  
ATOM   3099  CB  MET B  38      13.102  -9.311 -14.160  1.00 98.74           C  
ATOM   3100  HB2 MET B  38      13.417  -9.170 -13.126  1.00 98.74           H  
ATOM   3101  HB3 MET B  38      12.638  -8.386 -14.502  1.00 98.74           H  
ATOM   3102  O   MET B  38      12.170 -11.427 -16.389  1.00 98.74           O  
ATOM   3103  CG  MET B  38      14.353  -9.577 -15.010  1.00 98.74           C  
ATOM   3104  HG2 MET B  38      14.770 -10.546 -14.738  1.00 98.74           H  
ATOM   3105  HG3 MET B  38      14.065  -9.615 -16.061  1.00 98.74           H  
ATOM   3106  SD  MET B  38      15.653  -8.325 -14.827  1.00 98.74           S  
ATOM   3107  CE  MET B  38      16.919  -9.037 -15.917  1.00 98.74           C  
ATOM   3108  HE1 MET B  38      17.231 -10.010 -15.539  1.00 98.74           H  
ATOM   3109  HE2 MET B  38      17.784  -8.375 -15.955  1.00 98.74           H  
ATOM   3110  HE3 MET B  38      16.518  -9.159 -16.923  1.00 98.74           H  
ATOM   3111  N   ALA B  39      10.520  -9.927 -16.042  1.00 98.81           N  
ATOM   3112  H   ALA B  39      10.056  -9.335 -15.368  1.00 98.81           H  
ATOM   3113  CA  ALA B  39      10.075  -9.807 -17.427  1.00 98.81           C  
ATOM   3114  HA  ALA B  39      10.937  -9.895 -18.088  1.00 98.81           H  
ATOM   3115  C   ALA B  39       9.432  -8.436 -17.671  1.00 98.81           C  
ATOM   3116  CB  ALA B  39       9.103 -10.941 -17.761  1.00 98.81           C  
ATOM   3117  HB1 ALA B  39       9.602 -11.902 -17.638  1.00 98.81           H  
ATOM   3118  HB2 ALA B  39       8.765 -10.853 -18.794  1.00 98.81           H  
ATOM   3119  HB3 ALA B  39       8.236 -10.889 -17.103  1.00 98.81           H  
ATOM   3120  O   ALA B  39       8.924  -7.790 -16.746  1.00 98.81           O  
ATOM   3121  N   CYS B  40       9.461  -7.980 -18.920  1.00 98.77           N  
ATOM   3122  H   CYS B  40       9.845  -8.550 -19.660  1.00 98.77           H  
ATOM   3123  CA  CYS B  40       8.808  -6.744 -19.318  1.00 98.77           C  
ATOM   3124  HA  CYS B  40       7.874  -6.676 -18.759  1.00 98.77           H  
ATOM   3125  C   CYS B  40       8.437  -6.733 -20.800  1.00 98.77           C  
ATOM   3126  CB  CYS B  40       9.681  -5.533 -18.948  1.00 98.77           C  
ATOM   3127  HB2 CYS B  40       9.172  -4.623 -19.266  1.00 98.77           H  
ATOM   3128  HB3 CYS B  40       9.790  -5.501 -17.864  1.00 98.77           H  
ATOM   3129  O   CYS B  40       9.153  -7.268 -21.643  1.00 98.77           O  
ATOM   3130  SG  CYS B  40      11.331  -5.616 -19.718  1.00 98.77           S  
ATOM   3131  HG  CYS B  40      11.774  -4.431 -19.289  1.00 98.77           H  
ATOM   3132  N   ARG B  41       7.340  -6.037 -21.094  1.00 98.61           N  
ATOM   3133  H   ARG B  41       6.831  -5.634 -20.320  1.00 98.61           H  
ATOM   3134  CA  ARG B  41       6.917  -5.637 -22.433  1.00 98.61           C  
ATOM   3135  HA  ARG B  41       7.679  -5.936 -23.153  1.00 98.61           H  
ATOM   3136  C   ARG B  41       6.800  -4.123 -22.442  1.00 98.61           C  
ATOM   3137  CB  ARG B  41       5.606  -6.329 -22.810  1.00 98.61           C  
ATOM   3138  HB2 ARG B  41       5.271  -5.958 -23.778  1.00 98.61           H  
ATOM   3139  HB3 ARG B  41       4.845  -6.096 -22.066  1.00 98.61           H  
ATOM   3140  O   ARG B  41       6.145  -3.553 -21.571  1.00 98.61           O  
ATOM   3141  CG  ARG B  41       5.799  -7.850 -22.894  1.00 98.61           C  
ATOM   3142  HG2 ARG B  41       6.176  -8.243 -21.951  1.00 98.61           H  
ATOM   3143  HG3 ARG B  41       6.503  -8.090 -23.691  1.00 98.61           H  
ATOM   3144  CD  ARG B  41       4.456  -8.501 -23.183  1.00 98.61           C  
ATOM   3145  HD2 ARG B  41       4.064  -8.102 -24.119  1.00 98.61           H  
ATOM   3146  HD3 ARG B  41       3.763  -8.255 -22.379  1.00 98.61           H  
ATOM   3147  NE  ARG B  41       4.573  -9.961 -23.283  1.00 98.61           N  
ATOM   3148  HE  ARG B  41       5.401 -10.420 -22.931  1.00 98.61           H  
ATOM   3149  NH1 ARG B  41       2.428 -10.308 -24.025  1.00 98.61           N  
ATOM   3150 HH11 ARG B  41       1.743 -11.015 -24.248  1.00 98.61           H  
ATOM   3151 HH12 ARG B  41       2.162  -9.349 -23.853  1.00 98.61           H  
ATOM   3152  NH2 ARG B  41       3.802 -12.012 -23.864  1.00 98.61           N  
ATOM   3153 HH21 ARG B  41       2.982 -12.563 -24.076  1.00 98.61           H  
ATOM   3154 HH22 ARG B  41       4.649 -12.434 -23.510  1.00 98.61           H  
ATOM   3155  CZ  ARG B  41       3.616 -10.744 -23.726  1.00 98.61           C  
ATOM   3156  N   LEU B  42       7.517  -3.463 -23.343  1.00 98.65           N  
ATOM   3157  H   LEU B  42       7.983  -4.003 -24.059  1.00 98.65           H  
ATOM   3158  CA  LEU B  42       7.705  -2.012 -23.341  1.00 98.65           C  
ATOM   3159  HA  LEU B  42       6.850  -1.563 -22.836  1.00 98.65           H  
ATOM   3160  C   LEU B  42       7.737  -1.468 -24.787  1.00 98.65           C  
ATOM   3161  CB  LEU B  42       8.990  -1.643 -22.551  1.00 98.65           C  
ATOM   3162  HB2 LEU B  42       9.843  -2.083 -23.068  1.00 98.65           H  
ATOM   3163  HB3 LEU B  42       9.126  -0.562 -22.578  1.00 98.65           H  
ATOM   3164  O   LEU B  42       7.964  -2.222 -25.740  1.00 98.65           O  
ATOM   3165  CG  LEU B  42       9.045  -2.100 -21.076  1.00 98.65           C  
ATOM   3166  HG  LEU B  42       8.822  -3.166 -21.011  1.00 98.65           H  
ATOM   3167  CD1 LEU B  42      10.450  -1.910 -20.508  1.00 98.65           C  
ATOM   3168 HD11 LEU B  42      10.762  -0.871 -20.611  1.00 98.65           H  
ATOM   3169 HD12 LEU B  42      11.137  -2.554 -21.058  1.00 98.65           H  
ATOM   3170 HD13 LEU B  42      10.468  -2.198 -19.457  1.00 98.65           H  
ATOM   3171  CD2 LEU B  42       8.073  -1.338 -20.172  1.00 98.65           C  
ATOM   3172 HD21 LEU B  42       8.333  -0.280 -20.129  1.00 98.65           H  
ATOM   3173 HD22 LEU B  42       7.061  -1.434 -20.563  1.00 98.65           H  
ATOM   3174 HD23 LEU B  42       8.095  -1.764 -19.169  1.00 98.65           H  
ATOM   3175  N   PRO B  43       7.508  -0.159 -24.980  1.00 97.85           N  
ATOM   3176  CA  PRO B  43       7.614   0.487 -26.284  1.00 97.85           C  
ATOM   3177  HA  PRO B  43       6.819   0.089 -26.915  1.00 97.85           H  
ATOM   3178  C   PRO B  43       8.961   0.271 -26.998  1.00 97.85           C  
ATOM   3179  CB  PRO B  43       7.340   1.964 -26.002  1.00 97.85           C  
ATOM   3180  HB2 PRO B  43       6.913   2.474 -26.865  1.00 97.85           H  
ATOM   3181  HB3 PRO B  43       8.260   2.445 -25.672  1.00 97.85           H  
ATOM   3182  O   PRO B  43      10.008   0.128 -26.367  1.00 97.85           O  
ATOM   3183  CG  PRO B  43       6.376   1.919 -24.820  1.00 97.85           C  
ATOM   3184  HG2 PRO B  43       6.372   2.849 -24.251  1.00 97.85           H  
ATOM   3185  HG3 PRO B  43       5.372   1.666 -25.162  1.00 97.85           H  
ATOM   3186  CD  PRO B  43       6.943   0.765 -24.005  1.00 97.85           C  
ATOM   3187  HD2 PRO B  43       7.724   1.130 -23.338  1.00 97.85           H  
ATOM   3188  HD3 PRO B  43       6.139   0.301 -23.434  1.00 97.85           H  
ATOM   3189  N   GLY B  44       8.938   0.282 -28.338  1.00 96.46           N  
ATOM   3190  H   GLY B  44       8.050   0.449 -28.788  1.00 96.46           H  
ATOM   3191  CA  GLY B  44      10.136   0.102 -29.179  1.00 96.46           C  
ATOM   3192  HA2 GLY B  44       9.991   0.659 -30.104  1.00 96.46           H  
ATOM   3193  HA3 GLY B  44      11.003   0.519 -28.667  1.00 96.46           H  
ATOM   3194  C   GLY B  44      10.464  -1.351 -29.560  1.00 96.46           C  
ATOM   3195  O   GLY B  44      11.635  -1.664 -29.792  1.00 96.46           O  
ATOM   3196  N   GLU B  45       9.440  -2.212 -29.628  1.00 95.30           N  
ATOM   3197  H   GLU B  45       8.520  -1.840 -29.437  1.00 95.30           H  
ATOM   3198  CA  GLU B  45       9.544  -3.675 -29.784  1.00 95.30           C  
ATOM   3199  HA  GLU B  45       8.542  -4.087 -29.666  1.00 95.30           H  
ATOM   3200  C   GLU B  45      10.392  -4.341 -28.689  1.00 95.30           C  
ATOM   3201  CB  GLU B  45      10.030  -4.111 -31.174  1.00 95.30           C  
ATOM   3202  HB2 GLU B  45      10.000  -5.200 -31.172  1.00 95.30           H  
ATOM   3203  HB3 GLU B  45      11.065  -3.792 -31.301  1.00 95.30           H  
ATOM   3204  O   GLU B  45      11.288  -5.136 -28.982  1.00 95.30           O  
ATOM   3205  CG  GLU B  45       9.232  -3.665 -32.399  1.00 95.30           C  
ATOM   3206  HG2 GLU B  45       9.226  -2.575 -32.443  1.00 95.30           H  
ATOM   3207  HG3 GLU B  45       8.205  -4.016 -32.303  1.00 95.30           H  
ATOM   3208  CD  GLU B  45       9.866  -4.238 -33.683  1.00 95.30           C  
ATOM   3209  OE1 GLU B  45       9.536  -3.707 -34.766  1.00 95.30           O  
ATOM   3210  OE2 GLU B  45      10.701  -5.180 -33.581  1.00 95.30           O  
ATOM   3211  N   VAL B  46      10.134  -3.998 -27.426  1.00 97.77           N  
ATOM   3212  H   VAL B  46       9.394  -3.339 -27.233  1.00 97.77           H  
ATOM   3213  CA  VAL B  46      10.739  -4.665 -26.271  1.00 97.77           C  
ATOM   3214  HA  VAL B  46      11.641  -5.195 -26.576  1.00 97.77           H  
ATOM   3215  C   VAL B  46       9.753  -5.698 -25.734  1.00 97.77           C  
ATOM   3216  CB  VAL B  46      11.147  -3.628 -25.213  1.00 97.77           C  
ATOM   3217  HB  VAL B  46      10.291  -2.989 -24.997  1.00 97.77           H  
ATOM   3218  O   VAL B  46       8.742  -5.336 -25.142  1.00 97.77           O  
ATOM   3219  CG1 VAL B  46      11.608  -4.272 -23.903  1.00 97.77           C  
ATOM   3220 HG11 VAL B  46      10.797  -4.837 -23.445  1.00 97.77           H  
ATOM   3221 HG12 VAL B  46      11.909  -3.492 -23.205  1.00 97.77           H  
ATOM   3222 HG13 VAL B  46      12.444  -4.946 -24.093  1.00 97.77           H  
ATOM   3223  CG2 VAL B  46      12.286  -2.738 -25.729  1.00 97.77           C  
ATOM   3224 HG21 VAL B  46      11.948  -2.175 -26.599  1.00 97.77           H  
ATOM   3225 HG22 VAL B  46      13.145  -3.348 -26.007  1.00 97.77           H  
ATOM   3226 HG23 VAL B  46      12.576  -2.030 -24.953  1.00 97.77           H  
ATOM   3227  N   ASP B  47      10.064  -6.974 -25.945  1.00 95.88           N  
ATOM   3228  H   ASP B  47      10.847  -7.202 -26.540  1.00 95.88           H  
ATOM   3229  CA  ASP B  47       9.332  -8.152 -25.457  1.00 95.88           C  
ATOM   3230  HA  ASP B  47       8.419  -7.823 -24.962  1.00 95.88           H  
ATOM   3231  C   ASP B  47      10.124  -8.956 -24.402  1.00 95.88           C  
ATOM   3232  CB  ASP B  47       8.919  -9.024 -26.664  1.00 95.88           C  
ATOM   3233  HB2 ASP B  47       8.342  -9.874 -26.302  1.00 95.88           H  
ATOM   3234  HB3 ASP B  47       8.261  -8.433 -27.302  1.00 95.88           H  
ATOM   3235  O   ASP B  47       9.627  -9.946 -23.871  1.00 95.88           O  
ATOM   3236  CG  ASP B  47      10.085  -9.546 -27.527  1.00 95.88           C  
ATOM   3237  OD1 ASP B  47      11.244  -9.123 -27.303  1.00 95.88           O  
ATOM   3238  OD2 ASP B  47       9.823 -10.318 -28.477  1.00 95.88           O  
ATOM   3239  N   SER B  48      11.353  -8.533 -24.079  1.00 96.58           N  
ATOM   3240  H   SER B  48      11.720  -7.729 -24.568  1.00 96.58           H  
ATOM   3241  CA  SER B  48      12.178  -9.127 -23.023  1.00 96.58           C  
ATOM   3242  HA  SER B  48      11.493  -9.465 -22.245  1.00 96.58           H  
ATOM   3243  C   SER B  48      13.164  -8.120 -22.400  1.00 96.58           C  
ATOM   3244  CB  SER B  48      12.923 -10.362 -23.564  1.00 96.58           C  
ATOM   3245  HB2 SER B  48      12.999 -11.096 -22.762  1.00 96.58           H  
ATOM   3246  HB3 SER B  48      12.352 -10.814 -24.375  1.00 96.58           H  
ATOM   3247  O   SER B  48      13.471  -7.084 -23.007  1.00 96.58           O  
ATOM   3248  OG  SER B  48      14.235 -10.062 -24.010  1.00 96.58           O  
ATOM   3249  HG  SER B  48      14.825 -10.614 -23.492  1.00 96.58           H  
ATOM   3250  N   PRO B  49      13.741  -8.422 -21.218  1.00 97.83           N  
ATOM   3251  CA  PRO B  49      14.820  -7.628 -20.626  1.00 97.83           C  
ATOM   3252  HA  PRO B  49      14.435  -6.633 -20.405  1.00 97.83           H  
ATOM   3253  C   PRO B  49      16.058  -7.494 -21.534  1.00 97.83           C  
ATOM   3254  CB  PRO B  49      15.165  -8.339 -19.310  1.00 97.83           C  
ATOM   3255  HB2 PRO B  49      15.971  -9.055 -19.471  1.00 97.83           H  
ATOM   3256  HB3 PRO B  49      15.434  -7.629 -18.529  1.00 97.83           H  
ATOM   3257  O   PRO B  49      16.689  -6.439 -21.572  1.00 97.83           O  
ATOM   3258  CG  PRO B  49      13.891  -9.104 -18.956  1.00 97.83           C  
ATOM   3259  HG2 PRO B  49      14.099  -9.974 -18.333  1.00 97.83           H  
ATOM   3260  HG3 PRO B  49      13.179  -8.436 -18.472  1.00 97.83           H  
ATOM   3261  CD  PRO B  49      13.369  -9.513 -20.328  1.00 97.83           C  
ATOM   3262  HD2 PRO B  49      13.862 -10.430 -20.651  1.00 97.83           H  
ATOM   3263  HD3 PRO B  49      12.290  -9.657 -20.282  1.00 97.83           H  
ATOM   3264  N   GLU B  50      16.396  -8.519 -22.319  1.00 94.55           N  
ATOM   3265  H   GLU B  50      15.876  -9.381 -22.241  1.00 94.55           H  
ATOM   3266  CA  GLU B  50      17.489  -8.468 -23.297  1.00 94.55           C  
ATOM   3267  HA  GLU B  50      18.391  -8.125 -22.790  1.00 94.55           H  
ATOM   3268  C   GLU B  50      17.189  -7.464 -24.416  1.00 94.55           C  
ATOM   3269  CB  GLU B  50      17.778  -9.849 -23.914  1.00 94.55           C  
ATOM   3270  HB2 GLU B  50      18.603  -9.724 -24.616  1.00 94.55           H  
ATOM   3271  HB3 GLU B  50      16.919 -10.188 -24.494  1.00 94.55           H  
ATOM   3272  O   GLU B  50      18.057  -6.658 -24.758  1.00 94.55           O  
ATOM   3273  CG  GLU B  50      18.196 -10.940 -22.914  1.00 94.55           C  
ATOM   3274  HG2 GLU B  50      18.591 -11.783 -23.481  1.00 94.55           H  
ATOM   3275  HG3 GLU B  50      19.008 -10.550 -22.300  1.00 94.55           H  
ATOM   3276  CD  GLU B  50      17.057 -11.452 -22.015  1.00 94.55           C  
ATOM   3277  OE1 GLU B  50      17.381 -12.010 -20.949  1.00 94.55           O  
ATOM   3278  OE2 GLU B  50      15.871 -11.255 -22.381  1.00 94.55           O  
ATOM   3279  N   ARG B  51      15.952  -7.435 -24.933  1.00 96.94           N  
ATOM   3280  H   ARG B  51      15.277  -8.112 -24.606  1.00 96.94           H  
ATOM   3281  CA  ARG B  51      15.535  -6.411 -25.902  1.00 96.94           C  
ATOM   3282  HA  ARG B  51      16.267  -6.376 -26.708  1.00 96.94           H  
ATOM   3283  C   ARG B  51      15.521  -5.004 -25.306  1.00 96.94           C  
ATOM   3284  CB  ARG B  51      14.165  -6.748 -26.500  1.00 96.94           C  
ATOM   3285  HB2 ARG B  51      13.477  -7.083 -25.724  1.00 96.94           H  
ATOM   3286  HB3 ARG B  51      13.767  -5.819 -26.908  1.00 96.94           H  
ATOM   3287  O   ARG B  51      15.867  -4.054 -26.011  1.00 96.94           O  
ATOM   3288  CG  ARG B  51      14.229  -7.798 -27.626  1.00 96.94           C  
ATOM   3289  HG2 ARG B  51      15.231  -7.852 -28.052  1.00 96.94           H  
ATOM   3290  HG3 ARG B  51      13.946  -8.776 -27.237  1.00 96.94           H  
ATOM   3291  CD  ARG B  51      13.254  -7.342 -28.715  1.00 96.94           C  
ATOM   3292  HD2 ARG B  51      13.600  -6.381 -29.095  1.00 96.94           H  
ATOM   3293  HD3 ARG B  51      12.276  -7.199 -28.255  1.00 96.94           H  
ATOM   3294  NE  ARG B  51      13.102  -8.280 -29.834  1.00 96.94           N  
ATOM   3295  HE  ARG B  51      13.156  -9.260 -29.595  1.00 96.94           H  
ATOM   3296  NH1 ARG B  51      12.151  -6.749 -31.269  1.00 96.94           N  
ATOM   3297 HH11 ARG B  51      12.009  -6.141 -30.475  1.00 96.94           H  
ATOM   3298 HH12 ARG B  51      11.717  -6.484 -32.142  1.00 96.94           H  
ATOM   3299  NH2 ARG B  51      12.491  -8.839 -31.957  1.00 96.94           N  
ATOM   3300 HH21 ARG B  51      11.999  -8.567 -32.796  1.00 96.94           H  
ATOM   3301 HH22 ARG B  51      12.674  -9.806 -31.730  1.00 96.94           H  
ATOM   3302  CZ  ARG B  51      12.590  -7.953 -31.010  1.00 96.94           C  
ATOM   3303  N   LEU B  52      15.192  -4.847 -24.020  1.00 98.07           N  
ATOM   3304  H   LEU B  52      14.857  -5.655 -23.515  1.00 98.07           H  
ATOM   3305  CA  LEU B  52      15.331  -3.561 -23.324  1.00 98.07           C  
ATOM   3306  HA  LEU B  52      14.783  -2.813 -23.896  1.00 98.07           H  
ATOM   3307  C   LEU B  52      16.803  -3.122 -23.273  1.00 98.07           C  
ATOM   3308  CB  LEU B  52      14.725  -3.648 -21.908  1.00 98.07           C  
ATOM   3309  HB2 LEU B  52      15.277  -4.391 -21.332  1.00 98.07           H  
ATOM   3310  HB3 LEU B  52      13.694  -3.995 -21.975  1.00 98.07           H  
ATOM   3311  O   LEU B  52      17.111  -1.959 -23.541  1.00 98.07           O  
ATOM   3312  CG  LEU B  52      14.765  -2.318 -21.129  1.00 98.07           C  
ATOM   3313  HG  LEU B  52      15.804  -2.013 -21.002  1.00 98.07           H  
ATOM   3314  CD1 LEU B  52      14.007  -1.186 -21.830  1.00 98.07           C  
ATOM   3315 HD11 LEU B  52      13.958  -0.312 -21.181  1.00 98.07           H  
ATOM   3316 HD12 LEU B  52      12.995  -1.507 -22.078  1.00 98.07           H  
ATOM   3317 HD13 LEU B  52      14.527  -0.903 -22.745  1.00 98.07           H  
ATOM   3318  CD2 LEU B  52      14.177  -2.517 -19.734  1.00 98.07           C  
ATOM   3319 HD21 LEU B  52      14.228  -1.587 -19.168  1.00 98.07           H  
ATOM   3320 HD22 LEU B  52      13.139  -2.843 -19.806  1.00 98.07           H  
ATOM   3321 HD23 LEU B  52      14.755  -3.278 -19.210  1.00 98.07           H  
ATOM   3322  N   TRP B  53      17.720  -4.051 -22.984  1.00 96.92           N  
ATOM   3323  H   TRP B  53      17.406  -4.982 -22.753  1.00 96.92           H  
ATOM   3324  CA  TRP B  53      19.156  -3.776 -23.007  1.00 96.92           C  
ATOM   3325  HA  TRP B  53      19.355  -2.942 -22.334  1.00 96.92           H  
ATOM   3326  C   TRP B  53      19.641  -3.350 -24.399  1.00 96.92           C  
ATOM   3327  CB  TRP B  53      19.944  -4.991 -22.509  1.00 96.92           C  
ATOM   3328  HB2 TRP B  53      19.823  -5.826 -23.199  1.00 96.92           H  
ATOM   3329  HB3 TRP B  53      19.551  -5.299 -21.540  1.00 96.92           H  
ATOM   3330  O   TRP B  53      20.388  -2.375 -24.517  1.00 96.92           O  
ATOM   3331  CG  TRP B  53      21.401  -4.701 -22.353  1.00 96.92           C  
ATOM   3332  CD1 TRP B  53      22.384  -5.060 -23.207  1.00 96.92           C  
ATOM   3333  HD1 TRP B  53      22.227  -5.624 -24.114  1.00 96.92           H  
ATOM   3334  CD2 TRP B  53      22.031  -3.869 -21.339  1.00 96.92           C  
ATOM   3335  CE2 TRP B  53      23.422  -3.765 -21.634  1.00 96.92           C  
ATOM   3336  CE3 TRP B  53      21.551  -3.168 -20.217  1.00 96.92           C  
ATOM   3337  HE3 TRP B  53      20.498  -3.212 -19.980  1.00 96.92           H  
ATOM   3338  NE1 TRP B  53      23.584  -4.519 -22.780  1.00 96.92           N  
ATOM   3339  HE1 TRP B  53      24.433  -4.566 -23.324  1.00 96.92           H  
ATOM   3340  CH2 TRP B  53      23.786  -2.336 -19.713  1.00 96.92           C  
ATOM   3341  HH2 TRP B  53      24.431  -1.747 -19.077  1.00 96.92           H  
ATOM   3342  CZ2 TRP B  53      24.295  -2.996 -20.848  1.00 96.92           C  
ATOM   3343  HZ2 TRP B  53      25.342  -2.922 -21.102  1.00 96.92           H  
ATOM   3344  CZ3 TRP B  53      22.424  -2.444 -19.391  1.00 96.92           C  
ATOM   3345  HZ3 TRP B  53      22.043  -1.982 -18.492  1.00 96.92           H  
ATOM   3346  N   GLU B  54      19.188  -4.023 -25.460  1.00 96.13           N  
ATOM   3347  H   GLU B  54      18.623  -4.846 -25.305  1.00 96.13           H  
ATOM   3348  CA  GLU B  54      19.496  -3.632 -26.839  1.00 96.13           C  
ATOM   3349  HA  GLU B  54      20.577  -3.540 -26.943  1.00 96.13           H  
ATOM   3350  C   GLU B  54      18.907  -2.263 -27.202  1.00 96.13           C  
ATOM   3351  CB  GLU B  54      19.018  -4.690 -27.843  1.00 96.13           C  
ATOM   3352  HB2 GLU B  54      19.109  -4.262 -28.841  1.00 96.13           H  
ATOM   3353  HB3 GLU B  54      17.969  -4.924 -27.662  1.00 96.13           H  
ATOM   3354  O   GLU B  54      19.617  -1.448 -27.788  1.00 96.13           O  
ATOM   3355  CG  GLU B  54      19.861  -5.973 -27.793  1.00 96.13           C  
ATOM   3356  HG2 GLU B  54      20.914  -5.691 -27.797  1.00 96.13           H  
ATOM   3357  HG3 GLU B  54      19.663  -6.504 -26.862  1.00 96.13           H  
ATOM   3358  CD  GLU B  54      19.593  -6.904 -28.986  1.00 96.13           C  
ATOM   3359  OE1 GLU B  54      20.498  -7.720 -29.278  1.00 96.13           O  
ATOM   3360  OE2 GLU B  54      18.522  -6.767 -29.622  1.00 96.13           O  
ATOM   3361  N   LEU B  55      17.656  -1.948 -26.838  1.00 97.29           N  
ATOM   3362  H   LEU B  55      17.108  -2.655 -26.368  1.00 97.29           H  
ATOM   3363  CA  LEU B  55      17.049  -0.623 -27.056  1.00 97.29           C  
ATOM   3364  HA  LEU B  55      16.997  -0.429 -28.128  1.00 97.29           H  
ATOM   3365  C   LEU B  55      17.902   0.494 -26.429  1.00 97.29           C  
ATOM   3366  CB  LEU B  55      15.616  -0.615 -26.479  1.00 97.29           C  
ATOM   3367  HB2 LEU B  55      15.682  -0.763 -25.401  1.00 97.29           H  
ATOM   3368  HB3 LEU B  55      15.051  -1.454 -26.885  1.00 97.29           H  
ATOM   3369  O   LEU B  55      18.261   1.457 -27.111  1.00 97.29           O  
ATOM   3370  CG  LEU B  55      14.844   0.696 -26.751  1.00 97.29           C  
ATOM   3371  HG  LEU B  55      15.518   1.549 -26.675  1.00 97.29           H  
ATOM   3372  CD1 LEU B  55      14.206   0.694 -28.140  1.00 97.29           C  
ATOM   3373 HD11 LEU B  55      13.689   1.640 -28.303  1.00 97.29           H  
ATOM   3374 HD12 LEU B  55      13.490  -0.123 -28.220  1.00 97.29           H  
ATOM   3375 HD13 LEU B  55      14.982   0.579 -28.897  1.00 97.29           H  
ATOM   3376  CD2 LEU B  55      13.729   0.909 -25.734  1.00 97.29           C  
ATOM   3377 HD21 LEU B  55      13.246   1.867 -25.922  1.00 97.29           H  
ATOM   3378 HD22 LEU B  55      14.139   0.914 -24.724  1.00 97.29           H  
ATOM   3379 HD23 LEU B  55      12.981   0.121 -25.819  1.00 97.29           H  
ATOM   3380  N   ILE B  56      18.265   0.332 -25.154  1.00 96.36           N  
ATOM   3381  H   ILE B  56      17.937  -0.495 -24.676  1.00 96.36           H  
ATOM   3382  CA  ILE B  56      19.027   1.322 -24.383  1.00 96.36           C  
ATOM   3383  HA  ILE B  56      18.544   2.293 -24.489  1.00 96.36           H  
ATOM   3384  C   ILE B  56      20.450   1.473 -24.937  1.00 96.36           C  
ATOM   3385  CB  ILE B  56      19.008   0.940 -22.882  1.00 96.36           C  
ATOM   3386  HB  ILE B  56      19.331  -0.097 -22.792  1.00 96.36           H  
ATOM   3387  O   ILE B  56      20.893   2.590 -25.202  1.00 96.36           O  
ATOM   3388  CG1 ILE B  56      17.571   1.063 -22.320  1.00 96.36           C  
ATOM   3389 HG12 ILE B  56      17.289   2.115 -22.264  1.00 96.36           H  
ATOM   3390 HG13 ILE B  56      16.863   0.570 -22.986  1.00 96.36           H  
ATOM   3391  CG2 ILE B  56      19.974   1.813 -22.058  1.00 96.36           C  
ATOM   3392 HG21 ILE B  56      19.694   2.864 -22.138  1.00 96.36           H  
ATOM   3393 HG22 ILE B  56      20.995   1.684 -22.416  1.00 96.36           H  
ATOM   3394 HG23 ILE B  56      19.964   1.518 -21.009  1.00 96.36           H  
ATOM   3395  CD1 ILE B  56      17.410   0.430 -20.934  1.00 96.36           C  
ATOM   3396 HD11 ILE B  56      16.357   0.440 -20.651  1.00 96.36           H  
ATOM   3397 HD12 ILE B  56      17.767  -0.599 -20.949  1.00 96.36           H  
ATOM   3398 HD13 ILE B  56      17.974   1.004 -20.199  1.00 96.36           H  
ATOM   3399  N   THR B  57      21.172   0.368 -25.153  1.00 94.23           N  
ATOM   3400  H   THR B  57      20.754  -0.529 -24.952  1.00 94.23           H  
ATOM   3401  CA  THR B  57      22.577   0.419 -25.601  1.00 94.23           C  
ATOM   3402  HA  THR B  57      23.063   1.239 -25.072  1.00 94.23           H  
ATOM   3403  C   THR B  57      22.751   0.747 -27.085  1.00 94.23           C  
ATOM   3404  CB  THR B  57      23.361  -0.852 -25.252  1.00 94.23           C  
ATOM   3405  HB  THR B  57      24.359  -0.766 -25.682  1.00 94.23           H  
ATOM   3406  O   THR B  57      23.795   1.279 -27.457  1.00 94.23           O  
ATOM   3407  CG2 THR B  57      23.516  -1.025 -23.744  1.00 94.23           C  
ATOM   3408 HG21 THR B  57      22.552  -1.229 -23.277  1.00 94.23           H  
ATOM   3409 HG22 THR B  57      24.195  -1.856 -23.554  1.00 94.23           H  
ATOM   3410 HG23 THR B  57      23.942  -0.122 -23.307  1.00 94.23           H  
ATOM   3411  OG1 THR B  57      22.751  -2.010 -25.769  1.00 94.23           O  
ATOM   3412  HG1 THR B  57      21.946  -2.172 -25.272  1.00 94.23           H  
ATOM   3413  N   SER B  58      21.732   0.526 -27.924  1.00 94.42           N  
ATOM   3414  H   SER B  58      20.926   0.026 -27.577  1.00 94.42           H  
ATOM   3415  CA  SER B  58      21.698   1.038 -29.307  1.00 94.42           C  
ATOM   3416  HA  SER B  58      22.710   0.966 -29.707  1.00 94.42           H  
ATOM   3417  C   SER B  58      21.320   2.522 -29.408  1.00 94.42           C  
ATOM   3418  CB  SER B  58      20.812   0.178 -30.223  1.00 94.42           C  
ATOM   3419  HB2 SER B  58      20.867   0.570 -31.239  1.00 94.42           H  
ATOM   3420  HB3 SER B  58      21.201  -0.840 -30.233  1.00 94.42           H  
ATOM   3421  O   SER B  58      21.364   3.079 -30.504  1.00 94.42           O  
ATOM   3422  OG  SER B  58      19.454   0.143 -29.819  1.00 94.42           O  
ATOM   3423  HG  SER B  58      19.445  -0.368 -29.007  1.00 94.42           H  
ATOM   3424  N   GLY B  59      20.970   3.177 -28.293  1.00 94.08           N  
ATOM   3425  H   GLY B  59      20.953   2.674 -27.417  1.00 94.08           H  
ATOM   3426  CA  GLY B  59      20.622   4.599 -28.269  1.00 94.08           C  
ATOM   3427  HA2 GLY B  59      20.517   4.911 -27.230  1.00 94.08           H  
ATOM   3428  HA3 GLY B  59      21.424   5.177 -28.728  1.00 94.08           H  
ATOM   3429  C   GLY B  59      19.314   4.926 -28.995  1.00 94.08           C  
ATOM   3430  O   GLY B  59      19.185   6.009 -29.566  1.00 94.08           O  
ATOM   3431  N   ARG B  60      18.350   3.997 -29.007  1.00 95.01           N  
ATOM   3432  H   ARG B  60      18.504   3.150 -28.479  1.00 95.01           H  
ATOM   3433  CA  ARG B  60      17.023   4.207 -29.605  1.00 95.01           C  
ATOM   3434  HA  ARG B  60      17.113   4.922 -30.422  1.00 95.01           H  
ATOM   3435  C   ARG B  60      16.047   4.812 -28.592  1.00 95.01           C  
ATOM   3436  CB  ARG B  60      16.483   2.880 -30.167  1.00 95.01           C  
ATOM   3437  HB2 ARG B  60      16.526   2.128 -29.379  1.00 95.01           H  
ATOM   3438  HB3 ARG B  60      15.441   3.022 -30.455  1.00 95.01           H  
ATOM   3439  O   ARG B  60      16.076   4.451 -27.415  1.00 95.01           O  
ATOM   3440  CG  ARG B  60      17.268   2.378 -31.391  1.00 95.01           C  
ATOM   3441  HG2 ARG B  60      18.289   2.129 -31.101  1.00 95.01           H  
ATOM   3442  HG3 ARG B  60      17.314   3.182 -32.126  1.00 95.01           H  
ATOM   3443  CD  ARG B  60      16.602   1.161 -32.058  1.00 95.01           C  
ATOM   3444  HD2 ARG B  60      15.584   1.439 -32.331  1.00 95.01           H  
ATOM   3445  HD3 ARG B  60      17.147   0.934 -32.974  1.00 95.01           H  
ATOM   3446  NE  ARG B  60      16.603  -0.047 -31.202  1.00 95.01           N  
ATOM   3447  HE  ARG B  60      17.455  -0.213 -30.684  1.00 95.01           H  
ATOM   3448  NH1 ARG B  60      14.448  -0.799 -31.613  1.00 95.01           N  
ATOM   3449 HH11 ARG B  60      13.685  -1.402 -31.339  1.00 95.01           H  
ATOM   3450 HH12 ARG B  60      14.265  -0.016 -32.224  1.00 95.01           H  
ATOM   3451  NH2 ARG B  60      15.744  -1.932 -30.225  1.00 95.01           N  
ATOM   3452 HH21 ARG B  60      14.965  -2.558 -30.079  1.00 95.01           H  
ATOM   3453 HH22 ARG B  60      16.618  -2.117 -29.756  1.00 95.01           H  
ATOM   3454  CZ  ARG B  60      15.609  -0.915 -31.028  1.00 95.01           C  
ATOM   3455  N   ASP B  61      15.149   5.670 -29.074  1.00 93.13           N  
ATOM   3456  H   ASP B  61      15.177   5.886 -30.060  1.00 93.13           H  
ATOM   3457  CA  ASP B  61      13.880   5.965 -28.399  1.00 93.13           C  
ATOM   3458  HA  ASP B  61      13.870   5.386 -27.475  1.00 93.13           H  
ATOM   3459  C   ASP B  61      12.689   5.443 -29.214  1.00 93.13           C  
ATOM   3460  CB  ASP B  61      13.747   7.437 -27.961  1.00 93.13           C  
ATOM   3461  HB2 ASP B  61      14.638   7.710 -27.396  1.00 93.13           H  
ATOM   3462  HB3 ASP B  61      12.904   7.509 -27.274  1.00 93.13           H  
ATOM   3463  O   ASP B  61      12.809   5.187 -30.415  1.00 93.13           O  
ATOM   3464  CG  ASP B  61      13.527   8.469 -29.072  1.00 93.13           C  
ATOM   3465  OD1 ASP B  61      12.492   8.443 -29.775  1.00 93.13           O  
ATOM   3466  OD2 ASP B  61      14.338   9.418 -29.191  1.00 93.13           O  
ATOM   3467  N   SER B  62      11.565   5.224 -28.534  1.00 95.65           N  
ATOM   3468  H   SER B  62      11.582   5.378 -27.536  1.00 95.65           H  
ATOM   3469  CA  SER B  62      10.354   4.596 -29.070  1.00 95.65           C  
ATOM   3470  HA  SER B  62      10.616   4.022 -29.959  1.00 95.65           H  
ATOM   3471  C   SER B  62       9.252   5.574 -29.487  1.00 95.65           C  
ATOM   3472  CB  SER B  62       9.801   3.622 -28.030  1.00 95.65           C  
ATOM   3473  HB2 SER B  62       8.901   3.140 -28.414  1.00 95.65           H  
ATOM   3474  HB3 SER B  62      10.544   2.852 -27.824  1.00 95.65           H  
ATOM   3475  O   SER B  62       8.128   5.134 -29.735  1.00 95.65           O  
ATOM   3476  OG  SER B  62       9.499   4.299 -26.827  1.00 95.65           O  
ATOM   3477  HG  SER B  62       9.084   5.149 -26.994  1.00 95.65           H  
ATOM   3478  N   ALA B  63       9.524   6.882 -29.514  1.00 95.69           N  
ATOM   3479  H   ALA B  63      10.471   7.196 -29.359  1.00 95.69           H  
ATOM   3480  CA  ALA B  63       8.478   7.879 -29.721  1.00 95.69           C  
ATOM   3481  HA  ALA B  63       7.652   7.639 -29.053  1.00 95.69           H  
ATOM   3482  C   ALA B  63       7.946   7.832 -31.163  1.00 95.69           C  
ATOM   3483  CB  ALA B  63       8.995   9.259 -29.315  1.00 95.69           C  
ATOM   3484  HB1 ALA B  63       9.272   9.239 -28.261  1.00 95.69           H  
ATOM   3485  HB2 ALA B  63       9.862   9.525 -29.920  1.00 95.69           H  
ATOM   3486  HB3 ALA B  63       8.212  10.003 -29.460  1.00 95.69           H  
ATOM   3487  O   ALA B  63       8.692   8.029 -32.128  1.00 95.69           O  
ATOM   3488  N   ALA B  64       6.645   7.582 -31.290  1.00 91.65           N  
ATOM   3489  H   ALA B  64       6.107   7.459 -30.444  1.00 91.65           H  
ATOM   3490  CA  ALA B  64       5.937   7.338 -32.540  1.00 91.65           C  
ATOM   3491  HA  ALA B  64       6.548   7.674 -33.378  1.00 91.65           H  
ATOM   3492  C   ALA B  64       4.606   8.108 -32.590  1.00 91.65           C  
ATOM   3493  CB  ALA B  64       5.722   5.822 -32.665  1.00 91.65           C  
ATOM   3494  HB1 ALA B  64       5.233   5.588 -33.610  1.00 91.65           H  
ATOM   3495  HB2 ALA B  64       6.681   5.307 -32.621  1.00 91.65           H  
ATOM   3496  HB3 ALA B  64       5.092   5.473 -31.847  1.00 91.65           H  
ATOM   3497  O   ALA B  64       4.147   8.659 -31.587  1.00 91.65           O  
ATOM   3498  N   GLU B  65       3.969   8.133 -33.763  1.00 87.23           N  
ATOM   3499  H   GLU B  65       4.366   7.625 -34.541  1.00 87.23           H  
ATOM   3500  CA  GLU B  65       2.572   8.563 -33.878  1.00 87.23           C  
ATOM   3501  HA  GLU B  65       2.459   9.514 -33.357  1.00 87.23           H  
ATOM   3502  C   GLU B  65       1.622   7.562 -33.191  1.00 87.23           C  
ATOM   3503  CB  GLU B  65       2.173   8.785 -35.350  1.00 87.23           C  
ATOM   3504  HB2 GLU B  65       2.330   7.868 -35.917  1.00 87.23           H  
ATOM   3505  HB3 GLU B  65       1.112   9.034 -35.379  1.00 87.23           H  
ATOM   3506  O   GLU B  65       1.984   6.423 -32.892  1.00 87.23           O  
ATOM   3507  CG  GLU B  65       2.950   9.940 -36.006  1.00 87.23           C  
ATOM   3508  HG2 GLU B  65       3.977   9.625 -36.189  1.00 87.23           H  
ATOM   3509  HG3 GLU B  65       2.966  10.774 -35.304  1.00 87.23           H  
ATOM   3510  CD  GLU B  65       2.318  10.429 -37.321  1.00 87.23           C  
ATOM   3511  OE1 GLU B  65       2.454  11.632 -37.641  1.00 87.23           O  
ATOM   3512  OE2 GLU B  65       1.620   9.646 -38.005  1.00 87.23           O  
ATOM   3513  N   VAL B  66       0.394   8.009 -32.928  1.00 85.75           N  
ATOM   3514  H   VAL B  66       0.175   8.962 -33.181  1.00 85.75           H  
ATOM   3515  CA  VAL B  66      -0.662   7.209 -32.288  1.00 85.75           C  
ATOM   3516  HA  VAL B  66      -0.281   6.889 -31.318  1.00 85.75           H  
ATOM   3517  C   VAL B  66      -1.056   5.982 -33.136  1.00 85.75           C  
ATOM   3518  CB  VAL B  66      -1.920   8.064 -32.054  1.00 85.75           C  
ATOM   3519  HB  VAL B  66      -2.460   8.186 -32.994  1.00 85.75           H  
ATOM   3520  O   VAL B  66      -1.234   6.147 -34.344  1.00 85.75           O  
ATOM   3521  CG1 VAL B  66      -2.849   7.392 -31.049  1.00 85.75           C  
ATOM   3522 HG11 VAL B  66      -2.336   7.228 -30.101  1.00 85.75           H  
ATOM   3523 HG12 VAL B  66      -3.212   6.441 -31.440  1.00 85.75           H  
ATOM   3524 HG13 VAL B  66      -3.715   8.037 -30.898  1.00 85.75           H  
ATOM   3525  CG2 VAL B  66      -1.613   9.467 -31.518  1.00 85.75           C  
ATOM   3526 HG21 VAL B  66      -2.533   9.951 -31.187  1.00 85.75           H  
ATOM   3527 HG22 VAL B  66      -1.188  10.073 -32.318  1.00 85.75           H  
ATOM   3528 HG23 VAL B  66      -0.917   9.408 -30.681  1.00 85.75           H  
ATOM   3529  N   PRO B  67      -1.275   4.791 -32.536  1.00 84.29           N  
ATOM   3530  CA  PRO B  67      -1.779   3.615 -33.243  1.00 84.29           C  
ATOM   3531  HA  PRO B  67      -1.070   3.359 -34.031  1.00 84.29           H  
ATOM   3532  C   PRO B  67      -3.164   3.837 -33.863  1.00 84.29           C  
ATOM   3533  CB  PRO B  67      -1.808   2.479 -32.214  1.00 84.29           C  
ATOM   3534  HB2 PRO B  67      -1.550   1.520 -32.665  1.00 84.29           H  
ATOM   3535  HB3 PRO B  67      -2.788   2.427 -31.739  1.00 84.29           H  
ATOM   3536  O   PRO B  67      -4.089   4.319 -33.206  1.00 84.29           O  
ATOM   3537  CG  PRO B  67      -0.777   2.908 -31.176  1.00 84.29           C  
ATOM   3538  HG2 PRO B  67       0.223   2.637 -31.516  1.00 84.29           H  
ATOM   3539  HG3 PRO B  67      -0.981   2.480 -30.194  1.00 84.29           H  
ATOM   3540  CD  PRO B  67      -0.925   4.425 -31.174  1.00 84.29           C  
ATOM   3541  HD2 PRO B  67       0.026   4.872 -30.884  1.00 84.29           H  
ATOM   3542  HD3 PRO B  67      -1.721   4.723 -30.491  1.00 84.29           H  
ATOM   3543  N   ASP B  68      -3.315   3.444 -35.125  1.00 84.31           N  
ATOM   3544  H   ASP B  68      -2.521   3.064 -35.622  1.00 84.31           H  
ATOM   3545  CA  ASP B  68      -4.533   3.577 -35.927  1.00 84.31           C  
ATOM   3546  HA  ASP B  68      -5.121   4.383 -35.486  1.00 84.31           H  
ATOM   3547  C   ASP B  68      -5.468   2.347 -35.865  1.00 84.31           C  
ATOM   3548  CB  ASP B  68      -4.173   4.059 -37.354  1.00 84.31           C  
ATOM   3549  HB2 ASP B  68      -3.855   5.098 -37.272  1.00 84.31           H  
ATOM   3550  HB3 ASP B  68      -5.080   4.059 -37.957  1.00 84.31           H  
ATOM   3551  O   ASP B  68      -6.576   2.377 -36.402  1.00 84.31           O  
ATOM   3552  CG  ASP B  68      -3.063   3.311 -38.124  1.00 84.31           C  
ATOM   3553  OD1 ASP B  68      -2.236   2.609 -37.497  1.00 84.31           O  
ATOM   3554  OD2 ASP B  68      -3.011   3.519 -39.361  1.00 84.31           O  
ATOM   3555  N   ASP B  69      -5.082   1.299 -35.131  1.00 86.28           N  
ATOM   3556  H   ASP B  69      -4.180   1.350 -34.678  1.00 86.28           H  
ATOM   3557  CA  ASP B  69      -5.843   0.058 -34.917  1.00 86.28           C  
ATOM   3558  HA  ASP B  69      -6.436  -0.131 -35.811  1.00 86.28           H  
ATOM   3559  C   ASP B  69      -6.840   0.110 -33.736  1.00 86.28           C  
ATOM   3560  CB  ASP B  69      -4.850  -1.115 -34.777  1.00 86.28           C  
ATOM   3561  HB2 ASP B  69      -5.424  -2.041 -34.729  1.00 86.28           H  
ATOM   3562  HB3 ASP B  69      -4.235  -1.158 -35.676  1.00 86.28           H  
ATOM   3563  O   ASP B  69      -7.843  -0.605 -33.734  1.00 86.28           O  
ATOM   3564  CG  ASP B  69      -3.922  -1.048 -33.551  1.00 86.28           C  
ATOM   3565  OD1 ASP B  69      -3.802   0.040 -32.939  1.00 86.28           O  
ATOM   3566  OD2 ASP B  69      -3.329  -2.094 -33.218  1.00 86.28           O  
ATOM   3567  N   ARG B  70      -6.634   0.998 -32.751  1.00 86.48           N  
ATOM   3568  H   ARG B  70      -5.743   1.472 -32.785  1.00 86.48           H  
ATOM   3569  CA  ARG B  70      -7.470   1.109 -31.526  1.00 86.48           C  
ATOM   3570  HA  ARG B  70      -7.712   0.094 -31.211  1.00 86.48           H  
ATOM   3571  C   ARG B  70      -8.824   1.806 -31.738  1.00 86.48           C  
ATOM   3572  CB  ARG B  70      -6.663   1.774 -30.393  1.00 86.48           C  
ATOM   3573  HB2 ARG B  70      -6.487   2.822 -30.636  1.00 86.48           H  
ATOM   3574  HB3 ARG B  70      -7.238   1.719 -29.469  1.00 86.48           H  
ATOM   3575  O   ARG B  70      -9.647   1.915 -30.815  1.00 86.48           O  
ATOM   3576  CG  ARG B  70      -5.313   1.078 -30.183  1.00 86.48           C  
ATOM   3577  HG2 ARG B  70      -5.464   0.002 -30.095  1.00 86.48           H  
ATOM   3578  HG3 ARG B  70      -4.687   1.280 -31.052  1.00 86.48           H  
ATOM   3579  CD  ARG B  70      -4.549   1.577 -28.960  1.00 86.48           C  
ATOM   3580  HD2 ARG B  70      -5.113   1.330 -28.061  1.00 86.48           H  
ATOM   3581  HD3 ARG B  70      -4.437   2.659 -29.024  1.00 86.48           H  
ATOM   3582  NE  ARG B  70      -3.216   0.944 -28.922  1.00 86.48           N  
ATOM   3583  HE  ARG B  70      -2.920   0.474 -29.765  1.00 86.48           H  
ATOM   3584  NH1 ARG B  70      -2.673   1.548 -26.788  1.00 86.48           N  
ATOM   3585 HH11 ARG B  70      -3.609   1.870 -26.592  1.00 86.48           H  
ATOM   3586 HH12 ARG B  70      -2.044   1.438 -26.004  1.00 86.48           H  
ATOM   3587  NH2 ARG B  70      -1.195   0.427 -27.989  1.00 86.48           N  
ATOM   3588 HH21 ARG B  70      -0.892  -0.057 -28.822  1.00 86.48           H  
ATOM   3589 HH22 ARG B  70      -0.567   0.507 -27.203  1.00 86.48           H  
ATOM   3590  CZ  ARG B  70      -2.372   0.976 -27.909  1.00 86.48           C  
ATOM   3591  N   GLY B  71      -9.065   2.313 -32.948  1.00 82.60           N  
ATOM   3592  H   GLY B  71      -8.374   2.137 -33.663  1.00 82.60           H  
ATOM   3593  CA  GLY B  71     -10.271   3.067 -33.296  1.00 82.60           C  
ATOM   3594  HA2 GLY B  71     -10.233   3.312 -34.358  1.00 82.60           H  
ATOM   3595  HA3 GLY B  71     -11.152   2.451 -33.113  1.00 82.60           H  
ATOM   3596  C   GLY B  71     -10.416   4.377 -32.515  1.00 82.60           C  
ATOM   3597  O   GLY B  71     -11.530   4.749 -32.153  1.00 82.60           O  
ATOM   3598  N   TRP B  72      -9.306   5.040 -32.179  1.00 78.90           N  
ATOM   3599  H   TRP B  72      -8.416   4.689 -32.501  1.00 78.90           H  
ATOM   3600  CA  TRP B  72      -9.329   6.394 -31.614  1.00 78.90           C  
ATOM   3601  HA  TRP B  72     -10.117   6.466 -30.865  1.00 78.90           H  
ATOM   3602  C   TRP B  72      -9.634   7.406 -32.727  1.00 78.90           C  
ATOM   3603  CB  TRP B  72      -7.990   6.722 -30.939  1.00 78.90           C  
ATOM   3604  HB2 TRP B  72      -7.201   6.668 -31.689  1.00 78.90           H  
ATOM   3605  HB3 TRP B  72      -8.042   7.756 -30.598  1.00 78.90           H  
ATOM   3606  O   TRP B  72      -9.137   7.262 -33.844  1.00 78.90           O  
ATOM   3607  CG  TRP B  72      -7.558   5.896 -29.758  1.00 78.90           C  
ATOM   3608  CD1 TRP B  72      -8.189   4.824 -29.227  1.00 78.90           C  
ATOM   3609  HD1 TRP B  72      -9.114   4.398 -29.589  1.00 78.90           H  
ATOM   3610  CD2 TRP B  72      -6.373   6.097 -28.925  1.00 78.90           C  
ATOM   3611  CE2 TRP B  72      -6.338   5.087 -27.924  1.00 78.90           C  
ATOM   3612  CE3 TRP B  72      -5.340   7.055 -28.889  1.00 78.90           C  
ATOM   3613  HE3 TRP B  72      -5.367   7.867 -29.601  1.00 78.90           H  
ATOM   3614  NE1 TRP B  72      -7.476   4.348 -28.145  1.00 78.90           N  
ATOM   3615  HE1 TRP B  72      -7.792   3.592 -27.555  1.00 78.90           H  
ATOM   3616  CH2 TRP B  72      -4.287   5.973 -26.980  1.00 78.90           C  
ATOM   3617  HH2 TRP B  72      -3.509   5.947 -26.232  1.00 78.90           H  
ATOM   3618  CZ2 TRP B  72      -5.321   5.023 -26.964  1.00 78.90           C  
ATOM   3619  HZ2 TRP B  72      -5.367   4.274 -26.188  1.00 78.90           H  
ATOM   3620  CZ3 TRP B  72      -4.301   6.994 -27.942  1.00 78.90           C  
ATOM   3621  HZ3 TRP B  72      -3.527   7.748 -27.937  1.00 78.90           H  
ATOM   3622  N   VAL B  73     -10.437   8.435 -32.445  1.00 72.35           N  
ATOM   3623  H   VAL B  73     -10.806   8.547 -31.511  1.00 72.35           H  
ATOM   3624  CA  VAL B  73     -10.804   9.445 -33.450  1.00 72.35           C  
ATOM   3625  HA  VAL B  73     -10.964   8.934 -34.399  1.00 72.35           H  
ATOM   3626  C   VAL B  73      -9.662  10.466 -33.590  1.00 72.35           C  
ATOM   3627  CB  VAL B  73     -12.136  10.132 -33.099  1.00 72.35           C  
ATOM   3628  HB  VAL B  73     -12.009  10.692 -32.173  1.00 72.35           H  
ATOM   3629  O   VAL B  73      -9.349  11.153 -32.615  1.00 72.35           O  
ATOM   3630  CG1 VAL B  73     -12.562  11.106 -34.206  1.00 72.35           C  
ATOM   3631 HG11 VAL B  73     -11.832  11.910 -34.305  1.00 72.35           H  
ATOM   3632 HG12 VAL B  73     -12.665  10.582 -35.157  1.00 72.35           H  
ATOM   3633 HG13 VAL B  73     -13.517  11.559 -33.940  1.00 72.35           H  
ATOM   3634  CG2 VAL B  73     -13.270   9.112 -32.918  1.00 72.35           C  
ATOM   3635 HG21 VAL B  73     -13.057   8.464 -32.067  1.00 72.35           H  
ATOM   3636 HG22 VAL B  73     -13.393   8.510 -33.818  1.00 72.35           H  
ATOM   3637 HG23 VAL B  73     -14.198   9.639 -32.695  1.00 72.35           H  
ATOM   3638  N   PRO B  74      -9.035  10.626 -34.776  1.00 65.58           N  
ATOM   3639  CA  PRO B  74      -7.894  11.534 -34.935  1.00 65.58           C  
ATOM   3640  HA  PRO B  74      -7.095  11.205 -34.270  1.00 65.58           H  
ATOM   3641  C   PRO B  74      -8.223  12.995 -34.611  1.00 65.58           C  
ATOM   3642  CB  PRO B  74      -7.429  11.369 -36.385  1.00 65.58           C  
ATOM   3643  HB2 PRO B  74      -7.948  12.078 -37.030  1.00 65.58           H  
ATOM   3644  HB3 PRO B  74      -6.349  11.489 -36.476  1.00 65.58           H  
ATOM   3645  O   PRO B  74      -7.392  13.695 -34.037  1.00 65.58           O  
ATOM   3646  CG  PRO B  74      -7.874   9.950 -36.730  1.00 65.58           C  
ATOM   3647  HG2 PRO B  74      -7.164   9.230 -36.324  1.00 65.58           H  
ATOM   3648  HG3 PRO B  74      -7.997   9.812 -37.805  1.00 65.58           H  
ATOM   3649  CD  PRO B  74      -9.203   9.836 -35.989  1.00 65.58           C  
ATOM   3650  HD2 PRO B  74      -9.408   8.786 -35.780  1.00 65.58           H  
ATOM   3651  HD3 PRO B  74     -10.005  10.264 -36.591  1.00 65.58           H  
ATOM   3652  N   ASP B  75      -9.441  13.437 -34.927  1.00 63.02           N  
ATOM   3653  H   ASP B  75     -10.046  12.836 -35.469  1.00 63.02           H  
ATOM   3654  CA  ASP B  75      -9.890  14.813 -34.695  1.00 63.02           C  
ATOM   3655  HA  ASP B  75      -9.145  15.498 -35.099  1.00 63.02           H  
ATOM   3656  C   ASP B  75     -10.039  15.129 -33.193  1.00 63.02           C  
ATOM   3657  CB  ASP B  75     -11.214  15.058 -35.445  1.00 63.02           C  
ATOM   3658  HB2 ASP B  75     -11.960  14.355 -35.076  1.00 63.02           H  
ATOM   3659  HB3 ASP B  75     -11.560  16.064 -35.207  1.00 63.02           H  
ATOM   3660  O   ASP B  75      -9.718  16.237 -32.770  1.00 63.02           O  
ATOM   3661  CG  ASP B  75     -11.126  14.938 -36.977  1.00 63.02           C  
ATOM   3662  OD1 ASP B  75     -10.000  14.898 -37.524  1.00 63.02           O  
ATOM   3663  OD2 ASP B  75     -12.206  14.868 -37.606  1.00 63.02           O  
ATOM   3664  N   GLU B  76     -10.449  14.157 -32.366  1.00 64.02           N  
ATOM   3665  H   GLU B  76     -10.642  13.244 -32.752  1.00 64.02           H  
ATOM   3666  CA  GLU B  76     -10.556  14.318 -30.904  1.00 64.02           C  
ATOM   3667  HA  GLU B  76     -11.095  15.240 -30.683  1.00 64.02           H  
ATOM   3668  C   GLU B  76      -9.175  14.431 -30.239  1.00 64.02           C  
ATOM   3669  CB  GLU B  76     -11.333  13.140 -30.290  1.00 64.02           C  
ATOM   3670  HB2 GLU B  76     -10.834  12.209 -30.561  1.00 64.02           H  
ATOM   3671  HB3 GLU B  76     -11.311  13.238 -29.204  1.00 64.02           H  
ATOM   3672  O   GLU B  76      -8.992  15.209 -29.300  1.00 64.02           O  
ATOM   3673  CG  GLU B  76     -12.802  13.095 -30.740  1.00 64.02           C  
ATOM   3674  HG2 GLU B  76     -12.845  13.010 -31.826  1.00 64.02           H  
ATOM   3675  HG3 GLU B  76     -13.274  14.037 -30.463  1.00 64.02           H  
ATOM   3676  CD  GLU B  76     -13.589  11.926 -30.121  1.00 64.02           C  
ATOM   3677  OE1 GLU B  76     -14.827  12.077 -30.015  1.00 64.02           O  
ATOM   3678  OE2 GLU B  76     -12.967  10.886 -29.803  1.00 64.02           O  
ATOM   3679  N   LEU B  77      -8.184  13.703 -30.767  1.00 65.73           N  
ATOM   3680  H   LEU B  77      -8.420  13.078 -31.524  1.00 65.73           H  
ATOM   3681  CA  LEU B  77      -6.781  13.822 -30.364  1.00 65.73           C  
ATOM   3682  HA  LEU B  77      -6.717  13.769 -29.277  1.00 65.73           H  
ATOM   3683  C   LEU B  77      -6.203  15.180 -30.790  1.00 65.73           C  
ATOM   3684  CB  LEU B  77      -5.980  12.658 -30.975  1.00 65.73           C  
ATOM   3685  HB2 LEU B  77      -4.915  12.850 -30.849  1.00 65.73           H  
ATOM   3686  HB3 LEU B  77      -6.182  12.634 -32.046  1.00 65.73           H  
ATOM   3687  O   LEU B  77      -5.631  15.885 -29.958  1.00 65.73           O  
ATOM   3688  CG  LEU B  77      -6.314  11.284 -30.364  1.00 65.73           C  
ATOM   3689  HG  LEU B  77      -7.382  11.210 -30.156  1.00 65.73           H  
ATOM   3690  CD1 LEU B  77      -5.951  10.189 -31.365  1.00 65.73           C  
ATOM   3691 HD11 LEU B  77      -6.249   9.218 -30.970  1.00 65.73           H  
ATOM   3692 HD12 LEU B  77      -4.881  10.197 -31.572  1.00 65.73           H  
ATOM   3693 HD13 LEU B  77      -6.506  10.343 -32.291  1.00 65.73           H  
ATOM   3694  CD2 LEU B  77      -5.531  11.060 -29.067  1.00 65.73           C  
ATOM   3695 HD21 LEU B  77      -5.777  10.083 -28.650  1.00 65.73           H  
ATOM   3696 HD22 LEU B  77      -4.458  11.105 -29.255  1.00 65.73           H  
ATOM   3697 HD23 LEU B  77      -5.801  11.822 -28.336  1.00 65.73           H  
ATOM   3698  N   MET B  78      -6.385  15.582 -32.056  1.00 57.52           N  
ATOM   3699  H   MET B  78      -6.889  14.972 -32.685  1.00 57.52           H  
ATOM   3700  CA  MET B  78      -5.878  16.864 -32.570  1.00 57.52           C  
ATOM   3701  HA  MET B  78      -4.804  16.914 -32.390  1.00 57.52           H  
ATOM   3702  C   MET B  78      -6.490  18.067 -31.852  1.00 57.52           C  
ATOM   3703  CB  MET B  78      -6.122  17.006 -34.080  1.00 57.52           C  
ATOM   3704  HB2 MET B  78      -5.914  18.038 -34.361  1.00 57.52           H  
ATOM   3705  HB3 MET B  78      -7.162  16.787 -34.323  1.00 57.52           H  
ATOM   3706  O   MET B  78      -5.766  19.008 -31.537  1.00 57.52           O  
ATOM   3707  CG  MET B  78      -5.194  16.111 -34.900  1.00 57.52           C  
ATOM   3708  HG2 MET B  78      -4.198  16.151 -34.458  1.00 57.52           H  
ATOM   3709  HG3 MET B  78      -5.542  15.079 -34.846  1.00 57.52           H  
ATOM   3710  SD  MET B  78      -5.054  16.604 -36.639  1.00 57.52           S  
ATOM   3711  CE  MET B  78      -3.851  15.372 -37.177  1.00 57.52           C  
ATOM   3712  HE1 MET B  78      -2.937  15.490 -36.595  1.00 57.52           H  
ATOM   3713  HE2 MET B  78      -3.635  15.519 -38.235  1.00 57.52           H  
ATOM   3714  HE3 MET B  78      -4.263  14.376 -37.017  1.00 57.52           H  
ATOM   3715  N   ALA B  79      -7.787  18.028 -31.534  1.00 45.02           N  
ATOM   3716  H   ALA B  79      -8.341  17.246 -31.852  1.00 45.02           H  
ATOM   3717  CA  ALA B  79      -8.480  19.097 -30.812  1.00 45.02           C  
ATOM   3718  HA  ALA B  79      -8.288  20.035 -31.332  1.00 45.02           H  
ATOM   3719  C   ALA B  79      -8.003  19.305 -29.359  1.00 45.02           C  
ATOM   3720  CB  ALA B  79      -9.986  18.814 -30.868  1.00 45.02           C  
ATOM   3721  HB1 ALA B  79     -10.312  18.741 -31.906  1.00 45.02           H  
ATOM   3722  HB2 ALA B  79     -10.529  19.625 -30.383  1.00 45.02           H  
ATOM   3723  HB3 ALA B  79     -10.207  17.879 -30.355  1.00 45.02           H  
ATOM   3724  O   ALA B  79      -8.457  20.245 -28.709  1.00 45.02           O  
ATOM   3725  N   SER B  80      -7.109  18.454 -28.838  1.00 48.12           N  
ATOM   3726  H   SER B  80      -6.785  17.688 -29.411  1.00 48.12           H  
ATOM   3727  CA  SER B  80      -6.499  18.639 -27.514  1.00 48.12           C  
ATOM   3728  HA  SER B  80      -7.184  19.231 -26.907  1.00 48.12           H  
ATOM   3729  C   SER B  80      -5.174  19.420 -27.534  1.00 48.12           C  
ATOM   3730  CB  SER B  80      -6.357  17.287 -26.814  1.00 48.12           C  
ATOM   3731  HB2 SER B  80      -6.164  17.456 -25.755  1.00 48.12           H  
ATOM   3732  HB3 SER B  80      -7.291  16.734 -26.912  1.00 48.12           H  
ATOM   3733  O   SER B  80      -4.743  19.899 -26.487  1.00 48.12           O  
ATOM   3734  OG  SER B  80      -5.305  16.517 -27.359  1.00 48.12           O  
ATOM   3735  HG  SER B  80      -5.494  16.314 -28.278  1.00 48.12           H  
ATOM   3736  N   ASP B  81      -4.545  19.602 -28.703  1.00 47.18           N  
ATOM   3737  H   ASP B  81      -4.967  19.215 -29.536  1.00 47.18           H  
ATOM   3738  CA  ASP B  81      -3.471  20.586 -28.911  1.00 47.18           C  
ATOM   3739  HA  ASP B  81      -2.847  20.629 -28.019  1.00 47.18           H  
ATOM   3740  C   ASP B  81      -4.098  21.974 -29.137  1.00 47.18           C  
ATOM   3741  CB  ASP B  81      -2.581  20.141 -30.098  1.00 47.18           C  
ATOM   3742  HB2 ASP B  81      -2.141  19.174 -29.856  1.00 47.18           H  
ATOM   3743  HB3 ASP B  81      -3.219  20.005 -30.971  1.00 47.18           H  
ATOM   3744  O   ASP B  81      -4.998  22.130 -29.963  1.00 47.18           O  
ATOM   3745  CG  ASP B  81      -1.444  21.106 -30.493  1.00 47.18           C  
ATOM   3746  OD1 ASP B  81      -1.240  22.132 -29.805  1.00 47.18           O  
ATOM   3747  OD2 ASP B  81      -0.804  20.859 -31.543  1.00 47.18           O  
ATOM   3748  N   ALA B  82      -3.590  23.011 -28.465  1.00 46.93           N  
ATOM   3749  H   ALA B  82      -2.786  22.836 -27.879  1.00 46.93           H  
ATOM   3750  CA  ALA B  82      -4.037  24.395 -28.643  1.00 46.93           C  
ATOM   3751  HA  ALA B  82      -5.098  24.446 -28.399  1.00 46.93           H  
ATOM   3752  C   ALA B  82      -3.879  24.916 -30.090  1.00 46.93           C  
ATOM   3753  CB  ALA B  82      -3.262  25.274 -27.652  1.00 46.93           C  
ATOM   3754  HB1 ALA B  82      -3.432  24.919 -26.636  1.00 46.93           H  
ATOM   3755  HB2 ALA B  82      -3.608  26.304 -27.730  1.00 46.93           H  
ATOM   3756  HB3 ALA B  82      -2.196  25.233 -27.876  1.00 46.93           H  
ATOM   3757  O   ALA B  82      -4.524  25.895 -30.469  1.00 46.93           O  
ATOM   3758  N   ALA B  83      -3.033  24.274 -30.907  1.00 44.54           N  
ATOM   3759  H   ALA B  83      -2.485  23.522 -30.514  1.00 44.54           H  
ATOM   3760  CA  ALA B  83      -2.895  24.555 -32.335  1.00 44.54           C  
ATOM   3761  HA  ALA B  83      -3.182  25.591 -32.514  1.00 44.54           H  
ATOM   3762  C   ALA B  83      -3.797  23.693 -33.247  1.00 44.54           C  
ATOM   3763  CB  ALA B  83      -1.414  24.415 -32.705  1.00 44.54           C  
ATOM   3764  HB1 ALA B  83      -1.094  23.384 -32.557  1.00 44.54           H  
ATOM   3765  HB2 ALA B  83      -0.813  25.067 -32.071  1.00 44.54           H  
ATOM   3766  HB3 ALA B  83      -1.265  24.690 -33.749  1.00 44.54           H  
ATOM   3767  O   ALA B  83      -3.838  23.953 -34.451  1.00 44.54           O  
ATOM   3768  N   GLY B  84      -4.481  22.666 -32.727  1.00 50.01           N  
ATOM   3769  H   GLY B  84      -4.434  22.523 -31.728  1.00 50.01           H  
ATOM   3770  CA  GLY B  84      -5.473  21.850 -33.443  1.00 50.01           C  
ATOM   3771  HA2 GLY B  84      -5.871  21.111 -32.747  1.00 50.01           H  
ATOM   3772  HA3 GLY B  84      -6.300  22.494 -33.745  1.00 50.01           H  
ATOM   3773  C   GLY B  84      -4.985  21.103 -34.695  1.00 50.01           C  
ATOM   3774  O   GLY B  84      -5.805  20.723 -35.526  1.00 50.01           O  
ATOM   3775  N   THR B  85      -3.668  20.978 -34.909  1.00 48.11           N  
ATOM   3776  H   THR B  85      -3.053  21.326 -34.187  1.00 48.11           H  
ATOM   3777  CA  THR B  85      -3.093  20.673 -36.241  1.00 48.11           C  
ATOM   3778  HA  THR B  85      -3.867  20.218 -36.859  1.00 48.11           H  
ATOM   3779  C   THR B  85      -1.948  19.659 -36.256  1.00 48.11           C  
ATOM   3780  CB  THR B  85      -2.625  21.957 -36.955  1.00 48.11           C  
ATOM   3781  HB  THR B  85      -1.947  21.696 -37.768  1.00 48.11           H  
ATOM   3782  O   THR B  85      -1.470  19.305 -37.336  1.00 48.11           O  
ATOM   3783  CG2 THR B  85      -3.781  22.741 -37.570  1.00 48.11           C  
ATOM   3784 HG21 THR B  85      -4.277  22.124 -38.320  1.00 48.11           H  
ATOM   3785 HG22 THR B  85      -3.400  23.645 -38.045  1.00 48.11           H  
ATOM   3786 HG23 THR B  85      -4.508  23.014 -36.806  1.00 48.11           H  
ATOM   3787  OG1 THR B  85      -1.948  22.831 -36.078  1.00 48.11           O  
ATOM   3788  HG1 THR B  85      -2.627  23.246 -35.542  1.00 48.11           H  
ATOM   3789  N   ARG B  86      -1.490  19.168 -35.099  1.00 55.85           N  
ATOM   3790  H   ARG B  86      -1.950  19.442 -34.242  1.00 55.85           H  
ATOM   3791  CA  ARG B  86      -0.439  18.142 -35.009  1.00 55.85           C  
ATOM   3792  HA  ARG B  86       0.059  18.044 -35.974  1.00 55.85           H  
ATOM   3793  C   ARG B  86      -1.038  16.785 -34.667  1.00 55.85           C  
ATOM   3794  CB  ARG B  86       0.611  18.536 -33.964  1.00 55.85           C  
ATOM   3795  HB2 ARG B  86       1.347  17.736 -33.888  1.00 55.85           H  
ATOM   3796  HB3 ARG B  86       0.128  18.647 -32.993  1.00 55.85           H  
ATOM   3797  O   ARG B  86      -1.932  16.693 -33.833  1.00 55.85           O  
ATOM   3798  CG  ARG B  86       1.326  19.840 -34.328  1.00 55.85           C  
ATOM   3799  HG2 ARG B  86       0.613  20.664 -34.326  1.00 55.85           H  
ATOM   3800  HG3 ARG B  86       1.775  19.750 -35.318  1.00 55.85           H  
ATOM   3801  CD  ARG B  86       2.415  20.119 -33.294  1.00 55.85           C  
ATOM   3802  HD2 ARG B  86       3.135  19.301 -33.315  1.00 55.85           H  
ATOM   3803  HD3 ARG B  86       1.951  20.155 -32.309  1.00 55.85           H  
ATOM   3804  NE  ARG B  86       3.083  21.404 -33.561  1.00 55.85           N  
ATOM   3805  HE  ARG B  86       2.546  22.071 -34.096  1.00 55.85           H  
ATOM   3806  NH1 ARG B  86       4.907  21.044 -32.217  1.00 55.85           N  
ATOM   3807 HH11 ARG B  86       4.543  20.126 -32.005  1.00 55.85           H  
ATOM   3808 HH12 ARG B  86       5.749  21.361 -31.759  1.00 55.85           H  
ATOM   3809  NH2 ARG B  86       4.649  23.018 -33.232  1.00 55.85           N  
ATOM   3810 HH21 ARG B  86       4.078  23.655 -33.769  1.00 55.85           H  
ATOM   3811 HH22 ARG B  86       5.480  23.334 -32.753  1.00 55.85           H  
ATOM   3812  CZ  ARG B  86       4.207  21.812 -33.006  1.00 55.85           C  
ATOM   3813  N   ARG B  87      -0.498  15.715 -35.259  1.00 64.37           N  
ATOM   3814  H   ARG B  87       0.275  15.860 -35.893  1.00 64.37           H  
ATOM   3815  CA  ARG B  87      -0.727  14.356 -34.749  1.00 64.37           C  
ATOM   3816  HA  ARG B  87      -1.796  14.199 -34.607  1.00 64.37           H  
ATOM   3817  C   ARG B  87      -0.068  14.235 -33.375  1.00 64.37           C  
ATOM   3818  CB  ARG B  87      -0.183  13.296 -35.724  1.00 64.37           C  
ATOM   3819  HB2 ARG B  87       0.825  13.561 -36.043  1.00 64.37           H  
ATOM   3820  HB3 ARG B  87      -0.129  12.339 -35.204  1.00 64.37           H  
ATOM   3821  O   ARG B  87       1.092  14.619 -33.218  1.00 64.37           O  
ATOM   3822  CG  ARG B  87      -1.097  13.131 -36.947  1.00 64.37           C  
ATOM   3823  HG2 ARG B  87      -2.094  12.864 -36.598  1.00 64.37           H  
ATOM   3824  HG3 ARG B  87      -1.150  14.068 -37.502  1.00 64.37           H  
ATOM   3825  CD  ARG B  87      -0.585  12.026 -37.877  1.00 64.37           C  
ATOM   3826  HD2 ARG B  87      -0.294  11.175 -37.262  1.00 64.37           H  
ATOM   3827  HD3 ARG B  87       0.292  12.385 -38.415  1.00 64.37           H  
ATOM   3828  NE  ARG B  87      -1.616  11.594 -38.840  1.00 64.37           N  
ATOM   3829  HE  ARG B  87      -2.404  12.210 -38.977  1.00 64.37           H  
ATOM   3830  NH1 ARG B  87      -0.706   9.528 -39.339  1.00 64.37           N  
ATOM   3831 HH11 ARG B  87      -0.806   8.568 -39.638  1.00 64.37           H  
ATOM   3832 HH12 ARG B  87       0.134   9.737 -38.818  1.00 64.37           H  
ATOM   3833  NH2 ARG B  87      -2.717  10.051 -40.095  1.00 64.37           N  
ATOM   3834 HH21 ARG B  87      -2.763   9.097 -40.424  1.00 64.37           H  
ATOM   3835 HH22 ARG B  87      -3.542  10.633 -40.089  1.00 64.37           H  
ATOM   3836  CZ  ARG B  87      -1.661  10.404 -39.418  1.00 64.37           C  
ATOM   3837  N   ALA B  88      -0.798  13.705 -32.398  1.00 75.27           N  
ATOM   3838  H   ALA B  88      -1.751  13.427 -32.585  1.00 75.27           H  
ATOM   3839  CA  ALA B  88      -0.227  13.374 -31.099  1.00 75.27           C  
ATOM   3840  HA  ALA B  88       0.234  14.272 -30.688  1.00 75.27           H  
ATOM   3841  C   ALA B  88       0.878  12.309 -31.256  1.00 75.27           C  
ATOM   3842  CB  ALA B  88      -1.354  12.949 -30.151  1.00 75.27           C  
ATOM   3843  HB1 ALA B  88      -1.891  12.092 -30.557  1.00 75.27           H  
ATOM   3844  HB2 ALA B  88      -2.053  13.774 -30.012  1.00 75.27           H  
ATOM   3845  HB3 ALA B  88      -0.938  12.678 -29.181  1.00 75.27           H  
ATOM   3846  O   ALA B  88       0.846  11.497 -32.182  1.00 75.27           O  
ATOM   3847  N   HIS B  89       1.869  12.348 -30.369  1.00 87.79           N  
ATOM   3848  H   HIS B  89       1.824  13.013 -29.610  1.00 87.79           H  
ATOM   3849  CA  HIS B  89       3.016  11.440 -30.366  1.00 87.79           C  
ATOM   3850  HA  HIS B  89       2.839  10.623 -31.066  1.00 87.79           H  
ATOM   3851  C   HIS B  89       3.186  10.838 -28.969  1.00 87.79           C  
ATOM   3852  CB  HIS B  89       4.286  12.186 -30.802  1.00 87.79           C  
ATOM   3853  HB2 HIS B  89       4.341  13.141 -30.280  1.00 87.79           H  
ATOM   3854  HB3 HIS B  89       5.147  11.591 -30.497  1.00 87.79           H  
ATOM   3855  O   HIS B  89       3.022  11.536 -27.968  1.00 87.79           O  
ATOM   3856  CG  HIS B  89       4.418  12.430 -32.285  1.00 87.79           C  
ATOM   3857  CD2 HIS B  89       5.431  11.963 -33.079  1.00 87.79           C  
ATOM   3858  HD2 HIS B  89       6.253  11.344 -32.749  1.00 87.79           H  
ATOM   3859  ND1 HIS B  89       3.598  13.189 -33.091  1.00 87.79           N  
ATOM   3860  HD1 HIS B  89       2.736  13.644 -32.827  1.00 87.79           H  
ATOM   3861  CE1 HIS B  89       4.094  13.155 -34.338  1.00 87.79           C  
ATOM   3862  HE1 HIS B  89       3.633  13.614 -35.201  1.00 87.79           H  
ATOM   3863  NE2 HIS B  89       5.229  12.440 -34.378  1.00 87.79           N  
ATOM   3864  N   GLY B  90       3.522   9.552 -28.896  1.00 92.00           N  
ATOM   3865  H   GLY B  90       3.726   9.065 -29.757  1.00 92.00           H  
ATOM   3866  CA  GLY B  90       3.641   8.793 -27.651  1.00 92.00           C  
ATOM   3867  HA2 GLY B  90       4.122   9.403 -26.886  1.00 92.00           H  
ATOM   3868  HA3 GLY B  90       2.647   8.519 -27.298  1.00 92.00           H  
ATOM   3869  C   GLY B  90       4.459   7.516 -27.829  1.00 92.00           C  
ATOM   3870  O   GLY B  90       5.107   7.321 -28.854  1.00 92.00           O  
ATOM   3871  N   ASN B  91       4.448   6.650 -26.817  1.00 96.51           N  
ATOM   3872  H   ASN B  91       3.910   6.881 -25.994  1.00 96.51           H  
ATOM   3873  CA  ASN B  91       5.288   5.453 -26.762  1.00 96.51           C  
ATOM   3874  HA  ASN B  91       5.785   5.301 -27.721  1.00 96.51           H  
ATOM   3875  C   ASN B  91       4.407   4.230 -26.487  1.00 96.51           C  
ATOM   3876  CB  ASN B  91       6.382   5.653 -25.698  1.00 96.51           C  
ATOM   3877  HB2 ASN B  91       7.029   4.776 -25.684  1.00 96.51           H  
ATOM   3878  HB3 ASN B  91       5.933   5.751 -24.710  1.00 96.51           H  
ATOM   3879  O   ASN B  91       3.922   4.043 -25.373  1.00 96.51           O  
ATOM   3880  CG  ASN B  91       7.248   6.867 -25.963  1.00 96.51           C  
ATOM   3881  ND2 ASN B  91       6.800   8.033 -25.551  1.00 96.51           N  
ATOM   3882 HD21 ASN B  91       7.279   8.861 -25.874  1.00 96.51           H  
ATOM   3883 HD22 ASN B  91       5.893   8.079 -25.109  1.00 96.51           H  
ATOM   3884  OD1 ASN B  91       8.309   6.775 -26.561  1.00 96.51           O  
ATOM   3885  N   PHE B  92       4.179   3.409 -27.509  1.00 96.12           N  
ATOM   3886  H   PHE B  92       4.641   3.587 -28.389  1.00 96.12           H  
ATOM   3887  CA  PHE B  92       3.168   2.349 -27.485  1.00 96.12           C  
ATOM   3888  HA  PHE B  92       2.608   2.401 -26.552  1.00 96.12           H  
ATOM   3889  C   PHE B  92       3.806   0.960 -27.549  1.00 96.12           C  
ATOM   3890  CB  PHE B  92       2.167   2.589 -28.623  1.00 96.12           C  
ATOM   3891  HB2 PHE B  92       2.683   2.496 -29.578  1.00 96.12           H  
ATOM   3892  HB3 PHE B  92       1.404   1.810 -28.587  1.00 96.12           H  
ATOM   3893  O   PHE B  92       4.849   0.777 -28.183  1.00 96.12           O  
ATOM   3894  CG  PHE B  92       1.485   3.946 -28.557  1.00 96.12           C  
ATOM   3895  CD1 PHE B  92       0.293   4.103 -27.824  1.00 96.12           C  
ATOM   3896  HD1 PHE B  92      -0.140   3.258 -27.311  1.00 96.12           H  
ATOM   3897  CD2 PHE B  92       2.045   5.056 -29.222  1.00 96.12           C  
ATOM   3898  HD2 PHE B  92       2.949   4.946 -29.802  1.00 96.12           H  
ATOM   3899  CE1 PHE B  92      -0.344   5.357 -27.774  1.00 96.12           C  
ATOM   3900  HE1 PHE B  92      -1.272   5.468 -27.233  1.00 96.12           H  
ATOM   3901  CE2 PHE B  92       1.415   6.311 -29.161  1.00 96.12           C  
ATOM   3902  HE2 PHE B  92       1.836   7.146 -29.702  1.00 96.12           H  
ATOM   3903  CZ  PHE B  92       0.216   6.460 -28.443  1.00 96.12           C  
ATOM   3904  HZ  PHE B  92      -0.287   7.416 -28.426  1.00 96.12           H  
ATOM   3905  N   MET B  93       3.182  -0.026 -26.903  1.00 96.14           N  
ATOM   3906  H   MET B  93       2.291   0.176 -26.474  1.00 96.14           H  
ATOM   3907  CA  MET B  93       3.594  -1.425 -27.029  1.00 96.14           C  
ATOM   3908  HA  MET B  93       4.683  -1.476 -27.016  1.00 96.14           H  
ATOM   3909  C   MET B  93       3.116  -1.999 -28.367  1.00 96.14           C  
ATOM   3910  CB  MET B  93       3.073  -2.274 -25.861  1.00 96.14           C  
ATOM   3911  HB2 MET B  93       2.003  -2.106 -25.737  1.00 96.14           H  
ATOM   3912  HB3 MET B  93       3.233  -3.326 -26.097  1.00 96.14           H  
ATOM   3913  O   MET B  93       1.945  -1.863 -28.734  1.00 96.14           O  
ATOM   3914  CG  MET B  93       3.797  -1.968 -24.547  1.00 96.14           C  
ATOM   3915  HG2 MET B  93       3.539  -0.961 -24.219  1.00 96.14           H  
ATOM   3916  HG3 MET B  93       4.871  -2.000 -24.731  1.00 96.14           H  
ATOM   3917  SD  MET B  93       3.439  -3.136 -23.206  1.00 96.14           S  
ATOM   3918  CE  MET B  93       1.669  -2.871 -22.960  1.00 96.14           C  
ATOM   3919  HE1 MET B  93       1.120  -3.172 -23.852  1.00 96.14           H  
ATOM   3920  HE2 MET B  93       1.332  -3.471 -22.114  1.00 96.14           H  
ATOM   3921  HE3 MET B  93       1.482  -1.818 -22.751  1.00 96.14           H  
ATOM   3922  N   ALA B  94       4.013  -2.689 -29.073  1.00 92.12           N  
ATOM   3923  H   ALA B  94       4.939  -2.811 -28.688  1.00 92.12           H  
ATOM   3924  CA  ALA B  94       3.624  -3.561 -30.177  1.00 92.12           C  
ATOM   3925  HA  ALA B  94       3.012  -2.994 -30.879  1.00 92.12           H  
ATOM   3926  C   ALA B  94       2.786  -4.727 -29.625  1.00 92.12           C  
ATOM   3927  CB  ALA B  94       4.885  -4.045 -30.903  1.00 92.12           C  
ATOM   3928  HB1 ALA B  94       5.450  -3.192 -31.281  1.00 92.12           H  
ATOM   3929  HB2 ALA B  94       4.603  -4.680 -31.742  1.00 92.12           H  
ATOM   3930  HB3 ALA B  94       5.510  -4.622 -30.221  1.00 92.12           H  
ATOM   3931  O   ALA B  94       3.087  -5.237 -28.547  1.00 92.12           O  
ATOM   3932  N   GLY B  95       1.725  -5.123 -30.332  1.00 91.12           N  
ATOM   3933  H   GLY B  95       1.530  -4.688 -31.223  1.00 91.12           H  
ATOM   3934  CA  GLY B  95       0.858  -6.226 -29.903  1.00 91.12           C  
ATOM   3935  HA2 GLY B  95       0.101  -6.387 -30.671  1.00 91.12           H  
ATOM   3936  HA3 GLY B  95       1.445  -7.140 -29.816  1.00 91.12           H  
ATOM   3937  C   GLY B  95       0.128  -5.994 -28.574  1.00 91.12           C  
ATOM   3938  O   GLY B  95      -0.228  -6.949 -27.893  1.00 91.12           O  
ATOM   3939  N   ALA B  96      -0.122  -4.738 -28.172  1.00 92.50           N  
ATOM   3940  H   ALA B  96       0.259  -3.978 -28.716  1.00 92.50           H  
ATOM   3941  CA  ALA B  96      -0.787  -4.427 -26.898  1.00 92.50           C  
ATOM   3942  HA  ALA B  96      -0.145  -4.771 -26.086  1.00 92.50           H  
ATOM   3943  C   ALA B  96      -2.160  -5.119 -26.730  1.00 92.50           C  
ATOM   3944  CB  ALA B  96      -0.937  -2.904 -26.792  1.00 92.50           C  
ATOM   3945  HB1 ALA B  96       0.034  -2.422 -26.899  1.00 92.50           H  
ATOM   3946  HB2 ALA B  96      -1.606  -2.539 -27.572  1.00 92.50           H  
ATOM   3947  HB3 ALA B  96      -1.351  -2.647 -25.817  1.00 92.50           H  
ATOM   3948  O   ALA B  96      -2.564  -5.426 -25.607  1.00 92.50           O  
ATOM   3949  N   GLY B  97      -2.861  -5.373 -27.842  1.00 92.51           N  
ATOM   3950  H   GLY B  97      -2.436  -5.124 -28.723  1.00 92.51           H  
ATOM   3951  CA  GLY B  97      -4.131  -6.101 -27.892  1.00 92.51           C  
ATOM   3952  HA2 GLY B  97      -4.718  -5.706 -28.721  1.00 92.51           H  
ATOM   3953  HA3 GLY B  97      -4.681  -5.927 -26.968  1.00 92.51           H  
ATOM   3954  C   GLY B  97      -4.021  -7.619 -28.095  1.00 92.51           C  
ATOM   3955  O   GLY B  97      -5.059  -8.279 -28.026  1.00 92.51           O  
ATOM   3956  N   ASP B  98      -2.822  -8.167 -28.315  1.00 94.94           N  
ATOM   3957  H   ASP B  98      -1.996  -7.589 -28.258  1.00 94.94           H  
ATOM   3958  CA  ASP B  98      -2.584  -9.601 -28.527  1.00 94.94           C  
ATOM   3959  HA  ASP B  98      -3.416 -10.006 -29.104  1.00 94.94           H  
ATOM   3960  C   ASP B  98      -2.522 -10.360 -27.189  1.00 94.94           C  
ATOM   3961  CB  ASP B  98      -1.301  -9.829 -29.351  1.00 94.94           C  
ATOM   3962  HB2 ASP B  98      -1.146 -10.903 -29.457  1.00 94.94           H  
ATOM   3963  HB3 ASP B  98      -0.448  -9.426 -28.806  1.00 94.94           H  
ATOM   3964  O   ASP B  98      -2.128  -9.798 -26.164  1.00 94.94           O  
ATOM   3965  CG  ASP B  98      -1.351  -9.218 -30.758  1.00 94.94           C  
ATOM   3966  OD1 ASP B  98      -2.448  -9.225 -31.361  1.00 94.94           O  
ATOM   3967  OD2 ASP B  98      -0.287  -8.764 -31.235  1.00 94.94           O  
ATOM   3968  N   PHE B  99      -2.967 -11.624 -27.181  1.00 97.09           N  
ATOM   3969  H   PHE B  99      -3.272 -12.031 -28.053  1.00 97.09           H  
ATOM   3970  CA  PHE B  99      -3.028 -12.479 -25.985  1.00 97.09           C  
ATOM   3971  HA  PHE B  99      -2.084 -12.416 -25.445  1.00 97.09           H  
ATOM   3972  C   PHE B  99      -3.302 -13.951 -26.353  1.00 97.09           C  
ATOM   3973  CB  PHE B  99      -4.175 -11.960 -25.097  1.00 97.09           C  
ATOM   3974  HB2 PHE B  99      -5.102 -12.003 -25.669  1.00 97.09           H  
ATOM   3975  HB3 PHE B  99      -3.992 -10.911 -24.863  1.00 97.09           H  
ATOM   3976  O   PHE B  99      -4.260 -14.222 -27.084  1.00 97.09           O  
ATOM   3977  CG  PHE B  99      -4.373 -12.676 -23.778  1.00 97.09           C  
ATOM   3978  CD1 PHE B  99      -5.617 -13.254 -23.462  1.00 97.09           C  
ATOM   3979  HD1 PHE B  99      -6.420 -13.233 -24.185  1.00 97.09           H  
ATOM   3980  CD2 PHE B  99      -3.333 -12.705 -22.833  1.00 97.09           C  
ATOM   3981  HD2 PHE B  99      -2.377 -12.257 -23.064  1.00 97.09           H  
ATOM   3982  CE1 PHE B  99      -5.816 -13.862 -22.210  1.00 97.09           C  
ATOM   3983  HE1 PHE B  99      -6.768 -14.314 -21.973  1.00 97.09           H  
ATOM   3984  CE2 PHE B  99      -3.525 -13.322 -21.588  1.00 97.09           C  
ATOM   3985  HE2 PHE B  99      -2.712 -13.362 -20.878  1.00 97.09           H  
ATOM   3986  CZ  PHE B  99      -4.764 -13.904 -21.278  1.00 97.09           C  
ATOM   3987  HZ  PHE B  99      -4.892 -14.399 -20.327  1.00 97.09           H  
ATOM   3988  N   ASP B 100      -2.548 -14.913 -25.809  1.00 97.13           N  
ATOM   3989  H   ASP B 100      -1.805 -14.641 -25.182  1.00 97.13           H  
ATOM   3990  CA  ASP B 100      -2.871 -16.346 -25.926  1.00 97.13           C  
ATOM   3991  HA  ASP B 100      -3.338 -16.500 -26.899  1.00 97.13           H  
ATOM   3992  C   ASP B 100      -3.913 -16.755 -24.873  1.00 97.13           C  
ATOM   3993  CB  ASP B 100      -1.625 -17.250 -25.932  1.00 97.13           C  
ATOM   3994  HB2 ASP B 100      -0.899 -16.834 -26.631  1.00 97.13           H  
ATOM   3995  HB3 ASP B 100      -1.172 -17.262 -24.941  1.00 97.13           H  
ATOM   3996  O   ASP B 100      -3.627 -17.365 -23.839  1.00 97.13           O  
ATOM   3997  CG  ASP B 100      -1.954 -18.694 -26.372  1.00 97.13           C  
ATOM   3998  OD1 ASP B 100      -3.138 -19.113 -26.281  1.00 97.13           O  
ATOM   3999  OD2 ASP B 100      -1.019 -19.398 -26.817  1.00 97.13           O  
ATOM   4000  N   ALA B 101      -5.172 -16.417 -25.155  1.00 96.47           N  
ATOM   4001  H   ALA B 101      -5.322 -15.842 -25.972  1.00 96.47           H  
ATOM   4002  CA  ALA B 101      -6.297 -16.754 -24.288  1.00 96.47           C  
ATOM   4003  HA  ALA B 101      -6.145 -16.265 -23.326  1.00 96.47           H  
ATOM   4004  C   ALA B 101      -6.406 -18.268 -24.014  1.00 96.47           C  
ATOM   4005  CB  ALA B 101      -7.573 -16.201 -24.936  1.00 96.47           C  
ATOM   4006  HB1 ALA B 101      -8.409 -16.318 -24.247  1.00 96.47           H  
ATOM   4007  HB2 ALA B 101      -7.789 -16.743 -25.857  1.00 96.47           H  
ATOM   4008  HB3 ALA B 101      -7.446 -15.143 -25.165  1.00 96.47           H  
ATOM   4009  O   ALA B 101      -6.736 -18.670 -22.897  1.00 96.47           O  
ATOM   4010  N   ALA B 102      -6.084 -19.113 -25.001  1.00 93.05           N  
ATOM   4011  H   ALA B 102      -5.610 -18.740 -25.811  1.00 93.05           H  
ATOM   4012  CA  ALA B 102      -6.204 -20.563 -24.886  1.00 93.05           C  
ATOM   4013  HA  ALA B 102      -7.190 -20.798 -24.485  1.00 93.05           H  
ATOM   4014  C   ALA B 102      -5.166 -21.157 -23.920  1.00 93.05           C  
ATOM   4015  CB  ALA B 102      -6.094 -21.175 -26.288  1.00 93.05           C  
ATOM   4016  HB1 ALA B 102      -6.215 -22.256 -26.224  1.00 93.05           H  
ATOM   4017  HB2 ALA B 102      -5.117 -20.950 -26.714  1.00 93.05           H  
ATOM   4018  HB3 ALA B 102      -6.872 -20.765 -26.932  1.00 93.05           H  
ATOM   4019  O   ALA B 102      -5.497 -22.057 -23.147  1.00 93.05           O  
ATOM   4020  N   PHE B 103      -3.941 -20.625 -23.900  1.00 96.05           N  
ATOM   4021  H   PHE B 103      -3.713 -19.921 -24.586  1.00 96.05           H  
ATOM   4022  CA  PHE B 103      -2.885 -21.049 -22.977  1.00 96.05           C  
ATOM   4023  HA  PHE B 103      -2.654 -22.096 -23.174  1.00 96.05           H  
ATOM   4024  C   PHE B 103      -3.302 -20.931 -21.498  1.00 96.05           C  
ATOM   4025  CB  PHE B 103      -1.636 -20.219 -23.284  1.00 96.05           C  
ATOM   4026  HB2 PHE B 103      -1.372 -20.372 -24.330  1.00 96.05           H  
ATOM   4027  HB3 PHE B 103      -1.862 -19.161 -23.152  1.00 96.05           H  
ATOM   4028  O   PHE B 103      -3.065 -21.860 -20.714  1.00 96.05           O  
ATOM   4029  CG  PHE B 103      -0.428 -20.563 -22.447  1.00 96.05           C  
ATOM   4030  CD1 PHE B 103      -0.163 -19.843 -21.269  1.00 96.05           C  
ATOM   4031  HD1 PHE B 103      -0.831 -19.055 -20.955  1.00 96.05           H  
ATOM   4032  CD2 PHE B 103       0.451 -21.578 -22.867  1.00 96.05           C  
ATOM   4033  HD2 PHE B 103       0.254 -22.113 -23.783  1.00 96.05           H  
ATOM   4034  CE1 PHE B 103       0.991 -20.123 -20.521  1.00 96.05           C  
ATOM   4035  HE1 PHE B 103       1.208 -19.549 -19.632  1.00 96.05           H  
ATOM   4036  CE2 PHE B 103       1.606 -21.860 -22.116  1.00 96.05           C  
ATOM   4037  HE2 PHE B 103       2.296 -22.624 -22.444  1.00 96.05           H  
ATOM   4038  CZ  PHE B 103       1.880 -21.121 -20.952  1.00 96.05           C  
ATOM   4039  HZ  PHE B 103       2.788 -21.303 -20.396  1.00 96.05           H  
ATOM   4040  N   PHE B 104      -3.995 -19.843 -21.142  1.00 95.74           N  
ATOM   4041  H   PHE B 104      -4.126 -19.131 -21.846  1.00 95.74           H  
ATOM   4042  CA  PHE B 104      -4.530 -19.586 -19.796  1.00 95.74           C  
ATOM   4043  HA  PHE B 104      -3.881 -20.079 -19.073  1.00 95.74           H  
ATOM   4044  C   PHE B 104      -5.944 -20.152 -19.553  1.00 95.74           C  
ATOM   4045  CB  PHE B 104      -4.479 -18.078 -19.503  1.00 95.74           C  
ATOM   4046  HB2 PHE B 104      -5.142 -17.563 -20.197  1.00 95.74           H  
ATOM   4047  HB3 PHE B 104      -4.858 -17.895 -18.497  1.00 95.74           H  
ATOM   4048  O   PHE B 104      -6.496 -19.954 -18.472  1.00 95.74           O  
ATOM   4049  CG  PHE B 104      -3.089 -17.481 -19.597  1.00 95.74           C  
ATOM   4050  CD1 PHE B 104      -2.132 -17.717 -18.590  1.00 95.74           C  
ATOM   4051  HD1 PHE B 104      -2.382 -18.327 -17.734  1.00 95.74           H  
ATOM   4052  CD2 PHE B 104      -2.735 -16.725 -20.726  1.00 95.74           C  
ATOM   4053  HD2 PHE B 104      -3.452 -16.546 -21.514  1.00 95.74           H  
ATOM   4054  CE1 PHE B 104      -0.835 -17.186 -18.706  1.00 95.74           C  
ATOM   4055  HE1 PHE B 104      -0.099 -17.368 -17.937  1.00 95.74           H  
ATOM   4056  CE2 PHE B 104      -1.433 -16.226 -20.861  1.00 95.74           C  
ATOM   4057  HE2 PHE B 104      -1.173 -15.691 -21.762  1.00 95.74           H  
ATOM   4058  CZ  PHE B 104      -0.482 -16.447 -19.848  1.00 95.74           C  
ATOM   4059  HZ  PHE B 104       0.525 -16.075 -19.959  1.00 95.74           H  
ATOM   4060  N   GLY B 105      -6.546 -20.846 -20.527  1.00 90.95           N  
ATOM   4061  H   GLY B 105      -6.045 -20.996 -21.391  1.00 90.95           H  
ATOM   4062  CA  GLY B 105      -7.905 -21.399 -20.417  1.00 90.95           C  
ATOM   4063  HA2 GLY B 105      -7.997 -21.939 -19.474  1.00 90.95           H  
ATOM   4064  HA3 GLY B 105      -8.055 -22.105 -21.234  1.00 90.95           H  
ATOM   4065  C   GLY B 105      -9.036 -20.361 -20.481  1.00 90.95           C  
ATOM   4066  O   GLY B 105     -10.158 -20.649 -20.071  1.00 90.95           O  
ATOM   4067  N   ILE B 106      -8.756 -19.157 -20.984  1.00 93.11           N  
ATOM   4068  H   ILE B 106      -7.849 -19.032 -21.410  1.00 93.11           H  
ATOM   4069  CA  ILE B 106      -9.699 -18.038 -21.094  1.00 93.11           C  
ATOM   4070  HA  ILE B 106     -10.453 -18.142 -20.314  1.00 93.11           H  
ATOM   4071  C   ILE B 106     -10.427 -18.107 -22.445  1.00 93.11           C  
ATOM   4072  CB  ILE B 106      -8.954 -16.703 -20.843  1.00 93.11           C  
ATOM   4073  HB  ILE B 106      -8.094 -16.653 -21.510  1.00 93.11           H  
ATOM   4074  O   ILE B 106      -9.828 -18.365 -23.490  1.00 93.11           O  
ATOM   4075  CG1 ILE B 106      -8.452 -16.676 -19.376  1.00 93.11           C  
ATOM   4076 HG12 ILE B 106      -9.307 -16.734 -18.703  1.00 93.11           H  
ATOM   4077 HG13 ILE B 106      -7.828 -17.551 -19.193  1.00 93.11           H  
ATOM   4078  CG2 ILE B 106      -9.847 -15.482 -21.128  1.00 93.11           C  
ATOM   4079 HG21 ILE B 106     -10.706 -15.489 -20.457  1.00 93.11           H  
ATOM   4080 HG22 ILE B 106      -9.288 -14.558 -20.986  1.00 93.11           H  
ATOM   4081 HG23 ILE B 106     -10.190 -15.491 -22.163  1.00 93.11           H  
ATOM   4082  CD1 ILE B 106      -7.613 -15.453 -18.993  1.00 93.11           C  
ATOM   4083 HD11 ILE B 106      -6.798 -15.336 -19.707  1.00 93.11           H  
ATOM   4084 HD12 ILE B 106      -7.194 -15.602 -17.998  1.00 93.11           H  
ATOM   4085 HD13 ILE B 106      -8.230 -14.554 -18.979  1.00 93.11           H  
ATOM   4086  N   SER B 107     -11.742 -17.873 -22.449  1.00 90.12           N  
ATOM   4087  H   SER B 107     -12.185 -17.621 -21.577  1.00 90.12           H  
ATOM   4088  CA  SER B 107     -12.527 -17.917 -23.693  1.00 90.12           C  
ATOM   4089  HA  SER B 107     -12.207 -18.809 -24.231  1.00 90.12           H  
ATOM   4090  C   SER B 107     -12.267 -16.686 -24.582  1.00 90.12           C  
ATOM   4091  CB  SER B 107     -14.024 -18.082 -23.406  1.00 90.12           C  
ATOM   4092  HB2 SER B 107     -14.171 -18.838 -22.634  1.00 90.12           H  
ATOM   4093  HB3 SER B 107     -14.513 -18.425 -24.318  1.00 90.12           H  
ATOM   4094  O   SER B 107     -12.035 -15.600 -24.050  1.00 90.12           O  
ATOM   4095  OG  SER B 107     -14.628 -16.864 -23.012  1.00 90.12           O  
ATOM   4096  HG  SER B 107     -14.411 -16.700 -22.091  1.00 90.12           H  
ATOM   4097  N   PRO B 108     -12.395 -16.774 -25.923  1.00 89.17           N  
ATOM   4098  CA  PRO B 108     -12.230 -15.609 -26.801  1.00 89.17           C  
ATOM   4099  HA  PRO B 108     -11.201 -15.258 -26.715  1.00 89.17           H  
ATOM   4100  C   PRO B 108     -13.172 -14.437 -26.476  1.00 89.17           C  
ATOM   4101  CB  PRO B 108     -12.456 -16.136 -28.222  1.00 89.17           C  
ATOM   4102  HB2 PRO B 108     -13.513 -16.080 -28.483  1.00 89.17           H  
ATOM   4103  HB3 PRO B 108     -11.855 -15.593 -28.952  1.00 89.17           H  
ATOM   4104  O   PRO B 108     -12.774 -13.282 -26.592  1.00 89.17           O  
ATOM   4105  CG  PRO B 108     -12.036 -17.601 -28.119  1.00 89.17           C  
ATOM   4106  HG2 PRO B 108     -12.507 -18.215 -28.887  1.00 89.17           H  
ATOM   4107  HG3 PRO B 108     -10.950 -17.676 -28.179  1.00 89.17           H  
ATOM   4108  CD  PRO B 108     -12.500 -17.991 -26.716  1.00 89.17           C  
ATOM   4109  HD2 PRO B 108     -13.539 -18.321 -26.744  1.00 89.17           H  
ATOM   4110  HD3 PRO B 108     -11.859 -18.782 -26.329  1.00 89.17           H  
ATOM   4111  N   ARG B 109     -14.401 -14.718 -26.013  1.00 87.60           N  
ATOM   4112  H   ARG B 109     -14.636 -15.691 -25.879  1.00 87.60           H  
ATOM   4113  CA  ARG B 109     -15.373 -13.692 -25.586  1.00 87.60           C  
ATOM   4114  HA  ARG B 109     -15.401 -12.891 -26.325  1.00 87.60           H  
ATOM   4115  C   ARG B 109     -14.970 -13.012 -24.279  1.00 87.60           C  
ATOM   4116  CB  ARG B 109     -16.777 -14.308 -25.460  1.00 87.60           C  
ATOM   4117  HB2 ARG B 109     -16.703 -15.265 -24.945  1.00 87.60           H  
ATOM   4118  HB3 ARG B 109     -17.406 -13.647 -24.864  1.00 87.60           H  
ATOM   4119  O   ARG B 109     -15.168 -11.812 -24.141  1.00 87.60           O  
ATOM   4120  CG  ARG B 109     -17.440 -14.491 -26.835  1.00 87.60           C  
ATOM   4121  HG2 ARG B 109     -16.717 -14.920 -27.529  1.00 87.60           H  
ATOM   4122  HG3 ARG B 109     -17.747 -13.520 -27.223  1.00 87.60           H  
ATOM   4123  CD  ARG B 109     -18.651 -15.433 -26.781  1.00 87.60           C  
ATOM   4124  HD2 ARG B 109     -19.017 -15.576 -27.797  1.00 87.60           H  
ATOM   4125  HD3 ARG B 109     -18.316 -16.405 -26.419  1.00 87.60           H  
ATOM   4126  NE  ARG B 109     -19.734 -14.946 -25.901  1.00 87.60           N  
ATOM   4127  HE  ARG B 109     -19.564 -14.974 -24.906  1.00 87.60           H  
ATOM   4128  NH1 ARG B 109     -21.277 -14.346 -27.514  1.00 87.60           N  
ATOM   4129 HH11 ARG B 109     -22.097 -13.780 -27.679  1.00 87.60           H  
ATOM   4130 HH12 ARG B 109     -20.573 -14.393 -28.236  1.00 87.60           H  
ATOM   4131  NH2 ARG B 109     -21.811 -14.174 -25.394  1.00 87.60           N  
ATOM   4132 HH21 ARG B 109     -22.609 -13.674 -25.761  1.00 87.60           H  
ATOM   4133 HH22 ARG B 109     -21.553 -14.011 -24.431  1.00 87.60           H  
ATOM   4134  CZ  ARG B 109     -20.922 -14.507 -26.273  1.00 87.60           C  
ATOM   4135  N   GLU B 110     -14.380 -13.754 -23.345  1.00 89.15           N  
ATOM   4136  H   GLU B 110     -14.221 -14.735 -23.524  1.00 89.15           H  
ATOM   4137  CA  GLU B 110     -13.824 -13.173 -22.121  1.00 89.15           C  
ATOM   4138  HA  GLU B 110     -14.550 -12.479 -21.698  1.00 89.15           H  
ATOM   4139  C   GLU B 110     -12.551 -12.369 -22.417  1.00 89.15           C  
ATOM   4140  CB  GLU B 110     -13.579 -14.280 -21.091  1.00 89.15           C  
ATOM   4141  HB2 GLU B 110     -14.521 -14.797 -20.908  1.00 89.15           H  
ATOM   4142  HB3 GLU B 110     -12.859 -14.996 -21.488  1.00 89.15           H  
ATOM   4143  O   GLU B 110     -12.424 -11.244 -21.947  1.00 89.15           O  
ATOM   4144  CG  GLU B 110     -13.055 -13.694 -19.773  1.00 89.15           C  
ATOM   4145  HG2 GLU B 110     -13.724 -12.896 -19.450  1.00 89.15           H  
ATOM   4146  HG3 GLU B 110     -12.071 -13.257 -19.945  1.00 89.15           H  
ATOM   4147  CD  GLU B 110     -12.928 -14.727 -18.652  1.00 89.15           C  
ATOM   4148  OE1 GLU B 110     -12.692 -14.271 -17.506  1.00 89.15           O  
ATOM   4149  OE2 GLU B 110     -13.027 -15.942 -18.937  1.00 89.15           O  
ATOM   4150  N   ALA B 111     -11.652 -12.877 -23.264  1.00 93.85           N  
ATOM   4151  H   ALA B 111     -11.791 -13.815 -23.612  1.00 93.85           H  
ATOM   4152  CA  ALA B 111     -10.454 -12.151 -23.687  1.00 93.85           C  
ATOM   4153  HA  ALA B 111      -9.880 -11.891 -22.798  1.00 93.85           H  
ATOM   4154  C   ALA B 111     -10.782 -10.834 -24.422  1.00 93.85           C  
ATOM   4155  CB  ALA B 111      -9.607 -13.088 -24.553  1.00 93.85           C  
ATOM   4156  HB1 ALA B 111      -8.695 -12.576 -24.859  1.00 93.85           H  
ATOM   4157  HB2 ALA B 111     -10.164 -13.383 -25.442  1.00 93.85           H  
ATOM   4158  HB3 ALA B 111      -9.343 -13.977 -23.979  1.00 93.85           H  
ATOM   4159  O   ALA B 111     -10.047  -9.860 -24.272  1.00 93.85           O  
ATOM   4160  N   LEU B 112     -11.899 -10.781 -25.159  1.00 90.89           N  
ATOM   4161  H   LEU B 112     -12.399 -11.643 -25.323  1.00 90.89           H  
ATOM   4162  CA  LEU B 112     -12.432  -9.556 -25.770  1.00 90.89           C  
ATOM   4163  HA  LEU B 112     -11.599  -9.009 -26.211  1.00 90.89           H  
ATOM   4164  C   LEU B 112     -13.102  -8.611 -24.747  1.00 90.89           C  
ATOM   4165  CB  LEU B 112     -13.419  -9.964 -26.883  1.00 90.89           C  
ATOM   4166  HB2 LEU B 112     -14.335 -10.318 -26.410  1.00 90.89           H  
ATOM   4167  HB3 LEU B 112     -12.998 -10.794 -27.451  1.00 90.89           H  
ATOM   4168  O   LEU B 112     -13.152  -7.407 -24.970  1.00 90.89           O  
ATOM   4169  CG  LEU B 112     -13.764  -8.837 -27.876  1.00 90.89           C  
ATOM   4170  HG  LEU B 112     -14.002  -7.918 -27.340  1.00 90.89           H  
ATOM   4171  CD1 LEU B 112     -12.607  -8.569 -28.844  1.00 90.89           C  
ATOM   4172 HD11 LEU B 112     -12.895  -7.792 -29.552  1.00 90.89           H  
ATOM   4173 HD12 LEU B 112     -12.356  -9.478 -29.391  1.00 90.89           H  
ATOM   4174 HD13 LEU B 112     -11.733  -8.224 -28.292  1.00 90.89           H  
ATOM   4175  CD2 LEU B 112     -14.992  -9.222 -28.700  1.00 90.89           C  
ATOM   4176 HD21 LEU B 112     -15.845  -9.381 -28.041  1.00 90.89           H  
ATOM   4177 HD22 LEU B 112     -14.800 -10.137 -29.261  1.00 90.89           H  
ATOM   4178 HD23 LEU B 112     -15.239  -8.421 -29.398  1.00 90.89           H  
ATOM   4179  N   ALA B 113     -13.612  -9.134 -23.627  1.00 89.40           N  
ATOM   4180  H   ALA B 113     -13.571 -10.136 -23.504  1.00 89.40           H  
ATOM   4181  CA  ALA B 113     -14.160  -8.334 -22.526  1.00 89.40           C  
ATOM   4182  HA  ALA B 113     -14.729  -7.501 -22.940  1.00 89.40           H  
ATOM   4183  C   ALA B 113     -13.075  -7.758 -21.599  1.00 89.40           C  
ATOM   4184  CB  ALA B 113     -15.102  -9.221 -21.707  1.00 89.40           C  
ATOM   4185  HB1 ALA B 113     -15.683  -8.602 -21.023  1.00 89.40           H  
ATOM   4186  HB2 ALA B 113     -14.520  -9.936 -21.125  1.00 89.40           H  
ATOM   4187  HB3 ALA B 113     -15.777  -9.773 -22.361  1.00 89.40           H  
ATOM   4188  O   ALA B 113     -13.300  -6.743 -20.937  1.00 89.40           O  
ATOM   4189  N   MET B 114     -11.927  -8.436 -21.514  1.00 94.05           N  
ATOM   4190  H   MET B 114     -11.858  -9.293 -22.044  1.00 94.05           H  
ATOM   4191  CA  MET B 114     -10.812  -8.090 -20.639  1.00 94.05           C  
ATOM   4192  HA  MET B 114     -11.204  -7.839 -19.653  1.00 94.05           H  
ATOM   4193  C   MET B 114     -10.024  -6.883 -21.145  1.00 94.05           C  
ATOM   4194  CB  MET B 114      -9.857  -9.283 -20.488  1.00 94.05           C  
ATOM   4195  HB2 MET B 114      -8.911  -8.918 -20.089  1.00 94.05           H  
ATOM   4196  HB3 MET B 114      -9.668  -9.721 -21.468  1.00 94.05           H  
ATOM   4197  O   MET B 114      -9.471  -6.904 -22.254  1.00 94.05           O  
ATOM   4198  CG  MET B 114     -10.383 -10.362 -19.537  1.00 94.05           C  
ATOM   4199  HG2 MET B 114     -10.389  -9.962 -18.523  1.00 94.05           H  
ATOM   4200  HG3 MET B 114     -11.410 -10.608 -19.805  1.00 94.05           H  
ATOM   4201  SD  MET B 114      -9.409 -11.893 -19.556  1.00 94.05           S  
ATOM   4202  CE  MET B 114      -7.833 -11.291 -18.900  1.00 94.05           C  
ATOM   4203  HE1 MET B 114      -7.134 -12.122 -18.798  1.00 94.05           H  
ATOM   4204  HE2 MET B 114      -7.408 -10.547 -19.574  1.00 94.05           H  
ATOM   4205  HE3 MET B 114      -7.994 -10.814 -17.934  1.00 94.05           H  
ATOM   4206  N   ASP B 115      -9.861  -5.908 -20.247  1.00 95.24           N  
ATOM   4207  H   ASP B 115     -10.362  -5.967 -19.372  1.00 95.24           H  
ATOM   4208  CA  ASP B 115      -8.854  -4.856 -20.338  1.00 95.24           C  
ATOM   4209  HA  ASP B 115      -9.182  -4.142 -21.093  1.00 95.24           H  
ATOM   4210  C   ASP B 115      -7.501  -5.489 -20.733  1.00 95.24           C  
ATOM   4211  CB  ASP B 115      -8.780  -4.118 -18.979  1.00 95.24           C  
ATOM   4212  HB2 ASP B 115      -9.770  -3.729 -18.740  1.00 95.24           H  
ATOM   4213  HB3 ASP B 115      -8.508  -4.834 -18.204  1.00 95.24           H  
ATOM   4214  O   ASP B 115      -7.043  -6.425 -20.057  1.00 95.24           O  
ATOM   4215  CG  ASP B 115      -7.782  -2.951 -18.923  1.00 95.24           C  
ATOM   4216  OD1 ASP B 115      -6.960  -2.822 -19.853  1.00 95.24           O  
ATOM   4217  OD2 ASP B 115      -7.765  -2.215 -17.909  1.00 95.24           O  
ATOM   4218  N   PRO B 116      -6.844  -5.035 -21.821  1.00 97.21           N  
ATOM   4219  CA  PRO B 116      -5.525  -5.527 -22.204  1.00 97.21           C  
ATOM   4220  HA  PRO B 116      -5.605  -6.580 -22.475  1.00 97.21           H  
ATOM   4221  C   PRO B 116      -4.489  -5.407 -21.077  1.00 97.21           C  
ATOM   4222  CB  PRO B 116      -5.127  -4.729 -23.449  1.00 97.21           C  
ATOM   4223  HB2 PRO B 116      -5.410  -5.287 -24.342  1.00 97.21           H  
ATOM   4224  HB3 PRO B 116      -4.060  -4.509 -23.470  1.00 97.21           H  
ATOM   4225  O   PRO B 116      -3.545  -6.191 -21.056  1.00 97.21           O  
ATOM   4226  CG  PRO B 116      -5.971  -3.459 -23.355  1.00 97.21           C  
ATOM   4227  HG2 PRO B 116      -6.149  -3.011 -24.332  1.00 97.21           H  
ATOM   4228  HG3 PRO B 116      -5.496  -2.746 -22.681  1.00 97.21           H  
ATOM   4229  CD  PRO B 116      -7.258  -3.967 -22.720  1.00 97.21           C  
ATOM   4230  HD2 PRO B 116      -7.918  -4.378 -23.483  1.00 97.21           H  
ATOM   4231  HD3 PRO B 116      -7.747  -3.145 -22.198  1.00 97.21           H  
ATOM   4232  N   GLN B 117      -4.681  -4.530 -20.084  1.00 98.06           N  
ATOM   4233  H   GLN B 117      -5.475  -3.907 -20.133  1.00 98.06           H  
ATOM   4234  CA  GLN B 117      -3.867  -4.510 -18.866  1.00 98.06           C  
ATOM   4235  HA  GLN B 117      -2.830  -4.336 -19.154  1.00 98.06           H  
ATOM   4236  C   GLN B 117      -3.904  -5.847 -18.100  1.00 98.06           C  
ATOM   4237  CB  GLN B 117      -4.318  -3.363 -17.950  1.00 98.06           C  
ATOM   4238  HB2 GLN B 117      -3.750  -3.414 -17.022  1.00 98.06           H  
ATOM   4239  HB3 GLN B 117      -5.371  -3.492 -17.702  1.00 98.06           H  
ATOM   4240  O   GLN B 117      -2.852  -6.334 -17.691  1.00 98.06           O  
ATOM   4241  CG  GLN B 117      -4.094  -1.981 -18.583  1.00 98.06           C  
ATOM   4242  HG2 GLN B 117      -3.056  -1.914 -18.910  1.00 98.06           H  
ATOM   4243  HG3 GLN B 117      -4.734  -1.847 -19.455  1.00 98.06           H  
ATOM   4244  CD  GLN B 117      -4.357  -0.843 -17.609  1.00 98.06           C  
ATOM   4245  NE2 GLN B 117      -5.581  -0.556 -17.236  1.00 98.06           N  
ATOM   4246 HE21 GLN B 117      -5.680   0.186 -16.558  1.00 98.06           H  
ATOM   4247 HE22 GLN B 117      -6.357  -1.106 -17.575  1.00 98.06           H  
ATOM   4248  OE1 GLN B 117      -3.435  -0.181 -17.164  1.00 98.06           O  
ATOM   4249  N   GLN B 118      -5.071  -6.494 -17.954  1.00 98.20           N  
ATOM   4250  H   GLN B 118      -5.893  -6.115 -18.401  1.00 98.20           H  
ATOM   4251  CA  GLN B 118      -5.160  -7.821 -17.319  1.00 98.20           C  
ATOM   4252  HA  GLN B 118      -4.651  -7.785 -16.355  1.00 98.20           H  
ATOM   4253  C   GLN B 118      -4.464  -8.904 -18.162  1.00 98.20           C  
ATOM   4254  CB  GLN B 118      -6.624  -8.245 -17.083  1.00 98.20           C  
ATOM   4255  HB2 GLN B 118      -6.597  -9.247 -16.654  1.00 98.20           H  
ATOM   4256  HB3 GLN B 118      -7.145  -8.304 -18.039  1.00 98.20           H  
ATOM   4257  O   GLN B 118      -3.867  -9.832 -17.616  1.00 98.20           O  
ATOM   4258  CG  GLN B 118      -7.437  -7.347 -16.132  1.00 98.20           C  
ATOM   4259  HG2 GLN B 118      -7.646  -6.397 -16.624  1.00 98.20           H  
ATOM   4260  HG3 GLN B 118      -6.845  -7.142 -15.240  1.00 98.20           H  
ATOM   4261  CD  GLN B 118      -8.765  -7.979 -15.692  1.00 98.20           C  
ATOM   4262  NE2 GLN B 118      -9.557  -7.299 -14.896  1.00 98.20           N  
ATOM   4263 HE21 GLN B 118     -10.451  -7.718 -14.681  1.00 98.20           H  
ATOM   4264 HE22 GLN B 118      -9.346  -6.351 -14.619  1.00 98.20           H  
ATOM   4265  OE1 GLN B 118      -9.107  -9.114 -16.012  1.00 98.20           O  
ATOM   4266  N   ARG B 119      -4.534  -8.783 -19.495  1.00 98.43           N  
ATOM   4267  H   ARG B 119      -5.016  -7.972 -19.856  1.00 98.43           H  
ATOM   4268  CA  ARG B 119      -3.964  -9.743 -20.456  1.00 98.43           C  
ATOM   4269  HA  ARG B 119      -4.183 -10.759 -20.126  1.00 98.43           H  
ATOM   4270  C   ARG B 119      -2.436  -9.674 -20.501  1.00 98.43           C  
ATOM   4271  CB  ARG B 119      -4.613  -9.531 -21.837  1.00 98.43           C  
ATOM   4272  HB2 ARG B 119      -4.094 -10.148 -22.571  1.00 98.43           H  
ATOM   4273  HB3 ARG B 119      -4.518  -8.490 -22.147  1.00 98.43           H  
ATOM   4274  O   ARG B 119      -1.771 -10.687 -20.301  1.00 98.43           O  
ATOM   4275  CG  ARG B 119      -6.095  -9.938 -21.785  1.00 98.43           C  
ATOM   4276  HG2 ARG B 119      -6.146 -10.949 -21.382  1.00 98.43           H  
ATOM   4277  HG3 ARG B 119      -6.634  -9.263 -21.120  1.00 98.43           H  
ATOM   4278  CD  ARG B 119      -6.808  -9.960 -23.136  1.00 98.43           C  
ATOM   4279  HD2 ARG B 119      -6.141 -10.391 -23.883  1.00 98.43           H  
ATOM   4280  HD3 ARG B 119      -7.668 -10.624 -23.048  1.00 98.43           H  
ATOM   4281  NE  ARG B 119      -7.311  -8.634 -23.542  1.00 98.43           N  
ATOM   4282  HE  ARG B 119      -7.983  -8.188 -22.935  1.00 98.43           H  
ATOM   4283  NH1 ARG B 119      -6.443  -8.612 -25.661  1.00 98.43           N  
ATOM   4284 HH11 ARG B 119      -6.328  -8.225 -26.587  1.00 98.43           H  
ATOM   4285 HH12 ARG B 119      -5.826  -9.373 -25.414  1.00 98.43           H  
ATOM   4286  NH2 ARG B 119      -7.966  -7.079 -25.035  1.00 98.43           N  
ATOM   4287 HH21 ARG B 119      -8.000  -6.743 -25.986  1.00 98.43           H  
ATOM   4288 HH22 ARG B 119      -8.656  -6.796 -24.354  1.00 98.43           H  
ATOM   4289  CZ  ARG B 119      -7.233  -8.114 -24.749  1.00 98.43           C  
ATOM   4290  N   GLN B 120      -1.880  -8.472 -20.646  1.00 98.38           N  
ATOM   4291  H   GLN B 120      -2.487  -7.677 -20.786  1.00 98.38           H  
ATOM   4292  CA  GLN B 120      -0.432  -8.249 -20.623  1.00 98.38           C  
ATOM   4293  HA  GLN B 120       0.034  -8.913 -21.352  1.00 98.38           H  
ATOM   4294  C   GLN B 120       0.174  -8.607 -19.253  1.00 98.38           C  
ATOM   4295  CB  GLN B 120      -0.118  -6.793 -21.025  1.00 98.38           C  
ATOM   4296  HB2 GLN B 120      -0.639  -6.117 -20.346  1.00 98.38           H  
ATOM   4297  HB3 GLN B 120       0.951  -6.615 -20.913  1.00 98.38           H  
ATOM   4298  O   GLN B 120       1.240  -9.223 -19.204  1.00 98.38           O  
ATOM   4299  CG  GLN B 120      -0.525  -6.441 -22.473  1.00 98.38           C  
ATOM   4300  HG2 GLN B 120      -0.349  -5.378 -22.640  1.00 98.38           H  
ATOM   4301  HG3 GLN B 120      -1.592  -6.615 -22.608  1.00 98.38           H  
ATOM   4302  CD  GLN B 120       0.224  -7.214 -23.559  1.00 98.38           C  
ATOM   4303  NE2 GLN B 120      -0.322  -7.261 -24.753  1.00 98.38           N  
ATOM   4304 HE21 GLN B 120       0.116  -7.816 -25.474  1.00 98.38           H  
ATOM   4305 HE22 GLN B 120      -1.227  -6.850 -24.932  1.00 98.38           H  
ATOM   4306  OE1 GLN B 120       1.297  -7.766 -23.355  1.00 98.38           O  
ATOM   4307  N   ALA B 121      -0.511  -8.299 -18.141  1.00 98.45           N  
ATOM   4308  H   ALA B 121      -1.376  -7.784 -18.219  1.00 98.45           H  
ATOM   4309  CA  ALA B 121      -0.028  -8.632 -16.798  1.00 98.45           C  
ATOM   4310  HA  ALA B 121       0.991  -8.256 -16.704  1.00 98.45           H  
ATOM   4311  C   ALA B 121       0.028 -10.150 -16.530  1.00 98.45           C  
ATOM   4312  CB  ALA B 121      -0.891  -7.904 -15.761  1.00 98.45           C  
ATOM   4313  HB1 ALA B 121      -1.920  -8.260 -15.808  1.00 98.45           H  
ATOM   4314  HB2 ALA B 121      -0.868  -6.831 -15.950  1.00 98.45           H  
ATOM   4315  HB3 ALA B 121      -0.492  -8.087 -14.763  1.00 98.45           H  
ATOM   4316  O   ALA B 121       0.959 -10.606 -15.863  1.00 98.45           O  
ATOM   4317  N   LEU B 122      -0.909 -10.940 -17.077  1.00 98.10           N  
ATOM   4318  H   LEU B 122      -1.662 -10.506 -17.592  1.00 98.10           H  
ATOM   4319  CA  LEU B 122      -0.867 -12.409 -17.025  1.00 98.10           C  
ATOM   4320  HA  LEU B 122      -0.788 -12.718 -15.983  1.00 98.10           H  
ATOM   4321  C   LEU B 122       0.373 -12.970 -17.735  1.00 98.10           C  
ATOM   4322  CB  LEU B 122      -2.151 -13.003 -17.646  1.00 98.10           C  
ATOM   4323  HB2 LEU B 122      -2.532 -12.315 -18.401  1.00 98.10           H  
ATOM   4324  HB3 LEU B 122      -1.904 -13.931 -18.161  1.00 98.10           H  
ATOM   4325  O   LEU B 122       1.145 -13.707 -17.120  1.00 98.10           O  
ATOM   4326  CG  LEU B 122      -3.266 -13.313 -16.636  1.00 98.10           C  
ATOM   4327  HG  LEU B 122      -3.447 -12.446 -16.001  1.00 98.10           H  
ATOM   4328  CD1 LEU B 122      -4.549 -13.648 -17.398  1.00 98.10           C  
ATOM   4329 HD11 LEU B 122      -5.336 -13.922 -16.695  1.00 98.10           H  
ATOM   4330 HD12 LEU B 122      -4.861 -12.782 -17.981  1.00 98.10           H  
ATOM   4331 HD13 LEU B 122      -4.366 -14.490 -18.066  1.00 98.10           H  
ATOM   4332  CD2 LEU B 122      -2.931 -14.527 -15.761  1.00 98.10           C  
ATOM   4333 HD21 LEU B 122      -2.032 -14.336 -15.177  1.00 98.10           H  
ATOM   4334 HD22 LEU B 122      -2.764 -15.403 -16.387  1.00 98.10           H  
ATOM   4335 HD23 LEU B 122      -3.754 -14.728 -15.075  1.00 98.10           H  
ATOM   4336  N   GLU B 123       0.591 -12.596 -18.999  1.00 98.40           N  
ATOM   4337  H   GLU B 123      -0.084 -12.001 -19.457  1.00 98.40           H  
ATOM   4338  CA  GLU B 123       1.730 -13.100 -19.780  1.00 98.40           C  
ATOM   4339  HA  GLU B 123       1.748 -14.187 -19.713  1.00 98.40           H  
ATOM   4340  C   GLU B 123       3.072 -12.638 -19.203  1.00 98.40           C  
ATOM   4341  CB  GLU B 123       1.590 -12.724 -21.264  1.00 98.40           C  
ATOM   4342  HB2 GLU B 123       1.343 -11.667 -21.365  1.00 98.40           H  
ATOM   4343  HB3 GLU B 123       2.546 -12.922 -21.748  1.00 98.40           H  
ATOM   4344  O   GLU B 123       3.948 -13.469 -18.964  1.00 98.40           O  
ATOM   4345  CG  GLU B 123       0.518 -13.596 -21.936  1.00 98.40           C  
ATOM   4346  HG2 GLU B 123      -0.431 -13.429 -21.426  1.00 98.40           H  
ATOM   4347  HG3 GLU B 123       0.811 -14.636 -21.794  1.00 98.40           H  
ATOM   4348  CD  GLU B 123       0.323 -13.367 -23.443  1.00 98.40           C  
ATOM   4349  OE1 GLU B 123      -0.677 -13.885 -23.982  1.00 98.40           O  
ATOM   4350  OE2 GLU B 123       1.167 -12.691 -24.071  1.00 98.40           O  
ATOM   4351  N   THR B 124       3.202 -11.356 -18.844  1.00 98.48           N  
ATOM   4352  H   THR B 124       2.422 -10.735 -19.004  1.00 98.48           H  
ATOM   4353  CA  THR B 124       4.451 -10.839 -18.251  1.00 98.48           C  
ATOM   4354  HA  THR B 124       5.274 -11.102 -18.916  1.00 98.48           H  
ATOM   4355  C   THR B 124       4.739 -11.477 -16.884  1.00 98.48           C  
ATOM   4356  CB  THR B 124       4.440  -9.310 -18.112  1.00 98.48           C  
ATOM   4357  HB  THR B 124       3.816  -9.035 -17.262  1.00 98.48           H  
ATOM   4358  O   THR B 124       5.897 -11.655 -16.510  1.00 98.48           O  
ATOM   4359  CG2 THR B 124       5.839  -8.722 -17.926  1.00 98.48           C  
ATOM   4360 HG21 THR B 124       5.784  -7.633 -17.903  1.00 98.48           H  
ATOM   4361 HG22 THR B 124       6.472  -9.030 -18.759  1.00 98.48           H  
ATOM   4362 HG23 THR B 124       6.279  -9.073 -16.993  1.00 98.48           H  
ATOM   4363  OG1 THR B 124       3.937  -8.675 -19.269  1.00 98.48           O  
ATOM   4364  HG1 THR B 124       3.121  -9.118 -19.511  1.00 98.48           H  
ATOM   4365  N   THR B 125       3.708 -11.878 -16.128  1.00 98.49           N  
ATOM   4366  H   THR B 125       2.768 -11.721 -16.462  1.00 98.49           H  
ATOM   4367  CA  THR B 125       3.899 -12.630 -14.876  1.00 98.49           C  
ATOM   4368  HA  THR B 125       4.678 -12.137 -14.295  1.00 98.49           H  
ATOM   4369  C   THR B 125       4.375 -14.061 -15.134  1.00 98.49           C  
ATOM   4370  CB  THR B 125       2.629 -12.641 -14.015  1.00 98.49           C  
ATOM   4371  HB  THR B 125       1.790 -13.037 -14.587  1.00 98.49           H  
ATOM   4372  O   THR B 125       5.282 -14.526 -14.443  1.00 98.49           O  
ATOM   4373  CG2 THR B 125       2.808 -13.480 -12.748  1.00 98.49           C  
ATOM   4374 HG21 THR B 125       2.074 -13.189 -11.997  1.00 98.49           H  
ATOM   4375 HG22 THR B 125       3.811 -13.337 -12.346  1.00 98.49           H  
ATOM   4376 HG23 THR B 125       2.673 -14.535 -12.985  1.00 98.49           H  
ATOM   4377  OG1 THR B 125       2.326 -11.328 -13.612  1.00 98.49           O  
ATOM   4378  HG1 THR B 125       1.890 -10.913 -14.360  1.00 98.49           H  
ATOM   4379  N   TRP B 126       3.818 -14.755 -16.133  1.00 98.41           N  
ATOM   4380  H   TRP B 126       3.095 -14.321 -16.689  1.00 98.41           H  
ATOM   4381  CA  TRP B 126       4.293 -16.088 -16.523  1.00 98.41           C  
ATOM   4382  HA  TRP B 126       4.231 -16.753 -15.662  1.00 98.41           H  
ATOM   4383  C   TRP B 126       5.767 -16.044 -16.955  1.00 98.41           C  
ATOM   4384  CB  TRP B 126       3.403 -16.661 -17.638  1.00 98.41           C  
ATOM   4385  HB2 TRP B 126       2.364 -16.616 -17.314  1.00 98.41           H  
ATOM   4386  HB3 TRP B 126       3.496 -16.046 -18.534  1.00 98.41           H  
ATOM   4387  O   TRP B 126       6.590 -16.820 -16.466  1.00 98.41           O  
ATOM   4388  CG  TRP B 126       3.730 -18.080 -17.995  1.00 98.41           C  
ATOM   4389  CD1 TRP B 126       4.792 -18.482 -18.731  1.00 98.41           C  
ATOM   4390  HD1 TRP B 126       5.519 -17.821 -19.181  1.00 98.41           H  
ATOM   4391  CD2 TRP B 126       3.062 -19.307 -17.569  1.00 98.41           C  
ATOM   4392  CE2 TRP B 126       3.831 -20.421 -18.023  1.00 98.41           C  
ATOM   4393  CE3 TRP B 126       1.903 -19.594 -16.816  1.00 98.41           C  
ATOM   4394  HE3 TRP B 126       1.290 -18.774 -16.470  1.00 98.41           H  
ATOM   4395  NE1 TRP B 126       4.863 -19.860 -18.742  1.00 98.41           N  
ATOM   4396  HE1 TRP B 126       5.639 -20.366 -19.146  1.00 98.41           H  
ATOM   4397  CH2 TRP B 126       2.336 -21.995 -16.949  1.00 98.41           C  
ATOM   4398  HH2 TRP B 126       2.055 -23.008 -16.699  1.00 98.41           H  
ATOM   4399  CZ2 TRP B 126       3.494 -21.744 -17.706  1.00 98.41           C  
ATOM   4400  HZ2 TRP B 126       4.125 -22.552 -18.046  1.00 98.41           H  
ATOM   4401  CZ3 TRP B 126       1.538 -20.921 -16.514  1.00 98.41           C  
ATOM   4402  HZ3 TRP B 126       0.647 -21.116 -15.937  1.00 98.41           H  
ATOM   4403  N   GLU B 127       6.117 -15.079 -17.807  1.00 98.12           N  
ATOM   4404  H   GLU B 127       5.386 -14.491 -18.180  1.00 98.12           H  
ATOM   4405  CA  GLU B 127       7.484 -14.829 -18.275  1.00 98.12           C  
ATOM   4406  HA  GLU B 127       7.860 -15.714 -18.787  1.00 98.12           H  
ATOM   4407  C   GLU B 127       8.444 -14.536 -17.106  1.00 98.12           C  
ATOM   4408  CB  GLU B 127       7.456 -13.657 -19.276  1.00 98.12           C  
ATOM   4409  HB2 GLU B 127       6.941 -12.821 -18.803  1.00 98.12           H  
ATOM   4410  HB3 GLU B 127       8.478 -13.352 -19.499  1.00 98.12           H  
ATOM   4411  O   GLU B 127       9.550 -15.078 -17.063  1.00 98.12           O  
ATOM   4412  CG  GLU B 127       6.760 -14.026 -20.601  1.00 98.12           C  
ATOM   4413  HG2 GLU B 127       5.856 -14.598 -20.392  1.00 98.12           H  
ATOM   4414  HG3 GLU B 127       7.427 -14.682 -21.159  1.00 98.12           H  
ATOM   4415  CD  GLU B 127       6.370 -12.822 -21.483  1.00 98.12           C  
ATOM   4416  OE1 GLU B 127       5.980 -13.071 -22.647  1.00 98.12           O  
ATOM   4417  OE2 GLU B 127       6.401 -11.658 -21.023  1.00 98.12           O  
ATOM   4418  N   ALA B 128       8.020 -13.751 -16.107  1.00 98.60           N  
ATOM   4419  H   ALA B 128       7.122 -13.297 -16.203  1.00 98.60           H  
ATOM   4420  CA  ALA B 128       8.830 -13.449 -14.925  1.00 98.60           C  
ATOM   4421  HA  ALA B 128       9.801 -13.092 -15.268  1.00 98.60           H  
ATOM   4422  C   ALA B 128       9.082 -14.686 -14.034  1.00 98.60           C  
ATOM   4423  CB  ALA B 128       8.162 -12.307 -14.147  1.00 98.60           C  
ATOM   4424  HB1 ALA B 128       8.801 -11.999 -13.320  1.00 98.60           H  
ATOM   4425  HB2 ALA B 128       7.197 -12.633 -13.759  1.00 98.60           H  
ATOM   4426  HB3 ALA B 128       8.010 -11.448 -14.801  1.00 98.60           H  
ATOM   4427  O   ALA B 128      10.171 -14.825 -13.467  1.00 98.60           O  
ATOM   4428  N   LEU B 129       8.119 -15.610 -13.934  1.00 98.47           N  
ATOM   4429  H   LEU B 129       7.250 -15.437 -14.419  1.00 98.47           H  
ATOM   4430  CA  LEU B 129       8.271 -16.879 -13.208  1.00 98.47           C  
ATOM   4431  HA  LEU B 129       8.753 -16.682 -12.250  1.00 98.47           H  
ATOM   4432  C   LEU B 129       9.190 -17.861 -13.953  1.00 98.47           C  
ATOM   4433  CB  LEU B 129       6.882 -17.489 -12.947  1.00 98.47           C  
ATOM   4434  HB2 LEU B 129       6.350 -17.551 -13.896  1.00 98.47           H  
ATOM   4435  HB3 LEU B 129       7.010 -18.506 -12.576  1.00 98.47           H  
ATOM   4436  O   LEU B 129      10.083 -18.450 -13.341  1.00 98.47           O  
ATOM   4437  CG  LEU B 129       6.018 -16.704 -11.940  1.00 98.47           C  
ATOM   4438  HG  LEU B 129       5.966 -15.653 -12.223  1.00 98.47           H  
ATOM   4439  CD1 LEU B 129       4.601 -17.276 -11.926  1.00 98.47           C  
ATOM   4440 HD11 LEU B 129       4.618 -18.322 -11.621  1.00 98.47           H  
ATOM   4441 HD12 LEU B 129       4.169 -17.195 -12.923  1.00 98.47           H  
ATOM   4442 HD13 LEU B 129       3.984 -16.703 -11.234  1.00 98.47           H  
ATOM   4443  CD2 LEU B 129       6.565 -16.794 -10.514  1.00 98.47           C  
ATOM   4444 HD21 LEU B 129       6.679 -17.841 -10.234  1.00 98.47           H  
ATOM   4445 HD22 LEU B 129       5.876 -16.306  -9.824  1.00 98.47           H  
ATOM   4446 HD23 LEU B 129       7.529 -16.289 -10.451  1.00 98.47           H  
ATOM   4447  N   GLU B 130       9.057 -17.973 -15.277  1.00 96.53           N  
ATOM   4448  H   GLU B 130       8.287 -17.496 -15.725  1.00 96.53           H  
ATOM   4449  CA  GLU B 130       9.984 -18.749 -16.111  1.00 96.53           C  
ATOM   4450  HA  GLU B 130      10.051 -19.760 -15.709  1.00 96.53           H  
ATOM   4451  C   GLU B 130      11.414 -18.174 -16.102  1.00 96.53           C  
ATOM   4452  CB  GLU B 130       9.464 -18.818 -17.555  1.00 96.53           C  
ATOM   4453  HB2 GLU B 130       9.022 -17.865 -17.849  1.00 96.53           H  
ATOM   4454  HB3 GLU B 130      10.326 -18.991 -18.199  1.00 96.53           H  
ATOM   4455  O   GLU B 130      12.390 -18.933 -16.149  1.00 96.53           O  
ATOM   4456  CG  GLU B 130       8.450 -19.955 -17.760  1.00 96.53           C  
ATOM   4457  HG2 GLU B 130       7.490 -19.652 -17.341  1.00 96.53           H  
ATOM   4458  HG3 GLU B 130       8.793 -20.830 -17.209  1.00 96.53           H  
ATOM   4459  CD  GLU B 130       8.279 -20.379 -19.231  1.00 96.53           C  
ATOM   4460  OE1 GLU B 130       7.285 -21.091 -19.500  1.00 96.53           O  
ATOM   4461  OE2 GLU B 130       9.192 -20.123 -20.058  1.00 96.53           O  
ATOM   4462  N   SER B 131      11.546 -16.848 -16.003  1.00 96.52           N  
ATOM   4463  H   SER B 131      10.701 -16.302 -16.088  1.00 96.52           H  
ATOM   4464  CA  SER B 131      12.802 -16.112 -15.796  1.00 96.52           C  
ATOM   4465  HA  SER B 131      13.516 -16.394 -16.570  1.00 96.52           H  
ATOM   4466  C   SER B 131      13.440 -16.440 -14.435  1.00 96.52           C  
ATOM   4467  CB  SER B 131      12.488 -14.617 -15.963  1.00 96.52           C  
ATOM   4468  HB2 SER B 131      12.160 -14.449 -16.989  1.00 96.52           H  
ATOM   4469  HB3 SER B 131      11.665 -14.344 -15.303  1.00 96.52           H  
ATOM   4470  O   SER B 131      14.646 -16.673 -14.358  1.00 96.52           O  
ATOM   4471  OG  SER B 131      13.568 -13.750 -15.693  1.00 96.52           O  
ATOM   4472  HG  SER B 131      13.375 -12.946 -16.180  1.00 96.52           H  
ATOM   4473  N   ALA B 132      12.628 -16.609 -13.382  1.00 96.89           N  
ATOM   4474  H   ALA B 132      11.649 -16.393 -13.501  1.00 96.89           H  
ATOM   4475  CA  ALA B 132      13.061 -17.120 -12.073  1.00 96.89           C  
ATOM   4476  HA  ALA B 132      13.993 -16.618 -11.813  1.00 96.89           H  
ATOM   4477  C   ALA B 132      13.370 -18.634 -12.040  1.00 96.89           C  
ATOM   4478  CB  ALA B 132      12.000 -16.752 -11.022  1.00 96.89           C  
ATOM   4479  HB1 ALA B 132      11.832 -15.675 -11.000  1.00 96.89           H  
ATOM   4480  HB2 ALA B 132      11.057 -17.245 -11.257  1.00 96.89           H  
ATOM   4481  HB3 ALA B 132      12.335 -17.072 -10.035  1.00 96.89           H  
ATOM   4482  O   ALA B 132      13.706 -19.172 -10.980  1.00 96.89           O  
ATOM   4483  N   GLY B 133      13.228 -19.340 -13.169  1.00 96.15           N  
ATOM   4484  H   GLY B 133      12.960 -18.840 -14.005  1.00 96.15           H  
ATOM   4485  CA  GLY B 133      13.407 -20.790 -13.265  1.00 96.15           C  
ATOM   4486  HA2 GLY B 133      13.418 -21.058 -14.321  1.00 96.15           H  
ATOM   4487  HA3 GLY B 133      14.362 -21.068 -12.820  1.00 96.15           H  
ATOM   4488  C   GLY B 133      12.302 -21.609 -12.586  1.00 96.15           C  
ATOM   4489  O   GLY B 133      12.548 -22.749 -12.197  1.00 96.15           O  
ATOM   4490  N   ILE B 134      11.106 -21.037 -12.413  1.00 97.03           N  
ATOM   4491  H   ILE B 134      10.956 -20.113 -12.792  1.00 97.03           H  
ATOM   4492  CA  ILE B 134       9.962 -21.669 -11.746  1.00 97.03           C  
ATOM   4493  HA  ILE B 134      10.320 -22.491 -11.126  1.00 97.03           H  
ATOM   4494  C   ILE B 134       8.983 -22.202 -12.805  1.00 97.03           C  
ATOM   4495  CB  ILE B 134       9.237 -20.666 -10.813  1.00 97.03           C  
ATOM   4496  HB  ILE B 134       8.762 -19.899 -11.426  1.00 97.03           H  
ATOM   4497  O   ILE B 134       8.439 -21.398 -13.561  1.00 97.03           O  
ATOM   4498  CG1 ILE B 134      10.199 -19.961  -9.835  1.00 97.03           C  
ATOM   4499 HG12 ILE B 134      10.598 -20.710  -9.151  1.00 97.03           H  
ATOM   4500 HG13 ILE B 134      11.031 -19.527 -10.389  1.00 97.03           H  
ATOM   4501  CG2 ILE B 134       8.143 -21.404 -10.021  1.00 97.03           C  
ATOM   4502 HG21 ILE B 134       8.569 -22.218  -9.433  1.00 97.03           H  
ATOM   4503 HG22 ILE B 134       7.394 -21.812 -10.700  1.00 97.03           H  
ATOM   4504 HG23 ILE B 134       7.618 -20.717  -9.357  1.00 97.03           H  
ATOM   4505  CD1 ILE B 134       9.548 -18.813  -9.047  1.00 97.03           C  
ATOM   4506 HD11 ILE B 134       9.014 -18.156  -9.734  1.00 97.03           H  
ATOM   4507 HD12 ILE B 134      10.314 -18.221  -8.546  1.00 97.03           H  
ATOM   4508 HD13 ILE B 134       8.859 -19.199  -8.296  1.00 97.03           H  
ATOM   4509  N   PRO B 135       8.673 -23.513 -12.842  1.00 96.07           N  
ATOM   4510  CA  PRO B 135       7.479 -24.014 -13.523  1.00 96.07           C  
ATOM   4511  HA  PRO B 135       7.475 -23.678 -14.560  1.00 96.07           H  
ATOM   4512  C   PRO B 135       6.242 -23.515 -12.754  1.00 96.07           C  
ATOM   4513  CB  PRO B 135       7.589 -25.547 -13.493  1.00 96.07           C  
ATOM   4514  HB2 PRO B 135       7.400 -25.974 -14.477  1.00 96.07           H  
ATOM   4515  HB3 PRO B 135       6.886 -25.978 -12.781  1.00 96.07           H  
ATOM   4516  O   PRO B 135       6.095 -23.904 -11.590  1.00 96.07           O  
ATOM   4517  CG  PRO B 135       9.018 -25.835 -13.034  1.00 96.07           C  
ATOM   4518  HG2 PRO B 135       9.671 -25.900 -13.904  1.00 96.07           H  
ATOM   4519  HG3 PRO B 135       9.078 -26.750 -12.444  1.00 96.07           H  
ATOM   4520  CD  PRO B 135       9.389 -24.607 -12.210  1.00 96.07           C  
ATOM   4521  HD2 PRO B 135       9.042 -24.728 -11.184  1.00 96.07           H  
ATOM   4522  HD3 PRO B 135      10.468 -24.454 -12.234  1.00 96.07           H  
ATOM   4523  N   PRO B 136       5.366 -22.656 -13.310  1.00 94.35           N  
ATOM   4524  CA  PRO B 136       4.385 -21.938 -12.489  1.00 94.35           C  
ATOM   4525  HA  PRO B 136       4.934 -21.370 -11.737  1.00 94.35           H  
ATOM   4526  C   PRO B 136       3.383 -22.830 -11.747  1.00 94.35           C  
ATOM   4527  CB  PRO B 136       3.707 -20.941 -13.430  1.00 94.35           C  
ATOM   4528  HB2 PRO B 136       3.399 -20.038 -12.905  1.00 94.35           H  
ATOM   4529  HB3 PRO B 136       2.860 -21.409 -13.933  1.00 94.35           H  
ATOM   4530  O   PRO B 136       2.938 -22.466 -10.664  1.00 94.35           O  
ATOM   4531  CG  PRO B 136       4.814 -20.653 -14.440  1.00 94.35           C  
ATOM   4532  HG2 PRO B 136       5.549 -19.976 -14.006  1.00 94.35           H  
ATOM   4533  HG3 PRO B 136       4.424 -20.244 -15.372  1.00 94.35           H  
ATOM   4534  CD  PRO B 136       5.433 -22.035 -14.627  1.00 94.35           C  
ATOM   4535  HD2 PRO B 136       4.836 -22.615 -15.330  1.00 94.35           H  
ATOM   4536  HD3 PRO B 136       6.452 -21.927 -14.999  1.00 94.35           H  
ATOM   4537  N   GLU B 137       3.097 -24.038 -12.240  1.00 92.41           N  
ATOM   4538  H   GLU B 137       3.481 -24.317 -13.132  1.00 92.41           H  
ATOM   4539  CA  GLU B 137       2.229 -24.992 -11.537  1.00 92.41           C  
ATOM   4540  HA  GLU B 137       1.313 -24.472 -11.256  1.00 92.41           H  
ATOM   4541  C   GLU B 137       2.838 -25.547 -10.238  1.00 92.41           C  
ATOM   4542  CB  GLU B 137       1.863 -26.107 -12.514  1.00 92.41           C  
ATOM   4543  HB2 GLU B 137       2.742 -26.716 -12.723  1.00 92.41           H  
ATOM   4544  HB3 GLU B 137       1.544 -25.624 -13.438  1.00 92.41           H  
ATOM   4545  O   GLU B 137       2.107 -25.999  -9.360  1.00 92.41           O  
ATOM   4546  CG  GLU B 137       0.732 -27.012 -12.013  1.00 92.41           C  
ATOM   4547  HG2 GLU B 137       1.152 -27.933 -11.609  1.00 92.41           H  
ATOM   4548  HG3 GLU B 137       0.184 -26.509 -11.217  1.00 92.41           H  
ATOM   4549  CD  GLU B 137      -0.233 -27.322 -13.155  1.00 92.41           C  
ATOM   4550  OE1 GLU B 137      -1.439 -27.029 -12.966  1.00 92.41           O  
ATOM   4551  OE2 GLU B 137       0.249 -27.763 -14.220  1.00 92.41           O  
ATOM   4552  N   THR B 138       4.157 -25.434 -10.041  1.00 94.56           N  
ATOM   4553  H   THR B 138       4.709 -24.999 -10.767  1.00 94.56           H  
ATOM   4554  CA  THR B 138       4.789 -25.733  -8.739  1.00 94.56           C  
ATOM   4555  HA  THR B 138       4.392 -26.686  -8.389  1.00 94.56           H  
ATOM   4556  C   THR B 138       4.437 -24.716  -7.647  1.00 94.56           C  
ATOM   4557  CB  THR B 138       6.316 -25.889  -8.829  1.00 94.56           C  
ATOM   4558  HB  THR B 138       6.687 -26.160  -7.840  1.00 94.56           H  
ATOM   4559  O   THR B 138       4.709 -24.974  -6.475  1.00 94.56           O  
ATOM   4560  CG2 THR B 138       6.734 -26.998  -9.794  1.00 94.56           C  
ATOM   4561 HG21 THR B 138       7.821 -27.043  -9.851  1.00 94.56           H  
ATOM   4562 HG22 THR B 138       6.325 -26.812 -10.788  1.00 94.56           H  
ATOM   4563 HG23 THR B 138       6.353 -27.952  -9.430  1.00 94.56           H  
ATOM   4564  OG1 THR B 138       6.965 -24.700  -9.218  1.00 94.56           O  
ATOM   4565  HG1 THR B 138       6.619 -24.430 -10.072  1.00 94.56           H  
ATOM   4566  N   LEU B 139       3.804 -23.593  -8.012  1.00 96.60           N  
ATOM   4567  H   LEU B 139       3.629 -23.445  -8.996  1.00 96.60           H  
ATOM   4568  CA  LEU B 139       3.234 -22.604  -7.093  1.00 96.60           C  
ATOM   4569  HA  LEU B 139       3.691 -22.730  -6.112  1.00 96.60           H  
ATOM   4570  C   LEU B 139       1.717 -22.778  -6.877  1.00 96.60           C  
ATOM   4571  CB  LEU B 139       3.557 -21.183  -7.590  1.00 96.60           C  
ATOM   4572  HB2 LEU B 139       3.185 -20.481  -6.844  1.00 96.60           H  
ATOM   4573  HB3 LEU B 139       3.005 -21.002  -8.512  1.00 96.60           H  
ATOM   4574  O   LEU B 139       1.111 -22.019  -6.117  1.00 96.60           O  
ATOM   4575  CG  LEU B 139       5.041 -20.870  -7.836  1.00 96.60           C  
ATOM   4576  HG  LEU B 139       5.418 -21.493  -8.647  1.00 96.60           H  
ATOM   4577  CD1 LEU B 139       5.169 -19.403  -8.250  1.00 96.60           C  
ATOM   4578 HD11 LEU B 139       6.218 -19.144  -8.396  1.00 96.60           H  
ATOM   4579 HD12 LEU B 139       4.625 -19.242  -9.180  1.00 96.60           H  
ATOM   4580 HD13 LEU B 139       4.747 -18.763  -7.475  1.00 96.60           H  
ATOM   4581  CD2 LEU B 139       5.914 -21.087  -6.596  1.00 96.60           C  
ATOM   4582 HD21 LEU B 139       5.513 -20.514  -5.761  1.00 96.60           H  
ATOM   4583 HD22 LEU B 139       6.939 -20.781  -6.804  1.00 96.60           H  
ATOM   4584 HD23 LEU B 139       5.913 -22.145  -6.334  1.00 96.60           H  
ATOM   4585  N   ARG B 140       1.073 -23.771  -7.508  1.00 94.59           N  
ATOM   4586  H   ARG B 140       1.601 -24.402  -8.094  1.00 94.59           H  
ATOM   4587  CA  ARG B 140      -0.356 -24.042  -7.297  1.00 94.59           C  
ATOM   4588  HA  ARG B 140      -0.895 -23.107  -7.445  1.00 94.59           H  
ATOM   4589  C   ARG B 140      -0.566 -24.496  -5.845  1.00 94.59           C  
ATOM   4590  CB  ARG B 140      -0.855 -25.061  -8.340  1.00 94.59           C  
ATOM   4591  HB2 ARG B 140      -0.572 -24.718  -9.335  1.00 94.59           H  
ATOM   4592  HB3 ARG B 140      -0.383 -26.027  -8.160  1.00 94.59           H  
ATOM   4593  O   ARG B 140      -0.162 -25.592  -5.466  1.00 94.59           O  
ATOM   4594  CG  ARG B 140      -2.383 -25.220  -8.292  1.00 94.59           C  
ATOM   4595  HG2 ARG B 140      -2.850 -24.265  -8.535  1.00 94.59           H  
ATOM   4596  HG3 ARG B 140      -2.675 -25.489  -7.277  1.00 94.59           H  
ATOM   4597  CD  ARG B 140      -2.922 -26.315  -9.232  1.00 94.59           C  
ATOM   4598  HD2 ARG B 140      -3.972 -26.489  -8.997  1.00 94.59           H  
ATOM   4599  HD3 ARG B 140      -2.385 -27.241  -9.026  1.00 94.59           H  
ATOM   4600  NE  ARG B 140      -2.800 -26.004 -10.672  1.00 94.59           N  
ATOM   4601  HE  ARG B 140      -2.171 -26.567 -11.226  1.00 94.59           H  
ATOM   4602  NH1 ARG B 140      -4.352 -24.305 -10.879  1.00 94.59           N  
ATOM   4603 HH11 ARG B 140      -4.755 -23.581 -11.456  1.00 94.59           H  
ATOM   4604 HH12 ARG B 140      -4.504 -24.318  -9.881  1.00 94.59           H  
ATOM   4605  NH2 ARG B 140      -3.271 -25.071 -12.667  1.00 94.59           N  
ATOM   4606 HH21 ARG B 140      -2.614 -25.741 -13.041  1.00 94.59           H  
ATOM   4607 HH22 ARG B 140      -3.702 -24.368 -13.250  1.00 94.59           H  
ATOM   4608  CZ  ARG B 140      -3.478 -25.128 -11.389  1.00 94.59           C  
ATOM   4609  N   GLY B 141      -1.197 -23.650  -5.033  1.00 93.96           N  
ATOM   4610  H   GLY B 141      -1.492 -22.763  -5.417  1.00 93.96           H  
ATOM   4611  CA  GLY B 141      -1.385 -23.861  -3.596  1.00 93.96           C  
ATOM   4612  HA2 GLY B 141      -1.455 -24.930  -3.393  1.00 93.96           H  
ATOM   4613  HA3 GLY B 141      -2.333 -23.410  -3.304  1.00 93.96           H  
ATOM   4614  C   GLY B 141      -0.286 -23.286  -2.688  1.00 93.96           C  
ATOM   4615  O   GLY B 141      -0.318 -23.556  -1.489  1.00 93.96           O  
ATOM   4616  N   SER B 142       0.688 -22.517  -3.200  1.00 95.87           N  
ATOM   4617  H   SER B 142       0.698 -22.316  -4.190  1.00 95.87           H  
ATOM   4618  CA  SER B 142       1.665 -21.811  -2.350  1.00 95.87           C  
ATOM   4619  HA  SER B 142       1.792 -22.388  -1.434  1.00 95.87           H  
ATOM   4620  C   SER B 142       1.170 -20.429  -1.922  1.00 95.87           C  
ATOM   4621  CB  SER B 142       3.059 -21.738  -2.991  1.00 95.87           C  
ATOM   4622  HB2 SER B 142       3.396 -22.755  -3.189  1.00 95.87           H  
ATOM   4623  HB3 SER B 142       3.755 -21.285  -2.284  1.00 95.87           H  
ATOM   4624  O   SER B 142       0.394 -19.781  -2.628  1.00 95.87           O  
ATOM   4625  OG  SER B 142       3.104 -21.015  -4.202  1.00 95.87           O  
ATOM   4626  HG  SER B 142       3.063 -20.066  -4.064  1.00 95.87           H  
ATOM   4627  N   ASP B 143       1.667 -19.920  -0.789  1.00 96.11           N  
ATOM   4628  H   ASP B 143       2.355 -20.440  -0.264  1.00 96.11           H  
ATOM   4629  CA  ASP B 143       1.363 -18.568  -0.304  1.00 96.11           C  
ATOM   4630  HA  ASP B 143       0.319 -18.377  -0.553  1.00 96.11           H  
ATOM   4631  C   ASP B 143       2.166 -17.492  -1.057  1.00 96.11           C  
ATOM   4632  CB  ASP B 143       1.430 -18.493   1.233  1.00 96.11           C  
ATOM   4633  HB2 ASP B 143       0.930 -17.572   1.534  1.00 96.11           H  
ATOM   4634  HB3 ASP B 143       0.852 -19.318   1.649  1.00 96.11           H  
ATOM   4635  O   ASP B 143       2.874 -16.672  -0.480  1.00 96.11           O  
ATOM   4636  CG  ASP B 143       2.826 -18.506   1.866  1.00 96.11           C  
ATOM   4637  OD1 ASP B 143       3.771 -19.065   1.264  1.00 96.11           O  
ATOM   4638  OD2 ASP B 143       2.913 -17.962   2.996  1.00 96.11           O  
ATOM   4639  N   THR B 144       2.063 -17.501  -2.386  1.00 98.57           N  
ATOM   4640  H   THR B 144       1.471 -18.204  -2.804  1.00 98.57           H  
ATOM   4641  CA  THR B 144       2.679 -16.505  -3.263  1.00 98.57           C  
ATOM   4642  HA  THR B 144       3.635 -16.224  -2.823  1.00 98.57           H  
ATOM   4643  C   THR B 144       1.790 -15.269  -3.366  1.00 98.57           C  
ATOM   4644  CB  THR B 144       2.958 -17.093  -4.648  1.00 98.57           C  
ATOM   4645  HB  THR B 144       2.013 -17.398  -5.096  1.00 98.57           H  
ATOM   4646  O   THR B 144       0.627 -15.380  -3.750  1.00 98.57           O  
ATOM   4647  CG2 THR B 144       3.664 -16.110  -5.581  1.00 98.57           C  
ATOM   4648 HG21 THR B 144       3.915 -16.612  -6.516  1.00 98.57           H  
ATOM   4649 HG22 THR B 144       4.566 -15.716  -5.113  1.00 98.57           H  
ATOM   4650 HG23 THR B 144       3.001 -15.276  -5.811  1.00 98.57           H  
ATOM   4651  OG1 THR B 144       3.783 -18.231  -4.516  1.00 98.57           O  
ATOM   4652  HG1 THR B 144       4.671 -17.924  -4.322  1.00 98.57           H  
ATOM   4653  N   GLY B 145       2.323 -14.096  -3.022  1.00 98.77           N  
ATOM   4654  H   GLY B 145       3.290 -14.080  -2.733  1.00 98.77           H  
ATOM   4655  CA  GLY B 145       1.614 -12.818  -3.143  1.00 98.77           C  
ATOM   4656  HA2 GLY B 145       0.563 -12.971  -2.898  1.00 98.77           H  
ATOM   4657  HA3 GLY B 145       2.021 -12.106  -2.426  1.00 98.77           H  
ATOM   4658  C   GLY B 145       1.695 -12.206  -4.548  1.00 98.77           C  
ATOM   4659  O   GLY B 145       2.626 -12.488  -5.304  1.00 98.77           O  
ATOM   4660  N   VAL B 146       0.736 -11.344  -4.889  1.00 98.91           N  
ATOM   4661  H   VAL B 146       0.027 -11.143  -4.198  1.00 98.91           H  
ATOM   4662  CA  VAL B 146       0.625 -10.657  -6.186  1.00 98.91           C  
ATOM   4663  HA  VAL B 146       1.578 -10.724  -6.712  1.00 98.91           H  
ATOM   4664  C   VAL B 146       0.304  -9.177  -5.959  1.00 98.91           C  
ATOM   4665  CB  VAL B 146      -0.450 -11.316  -7.079  1.00 98.91           C  
ATOM   4666  HB  VAL B 146      -1.425 -11.222  -6.601  1.00 98.91           H  
ATOM   4667  O   VAL B 146      -0.785  -8.832  -5.504  1.00 98.91           O  
ATOM   4668  CG1 VAL B 146      -0.514 -10.633  -8.449  1.00 98.91           C  
ATOM   4669 HG11 VAL B 146      -1.284 -11.110  -9.055  1.00 98.91           H  
ATOM   4670 HG12 VAL B 146       0.447 -10.709  -8.959  1.00 98.91           H  
ATOM   4671 HG13 VAL B 146      -0.786  -9.584  -8.333  1.00 98.91           H  
ATOM   4672  CG2 VAL B 146      -0.182 -12.807  -7.324  1.00 98.91           C  
ATOM   4673 HG21 VAL B 146       0.804 -12.945  -7.766  1.00 98.91           H  
ATOM   4674 HG22 VAL B 146      -0.942 -13.211  -7.993  1.00 98.91           H  
ATOM   4675 HG23 VAL B 146      -0.235 -13.358  -6.385  1.00 98.91           H  
ATOM   4676  N   PHE B 147       1.245  -8.296  -6.299  1.00 98.87           N  
ATOM   4677  H   PHE B 147       2.117  -8.653  -6.664  1.00 98.87           H  
ATOM   4678  CA  PHE B 147       1.166  -6.855  -6.041  1.00 98.87           C  
ATOM   4679  HA  PHE B 147       0.206  -6.614  -5.584  1.00 98.87           H  
ATOM   4680  C   PHE B 147       1.267  -6.085  -7.363  1.00 98.87           C  
ATOM   4681  CB  PHE B 147       2.264  -6.456  -5.040  1.00 98.87           C  
ATOM   4682  HB2 PHE B 147       2.194  -5.383  -4.859  1.00 98.87           H  
ATOM   4683  HB3 PHE B 147       3.241  -6.649  -5.483  1.00 98.87           H  
ATOM   4684  O   PHE B 147       2.337  -6.018  -7.974  1.00 98.87           O  
ATOM   4685  CG  PHE B 147       2.187  -7.176  -3.705  1.00 98.87           C  
ATOM   4686  CD1 PHE B 147       1.558  -6.565  -2.604  1.00 98.87           C  
ATOM   4687  HD1 PHE B 147       1.137  -5.575  -2.701  1.00 98.87           H  
ATOM   4688  CD2 PHE B 147       2.740  -8.465  -3.565  1.00 98.87           C  
ATOM   4689  HD2 PHE B 147       3.235  -8.932  -4.404  1.00 98.87           H  
ATOM   4690  CE1 PHE B 147       1.463  -7.251  -1.380  1.00 98.87           C  
ATOM   4691  HE1 PHE B 147       0.975  -6.789  -0.534  1.00 98.87           H  
ATOM   4692  CE2 PHE B 147       2.636  -9.152  -2.344  1.00 98.87           C  
ATOM   4693  HE2 PHE B 147       3.059 -10.139  -2.237  1.00 98.87           H  
ATOM   4694  CZ  PHE B 147       1.977  -8.552  -1.260  1.00 98.87           C  
ATOM   4695  HZ  PHE B 147       1.866  -9.095  -0.333  1.00 98.87           H  
ATOM   4696  N   VAL B 148       0.149  -5.516  -7.823  1.00 98.87           N  
ATOM   4697  H   VAL B 148      -0.688  -5.584  -7.262  1.00 98.87           H  
ATOM   4698  CA  VAL B 148       0.047  -4.889  -9.153  1.00 98.87           C  
ATOM   4699  HA  VAL B 148       0.978  -5.050  -9.697  1.00 98.87           H  
ATOM   4700  C   VAL B 148      -0.162  -3.384  -9.034  1.00 98.87           C  
ATOM   4701  CB  VAL B 148      -1.079  -5.524  -9.999  1.00 98.87           C  
ATOM   4702  HB  VAL B 148      -2.043  -5.317  -9.533  1.00 98.87           H  
ATOM   4703  O   VAL B 148      -1.180  -2.935  -8.517  1.00 98.87           O  
ATOM   4704  CG1 VAL B 148      -1.087  -4.953 -11.424  1.00 98.87           C  
ATOM   4705 HG11 VAL B 148      -1.302  -3.884 -11.399  1.00 98.87           H  
ATOM   4706 HG12 VAL B 148      -1.865  -5.437 -12.014  1.00 98.87           H  
ATOM   4707 HG13 VAL B 148      -0.120  -5.113 -11.901  1.00 98.87           H  
ATOM   4708  CG2 VAL B 148      -0.927  -7.045 -10.119  1.00 98.87           C  
ATOM   4709 HG21 VAL B 148      -1.730  -7.451 -10.733  1.00 98.87           H  
ATOM   4710 HG22 VAL B 148       0.031  -7.298 -10.573  1.00 98.87           H  
ATOM   4711 HG23 VAL B 148      -0.983  -7.500  -9.129  1.00 98.87           H  
ATOM   4712  N   GLY B 149       0.765  -2.595  -9.575  1.00 98.78           N  
ATOM   4713  H   GLY B 149       1.621  -3.013  -9.908  1.00 98.78           H  
ATOM   4714  CA  GLY B 149       0.551  -1.174  -9.831  1.00 98.78           C  
ATOM   4715  HA2 GLY B 149       1.516  -0.683  -9.950  1.00 98.78           H  
ATOM   4716  HA3 GLY B 149       0.034  -0.729  -8.981  1.00 98.78           H  
ATOM   4717  C   GLY B 149      -0.262  -0.955 -11.110  1.00 98.78           C  
ATOM   4718  O   GLY B 149       0.217  -1.280 -12.196  1.00 98.78           O  
ATOM   4719  N   MET B 150      -1.469  -0.400 -11.000  1.00 97.68           N  
ATOM   4720  H   MET B 150      -1.803  -0.140 -10.083  1.00 97.68           H  
ATOM   4721  CA  MET B 150      -2.384  -0.185 -12.132  1.00 97.68           C  
ATOM   4722  HA  MET B 150      -1.811   0.021 -13.036  1.00 97.68           H  
ATOM   4723  C   MET B 150      -3.308   1.004 -11.851  1.00 97.68           C  
ATOM   4724  CB  MET B 150      -3.214  -1.463 -12.353  1.00 97.68           C  
ATOM   4725  HB2 MET B 150      -2.539  -2.296 -12.549  1.00 97.68           H  
ATOM   4726  HB3 MET B 150      -3.749  -1.668 -11.425  1.00 97.68           H  
ATOM   4727  O   MET B 150      -3.764   1.187 -10.726  1.00 97.68           O  
ATOM   4728  CG  MET B 150      -4.255  -1.428 -13.483  1.00 97.68           C  
ATOM   4729  HG2 MET B 150      -4.868  -0.532 -13.390  1.00 97.68           H  
ATOM   4730  HG3 MET B 150      -3.747  -1.407 -14.447  1.00 97.68           H  
ATOM   4731  SD  MET B 150      -5.371  -2.858 -13.408  1.00 97.68           S  
ATOM   4732  CE  MET B 150      -6.524  -2.481 -14.752  1.00 97.68           C  
ATOM   4733  HE1 MET B 150      -6.009  -2.577 -15.708  1.00 97.68           H  
ATOM   4734  HE2 MET B 150      -6.907  -1.466 -14.645  1.00 97.68           H  
ATOM   4735  HE3 MET B 150      -7.356  -3.185 -14.734  1.00 97.68           H  
ATOM   4736  N   SER B 151      -3.639   1.760 -12.896  1.00 93.39           N  
ATOM   4737  H   SER B 151      -3.257   1.520 -13.800  1.00 93.39           H  
ATOM   4738  CA  SER B 151      -4.703   2.772 -12.883  1.00 93.39           C  
ATOM   4739  HA  SER B 151      -5.202   2.763 -11.915  1.00 93.39           H  
ATOM   4740  C   SER B 151      -5.744   2.404 -13.956  1.00 93.39           C  
ATOM   4741  CB  SER B 151      -4.123   4.184 -13.087  1.00 93.39           C  
ATOM   4742  HB2 SER B 151      -4.882   4.926 -12.844  1.00 93.39           H  
ATOM   4743  HB3 SER B 151      -3.852   4.300 -14.136  1.00 93.39           H  
ATOM   4744  O   SER B 151      -5.426   1.700 -14.919  1.00 93.39           O  
ATOM   4745  OG  SER B 151      -2.959   4.419 -12.302  1.00 93.39           O  
ATOM   4746  HG  SER B 151      -3.189   4.544 -11.379  1.00 93.39           H  
ATOM   4747  N   HIS B 152      -7.002   2.830 -13.808  1.00 89.48           N  
ATOM   4748  H   HIS B 152      -7.234   3.438 -13.036  1.00 89.48           H  
ATOM   4749  CA  HIS B 152      -8.047   2.512 -14.793  1.00 89.48           C  
ATOM   4750  HA  HIS B 152      -7.965   1.453 -15.039  1.00 89.48           H  
ATOM   4751  C   HIS B 152      -7.843   3.309 -16.099  1.00 89.48           C  
ATOM   4752  CB  HIS B 152      -9.435   2.728 -14.171  1.00 89.48           C  
ATOM   4753  HB2 HIS B 152      -9.507   2.152 -13.249  1.00 89.48           H  
ATOM   4754  HB3 HIS B 152      -9.555   3.783 -13.922  1.00 89.48           H  
ATOM   4755  O   HIS B 152      -7.578   4.507 -16.049  1.00 89.48           O  
ATOM   4756  CG  HIS B 152     -10.564   2.307 -15.080  1.00 89.48           C  
ATOM   4757  CD2 HIS B 152     -11.418   3.146 -15.747  1.00 89.48           C  
ATOM   4758  HD2 HIS B 152     -11.421   4.225 -15.698  1.00 89.48           H  
ATOM   4759  ND1 HIS B 152     -10.911   1.016 -15.429  1.00 89.48           N  
ATOM   4760  HD1 HIS B 152     -10.524   0.154 -15.072  1.00 89.48           H  
ATOM   4761  CE1 HIS B 152     -11.940   1.080 -16.290  1.00 89.48           C  
ATOM   4762  HE1 HIS B 152     -12.433   0.227 -16.733  1.00 89.48           H  
ATOM   4763  NE2 HIS B 152     -12.270   2.358 -16.528  1.00 89.48           N  
ATOM   4764  N   GLN B 153      -7.961   2.643 -17.256  1.00 88.76           N  
ATOM   4765  H   GLN B 153      -8.160   1.654 -17.213  1.00 88.76           H  
ATOM   4766  CA  GLN B 153      -7.633   3.196 -18.588  1.00 88.76           C  
ATOM   4767  HA  GLN B 153      -7.337   4.240 -18.481  1.00 88.76           H  
ATOM   4768  C   GLN B 153      -8.829   3.204 -19.569  1.00 88.76           C  
ATOM   4769  CB  GLN B 153      -6.428   2.433 -19.179  1.00 88.76           C  
ATOM   4770  HB2 GLN B 153      -6.278   2.722 -20.220  1.00 88.76           H  
ATOM   4771  HB3 GLN B 153      -6.665   1.369 -19.176  1.00 88.76           H  
ATOM   4772  O   GLN B 153      -8.637   3.411 -20.765  1.00 88.76           O  
ATOM   4773  CG  GLN B 153      -5.101   2.641 -18.424  1.00 88.76           C  
ATOM   4774  HG2 GLN B 153      -5.279   2.616 -17.348  1.00 88.76           H  
ATOM   4775  HG3 GLN B 153      -4.444   1.804 -18.659  1.00 88.76           H  
ATOM   4776  CD  GLN B 153      -4.326   3.911 -18.775  1.00 88.76           C  
ATOM   4777  NE2 GLN B 153      -3.411   4.314 -17.920  1.00 88.76           N  
ATOM   4778 HE21 GLN B 153      -2.881   5.142 -18.152  1.00 88.76           H  
ATOM   4779 HE22 GLN B 153      -3.280   3.816 -17.051  1.00 88.76           H  
ATOM   4780  OE1 GLN B 153      -4.471   4.524 -19.821  1.00 88.76           O  
ATOM   4781  N   GLY B 154     -10.058   2.964 -19.091  1.00 82.20           N  
ATOM   4782  H   GLY B 154     -10.172   2.810 -18.099  1.00 82.20           H  
ATOM   4783  CA  GLY B 154     -11.281   3.142 -19.888  1.00 82.20           C  
ATOM   4784  HA2 GLY B 154     -11.233   4.104 -20.398  1.00 82.20           H  
ATOM   4785  HA3 GLY B 154     -12.132   3.168 -19.207  1.00 82.20           H  
ATOM   4786  C   GLY B 154     -11.573   2.070 -20.949  1.00 82.20           C  
ATOM   4787  O   GLY B 154     -12.282   2.359 -21.913  1.00 82.20           O  
ATOM   4788  N   TYR B 155     -11.046   0.843 -20.828  1.00 87.72           N  
ATOM   4789  H   TYR B 155     -10.497   0.616 -20.011  1.00 87.72           H  
ATOM   4790  CA  TYR B 155     -11.341  -0.210 -21.811  1.00 87.72           C  
ATOM   4791  HA  TYR B 155     -11.076   0.195 -22.788  1.00 87.72           H  
ATOM   4792  C   TYR B 155     -12.842  -0.534 -21.872  1.00 87.72           C  
ATOM   4793  CB  TYR B 155     -10.480  -1.465 -21.598  1.00 87.72           C  
ATOM   4794  HB2 TYR B 155      -9.433  -1.172 -21.532  1.00 87.72           H  
ATOM   4795  HB3 TYR B 155     -10.740  -1.920 -20.643  1.00 87.72           H  
ATOM   4796  O   TYR B 155     -13.520  -0.621 -20.854  1.00 87.72           O  
ATOM   4797  CG  TYR B 155     -10.626  -2.491 -22.716  1.00 87.72           C  
ATOM   4798  CD1 TYR B 155     -11.464  -3.614 -22.561  1.00 87.72           C  
ATOM   4799  HD1 TYR B 155     -12.006  -3.763 -21.639  1.00 87.72           H  
ATOM   4800  CD2 TYR B 155      -9.924  -2.320 -23.926  1.00 87.72           C  
ATOM   4801  HD2 TYR B 155      -9.249  -1.485 -24.045  1.00 87.72           H  
ATOM   4802  CE1 TYR B 155     -11.585  -4.562 -23.597  1.00 87.72           C  
ATOM   4803  HE1 TYR B 155     -12.211  -5.433 -23.474  1.00 87.72           H  
ATOM   4804  CE2 TYR B 155     -10.060  -3.248 -24.973  1.00 87.72           C  
ATOM   4805  HE2 TYR B 155      -9.510  -3.107 -25.892  1.00 87.72           H  
ATOM   4806  OH  TYR B 155     -10.987  -5.284 -25.812  1.00 87.72           O  
ATOM   4807  HH  TYR B 155     -10.556  -4.988 -26.618  1.00 87.72           H  
ATOM   4808  CZ  TYR B 155     -10.885  -4.379 -24.806  1.00 87.72           C  
ATOM   4809  N   ALA B 156     -13.360  -0.655 -23.100  1.00 76.90           N  
ATOM   4810  H   ALA B 156     -12.704  -0.601 -23.866  1.00 76.90           H  
ATOM   4811  CA  ALA B 156     -14.784  -0.765 -23.453  1.00 76.90           C  
ATOM   4812  HA  ALA B 156     -14.831  -0.712 -24.541  1.00 76.90           H  
ATOM   4813  C   ALA B 156     -15.718   0.375 -22.967  1.00 76.90           C  
ATOM   4814  CB  ALA B 156     -15.289  -2.164 -23.069  1.00 76.90           C  
ATOM   4815  HB1 ALA B 156     -14.637  -2.928 -23.493  1.00 76.90           H  
ATOM   4816  HB2 ALA B 156     -16.301  -2.307 -23.448  1.00 76.90           H  
ATOM   4817  HB3 ALA B 156     -15.301  -2.270 -21.984  1.00 76.90           H  
ATOM   4818  O   ALA B 156     -16.871   0.430 -23.399  1.00 76.90           O  
ATOM   4819  N   THR B 157     -15.253   1.307 -22.133  1.00 71.22           N  
ATOM   4820  H   THR B 157     -14.321   1.199 -21.760  1.00 71.22           H  
ATOM   4821  CA  THR B 157     -16.084   2.342 -21.509  1.00 71.22           C  
ATOM   4822  HA  THR B 157     -16.933   1.837 -21.049  1.00 71.22           H  
ATOM   4823  C   THR B 157     -16.623   3.344 -22.536  1.00 71.22           C  
ATOM   4824  CB  THR B 157     -15.309   3.051 -20.386  1.00 71.22           C  
ATOM   4825  HB  THR B 157     -14.549   3.707 -20.809  1.00 71.22           H  
ATOM   4826  O   THR B 157     -15.932   3.737 -23.473  1.00 71.22           O  
ATOM   4827  CG2 THR B 157     -16.236   3.845 -19.473  1.00 71.22           C  
ATOM   4828 HG21 THR B 157     -15.662   4.228 -18.629  1.00 71.22           H  
ATOM   4829 HG22 THR B 157     -16.664   4.684 -20.021  1.00 71.22           H  
ATOM   4830 HG23 THR B 157     -17.034   3.206 -19.095  1.00 71.22           H  
ATOM   4831  OG1 THR B 157     -14.692   2.103 -19.546  1.00 71.22           O  
ATOM   4832  HG1 THR B 157     -14.297   2.561 -18.800  1.00 71.22           H  
ATOM   4833  N   GLY B 158     -17.893   3.741 -22.397  1.00 63.02           N  
ATOM   4834  H   GLY B 158     -18.426   3.362 -21.627  1.00 63.02           H  
ATOM   4835  CA  GLY B 158     -18.563   4.700 -23.290  1.00 63.02           C  
ATOM   4836  HA2 GLY B 158     -19.529   4.966 -22.860  1.00 63.02           H  
ATOM   4837  HA3 GLY B 158     -17.956   5.604 -23.344  1.00 63.02           H  
ATOM   4838  C   GLY B 158     -18.807   4.225 -24.733  1.00 63.02           C  
ATOM   4839  O   GLY B 158     -19.484   4.921 -25.490  1.00 63.02           O  
ATOM   4840  N   ARG B 159     -18.300   3.052 -25.137  1.00 64.38           N  
ATOM   4841  H   ARG B 159     -17.767   2.514 -24.468  1.00 64.38           H  
ATOM   4842  CA  ARG B 159     -18.511   2.487 -26.478  1.00 64.38           C  
ATOM   4843  HA  ARG B 159     -18.644   3.325 -27.162  1.00 64.38           H  
ATOM   4844  C   ARG B 159     -19.797   1.644 -26.536  1.00 64.38           C  
ATOM   4845  CB  ARG B 159     -17.271   1.693 -26.933  1.00 64.38           C  
ATOM   4846  HB2 ARG B 159     -17.520   1.151 -27.846  1.00 64.38           H  
ATOM   4847  HB3 ARG B 159     -16.998   0.964 -26.169  1.00 64.38           H  
ATOM   4848  O   ARG B 159     -20.179   1.036 -25.535  1.00 64.38           O  
ATOM   4849  CG  ARG B 159     -16.074   2.618 -27.226  1.00 64.38           C  
ATOM   4850  HG2 ARG B 159     -16.396   3.401 -27.912  1.00 64.38           H  
ATOM   4851  HG3 ARG B 159     -15.740   3.085 -26.299  1.00 64.38           H  
ATOM   4852  CD  ARG B 159     -14.895   1.863 -27.864  1.00 64.38           C  
ATOM   4853  HD2 ARG B 159     -14.500   1.154 -27.136  1.00 64.38           H  
ATOM   4854  HD3 ARG B 159     -15.260   1.313 -28.731  1.00 64.38           H  
ATOM   4855  NE  ARG B 159     -13.821   2.789 -28.289  1.00 64.38           N  
ATOM   4856  HE  ARG B 159     -13.895   3.739 -27.954  1.00 64.38           H  
ATOM   4857  NH1 ARG B 159     -12.454   1.305 -29.423  1.00 64.38           N  
ATOM   4858 HH11 ARG B 159     -11.578   1.164 -29.906  1.00 64.38           H  
ATOM   4859 HH12 ARG B 159     -13.042   0.531 -29.151  1.00 64.38           H  
ATOM   4860  NH2 ARG B 159     -11.895   3.428 -29.348  1.00 64.38           N  
ATOM   4861 HH21 ARG B 159     -11.104   3.168 -29.920  1.00 64.38           H  
ATOM   4862 HH22 ARG B 159     -12.065   4.397 -29.121  1.00 64.38           H  
ATOM   4863  CZ  ARG B 159     -12.744   2.505 -29.008  1.00 64.38           C  
ATOM   4864  N   PRO B 160     -20.461   1.544 -27.706  1.00 60.07           N  
ATOM   4865  CA  PRO B 160     -21.501   0.542 -27.924  1.00 60.07           C  
ATOM   4866  HA  PRO B 160     -22.336   0.747 -27.255  1.00 60.07           H  
ATOM   4867  C   PRO B 160     -20.945  -0.861 -27.661  1.00 60.07           C  
ATOM   4868  CB  PRO B 160     -21.948   0.698 -29.383  1.00 60.07           C  
ATOM   4869  HB2 PRO B 160     -21.422  -0.014 -30.018  1.00 60.07           H  
ATOM   4870  HB3 PRO B 160     -23.026   0.572 -29.488  1.00 60.07           H  
ATOM   4871  O   PRO B 160     -19.812  -1.160 -28.047  1.00 60.07           O  
ATOM   4872  CG  PRO B 160     -21.507   2.114 -29.749  1.00 60.07           C  
ATOM   4873  HG2 PRO B 160     -21.314   2.217 -30.817  1.00 60.07           H  
ATOM   4874  HG3 PRO B 160     -22.263   2.829 -29.424  1.00 60.07           H  
ATOM   4875  CD  PRO B 160     -20.237   2.306 -28.923  1.00 60.07           C  
ATOM   4876  HD2 PRO B 160     -20.091   3.366 -28.716  1.00 60.07           H  
ATOM   4877  HD3 PRO B 160     -19.379   1.897 -29.456  1.00 60.07           H  
ATOM   4878  N   ARG B 161     -21.737  -1.731 -27.027  1.00 59.54           N  
ATOM   4879  H   ARG B 161     -22.661  -1.435 -26.748  1.00 59.54           H  
ATOM   4880  CA  ARG B 161     -21.303  -3.104 -26.737  1.00 59.54           C  
ATOM   4881  HA  ARG B 161     -20.367  -3.027 -26.184  1.00 59.54           H  
ATOM   4882  C   ARG B 161     -21.029  -3.880 -28.034  1.00 59.54           C  
ATOM   4883  CB  ARG B 161     -22.329  -3.824 -25.865  1.00 59.54           C  
ATOM   4884  HB2 ARG B 161     -23.333  -3.653 -26.256  1.00 59.54           H  
ATOM   4885  HB3 ARG B 161     -22.127  -4.895 -25.885  1.00 59.54           H  
ATOM   4886  O   ARG B 161     -21.835  -3.779 -28.959  1.00 59.54           O  
ATOM   4887  CG  ARG B 161     -22.219  -3.333 -24.420  1.00 59.54           C  
ATOM   4888  HG2 ARG B 161     -22.357  -2.253 -24.366  1.00 59.54           H  
ATOM   4889  HG3 ARG B 161     -21.238  -3.594 -24.024  1.00 59.54           H  
ATOM   4890  CD  ARG B 161     -23.299  -4.024 -23.604  1.00 59.54           C  
ATOM   4891  HD2 ARG B 161     -24.269  -3.636 -23.914  1.00 59.54           H  
ATOM   4892  HD3 ARG B 161     -23.267  -5.094 -23.811  1.00 59.54           H  
ATOM   4893  NE  ARG B 161     -23.110  -3.822 -22.161  1.00 59.54           N  
ATOM   4894  HE  ARG B 161     -22.218  -3.484 -21.827  1.00 59.54           H  
ATOM   4895  NH1 ARG B 161     -25.091  -4.773 -21.594  1.00 59.54           N  
ATOM   4896 HH11 ARG B 161     -25.341  -5.652 -21.165  1.00 59.54           H  
ATOM   4897 HH12 ARG B 161     -25.274  -4.789 -22.588  1.00 59.54           H  
ATOM   4898  NH2 ARG B 161     -23.557  -4.423 -20.024  1.00 59.54           N  
ATOM   4899 HH21 ARG B 161     -22.614  -4.266 -19.699  1.00 59.54           H  
ATOM   4900 HH22 ARG B 161     -24.100  -4.926 -19.337  1.00 59.54           H  
ATOM   4901  CZ  ARG B 161     -23.920  -4.323 -21.258  1.00 59.54           C  
ATOM   4902  N   PRO B 162     -19.918  -4.637 -28.114  1.00 55.23           N  
ATOM   4903  CA  PRO B 162     -19.429  -5.164 -29.387  1.00 55.23           C  
ATOM   4904  HA  PRO B 162     -19.470  -4.381 -30.144  1.00 55.23           H  
ATOM   4905  C   PRO B 162     -20.234  -6.359 -29.917  1.00 55.23           C  
ATOM   4906  CB  PRO B 162     -17.959  -5.522 -29.133  1.00 55.23           C  
ATOM   4907  HB2 PRO B 162     -17.632  -6.376 -29.727  1.00 55.23           H  
ATOM   4908  HB3 PRO B 162     -17.335  -4.655 -29.348  1.00 55.23           H  
ATOM   4909  O   PRO B 162     -20.515  -6.409 -31.110  1.00 55.23           O  
ATOM   4910  CG  PRO B 162     -17.907  -5.823 -27.635  1.00 55.23           C  
ATOM   4911  HG2 PRO B 162     -16.912  -5.659 -27.221  1.00 55.23           H  
ATOM   4912  HG3 PRO B 162     -18.234  -6.846 -27.453  1.00 55.23           H  
ATOM   4913  CD  PRO B 162     -18.929  -4.844 -27.063  1.00 55.23           C  
ATOM   4914  HD2 PRO B 162     -18.434  -3.899 -26.839  1.00 55.23           H  
ATOM   4915  HD3 PRO B 162     -19.384  -5.257 -26.162  1.00 55.23           H  
ATOM   4916  N   GLU B 163     -20.610  -7.308 -29.053  1.00 58.04           N  
ATOM   4917  H   GLU B 163     -20.408  -7.183 -28.071  1.00 58.04           H  
ATOM   4918  CA  GLU B 163     -21.320  -8.541 -29.426  1.00 58.04           C  
ATOM   4919  HA  GLU B 163     -21.910  -8.356 -30.324  1.00 58.04           H  
ATOM   4920  C   GLU B 163     -22.286  -9.008 -28.320  1.00 58.04           C  
ATOM   4921  CB  GLU B 163     -20.332  -9.685 -29.721  1.00 58.04           C  
ATOM   4922  HB2 GLU B 163     -19.705  -9.852 -28.845  1.00 58.04           H  
ATOM   4923  HB3 GLU B 163     -20.918 -10.589 -29.892  1.00 58.04           H  
ATOM   4924  O   GLU B 163     -22.112  -8.686 -27.141  1.00 58.04           O  
ATOM   4925  CG  GLU B 163     -19.431  -9.477 -30.949  1.00 58.04           C  
ATOM   4926  HG2 GLU B 163     -18.686  -8.715 -30.723  1.00 58.04           H  
ATOM   4927  HG3 GLU B 163     -20.051  -9.125 -31.774  1.00 58.04           H  
ATOM   4928  CD  GLU B 163     -18.724 -10.777 -31.375  1.00 58.04           C  
ATOM   4929  OE1 GLU B 163     -18.407 -10.892 -32.581  1.00 58.04           O  
ATOM   4930  OE2 GLU B 163     -18.536 -11.669 -30.511  1.00 58.04           O  
ATOM   4931  N   ASP B 164     -23.282  -9.820 -28.693  1.00 60.94           N  
ATOM   4932  H   ASP B 164     -23.379 -10.046 -29.673  1.00 60.94           H  
ATOM   4933  CA  ASP B 164     -24.308 -10.333 -27.779  1.00 60.94           C  
ATOM   4934  HA  ASP B 164     -24.789  -9.480 -27.299  1.00 60.94           H  
ATOM   4935  C   ASP B 164     -23.729 -11.222 -26.666  1.00 60.94           C  
ATOM   4936  CB  ASP B 164     -25.386 -11.116 -28.552  1.00 60.94           C  
ATOM   4937  HB2 ASP B 164     -25.890 -11.790 -27.861  1.00 60.94           H
[truncated: 1,824,049 more chars]
