# Supplementary material for: Module-Based Polyketide Synthase Engineering for de Novo Polyketide Biosynthesis
Source: ACS Synth Biol. 2023 Oct 23;12(11):3148–55. doi: 10.1021/acssynbio.3c00282 (PMC10661043; doi:10.1021/acssynbio.3c00282)
Supplement: Supplementary file 2 — sb3c00282_si_002.zip [file sb3c00282_si_002.zip › Final_PKS_Structures/menzella_pdbs/eryM2_ACP_rifM5_KSAT_dimer.pdb]

ATOM      1  N   LEU A   1     -45.432  26.809  27.190  1.00 68.13           N  
ATOM      2  H   LEU A   1     -46.114  27.458  27.554  1.00 68.13           H  
ATOM      3  H2  LEU A   1     -45.869  26.198  26.514  1.00 68.13           H  
ATOM      4  H3  LEU A   1     -45.082  26.243  27.950  1.00 68.13           H  
ATOM      5  CA  LEU A   1     -44.310  27.547  26.566  1.00 68.13           C  
ATOM      6  HA  LEU A   1     -43.862  28.186  27.327  1.00 68.13           H  
ATOM      7  C   LEU A   1     -44.798  28.522  25.492  1.00 68.13           C  
ATOM      8  CB  LEU A   1     -43.203  26.594  26.089  1.00 68.13           C  
ATOM      9  HB2 LEU A   1     -43.656  25.718  25.625  1.00 68.13           H  
ATOM     10  HB3 LEU A   1     -42.592  27.093  25.337  1.00 68.13           H  
ATOM     11  O   LEU A   1     -44.623  29.711  25.702  1.00 68.13           O  
ATOM     12  CG  LEU A   1     -42.287  26.169  27.258  1.00 68.13           C  
ATOM     13  HG  LEU A   1     -42.896  26.031  28.152  1.00 68.13           H  
ATOM     14  CD1 LEU A   1     -41.594  24.847  26.958  1.00 68.13           C  
ATOM     15 HD11 LEU A   1     -40.972  24.940  26.068  1.00 68.13           H  
ATOM     16 HD12 LEU A   1     -42.323  24.052  26.794  1.00 68.13           H  
ATOM     17 HD13 LEU A   1     -40.960  24.556  27.795  1.00 68.13           H  
ATOM     18  CD2 LEU A   1     -41.228  27.237  27.542  1.00 68.13           C  
ATOM     19 HD21 LEU A   1     -41.688  28.188  27.809  1.00 68.13           H  
ATOM     20 HD22 LEU A   1     -40.595  26.919  28.370  1.00 68.13           H  
ATOM     21 HD23 LEU A   1     -40.594  27.382  26.667  1.00 68.13           H  
ATOM     22  N   ALA A   2     -45.470  28.084  24.418  1.00 66.11           N  
ATOM     23  H   ALA A   2     -45.501  27.097  24.206  1.00 66.11           H  
ATOM     24  CA  ALA A   2     -45.913  28.973  23.323  1.00 66.11           C  
ATOM     25  HA  ALA A   2     -45.031  29.411  22.856  1.00 66.11           H  
ATOM     26  C   ALA A   2     -46.825  30.147  23.748  1.00 66.11           C  
ATOM     27  CB  ALA A   2     -46.609  28.107  22.267  1.00 66.11           C  
ATOM     28  HB1 ALA A   2     -45.929  27.338  21.900  1.00 66.11           H  
ATOM     29  HB2 ALA A   2     -47.504  27.637  22.673  1.00 66.11           H  
ATOM     30  HB3 ALA A   2     -46.891  28.728  21.416  1.00 66.11           H  
ATOM     31  O   ALA A   2     -46.657  31.261  23.262  1.00 66.11           O  
ATOM     32  N   GLY A   3     -47.747  29.922  24.695  1.00 69.58           N  
ATOM     33  H   GLY A   3     -47.904  28.966  24.982  1.00 69.58           H  
ATOM     34  CA  GLY A   3     -48.662  30.959  25.199  1.00 69.58           C  
ATOM     35  HA2 GLY A   3     -49.088  31.492  24.349  1.00 69.58           H  
ATOM     36  HA3 GLY A   3     -49.478  30.481  25.740  1.00 69.58           H  
ATOM     37  C   GLY A   3     -48.031  32.006  26.128  1.00 69.58           C  
ATOM     38  O   GLY A   3     -48.730  32.922  26.552  1.00 69.58           O  
ATOM     39  N   LEU A   4     -46.745  31.873  26.472  1.00 75.21           N  
ATOM     40  H   LEU A   4     -46.180  31.188  25.990  1.00 75.21           H  
ATOM     41  CA  LEU A   4     -46.043  32.892  27.251  1.00 75.21           C  
ATOM     42  HA  LEU A   4     -46.717  33.229  28.039  1.00 75.21           H  
ATOM     43  C   LEU A   4     -45.690  34.095  26.357  1.00 75.21           C  
ATOM     44  CB  LEU A   4     -44.781  32.308  27.914  1.00 75.21           C  
ATOM     45  HB2 LEU A   4     -44.158  33.131  28.264  1.00 75.21           H  
ATOM     46  HB3 LEU A   4     -44.206  31.773  27.158  1.00 75.21           H  
ATOM     47  O   LEU A   4     -45.292  33.898  25.202  1.00 75.21           O  
ATOM     48  CG  LEU A   4     -45.058  31.378  29.107  1.00 75.21           C  
ATOM     49  HG  LEU A   4     -45.802  30.631  28.829  1.00 75.21           H  
ATOM     50  CD1 LEU A   4     -43.773  30.643  29.489  1.00 75.21           C  
ATOM     51 HD11 LEU A   4     -43.500  29.937  28.704  1.00 75.21           H  
ATOM     52 HD12 LEU A   4     -43.903  30.112  30.432  1.00 75.21           H  
ATOM     53 HD13 LEU A   4     -42.963  31.362  29.610  1.00 75.21           H  
ATOM     54  CD2 LEU A   4     -45.565  32.149  30.329  1.00 75.21           C  
ATOM     55 HD21 LEU A   4     -45.699  31.474  31.174  1.00 75.21           H  
ATOM     56 HD22 LEU A   4     -44.849  32.922  30.608  1.00 75.21           H  
ATOM     57 HD23 LEU A   4     -46.521  32.626  30.114  1.00 75.21           H  
ATOM     58  N   PRO A   5     -45.780  35.335  26.876  1.00 71.52           N  
ATOM     59  CA  PRO A   5     -45.211  36.508  26.220  1.00 71.52           C  
ATOM     60  HA  PRO A   5     -45.786  36.717  25.317  1.00 71.52           H  
ATOM     61  C   PRO A   5     -43.736  36.275  25.867  1.00 71.52           C  
ATOM     62  CB  PRO A   5     -45.367  37.663  27.217  1.00 71.52           C  
ATOM     63  HB2 PRO A   5     -44.461  37.770  27.814  1.00 71.52           H  
ATOM     64  HB3 PRO A   5     -45.602  38.601  26.715  1.00 71.52           H  
ATOM     65  O   PRO A   5     -42.997  35.666  26.639  1.00 71.52           O  
ATOM     66  CG  PRO A   5     -46.504  37.213  28.132  1.00 71.52           C  
ATOM     67  HG2 PRO A   5     -47.462  37.464  27.678  1.00 71.52           H  
ATOM     68  HG3 PRO A   5     -46.421  37.649  29.128  1.00 71.52           H  
ATOM     69  CD  PRO A   5     -46.340  35.698  28.169  1.00 71.52           C  
ATOM     70  HD2 PRO A   5     -45.642  35.421  28.959  1.00 71.52           H  
ATOM     71  HD3 PRO A   5     -47.310  35.231  28.337  1.00 71.52           H  
ATOM     72  N   ARG A   6     -43.288  36.780  24.711  1.00 66.27           N  
ATOM     73  H   ARG A   6     -43.957  37.270  24.135  1.00 66.27           H  
ATOM     74  CA  ARG A   6     -41.985  36.427  24.112  1.00 66.27           C  
ATOM     75  HA  ARG A   6     -42.019  35.377  23.820  1.00 66.27           H  
ATOM     76  C   ARG A   6     -40.792  36.534  25.071  1.00 66.27           C  
ATOM     77  CB  ARG A   6     -41.771  37.275  22.850  1.00 66.27           C  
ATOM     78  HB2 ARG A   6     -41.705  38.328  23.122  1.00 66.27           H  
ATOM     79  HB3 ARG A   6     -42.630  37.140  22.193  1.00 66.27           H  
ATOM     80  O   ARG A   6     -40.016  35.595  25.161  1.00 66.27           O  
ATOM     81  CG  ARG A   6     -40.501  36.870  22.086  1.00 66.27           C  
ATOM     82  HG2 ARG A   6     -39.617  37.082  22.686  1.00 66.27           H  
ATOM     83  HG3 ARG A   6     -40.527  35.800  21.877  1.00 66.27           H  
ATOM     84  CD  ARG A   6     -40.406  37.643  20.769  1.00 66.27           C  
ATOM     85  HD2 ARG A   6     -40.291  38.704  20.993  1.00 66.27           H  
ATOM     86  HD3 ARG A   6     -41.324  37.493  20.201  1.00 66.27           H  
ATOM     87  NE  ARG A   6     -39.265  37.177  19.969  1.00 66.27           N  
ATOM     88  HE  ARG A   6     -38.763  36.372  20.317  1.00 66.27           H  
ATOM     89  NH1 ARG A   6     -39.439  38.701  18.252  1.00 66.27           N  
ATOM     90 HH11 ARG A   6     -40.222  39.137  18.717  1.00 66.27           H  
ATOM     91 HH12 ARG A   6     -39.069  39.071  17.388  1.00 66.27           H  
ATOM     92  NH2 ARG A   6     -37.817  37.164  18.225  1.00 66.27           N  
ATOM     93 HH21 ARG A   6     -37.468  37.527  17.350  1.00 66.27           H  
ATOM     94 HH22 ARG A   6     -37.367  36.357  18.634  1.00 66.27           H  
ATOM     95  CZ  ARG A   6     -38.848  37.684  18.823  1.00 66.27           C  
ATOM     96  N   ALA A   7     -40.659  37.639  25.803  1.00 67.80           N  
ATOM     97  H   ALA A   7     -41.348  38.372  25.710  1.00 67.80           H  
ATOM     98  CA  ALA A   7     -39.522  37.846  26.705  1.00 67.80           C  
ATOM     99  HA  ALA A   7     -38.599  37.727  26.138  1.00 67.80           H  
ATOM    100  C   ALA A   7     -39.479  36.820  27.856  1.00 67.80           C  
ATOM    101  CB  ALA A   7     -39.583  39.282  27.236  1.00 67.80           C  
ATOM    102  HB1 ALA A   7     -38.725  39.463  27.883  1.00 67.80           H  
ATOM    103  HB2 ALA A   7     -40.496  39.437  27.811  1.00 67.80           H  
ATOM    104  HB3 ALA A   7     -39.548  39.989  26.407  1.00 67.80           H  
ATOM    105  O   ALA A   7     -38.425  36.254  28.144  1.00 67.80           O  
ATOM    106  N   GLU A   8     -40.629  36.536  28.476  1.00 78.42           N  
ATOM    107  H   GLU A   8     -41.482  36.980  28.169  1.00 78.42           H  
ATOM    108  CA  GLU A   8     -40.735  35.478  29.489  1.00 78.42           C  
ATOM    109  HA  GLU A   8     -39.983  35.634  30.263  1.00 78.42           H  
ATOM    110  C   GLU A   8     -40.466  34.100  28.878  1.00 78.42           C  
ATOM    111  CB  GLU A   8     -42.125  35.489  30.142  1.00 78.42           C  
ATOM    112  HB2 GLU A   8     -42.888  35.547  29.366  1.00 78.42           H  
ATOM    113  HB3 GLU A   8     -42.258  34.553  30.685  1.00 78.42           H  
ATOM    114  O   GLU A   8     -39.798  33.272  29.495  1.00 78.42           O  
ATOM    115  CG  GLU A   8     -42.301  36.644  31.138  1.00 78.42           C  
ATOM    116  HG2 GLU A   8     -42.182  37.588  30.605  1.00 78.42           H  
ATOM    117  HG3 GLU A   8     -41.515  36.578  31.891  1.00 78.42           H  
ATOM    118  CD  GLU A   8     -43.675  36.633  31.833  1.00 78.42           C  
ATOM    119  OE1 GLU A   8     -43.824  37.396  32.813  1.00 78.42           O  
ATOM    120  OE2 GLU A   8     -44.577  35.898  31.367  1.00 78.42           O  
ATOM    121  N   ARG A   9     -40.927  33.862  27.643  1.00 80.19           N  
ATOM    122  H   ARG A   9     -41.474  34.586  27.198  1.00 80.19           H  
ATOM    123  CA  ARG A   9     -40.703  32.604  26.926  1.00 80.19           C  
ATOM    124  HA  ARG A   9     -41.053  31.791  27.562  1.00 80.19           H  
ATOM    125  C   ARG A   9     -39.217  32.335  26.680  1.00 80.19           C  
ATOM    126  CB  ARG A   9     -41.516  32.607  25.627  1.00 80.19           C  
ATOM    127  HB2 ARG A   9     -41.081  33.323  24.930  1.00 80.19           H  
ATOM    128  HB3 ARG A   9     -42.536  32.919  25.848  1.00 80.19           H  
ATOM    129  O   ARG A   9     -38.760  31.243  27.001  1.00 80.19           O  
ATOM    130  CG  ARG A   9     -41.554  31.219  24.972  1.00 80.19           C  
ATOM    131  HG2 ARG A   9     -41.926  30.490  25.691  1.00 80.19           H  
ATOM    132  HG3 ARG A   9     -40.552  30.924  24.659  1.00 80.19           H  
ATOM    133  CD  ARG A   9     -42.483  31.239  23.757  1.00 80.19           C  
ATOM    134  HD2 ARG A   9     -43.473  31.571  24.070  1.00 80.19           H  
ATOM    135  HD3 ARG A   9     -42.561  30.228  23.356  1.00 80.19           H  
ATOM    136  NE  ARG A   9     -41.937  32.116  22.725  1.00 80.19           N  
ATOM    137  HE  ARG A   9     -40.939  32.060  22.577  1.00 80.19           H  
ATOM    138  NH1 ARG A   9     -43.825  33.183  21.971  1.00 80.19           N  
ATOM    139 HH11 ARG A   9     -44.380  32.706  22.667  1.00 80.19           H  
ATOM    140 HH12 ARG A   9     -44.273  33.766  21.278  1.00 80.19           H  
ATOM    141  NH2 ARG A   9     -41.800  33.581  21.056  1.00 80.19           N  
ATOM    142 HH21 ARG A   9     -42.196  33.984  20.219  1.00 80.19           H  
ATOM    143 HH22 ARG A   9     -40.823  33.324  21.078  1.00 80.19           H  
ATOM    144  CZ  ARG A   9     -42.539  32.960  21.925  1.00 80.19           C  
ATOM    145  N   THR A  10     -38.451  33.306  26.179  1.00 76.71           N  
ATOM    146  H   THR A  10     -38.890  34.163  25.874  1.00 76.71           H  
ATOM    147  CA  THR A  10     -37.005  33.140  25.938  1.00 76.71           C  
ATOM    148  HA  THR A  10     -36.855  32.284  25.280  1.00 76.71           H  
ATOM    149  C   THR A  10     -36.238  32.875  27.235  1.00 76.71           C  
ATOM    150  CB  THR A  10     -36.402  34.380  25.261  1.00 76.71           C  
ATOM    151  HB  THR A  10     -36.388  35.200  25.980  1.00 76.71           H  
ATOM    152  O   THR A  10     -35.406  31.970  27.283  1.00 76.71           O  
ATOM    153  CG2 THR A  10     -34.974  34.138  24.772  1.00 76.71           C  
ATOM    154 HG21 THR A  10     -34.310  33.949  25.616  1.00 76.71           H  
ATOM    155 HG22 THR A  10     -34.617  35.021  24.243  1.00 76.71           H  
ATOM    156 HG23 THR A  10     -34.949  33.283  24.096  1.00 76.71           H  
ATOM    157  OG1 THR A  10     -37.170  34.799  24.155  1.00 76.71           O  
ATOM    158  HG1 THR A  10     -37.140  34.141  23.456  1.00 76.71           H  
ATOM    159  N   ALA A  11     -36.531  33.620  28.307  1.00 81.64           N  
ATOM    160  H   ALA A  11     -37.229  34.345  28.230  1.00 81.64           H  
ATOM    161  CA  ALA A  11     -35.889  33.403  29.605  1.00 81.64           C  
ATOM    162  HA  ALA A  11     -34.811  33.512  29.489  1.00 81.64           H  
ATOM    163  C   ALA A  11     -36.161  31.988  30.139  1.00 81.64           C  
ATOM    164  CB  ALA A  11     -36.391  34.475  30.579  1.00 81.64           C  
ATOM    165  HB1 ALA A  11     -37.470  34.391  30.707  1.00 81.64           H  
ATOM    166  HB2 ALA A  11     -35.906  34.346  31.546  1.00 81.64           H  
ATOM    167  HB3 ALA A  11     -36.156  35.466  30.191  1.00 81.64           H  
ATOM    168  O   ALA A  11     -35.249  31.308  30.620  1.00 81.64           O  
ATOM    169  N   GLU A  12     -37.400  31.517  29.989  1.00 86.30           N  
ATOM    170  H   GLU A  12     -38.120  32.128  29.631  1.00 86.30           H  
ATOM    171  CA  GLU A  12     -37.783  30.179  30.419  1.00 86.30           C  
ATOM    172  HA  GLU A  12     -37.363  30.041  31.415  1.00 86.30           H  
ATOM    173  C   GLU A  12     -37.156  29.078  29.554  1.00 86.30           C  
ATOM    174  CB  GLU A  12     -39.318  30.098  30.484  1.00 86.30           C  
ATOM    175  HB2 GLU A  12     -39.713  31.029  30.890  1.00 86.30           H  
ATOM    176  HB3 GLU A  12     -39.711  29.979  29.474  1.00 86.30           H  
ATOM    177  O   GLU A  12     -36.804  28.022  30.079  1.00 86.30           O  
ATOM    178  CG  GLU A  12     -39.845  28.959  31.364  1.00 86.30           C  
ATOM    179  HG2 GLU A  12     -39.412  28.015  31.032  1.00 86.30           H  
ATOM    180  HG3 GLU A  12     -40.922  28.891  31.210  1.00 86.30           H  
ATOM    181  CD  GLU A  12     -39.572  29.146  32.868  1.00 86.30           C  
ATOM    182  OE1 GLU A  12     -40.272  28.490  33.677  1.00 86.30           O  
ATOM    183  OE2 GLU A  12     -38.620  29.847  33.278  1.00 86.30           O  
ATOM    184  N   LEU A  13     -36.919  29.338  28.264  1.00 89.75           N  
ATOM    185  H   LEU A  13     -37.261  30.209  27.885  1.00 89.75           H  
ATOM    186  CA  LEU A  13     -36.181  28.436  27.376  1.00 89.75           C  
ATOM    187  HA  LEU A  13     -36.572  27.427  27.505  1.00 89.75           H  
ATOM    188  C   LEU A  13     -34.692  28.365  27.720  1.00 89.75           C  
ATOM    189  CB  LEU A  13     -36.380  28.857  25.915  1.00 89.75           C  
ATOM    190  HB2 LEU A  13     -36.204  29.929  25.827  1.00 89.75           H  
ATOM    191  HB3 LEU A  13     -35.639  28.353  25.295  1.00 89.75           H  
ATOM    192  O   LEU A  13     -34.155  27.267  27.811  1.00 89.75           O  
ATOM    193  CG  LEU A  13     -37.775  28.521  25.363  1.00 89.75           C  
ATOM    194  HG  LEU A  13     -38.551  28.888  26.035  1.00 89.75           H  
ATOM    195  CD1 LEU A  13     -37.936  29.210  24.017  1.00 89.75           C  
ATOM    196 HD11 LEU A  13     -38.887  28.936  23.559  1.00 89.75           H  
ATOM    197 HD12 LEU A  13     -37.119  28.915  23.359  1.00 89.75           H  
ATOM    198 HD13 LEU A  13     -37.914  30.291  24.153  1.00 89.75           H  
ATOM    199  CD2 LEU A  13     -37.975  27.014  25.180  1.00 89.75           C  
ATOM    200 HD21 LEU A  13     -37.148  26.597  24.606  1.00 89.75           H  
ATOM    201 HD22 LEU A  13     -38.905  26.825  24.644  1.00 89.75           H  
ATOM    202 HD23 LEU A  13     -38.027  26.520  26.150  1.00 89.75           H  
ATOM    203  N   VAL A  14     -34.019  29.488  27.991  1.00 87.20           N  
ATOM    204  H   VAL A  14     -34.491  30.373  27.872  1.00 87.20           H  
ATOM    205  CA  VAL A  14     -32.616  29.463  28.453  1.00 87.20           C  
ATOM    206  HA  VAL A  14     -32.003  28.939  27.720  1.00 87.20           H  
ATOM    207  C   VAL A  14     -32.508  28.681  29.756  1.00 87.20           C  
ATOM    208  CB  VAL A  14     -32.043  30.882  28.631  1.00 87.20           C  
ATOM    209  HB  VAL A  14     -32.717  31.465  29.259  1.00 87.20           H  
ATOM    210  O   VAL A  14     -31.610  27.852  29.911  1.00 87.20           O  
ATOM    211  CG1 VAL A  14     -30.654  30.867  29.291  1.00 87.20           C  
ATOM    212 HG11 VAL A  14     -30.727  30.529  30.325  1.00 87.20           H  
ATOM    213 HG12 VAL A  14     -29.989  30.208  28.732  1.00 87.20           H  
ATOM    214 HG13 VAL A  14     -30.237  31.874  29.289  1.00 87.20           H  
ATOM    215  CG2 VAL A  14     -31.896  31.586  27.280  1.00 87.20           C  
ATOM    216 HG21 VAL A  14     -32.849  31.608  26.753  1.00 87.20           H  
ATOM    217 HG22 VAL A  14     -31.567  32.614  27.430  1.00 87.20           H  
ATOM    218 HG23 VAL A  14     -31.160  31.068  26.665  1.00 87.20           H  
ATOM    219  N   ARG A  15     -33.444  28.895  30.689  1.00 86.98           N  
ATOM    220  H   ARG A  15     -34.154  29.590  30.509  1.00 86.98           H  
ATOM    221  CA  ARG A  15     -33.496  28.115  31.926  1.00 86.98           C  
ATOM    222  HA  ARG A  15     -32.523  28.187  32.413  1.00 86.98           H  
ATOM    223  C   ARG A  15     -33.721  26.633  31.630  1.00 86.98           C  
ATOM    224  CB  ARG A  15     -34.571  28.681  32.861  1.00 86.98           C  
ATOM    225  HB2 ARG A  15     -35.556  28.358  32.524  1.00 86.98           H  
ATOM    226  HB3 ARG A  15     -34.544  29.770  32.837  1.00 86.98           H  
ATOM    227  O   ARG A  15     -33.006  25.811  32.186  1.00 86.98           O  
ATOM    228  CG  ARG A  15     -34.317  28.224  34.306  1.00 86.98           C  
ATOM    229  HG2 ARG A  15     -33.448  28.757  34.691  1.00 86.98           H  
ATOM    230  HG3 ARG A  15     -34.104  27.155  34.341  1.00 86.98           H  
ATOM    231  CD  ARG A  15     -35.521  28.521  35.203  1.00 86.98           C  
ATOM    232  HD2 ARG A  15     -35.204  28.472  36.245  1.00 86.98           H  
ATOM    233  HD3 ARG A  15     -35.882  29.528  34.990  1.00 86.98           H  
ATOM    234  NE  ARG A  15     -36.585  27.530  34.982  1.00 86.98           N  
ATOM    235  HE  ARG A  15     -36.334  26.706  34.455  1.00 86.98           H  
ATOM    236  NH1 ARG A  15     -38.346  28.717  35.859  1.00 86.98           N  
ATOM    237 HH11 ARG A  15     -39.293  28.890  35.555  1.00 86.98           H  
ATOM    238 HH12 ARG A  15     -37.762  29.539  35.803  1.00 86.98           H  
ATOM    239  NH2 ARG A  15     -38.714  26.759  34.910  1.00 86.98           N  
ATOM    240 HH21 ARG A  15     -39.609  27.161  34.670  1.00 86.98           H  
ATOM    241 HH22 ARG A  15     -38.409  25.969  34.360  1.00 86.98           H  
ATOM    242  CZ  ARG A  15     -37.862  27.667  35.273  1.00 86.98           C  
ATOM    243  N   LEU A  16     -34.661  26.289  30.747  1.00 90.00           N  
ATOM    244  H   LEU A  16     -35.223  27.022  30.338  1.00 90.00           H  
ATOM    245  CA  LEU A  16     -34.940  24.908  30.349  1.00 90.00           C  
ATOM    246  HA  LEU A  16     -35.226  24.350  31.240  1.00 90.00           H  
ATOM    247  C   LEU A  16     -33.708  24.224  29.757  1.00 90.00           C  
ATOM    248  CB  LEU A  16     -36.109  24.887  29.345  1.00 90.00           C  
ATOM    249  HB2 LEU A  16     -37.006  25.272  29.831  1.00 90.00           H  
ATOM    250  HB3 LEU A  16     -35.867  25.551  28.516  1.00 90.00           H  
ATOM    251  O   LEU A  16     -33.387  23.108  30.164  1.00 90.00           O  
ATOM    252  CG  LEU A  16     -36.409  23.496  28.756  1.00 90.00           C  
ATOM    253  HG  LEU A  16     -35.511  23.089  28.292  1.00 90.00           H  
ATOM    254  CD1 LEU A  16     -36.889  22.527  29.838  1.00 90.00           C  
ATOM    255 HD11 LEU A  16     -36.155  22.450  30.639  1.00 90.00           H  
ATOM    256 HD12 LEU A  16     -36.983  21.531  29.405  1.00 90.00           H  
ATOM    257 HD13 LEU A  16     -37.849  22.850  30.241  1.00 90.00           H  
ATOM    258  CD2 LEU A  16     -37.468  23.625  27.663  1.00 90.00           C  
ATOM    259 HD21 LEU A  16     -37.635  22.653  27.198  1.00 90.00           H  
ATOM    260 HD22 LEU A  16     -37.115  24.308  26.890  1.00 90.00           H  
ATOM    261 HD23 LEU A  16     -38.404  23.997  28.079  1.00 90.00           H  
ATOM    262  N   VAL A  17     -33.008  24.881  28.830  1.00 92.12           N  
ATOM    263  H   VAL A  17     -33.346  25.776  28.506  1.00 92.12           H  
ATOM    264  CA  VAL A  17     -31.815  24.307  28.210  1.00 92.12           C  
ATOM    265  HA  VAL A  17     -32.056  23.297  27.878  1.00 92.12           H  
ATOM    266  C   VAL A  17     -30.713  24.153  29.237  1.00 92.12           C  
ATOM    267  CB  VAL A  17     -31.335  25.093  26.984  1.00 92.12           C  
ATOM    268  HB  VAL A  17     -31.056  26.104  27.280  1.00 92.12           H  
ATOM    269  O   VAL A  17     -30.189  23.059  29.368  1.00 92.12           O  
ATOM    270  CG1 VAL A  17     -30.127  24.380  26.371  1.00 92.12           C  
ATOM    271 HG11 VAL A  17     -29.279  24.368  27.056  1.00 92.12           H  
ATOM    272 HG12 VAL A  17     -29.836  24.904  25.460  1.00 92.12           H  
ATOM    273 HG13 VAL A  17     -30.380  23.351  26.114  1.00 92.12           H  
ATOM    274  CG2 VAL A  17     -32.403  25.161  25.888  1.00 92.12           C  
ATOM    275 HG21 VAL A  17     -32.587  24.169  25.477  1.00 92.12           H  
ATOM    276 HG22 VAL A  17     -33.344  25.558  26.270  1.00 92.12           H  
ATOM    277 HG23 VAL A  17     -32.053  25.815  25.089  1.00 92.12           H  
ATOM    278  N   ARG A  18     -30.416  25.174  30.048  1.00 87.49           N  
ATOM    279  H   ARG A  18     -30.913  26.044  29.927  1.00 87.49           H  
ATOM    280  CA  ARG A  18     -29.412  25.055  31.118  1.00 87.49           C  
ATOM    281  HA  ARG A  18     -28.448  24.793  30.681  1.00 87.49           H  
ATOM    282  C   ARG A  18     -29.739  23.939  32.106  1.00 87.49           C  
ATOM    283  CB  ARG A  18     -29.284  26.371  31.878  1.00 87.49           C  
ATOM    284  HB2 ARG A  18     -28.693  26.192  32.776  1.00 87.49           H  
ATOM    285  HB3 ARG A  18     -30.276  26.706  32.184  1.00 87.49           H  
ATOM    286  O   ARG A  18     -28.846  23.176  32.451  1.00 87.49           O  
ATOM    287  CG  ARG A  18     -28.600  27.462  31.048  1.00 87.49           C  
ATOM    288  HG2 ARG A  18     -27.571  27.175  30.828  1.00 87.49           H  
ATOM    289  HG3 ARG A  18     -29.124  27.610  30.103  1.00 87.49           H  
ATOM    290  CD  ARG A  18     -28.620  28.768  31.842  1.00 87.49           C  
ATOM    291  HD2 ARG A  18     -29.639  28.970  32.172  1.00 87.49           H  
ATOM    292  HD3 ARG A  18     -28.308  29.575  31.179  1.00 87.49           H  
ATOM    293  NE  ARG A  18     -27.714  28.686  32.997  1.00 87.49           N  
ATOM    294  HE  ARG A  18     -27.187  27.830  33.096  1.00 87.49           H  
ATOM    295  NH1 ARG A  18     -27.881  30.824  33.792  1.00 87.49           N  
ATOM    296 HH11 ARG A  18     -27.567  31.547  34.423  1.00 87.49           H  
ATOM    297 HH12 ARG A  18     -28.589  31.007  33.095  1.00 87.49           H  
ATOM    298  NH2 ARG A  18     -26.438  29.387  34.720  1.00 87.49           N  
ATOM    299 HH21 ARG A  18     -25.970  28.495  34.648  1.00 87.49           H  
ATOM    300 HH22 ARG A  18     -26.085  30.082  35.363  1.00 87.49           H  
ATOM    301  CZ  ARG A  18     -27.359  29.632  33.837  1.00 87.49           C  
ATOM    302  N   THR A  19     -30.997  23.814  32.528  1.00 88.65           N  
ATOM    303  H   THR A  19     -31.673  24.511  32.251  1.00 88.65           H  
ATOM    304  CA  THR A  19     -31.449  22.724  33.405  1.00 88.65           C  
ATOM    305  HA  THR A  19     -30.830  22.705  34.302  1.00 88.65           H  
ATOM    306  C   THR A  19     -31.301  21.366  32.725  1.00 88.65           C  
ATOM    307  CB  THR A  19     -32.912  22.927  33.828  1.00 88.65           C  
ATOM    308  HB  THR A  19     -33.541  22.980  32.940  1.00 88.65           H  
ATOM    309  O   THR A  19     -30.846  20.419  33.359  1.00 88.65           O  
ATOM    310  CG2 THR A  19     -33.444  21.823  34.742  1.00 88.65           C  
ATOM    311 HG21 THR A  19     -33.505  20.881  34.197  1.00 88.65           H  
ATOM    312 HG22 THR A  19     -34.446  22.072  35.092  1.00 88.65           H  
ATOM    313 HG23 THR A  19     -32.783  21.685  35.599  1.00 88.65           H  
ATOM    314  OG1 THR A  19     -33.060  24.120  34.562  1.00 88.65           O  
ATOM    315  HG1 THR A  19     -33.953  24.109  34.913  1.00 88.65           H  
ATOM    316  N   SER A  20     -31.641  21.258  31.440  1.00 91.61           N  
ATOM    317  H   SER A  20     -31.992  22.074  30.959  1.00 91.61           H  
ATOM    318  CA  SER A  20     -31.506  20.010  30.678  1.00 91.61           C  
ATOM    319  HA  SER A  20     -31.989  19.204  31.230  1.00 91.61           H  
ATOM    320  C   SER A  20     -30.036  19.635  30.503  1.00 91.61           C  
ATOM    321  CB  SER A  20     -32.190  20.118  29.312  1.00 91.61           C  
ATOM    322  HB2 SER A  20     -31.692  20.874  28.705  1.00 91.61           H  
ATOM    323  HB3 SER A  20     -32.123  19.156  28.803  1.00 91.61           H  
ATOM    324  O   SER A  20     -29.658  18.507  30.786  1.00 91.61           O  
ATOM    325  OG  SER A  20     -33.551  20.467  29.471  1.00 91.61           O  
ATOM    326  HG  SER A  20     -33.587  21.395  29.712  1.00 91.61           H  
ATOM    327  N   THR A  21     -29.183  20.589  30.139  1.00 86.91           N  
ATOM    328  H   THR A  21     -29.555  21.486  29.860  1.00 86.91           H  
ATOM    329  CA  THR A  21     -27.729  20.426  30.037  1.00 86.91           C  
ATOM    330  HA  THR A  21     -27.496  19.650  29.308  1.00 86.91           H  
ATOM    331  C   THR A  21     -27.125  20.015  31.372  1.00 86.91           C  
ATOM    332  CB  THR A  21     -27.096  21.743  29.576  1.00 86.91           C  
ATOM    333  HB  THR A  21     -27.293  22.512  30.323  1.00 86.91           H  
ATOM    334  O   THR A  21     -26.351  19.067  31.422  1.00 86.91           O  
ATOM    335  CG2 THR A  21     -25.595  21.659  29.327  1.00 86.91           C  
ATOM    336 HG21 THR A  21     -25.409  21.022  28.462  1.00 86.91           H  
ATOM    337 HG22 THR A  21     -25.191  22.648  29.111  1.00 86.91           H  
ATOM    338 HG23 THR A  21     -25.075  21.254  30.195  1.00 86.91           H  
ATOM    339  OG1 THR A  21     -27.680  22.133  28.359  1.00 86.91           O  
ATOM    340  HG1 THR A  21     -27.174  22.871  28.012  1.00 86.91           H  
ATOM    341  N   ALA A  22     -27.520  20.674  32.464  1.00 85.66           N  
ATOM    342  H   ALA A  22     -28.150  21.457  32.363  1.00 85.66           H  
ATOM    343  CA  ALA A  22     -27.097  20.317  33.812  1.00 85.66           C  
ATOM    344  HA  ALA A  22     -26.010  20.365  33.871  1.00 85.66           H  
ATOM    345  C   ALA A  22     -27.512  18.880  34.144  1.00 85.66           C  
ATOM    346  CB  ALA A  22     -27.698  21.332  34.794  1.00 85.66           C  
ATOM    347  HB1 ALA A  22     -27.279  22.320  34.601  1.00 85.66           H  
ATOM    348  HB2 ALA A  22     -28.781  21.370  34.682  1.00 85.66           H  
ATOM    349  HB3 ALA A  22     -27.480  21.046  35.822  1.00 85.66           H  
ATOM    350  O   ALA A  22     -26.681  18.095  34.582  1.00 85.66           O  
ATOM    351  N   THR A  23     -28.754  18.504  33.827  1.00 84.53           N  
ATOM    352  H   THR A  23     -29.376  19.203  33.447  1.00 84.53           H  
ATOM    353  CA  THR A  23     -29.262  17.139  34.026  1.00 84.53           C  
ATOM    354  HA  THR A  23     -29.177  16.888  35.083  1.00 84.53           H  
ATOM    355  C   THR A  23     -28.440  16.111  33.242  1.00 84.53           C  
ATOM    356  CB  THR A  23     -30.744  17.037  33.621  1.00 84.53           C  
ATOM    357  HB  THR A  23     -30.846  17.235  32.554  1.00 84.53           H  
ATOM    358  O   THR A  23     -28.109  15.059  33.779  1.00 84.53           O  
ATOM    359  CG2 THR A  23     -31.345  15.663  33.912  1.00 84.53           C  
ATOM    360 HG21 THR A  23     -30.857  14.902  33.303  1.00 84.53           H  
ATOM    361 HG22 THR A  23     -31.217  15.419  34.966  1.00 84.53           H  
ATOM    362 HG23 THR A  23     -32.408  15.673  33.671  1.00 84.53           H  
ATOM    363  OG1 THR A  23     -31.532  17.975  34.322  1.00 84.53           O  
ATOM    364  HG1 THR A  23     -31.229  18.852  34.075  1.00 84.53           H  
ATOM    365  N   VAL A  24     -28.074  16.406  31.990  1.00 83.59           N  
ATOM    366  H   VAL A  24     -28.376  17.287  31.598  1.00 83.59           H  
ATOM    367  CA  VAL A  24     -27.257  15.511  31.148  1.00 83.59           C  
ATOM    368  HA  VAL A  24     -27.702  14.516  31.158  1.00 83.59           H  
ATOM    369  C   VAL A  24     -25.838  15.352  31.686  1.00 83.59           C  
ATOM    370  CB  VAL A  24     -27.220  16.014  29.695  1.00 83.59           C  
ATOM    371  HB  VAL A  24     -26.936  17.066  29.678  1.00 83.59           H  
ATOM    372  O   VAL A  24     -25.321  14.239  31.681  1.00 83.59           O  
ATOM    373  CG1 VAL A  24     -26.252  15.237  28.802  1.00 83.59           C  
ATOM    374 HG11 VAL A  24     -25.225  15.385  29.135  1.00 83.59           H  
ATOM    375 HG12 VAL A  24     -26.318  15.620  27.784  1.00 83.59           H  
ATOM    376 HG13 VAL A  24     -26.485  14.172  28.817  1.00 83.59           H  
ATOM    377  CG2 VAL A  24     -28.601  15.864  29.067  1.00 83.59           C  
ATOM    378 HG21 VAL A  24     -28.908  14.818  29.073  1.00 83.59           H  
ATOM    379 HG22 VAL A  24     -29.321  16.447  29.641  1.00 83.59           H  
ATOM    380 HG23 VAL A  24     -28.576  16.244  28.046  1.00 83.59           H  
ATOM    381  N   LEU A  25     -25.234  16.439  32.169  1.00 75.74           N  
ATOM    382  H   LEU A  25     -25.722  17.321  32.111  1.00 75.74           H  
ATOM    383  CA  LEU A  25     -23.886  16.452  32.747  1.00 75.74           C  
ATOM    384  HA  LEU A  25     -23.250  15.765  32.189  1.00 75.74           H  
ATOM    385  C   LEU A  25     -23.835  15.983  34.213  1.00 75.74           C  
ATOM    386  CB  LEU A  25     -23.313  17.871  32.628  1.00 75.74           C  
ATOM    387  HB2 LEU A  25     -22.364  17.908  33.162  1.00 75.74           H  
ATOM    388  HB3 LEU A  25     -23.998  18.553  33.133  1.00 75.74           H  
ATOM    389  O   LEU A  25     -22.755  15.906  34.792  1.00 75.74           O  
ATOM    390  CG  LEU A  25     -23.067  18.371  31.198  1.00 75.74           C  
ATOM    391  HG  LEU A  25     -23.996  18.354  30.628  1.00 75.74           H  
ATOM    392  CD1 LEU A  25     -22.598  19.822  31.319  1.00 75.74           C  
ATOM    393 HD11 LEU A  25     -22.484  20.265  30.330  1.00 75.74           H  
ATOM    394 HD12 LEU A  25     -23.327  20.403  31.883  1.00 75.74           H  
ATOM    395 HD13 LEU A  25     -21.637  19.852  31.833  1.00 75.74           H  
ATOM    396  CD2 LEU A  25     -22.024  17.534  30.458  1.00 75.74           C  
ATOM    397 HD21 LEU A  25     -21.121  17.442  31.063  1.00 75.74           H  
ATOM    398 HD22 LEU A  25     -22.415  16.540  30.241  1.00 75.74           H  
ATOM    399 HD23 LEU A  25     -21.747  18.011  29.518  1.00 75.74           H  
ATOM    400  N   GLY A  26     -24.982  15.688  34.835  1.00 75.20           N  
ATOM    401  H   GLY A  26     -25.843  15.781  34.315  1.00 75.20           H  
ATOM    402  CA  GLY A  26     -25.058  15.258  36.235  1.00 75.20           C  
ATOM    403  HA2 GLY A  26     -24.289  14.509  36.424  1.00 75.20           H  
ATOM    404  HA3 GLY A  26     -26.033  14.802  36.403  1.00 75.20           H  
ATOM    405  C   GLY A  26     -24.888  16.385  37.263  1.00 75.20           C  
ATOM    406  O   GLY A  26     -24.446  16.139  38.382  1.00 75.20           O  
ATOM    407  N   HIS A  27     -25.222  17.624  36.908  1.00 77.47           N  
ATOM    408  H   HIS A  27     -25.600  17.756  35.980  1.00 77.47           H  
ATOM    409  CA  HIS A  27     -25.250  18.761  37.827  1.00 77.47           C  
ATOM    410  HA  HIS A  27     -24.529  18.590  38.626  1.00 77.47           H  
ATOM    411  C   HIS A  27     -26.638  18.936  38.472  1.00 77.47           C  
ATOM    412  CB  HIS A  27     -24.831  20.035  37.078  1.00 77.47           C  
ATOM    413  HB2 HIS A  27     -24.911  20.884  37.757  1.00 77.47           H  
ATOM    414  HB3 HIS A  27     -25.527  20.195  36.255  1.00 77.47           H  
ATOM    415  O   HIS A  27     -27.635  19.087  37.767  1.00 77.47           O  
ATOM    416  CG  HIS A  27     -23.437  20.018  36.504  1.00 77.47           C  
ATOM    417  CD2 HIS A  27     -23.072  20.428  35.250  1.00 77.47           C  
ATOM    418  HD2 HIS A  27     -23.735  20.805  34.486  1.00 77.47           H  
ATOM    419  ND1 HIS A  27     -22.289  19.612  37.145  1.00 77.47           N  
ATOM    420  HD1 HIS A  27     -22.242  19.111  38.021  1.00 77.47           H  
ATOM    421  CE1 HIS A  27     -21.261  19.772  36.294  1.00 77.47           C  
ATOM    422  HE1 HIS A  27     -20.239  19.480  36.487  1.00 77.47           H  
ATOM    423  NE2 HIS A  27     -21.689  20.290  35.135  1.00 77.47           N  
ATOM    424  N   ASP A  28     -26.694  19.007  39.809  1.00 74.18           N  
ATOM    425  H   ASP A  28     -25.877  18.729  40.334  1.00 74.18           H  
ATOM    426  CA  ASP A  28     -27.937  19.239  40.575  1.00 74.18           C  
ATOM    427  HA  ASP A  28     -28.711  18.556  40.225  1.00 74.18           H  
ATOM    428  C   ASP A  28     -28.484  20.673  40.443  1.00 74.18           C  
ATOM    429  CB  ASP A  28     -27.680  18.976  42.070  1.00 74.18           C  
ATOM    430  HB2 ASP A  28     -28.534  19.342  42.640  1.00 74.18           H  
ATOM    431  HB3 ASP A  28     -26.807  19.548  42.385  1.00 74.18           H  
ATOM    432  O   ASP A  28     -29.687  20.907  40.573  1.00 74.18           O  
ATOM    433  CG  ASP A  28     -27.490  17.503  42.434  1.00 74.18           C  
ATOM    434  OD1 ASP A  28     -28.184  16.655  41.834  1.00 74.18           O  
ATOM    435  OD2 ASP A  28     -26.686  17.255  43.360  1.00 74.18           O  
ATOM    436  N   ASP A  29     -27.602  21.651  40.205  1.00 76.16           N  
ATOM    437  H   ASP A  29     -26.637  21.385  40.070  1.00 76.16           H  
ATOM    438  CA  ASP A  29     -27.970  23.060  40.053  1.00 76.16           C  
ATOM    439  HA  ASP A  29     -29.014  23.171  40.346  1.00 76.16           H  
ATOM    440  C   ASP A  29     -27.791  23.509  38.589  1.00 76.16           C  
ATOM    441  CB  ASP A  29     -27.192  23.953  41.040  1.00 76.16           C  
ATOM    442  HB2 ASP A  29     -27.293  23.534  42.041  1.00 76.16           H  
ATOM    443  HB3 ASP A  29     -26.134  23.948  40.777  1.00 76.16           H  
ATOM    444  O   ASP A  29     -26.656  23.574  38.100  1.00 76.16           O  
ATOM    445  CG  ASP A  29     -27.697  25.410  41.075  1.00 76.16           C  
ATOM    446  OD1 ASP A  29     -28.546  25.796  40.237  1.00 76.16           O  
ATOM    447  OD2 ASP A  29     -27.212  26.197  41.920  1.00 76.16           O  
ATOM    448  N   PRO A  30     -28.870  23.916  37.890  1.00 76.78           N  
ATOM    449  CA  PRO A  30     -28.802  24.518  36.556  1.00 76.78           C  
ATOM    450  HA  PRO A  30     -28.505  23.755  35.837  1.00 76.78           H  
ATOM    451  C   PRO A  30     -27.844  25.713  36.454  1.00 76.78           C  
ATOM    452  CB  PRO A  30     -30.228  24.984  36.255  1.00 76.78           C  
ATOM    453  HB2 PRO A  30     -30.464  24.892  35.195  1.00 76.78           H  
ATOM    454  HB3 PRO A  30     -30.363  26.016  36.579  1.00 76.78           H  
ATOM    455  O   PRO A  30     -27.393  26.063  35.359  1.00 76.78           O  
ATOM    456  CG  PRO A  30     -31.103  24.082  37.119  1.00 76.78           C  
ATOM    457  HG2 PRO A  30     -31.265  23.134  36.606  1.00 76.78           H  
ATOM    458  HG3 PRO A  30     -32.052  24.553  37.373  1.00 76.78           H  
ATOM    459  CD  PRO A  30     -30.247  23.831  38.348  1.00 76.78           C  
ATOM    460  HD2 PRO A  30     -30.470  22.845  38.755  1.00 76.78           H  
ATOM    461  HD3 PRO A  30     -30.439  24.602  39.095  1.00 76.78           H  
ATOM    462  N   LYS A  31     -27.530  26.373  37.579  1.00 74.48           N  
ATOM    463  H   LYS A  31     -27.930  26.051  38.449  1.00 74.48           H  
ATOM    464  CA  LYS A  31     -26.575  27.486  37.618  1.00 74.48           C  
ATOM    465  HA  LYS A  31     -26.876  28.214  36.865  1.00 74.48           H  
ATOM    466  C   LYS A  31     -25.146  27.071  37.274  1.00 74.48           C  
ATOM    467  CB  LYS A  31     -26.595  28.175  38.983  1.00 74.48           C  
ATOM    468  HB2 LYS A  31     -25.786  28.905  39.020  1.00 74.48           H  
ATOM    469  HB3 LYS A  31     -26.410  27.436  39.762  1.00 74.48           H  
ATOM    470  O   LYS A  31     -24.409  27.934  36.801  1.00 74.48           O  
ATOM    471  CG  LYS A  31     -27.917  28.907  39.234  1.00 74.48           C  
ATOM    472  HG2 LYS A  31     -28.754  28.211  39.172  1.00 74.48           H  
ATOM    473  HG3 LYS A  31     -28.049  29.690  38.488  1.00 74.48           H  
ATOM    474  CD  LYS A  31     -27.878  29.526  40.629  1.00 74.48           C  
ATOM    475  HD2 LYS A  31     -27.730  28.727  41.356  1.00 74.48           H  
ATOM    476  HD3 LYS A  31     -27.043  30.224  40.695  1.00 74.48           H  
ATOM    477  CE  LYS A  31     -29.190  30.247  40.923  1.00 74.48           C  
ATOM    478  HE2 LYS A  31     -29.318  31.064  40.214  1.00 74.48           H  
ATOM    479  HE3 LYS A  31     -30.002  29.534  40.781  1.00 74.48           H  
ATOM    480  NZ  LYS A  31     -29.184  30.745  42.316  1.00 74.48           N  
ATOM    481  HZ1 LYS A  31     -29.038  29.960  42.935  1.00 74.48           H  
ATOM    482  HZ2 LYS A  31     -30.063  31.186  42.546  1.00 74.48           H  
ATOM    483  HZ3 LYS A  31     -28.422  31.393  42.456  1.00 74.48           H  
ATOM    484  N   ALA A  32     -24.782  25.798  37.452  1.00 72.93           N  
ATOM    485  H   ALA A  32     -25.457  25.146  37.825  1.00 72.93           H  
ATOM    486  CA  ALA A  32     -23.460  25.271  37.106  1.00 72.93           C  
ATOM    487  HA  ALA A  32     -22.697  25.844  37.633  1.00 72.93           H  
ATOM    488  C   ALA A  32     -23.164  25.378  35.601  1.00 72.93           C  
ATOM    489  CB  ALA A  32     -23.387  23.814  37.575  1.00 72.93           C  
ATOM    490  HB1 ALA A  32     -23.574  23.753  38.647  1.00 72.93           H  
ATOM    491  HB2 ALA A  32     -24.126  23.211  37.048  1.00 72.93           H  
ATOM    492  HB3 ALA A  32     -22.396  23.410  37.365  1.00 72.93           H  
ATOM    493  O   ALA A  32     -22.033  25.632  35.199  1.00 72.93           O  
ATOM    494  N   VAL A  33     -24.197  25.267  34.764  1.00 82.09           N  
ATOM    495  H   VAL A  33     -25.108  25.064  35.149  1.00 82.09           H  
ATOM    496  CA  VAL A  33     -24.073  25.436  33.316  1.00 82.09           C  
ATOM    497  HA  VAL A  33     -23.094  25.088  32.988  1.00 82.09           H  
ATOM    498  C   VAL A  33     -24.204  26.911  32.983  1.00 82.09           C  
ATOM    499  CB  VAL A  33     -25.139  24.601  32.589  1.00 82.09           C  
ATOM    500  HB  VAL A  33     -26.130  24.882  32.945  1.00 82.09           H  
ATOM    501  O   VAL A  33     -25.298  27.467  33.080  1.00 82.09           O  
ATOM    502  CG1 VAL A  33     -25.089  24.816  31.072  1.00 82.09           C  
ATOM    503 HG11 VAL A  33     -25.891  24.246  30.602  1.00 82.09           H  
ATOM    504 HG12 VAL A  33     -25.240  25.864  30.817  1.00 82.09           H  
ATOM    505 HG13 VAL A  33     -24.127  24.489  30.678  1.00 82.09           H  
ATOM    506  CG2 VAL A  33     -24.919  23.113  32.876  1.00 82.09           C  
ATOM    507 HG21 VAL A  33     -25.046  22.902  33.938  1.00 82.09           H  
ATOM    508 HG22 VAL A  33     -23.915  22.815  32.573  1.00 82.09           H  
ATOM    509 HG23 VAL A  33     -25.645  22.525  32.314  1.00 82.09           H  
ATOM    510  N   ARG A  34     -23.123  27.576  32.573  1.00 76.40           N  
ATOM    511  H   ARG A  34     -22.250  27.071  32.514  1.00 76.40           H  
ATOM    512  CA  ARG A  34     -23.214  28.925  31.990  1.00 76.40           C  
ATOM    513  HA  ARG A  34     -23.841  29.545  32.631  1.00 76.40           H  
ATOM    514  C   ARG A  34     -23.888  28.845  30.622  1.00 76.40           C  
ATOM    515  CB  ARG A  34     -21.826  29.561  31.889  1.00 76.40           C  
ATOM    516  HB2 ARG A  34     -21.114  28.778  31.626  1.00 76.40           H  
ATOM    517  HB3 ARG A  34     -21.828  30.317  31.103  1.00 76.40           H  
ATOM    518  O   ARG A  34     -23.573  27.978  29.817  1.00 76.40           O  
ATOM    519  CG  ARG A  34     -21.373  30.211  33.199  1.00 76.40           C  
ATOM    520  HG2 ARG A  34     -22.069  31.002  33.475  1.00 76.40           H  
ATOM    521  HG3 ARG A  34     -21.347  29.458  33.987  1.00 76.40           H  
ATOM    522  CD  ARG A  34     -19.971  30.800  33.010  1.00 76.40           C  
ATOM    523  HD2 ARG A  34     -19.989  31.525  32.195  1.00 76.40           H  
ATOM    524  HD3 ARG A  34     -19.302  29.987  32.727  1.00 76.40           H  
ATOM    525  NE  ARG A  34     -19.482  31.465  34.235  1.00 76.40           N  
ATOM    526  HE  ARG A  34     -20.167  31.919  34.821  1.00 76.40           H  
ATOM    527  NH1 ARG A  34     -17.237  31.068  33.906  1.00 76.40           N  
ATOM    528 HH11 ARG A  34     -17.442  30.582  33.044  1.00 76.40           H  
ATOM    529 HH12 ARG A  34     -16.272  31.212  34.167  1.00 76.40           H  
ATOM    530  NH2 ARG A  34     -17.904  32.224  35.693  1.00 76.40           N  
ATOM    531 HH21 ARG A  34     -16.931  32.326  35.944  1.00 76.40           H  
ATOM    532 HH22 ARG A  34     -18.614  32.702  36.230  1.00 76.40           H  
ATOM    533  CZ  ARG A  34     -18.215  31.577  34.603  1.00 76.40           C  
ATOM    534  N   ALA A  35     -24.817  29.764  30.361  1.00 78.49           N  
ATOM    535  H   ALA A  35     -24.995  30.483  31.047  1.00 78.49           H  
ATOM    536  CA  ALA A  35     -25.660  29.716  29.165  1.00 78.49           C  
ATOM    537  HA  ALA A  35     -26.201  28.770  29.182  1.00 78.49           H  
ATOM    538  C   ALA A  35     -24.857  29.791  27.852  1.00 78.49           C  
ATOM    539  CB  ALA A  35     -26.673  30.863  29.244  1.00 78.49           C  
ATOM    540  HB1 ALA A  35     -27.489  30.666  28.549  1.00 78.49           H  
ATOM    541  HB2 ALA A  35     -26.193  31.801  28.968  1.00 78.49           H  
ATOM    542  HB3 ALA A  35     -27.075  30.968  30.252  1.00 78.49           H  
ATOM    543  O   ALA A  35     -25.250  29.219  26.843  1.00 78.49           O  
ATOM    544  N   THR A  36     -23.727  30.491  27.886  1.00 75.63           N  
ATOM    545  H   THR A  36     -23.457  30.953  28.742  1.00 75.63           H  
ATOM    546  CA  THR A  36     -22.873  30.771  26.731  1.00 75.63           C  
ATOM    547  HA  THR A  36     -23.454  30.686  25.813  1.00 75.63           H  
ATOM    548  C   THR A  36     -21.694  29.812  26.589  1.00 75.63           C  
ATOM    549  CB  THR A  36     -22.347  32.209  26.829  1.00 75.63           C  
ATOM    550  HB  THR A  36     -21.589  32.379  26.065  1.00 75.63           H  
ATOM    551  O   THR A  36     -21.042  29.839  25.549  1.00 75.63           O  
ATOM    552  CG2 THR A  36     -23.475  33.227  26.651  1.00 75.63           C  
ATOM    553 HG21 THR A  36     -23.057  34.234  26.668  1.00 75.63           H  
ATOM    554 HG22 THR A  36     -24.212  33.132  27.448  1.00 75.63           H  
ATOM    555 HG23 THR A  36     -23.957  33.070  25.686  1.00 75.63           H  
ATOM    556  OG1 THR A  36     -21.796  32.430  28.113  1.00 75.63           O  
ATOM    557  HG1 THR A  36     -21.150  33.133  28.013  1.00 75.63           H  
ATOM    558  N   THR A  37     -21.415  28.959  27.583  1.00 75.55           N  
ATOM    559  H   THR A  37     -22.029  28.896  28.383  1.00 75.55           H  
ATOM    560  CA  THR A  37     -20.292  28.017  27.498  1.00 75.55           C  
ATOM    561  HA  THR A  37     -19.407  28.587  27.216  1.00 75.55           H  
ATOM    562  C   THR A  37     -20.588  26.954  26.443  1.00 75.55           C  
ATOM    563  CB  THR A  37     -19.967  27.349  28.837  1.00 75.55           C  
ATOM    564  HB  THR A  37     -20.817  26.764  29.189  1.00 75.55           H  
ATOM    565  O   THR A  37     -21.659  26.339  26.503  1.00 75.55           O  
ATOM    566  CG2 THR A  37     -18.708  26.485  28.770  1.00 75.55           C  
ATOM    567 HG21 THR A  37     -17.851  27.073  28.442  1.00 75.55           H  
ATOM    568 HG22 THR A  37     -18.840  25.671  28.058  1.00 75.55           H  
ATOM    569 HG23 THR A  37     -18.494  26.056  29.748  1.00 75.55           H  
ATOM    570  OG1 THR A  37     -19.649  28.356  29.768  1.00 75.55           O  
ATOM    571  HG1 THR A  37     -18.735  28.577  29.574  1.00 75.55           H  
ATOM    572  N   PRO A  38     -19.673  26.730  25.485  1.00 73.42           N  
ATOM    573  CA  PRO A  38     -19.848  25.702  24.482  1.00 73.42           C  
ATOM    574  HA  PRO A  38     -20.741  25.984  23.925  1.00 73.42           H  
ATOM    575  C   PRO A  38     -19.995  24.304  25.093  1.00 73.42           C  
ATOM    576  CB  PRO A  38     -18.640  25.791  23.547  1.00 73.42           C  
ATOM    577  HB2 PRO A  38     -17.849  25.123  23.888  1.00 73.42           H  
ATOM    578  HB3 PRO A  38     -18.911  25.569  22.515  1.00 73.42           H  
ATOM    579  O   PRO A  38     -19.272  23.937  26.015  1.00 73.42           O  
ATOM    580  CG  PRO A  38     -18.177  27.235  23.714  1.00 73.42           C  
ATOM    581  HG2 PRO A  38     -18.774  27.889  23.078  1.00 73.42           H  
ATOM    582  HG3 PRO A  38     -17.115  27.349  23.499  1.00 73.42           H  
ATOM    583  CD  PRO A  38     -18.488  27.520  25.179  1.00 73.42           C  
ATOM    584  HD2 PRO A  38     -18.656  28.590  25.302  1.00 73.42           H  
ATOM    585  HD3 PRO A  38     -17.658  27.191  25.803  1.00 73.42           H  
ATOM    586  N   PHE A  39     -20.872  23.476  24.539  1.00 78.97           N  
ATOM    587  H   PHE A  39     -21.457  23.839  23.800  1.00 78.97           H  
ATOM    588  CA  PHE A  39     -21.113  22.110  24.981  1.00 78.97           C  
ATOM    589  HA  PHE A  39     -21.445  22.126  26.019  1.00 78.97           H  
ATOM    590  C   PHE A  39     -19.842  21.255  24.944  1.00 78.97           C  
ATOM    591  CB  PHE A  39     -22.225  21.519  24.109  1.00 78.97           C  
ATOM    592  HB2 PHE A  39     -22.313  20.454  24.325  1.00 78.97           H  
ATOM    593  HB3 PHE A  39     -21.942  21.614  23.060  1.00 78.97           H  
ATOM    594  O   PHE A  39     -19.598  20.500  25.881  1.00 78.97           O  
ATOM    595  CG  PHE A  39     -23.593  22.138  24.326  1.00 78.97           C  
ATOM    596  CD1 PHE A  39     -24.161  22.154  25.611  1.00 78.97           C  
ATOM    597  HD1 PHE A  39     -23.619  21.737  26.447  1.00 78.97           H  
ATOM    598  CD2 PHE A  39     -24.332  22.644  23.241  1.00 78.97           C  
ATOM    599  HD2 PHE A  39     -23.924  22.615  22.241  1.00 78.97           H  
ATOM    600  CE1 PHE A  39     -25.435  22.707  25.812  1.00 78.97           C  
ATOM    601  HE1 PHE A  39     -25.850  22.733  26.809  1.00 78.97           H  
ATOM    602  CE2 PHE A  39     -25.625  23.146  23.444  1.00 78.97           C  
ATOM    603  HE2 PHE A  39     -26.201  23.492  22.598  1.00 78.97           H  
ATOM    604  CZ  PHE A  39     -26.176  23.198  24.729  1.00 78.97           C  
ATOM    605  HZ  PHE A  39     -27.170  23.595  24.873  1.00 78.97           H  
ATOM    606  N   LYS A  40     -18.982  21.432  23.929  1.00 63.35           N  
ATOM    607  H   LYS A  40     -19.251  22.072  23.195  1.00 63.35           H  
ATOM    608  CA  LYS A  40     -17.693  20.726  23.824  1.00 63.35           C  
ATOM    609  HA  LYS A  40     -17.889  19.653  23.824  1.00 63.35           H  
ATOM    610  C   LYS A  40     -16.781  20.988  25.032  1.00 63.35           C  
ATOM    611  CB  LYS A  40     -17.009  21.100  22.495  1.00 63.35           C  
ATOM    612  HB2 LYS A  40     -17.720  20.953  21.682  1.00 63.35           H  
ATOM    613  HB3 LYS A  40     -16.719  22.150  22.518  1.00 63.35           H  
ATOM    614  O   LYS A  40     -16.157  20.061  25.531  1.00 63.35           O  
ATOM    615  CG  LYS A  40     -15.767  20.233  22.218  1.00 63.35           C  
ATOM    616  HG2 LYS A  40     -16.063  19.183  22.224  1.00 63.35           H  
ATOM    617  HG3 LYS A  40     -15.031  20.391  23.006  1.00 63.35           H  
ATOM    618  CD  LYS A  40     -15.112  20.561  20.867  1.00 63.35           C  
ATOM    619  HD2 LYS A  40     -15.841  20.409  20.070  1.00 63.35           H  
ATOM    620  HD3 LYS A  40     -14.788  21.601  20.867  1.00 63.35           H  
ATOM    621  CE  LYS A  40     -13.904  19.635  20.649  1.00 63.35           C  
ATOM    622  HE2 LYS A  40     -14.249  18.604  20.719  1.00 63.35           H  
ATOM    623  HE3 LYS A  40     -13.194  19.794  21.460  1.00 63.35           H  
ATOM    624  NZ  LYS A  40     -13.239  19.852  19.337  1.00 63.35           N  
ATOM    625  HZ1 LYS A  40     -12.501  19.176  19.205  1.00 63.35           H  
ATOM    626  HZ2 LYS A  40     -12.840  20.778  19.279  1.00 63.35           H  
ATOM    627  HZ3 LYS A  40     -13.894  19.725  18.578  1.00 63.35           H  
ATOM    628  N   GLU A  41     -16.740  22.223  25.536  1.00 65.05           N  
ATOM    629  H   GLU A  41     -17.336  22.934  25.137  1.00 65.05           H  
ATOM    630  CA  GLU A  41     -15.967  22.578  26.741  1.00 65.05           C  
ATOM    631  HA  GLU A  41     -14.978  22.122  26.697  1.00 65.05           H  
ATOM    632  C   GLU A  41     -16.627  22.087  28.031  1.00 65.05           C  
ATOM    633  CB  GLU A  41     -15.802  24.096  26.842  1.00 65.05           C  
ATOM    634  HB2 GLU A  41     -15.389  24.330  27.823  1.00 65.05           H  
ATOM    635  HB3 GLU A  41     -16.780  24.571  26.758  1.00 65.05           H  
ATOM    636  O   GLU A  41     -15.944  21.825  29.017  1.00 65.05           O  
ATOM    637  CG  GLU A  41     -14.859  24.665  25.779  1.00 65.05           C  
ATOM    638  HG2 GLU A  41     -13.896  24.161  25.858  1.00 65.05           H  
ATOM    639  HG3 GLU A  41     -15.273  24.456  24.792  1.00 65.05           H  
ATOM    640  CD  GLU A  41     -14.659  26.180  25.932  1.00 65.05           C  
ATOM    641  OE1 GLU A  41     -13.906  26.728  25.101  1.00 65.05           O  
ATOM    642  OE2 GLU A  41     -15.290  26.790  26.831  1.00 65.05           O  
ATOM    643  N   LEU A  42     -17.951  21.920  28.022  1.00 69.79           N  
ATOM    644  H   LEU A  42     -18.458  22.180  27.188  1.00 69.79           H  
ATOM    645  CA  LEU A  42     -18.688  21.301  29.122  1.00 69.79           C  
ATOM    646  HA  LEU A  42     -18.269  21.661  30.062  1.00 69.79           H  
ATOM    647  C   LEU A  42     -18.534  19.768  29.165  1.00 69.79           C  
ATOM    648  CB  LEU A  42     -20.166  21.716  29.051  1.00 69.79           C  
ATOM    649  HB2 LEU A  42     -20.682  21.189  29.855  1.00 69.79           H  
ATOM    650  HB3 LEU A  42     -20.582  21.377  28.103  1.00 69.79           H  
ATOM    651  O   LEU A  42     -19.138  19.130  30.023  1.00 69.79           O  
ATOM    652  CG  LEU A  42     -20.458  23.213  29.228  1.00 69.79           C  
ATOM    653  HG  LEU A  42     -19.865  23.789  28.517  1.00 69.79           H  
ATOM    654  CD1 LEU A  42     -21.937  23.492  28.950  1.00 69.79           C  
ATOM    655 HD11 LEU A  42     -22.558  22.912  29.632  1.00 69.79           H  
ATOM    656 HD12 LEU A  42     -22.137  24.557  29.066  1.00 69.79           H  
ATOM    657 HD13 LEU A  42     -22.167  23.217  27.920  1.00 69.79           H  
ATOM    658  CD2 LEU A  42     -20.147  23.694  30.648  1.00 69.79           C  
ATOM    659 HD21 LEU A  42     -19.077  23.606  30.833  1.00 69.79           H  
ATOM    660 HD22 LEU A  42     -20.686  23.087  31.376  1.00 69.79           H  
ATOM    661 HD23 LEU A  42     -20.432  24.740  30.756  1.00 69.79           H  
ATOM    662  N   GLY A  43     -17.751  19.172  28.258  1.00 61.23           N  
ATOM    663  H   GLY A  43     -17.253  19.755  27.599  1.00 61.23           H  
ATOM    664  CA  GLY A  43     -17.530  17.727  28.193  1.00 61.23           C  
ATOM    665  HA2 GLY A  43     -16.591  17.542  27.672  1.00 61.23           H  
ATOM    666  HA3 GLY A  43     -17.448  17.322  29.202  1.00 61.23           H  
ATOM    667  C   GLY A  43     -18.629  16.962  27.458  1.00 61.23           C  
ATOM    668  O   GLY A  43     -18.820  15.778  27.718  1.00 61.23           O  
ATOM    669  N   PHE A  44     -19.370  17.614  26.554  1.00 69.04           N  
ATOM    670  H   PHE A  44     -19.197  18.594  26.381  1.00 69.04           H  
ATOM    671  CA  PHE A  44     -20.328  16.901  25.713  1.00 69.04           C  
ATOM    672  HA  PHE A  44     -20.939  16.271  26.360  1.00 69.04           H  
ATOM    673  C   PHE A  44     -19.611  15.990  24.720  1.00 69.04           C  
ATOM    674  CB  PHE A  44     -21.270  17.847  24.967  1.00 69.04           C  
ATOM    675  HB2 PHE A  44     -21.607  17.335  24.066  1.00 69.04           H  
ATOM    676  HB3 PHE A  44     -20.730  18.728  24.619  1.00 69.04           H  
ATOM    677  O   PHE A  44     -19.013  16.448  23.746  1.00 69.04           O  
ATOM    678  CG  PHE A  44     -22.499  18.236  25.756  1.00 69.04           C  
ATOM    679  CD1 PHE A  44     -23.758  17.858  25.267  1.00 69.04           C  
ATOM    680  HD1 PHE A  44     -23.828  17.337  24.323  1.00 69.04           H  
ATOM    681  CD2 PHE A  44     -22.406  18.923  26.978  1.00 69.04           C  
ATOM    682  HD2 PHE A  44     -21.441  19.219  27.363  1.00 69.04           H  
ATOM    683  CE1 PHE A  44     -24.915  18.110  26.010  1.00 69.04           C  
ATOM    684  HE1 PHE A  44     -25.866  17.774  25.625  1.00 69.04           H  
ATOM    685  CE2 PHE A  44     -23.572  19.183  27.716  1.00 69.04           C  
ATOM    686  HE2 PHE A  44     -23.508  19.696  28.664  1.00 69.04           H  
ATOM    687  CZ  PHE A  44     -24.824  18.753  27.251  1.00 69.04           C  
ATOM    688  HZ  PHE A  44     -25.714  18.904  27.844  1.00 69.04           H  
ATOM    689  N   ASP A  45     -19.748  14.695  24.954  1.00 49.72           N  
ATOM    690  H   ASP A  45     -20.170  14.407  25.826  1.00 49.72           H  
ATOM    691  CA  ASP A  45     -19.568  13.659  23.950  1.00 49.72           C  
ATOM    692  HA  ASP A  45     -18.785  13.967  23.257  1.00 49.72           H  
ATOM    693  C   ASP A  45     -20.863  13.460  23.127  1.00 49.72           C  
ATOM    694  CB  ASP A  45     -19.079  12.382  24.658  1.00 49.72           C  
ATOM    695  HB2 ASP A  45     -18.133  12.604  25.153  1.00 49.72           H  
ATOM    696  HB3 ASP A  45     -18.881  11.615  23.909  1.00 49.72           H  
ATOM    697  O   ASP A  45     -21.886  14.130  23.336  1.00 49.72           O  
ATOM    698  CG  ASP A  45     -20.059  11.812  25.695  1.00 49.72           C  
ATOM    699  OD1 ASP A  45     -21.279  12.073  25.574  1.00 49.72           O  
ATOM    700  OD2 ASP A  45     -19.602  11.068  26.583  1.00 49.72           O  
ATOM    701  N   SER A  46     -20.845  12.525  22.172  1.00 51.24           N  
ATOM    702  H   SER A  46     -19.982  12.043  21.964  1.00 51.24           H  
ATOM    703  CA  SER A  46     -22.012  12.224  21.330  1.00 51.24           C  
ATOM    704  HA  SER A  46     -22.289  13.126  20.784  1.00 51.24           H  
ATOM    705  C   SER A  46     -23.235  11.778  22.142  1.00 51.24           C  
ATOM    706  CB  SER A  46     -21.658  11.135  20.310  1.00 51.24           C  
ATOM    707  HB2 SER A  46     -22.495  10.992  19.627  1.00 51.24           H  
ATOM    708  HB3 SER A  46     -21.464  10.196  20.828  1.00 51.24           H  
ATOM    709  O   SER A  46     -24.372  12.099  21.785  1.00 51.24           O  
ATOM    710  OG  SER A  46     -20.505  11.508  19.577  1.00 51.24           O  
ATOM    711  HG  SER A  46     -20.298  10.805  18.958  1.00 51.24           H  
ATOM    712  N   LEU A  47     -23.035  11.078  23.264  1.00 54.83           N  
ATOM    713  H   LEU A  47     -22.096  11.004  23.628  1.00 54.83           H  
ATOM    714  CA  LEU A  47     -24.135  10.592  24.093  1.00 54.83           C  
ATOM    715  HA  LEU A  47     -24.878  10.142  23.435  1.00 54.83           H  
ATOM    716  C   LEU A  47     -24.808  11.745  24.844  1.00 54.83           C  
ATOM    717  CB  LEU A  47     -23.602   9.520  25.057  1.00 54.83           C  
ATOM    718  HB2 LEU A  47     -23.121   8.731  24.480  1.00 54.83           H  
ATOM    719  HB3 LEU A  47     -22.844   9.969  25.699  1.00 54.83           H  
ATOM    720  O   LEU A  47     -26.040  11.827  24.881  1.00 54.83           O  
ATOM    721  CG  LEU A  47     -24.697   8.901  25.943  1.00 54.83           C  
ATOM    722  HG  LEU A  47     -25.218   9.685  26.492  1.00 54.83           H  
ATOM    723  CD1 LEU A  47     -25.723   8.111  25.125  1.00 54.83           C  
ATOM    724 HD11 LEU A  47     -25.212   7.363  24.520  1.00 54.83           H  
ATOM    725 HD12 LEU A  47     -26.426   7.609  25.791  1.00 54.83           H  
ATOM    726 HD13 LEU A  47     -26.278   8.782  24.470  1.00 54.83           H  
ATOM    727  CD2 LEU A  47     -24.074   7.960  26.971  1.00 54.83           C  
ATOM    728 HD21 LEU A  47     -24.842   7.545  27.622  1.00 54.83           H  
ATOM    729 HD22 LEU A  47     -23.349   8.510  27.571  1.00 54.83           H  
ATOM    730 HD23 LEU A  47     -23.554   7.150  26.460  1.00 54.83           H  
ATOM    731  N   ALA A  48     -24.013  12.652  25.409  1.00 69.88           N  
ATOM    732  H   ALA A  48     -23.014  12.508  25.372  1.00 69.88           H  
ATOM    733  CA  ALA A  48     -24.504  13.867  26.037  1.00 69.88           C  
ATOM    734  HA  ALA A  48     -25.184  13.591  26.844  1.00 69.88           H  
ATOM    735  C   ALA A  48     -25.280  14.720  25.025  1.00 69.88           C  
ATOM    736  CB  ALA A  48     -23.313  14.619  26.635  1.00 69.88           C  
ATOM    737  HB1 ALA A  48     -23.651  15.524  27.139  1.00 69.88           H  
ATOM    738  HB2 ALA A  48     -22.792  13.983  27.351  1.00 69.88           H  
ATOM    739  HB3 ALA A  48     -22.618  14.889  25.839  1.00 69.88           H  
ATOM    740  O   ALA A  48     -26.377  15.200  25.329  1.00 69.88           O  
ATOM    741  N   ALA A  49     -24.776  14.831  23.791  1.00 69.20           N  
ATOM    742  H   ALA A  49     -23.866  14.435  23.605  1.00 69.20           H  
ATOM    743  CA  ALA A  49     -25.448  15.571  22.731  1.00 69.20           C  
ATOM    744  HA  ALA A  49     -25.596  16.589  23.092  1.00 69.20           H  
ATOM    745  C   ALA A  49     -26.843  15.005  22.410  1.00 69.20           C  
ATOM    746  CB  ALA A  49     -24.534  15.620  21.502  1.00 69.20           C  
ATOM    747  HB1 ALA A  49     -23.587  16.095  21.760  1.00 69.20           H  
ATOM    748  HB2 ALA A  49     -25.015  16.187  20.704  1.00 69.20           H  
ATOM    749  HB3 ALA A  49     -24.331  14.613  21.138  1.00 69.20           H  
ATOM    750  O   ALA A  49     -27.841  15.735  22.431  1.00 69.20           O  
ATOM    751  N   VAL A  50     -26.939  13.687  22.207  1.00 67.03           N  
ATOM    752  H   VAL A  50     -26.082  13.152  22.182  1.00 67.03           H  
ATOM    753  CA  VAL A  50     -28.210  12.999  21.934  1.00 67.03           C  
ATOM    754  HA  VAL A  50     -28.696  13.492  21.092  1.00 67.03           H  
ATOM    755  C   VAL A  50     -29.170  13.095  23.124  1.00 67.03           C  
ATOM    756  CB  VAL A  50     -27.941  11.532  21.540  1.00 67.03           C  
ATOM    757  HB  VAL A  50     -27.277  11.077  22.275  1.00 67.03           H  
ATOM    758  O   VAL A  50     -30.365  13.344  22.936  1.00 67.03           O  
ATOM    759  CG1 VAL A  50     -29.226  10.695  21.472  1.00 67.03           C  
ATOM    760 HG11 VAL A  50     -29.644  10.567  22.470  1.00 67.03           H  
ATOM    761 HG12 VAL A  50     -28.997   9.708  21.072  1.00 67.03           H  
ATOM    762 HG13 VAL A  50     -29.950  11.190  20.826  1.00 67.03           H  
ATOM    763  CG2 VAL A  50     -27.279  11.466  20.159  1.00 67.03           C  
ATOM    764 HG21 VAL A  50     -26.366  12.062  20.141  1.00 67.03           H  
ATOM    765 HG22 VAL A  50     -27.954  11.841  19.389  1.00 67.03           H  
ATOM    766 HG23 VAL A  50     -27.002  10.437  19.929  1.00 67.03           H  
ATOM    767  N   ARG A  51     -28.676  12.941  24.360  1.00 72.83           N  
ATOM    768  H   ARG A  51     -27.690  12.744  24.455  1.00 72.83           H  
ATOM    769  CA  ARG A  51     -29.505  13.062  25.571  1.00 72.83           C  
ATOM    770  HA  ARG A  51     -30.369  12.403  25.477  1.00 72.83           H  
ATOM    771  C   ARG A  51     -30.074  14.464  25.743  1.00 72.83           C  
ATOM    772  CB  ARG A  51     -28.709  12.670  26.820  1.00 72.83           C  
ATOM    773  HB2 ARG A  51     -27.708  13.099  26.775  1.00 72.83           H  
ATOM    774  HB3 ARG A  51     -29.220  13.078  27.692  1.00 72.83           H  
ATOM    775  O   ARG A  51     -31.261  14.585  26.045  1.00 72.83           O  
ATOM    776  CG  ARG A  51     -28.630  11.153  27.008  1.00 72.83           C  
ATOM    777  HG2 ARG A  51     -28.117  10.696  26.162  1.00 72.83           H  
ATOM    778  HG3 ARG A  51     -29.639  10.747  27.080  1.00 72.83           H  
ATOM    779  CD  ARG A  51     -27.866  10.851  28.300  1.00 72.83           C  
ATOM    780  HD2 ARG A  51     -26.837  11.190  28.178  1.00 72.83           H  
ATOM    781  HD3 ARG A  51     -28.323  11.404  29.120  1.00 72.83           H  
ATOM    782  NE  ARG A  51     -27.877   9.412  28.616  1.00 72.83           N  
ATOM    783  HE  ARG A  51     -28.278   8.795  27.924  1.00 72.83           H  
ATOM    784  NH1 ARG A  51     -26.701   9.550  30.586  1.00 72.83           N  
ATOM    785 HH11 ARG A  51     -26.555  10.538  30.434  1.00 72.83           H  
ATOM    786 HH12 ARG A  51     -26.227   9.101  31.357  1.00 72.83           H  
ATOM    787  NH2 ARG A  51     -27.374   7.558  29.837  1.00 72.83           N  
ATOM    788 HH21 ARG A  51     -27.773   6.967  29.121  1.00 72.83           H  
ATOM    789 HH22 ARG A  51     -26.887   7.129  30.611  1.00 72.83           H  
ATOM    790  CZ  ARG A  51     -27.322   8.850  29.676  1.00 72.83           C  
ATOM    791  N   LEU A  52     -29.271  15.505  25.522  1.00 80.97           N  
ATOM    792  H   LEU A  52     -28.304  15.333  25.288  1.00 80.97           H  
ATOM    793  CA  LEU A  52     -29.744  16.885  25.613  1.00 80.97           C  
ATOM    794  HA  LEU A  52     -30.194  17.030  26.595  1.00 80.97           H  
ATOM    795  C   LEU A  52     -30.834  17.150  24.580  1.00 80.97           C  
ATOM    796  CB  LEU A  52     -28.563  17.852  25.463  1.00 80.97           C  
ATOM    797  HB2 LEU A  52     -27.888  17.684  26.302  1.00 80.97           H  
ATOM    798  HB3 LEU A  52     -28.034  17.629  24.537  1.00 80.97           H  
ATOM    799  O   LEU A  52     -31.912  17.618  24.942  1.00 80.97           O  
ATOM    800  CG  LEU A  52     -28.972  19.336  25.452  1.00 80.97           C  
ATOM    801  HG  LEU A  52     -29.633  19.530  24.608  1.00 80.97           H  
ATOM    802  CD1 LEU A  52     -29.682  19.735  26.747  1.00 80.97           C  
ATOM    803 HD11 LEU A  52     -30.662  19.260  26.796  1.00 80.97           H  
ATOM    804 HD12 LEU A  52     -29.817  20.816  26.779  1.00 80.97           H  
ATOM    805 HD13 LEU A  52     -29.079  19.425  27.601  1.00 80.97           H  
ATOM    806  CD2 LEU A  52     -27.746  20.223  25.295  1.00 80.97           C  
ATOM    807 HD21 LEU A  52     -27.178  19.934  24.411  1.00 80.97           H  
ATOM    808 HD22 LEU A  52     -27.102  20.144  26.172  1.00 80.97           H  
ATOM    809 HD23 LEU A  52     -28.066  21.259  25.180  1.00 80.97           H  
ATOM    810  N   ARG A  53     -30.600  16.774  23.320  1.00 77.15           N  
ATOM    811  H   ARG A  53     -29.689  16.404  23.086  1.00 77.15           H  
ATOM    812  CA  ARG A  53     -31.619  16.864  22.268  1.00 77.15           C  
ATOM    813  HA  ARG A  53     -31.872  17.910  22.098  1.00 77.15           H  
ATOM    814  C   ARG A  53     -32.913  16.149  22.674  1.00 77.15           C  
ATOM    815  CB  ARG A  53     -31.032  16.273  20.983  1.00 77.15           C  
ATOM    816  HB2 ARG A  53     -30.746  15.241  21.186  1.00 77.15           H  
ATOM    817  HB3 ARG A  53     -30.124  16.816  20.717  1.00 77.15           H  
ATOM    818  O   ARG A  53     -33.990  16.719  22.539  1.00 77.15           O  
ATOM    819  CG  ARG A  53     -32.003  16.329  19.791  1.00 77.15           C  
ATOM    820  HG2 ARG A  53     -31.925  17.306  19.315  1.00 77.15           H  
ATOM    821  HG3 ARG A  53     -33.039  16.179  20.097  1.00 77.15           H  
ATOM    822  CD  ARG A  53     -31.649  15.242  18.778  1.00 77.15           C  
ATOM    823  HD2 ARG A  53     -32.221  15.417  17.867  1.00 77.15           H  
ATOM    824  HD3 ARG A  53     -30.585  15.339  18.560  1.00 77.15           H  
ATOM    825  NE  ARG A  53     -31.938  13.881  19.283  1.00 77.15           N  
ATOM    826  HE  ARG A  53     -32.381  13.798  20.187  1.00 77.15           H  
ATOM    827  NH1 ARG A  53     -31.069  12.657  17.523  1.00 77.15           N  
ATOM    828 HH11 ARG A  53     -30.834  11.758  17.128  1.00 77.15           H  
ATOM    829 HH12 ARG A  53     -30.928  13.510  17.000  1.00 77.15           H  
ATOM    830  NH2 ARG A  53     -31.989  11.619  19.239  1.00 77.15           N  
ATOM    831 HH21 ARG A  53     -32.518  11.662  20.098  1.00 77.15           H  
ATOM    832 HH22 ARG A  53     -31.842  10.760  18.730  1.00 77.15           H  
ATOM    833  CZ  ARG A  53     -31.649  12.739  18.683  1.00 77.15           C  
ATOM    834  N   ASN A  54     -32.828  14.927  23.204  1.00 74.78           N  
ATOM    835  H   ASN A  54     -31.913  14.506  23.277  1.00 74.78           H  
ATOM    836  CA  ASN A  54     -34.008  14.149  23.599  1.00 74.78           C  
ATOM    837  HA  ASN A  54     -34.697  14.110  22.755  1.00 74.78           H  
ATOM    838  C   ASN A  54     -34.784  14.795  24.759  1.00 74.78           C  
ATOM    839  CB  ASN A  54     -33.581  12.715  23.949  1.00 74.78           C  
ATOM    840  HB2 ASN A  54     -32.763  12.745  24.668  1.00 74.78           H  
ATOM    841  HB3 ASN A  54     -34.421  12.198  24.412  1.00 74.78           H  
ATOM    842  O   ASN A  54     -36.014  14.831  24.722  1.00 74.78           O  
ATOM    843  CG  ASN A  54     -33.154  11.893  22.746  1.00 74.78           C  
ATOM    844  ND2 ASN A  54     -32.595  10.729  22.982  1.00 74.78           N  
ATOM    845 HD21 ASN A  54     -32.446  10.419  23.932  1.00 74.78           H  
ATOM    846 HD22 ASN A  54     -32.279  10.178  22.197  1.00 74.78           H  
ATOM    847  OD1 ASN A  54     -33.334  12.260  21.592  1.00 74.78           O  
ATOM    848  N   LEU A  55     -34.087  15.335  25.765  1.00 84.87           N  
ATOM    849  H   LEU A  55     -33.080  15.267  25.751  1.00 84.87           H  
ATOM    850  CA  LEU A  55     -34.724  16.078  26.858  1.00 84.87           C  
ATOM    851  HA  LEU A  55     -35.488  15.451  27.318  1.00 84.87           H  
ATOM    852  C   LEU A  55     -35.442  17.328  26.346  1.00 84.87           C  
ATOM    853  CB  LEU A  55     -33.670  16.468  27.905  1.00 84.87           C  
ATOM    854  HB2 LEU A  55     -32.780  16.826  27.387  1.00 84.87           H  
ATOM    855  HB3 LEU A  55     -34.050  17.293  28.506  1.00 84.87           H  
ATOM    856  O   LEU A  55     -36.559  17.620  26.771  1.00 84.87           O  
ATOM    857  CG  LEU A  55     -33.293  15.318  28.852  1.00 84.87           C  
ATOM    858  HG  LEU A  55     -33.061  14.423  28.275  1.00 84.87           H  
ATOM    859  CD1 LEU A  55     -32.054  15.723  29.639  1.00 84.87           C  
ATOM    860 HD11 LEU A  55     -31.273  15.960  28.917  1.00 84.87           H  
ATOM    861 HD12 LEU A  55     -31.722  14.900  30.271  1.00 84.87           H  
ATOM    862 HD13 LEU A  55     -32.258  16.601  30.253  1.00 84.87           H  
ATOM    863  CD2 LEU A  55     -34.408  15.002  29.852  1.00 84.87           C  
ATOM    864 HD21 LEU A  55     -34.672  15.897  30.415  1.00 84.87           H  
ATOM    865 HD22 LEU A  55     -35.289  14.629  29.330  1.00 84.87           H  
ATOM    866 HD23 LEU A  55     -34.068  14.232  30.544  1.00 84.87           H  
ATOM    867  N   LEU A  56     -34.833  18.039  25.400  1.00 85.33           N  
ATOM    868  H   LEU A  56     -33.908  17.761  25.105  1.00 85.33           H  
ATOM    869  CA  LEU A  56     -35.422  19.239  24.819  1.00 85.33           C  
ATOM    870  HA  LEU A  56     -35.828  19.852  25.624  1.00 85.33           H  
ATOM    871  C   LEU A  56     -36.608  18.925  23.906  1.00 85.33           C  
ATOM    872  CB  LEU A  56     -34.329  20.029  24.100  1.00 85.33           C  
ATOM    873  HB2 LEU A  56     -34.791  20.865  23.575  1.00 85.33           H  
ATOM    874  HB3 LEU A  56     -33.850  19.379  23.368  1.00 85.33           H  
ATOM    875  O   LEU A  56     -37.612  19.632  23.986  1.00 85.33           O  
ATOM    876  CG  LEU A  56     -33.263  20.584  25.052  1.00 85.33           C  
ATOM    877  HG  LEU A  56     -32.820  19.788  25.650  1.00 85.33           H  
ATOM    878  CD1 LEU A  56     -32.170  21.221  24.210  1.00 85.33           C  
ATOM    879 HD11 LEU A  56     -32.608  21.990  23.574  1.00 85.33           H  
ATOM    880 HD12 LEU A  56     -31.705  20.458  23.586  1.00 85.33           H  
ATOM    881 HD13 LEU A  56     -31.406  21.651  24.857  1.00 85.33           H  
ATOM    882  CD2 LEU A  56     -33.832  21.620  26.018  1.00 85.33           C  
ATOM    883 HD21 LEU A  56     -34.353  22.408  25.474  1.00 85.33           H  
ATOM    884 HD22 LEU A  56     -33.007  22.044  26.590  1.00 85.33           H  
ATOM    885 HD23 LEU A  56     -34.512  21.144  26.723  1.00 85.33           H  
ATOM    886  N   ASN A  57     -36.555  17.838  23.132  1.00 81.35           N  
ATOM    887  H   ASN A  57     -35.674  17.352  23.048  1.00 81.35           H  
ATOM    888  CA  ASN A  57     -37.710  17.330  22.384  1.00 81.35           C  
ATOM    889  HA  ASN A  57     -38.026  18.071  21.650  1.00 81.35           H  
ATOM    890  C   ASN A  57     -38.897  17.087  23.326  1.00 81.35           C  
ATOM    891  CB  ASN A  57     -37.343  16.018  21.658  1.00 81.35           C  
ATOM    892  HB2 ASN A  57     -36.822  15.345  22.338  1.00 81.35           H  
ATOM    893  HB3 ASN A  57     -38.263  15.533  21.334  1.00 81.35           H  
ATOM    894  O   ASN A  57     -39.992  17.594  23.099  1.00 81.35           O  
ATOM    895  CG  ASN A  57     -36.503  16.214  20.413  1.00 81.35           C  
ATOM    896  ND2 ASN A  57     -35.929  15.172  19.860  1.00 81.35           N  
ATOM    897 HD21 ASN A  57     -35.400  15.361  19.020  1.00 81.35           H  
ATOM    898 HD22 ASN A  57     -36.046  14.247  20.248  1.00 81.35           H  
ATOM    899  OD1 ASN A  57     -36.356  17.291  19.887  1.00 81.35           O  
ATOM    900  N   ALA A  58     -38.670  16.366  24.429  1.00 81.53           N  
ATOM    901  H   ALA A  58     -37.747  15.985  24.580  1.00 81.53           H  
ATOM    902  CA  ALA A  58     -39.723  16.051  25.391  1.00 81.53           C  
ATOM    903  HA  ALA A  58     -40.547  15.571  24.863  1.00 81.53           H  
ATOM    904  C   ALA A  58     -40.291  17.303  26.082  1.00 81.53           C  
ATOM    905  CB  ALA A  58     -39.156  15.059  26.413  1.00 81.53           C  
ATOM    906  HB1 ALA A  58     -38.805  14.163  25.902  1.00 81.53           H  
ATOM    907  HB2 ALA A  58     -38.324  15.510  26.953  1.00 81.53           H  
ATOM    908  HB3 ALA A  58     -39.935  14.781  27.123  1.00 81.53           H  
ATOM    909  O   ALA A  58     -41.498  17.402  26.294  1.00 81.53           O  
ATOM    910  N   ALA A  59     -39.435  18.267  26.425  1.00 85.67           N  
ATOM    911  H   ALA A  59     -38.448  18.112  26.277  1.00 85.67           H  
ATOM    912  CA  ALA A  59     -39.853  19.467  27.140  1.00 85.67           C  
ATOM    913  HA  ALA A  59     -40.566  19.182  27.913  1.00 85.67           H  
ATOM    914  C   ALA A  59     -40.548  20.512  26.251  1.00 85.67           C  
ATOM    915  CB  ALA A  59     -38.621  20.052  27.824  1.00 85.67           C  
ATOM    916  HB1 ALA A  59     -37.874  20.323  27.078  1.00 85.67           H  
ATOM    917  HB2 ALA A  59     -38.922  20.936  28.387  1.00 85.67           H  
ATOM    918  HB3 ALA A  59     -38.192  19.319  28.507  1.00 85.67           H  
ATOM    919  O   ALA A  59     -41.345  21.308  26.753  1.00 85.67           O  
ATOM    920  N   THR A  60     -40.247  20.533  24.951  1.00 79.86           N  
ATOM    921  H   THR A  60     -39.559  19.879  24.608  1.00 79.86           H  
ATOM    922  CA  THR A  60     -40.792  21.530  24.014  1.00 79.86           C  
ATOM    923  HA  THR A  60     -41.279  22.325  24.580  1.00 79.86           H  
ATOM    924  C   THR A  60     -41.870  20.984  23.085  1.00 79.86           C  
ATOM    925  CB  THR A  60     -39.683  22.202  23.198  1.00 79.86           C  
ATOM    926  HB  THR A  60     -40.141  22.945  22.545  1.00 79.86           H  
ATOM    927  O   THR A  60     -42.646  21.772  22.552  1.00 79.86           O  
ATOM    928  CG2 THR A  60     -38.677  22.917  24.101  1.00 79.86           C  
ATOM    929 HG21 THR A  60     -38.013  22.201  24.586  1.00 79.86           H  
ATOM    930 HG22 THR A  60     -38.092  23.609  23.495  1.00 79.86           H  
ATOM    931 HG23 THR A  60     -39.204  23.495  24.860  1.00 79.86           H  
ATOM    932  OG1 THR A  60     -39.007  21.255  22.408  1.00 79.86           O  
ATOM    933  HG1 THR A  60     -38.451  20.717  22.977  1.00 79.86           H  
ATOM    934  N   GLY A  61     -41.955  19.661  22.912  1.00 75.17           N  
ATOM    935  H   GLY A  61     -41.265  19.070  23.353  1.00 75.17           H  
ATOM    936  CA  GLY A  61     -42.811  19.024  21.908  1.00 75.17           C  
ATOM    937  HA2 GLY A  61     -42.890  17.961  22.137  1.00 75.17           H  
ATOM    938  HA3 GLY A  61     -43.806  19.467  21.942  1.00 75.17           H  
ATOM    939  C   GLY A  61     -42.280  19.158  20.477  1.00 75.17           C  
ATOM    940  O   GLY A  61     -42.939  18.704  19.544  1.00 75.17           O  
ATOM    941  N   LEU A  62     -41.104  19.765  20.298  1.00 74.90           N  
ATOM    942  H   LEU A  62     -40.592  20.075  21.112  1.00 74.90           H  
ATOM    943  CA  LEU A  62     -40.463  19.945  19.001  1.00 74.90           C  
ATOM    944  HA  LEU A  62     -41.232  20.132  18.251  1.00 74.90           H  
ATOM    945  C   LEU A  62     -39.707  18.678  18.579  1.00 74.90           C  
ATOM    946  CB  LEU A  62     -39.528  21.167  19.058  1.00 74.90           C  
ATOM    947  HB2 LEU A  62     -38.758  20.971  19.804  1.00 74.90           H  
ATOM    948  HB3 LEU A  62     -39.027  21.272  18.096  1.00 74.90           H  
ATOM    949  O   LEU A  62     -39.308  17.858  19.409  1.00 74.90           O  
ATOM    950  CG  LEU A  62     -40.225  22.502  19.391  1.00 74.90           C  
ATOM    951  HG  LEU A  62     -40.784  22.412  20.322  1.00 74.90           H  
ATOM    952  CD1 LEU A  62     -39.160  23.577  19.592  1.00 74.90           C  
ATOM    953 HD11 LEU A  62     -39.627  24.552  19.738  1.00 74.90           H  
ATOM    954 HD12 LEU A  62     -38.565  23.331  20.471  1.00 74.90           H  
ATOM    955 HD13 LEU A  62     -38.510  23.620  18.718  1.00 74.90           H  
ATOM    956  CD2 LEU A  62     -41.190  22.934  18.289  1.00 74.90           C  
ATOM    957 HD21 LEU A  62     -40.686  22.933  17.322  1.00 74.90           H  
ATOM    958 HD22 LEU A  62     -41.563  23.939  18.486  1.00 74.90           H  
ATOM    959 HD23 LEU A  62     -42.042  22.256  18.247  1.00 74.90           H  
ATOM    960  N   ARG A  63     -39.473  18.540  17.271  1.00 72.71           N  
ATOM    961  H   ARG A  63     -39.816  19.268  16.661  1.00 72.71           H  
ATOM    962  CA  ARG A  63     -38.514  17.583  16.703  1.00 72.71           C  
ATOM    963  HA  ARG A  63     -38.246  16.833  17.448  1.00 72.71           H  
ATOM    964  C   ARG A  63     -37.231  18.324  16.347  1.00 72.71           C  
ATOM    965  CB  ARG A  63     -39.105  16.883  15.470  1.00 72.71           C  
ATOM    966  HB2 ARG A  63     -39.795  17.551  14.954  1.00 72.71           H  
ATOM    967  HB3 ARG A  63     -38.292  16.649  14.782  1.00 72.71           H  
ATOM    968  O   ARG A  63     -37.150  18.951  15.300  1.00 72.71           O  
ATOM    969  CG  ARG A  63     -39.799  15.565  15.822  1.00 72.71           C  
ATOM    970  HG2 ARG A  63     -40.654  15.756  16.470  1.00 72.71           H  
ATOM    971  HG3 ARG A  63     -39.091  14.915  16.336  1.00 72.71           H  
ATOM    972  CD  ARG A  63     -40.261  14.891  14.526  1.00 72.71           C  
ATOM    973  HD2 ARG A  63     -39.425  14.873  13.827  1.00 72.71           H  
ATOM    974  HD3 ARG A  63     -41.065  15.485  14.090  1.00 72.71           H  
ATOM    975  NE  ARG A  63     -40.722  13.509  14.752  1.00 72.71           N  
ATOM    976  HE  ARG A  63     -40.707  13.171  15.704  1.00 72.71           H  
ATOM    977  NH1 ARG A  63     -41.169  13.016  12.554  1.00 72.71           N  
ATOM    978 HH11 ARG A  63     -40.877  13.947  12.295  1.00 72.71           H  
ATOM    979 HH12 ARG A  63     -41.399  12.348  11.831  1.00 72.71           H  
ATOM    980  NH2 ARG A  63     -41.416  11.434  14.108  1.00 72.71           N  
ATOM    981 HH21 ARG A  63     -41.329  11.103  15.058  1.00 72.71           H  
ATOM    982 HH22 ARG A  63     -41.642  10.784  13.369  1.00 72.71           H  
ATOM    983  CZ  ARG A  63     -41.101  12.664  13.808  1.00 72.71           C  
ATOM    984  N   LEU A  64     -36.246  18.257  17.234  1.00 71.46           N  
ATOM    985  H   LEU A  64     -36.417  17.782  18.109  1.00 71.46           H  
ATOM    986  CA  LEU A  64     -34.977  18.962  17.091  1.00 71.46           C  
ATOM    987  HA  LEU A  64     -35.185  19.884  16.548  1.00 71.46           H  
ATOM    988  C   LEU A  64     -33.956  18.136  16.287  1.00 71.46           C  
ATOM    989  CB  LEU A  64     -34.436  19.332  18.481  1.00 71.46           C  
ATOM    990  HB2 LEU A  64     -34.171  18.408  18.995  1.00 71.46           H  
ATOM    991  HB3 LEU A  64     -33.523  19.916  18.362  1.00 71.46           H  
ATOM    992  O   LEU A  64     -33.972  16.902  16.387  1.00 71.46           O  
ATOM    993  CG  LEU A  64     -35.429  20.123  19.354  1.00 71.46           C  
ATOM    994  HG  LEU A  64     -36.397  19.625  19.393  1.00 71.46           H  
ATOM    995  CD1 LEU A  64     -34.895  20.207  20.780  1.00 71.46           C  
ATOM    996 HD11 LEU A  64     -33.979  20.797  20.808  1.00 71.46           H  
ATOM    997 HD12 LEU A  64     -34.698  19.199  21.145  1.00 71.46           H  
ATOM    998 HD13 LEU A  64     -35.661  20.661  21.409  1.00 71.46           H  
ATOM    999  CD2 LEU A  64     -35.702  21.524  18.834  1.00 71.46           C  
ATOM   1000 HD21 LEU A  64     -36.551  21.936  19.380  1.00 71.46           H  
ATOM   1001 HD22 LEU A  64     -34.827  22.156  18.983  1.00 71.46           H  
ATOM   1002 HD23 LEU A  64     -35.986  21.498  17.782  1.00 71.46           H  
ATOM   1003  N   PRO A  65     -33.038  18.790  15.550  1.00 63.50           N  
ATOM   1004  CA  PRO A  65     -32.005  18.118  14.759  1.00 63.50           C  
ATOM   1005  HA  PRO A  65     -32.491  17.541  13.972  1.00 63.50           H  
ATOM   1006  C   PRO A  65     -31.120  17.193  15.605  1.00 63.50           C  
ATOM   1007  CB  PRO A  65     -31.170  19.235  14.119  1.00 63.50           C  
ATOM   1008  HB2 PRO A  65     -30.866  18.982  13.104  1.00 63.50           H  
ATOM   1009  HB3 PRO A  65     -30.291  19.446  14.728  1.00 63.50           H  
ATOM   1010  O   PRO A  65     -30.836  17.480  16.770  1.00 63.50           O  
ATOM   1011  CG  PRO A  65     -32.087  20.454  14.142  1.00 63.50           C  
ATOM   1012  HG2 PRO A  65     -31.522  21.385  14.196  1.00 63.50           H  
ATOM   1013  HG3 PRO A  65     -32.727  20.446  13.260  1.00 63.50           H  
ATOM   1014  CD  PRO A  65     -32.936  20.235  15.387  1.00 63.50           C  
ATOM   1015  HD2 PRO A  65     -32.434  20.667  16.252  1.00 63.50           H  
ATOM   1016  HD3 PRO A  65     -33.905  20.707  15.230  1.00 63.50           H  
ATOM   1017  N   SER A  66     -30.632  16.087  15.034  1.00 53.94           N  
ATOM   1018  H   SER A  66     -30.810  15.918  14.054  1.00 53.94           H  
ATOM   1019  CA  SER A  66     -29.666  15.200  15.710  1.00 53.94           C  
ATOM   1020  HA  SER A  66     -30.087  14.893  16.667  1.00 53.94           H  
ATOM   1021  C   SER A  66     -28.349  15.900  16.044  1.00 53.94           C  
ATOM   1022  CB  SER A  66     -29.411  13.938  14.879  1.00 53.94           C  
ATOM   1023  HB2 SER A  66     -30.308  13.319  14.871  1.00 53.94           H  
ATOM   1024  HB3 SER A  66     -28.585  13.369  15.306  1.00 53.94           H  
ATOM   1025  O   SER A  66     -27.758  15.624  17.086  1.00 53.94           O  
ATOM   1026  OG  SER A  66     -29.111  14.309  13.556  1.00 53.94           O  
ATOM   1027  HG  SER A  66     -28.909  13.531  13.031  1.00 53.94           H  
ATOM   1028  N   THR A  67     -27.956  16.863  15.218  1.00 54.46           N  
ATOM   1029  H   THR A  67     -28.464  16.989  14.354  1.00 54.46           H  
ATOM   1030  CA  THR A  67     -26.765  17.703  15.354  1.00 54.46           C  
ATOM   1031  HA  THR A  67     -25.992  17.124  15.859  1.00 54.46           H  
ATOM   1032  C   THR A  67     -26.986  18.958  16.194  1.00 54.46           C  
ATOM   1033  CB  THR A  67     -26.240  18.079  13.960  1.00 54.46           C  
ATOM   1034  HB  THR A  67     -25.473  18.851  14.024  1.00 54.46           H  
ATOM   1035  O   THR A  67     -26.086  19.786  16.254  1.00 54.46           O  
ATOM   1036  CG2 THR A  67     -25.644  16.851  13.269  1.00 54.46           C  
ATOM   1037 HG21 THR A  67     -25.258  17.149  12.295  1.00 54.46           H  
ATOM   1038 HG22 THR A  67     -24.821  16.452  13.864  1.00 54.46           H  
ATOM   1039 HG23 THR A  67     -26.403  16.082  13.127  1.00 54.46           H  
ATOM   1040  OG1 THR A  67     -27.316  18.526  13.170  1.00 54.46           O  
ATOM   1041  HG1 THR A  67     -27.384  19.476  13.286  1.00 54.46           H  
ATOM   1042  N   LEU A  68     -28.114  19.087  16.911  1.00 68.94           N  
ATOM   1043  H   LEU A  68     -28.819  18.373  16.792  1.00 68.94           H  
ATOM   1044  CA  LEU A  68     -28.494  20.290  17.673  1.00 68.94           C  
ATOM   1045  HA  LEU A  68     -28.854  21.037  16.966  1.00 68.94           H  
ATOM   1046  C   LEU A  68     -27.333  20.923  18.461  1.00 68.94           C  
ATOM   1047  CB  LEU A  68     -29.627  19.902  18.649  1.00 68.94           C  
ATOM   1048  HB2 LEU A  68     -30.473  19.524  18.076  1.00 68.94           H  
ATOM   1049  HB3 LEU A  68     -29.264  19.097  19.288  1.00 68.94           H  
ATOM   1050  O   LEU A  68     -27.183  22.137  18.472  1.00 68.94           O  
ATOM   1051  CG  LEU A  68     -30.142  21.048  19.541  1.00 68.94           C  
ATOM   1052  HG  LEU A  68     -29.309  21.596  19.982  1.00 68.94           H  
ATOM   1053  CD1 LEU A  68     -31.024  22.017  18.756  1.00 68.94           C  
ATOM   1054 HD11 LEU A  68     -31.208  22.916  19.346  1.00 68.94           H  
ATOM   1055 HD12 LEU A  68     -30.531  22.304  17.827  1.00 68.94           H  
ATOM   1056 HD13 LEU A  68     -31.975  21.551  18.500  1.00 68.94           H  
ATOM   1057  CD2 LEU A  68     -30.968  20.474  20.692  1.00 68.94           C  
ATOM   1058 HD21 LEU A  68     -31.387  21.291  21.281  1.00 68.94           H  
ATOM   1059 HD22 LEU A  68     -31.775  19.858  20.296  1.00 68.94           H  
ATOM   1060 HD23 LEU A  68     -30.326  19.867  21.330  1.00 68.94           H  
ATOM   1061  N   VAL A  69     -26.529  20.099  19.134  1.00 72.32           N  
ATOM   1062  H   VAL A  69     -26.695  19.109  19.023  1.00 72.32           H  
ATOM   1063  CA  VAL A  69     -25.418  20.528  20.004  1.00 72.32           C  
ATOM   1064  HA  VAL A  69     -25.741  21.376  20.609  1.00 72.32           H  
ATOM   1065  C   VAL A  69     -24.198  21.003  19.213  1.00 72.32           C  
ATOM   1066  CB  VAL A  69     -25.066  19.354  20.935  1.00 72.32           C  
ATOM   1067  HB  VAL A  69     -24.838  18.485  20.317  1.00 72.32           H  
ATOM   1068  O   VAL A  69     -23.424  21.811  19.713  1.00 72.32           O  
ATOM   1069  CG1 VAL A  69     -23.886  19.556  21.885  1.00 72.32           C  
ATOM   1070 HG11 VAL A  69     -23.022  19.981  21.375  1.00 72.32           H  
ATOM   1071 HG12 VAL A  69     -23.585  18.589  22.288  1.00 72.32           H  
ATOM   1072 HG13 VAL A  69     -24.199  20.184  22.719  1.00 72.32           H  
ATOM   1073  CG2 VAL A  69     -26.300  19.041  21.799  1.00 72.32           C  
ATOM   1074 HG21 VAL A  69     -26.793  19.969  22.089  1.00 72.32           H  
ATOM   1075 HG22 VAL A  69     -26.012  18.526  22.716  1.00 72.32           H  
ATOM   1076 HG23 VAL A  69     -27.003  18.420  21.243  1.00 72.32           H  
ATOM   1077  N   PHE A  70     -24.030  20.528  17.983  1.00 61.40           N  
ATOM   1078  H   PHE A  70     -24.759  19.952  17.587  1.00 61.40           H  
ATOM   1079  CA  PHE A  70     -23.005  21.007  17.061  1.00 61.40           C  
ATOM   1080  HA  PHE A  70     -22.115  21.288  17.624  1.00 61.40           H  
ATOM   1081  C   PHE A  70     -23.476  22.267  16.318  1.00 61.40           C  
ATOM   1082  CB  PHE A  70     -22.622  19.868  16.104  1.00 61.40           C  
ATOM   1083  HB2 PHE A  70     -21.861  20.238  15.417  1.00 61.40           H  
ATOM   1084  HB3 PHE A  70     -23.489  19.593  15.504  1.00 61.40           H  
ATOM   1085  O   PHE A  70     -22.696  23.203  16.171  1.00 61.40           O  
ATOM   1086  CG  PHE A  70     -22.076  18.633  16.805  1.00 61.40           C  
ATOM   1087  CD1 PHE A  70     -20.774  18.648  17.341  1.00 61.40           C  
ATOM   1088  HD1 PHE A  70     -20.166  19.535  17.244  1.00 61.40           H  
ATOM   1089  CD2 PHE A  70     -22.865  17.474  16.934  1.00 61.40           C  
ATOM   1090  HD2 PHE A  70     -23.861  17.453  16.517  1.00 61.40           H  
ATOM   1091  CE1 PHE A  70     -20.264  17.512  17.997  1.00 61.40           C  
ATOM   1092  HE1 PHE A  70     -19.265  17.525  18.406  1.00 61.40           H  
ATOM   1093  CE2 PHE A  70     -22.356  16.337  17.589  1.00 61.40           C  
ATOM   1094  HE2 PHE A  70     -22.959  15.446  17.674  1.00 61.40           H  
ATOM   1095  CZ  PHE A  70     -21.055  16.356  18.120  1.00 61.40           C  
ATOM   1096  HZ  PHE A  70     -20.663  15.482  18.619  1.00 61.40           H  
ATOM   1097  N   ASP A  71     -24.758  22.323  15.939  1.00 64.58           N  
ATOM   1098  H   ASP A  71     -25.307  21.479  16.016  1.00 64.58           H  
ATOM   1099  CA  ASP A  71     -25.372  23.458  15.232  1.00 64.58           C  
ATOM   1100  HA  ASP A  71     -24.739  23.743  14.392  1.00 64.58           H  
ATOM   1101  C   ASP A  71     -25.547  24.682  16.146  1.00 64.58           C  
ATOM   1102  CB  ASP A  71     -26.750  23.037  14.688  1.00 64.58           C  
ATOM   1103  HB2 ASP A  71     -27.186  23.880  14.152  1.00 64.58           H  
ATOM   1104  HB3 ASP A  71     -27.403  22.804  15.530  1.00 64.58           H  
ATOM   1105  O   ASP A  71     -25.331  25.829  15.749  1.00 64.58           O  
ATOM   1106  CG  ASP A  71     -26.710  21.832  13.745  1.00 64.58           C  
ATOM   1107  OD1 ASP A  71     -25.712  21.671  13.014  1.00 64.58           O  
ATOM   1108  OD2 ASP A  71     -27.677  21.034  13.788  1.00 64.58           O  
ATOM   1109  N   HIS A  72     -25.921  24.438  17.402  1.00 73.02           N  
ATOM   1110  H   HIS A  72     -26.119  23.478  17.645  1.00 73.02           H  
ATOM   1111  CA  HIS A  72     -26.137  25.447  18.430  1.00 73.02           C  
ATOM   1112  HA  HIS A  72     -25.889  26.433  18.036  1.00 73.02           H  
ATOM   1113  C   HIS A  72     -25.235  25.132  19.622  1.00 73.02           C  
ATOM   1114  CB  HIS A  72     -27.612  25.477  18.815  1.00 73.02           C  
ATOM   1115  HB2 HIS A  72     -27.903  24.495  19.187  1.00 73.02           H  
ATOM   1116  HB3 HIS A  72     -27.753  26.208  19.612  1.00 73.02           H  
ATOM   1117  O   HIS A  72     -25.658  24.474  20.567  1.00 73.02           O  
ATOM   1118  CG  HIS A  72     -28.511  25.828  17.671  1.00 73.02           C  
ATOM   1119  CD2 HIS A  72     -29.279  24.948  16.965  1.00 73.02           C  
ATOM   1120  HD2 HIS A  72     -29.338  23.883  17.134  1.00 73.02           H  
ATOM   1121  ND1 HIS A  72     -28.617  27.052  17.053  1.00 73.02           N  
ATOM   1122  HD1 HIS A  72     -28.060  27.872  17.247  1.00 73.02           H  
ATOM   1123  CE1 HIS A  72     -29.441  26.908  16.003  1.00 73.02           C  
ATOM   1124  HE1 HIS A  72     -29.686  27.683  15.291  1.00 73.02           H  
ATOM   1125  NE2 HIS A  72     -29.890  25.650  15.927  1.00 73.02           N  
ATOM   1126  N   PRO A  73     -23.980  25.599  19.612  1.00 71.31           N  
ATOM   1127  CA  PRO A  73     -22.934  25.050  20.460  1.00 71.31           C  
ATOM   1128  HA  PRO A  73     -22.957  23.962  20.386  1.00 71.31           H  
ATOM   1129  C   PRO A  73     -23.062  25.377  21.942  1.00 71.31           C  
ATOM   1130  CB  PRO A  73     -21.612  25.526  19.849  1.00 71.31           C  
ATOM   1131  HB2 PRO A  73     -20.845  25.724  20.597  1.00 71.31           H  
ATOM   1132  HB3 PRO A  73     -21.259  24.781  19.136  1.00 71.31           H  
ATOM   1133  O   PRO A  73     -22.235  24.905  22.698  1.00 71.31           O  
ATOM   1134  CG  PRO A  73     -22.005  26.793  19.097  1.00 71.31           C  
ATOM   1135  HG2 PRO A  73     -21.326  27.002  18.270  1.00 71.31           H  
ATOM   1136  HG3 PRO A  73     -22.041  27.635  19.789  1.00 71.31           H  
ATOM   1137  CD  PRO A  73     -23.409  26.474  18.606  1.00 71.31           C  
ATOM   1138  HD2 PRO A  73     -23.350  25.945  17.655  1.00 71.31           H  
ATOM   1139  HD3 PRO A  73     -23.984  27.393  18.492  1.00 71.31           H  
ATOM   1140  N   ASN A  74     -24.049  26.149  22.398  1.00 82.14           N  
ATOM   1141  H   ASN A  74     -24.793  26.382  21.756  1.00 82.14           H  
ATOM   1142  CA  ASN A  74     -24.263  26.438  23.817  1.00 82.14           C  
ATOM   1143  HA  ASN A  74     -23.882  25.602  24.404  1.00 82.14           H  
ATOM   1144  C   ASN A  74     -25.757  26.559  24.152  1.00 82.14           C  
ATOM   1145  CB  ASN A  74     -23.459  27.692  24.207  1.00 82.14           C  
ATOM   1146  HB2 ASN A  74     -23.554  27.874  25.278  1.00 82.14           H  
ATOM   1147  HB3 ASN A  74     -22.404  27.502  24.008  1.00 82.14           H  
ATOM   1148  O   ASN A  74     -26.623  26.594  23.275  1.00 82.14           O  
ATOM   1149  CG  ASN A  74     -23.879  28.949  23.471  1.00 82.14           C  
ATOM   1150  ND2 ASN A  74     -22.938  29.693  22.945  1.00 82.14           N  
ATOM   1151 HD21 ASN A  74     -21.967  29.459  23.099  1.00 82.14           H  
ATOM   1152 HD22 ASN A  74     -23.217  30.508  22.417  1.00 82.14           H  
ATOM   1153  OD1 ASN A  74     -25.045  29.301  23.388  1.00 82.14           O  
ATOM   1154  N   ALA A  75     -26.072  26.651  25.444  1.00 86.23           N  
ATOM   1155  H   ALA A  75     -25.324  26.693  26.121  1.00 86.23           H  
ATOM   1156  CA  ALA A  75     -27.454  26.662  25.904  1.00 86.23           C  
ATOM   1157  HA  ALA A  75     -27.936  25.784  25.472  1.00 86.23           H  
ATOM   1158  C   ALA A  75     -28.257  27.889  25.431  1.00 86.23           C  
ATOM   1159  CB  ALA A  75     -27.465  26.522  27.429  1.00 86.23           C  
ATOM   1160  HB1 ALA A  75     -26.974  25.592  27.718  1.00 86.23           H  
ATOM   1161  HB2 ALA A  75     -26.933  27.363  27.873  1.00 86.23           H  
ATOM   1162  HB3 ALA A  75     -28.493  26.517  27.791  1.00 86.23           H  
ATOM   1163  O   ALA A  75     -29.448  27.759  25.154  1.00 86.23           O  
ATOM   1164  N   SER A  76     -27.629  29.062  25.311  1.00 83.53           N  
ATOM   1165  H   SER A  76     -26.651  29.109  25.558  1.00 83.53           H  
ATOM   1166  CA  SER A  76     -28.267  30.270  24.772  1.00 83.53           C  
ATOM   1167  HA  SER A  76     -29.190  30.465  25.318  1.00 83.53           H  
ATOM   1168  C   SER A  76     -28.630  30.110  23.295  1.00 83.53           C  
ATOM   1169  CB  SER A  76     -27.352  31.488  24.918  1.00 83.53           C  
ATOM   1170  HB2 SER A  76     -26.355  31.249  24.547  1.00 83.53           H  
ATOM   1171  HB3 SER A  76     -27.757  32.306  24.322  1.00 83.53           H  
ATOM   1172  O   SER A  76     -29.735  30.477  22.902  1.00 83.53           O  
ATOM   1173  OG  SER A  76     -27.272  31.916  26.264  1.00 83.53           O  
ATOM   1174  HG  SER A  76     -26.769  32.733  26.269  1.00 83.53           H  
ATOM   1175  N   ALA A  77     -27.732  29.535  22.490  1.00 82.45           N  
ATOM   1176  H   ALA A  77     -26.841  29.256  22.874  1.00 82.45           H  
ATOM   1177  CA  ALA A  77     -27.965  29.286  21.071  1.00 82.45           C  
ATOM   1178  HA  ALA A  77     -28.252  30.222  20.590  1.00 82.45           H  
ATOM   1179  C   ALA A  77     -29.115  28.293  20.868  1.00 82.45           C  
ATOM   1180  CB  ALA A  77     -26.657  28.796  20.435  1.00 82.45           C  
ATOM   1181  HB1 ALA A  77     -26.337  27.863  20.897  1.00 82.45           H  
ATOM   1182  HB2 ALA A  77     -26.808  28.633  19.368  1.00 82.45           H  
ATOM   1183  HB3 ALA A  77     -25.877  29.546  20.568  1.00 82.45           H  
ATOM   1184  O   ALA A  77     -30.038  28.565  20.101  1.00 82.45           O  
ATOM   1185  N   VAL A  78     -29.116  27.191  21.626  1.00 89.85           N  
ATOM   1186  H   VAL A  78     -28.310  27.003  22.205  1.00 89.85           H  
ATOM   1187  CA  VAL A  78     -30.213  26.217  21.590  1.00 89.85           C  
ATOM   1188  HA  VAL A  78     -30.355  25.878  20.564  1.00 89.85           H  
ATOM   1189  C   VAL A  78     -31.524  26.862  22.045  1.00 89.85           C  
ATOM   1190  CB  VAL A  78     -29.879  25.001  22.462  1.00 89.85           C  
ATOM   1191  HB  VAL A  78     -29.589  25.363  23.448  1.00 89.85           H  
ATOM   1192  O   VAL A  78     -32.551  26.668  21.411  1.00 89.85           O  
ATOM   1193  CG1 VAL A  78     -31.051  24.032  22.601  1.00 89.85           C  
ATOM   1194 HG11 VAL A  78     -31.398  23.724  21.615  1.00 89.85           H  
ATOM   1195 HG12 VAL A  78     -31.879  24.493  23.139  1.00 89.85           H  
ATOM   1196 HG13 VAL A  78     -30.709  23.158  23.156  1.00 89.85           H  
ATOM   1197  CG2 VAL A  78     -28.724  24.182  21.898  1.00 89.85           C  
ATOM   1198 HG21 VAL A  78     -27.849  24.819  21.769  1.00 89.85           H  
ATOM   1199 HG22 VAL A  78     -28.474  23.369  22.579  1.00 89.85           H  
ATOM   1200 HG23 VAL A  78     -29.004  23.757  20.934  1.00 89.85           H  
ATOM   1201  N   ALA A  79     -31.524  27.671  23.107  1.00 87.59           N  
ATOM   1202  H   ALA A  79     -30.666  27.812  23.620  1.00 87.59           H  
ATOM   1203  CA  ALA A  79     -32.742  28.334  23.576  1.00 87.59           C  
ATOM   1204  HA  ALA A  79     -33.507  27.578  23.752  1.00 87.59           H  
ATOM   1205  C   ALA A  79     -33.314  29.329  22.553  1.00 87.59           C  
ATOM   1206  CB  ALA A  79     -32.435  29.029  24.899  1.00 87.59           C  
ATOM   1207  HB1 ALA A  79     -31.636  29.757  24.756  1.00 87.59           H  
ATOM   1208  HB2 ALA A  79     -33.329  29.542  25.255  1.00 87.59           H  
ATOM   1209  HB3 ALA A  79     -32.123  28.284  25.631  1.00 87.59           H  
ATOM   1210  O   ALA A  79     -34.533  29.409  22.400  1.00 87.59           O  
ATOM   1211  N   GLY A  80     -32.449  30.058  21.843  1.00 81.30           N  
ATOM   1212  H   GLY A  80     -31.463  29.966  22.042  1.00 81.30           H  
ATOM   1213  CA  GLY A  80     -32.852  30.929  20.740  1.00 81.30           C  
ATOM   1214  HA2 GLY A  80     -33.561  31.675  21.100  1.00 81.30           H  
ATOM   1215  HA3 GLY A  80     -31.970  31.435  20.348  1.00 81.30           H  
ATOM   1216  C   GLY A  80     -33.503  30.151  19.596  1.00 81.30           C  
ATOM   1217  O   GLY A  80     -34.548  30.565  19.097  1.00 81.30           O  
ATOM   1218  N   PHE A  81     -32.943  28.990  19.247  1.00 80.67           N  
ATOM   1219  H   PHE A  81     -32.070  28.717  19.675  1.00 80.67           H  
ATOM   1220  CA  PHE A  81     -33.534  28.079  18.265  1.00 80.67           C  
ATOM   1221  HA  PHE A  81     -33.656  28.608  17.320  1.00 80.67           H  
ATOM   1222  C   PHE A  81     -34.933  27.604  18.691  1.00 80.67           C  
ATOM   1223  CB  PHE A  81     -32.567  26.911  18.038  1.00 80.67           C  
ATOM   1224  HB2 PHE A  81     -32.323  26.434  18.987  1.00 80.67           H  
ATOM   1225  HB3 PHE A  81     -31.637  27.306  17.629  1.00 80.67           H  
ATOM   1226  O   PHE A  81     -35.893  27.733  17.934  1.00 80.67           O  
ATOM   1227  CG  PHE A  81     -33.099  25.857  17.094  1.00 80.67           C  
ATOM   1228  CD1 PHE A  81     -33.447  24.578  17.569  1.00 80.67           C  
ATOM   1229  HD1 PHE A  81     -33.316  24.331  18.612  1.00 80.67           H  
ATOM   1230  CD2 PHE A  81     -33.255  26.164  15.730  1.00 80.67           C  
ATOM   1231  HD2 PHE A  81     -32.984  27.140  15.357  1.00 80.67           H  
ATOM   1232  CE1 PHE A  81     -33.936  23.613  16.670  1.00 80.67           C  
ATOM   1233  HE1 PHE A  81     -34.156  22.608  16.999  1.00 80.67           H  
ATOM   1234  CE2 PHE A  81     -33.775  25.206  14.846  1.00 80.67           C  
ATOM   1235  HE2 PHE A  81     -33.918  25.450  13.804  1.00 80.67           H  
ATOM   1236  CZ  PHE A  81     -34.118  23.930  15.316  1.00 80.67           C  
ATOM   1237  HZ  PHE A  81     -34.515  23.197  14.630  1.00 80.67           H  
ATOM   1238  N   LEU A  82     -35.089  27.159  19.942  1.00 84.45           N  
ATOM   1239  H   LEU A  82     -34.262  27.074  20.516  1.00 84.45           H  
ATOM   1240  CA  LEU A  82     -36.385  26.715  20.472  1.00 84.45           C  
ATOM   1241  HA  LEU A  82     -36.779  25.937  19.819  1.00 84.45           H  
ATOM   1242  C   LEU A  82     -37.446  27.832  20.498  1.00 84.45           C  
ATOM   1243  CB  LEU A  82     -36.192  26.148  21.892  1.00 84.45           C  
ATOM   1244  HB2 LEU A  82     -35.782  26.941  22.517  1.00 84.45           H  
ATOM   1245  HB3 LEU A  82     -37.171  25.878  22.286  1.00 84.45           H  
ATOM   1246  O   LEU A  82     -38.633  27.554  20.321  1.00 84.45           O  
ATOM   1247  CG  LEU A  82     -35.273  24.920  22.001  1.00 84.45           C  
ATOM   1248  HG  LEU A  82     -34.312  25.128  21.531  1.00 84.45           H  
ATOM   1249  CD1 LEU A  82     -35.021  24.570  23.467  1.00 84.45           C  
ATOM   1250 HD11 LEU A  82     -34.328  23.730  23.516  1.00 84.45           H  
ATOM   1251 HD12 LEU A  82     -35.954  24.306  23.964  1.00 84.45           H  
ATOM   1252 HD13 LEU A  82     -34.570  25.427  23.967  1.00 84.45           H  
ATOM   1253  CD2 LEU A  82     -35.829  23.694  21.305  1.00 84.45           C  
ATOM   1254 HD21 LEU A  82     -35.075  22.908  21.342  1.00 84.45           H  
ATOM   1255 HD22 LEU A  82     -36.744  23.346  21.785  1.00 84.45           H  
ATOM   1256 HD23 LEU A  82     -36.026  23.935  20.261  1.00 84.45           H  
ATOM   1257  N   ASP A  83     -37.053  29.091  20.732  1.00 77.18           N  
ATOM   1258  H   ASP A  83     -36.070  29.265  20.890  1.00 77.18           H  
ATOM   1259  CA  ASP A  83     -37.986  30.231  20.747  1.00 77.18           C  
ATOM   1260  HA  ASP A  83     -38.827  29.984  21.395  1.00 77.18           H  
ATOM   1261  C   ASP A  83     -38.557  30.520  19.357  1.00 77.18           C  
ATOM   1262  CB  ASP A  83     -37.301  31.499  21.297  1.00 77.18           C  
ATOM   1263  HB2 ASP A  83     -36.507  31.806  20.617  1.00 77.18           H  
ATOM   1264  HB3 ASP A  83     -36.848  31.280  22.263  1.00 77.18           H  
ATOM   1265  O   ASP A  83     -39.736  30.867  19.232  1.00 77.18           O  
ATOM   1266  CG  ASP A  83     -38.297  32.659  21.476  1.00 77.18           C  
ATOM   1267  OD1 ASP A  83     -39.358  32.439  22.101  1.00 77.18           O  
ATOM   1268  OD2 ASP A  83     -38.035  33.806  21.041  1.00 77.18           O  
ATOM   1269  N   ALA A  84     -37.726  30.367  18.324  1.00 73.96           N  
ATOM   1270  H   ALA A  84     -36.784  30.048  18.503  1.00 73.96           H  
ATOM   1271  CA  ALA A  84     -38.133  30.538  16.937  1.00 73.96           C  
ATOM   1272  HA  ALA A  84     -38.627  31.505  16.834  1.00 73.96           H  
ATOM   1273  C   ALA A  84     -39.145  29.460  16.521  1.00 73.96           C  
ATOM   1274  CB  ALA A  84     -36.878  30.540  16.057  1.00 73.96           C  
ATOM   1275  HB1 ALA A  84     -37.161  30.713  15.018  1.00 73.96           H  
ATOM   1276  HB2 ALA A  84     -36.195  31.325  16.380  1.00 73.96           H  
ATOM   1277  HB3 ALA A  84     -36.371  29.578  16.121  1.00 73.96           H  
ATOM   1278  O   ALA A  84     -40.205  29.795  15.991  1.00 73.96           O  
ATOM   1279  N   GLU A  85     -38.865  28.198  16.849  1.00 75.66           N  
ATOM   1280  H   GLU A  85     -37.955  27.998  17.239  1.00 75.66           H  
ATOM   1281  CA  GLU A  85     -39.712  27.053  16.494  1.00 75.66           C  
ATOM   1282  HA  GLU A  85     -39.879  27.044  15.417  1.00 75.66           H  
ATOM   1283  C   GLU A  85     -41.109  27.092  17.145  1.00 75.66           C  
ATOM   1284  CB  GLU A  85     -38.971  25.768  16.890  1.00 75.66           C  
ATOM   1285  HB2 GLU A  85     -38.592  25.877  17.906  1.00 75.66           H  
ATOM   1286  HB3 GLU A  85     -39.680  24.939  16.884  1.00 75.66           H  
ATOM   1287  O   GLU A  85     -42.093  26.661  16.552  1.00 75.66           O  
ATOM   1288  CG  GLU A  85     -37.803  25.414  15.957  1.00 75.66           C  
ATOM   1289  HG2 GLU A  85     -37.326  24.507  16.329  1.00 75.66           H  
ATOM   1290  HG3 GLU A  85     -37.065  26.216  15.988  1.00 75.66           H  
ATOM   1291  CD  GLU A  85     -38.279  25.185  14.516  1.00 75.66           C  
ATOM   1292  OE1 GLU A  85     -37.732  25.848  13.608  1.00 75.66           O  
ATOM   1293  OE2 GLU A  85     -39.228  24.387  14.344  1.00 75.66           O  
ATOM   1294  N   LEU A  86     -41.251  27.661  18.347  1.00 69.88           N  
ATOM   1295  H   LEU A  86     -40.414  27.987  18.808  1.00 69.88           H  
ATOM   1296  CA  LEU A  86     -42.546  27.732  19.046  1.00 69.88           C  
ATOM   1297  HA  LEU A  86     -43.091  26.808  18.850  1.00 69.88           H  
ATOM   1298  C   LEU A  86     -43.477  28.868  18.573  1.00 69.88           C  
ATOM   1299  CB  LEU A  86     -42.278  27.848  20.557  1.00 69.88           C  
ATOM   1300  HB2 LEU A  86     -43.184  28.188  21.059  1.00 69.88           H  
ATOM   1301  HB3 LEU A  86     -41.512  28.609  20.708  1.00 69.88           H  
ATOM   1302  O   LEU A  86     -44.646  28.900  18.962  1.00 69.88           O  
ATOM   1303  CG  LEU A  86     -41.828  26.531  21.214  1.00 69.88           C  
ATOM   1304  HG  LEU A  86     -41.036  26.067  20.626  1.00 69.88           H  
ATOM   1305  CD1 LEU A  86     -41.285  26.838  22.611  1.00 69.88           C  
ATOM   1306 HD11 LEU A  86     -42.028  27.393  23.184  1.00 69.88           H  
ATOM   1307 HD12 LEU A  86     -41.018  25.908  23.112  1.00 69.88           H  
ATOM   1308 HD13 LEU A  86     -40.383  27.439  22.501  1.00 69.88           H  
ATOM   1309  CD2 LEU A  86     -42.988  25.543  21.376  1.00 69.88           C  
ATOM   1310 HD21 LEU A  86     -42.629  24.630  21.852  1.00 69.88           H  
ATOM   1311 HD22 LEU A  86     -43.794  25.982  21.963  1.00 69.88           H  
ATOM   1312 HD23 LEU A  86     -43.370  25.264  20.394  1.00 69.88           H  
ATOM   1313  N   GLY A  87     -42.982  29.854  17.819  1.00 54.47           N  
ATOM   1314  H   GLY A  87     -42.036  29.753  17.480  1.00 54.47           H  
ATOM   1315  CA  GLY A  87     -43.726  31.082  17.505  1.00 54.47           C  
ATOM   1316  HA2 GLY A  87     -44.321  31.374  18.371  1.00 54.47           H  
ATOM   1317  HA3 GLY A  87     -42.997  31.868  17.308  1.00 54.47           H  
ATOM   1318  C   GLY A  87     -44.663  31.016  16.290  1.00 54.47           C  
ATOM   1319  O   GLY A  87     -45.546  31.865  16.161  1.00 54.47           O  
ATOM   1320  N   THR A  88     -44.480  30.057  15.385  1.00 44.37           N  
ATOM   1321  H   THR A  88     -43.745  29.380  15.530  1.00 44.37           H  
ATOM   1322  CA  THR A  88     -45.077  30.062  14.035  1.00 44.37           C  
ATOM   1323  HA  THR A  88     -45.106  31.096  13.693  1.00 44.37           H  
ATOM   1324  C   THR A  88     -46.532  29.577  13.955  1.00 44.37           C  
ATOM   1325  CB  THR A  88     -44.192  29.270  13.042  1.00 44.37           C  
ATOM   1326  HB  THR A  88     -44.815  28.649  12.398  1.00 44.37           H  
ATOM   1327  O   THR A  88     -47.253  30.029  13.067  1.00 44.37           O  
ATOM   1328  CG2 THR A  88     -43.359  30.209  12.169  1.00 44.37           C  
ATOM   1329 HG21 THR A  88     -44.017  30.849  11.582  1.00 44.37           H  
ATOM   1330 HG22 THR A  88     -42.712  30.820  12.799  1.00 44.37           H  
ATOM   1331 HG23 THR A  88     -42.741  29.620  11.491  1.00 44.37           H  
ATOM   1332  OG1 THR A  88     -43.282  28.453  13.741  1.00 44.37           O  
ATOM   1333  HG1 THR A  88     -42.819  27.862  13.143  1.00 44.37           H  
ATOM   1334  N   GLU A  89     -47.019  28.723  14.862  1.00 37.97           N  
ATOM   1335  H   GLU A  89     -46.383  28.349  15.551  1.00 37.97           H  
ATOM   1336  CA  GLU A  89     -48.327  28.048  14.693  1.00 37.97           C  
ATOM   1337  HA  GLU A  89     -48.387  27.662  13.675  1.00 37.97           H  
ATOM   1338  C   GLU A  89     -49.586  28.929  14.869  1.00 37.97           C  
ATOM   1339  CB  GLU A  89     -48.432  26.846  15.648  1.00 37.97           C  
ATOM   1340  HB2 GLU A  89     -48.029  27.123  16.622  1.00 37.97           H  
ATOM   1341  HB3 GLU A  89     -49.486  26.601  15.781  1.00 37.97           H  
ATOM   1342  O   GLU A  89     -50.653  28.570  14.381  1.00 37.97           O  
ATOM   1343  CG  GLU A  89     -47.736  25.579  15.126  1.00 37.97           C  
ATOM   1344  HG2 GLU A  89     -46.658  25.742  15.126  1.00 37.97           H  
ATOM   1345  HG3 GLU A  89     -48.055  25.406  14.098  1.00 37.97           H  
ATOM   1346  CD  GLU A  89     -48.081  24.347  15.983  1.00 37.97           C  
ATOM   1347  OE1 GLU A  89     -48.125  23.235  15.411  1.00 37.97           O  
ATOM   1348  OE2 GLU A  89     -48.333  24.528  17.199  1.00 37.97           O  
ATOM   1349  N   VAL A  90     -49.534  30.083  15.547  1.00 33.82           N  
ATOM   1350  H   VAL A  90     -48.634  30.366  15.910  1.00 33.82           H  
ATOM   1351  CA  VAL A  90     -50.766  30.787  15.998  1.00 33.82           C  
ATOM   1352  HA  VAL A  90     -51.480  30.010  16.272  1.00 33.82           H  
ATOM   1353  C   VAL A  90     -51.474  31.602  14.893  1.00 33.82           C  
ATOM   1354  CB  VAL A  90     -50.518  31.616  17.285  1.00 33.82           C  
ATOM   1355  HB  VAL A  90     -49.896  32.477  17.038  1.00 33.82           H  
ATOM   1356  O   VAL A  90     -52.492  32.248  15.150  1.00 33.82           O  
ATOM   1357  CG1 VAL A  90     -51.802  32.120  17.973  1.00 33.82           C  
ATOM   1358 HG11 VAL A  90     -52.235  32.953  17.420  1.00 33.82           H  
ATOM   1359 HG12 VAL A  90     -51.579  32.490  18.974  1.00 33.82           H  
ATOM   1360 HG13 VAL A  90     -52.529  31.310  18.045  1.00 33.82           H  
ATOM   1361  CG2 VAL A  90     -49.781  30.788  18.350  1.00 33.82           C  
ATOM   1362 HG21 VAL A  90     -48.793  30.496  17.994  1.00 33.82           H  
ATOM   1363 HG22 VAL A  90     -49.638  31.373  19.259  1.00 33.82           H  
ATOM   1364 HG23 VAL A  90     -50.350  29.888  18.583  1.00 33.82           H  
ATOM   1365  N   ARG A  91     -50.987  31.618  13.643  1.00 30.37           N  
ATOM   1366  H   ARG A  91     -50.233  30.980  13.432  1.00 30.37           H  
ATOM   1367  CA  ARG A  91     -51.691  32.306  12.539  1.00 30.37           C  
ATOM   1368  HA  ARG A  91     -52.044  33.273  12.897  1.00 30.37           H  
ATOM   1369  C   ARG A  91     -52.956  31.531  12.145  1.00 30.37           C  
ATOM   1370  CB  ARG A  91     -50.759  32.559  11.341  1.00 30.37           C  
ATOM   1371  HB2 ARG A  91     -51.366  32.654  10.441  1.00 30.37           H  
ATOM   1372  HB3 ARG A  91     -50.086  31.713  11.209  1.00 30.37           H  
ATOM   1373  O   ARG A  91     -52.926  30.681  11.266  1.00 30.37           O  
ATOM   1374  CG  ARG A  91     -49.960  33.861  11.506  1.00 30.37           C  
ATOM   1375  HG2 ARG A  91     -50.653  34.689  11.651  1.00 30.37           H  
ATOM   1376  HG3 ARG A  91     -49.307  33.781  12.374  1.00 30.37           H  
ATOM   1377  CD  ARG A  91     -49.122  34.120  10.249  1.00 30.37           C  
ATOM   1378  HD2 ARG A  91     -49.775  34.080   9.378  1.00 30.37           H  
ATOM   1379  HD3 ARG A  91     -48.379  33.326  10.165  1.00 30.37           H  
ATOM   1380  NE  ARG A  91     -48.452  35.436  10.290  1.00 30.37           N  
ATOM   1381  HE  ARG A  91     -48.671  36.031  11.076  1.00 30.37           H  
ATOM   1382  NH1 ARG A  91     -47.209  35.173   8.377  1.00 30.37           N  
ATOM   1383 HH11 ARG A  91     -46.518  35.507   7.721  1.00 30.37           H  
ATOM   1384 HH12 ARG A  91     -47.575  34.236   8.284  1.00 30.37           H  
ATOM   1385  NH2 ARG A  91     -47.053  37.073   9.536  1.00 30.37           N  
ATOM   1386 HH21 ARG A  91     -46.363  37.390   8.870  1.00 30.37           H  
ATOM   1387 HH22 ARG A  91     -47.290  37.647  10.333  1.00 30.37           H  
ATOM   1388  CZ  ARG A  91     -47.579  35.887   9.404  1.00 30.37           C  
ATOM   1389  N   GLY A  92     -54.060  31.847  12.822  1.00 29.63           N  
ATOM   1390  H   GLY A  92     -53.937  32.443  13.629  1.00 29.63           H  
ATOM   1391  CA  GLY A  92     -55.378  31.257  12.587  1.00 29.63           C  
ATOM   1392  HA2 GLY A  92     -55.292  30.175  12.691  1.00 29.63           H  
ATOM   1393  HA3 GLY A  92     -56.078  31.613  13.344  1.00 29.63           H  
ATOM   1394  C   GLY A  92     -55.971  31.557  11.205  1.00 29.63           C  
ATOM   1395  O   GLY A  92     -55.578  32.509  10.526  1.00 29.63           O  
ATOM   1396  N   GLU A  93     -56.942  30.729  10.816  1.00 31.76           N  
ATOM   1397  H   GLU A  93     -57.194  29.968  11.429  1.00 31.76           H  
ATOM   1398  CA  GLU A  93     -57.625  30.757   9.518  1.00 31.76           C  
ATOM   1399  HA  GLU A  93     -56.879  30.653   8.730  1.00 31.76           H  
ATOM   1400  C   GLU A  93     -58.382  32.075   9.292  1.00 31.76           C  
ATOM   1401  CB  GLU A  93     -58.595  29.566   9.412  1.00 31.76           C  
ATOM   1402  HB2 GLU A  93     -59.225  29.549  10.301  1.00 31.76           H  
ATOM   1403  HB3 GLU A  93     -59.233  29.712   8.540  1.00 31.76           H  
ATOM   1404  O   GLU A  93     -59.310  32.428  10.025  1.00 31.76           O  
ATOM   1405  CG  GLU A  93     -57.868  28.221   9.252  1.00 31.76           C  
ATOM   1406  HG2 GLU A  93     -57.187  28.086  10.092  1.00 31.76           H  
ATOM   1407  HG3 GLU A  93     -57.273  28.258   8.339  1.00 31.76           H  
ATOM   1408  CD  GLU A  93     -58.833  27.024   9.203  1.00 31.76           C  
ATOM   1409  OE1 GLU A  93     -58.520  26.059   8.472  1.00 31.76           O  
ATOM   1410  OE2 GLU A  93     -59.870  27.076   9.904  1.00 31.76           O  
ATOM   1411  N   ALA A  94     -57.993  32.813   8.251  1.00 37.19           N  
ATOM   1412  H   ALA A  94     -57.224  32.485   7.684  1.00 37.19           H  
ATOM   1413  CA  ALA A  94     -58.688  34.027   7.848  1.00 37.19           C  
ATOM   1414  HA  ALA A  94     -58.776  34.650   8.739  1.00 37.19           H  
ATOM   1415  C   ALA A  94     -60.097  33.683   7.306  1.00 37.19           C  
ATOM   1416  CB  ALA A  94     -57.831  34.785   6.827  1.00 37.19           C  
ATOM   1417  HB1 ALA A  94     -57.696  34.175   5.934  1.00 37.19           H  
ATOM   1418  HB2 ALA A  94     -58.328  35.715   6.551  1.00 37.19           H  
ATOM   1419  HB3 ALA A  94     -56.857  35.013   7.260  1.00 37.19           H  
ATOM   1420  O   ALA A  94     -60.225  32.786   6.469  1.00 37.19           O  
ATOM   1421  N   PRO A  95     -61.162  34.376   7.753  1.00 40.97           N  
ATOM   1422  CA  PRO A  95     -62.540  34.052   7.385  1.00 40.97           C  
ATOM   1423  HA  PRO A  95     -62.738  33.019   7.669  1.00 40.97           H  
ATOM   1424  C   PRO A  95     -62.791  34.194   5.875  1.00 40.97           C  
ATOM   1425  CB  PRO A  95     -63.423  34.973   8.236  1.00 40.97           C  
ATOM   1426  HB2 PRO A  95     -64.304  35.317   7.694  1.00 40.97           H  
ATOM   1427  HB3 PRO A  95     -63.720  34.446   9.142  1.00 40.97           H  
ATOM   1428  O   PRO A  95     -62.274  35.102   5.225  1.00 40.97           O  
ATOM   1429  CG  PRO A  95     -62.500  36.133   8.610  1.00 40.97           C  
ATOM   1430  HG2 PRO A  95     -62.501  36.869   7.806  1.00 40.97           H  
ATOM   1431  HG3 PRO A  95     -62.787  36.594   9.554  1.00 40.97           H  
ATOM   1432  CD  PRO A  95     -61.125  35.481   8.692  1.00 40.97           C  
ATOM   1433  HD2 PRO A  95     -60.354  36.205   8.432  1.00 40.97           H  
ATOM   1434  HD3 PRO A  95     -60.960  35.092   9.697  1.00 40.97           H  
ATOM   1435  N   SER A  96     -63.589  33.278   5.310  1.00 48.63           N  
ATOM   1436  H   SER A  96     -63.965  32.553   5.904  1.00 48.63           H  
ATOM   1437  CA  SER A  96     -63.725  33.131   3.854  1.00 48.63           C  
ATOM   1438  HA  SER A  96     -62.710  33.053   3.464  1.00 48.63           H  
ATOM   1439  C   SER A  96     -64.377  34.348   3.181  1.00 48.63           C  
ATOM   1440  CB  SER A  96     -64.442  31.820   3.478  1.00 48.63           C  
ATOM   1441  HB2 SER A  96     -64.389  31.111   4.304  1.00 48.63           H  
ATOM   1442  HB3 SER A  96     -63.923  31.380   2.628  1.00 48.63           H  
ATOM   1443  O   SER A  96     -65.349  34.913   3.688  1.00 48.63           O  
ATOM   1444  OG  SER A  96     -65.794  32.023   3.103  1.00 48.63           O  
ATOM   1445  HG  SER A  96     -66.276  32.330   3.875  1.00 48.63           H  
ATOM   1446  N   ALA A  97     -63.888  34.702   1.990  1.00 55.92           N  
ATOM   1447  H   ALA A  97     -63.073  34.212   1.650  1.00 55.92           H  
ATOM   1448  CA  ALA A  97     -64.368  35.842   1.207  1.00 55.92           C  
ATOM   1449  HA  ALA A  97     -64.244  36.746   1.803  1.00 55.92           H  
ATOM   1450  C   ALA A  97     -65.860  35.755   0.814  1.00 55.92           C  
ATOM   1451  CB  ALA A  97     -63.476  35.949  -0.038  1.00 55.92           C  
ATOM   1452  HB1 ALA A  97     -63.774  36.820  -0.622  1.00 55.92           H  
ATOM   1453  HB2 ALA A  97     -63.580  35.057  -0.654  1.00 55.92           H  
ATOM   1454  HB3 ALA A  97     -62.434  36.068   0.259  1.00 55.92           H  
ATOM   1455  O   ALA A  97     -66.512  36.788   0.666  1.00 55.92           O  
ATOM   1456  N   LEU A  98     -66.413  34.542   0.672  1.00 60.23           N  
ATOM   1457  H   LEU A  98     -65.843  33.735   0.881  1.00 60.23           H  
ATOM   1458  CA  LEU A  98     -67.796  34.310   0.227  1.00 60.23           C  
ATOM   1459  HA  LEU A  98     -67.968  34.855  -0.701  1.00 60.23           H  
ATOM   1460  C   LEU A  98     -68.838  34.832   1.225  1.00 60.23           C  
ATOM   1461  CB  LEU A  98     -68.007  32.803  -0.020  1.00 60.23           C  
ATOM   1462  HB2 LEU A  98     -69.077  32.602  -0.074  1.00 60.23           H  
ATOM   1463  HB3 LEU A  98     -67.618  32.254   0.838  1.00 60.23           H  
ATOM   1464  O   LEU A  98     -69.821  35.437   0.815  1.00 60.23           O  
ATOM   1465  CG  LEU A  98     -67.354  32.274  -1.309  1.00 60.23           C  
ATOM   1466  HG  LEU A  98     -66.327  32.633  -1.372  1.00 60.23           H  
ATOM   1467  CD1 LEU A  98     -67.325  30.746  -1.287  1.00 60.23           C  
ATOM   1468 HD11 LEU A  98     -66.855  30.371  -2.197  1.00 60.23           H  
ATOM   1469 HD12 LEU A  98     -68.340  30.356  -1.218  1.00 60.23           H  
ATOM   1470 HD13 LEU A  98     -66.750  30.400  -0.428  1.00 60.23           H  
ATOM   1471  CD2 LEU A  98     -68.119  32.718  -2.558  1.00 60.23           C  
ATOM   1472 HD21 LEU A  98     -67.649  32.299  -3.448  1.00 60.23           H  
ATOM   1473 HD22 LEU A  98     -69.153  32.378  -2.505  1.00 60.23           H  
ATOM   1474 HD23 LEU A  98     -68.109  33.805  -2.641  1.00 60.23           H  
ATOM   1475  N   ALA A  99     -68.596  34.690   2.531  1.00 57.82           N  
ATOM   1476  H   ALA A  99     -67.737  34.247   2.821  1.00 57.82           H  
ATOM   1477  CA  ALA A  99     -69.530  35.169   3.556  1.00 57.82           C  
ATOM   1478  HA  ALA A  99     -70.516  34.751   3.356  1.00 57.82           H  
ATOM   1479  C   ALA A  99     -69.676  36.706   3.552  1.00 57.82           C  
ATOM   1480  CB  ALA A  99     -69.042  34.655   4.915  1.00 57.82           C  
ATOM   1481  HB1 ALA A  99     -69.008  33.565   4.906  1.00 57.82           H  
ATOM   1482  HB2 ALA A  99     -69.736  34.977   5.691  1.00 57.82           H  
ATOM   1483  HB3 ALA A  99     -68.050  35.050   5.133  1.00 57.82           H  
ATOM   1484  O   ALA A  99     -70.701  37.244   3.966  1.00 57.82           O  
ATOM   1485  N   GLY A 100     -68.659  37.421   3.053  1.00 56.45           N  
ATOM   1486  H   GLY A 100     -67.858  36.925   2.689  1.00 56.45           H  
ATOM   1487  CA  GLY A 100     -68.725  38.869   2.854  1.00 56.45           C  
ATOM   1488  HA2 GLY A 100     -67.731  39.232   2.593  1.00 56.45           H  
ATOM   1489  HA3 GLY A 100     -69.045  39.349   3.778  1.00 56.45           H  
ATOM   1490  C   GLY A 100     -69.688  39.284   1.735  1.00 56.45           C  
ATOM   1491  O   GLY A 100     -70.272  40.364   1.811  1.00 56.45           O  
ATOM   1492  N   LEU A 101     -69.888  38.428   0.726  1.00 66.59           N  
ATOM   1493  H   LEU A 101     -69.460  37.515   0.777  1.00 66.59           H  
ATOM   1494  CA  LEU A 101     -70.815  38.670  -0.385  1.00 66.59           C  
ATOM   1495  HA  LEU A 101     -70.693  39.699  -0.723  1.00 66.59           H  
ATOM   1496  C   LEU A 101     -72.284  38.555   0.056  1.00 66.59           C  
ATOM   1497  CB  LEU A 101     -70.466  37.720  -1.553  1.00 66.59           C  
ATOM   1498  HB2 LEU A 101     -71.385  37.353  -2.009  1.00 66.59           H  
ATOM   1499  HB3 LEU A 101     -69.945  36.843  -1.169  1.00 66.59           H  
ATOM   1500  O   LEU A 101     -73.078  39.422  -0.306  1.00 66.59           O  
ATOM   1501  CG  LEU A 101     -69.596  38.389  -2.634  1.00 66.59           C  
ATOM   1502  HG  LEU A 101     -69.022  39.204  -2.194  1.00 66.59           H  
ATOM   1503  CD1 LEU A 101     -68.601  37.400  -3.244  1.00 66.59           C  
ATOM   1504 HD11 LEU A 101     -67.931  37.036  -2.464  1.00 66.59           H  
ATOM   1505 HD12 LEU A 101     -69.139  36.557  -3.678  1.00 66.59           H  
ATOM   1506 HD13 LEU A 101     -68.011  37.895  -4.015  1.00 66.59           H  
ATOM   1507  CD2 LEU A 101     -70.475  38.945  -3.755  1.00 66.59           C  
ATOM   1508 HD21 LEU A 101     -71.197  39.646  -3.336  1.00 66.59           H  
ATOM   1509 HD22 LEU A 101     -71.018  38.136  -4.242  1.00 66.59           H  
ATOM   1510 HD23 LEU A 101     -69.859  39.464  -4.490  1.00 66.59           H  
ATOM   1511  N   ASP A 102     -72.631  37.576   0.899  1.00 63.11           N  
ATOM   1512  H   ASP A 102     -71.958  36.844   1.080  1.00 63.11           H  
ATOM   1513  CA  ASP A 102     -74.010  37.367   1.384  1.00 63.11           C  
ATOM   1514  HA  ASP A 102     -74.669  37.194   0.533  1.00 63.11           H  
ATOM   1515  C   ASP A 102     -74.548  38.576   2.173  1.00 63.11           C  
ATOM   1516  CB  ASP A 102     -74.063  36.135   2.307  1.00 63.11           C  
ATOM   1517  HB2 ASP A 102     -75.060  36.077   2.744  1.00 63.11           H  
ATOM   1518  HB3 ASP A 102     -73.355  36.277   3.124  1.00 63.11           H  
ATOM   1519  O   ASP A 102     -75.691  39.009   2.001  1.00 63.11           O  
ATOM   1520  CG  ASP A 102     -73.777  34.791   1.630  1.00 63.11           C  
ATOM   1521  OD1 ASP A 102     -73.945  34.691   0.397  1.00 63.11           O  
ATOM   1522  OD2 ASP A 102     -73.397  33.859   2.375  1.00 63.11           O  
ATOM   1523  N   ALA A 103     -73.709  39.158   3.040  1.00 63.09           N  
ATOM   1524  H   ALA A 103     -72.791  38.754   3.150  1.00 63.09           H  
ATOM   1525  CA  ALA A 103     -74.078  40.332   3.832  1.00 63.09           C  
ATOM   1526  HA  ALA A 103     -75.002  40.116   4.367  1.00 63.09           H  
ATOM   1527  C   ALA A 103     -74.334  41.562   2.947  1.00 63.09           C  
ATOM   1528  CB  ALA A 103     -72.966  40.604   4.851  1.00 63.09           C  
ATOM   1529  HB1 ALA A 103     -72.030  40.814   4.334  1.00 63.09           H  
ATOM   1530  HB2 ALA A 103     -73.237  41.461   5.467  1.00 63.09           H  
ATOM   1531  HB3 ALA A 103     -72.832  39.731   5.490  1.00 63.09           H  
ATOM   1532  O   ALA A 103     -75.239  42.353   3.227  1.00 63.09           O  
ATOM   1533  N   LEU A 104     -73.556  41.704   1.868  1.00 66.38           N  
ATOM   1534  H   LEU A 104     -72.875  40.985   1.667  1.00 66.38           H  
ATOM   1535  CA  LEU A 104     -73.768  42.753   0.882  1.00 66.38           C  
ATOM   1536  HA  LEU A 104     -73.811  43.705   1.413  1.00 66.38           H  
ATOM   1537  C   LEU A 104     -75.120  42.556   0.184  1.00 66.38           C  
ATOM   1538  CB  LEU A 104     -72.586  42.774  -0.104  1.00 66.38           C  
ATOM   1539  HB2 LEU A 104     -71.650  42.750   0.454  1.00 66.38           H  
ATOM   1540  HB3 LEU A 104     -72.630  41.874  -0.717  1.00 66.38           H  
ATOM   1541  O   LEU A 104     -75.900  43.504   0.132  1.00 66.38           O  
ATOM   1542  CG  LEU A 104     -72.583  43.999  -1.034  1.00 66.38           C  
ATOM   1543  HG  LEU A 104     -73.567  44.129  -1.485  1.00 66.38           H  
ATOM   1544  CD1 LEU A 104     -72.197  45.284  -0.296  1.00 66.38           C  
ATOM   1545 HD11 LEU A 104     -71.219  45.167   0.171  1.00 66.38           H  
ATOM   1546 HD12 LEU A 104     -72.939  45.507   0.471  1.00 66.38           H  
ATOM   1547 HD13 LEU A 104     -72.171  46.119  -0.997  1.00 66.38           H  
ATOM   1548  CD2 LEU A 104     -71.571  43.788  -2.157  1.00 66.38           C  
ATOM   1549 HD21 LEU A 104     -71.874  42.935  -2.765  1.00 66.38           H  
ATOM   1550 HD22 LEU A 104     -70.582  43.598  -1.739  1.00 66.38           H  
ATOM   1551 HD23 LEU A 104     -71.538  44.681  -2.781  1.00 66.38           H  
ATOM   1552  N   GLU A 105     -75.434  41.336  -0.273  1.00 70.45           N  
ATOM   1553  H   GLU A 105     -74.759  40.592  -0.169  1.00 70.45           H  
ATOM   1554  CA  GLU A 105     -76.703  41.018  -0.946  1.00 70.45           C  
ATOM   1555  HA  GLU A 105     -76.769  41.632  -1.844  1.00 70.45           H  
ATOM   1556  C   GLU A 105     -77.939  41.355  -0.103  1.00 70.45           C  
ATOM   1557  CB  GLU A 105     -76.762  39.537  -1.369  1.00 70.45           C  
ATOM   1558  HB2 GLU A 105     -77.795  39.199  -1.293  1.00 70.45           H  
ATOM   1559  HB3 GLU A 105     -76.155  38.929  -0.698  1.00 70.45           H  
ATOM   1560  O   GLU A 105     -78.890  41.949  -0.616  1.00 70.45           O  
ATOM   1561  CG  GLU A 105     -76.310  39.328  -2.822  1.00 70.45           C  
ATOM   1562  HG2 GLU A 105     -76.849  40.035  -3.453  1.00 70.45           H  
ATOM   1563  HG3 GLU A 105     -75.247  39.557  -2.898  1.00 70.45           H  
ATOM   1564  CD  GLU A 105     -76.576  37.905  -3.348  1.00 70.45           C  
ATOM   1565  OE1 GLU A 105     -76.459  37.732  -4.585  1.00 70.45           O  
ATOM   1566  OE2 GLU A 105     -76.953  37.023  -2.547  1.00 70.45           O  
ATOM   1567  N   ALA A 106     -77.926  41.033   1.194  1.00 65.73           N  
ATOM   1568  H   ALA A 106     -77.139  40.504   1.542  1.00 65.73           H  
ATOM   1569  CA  ALA A 106     -79.052  41.308   2.088  1.00 65.73           C  
ATOM   1570  HA  ALA A 106     -79.965  40.954   1.610  1.00 65.73           H  
ATOM   1571  C   ALA A 106     -79.245  42.807   2.383  1.00 65.73           C  
ATOM   1572  CB  ALA A 106     -78.846  40.514   3.381  1.00 65.73           C  
ATOM   1573  HB1 ALA A 106     -79.696  40.667   4.046  1.00 65.73           H  
ATOM   1574  HB2 ALA A 106     -78.757  39.452   3.150  1.00 65.73           H  
ATOM   1575  HB3 ALA A 106     -77.934  40.845   3.878  1.00 65.73           H  
ATOM   1576  O   ALA A 106     -80.373  43.239   2.622  1.00 65.73           O  
ATOM   1577  N   ALA A 107     -78.167  43.599   2.362  1.00 65.74           N  
ATOM   1578  H   ALA A 107     -77.268  43.175   2.180  1.00 65.74           H  
ATOM   1579  CA  ALA A 107     -78.213  45.043   2.587  1.00 65.74           C  
ATOM   1580  HA  ALA A 107     -78.969  45.256   3.343  1.00 65.74           H  
ATOM   1581  C   ALA A 107     -78.602  45.838   1.326  1.00 65.74           C  
ATOM   1582  CB  ALA A 107     -76.855  45.485   3.144  1.00 65.74           C  
ATOM   1583  HB1 ALA A 107     -76.880  46.552   3.366  1.00 65.74           H  
ATOM   1584  HB2 ALA A 107     -76.072  45.288   2.413  1.00 65.74           H  
ATOM   1585  HB3 ALA A 107     -76.635  44.935   4.059  1.00 65.74           H  
ATOM   1586  O   ALA A 107     -79.126  46.948   1.443  1.00 65.74           O  
ATOM   1587  N   LEU A 108     -78.407  45.271   0.124  1.00 71.04           N  
ATOM   1588  H   LEU A 108     -77.945  44.373   0.104  1.00 71.04           H  
ATOM   1589  CA  LEU A 108     -78.735  45.910  -1.162  1.00 71.04           C  
ATOM   1590  HA  LEU A 108     -78.033  46.731  -1.308  1.00 71.04           H  
ATOM   1591  C   LEU A 108     -80.143  46.542  -1.237  1.00 71.04           C  
ATOM   1592  CB  LEU A 108     -78.573  44.912  -2.331  1.00 71.04           C  
ATOM   1593  HB2 LEU A 108     -79.120  45.295  -3.193  1.00 71.04           H  
ATOM   1594  HB3 LEU A 108     -79.045  43.968  -2.058  1.00 71.04           H  
ATOM   1595  O   LEU A 108     -80.252  47.646  -1.781  1.00 71.04           O  
ATOM   1596  CG  LEU A 108     -77.133  44.635  -2.793  1.00 71.04           C  
ATOM   1597  HG  LEU A 108     -76.509  44.369  -1.940  1.00 71.04           H  
ATOM   1598  CD1 LEU A 108     -77.104  43.482  -3.796  1.00 71.04           C  
ATOM   1599 HD11 LEU A 108     -76.076  43.154  -3.949  1.00 71.04           H  
ATOM   1600 HD12 LEU A 108     -77.692  42.642  -3.424  1.00 71.04           H  
ATOM   1601 HD13 LEU A 108     -77.531  43.797  -4.748  1.00 71.04           H  
ATOM   1602  CD2 LEU A 108     -76.512  45.852  -3.477  1.00 71.04           C  
ATOM   1603 HD21 LEU A 108     -75.504  45.604  -3.808  1.00 71.04           H  
ATOM   1604 HD22 LEU A 108     -77.114  46.155  -4.333  1.00 71.04           H  
ATOM   1605 HD23 LEU A 108     -76.453  46.672  -2.762  1.00 71.04           H  
ATOM   1606  N   PRO A 109     -81.230  45.921  -0.726  1.00 70.63           N  
ATOM   1607  CA  PRO A 109     -82.578  46.472  -0.857  1.00 70.63           C  
ATOM   1608  HA  PRO A 109     -82.791  46.618  -1.916  1.00 70.63           H  
ATOM   1609  C   PRO A 109     -82.763  47.805  -0.124  1.00 70.63           C  
ATOM   1610  CB  PRO A 109     -83.530  45.407  -0.294  1.00 70.63           C  
ATOM   1611  HB2 PRO A 109     -84.441  45.330  -0.887  1.00 70.63           H  
ATOM   1612  HB3 PRO A 109     -83.775  45.632   0.744  1.00 70.63           H  
ATOM   1613  O   PRO A 109     -83.521  48.654  -0.598  1.00 70.63           O  
ATOM   1614  CG  PRO A 109     -82.719  44.116  -0.339  1.00 70.63           C  
ATOM   1615  HG2 PRO A 109     -83.034  43.407   0.426  1.00 70.63           H  
ATOM   1616  HG3 PRO A 109     -82.782  43.670  -1.332  1.00 70.63           H  
ATOM   1617  CD  PRO A 109     -81.305  44.615  -0.093  1.00 70.63           C  
ATOM   1618  HD2 PRO A 109     -80.584  43.903  -0.494  1.00 70.63           H  
ATOM   1619  HD3 PRO A 109     -81.157  44.752   0.978  1.00 70.63           H  
ATOM   1620  N   GLU A 110     -82.067  48.007   0.998  1.00 66.79           N  
ATOM   1621  H   GLU A 110     -81.412  47.300   1.300  1.00 66.79           H  
ATOM   1622  CA  GLU A 110     -82.186  49.210   1.832  1.00 66.79           C  
ATOM   1623  HA  GLU A 110     -83.187  49.622   1.706  1.00 66.79           H  
ATOM   1624  C   GLU A 110     -81.229  50.335   1.417  1.00 66.79           C  
ATOM   1625  CB  GLU A 110     -82.037  48.869   3.324  1.00 66.79           C  
ATOM   1626  HB2 GLU A 110     -81.054  48.440   3.515  1.00 66.79           H  
ATOM   1627  HB3 GLU A 110     -82.118  49.808   3.873  1.00 66.79           H  
ATOM   1628  O   GLU A 110     -81.325  51.442   1.947  1.00 66.79           O  
ATOM   1629  CG  GLU A 110     -83.133  47.904   3.814  1.00 66.79           C  
ATOM   1630  HG2 GLU A 110     -82.794  46.879   3.663  1.00 66.79           H  
ATOM   1631  HG3 GLU A 110     -84.020  48.047   3.198  1.00 66.79           H  
ATOM   1632  CD  GLU A 110     -83.543  48.111   5.285  1.00 66.79           C  
ATOM   1633  OE1 GLU A 110     -84.647  47.631   5.633  1.00 66.79           O  
ATOM   1634  OE2 GLU A 110     -82.800  48.773   6.044  1.00 66.79           O  
ATOM   1635  N   VAL A 111     -80.352  50.096   0.430  1.00 68.14           N  
ATOM   1636  H   VAL A 111     -80.294  49.159   0.058  1.00 68.14           H  
ATOM   1637  CA  VAL A 111     -79.416  51.115  -0.067  1.00 68.14           C  
ATOM   1638  HA  VAL A 111     -78.788  51.407   0.775  1.00 68.14           H  
ATOM   1639  C   VAL A 111     -80.207  52.322  -0.590  1.00 68.14           C  
ATOM   1640  CB  VAL A 111     -78.461  50.569  -1.144  1.00 68.14           C  
ATOM   1641  HB  VAL A 111     -79.042  50.175  -1.978  1.00 68.14           H  
ATOM   1642  O   VAL A 111     -81.019  52.152  -1.517  1.00 68.14           O  
ATOM   1643  CG1 VAL A 111     -77.515  51.658  -1.673  1.00 68.14           C  
ATOM   1644 HG11 VAL A 111     -78.073  52.470  -2.140  1.00 68.14           H  
ATOM   1645 HG12 VAL A 111     -76.918  52.069  -0.859  1.00 68.14           H  
ATOM   1646 HG13 VAL A 111     -76.846  51.237  -2.424  1.00 68.14           H  
ATOM   1647  CG2 VAL A 111     -77.583  49.454  -0.569  1.00 68.14           C  
ATOM   1648 HG21 VAL A 111     -76.945  49.845   0.223  1.00 68.14           H  
ATOM   1649 HG22 VAL A 111     -78.206  48.663  -0.151  1.00 68.14           H  
ATOM   1650 HG23 VAL A 111     -76.963  49.024  -1.355  1.00 68.14           H  
ATOM   1651  N   PRO A 112     -79.991  53.533  -0.032  1.00 73.81           N  
ATOM   1652  CA  PRO A 112     -80.692  54.744  -0.441  1.00 73.81           C  
ATOM   1653  HA  PRO A 112     -81.744  54.632  -0.179  1.00 73.81           H  
ATOM   1654  C   PRO A 112     -80.548  54.995  -1.942  1.00 73.81           C  
ATOM   1655  CB  PRO A 112     -80.082  55.889   0.377  1.00 73.81           C  
ATOM   1656  HB2 PRO A 112     -79.258  56.346  -0.170  1.00 73.81           H  
ATOM   1657  HB3 PRO A 112     -80.826  56.641   0.641  1.00 73.81           H  
ATOM   1658  O   PRO A 112     -79.485  54.790  -2.528  1.00 73.81           O  
ATOM   1659  CG  PRO A 112     -79.522  55.192   1.613  1.00 73.81           C  
ATOM   1660  HG2 PRO A 112     -78.681  55.737   2.041  1.00 73.81           H  
ATOM   1661  HG3 PRO A 112     -80.313  55.061   2.352  1.00 73.81           H  
ATOM   1662  CD  PRO A 112     -79.096  53.831   1.080  1.00 73.81           C  
ATOM   1663  HD2 PRO A 112     -79.181  53.097   1.881  1.00 73.81           H  
ATOM   1664  HD3 PRO A 112     -78.068  53.881   0.719  1.00 73.81           H  
ATOM   1665  N   ALA A 113     -81.620  55.471  -2.581  1.00 75.21           N  
ATOM   1666  H   ALA A 113     -82.462  55.629  -2.045  1.00 75.21           H  
ATOM   1667  CA  ALA A 113     -81.684  55.596  -4.039  1.00 75.21           C  
ATOM   1668  HA  ALA A 113     -81.601  54.599  -4.470  1.00 75.21           H  
ATOM   1669  C   ALA A 113     -80.544  56.445  -4.636  1.00 75.21           C  
ATOM   1670  CB  ALA A 113     -83.052  56.181  -4.411  1.00 75.21           C  
ATOM   1671  HB1 ALA A 113     -83.847  55.604  -3.939  1.00 75.21           H  
ATOM   1672  HB2 ALA A 113     -83.177  56.136  -5.493  1.00 75.21           H  
ATOM   1673  HB3 ALA A 113     -83.114  57.221  -4.090  1.00 75.21           H  
ATOM   1674  O   ALA A 113     -80.101  56.167  -5.746  1.00 75.21           O  
ATOM   1675  N   THR A 114     -80.061  57.440  -3.885  1.00 73.06           N  
ATOM   1676  H   THR A 114     -80.422  57.553  -2.948  1.00 73.06           H  
ATOM   1677  CA  THR A 114     -78.970  58.351  -4.261  1.00 73.06           C  
ATOM   1678  HA  THR A 114     -79.177  58.779  -5.242  1.00 73.06           H  
ATOM   1679  C   THR A 114     -77.603  57.680  -4.361  1.00 73.06           C  
ATOM   1680  CB  THR A 114     -78.867  59.488  -3.231  1.00 73.06           C  
ATOM   1681  HB  THR A 114     -77.928  60.027  -3.360  1.00 73.06           H  
ATOM   1682  O   THR A 114     -76.756  58.171  -5.094  1.00 73.06           O  
ATOM   1683  CG2 THR A 114     -80.023  60.478  -3.383  1.00 73.06           C  
ATOM   1684 HG21 THR A 114     -80.978  59.970  -3.252  1.00 73.06           H  
ATOM   1685 HG22 THR A 114     -79.984  60.931  -4.373  1.00 73.06           H  
ATOM   1686 HG23 THR A 114     -79.926  61.261  -2.631  1.00 73.06           H  
ATOM   1687  OG1 THR A 114     -78.947  58.978  -1.913  1.00 73.06           O  
ATOM   1688  HG1 THR A 114     -78.062  58.738  -1.630  1.00 73.06           H  
ATOM   1689  N   GLU A 115     -77.380  56.579  -3.640  1.00 73.89           N  
ATOM   1690  H   GLU A 115     -78.124  56.216  -3.061  1.00 73.89           H  
ATOM   1691  CA  GLU A 115     -76.090  55.871  -3.596  1.00 73.89           C  
ATOM   1692  HA  GLU A 115     -75.286  56.523  -3.939  1.00 73.89           H  
ATOM   1693  C   GLU A 115     -76.075  54.630  -4.497  1.00 73.89           C  
ATOM   1694  CB  GLU A 115     -75.785  55.463  -2.148  1.00 73.89           C  
ATOM   1695  HB2 GLU A 115     -74.895  54.832  -2.145  1.00 73.89           H  
ATOM   1696  HB3 GLU A 115     -76.623  54.884  -1.760  1.00 73.89           H  
ATOM   1697  O   GLU A 115     -75.011  54.153  -4.892  1.00 73.89           O  
ATOM   1698  CG  GLU A 115     -75.532  56.675  -1.239  1.00 73.89           C  
ATOM   1699  HG2 GLU A 115     -74.660  57.216  -1.608  1.00 73.89           H  
ATOM   1700  HG3 GLU A 115     -76.390  57.345  -1.294  1.00 73.89           H  
ATOM   1701  CD  GLU A 115     -75.307  56.284   0.229  1.00 73.89           C  
ATOM   1702  OE1 GLU A 115     -75.416  57.202   1.074  1.00 73.89           O  
ATOM   1703  OE2 GLU A 115     -75.084  55.085   0.507  1.00 73.89           O  
ATOM   1704  N   ARG A 116     -77.258  54.110  -4.861  1.00 74.35           N  
ATOM   1705  H   ARG A 116     -78.086  54.550  -4.486  1.00 74.35           H  
ATOM   1706  CA  ARG A 116     -77.396  52.902  -5.693  1.00 74.35           C  
ATOM   1707  HA  ARG A 116     -76.950  52.055  -5.171  1.00 74.35           H  
ATOM   1708  C   ARG A 116     -76.655  53.009  -7.016  1.00 74.35           C  
ATOM   1709  CB  ARG A 116     -78.870  52.611  -5.999  1.00 74.35           C  
ATOM   1710  HB2 ARG A 116     -79.378  53.532  -6.282  1.00 74.35           H  
ATOM   1711  HB3 ARG A 116     -78.921  51.921  -6.842  1.00 74.35           H  
ATOM   1712  O   ARG A 116     -76.048  52.036  -7.445  1.00 74.35           O  
ATOM   1713  CG  ARG A 116     -79.582  51.957  -4.819  1.00 74.35           C  
ATOM   1714  HG2 ARG A 116     -79.051  51.054  -4.517  1.00 74.35           H  
ATOM   1715  HG3 ARG A 116     -79.607  52.655  -3.982  1.00 74.35           H  
ATOM   1716  CD  ARG A 116     -81.009  51.597  -5.223  1.00 74.35           C  
ATOM   1717  HD2 ARG A 116     -81.495  52.484  -5.629  1.00 74.35           H  
ATOM   1718  HD3 ARG A 116     -80.972  50.823  -5.989  1.00 74.35           H  
ATOM   1719  NE  ARG A 116     -81.764  51.115  -4.060  1.00 74.35           N  
ATOM   1720  HE  ARG A 116     -81.317  51.198  -3.158  1.00 74.35           H  
ATOM   1721  NH1 ARG A 116     -83.738  50.660  -5.122  1.00 74.35           N  
ATOM   1722 HH11 ARG A 116     -83.313  50.968  -5.985  1.00 74.35           H  
ATOM   1723 HH12 ARG A 116     -84.669  50.270  -5.088  1.00 74.35           H  
ATOM   1724  NH2 ARG A 116     -83.517  50.216  -2.943  1.00 74.35           N  
ATOM   1725 HH21 ARG A 116     -82.946  50.140  -2.113  1.00 74.35           H  
ATOM   1726 HH22 ARG A 116     -84.425  49.778  -2.894  1.00 74.35           H  
ATOM   1727  CZ  ARG A 116     -82.999  50.665  -4.046  1.00 74.35           C  
ATOM   1728  N   GLU A 117     -76.723  54.168  -7.661  1.00 75.72           N  
ATOM   1729  H   GLU A 117     -77.222  54.931  -7.226  1.00 75.72           H  
ATOM   1730  CA  GLU A 117     -76.123  54.385  -8.978  1.00 75.72           C  
ATOM   1731  HA  GLU A 117     -76.480  53.609  -9.655  1.00 75.72           H  
ATOM   1732  C   GLU A 117     -74.591  54.265  -8.912  1.00 75.72           C  
ATOM   1733  CB  GLU A 117     -76.611  55.753  -9.487  1.00 75.72           C  
ATOM   1734  HB2 GLU A 117     -77.613  55.916  -9.092  1.00 75.72           H  
ATOM   1735  HB3 GLU A 117     -75.967  56.545  -9.106  1.00 75.72           H  
ATOM   1736  O   GLU A 117     -73.971  53.600  -9.743  1.00 75.72           O  
ATOM   1737  CG  GLU A 117     -76.711  55.840 -11.016  1.00 75.72           C  
ATOM   1738  HG2 GLU A 117     -77.138  54.909 -11.389  1.00 75.72           H  
ATOM   1739  HG3 GLU A 117     -75.710  55.945 -11.435  1.00 75.72           H  
ATOM   1740  CD  GLU A 117     -77.603  57.011 -11.475  1.00 75.72           C  
ATOM   1741  OE1 GLU A 117     -78.160  56.905 -12.592  1.00 75.72           O  
ATOM   1742  OE2 GLU A 117     -77.743  57.997 -10.717  1.00 75.72           O  
ATOM   1743  N   GLU A 118     -73.989  54.809  -7.853  1.00 74.76           N  
ATOM   1744  H   GLU A 118     -74.554  55.290  -7.167  1.00 74.76           H  
ATOM   1745  CA  GLU A 118     -72.552  54.717  -7.602  1.00 74.76           C  
ATOM   1746  HA  GLU A 118     -72.030  54.929  -8.535  1.00 74.76           H  
ATOM   1747  C   GLU A 118     -72.137  53.305  -7.152  1.00 74.76           C  
ATOM   1748  CB  GLU A 118     -72.170  55.803  -6.583  1.00 74.76           C  
ATOM   1749  HB2 GLU A 118     -72.490  55.500  -5.586  1.00 74.76           H  
ATOM   1750  HB3 GLU A 118     -72.686  56.724  -6.852  1.00 74.76           H  
ATOM   1751  O   GLU A 118     -71.103  52.795  -7.591  1.00 74.76           O  
ATOM   1752  CG  GLU A 118     -70.661  56.081  -6.591  1.00 74.76           C  
ATOM   1753  HG2 GLU A 118     -70.349  56.270  -7.618  1.00 74.76           H  
ATOM   1754  HG3 GLU A 118     -70.139  55.189  -6.246  1.00 74.76           H  
ATOM   1755  CD  GLU A 118     -70.246  57.276  -5.718  1.00 74.76           C  
ATOM   1756  OE1 GLU A 118     -69.043  57.622  -5.793  1.00 74.76           O  
ATOM   1757  OE2 GLU A 118     -71.096  57.815  -4.977  1.00 74.76           O  
ATOM   1758  N   LEU A 119     -72.969  52.627  -6.348  1.00 71.53           N  
ATOM   1759  H   LEU A 119     -73.776  53.118  -5.990  1.00 71.53           H  
ATOM   1760  CA  LEU A 119     -72.759  51.237  -5.932  1.00 71.53           C  
ATOM   1761  HA  LEU A 119     -71.783  51.174  -5.450  1.00 71.53           H  
ATOM   1762  C   LEU A 119     -72.749  50.277  -7.132  1.00 71.53           C  
ATOM   1763  CB  LEU A 119     -73.850  50.840  -4.920  1.00 71.53           C  
ATOM   1764  HB2 LEU A 119     -73.901  51.587  -4.129  1.00 71.53           H  
ATOM   1765  HB3 LEU A 119     -74.810  50.836  -5.435  1.00 71.53           H  
ATOM   1766  O   LEU A 119     -71.849  49.442  -7.235  1.00 71.53           O  
ATOM   1767  CG  LEU A 119     -73.620  49.453  -4.289  1.00 71.53           C  
ATOM   1768  HG  LEU A 119     -73.363  48.726  -5.059  1.00 71.53           H  
ATOM   1769  CD1 LEU A 119     -72.507  49.482  -3.240  1.00 71.53           C  
ATOM   1770 HD11 LEU A 119     -71.561  49.753  -3.710  1.00 71.53           H  
ATOM   1771 HD12 LEU A 119     -72.746  50.203  -2.459  1.00 71.53           H  
ATOM   1772 HD13 LEU A 119     -72.398  48.494  -2.794  1.00 71.53           H  
ATOM   1773  CD2 LEU A 119     -74.893  48.971  -3.606  1.00 71.53           C  
ATOM   1774 HD21 LEU A 119     -74.698  48.003  -3.145  1.00 71.53           H  
ATOM   1775 HD22 LEU A 119     -75.185  49.680  -2.831  1.00 71.53           H  
ATOM   1776 HD23 LEU A 119     -75.695  48.867  -4.338  1.00 71.53           H  
ATOM   1777  N   VAL A 120     -73.705  50.426  -8.057  1.00 75.56           N  
ATOM   1778  H   VAL A 120     -74.407  51.134  -7.899  1.00 75.56           H  
ATOM   1779  CA  VAL A 120     -73.776  49.640  -9.301  1.00 75.56           C  
ATOM   1780  HA  VAL A 120     -73.821  48.580  -9.047  1.00 75.56           H  
ATOM   1781  C   VAL A 120     -72.506  49.843 -10.123  1.00 75.56           C  
ATOM   1782  CB  VAL A 120     -75.041  49.992 -10.111  1.00 75.56           C  
ATOM   1783  HB  VAL A 120     -75.125  51.076 -10.195  1.00 75.56           H  
ATOM   1784  O   VAL A 120     -71.840  48.863 -10.452  1.00 75.56           O  
ATOM   1785  CG1 VAL A 120     -75.030  49.394 -11.524  1.00 75.56           C  
ATOM   1786 HG11 VAL A 120     -74.243  49.847 -12.127  1.00 75.56           H  
ATOM   1787 HG12 VAL A 120     -74.864  48.317 -11.483  1.00 75.56           H  
ATOM   1788 HG13 VAL A 120     -75.979  49.591 -12.023  1.00 75.56           H  
ATOM   1789  CG2 VAL A 120     -76.297  49.450  -9.411  1.00 75.56           C  
ATOM   1790 HG21 VAL A 120     -76.296  48.361  -9.439  1.00 75.56           H  
ATOM   1791 HG22 VAL A 120     -76.326  49.766  -8.368  1.00 75.56           H  
ATOM   1792 HG23 VAL A 120     -77.187  49.824  -9.917  1.00 75.56           H  
ATOM   1793  N   GLN A 121     -72.087  51.095 -10.347  1.00 74.09           N  
ATOM   1794  H   GLN A 121     -72.670  51.863 -10.045  1.00 74.09           H  
ATOM   1795  CA  GLN A 121     -70.843  51.393 -11.073  1.00 74.09           C  
ATOM   1796  HA  GLN A 121     -70.912  50.996 -12.085  1.00 74.09           H  
ATOM   1797  C   GLN A 121     -69.599  50.782 -10.412  1.00 74.09           C  
ATOM   1798  CB  GLN A 121     -70.620  52.910 -11.127  1.00 74.09           C  
ATOM   1799  HB2 GLN A 121     -70.773  53.337 -10.136  1.00 74.09           H  
ATOM   1800  HB3 GLN A 121     -69.587  53.095 -11.418  1.00 74.09           H  
ATOM   1801  O   GLN A 121     -68.599  50.481 -11.073  1.00 74.09           O  
ATOM   1802  CG  GLN A 121     -71.516  53.632 -12.134  1.00 74.09           C  
ATOM   1803  HG2 GLN A 121     -71.342  53.226 -13.130  1.00 74.09           H  
ATOM   1804  HG3 GLN A 121     -72.564  53.470 -11.881  1.00 74.09           H  
ATOM   1805  CD  GLN A 121     -71.235  55.132 -12.160  1.00 74.09           C  
ATOM   1806  NE2 GLN A 121     -72.019  55.897 -12.885  1.00 74.09           N  
ATOM   1807 HE21 GLN A 121     -72.851  55.505 -13.302  1.00 74.09           H  
ATOM   1808 HE22 GLN A 121     -71.869  56.892 -12.797  1.00 74.09           H  
ATOM   1809  OE1 GLN A 121     -70.300  55.645 -11.561  1.00 74.09           O  
ATOM   1810  N   ARG A 122     -69.599  50.662  -9.081  1.00 74.05           N  
ATOM   1811  H   ARG A 122     -70.417  50.978  -8.580  1.00 74.05           H  
ATOM   1812  CA  ARG A 122     -68.475  50.094  -8.329  1.00 74.05           C  
ATOM   1813  HA  ARG A 122     -67.548  50.424  -8.797  1.00 74.05           H  
ATOM   1814  C   ARG A 122     -68.453  48.567  -8.422  1.00 74.05           C  
ATOM   1815  CB  ARG A 122     -68.520  50.623  -6.888  1.00 74.05           C  
ATOM   1816  HB2 ARG A 122     -68.977  49.883  -6.231  1.00 74.05           H  
ATOM   1817  HB3 ARG A 122     -69.126  51.528  -6.843  1.00 74.05           H  
ATOM   1818  O   ARG A 122     -67.388  48.010  -8.680  1.00 74.05           O  
ATOM   1819  CG  ARG A 122     -67.123  50.989  -6.384  1.00 74.05           C  
ATOM   1820  HG2 ARG A 122     -66.644  51.679  -7.080  1.00 74.05           H  
ATOM   1821  HG3 ARG A 122     -66.525  50.082  -6.304  1.00 74.05           H  
ATOM   1822  CD  ARG A 122     -67.236  51.664  -5.016  1.00 74.05           C  
ATOM   1823  HD2 ARG A 122     -67.700  52.643  -5.140  1.00 74.05           H  
ATOM   1824  HD3 ARG A 122     -67.876  51.054  -4.378  1.00 74.05           H  
ATOM   1825  NE  ARG A 122     -65.916  51.800  -4.377  1.00 74.05           N  
ATOM   1826  HE  ARG A 122     -65.130  51.385  -4.856  1.00 74.05           H  
ATOM   1827  NH1 ARG A 122     -66.637  52.877  -2.481  1.00 74.05           N  
ATOM   1828 HH11 ARG A 122     -67.563  52.946  -2.877  1.00 74.05           H  
ATOM   1829 HH12 ARG A 122     -66.454  53.288  -1.577  1.00 74.05           H  
ATOM   1830  NH2 ARG A 122     -64.489  52.292  -2.674  1.00 74.05           N  
ATOM   1831 HH21 ARG A 122     -63.732  51.844  -3.169  1.00 74.05           H  
ATOM   1832 HH22 ARG A 122     -64.330  52.683  -1.756  1.00 74.05           H  
ATOM   1833  CZ  ARG A 122     -65.688  52.323  -3.185  1.00 74.05           C  
ATOM   1834  N   LEU A 123     -69.613  47.918  -8.306  1.00 72.19           N  
ATOM   1835  H   LEU A 123     -70.440  48.464  -8.112  1.00 72.19           H  
ATOM   1836  CA  LEU A 123     -69.776  46.471  -8.487  1.00 72.19           C  
ATOM   1837  HA  LEU A 123     -69.082  45.949  -7.828  1.00 72.19           H  
ATOM   1838  C   LEU A 123     -69.433  46.029  -9.917  1.00 72.19           C  
ATOM   1839  CB  LEU A 123     -71.223  46.083  -8.124  1.00 72.19           C  
ATOM   1840  HB2 LEU A 123     -71.450  45.107  -8.554  1.00 72.19           H  
ATOM   1841  HB3 LEU A 123     -71.903  46.803  -8.579  1.00 72.19           H  
ATOM   1842  O   LEU A 123     -68.706  45.054 -10.101  1.00 72.19           O  
ATOM   1843  CG  LEU A 123     -71.485  46.017  -6.609  1.00 72.19           C  
ATOM   1844  HG  LEU A 123     -71.075  46.903  -6.123  1.00 72.19           H  
ATOM   1845  CD1 LEU A 123     -72.988  45.969  -6.333  1.00 72.19           C  
ATOM   1846 HD11 LEU A 123     -73.164  45.940  -5.258  1.00 72.19           H  
ATOM   1847 HD12 LEU A 123     -73.426  45.082  -6.792  1.00 72.19           H  
ATOM   1848 HD13 LEU A 123     -73.463  46.860  -6.742  1.00 72.19           H  
ATOM   1849  CD2 LEU A 123     -70.844  44.768  -6.000  1.00 72.19           C  
ATOM   1850 HD21 LEU A 123     -69.760  44.800  -6.105  1.00 72.19           H  
ATOM   1851 HD22 LEU A 123     -71.229  43.870  -6.484  1.00 72.19           H  
ATOM   1852 HD23 LEU A 123     -71.079  44.720  -4.937  1.00 72.19           H  
ATOM   1853  N   GLU A 124     -69.869  46.786 -10.926  1.00 75.33           N  
ATOM   1854  H   GLU A 124     -70.515  47.535 -10.724  1.00 75.33           H  
ATOM   1855  CA  GLU A 124     -69.537  46.532 -12.335  1.00 75.33           C  
ATOM   1856  HA  GLU A 124     -69.881  45.536 -12.617  1.00 75.33           H  
ATOM   1857  C   GLU A 124     -68.024  46.579 -12.589  1.00 75.33           C  
ATOM   1858  CB  GLU A 124     -70.238  47.569 -13.224  1.00 75.33           C  
ATOM   1859  HB2 GLU A 124     -69.787  47.543 -14.216  1.00 75.33           H  
ATOM   1860  HB3 GLU A 124     -70.076  48.560 -12.800  1.00 75.33           H  
ATOM   1861  O   GLU A 124     -67.477  45.713 -13.278  1.00 75.33           O  
ATOM   1862  CG  GLU A 124     -71.742  47.293 -13.380  1.00 75.33           C  
ATOM   1863  HG2 GLU A 124     -72.213  47.239 -12.399  1.00 75.33           H  
ATOM   1864  HG3 GLU A 124     -71.858  46.317 -13.851  1.00 75.33           H  
ATOM   1865  CD  GLU A 124     -72.454  48.359 -14.229  1.00 75.33           C  
ATOM   1866  OE1 GLU A 124     -73.517  48.018 -14.794  1.00 75.33           O  
ATOM   1867  OE2 GLU A 124     -71.932  49.495 -14.326  1.00 75.33           O  
ATOM   1868  N   ARG A 125     -67.320  47.547 -11.982  1.00 72.77           N  
ATOM   1869  H   ARG A 125     -67.834  48.226 -11.439  1.00 72.77           H  
ATOM   1870  CA  ARG A 125     -65.854  47.648 -12.075  1.00 72.77           C  
ATOM   1871  HA  ARG A 125     -65.572  47.610 -13.128  1.00 72.77           H  
ATOM   1872  C   ARG A 125     -65.138  46.458 -11.439  1.00 72.77           C  
ATOM   1873  CB  ARG A 125     -65.362  48.971 -11.468  1.00 72.77           C  
ATOM   1874  HB2 ARG A 125     -64.323  48.855 -11.161  1.00 72.77           H  
ATOM   1875  HB3 ARG A 125     -65.952  49.223 -10.586  1.00 72.77           H  
ATOM   1876  O   ARG A 125     -64.151  45.991 -12.004  1.00 72.77           O  
ATOM   1877  CG  ARG A 125     -65.426  50.104 -12.499  1.00 72.77           C  
ATOM   1878  HG2 ARG A 125     -66.451  50.242 -12.842  1.00 72.77           H  
ATOM   1879  HG3 ARG A 125     -64.814  49.827 -13.357  1.00 72.77           H  
ATOM   1880  CD  ARG A 125     -64.886  51.422 -11.934  1.00 72.77           C  
ATOM   1881  HD2 ARG A 125     -63.934  51.241 -11.434  1.00 72.77           H  
ATOM   1882  HD3 ARG A 125     -64.717  52.095 -12.774  1.00 72.77           H  
ATOM   1883  NE  ARG A 125     -65.844  52.044 -11.001  1.00 72.77           N  
ATOM   1884  HE  ARG A 125     -66.677  51.509 -10.802  1.00 72.77           H  
ATOM   1885  NH1 ARG A 125     -64.870  54.124 -10.919  1.00 72.77           N  
ATOM   1886 HH11 ARG A 125     -64.895  55.081 -10.596  1.00 72.77           H  
ATOM   1887 HH12 ARG A 125     -64.141  53.800 -11.539  1.00 72.77           H  
ATOM   1888  NH2 ARG A 125     -66.752  53.742  -9.783  1.00 72.77           N  
ATOM   1889 HH21 ARG A 125     -67.558  53.167  -9.584  1.00 72.77           H  
ATOM   1890 HH22 ARG A 125     -66.797  54.717  -9.525  1.00 72.77           H  
ATOM   1891  CZ  ARG A 125     -65.815  53.294 -10.570  1.00 72.77           C  
ATOM   1892  N   MET A 126     -65.632  45.948 -10.309  1.00 69.34           N  
ATOM   1893  H   MET A 126     -66.453  46.378  -9.907  1.00 69.34           H  
ATOM   1894  CA  MET A 126     -65.057  44.764  -9.654  1.00 69.34           C  
ATOM   1895  HA  MET A 126     -63.989  44.922  -9.504  1.00 69.34           H  
ATOM   1896  C   MET A 126     -65.201  43.507 -10.523  1.00 69.34           C  
ATOM   1897  CB  MET A 126     -65.713  44.542  -8.282  1.00 69.34           C  
ATOM   1898  HB2 MET A 126     -65.393  43.573  -7.898  1.00 69.34           H  
ATOM   1899  HB3 MET A 126     -66.798  44.526  -8.384  1.00 69.34           H  
ATOM   1900  O   MET A 126     -64.255  42.734 -10.658  1.00 69.34           O  
ATOM   1901  CG  MET A 126     -65.314  45.622  -7.270  1.00 69.34           C  
ATOM   1902  HG2 MET A 126     -64.235  45.581  -7.118  1.00 69.34           H  
ATOM   1903  HG3 MET A 126     -65.556  46.600  -7.686  1.00 69.34           H  
ATOM   1904  SD  MET A 126     -66.130  45.492  -5.654  1.00 69.34           S  
ATOM   1905  CE  MET A 126     -65.411  43.945  -5.031  1.00 69.34           C  
ATOM   1906  HE1 MET A 126     -65.758  43.770  -4.013  1.00 69.34           H  
ATOM   1907  HE2 MET A 126     -65.724  43.109  -5.657  1.00 69.34           H  
ATOM   1908  HE3 MET A 126     -64.323  44.015  -5.032  1.00 69.34           H  
ATOM   1909  N   LEU A 127     -66.355  43.339 -11.172  1.00 71.20           N  
ATOM   1910  H   LEU A 127     -67.095  44.004 -10.996  1.00 71.20           H  
ATOM   1911  CA  LEU A 127     -66.645  42.214 -12.068  1.00 71.20           C  
ATOM   1912  HA  LEU A 127     -66.415  41.292 -11.534  1.00 71.20           H  
ATOM   1913  C   LEU A 127     -65.769  42.226 -13.331  1.00 71.20           C  
ATOM   1914  CB  LEU A 127     -68.152  42.264 -12.405  1.00 71.20           C  
ATOM   1915  HB2 LEU A 127     -68.611  43.094 -11.867  1.00 71.20           H  
ATOM   1916  HB3 LEU A 127     -68.296  42.482 -13.464  1.00 71.20           H  
ATOM   1917  O   LEU A 127     -65.325  41.174 -13.794  1.00 71.20           O  
ATOM   1918  CG  LEU A 127     -68.904  40.976 -12.027  1.00 71.20           C  
ATOM   1919  HG  LEU A 127     -68.416  40.493 -11.180  1.00 71.20           H  
ATOM   1920  CD1 LEU A 127     -70.337  41.302 -11.611  1.00 71.20           C  
ATOM   1921 HD11 LEU A 127     -70.325  41.954 -10.738  1.00 71.20           H  
ATOM   1922 HD12 LEU A 127     -70.863  41.803 -12.424  1.00 71.20           H  
ATOM   1923 HD13 LEU A 127     -70.863  40.385 -11.347  1.00 71.20           H  
ATOM   1924  CD2 LEU A 127     -68.944  40.000 -13.205  1.00 71.20           C  
ATOM   1925 HD21 LEU A 127     -67.925  39.761 -13.509  1.00 71.20           H  
ATOM   1926 HD22 LEU A 127     -69.484  40.445 -14.042  1.00 71.20           H  
ATOM   1927 HD23 LEU A 127     -69.445  39.083 -12.896  1.00 71.20           H  
ATOM   1928  N   ALA A 128     -65.486  43.413 -13.877  1.00 66.32           N  
ATOM   1929  H   ALA A 128     -65.921  44.235 -13.482  1.00 66.32           H  
ATOM   1930  CA  ALA A 128     -64.638  43.571 -15.057  1.00 66.32           C  
ATOM   1931  HA  ALA A 128     -65.041  42.951 -15.857  1.00 66.32           H  
ATOM   1932  C   ALA A 128     -63.184  43.119 -14.817  1.00 66.32           C  
ATOM   1933  CB  ALA A 128     -64.705  45.037 -15.502  1.00 66.32           C  
ATOM   1934  HB1 ALA A 128     -65.740  45.320 -15.694  1.00 66.32           H  
ATOM   1935  HB2 ALA A 128     -64.123  45.170 -16.414  1.00 66.32           H  
ATOM   1936  HB3 ALA A 128     -64.298  45.683 -14.724  1.00 66.32           H  
ATOM   1937  O   ALA A 128     -62.570  42.542 -15.716  1.00 66.32           O  
ATOM   1938  N   ALA A 129     -62.650  43.336 -13.611  1.00 61.50           N  
ATOM   1939  H   ALA A 129     -63.214  43.801 -12.913  1.00 61.50           H  
ATOM   1940  CA  ALA A 129     -61.260  43.030 -13.271  1.00 61.50           C  
ATOM   1941  HA  ALA A 129     -60.617  43.419 -14.061  1.00 61.50           H  
ATOM   1942  C   ALA A 129     -60.955  41.520 -13.153  1.00 61.50           C  
ATOM   1943  CB  ALA A 129     -60.924  43.778 -11.975  1.00 61.50           C  
ATOM   1944  HB1 ALA A 129     -59.874  43.620 -11.726  1.00 61.50           H  
ATOM   1945  HB2 ALA A 129     -61.541  43.405 -11.158  1.00 61.50           H  
ATOM   1946  HB3 ALA A 129     -61.101  44.846 -12.103  1.00 61.50           H  
ATOM   1947  O   ALA A 129     -59.809  41.117 -13.318  1.00 61.50           O  
ATOM   1948  N   LEU A 130     -61.964  40.677 -12.903  1.00 57.52           N  
ATOM   1949  H   LEU A 130     -62.881  41.079 -12.774  1.00 57.52           H  
ATOM   1950  CA  LEU A 130     -61.799  39.243 -12.610  1.00 57.52           C  
ATOM   1951  HA  LEU A 130     -60.894  39.121 -12.014  1.00 57.52           H  
ATOM   1952  C   LEU A 130     -61.600  38.347 -13.851  1.00 57.52           C  
ATOM   1953  CB  LEU A 130     -63.019  38.797 -11.768  1.00 57.52           C  
ATOM   1954  HB2 LEU A 130     -63.516  37.953 -12.246  1.00 57.52           H  
ATOM   1955  HB3 LEU A 130     -63.751  39.605 -11.738  1.00 57.52           H  
ATOM   1956  O   LEU A 130     -61.070  37.246 -13.743  1.00 57.52           O  
ATOM   1957  CG  LEU A 130     -62.651  38.414 -10.322  1.00 57.52           C  
ATOM   1958  HG  LEU A 130     -61.819  39.028  -9.979  1.00 57.52           H  
ATOM   1959  CD1 LEU A 130     -63.831  38.665  -9.384  1.00 57.52           C  
ATOM   1960 HD11 LEU A 130     -63.556  38.386  -8.367  1.00 57.52           H  
ATOM   1961 HD12 LEU A 130     -64.693  38.076  -9.697  1.00 57.52           H  
ATOM   1962 HD13 LEU A 130     -64.090  39.724  -9.395  1.00 57.52           H  
ATOM   1963  CD2 LEU A 130     -62.262  36.938 -10.229  1.00 57.52           C  
ATOM   1964 HD21 LEU A 130     -61.421  36.738 -10.894  1.00 57.52           H  
ATOM   1965 HD22 LEU A 130     -63.101  36.303 -10.514  1.00 57.52           H  
ATOM   1966 HD23 LEU A 130     -61.962  36.699  -9.209  1.00 57.52           H  
ATOM   1967  N   ARG A 131     -62.024  38.789 -15.042  1.00 58.84           N  
ATOM   1968  H   ARG A 131     -62.396  39.728 -15.071  1.00 58.84           H  
ATOM   1969  CA  ARG A 131     -62.058  37.954 -16.264  1.00 58.84           C  
ATOM   1970  HA  ARG A 131     -62.562  37.021 -16.013  1.00 58.84           H  
ATOM   1971  C   ARG A 131     -60.712  37.490 -16.845  1.00 58.84           C  
ATOM   1972  CB  ARG A 131     -62.842  38.668 -17.373  1.00 58.84           C  
ATOM   1973  HB2 ARG A 131     -62.492  38.318 -18.343  1.00 58.84           H  
ATOM   1974  HB3 ARG A 131     -62.674  39.744 -17.321  1.00 58.84           H  
ATOM   1975  O   ARG A 131     -60.678  36.360 -17.327  1.00 58.84           O  
ATOM   1976  CG  ARG A 131     -64.335  38.363 -17.281  1.00 58.84           C  
ATOM   1977  HG2 ARG A 131     -64.494  37.286 -17.323  1.00 58.84           H  
ATOM   1978  HG3 ARG A 131     -64.729  38.752 -16.342  1.00 58.84           H  
ATOM   1979  CD  ARG A 131     -65.050  39.028 -18.456  1.00 58.84           C  
ATOM   1980  HD2 ARG A 131     -64.851  40.099 -18.416  1.00 58.84           H  
ATOM   1981  HD3 ARG A 131     -64.653  38.626 -19.388  1.00 58.84           H  
ATOM   1982  NE  ARG A 131     -66.500  38.788 -18.393  1.00 58.84           N  
ATOM   1983  HE  ARG A 131     -66.812  38.099 -17.723  1.00 58.84           H  
ATOM   1984  NH1 ARG A 131     -67.116  40.339 -19.966  1.00 58.84           N  
ATOM   1985 HH11 ARG A 131     -66.141  40.563 -20.101  1.00 58.84           H  
ATOM   1986 HH12 ARG A 131     -67.835  40.840 -20.469  1.00 58.84           H  
ATOM   1987  NH2 ARG A 131     -68.684  39.155 -18.902  1.00 58.84           N  
ATOM   1988 HH21 ARG A 131     -69.395  39.663 -19.410  1.00 58.84           H  
ATOM   1989 HH22 ARG A 131     -68.954  38.474 -18.207  1.00 58.84           H  
ATOM   1990  CZ  ARG A 131     -67.423  39.425 -19.087  1.00 58.84           C  
ATOM   1991  N   PRO A 132     -59.644  38.307 -16.897  1.00 51.36           N  
ATOM   1992  CA  PRO A 132     -58.473  37.983 -17.720  1.00 51.36           C  
ATOM   1993  HA  PRO A 132     -58.802  37.856 -18.752  1.00 51.36           H  
ATOM   1994  C   PRO A 132     -57.702  36.716 -17.313  1.00 51.36           C  
ATOM   1995  CB  PRO A 132     -57.568  39.218 -17.643  1.00 51.36           C  
ATOM   1996  HB2 PRO A 132     -56.853  39.105 -16.828  1.00 51.36           H  
ATOM   1997  HB3 PRO A 132     -57.043  39.390 -18.582  1.00 51.36           H  
ATOM   1998  O   PRO A 132     -56.942  36.190 -18.115  1.00 51.36           O  
ATOM   1999  CG  PRO A 132     -58.524  40.360 -17.311  1.00 51.36           C  
ATOM   2000  HG2 PRO A 132     -58.020  41.172 -16.787  1.00 51.36           H  
ATOM   2001  HG3 PRO A 132     -58.994  40.721 -18.225  1.00 51.36           H  
ATOM   2002  CD  PRO A 132     -59.566  39.684 -16.432  1.00 51.36           C  
ATOM   2003  HD2 PRO A 132     -60.512  40.217 -16.531  1.00 51.36           H  
ATOM   2004  HD3 PRO A 132     -59.232  39.692 -15.395  1.00 51.36           H  
ATOM   2005  N   VAL A 133     -57.886  36.217 -16.088  1.00 47.89           N  
ATOM   2006  H   VAL A 133     -58.564  36.670 -15.493  1.00 47.89           H  
ATOM   2007  CA  VAL A 133     -57.026  35.195 -15.462  1.00 47.89           C  
ATOM   2008  HA  VAL A 133     -55.993  35.535 -15.529  1.00 47.89           H  
ATOM   2009  C   VAL A 133     -57.064  33.816 -16.158  1.00 47.89           C  
ATOM   2010  CB  VAL A 133     -57.389  35.095 -13.958  1.00 47.89           C  
ATOM   2011  HB  VAL A 133     -58.424  34.764 -13.870  1.00 47.89           H  
ATOM   2012  O   VAL A 133     -56.098  33.069 -16.067  1.00 47.89           O  
ATOM   2013  CG1 VAL A 133     -56.507  34.113 -13.179  1.00 47.89           C  
ATOM   2014 HG11 VAL A 133     -56.664  33.095 -13.536  1.00 47.89           H  
ATOM   2015 HG12 VAL A 133     -56.761  34.135 -12.119  1.00 47.89           H  
ATOM   2016 HG13 VAL A 133     -55.456  34.373 -13.302  1.00 47.89           H  
ATOM   2017  CG2 VAL A 133     -57.261  36.462 -13.259  1.00 47.89           C  
ATOM   2018 HG21 VAL A 133     -57.978  37.176 -13.663  1.00 47.89           H  
ATOM   2019 HG22 VAL A 133     -56.250  36.850 -13.381  1.00 47.89           H  
ATOM   2020 HG23 VAL A 133     -57.473  36.353 -12.195  1.00 47.89           H  
ATOM   2021  N   ALA A 134     -58.135  33.449 -16.871  1.00 40.03           N  
ATOM   2022  H   ALA A 134     -58.881  34.120 -16.981  1.00 40.03           H  
ATOM   2023  CA  ALA A 134     -58.401  32.042 -17.218  1.00 40.03           C  
ATOM   2024  HA  ALA A 134     -58.040  31.424 -16.396  1.00 40.03           H  
ATOM   2025  C   ALA A 134     -57.729  31.462 -18.493  1.00 40.03           C  
ATOM   2026  CB  ALA A 134     -59.926  31.871 -17.276  1.00 40.03           C  
ATOM   2027  HB1 ALA A 134     -60.371  32.184 -16.332  1.00 40.03           H  
ATOM   2028  HB2 ALA A 134     -60.166  30.821 -17.444  1.00 40.03           H  
ATOM   2029  HB3 ALA A 134     -60.338  32.466 -18.090  1.00 40.03           H  
ATOM   2030  O   ALA A 134     -57.683  30.245 -18.626  1.00 40.03           O  
ATOM   2031  N   GLN A 135     -57.269  32.259 -19.469  1.00 39.66           N  
ATOM   2032  H   GLN A 135     -57.236  33.254 -19.299  1.00 39.66           H  
ATOM   2033  CA  GLN A 135     -57.073  31.764 -20.857  1.00 39.66           C  
ATOM   2034  HA  GLN A 135     -57.775  30.947 -21.022  1.00 39.66           H  
ATOM   2035  C   GLN A 135     -55.699  31.155 -21.233  1.00 39.66           C  
ATOM   2036  CB  GLN A 135     -57.438  32.885 -21.854  1.00 39.66           C  
ATOM   2037  HB2 GLN A 135     -57.048  33.837 -21.493  1.00 39.66           H  
ATOM   2038  HB3 GLN A 135     -56.974  32.679 -22.818  1.00 39.66           H  
ATOM   2039  O   GLN A 135     -55.599  30.538 -22.288  1.00 39.66           O  
ATOM   2040  CG  GLN A 135     -58.952  32.990 -22.089  1.00 39.66           C  
ATOM   2041  HG2 GLN A 135     -59.453  33.205 -21.145  1.00 39.66           H  
ATOM   2042  HG3 GLN A 135     -59.316  32.031 -22.458  1.00 39.66           H  
ATOM   2043  CD  GLN A 135     -59.335  34.074 -23.097  1.00 39.66           C  
ATOM   2044  NE2 GLN A 135     -60.543  34.045 -23.616  1.00 39.66           N  
ATOM   2045 HE21 GLN A 135     -61.165  33.277 -23.408  1.00 39.66           H  
ATOM   2046 HE22 GLN A 135     -60.723  34.748 -24.318  1.00 39.66           H  
ATOM   2047  OE1 GLN A 135     -58.592  34.979 -23.434  1.00 39.66           O  
ATOM   2048  N   ALA A 136     -54.628  31.325 -20.458  1.00 33.84           N  
ATOM   2049  H   ALA A 136     -54.755  31.752 -19.551  1.00 33.84           H  
ATOM   2050  CA  ALA A 136     -53.249  31.208 -20.972  1.00 33.84           C  
ATOM   2051  HA  ALA A 136     -53.255  31.612 -21.984  1.00 33.84           H  
ATOM   2052  C   ALA A 136     -52.623  29.783 -21.124  1.00 33.84           C  
ATOM   2053  CB  ALA A 136     -52.375  32.155 -20.131  1.00 33.84           C  
ATOM   2054  HB1 ALA A 136     -52.290  31.775 -19.113  1.00 33.84           H  
ATOM   2055  HB2 ALA A 136     -52.810  33.154 -20.112  1.00 33.84           H  
ATOM   2056  HB3 ALA A 136     -51.377  32.220 -20.565  1.00 33.84           H  
ATOM   2057  O   ALA A 136     -51.403  29.693 -21.205  1.00 33.84           O  
ATOM   2058  N   ALA A 137     -53.377  28.674 -21.149  1.00 29.99           N  
ATOM   2059  H   ALA A 137     -54.381  28.783 -21.184  1.00 29.99           H  
ATOM   2060  CA  ALA A 137     -52.836  27.335 -20.812  1.00 29.99           C  
ATOM   2061  HA  ALA A 137     -52.055  27.485 -20.068  1.00 29.99           H  
ATOM   2062  C   ALA A 137     -52.163  26.457 -21.920  1.00 29.99           C  
ATOM   2063  CB  ALA A 137     -53.956  26.556 -20.106  1.00 29.99           C  
ATOM   2064  HB1 ALA A 137     -54.337  27.126 -19.259  1.00 29.99           H  
ATOM   2065  HB2 ALA A 137     -54.766  26.351 -20.806  1.00 29.99           H  
ATOM   2066  HB3 ALA A 137     -53.562  25.606 -19.745  1.00 29.99           H  
ATOM   2067  O   ALA A 137     -51.173  25.799 -21.618  1.00 29.99           O  
ATOM   2068  N   ASP A 138     -52.670  26.365 -23.162  1.00 27.86           N  
ATOM   2069  H   ASP A 138     -53.459  26.962 -23.366  1.00 27.86           H  
ATOM   2070  CA  ASP A 138     -52.617  25.088 -23.941  1.00 27.86           C  
ATOM   2071  HA  ASP A 138     -52.621  24.268 -23.224  1.00 27.86           H  
ATOM   2072  C   ASP A 138     -51.408  24.757 -24.880  1.00 27.86           C  
ATOM   2073  CB  ASP A 138     -53.918  24.992 -24.783  1.00 27.86           C  
ATOM   2074  HB2 ASP A 138     -53.706  24.482 -25.723  1.00 27.86           H  
ATOM   2075  HB3 ASP A 138     -54.245  25.996 -25.053  1.00 27.86           H  
ATOM   2076  O   ASP A 138     -51.298  23.623 -25.340  1.00 27.86           O  
ATOM   2077  CG  ASP A 138     -55.090  24.236 -24.137  1.00 27.86           C  
ATOM   2078  OD1 ASP A 138     -54.879  23.524 -23.133  1.00 27.86           O  
ATOM   2079  OD2 ASP A 138     -56.213  24.391 -24.671  1.00 27.86           O  
ATOM   2080  N   ALA A 139     -50.530  25.682 -25.290  1.00 27.42           N  
ATOM   2081  H   ALA A 139     -50.561  26.580 -24.830  1.00 27.42           H  
ATOM   2082  CA  ALA A 139     -49.904  25.602 -26.638  1.00 27.42           C  
ATOM   2083  HA  ALA A 139     -50.628  25.097 -27.277  1.00 27.42           H  
ATOM   2084  C   ALA A 139     -48.578  24.793 -26.863  1.00 27.42           C  
ATOM   2085  CB  ALA A 139     -49.798  27.039 -27.176  1.00 27.42           C  
ATOM   2086  HB1 ALA A 139     -49.048  27.590 -26.609  1.00 27.42           H  
ATOM   2087  HB2 ALA A 139     -50.762  27.541 -27.089  1.00 27.42           H  
ATOM   2088  HB3 ALA A 139     -49.508  27.022 -28.227  1.00 27.42           H  
ATOM   2089  O   ALA A 139     -47.934  24.990 -27.893  1.00 27.42           O  
ATOM   2090  N   SER A 140     -48.106  23.910 -25.976  1.00 26.50           N  
ATOM   2091  H   SER A 140     -48.701  23.649 -25.203  1.00 26.50           H  
ATOM   2092  CA  SER A 140     -46.668  23.517 -25.877  1.00 26.50           C  
ATOM   2093  HA  SER A 140     -46.085  24.402 -26.129  1.00 26.50           H  
ATOM   2094  C   SER A 140     -46.080  22.396 -26.792  1.00 26.50           C  
ATOM   2095  CB  SER A 140     -46.356  23.209 -24.405  1.00 26.50           C  
ATOM   2096  HB2 SER A 140     -45.319  22.891 -24.294  1.00 26.50           H  
ATOM   2097  HB3 SER A 140     -46.504  24.111 -23.812  1.00 26.50           H  
ATOM   2098  O   SER A 140     -44.949  21.982 -26.566  1.00 26.50           O  
ATOM   2099  OG  SER A 140     -47.227  22.200 -23.930  1.00 26.50           O  
ATOM   2100  HG  SER A 140     -46.896  21.875 -23.090  1.00 26.50           H  
ATOM   2101  N   GLY A 141     -46.776  21.889 -27.817  1.00 23.61           N  
ATOM   2102  H   GLY A 141     -47.654  22.352 -28.004  1.00 23.61           H  
ATOM   2103  CA  GLY A 141     -46.588  20.533 -28.406  1.00 23.61           C  
ATOM   2104  HA2 GLY A 141     -46.833  19.819 -27.620  1.00 23.61           H  
ATOM   2105  HA3 GLY A 141     -47.352  20.412 -29.173  1.00 23.61           H  
ATOM   2106  C   GLY A 141     -45.245  20.026 -29.025  1.00 23.61           C  
ATOM   2107  O   GLY A 141     -44.545  19.240 -28.400  1.00 23.61           O  
ATOM   2108  N   THR A 142     -45.018  20.195 -30.345  1.00 23.55           N  
ATOM   2109  H   THR A 142     -45.543  20.935 -30.788  1.00 23.55           H  
ATOM   2110  CA  THR A 142     -44.804  19.010 -31.240  1.00 23.55           C  
ATOM   2111  HA  THR A 142     -44.994  18.112 -30.652  1.00 23.55           H  
ATOM   2112  C   THR A 142     -43.458  18.710 -31.956  1.00 23.55           C  
ATOM   2113  CB  THR A 142     -45.863  19.052 -32.369  1.00 23.55           C  
ATOM   2114  HB  THR A 142     -45.568  18.409 -33.198  1.00 23.55           H  
ATOM   2115  O   THR A 142     -43.372  17.641 -32.555  1.00 23.55           O  
ATOM   2116  CG2 THR A 142     -47.240  18.578 -31.917  1.00 23.55           C  
ATOM   2117 HG21 THR A 142     -47.925  18.595 -32.764  1.00 23.55           H  
ATOM   2118 HG22 THR A 142     -47.625  19.230 -31.132  1.00 23.55           H  
ATOM   2119 HG23 THR A 142     -47.170  17.559 -31.538  1.00 23.55           H  
ATOM   2120  OG1 THR A 142     -46.014  20.372 -32.856  1.00 23.55           O  
ATOM   2121  HG1 THR A 142     -45.271  20.553 -33.437  1.00 23.55           H  
ATOM   2122  N   GLY A 143     -42.465  19.601 -32.072  1.00 24.04           N  
ATOM   2123  H   GLY A 143     -42.469  20.413 -31.472  1.00 24.04           H  
ATOM   2124  CA  GLY A 143     -41.433  19.498 -33.146  1.00 24.04           C  
ATOM   2125  HA2 GLY A 143     -41.940  19.496 -34.111  1.00 24.04           H  
ATOM   2126  HA3 GLY A 143     -40.805  20.388 -33.109  1.00 24.04           H  
ATOM   2127  C   GLY A 143     -40.479  18.274 -33.103  1.00 24.04           C  
ATOM   2128  O   GLY A 143     -39.857  18.037 -32.076  1.00 24.04           O  
ATOM   2129  N   ALA A 144     -40.323  17.527 -34.216  1.00 24.16           N  
ATOM   2130  H   ALA A 144     -40.801  17.826 -35.054  1.00 24.16           H  
ATOM   2131  CA  ALA A 144     -39.595  16.238 -34.307  1.00 24.16           C  
ATOM   2132  HA  ALA A 144     -39.559  15.807 -33.307  1.00 24.16           H  
ATOM   2133  C   ALA A 144     -38.127  16.341 -34.810  1.00 24.16           C  
ATOM   2134  CB  ALA A 144     -40.419  15.287 -35.190  1.00 24.16           C  
ATOM   2135  HB1 ALA A 144     -39.952  14.302 -35.202  1.00 24.16           H  
ATOM   2136  HB2 ALA A 144     -41.429  15.193 -34.791  1.00 24.16           H  
ATOM   2137  HB3 ALA A 144     -40.463  15.671 -36.209  1.00 24.16           H  
ATOM   2138  O   ALA A 144     -37.821  17.184 -35.650  1.00 24.16           O  
ATOM   2139  N   ASN A 145     -37.243  15.453 -34.323  1.00 25.23           N  
ATOM   2140  H   ASN A 145     -37.607  14.714 -33.739  1.00 25.23           H  
ATOM   2141  CA  ASN A 145     -35.769  15.578 -34.324  1.00 25.23           C  
ATOM   2142  HA  ASN A 145     -35.514  16.617 -34.531  1.00 25.23           H  
ATOM   2143  C   ASN A 145     -35.076  14.648 -35.377  1.00 25.23           C  
ATOM   2144  CB  ASN A 145     -35.333  15.254 -32.868  1.00 25.23           C  
ATOM   2145  HB2 ASN A 145     -36.117  15.558 -32.175  1.00 25.23           H  
ATOM   2146  HB3 ASN A 145     -35.187  14.180 -32.755  1.00 25.23           H  
ATOM   2147  O   ASN A 145     -35.188  13.430 -35.233  1.00 25.23           O  
ATOM   2148  CG  ASN A 145     -34.078  15.966 -32.397  1.00 25.23           C  
ATOM   2149  ND2 ASN A 145     -33.621  15.675 -31.200  1.00 25.23           N  
ATOM   2150 HD21 ASN A 145     -34.037  14.942 -30.644  1.00 25.23           H  
ATOM   2151 HD22 ASN A 145     -32.771  16.149 -30.931  1.00 25.23           H  
ATOM   2152  OD1 ASN A 145     -33.531  16.828 -33.058  1.00 25.23           O  
ATOM   2153  N   PRO A 146     -34.422  15.154 -36.449  1.00 25.45           N  
ATOM   2154  CA  PRO A 146     -33.871  14.334 -37.557  1.00 25.45           C  
ATOM   2155  HA  PRO A 146     -34.539  13.490 -37.732  1.00 25.45           H  
ATOM   2156  C   PRO A 146     -32.450  13.740 -37.314  1.00 25.45           C  
ATOM   2157  CB  PRO A 146     -33.945  15.253 -38.782  1.00 25.45           C  
ATOM   2158  HB2 PRO A 146     -33.163  15.034 -39.509  1.00 25.45           H  
ATOM   2159  HB3 PRO A 146     -34.928  15.156 -39.244  1.00 25.45           H  
ATOM   2160  O   PRO A 146     -31.676  14.295 -36.544  1.00 25.45           O  
ATOM   2161  CG  PRO A 146     -33.799  16.659 -38.199  1.00 25.45           C  
ATOM   2162  HG2 PRO A 146     -32.740  16.900 -38.107  1.00 25.45           H  
ATOM   2163  HG3 PRO A 146     -34.305  17.405 -38.812  1.00 25.45           H  
ATOM   2164  CD  PRO A 146     -34.413  16.564 -36.805  1.00 25.45           C  
ATOM   2165  HD2 PRO A 146     -35.435  16.942 -36.835  1.00 25.45           H  
ATOM   2166  HD3 PRO A 146     -33.820  17.138 -36.092  1.00 25.45           H  
ATOM   2167  N   SER A 147     -32.114  12.605 -37.965  1.00 25.89           N  
ATOM   2168  H   SER A 147     -32.766  12.258 -38.654  1.00 25.89           H  
ATOM   2169  CA  SER A 147     -30.968  11.680 -37.702  1.00 25.89           C  
ATOM   2170  HA  SER A 147     -30.717  11.738 -36.643  1.00 25.89           H  
ATOM   2171  C   SER A 147     -29.663  11.951 -38.501  1.00 25.89           C  
ATOM   2172  CB  SER A 147     -31.448  10.250 -38.001  1.00 25.89           C  
ATOM   2173  HB2 SER A 147     -32.254   9.995 -37.313  1.00 25.89           H  
ATOM   2174  HB3 SER A 147     -30.632   9.542 -37.855  1.00 25.89           H  
ATOM   2175  O   SER A 147     -29.739  12.577 -39.554  1.00 25.89           O  
ATOM   2176  OG  SER A 147     -31.932  10.157 -39.333  1.00 25.89           O  
ATOM   2177  HG  SER A 147     -31.184  10.224 -39.932  1.00 25.89           H  
ATOM   2178  N   GLY A 148     -28.480  11.459 -38.061  1.00 27.95           N  
ATOM   2179  H   GLY A 148     -28.481  10.852 -37.254  1.00 27.95           H  
ATOM   2180  CA  GLY A 148     -27.154  11.996 -38.473  1.00 27.95           C  
ATOM   2181  HA2 GLY A 148     -26.773  12.591 -37.644  1.00 27.95           H  
ATOM   2182  HA3 GLY A 148     -27.305  12.686 -39.303  1.00 27.95           H  
ATOM   2183  C   GLY A 148     -25.993  11.061 -38.916  1.00 27.95           C  
ATOM   2184  O   GLY A 148     -24.854  11.416 -38.626  1.00 27.95           O  
ATOM   2185  N   ASP A 149     -26.221   9.925 -39.592  1.00 29.20           N  
ATOM   2186  H   ASP A 149     -27.178   9.688 -39.812  1.00 29.20           H  
ATOM   2187  CA  ASP A 149     -25.224   8.827 -39.745  1.00 29.20           C  
ATOM   2188  HA  ASP A 149     -24.779   8.656 -38.765  1.00 29.20           H  
ATOM   2189  C   ASP A 149     -24.003   9.002 -40.702  1.00 29.20           C  
ATOM   2190  CB  ASP A 149     -25.952   7.523 -40.145  1.00 29.20           C  
ATOM   2191  HB2 ASP A 149     -25.213   6.805 -40.500  1.00 29.20           H  
ATOM   2192  HB3 ASP A 149     -26.627   7.735 -40.975  1.00 29.20           H  
ATOM   2193  O   ASP A 149     -22.873   8.748 -40.288  1.00 29.20           O  
ATOM   2194  CG  ASP A 149     -26.726   6.837 -39.012  1.00 29.20           C  
ATOM   2195  OD1 ASP A 149     -26.342   7.007 -37.835  1.00 29.20           O  
ATOM   2196  OD2 ASP A 149     -27.730   6.161 -39.335  1.00 29.20           O  
ATOM   2197  N   ASP A 150     -24.181   9.281 -42.002  1.00 31.84           N  
ATOM   2198  H   ASP A 150     -25.107   9.537 -42.313  1.00 31.84           H  
ATOM   2199  CA  ASP A 150     -23.264   8.734 -43.039  1.00 31.84           C  
ATOM   2200  HA  ASP A 150     -22.878   7.793 -42.648  1.00 31.84           H  
ATOM   2201  C   ASP A 150     -22.023   9.614 -43.365  1.00 31.84           C  
ATOM   2202  CB  ASP A 150     -24.101   8.368 -44.287  1.00 31.84           C  
ATOM   2203  HB2 ASP A 150     -25.090   8.051 -43.956  1.00 31.84           H  
ATOM   2204  HB3 ASP A 150     -24.239   9.248 -44.915  1.00 31.84           H  
ATOM   2205  O   ASP A 150     -22.093  10.539 -44.168  1.00 31.84           O  
ATOM   2206  CG  ASP A 150     -23.521   7.218 -45.124  1.00 31.84           C  
ATOM   2207  OD1 ASP A 150     -22.398   6.754 -44.809  1.00 31.84           O  
ATOM   2208  OD2 ASP A 150     -24.252   6.764 -46.034  1.00 31.84           O  
ATOM   2209  N   LEU A 151     -20.871   9.353 -42.722  1.00 33.16           N  
ATOM   2210  H   LEU A 151     -20.921   8.633 -42.015  1.00 33.16           H  
ATOM   2211  CA  LEU A 151     -19.644  10.183 -42.797  1.00 33.16           C  
ATOM   2212  HA  LEU A 151     -19.933  11.213 -43.003  1.00 33.16           H  
ATOM   2213  C   LEU A 151     -18.619   9.807 -43.894  1.00 33.16           C  
ATOM   2214  CB  LEU A 151     -18.931  10.115 -41.425  1.00 33.16           C  
ATOM   2215  HB2 LEU A 151     -17.869  10.323 -41.555  1.00 33.16           H  
ATOM   2216  HB3 LEU A 151     -19.004   9.093 -41.052  1.00 33.16           H  
ATOM   2217  O   LEU A 151     -17.688  10.571 -44.138  1.00 33.16           O  
ATOM   2218  CG  LEU A 151     -19.461  11.080 -40.352  1.00 33.16           C  
ATOM   2219  HG  LEU A 151     -20.549  11.031 -40.308  1.00 33.16           H  
ATOM   2220  CD1 LEU A 151     -18.890  10.694 -38.986  1.00 33.16           C  
ATOM   2221 HD11 LEU A 151     -19.213   9.685 -38.730  1.00 33.16           H  
ATOM   2222 HD12 LEU A 151     -17.801  10.736 -39.004  1.00 33.16           H  
ATOM   2223 HD13 LEU A 151     -19.264  11.377 -38.224  1.00 33.16           H  
ATOM   2224  CD2 LEU A 151     -19.022  12.514 -40.641  1.00 33.16           C  
ATOM   2225 HD21 LEU A 151     -17.937  12.543 -40.743  1.00 33.16           H  
ATOM   2226 HD22 LEU A 151     -19.476  12.862 -41.569  1.00 33.16           H  
ATOM   2227 HD23 LEU A 151     -19.337  13.170 -39.830  1.00 33.16           H  
ATOM   2228  N   GLY A 152     -18.666   8.605 -44.477  1.00 39.24           N  
ATOM   2229  H   GLY A 152     -19.485   8.037 -44.316  1.00 39.24           H  
ATOM   2230  CA  GLY A 152     -17.504   8.022 -45.181  1.00 39.24           C  
ATOM   2231  HA2 GLY A 152     -17.637   6.941 -45.215  1.00 39.24           H  
ATOM   2232  HA3 GLY A 152     -16.598   8.237 -44.615  1.00 39.24           H  
ATOM   2233  C   GLY A 152     -17.286   8.502 -46.620  1.00 39.24           C  
ATOM   2234  O   GLY A 152     -16.147   8.715 -47.039  1.00 39.24           O  
ATOM   2235  N   GLU A 153     -18.374   8.679 -47.370  1.00 39.70           N  
ATOM   2236  H   GLU A 153     -19.279   8.496 -46.960  1.00 39.70           H  
ATOM   2237  CA  GLU A 153     -18.358   9.217 -48.741  1.00 39.70           C  
ATOM   2238  HA  GLU A 153     -17.467   8.847 -49.249  1.00 39.70           H  
ATOM   2239  C   GLU A 153     -18.244  10.745 -48.767  1.00 39.70           C  
ATOM   2240  CB  GLU A 153     -19.582   8.729 -49.536  1.00 39.70           C  
ATOM   2241  HB2 GLU A 153     -19.557   9.187 -50.525  1.00 39.70           H  
ATOM   2242  HB3 GLU A 153     -20.498   9.036 -49.030  1.00 39.70           H  
ATOM   2243  O   GLU A 153     -18.355  11.354 -49.834  1.00 39.70           O  
ATOM   2244  CG  GLU A 153     -19.574   7.204 -49.720  1.00 39.70           C  
ATOM   2245  HG2 GLU A 153     -19.796   6.727 -48.765  1.00 39.70           H  
ATOM   2246  HG3 GLU A 153     -18.570   6.901 -50.017  1.00 39.70           H  
ATOM   2247  CD  GLU A 153     -20.570   6.704 -50.784  1.00 39.70           C  
ATOM   2248  OE1 GLU A 153     -20.342   5.575 -51.285  1.00 39.70           O  
ATOM   2249  OE2 GLU A 153     -21.510   7.444 -51.154  1.00 39.70           O  
ATOM   2250  N   ALA A 154     -17.993  11.334 -47.591  1.00 36.48           N  
ATOM   2251  H   ALA A 154     -17.890  10.743 -46.779  1.00 36.48           H  
ATOM   2252  CA  ALA A 154     -18.020  12.755 -47.352  1.00 36.48           C  
ATOM   2253  HA  ALA A 154     -19.065  13.060 -47.408  1.00 36.48           H  
ATOM   2254  C   ALA A 154     -17.200  13.510 -48.399  1.00 36.48           C  
ATOM   2255  CB  ALA A 154     -17.555  13.042 -45.923  1.00 36.48           C  
ATOM   2256  HB1 ALA A 154     -18.340  12.763 -45.220  1.00 36.48           H  
ATOM   2257  HB2 ALA A 154     -16.644  12.483 -45.707  1.00 36.48           H  
ATOM   2258  HB3 ALA A 154     -17.335  14.103 -45.806  1.00 36.48           H  
ATOM   2259  O   ALA A 154     -15.967  13.413 -48.460  1.00 36.48           O  
ATOM   2260  N   GLY A 155     -17.893  14.302 -49.214  1.00 46.42           N  
ATOM   2261  H   GLY A 155     -18.897  14.296 -49.104  1.00 46.42           H  
ATOM   2262  CA  GLY A 155     -17.265  15.330 -50.019  1.00 46.42           C  
ATOM   2263  HA2 GLY A 155     -18.032  15.900 -50.543  1.00 46.42           H  
ATOM   2264  HA3 GLY A 155     -16.601  14.858 -50.743  1.00 46.42           H  
ATOM   2265  C   GLY A 155     -16.457  16.273 -49.130  1.00 46.42           C  
ATOM   2266  O   GLY A 155     -16.605  16.305 -47.911  1.00 46.42           O  
ATOM   2267  N   VAL A 156     -15.599  17.081 -49.745  1.00 46.80           N  
ATOM   2268  H   VAL A 156     -15.500  16.998 -50.747  1.00 46.80           H  
ATOM   2269  CA  VAL A 156     -14.781  18.073 -49.030  1.00 46.80           C  
ATOM   2270  HA  VAL A 156     -14.001  17.562 -48.467  1.00 46.80           H  
ATOM   2271  C   VAL A 156     -15.604  18.877 -48.011  1.00 46.80           C  
ATOM   2272  CB  VAL A 156     -14.128  18.999 -50.066  1.00 46.80           C  
ATOM   2273  HB  VAL A 156     -14.883  19.338 -50.776  1.00 46.80           H  
ATOM   2274  O   VAL A 156     -15.191  19.020 -46.863  1.00 46.80           O  
ATOM   2275  CG1 VAL A 156     -13.511  20.224 -49.418  1.00 46.80           C  
ATOM   2276 HG11 VAL A 156     -14.283  20.893 -49.037  1.00 46.80           H  
ATOM   2277 HG12 VAL A 156     -12.914  20.777 -50.143  1.00 46.80           H  
ATOM   2278 HG13 VAL A 156     -12.887  19.904 -48.584  1.00 46.80           H  
ATOM   2279  CG2 VAL A 156     -13.033  18.253 -50.843  1.00 46.80           C  
ATOM   2280 HG21 VAL A 156     -13.449  17.379 -51.346  1.00 46.80           H  
ATOM   2281 HG22 VAL A 156     -12.596  18.917 -51.588  1.00 46.80           H  
ATOM   2282 HG23 VAL A 156     -12.253  17.934 -50.152  1.00 46.80           H  
ATOM   2283  N   ASP A 157     -16.797  19.327 -48.407  1.00 47.92           N  
ATOM   2284  H   ASP A 157     -17.097  19.158 -49.357  1.00 47.92           H  
ATOM   2285  CA  ASP A 157     -17.704  20.068 -47.529  1.00 47.92           C  
ATOM   2286  HA  ASP A 157     -17.172  20.924 -47.115  1.00 47.92           H  
ATOM   2287  C   ASP A 157     -18.194  19.232 -46.335  1.00 47.92           C  
ATOM   2288  CB  ASP A 157     -18.897  20.590 -48.346  1.00 47.92           C  
ATOM   2289  HB2 ASP A 157     -19.646  20.981 -47.658  1.00 47.92           H  
ATOM   2290  HB3 ASP A 157     -19.346  19.763 -48.896  1.00 47.92           H  
ATOM   2291  O   ASP A 157     -18.214  19.736 -45.217  1.00 47.92           O  
ATOM   2292  CG  ASP A 157     -18.519  21.718 -49.315  1.00 47.92           C  
ATOM   2293  OD1 ASP A 157     -17.715  22.599 -48.928  1.00 47.92           O  
ATOM   2294  OD2 ASP A 157     -19.047  21.714 -50.452  1.00 47.92           O  
ATOM   2295  N   GLU A 158     -18.524  17.956 -46.540  1.00 48.61           N  
ATOM   2296  H   GLU A 158     -18.384  17.560 -47.458  1.00 48.61           H  
ATOM   2297  CA  GLU A 158     -18.964  17.039 -45.478  1.00 48.61           C  
ATOM   2298  HA  GLU A 158     -19.742  17.514 -44.881  1.00 48.61           H  
ATOM   2299  C   GLU A 158     -17.811  16.686 -44.529  1.00 48.61           C  
ATOM   2300  CB  GLU A 158     -19.549  15.766 -46.111  1.00 48.61           C  
ATOM   2301  HB2 GLU A 158     -19.644  14.992 -45.350  1.00 48.61           H  
ATOM   2302  HB3 GLU A 158     -18.854  15.427 -46.880  1.00 48.61           H  
ATOM   2303  O   GLU A 158     -18.014  16.582 -43.323  1.00 48.61           O  
ATOM   2304  CG  GLU A 158     -20.931  15.996 -46.740  1.00 48.61           C  
ATOM   2305  HG2 GLU A 158     -21.654  16.148 -45.939  1.00 48.61           H  
ATOM   2306  HG3 GLU A 158     -20.900  16.908 -47.336  1.00 48.61           H  
ATOM   2307  CD  GLU A 158     -21.391  14.852 -47.658  1.00 48.61           C  
ATOM   2308  OE1 GLU A 158     -22.608  14.581 -47.701  1.00 48.61           O  
ATOM   2309  OE2 GLU A 158     -20.544  14.346 -48.425  1.00 48.61           O  
ATOM   2310  N   LEU A 159     -16.580  16.575 -45.038  1.00 48.06           N  
ATOM   2311  H   LEU A 159     -16.480  16.646 -46.041  1.00 48.06           H  
ATOM   2312  CA  LEU A 159     -15.392  16.343 -44.217  1.00 48.06           C  
ATOM   2313  HA  LEU A 159     -15.598  15.493 -43.566  1.00 48.06           H  
ATOM   2314  C   LEU A 159     -15.087  17.557 -43.332  1.00 48.06           C  
ATOM   2315  CB  LEU A 159     -14.209  16.001 -45.137  1.00 48.06           C  
ATOM   2316  HB2 LEU A 159     -14.573  15.367 -45.946  1.00 48.06           H  
ATOM   2317  HB3 LEU A 159     -13.833  16.916 -45.595  1.00 48.06           H  
ATOM   2318  O   LEU A 159     -14.731  17.405 -42.165  1.00 48.06           O  
ATOM   2319  CG  LEU A 159     -13.080  15.266 -44.383  1.00 48.06           C  
ATOM   2320  HG  LEU A 159     -13.334  15.162 -43.328  1.00 48.06           H  
ATOM   2321  CD1 LEU A 159     -12.875  13.867 -44.967  1.00 48.06           C  
ATOM   2322 HD11 LEU A 159     -12.085  13.350 -44.421  1.00 48.06           H  
ATOM   2323 HD12 LEU A 159     -12.620  13.933 -46.024  1.00 48.06           H  
ATOM   2324 HD13 LEU A 159     -13.800  13.300 -44.864  1.00 48.06           H  
ATOM   2325  CD2 LEU A 159     -11.750  16.016 -44.477  1.00 48.06           C  
ATOM   2326 HD21 LEU A 159     -11.430  16.076 -45.517  1.00 48.06           H  
ATOM   2327 HD22 LEU A 159     -11.882  17.026 -44.088  1.00 48.06           H  
ATOM   2328 HD23 LEU A 159     -10.995  15.502 -43.881  1.00 48.06           H  
ATOM   2329  N   LEU A 160     -15.265  18.765 -43.869  1.00 53.39           N  
ATOM   2330  H   LEU A 160     -15.541  18.815 -44.839  1.00 53.39           H  
ATOM   2331  CA  LEU A 160     -15.199  20.001 -43.094  1.00 53.39           C  
ATOM   2332  HA  LEU A 160     -14.262  20.035 -42.538  1.00 53.39           H  
ATOM   2333  C   LEU A 160     -16.330  20.110 -42.073  1.00 53.39           C  
ATOM   2334  CB  LEU A 160     -15.304  21.199 -44.036  1.00 53.39           C  
ATOM   2335  HB2 LEU A 160     -15.500  22.081 -43.426  1.00 53.39           H  
ATOM   2336  HB3 LEU A 160     -16.166  21.052 -44.686  1.00 53.39           H  
ATOM   2337  O   LEU A 160     -16.107  20.647 -40.996  1.00 53.39           O  
ATOM   2338  CG  LEU A 160     -14.080  21.486 -44.909  1.00 53.39           C  
ATOM   2339  HG  LEU A 160     -13.829  20.621 -45.522  1.00 53.39           H  
ATOM   2340  CD1 LEU A 160     -14.505  22.646 -45.826  1.00 53.39           C  
ATOM   2341 HD11 LEU A 160     -15.362  23.188 -45.427  1.00 53.39           H  
ATOM   2342 HD12 LEU A 160     -13.669  23.313 -46.033  1.00 53.39           H  
ATOM   2343 HD13 LEU A 160     -14.816  22.206 -46.774  1.00 53.39           H  
ATOM   2344  CD2 LEU A 160     -12.860  21.807 -44.040  1.00 53.39           C  
ATOM   2345 HD21 LEU A 160     -13.128  22.464 -43.212  1.00 53.39           H  
ATOM   2346 HD22 LEU A 160     -12.078  22.233 -44.669  1.00 53.39           H  
ATOM   2347 HD23 LEU A 160     -12.474  20.875 -43.628  1.00 53.39           H  
ATOM   2348  N   GLU A 161     -17.530  19.637 -42.398  1.00 53.10           N  
ATOM   2349  H   GLU A 161     -17.682  19.298 -43.337  1.00 53.10           H  
ATOM   2350  CA  GLU A 161     -18.665  19.619 -41.472  1.00 53.10           C  
ATOM   2351  HA  GLU A 161     -18.757  20.601 -41.009  1.00 53.10           H  
ATOM   2352  C   GLU A 161     -18.466  18.599 -40.346  1.00 53.10           C  
ATOM   2353  CB  GLU A 161     -19.954  19.295 -42.245  1.00 53.10           C  
ATOM   2354  HB2 GLU A 161     -19.773  19.310 -43.319  1.00 53.10           H  
ATOM   2355  HB3 GLU A 161     -20.293  18.293 -41.978  1.00 53.10           H  
ATOM   2356  O   GLU A 161     -18.865  18.842 -39.209  1.00 53.10           O  
ATOM   2357  CG  GLU A 161     -21.060  20.310 -41.940  1.00 53.10           C  
ATOM   2358  HG2 GLU A 161     -20.708  21.302 -42.225  1.00 53.10           H  
ATOM   2359  HG3 GLU A 161     -21.250  20.312 -40.867  1.00 53.10           H  
ATOM   2360  CD  GLU A 161     -22.366  19.995 -42.683  1.00 53.10           C  
ATOM   2361  OE1 GLU A 161     -23.180  20.936 -42.830  1.00 53.10           O  
ATOM   2362  OE2 GLU A 161     -22.573  18.814 -43.037  1.00 53.10           O  
ATOM   2363  N   ALA A 162     -17.841  17.464 -40.656  1.00 45.82           N  
ATOM   2364  H   ALA A 162     -17.639  17.290 -41.631  1.00 45.82           H  
ATOM   2365  CA  ALA A 162     -17.479  16.429 -39.701  1.00 45.82           C  
ATOM   2366  HA  ALA A 162     -18.347  16.182 -39.090  1.00 45.82           H  
ATOM   2367  C   ALA A 162     -16.363  16.898 -38.773  1.00 45.82           C  
ATOM   2368  CB  ALA A 162     -17.052  15.185 -40.476  1.00 45.82           C  
ATOM   2369  HB1 ALA A 162     -17.848  14.892 -41.160  1.00 45.82           H  
ATOM   2370  HB2 ALA A 162     -16.154  15.388 -41.060  1.00 45.82           H  
ATOM   2371  HB3 ALA A 162     -16.842  14.376 -39.775  1.00 45.82           H  
ATOM   2372  O   ALA A 162     -16.522  16.834 -37.561  1.00 45.82           O  
ATOM   2373  N   LEU A 163     -15.273  17.433 -39.331  1.00 48.66           N  
ATOM   2374  H   LEU A 163     -15.201  17.444 -40.338  1.00 48.66           H  
ATOM   2375  CA  LEU A 163     -14.209  18.050 -38.542  1.00 48.66           C  
ATOM   2376  HA  LEU A 163     -13.841  17.326 -37.815  1.00 48.66           H  
ATOM   2377  C   LEU A 163     -14.741  19.239 -37.744  1.00 48.66           C  
ATOM   2378  CB  LEU A 163     -13.062  18.493 -39.458  1.00 48.66           C  
ATOM   2379  HB2 LEU A 163     -13.481  19.009 -40.322  1.00 48.66           H  
ATOM   2380  HB3 LEU A 163     -12.446  19.202 -38.905  1.00 48.66           H  
ATOM   2381  O   LEU A 163     -14.368  19.385 -36.591  1.00 48.66           O  
ATOM   2382  CG  LEU A 163     -12.159  17.338 -39.909  1.00 48.66           C  
ATOM   2383  HG  LEU A 163     -12.766  16.464 -40.146  1.00 48.66           H  
ATOM   2384  CD1 LEU A 163     -11.368  17.725 -41.160  1.00 48.66           C  
ATOM   2385 HD11 LEU A 163     -12.066  18.036 -41.937  1.00 48.66           H  
ATOM   2386 HD12 LEU A 163     -10.687  18.546 -40.935  1.00 48.66           H  
ATOM   2387 HD13 LEU A 163     -10.808  16.861 -41.517  1.00 48.66           H  
ATOM   2388  CD2 LEU A 163     -11.147  16.973 -38.821  1.00 48.66           C  
ATOM   2389 HD21 LEU A 163     -11.675  16.745 -37.895  1.00 48.66           H  
ATOM   2390 HD22 LEU A 163     -10.601  16.078 -39.119  1.00 48.66           H  
ATOM   2391 HD23 LEU A 163     -10.456  17.800 -38.655  1.00 48.66           H  
ATOM   2392  N   GLY A 164     -15.653  20.032 -38.312  1.00 47.44           N  
ATOM   2393  H   GLY A 164     -15.860  19.912 -39.293  1.00 47.44           H  
ATOM   2394  CA  GLY A 164     -16.397  21.058 -37.584  1.00 47.44           C  
ATOM   2395  HA2 GLY A 164     -17.122  21.529 -38.249  1.00 47.44           H  
ATOM   2396  HA3 GLY A 164     -15.725  21.820 -37.191  1.00 47.44           H  
ATOM   2397  C   GLY A 164     -17.130  20.464 -36.396  1.00 47.44           C  
ATOM   2398  O   GLY A 164     -16.892  20.866 -35.274  1.00 47.44           O  
ATOM   2399  N   ARG A 165     -17.944  19.426 -36.585  1.00 43.27           N  
ATOM   2400  H   ARG A 165     -18.090  19.092 -37.527  1.00 43.27           H  
ATOM   2401  CA  ARG A 165     -18.639  18.773 -35.467  1.00 43.27           C  
ATOM   2402  HA  ARG A 165     -19.181  19.531 -34.902  1.00 43.27           H  
ATOM   2403  C   ARG A 165     -17.711  18.135 -34.436  1.00 43.27           C  
ATOM   2404  CB  ARG A 165     -19.619  17.723 -36.001  1.00 43.27           C  
ATOM   2405  HB2 ARG A 165     -19.802  16.983 -35.221  1.00 43.27           H  
ATOM   2406  HB3 ARG A 165     -19.195  17.209 -36.864  1.00 43.27           H  
ATOM   2407  O   ARG A 165     -18.039  18.162 -33.260  1.00 43.27           O  
ATOM   2408  CG  ARG A 165     -20.958  18.370 -36.364  1.00 43.27           C  
ATOM   2409  HG2 ARG A 165     -20.823  19.106 -37.156  1.00 43.27           H  
ATOM   2410  HG3 ARG A 165     -21.343  18.880 -35.481  1.00 43.27           H  
ATOM   2411  CD  ARG A 165     -21.983  17.312 -36.788  1.00 43.27           C  
ATOM   2412  HD2 ARG A 165     -22.978  17.722 -36.617  1.00 43.27           H  
ATOM   2413  HD3 ARG A 165     -21.864  16.427 -36.163  1.00 43.27           H  
ATOM   2414  NE  ARG A 165     -21.864  16.964 -38.217  1.00 43.27           N  
ATOM   2415  HE  ARG A 165     -21.298  17.578 -38.784  1.00 43.27           H  
ATOM   2416  NH1 ARG A 165     -23.134  15.047 -38.182  1.00 43.27           N  
ATOM   2417 HH11 ARG A 165     -23.107  15.060 -37.173  1.00 43.27           H  
ATOM   2418 HH12 ARG A 165     -23.504  14.242 -38.668  1.00 43.27           H  
ATOM   2419  NH2 ARG A 165     -22.432  15.871 -40.135  1.00 43.27           N  
ATOM   2420 HH21 ARG A 165     -22.875  15.100 -40.615  1.00 43.27           H  
ATOM   2421 HH22 ARG A 165     -22.008  16.596 -40.696  1.00 43.27           H  
ATOM   2422  CZ  ARG A 165     -22.473  15.966 -38.836  1.00 43.27           C  
ATOM   2423  N   GLU A 166     -16.613  17.519 -34.854  1.00 38.89           N  
ATOM   2424  H   GLU A 166     -16.441  17.481 -35.848  1.00 38.89           H  
ATOM   2425  CA  GLU A 166     -15.738  16.743 -33.967  1.00 38.89           C  
ATOM   2426  HA  GLU A 166     -16.351  16.267 -33.201  1.00 38.89           H  
ATOM   2427  C   GLU A 166     -14.722  17.629 -33.234  1.00 38.89           C  
ATOM   2428  CB  GLU A 166     -15.052  15.638 -34.795  1.00 38.89           C  
ATOM   2429  HB2 GLU A 166     -15.728  15.319 -35.588  1.00 38.89           H  
ATOM   2430  HB3 GLU A 166     -14.151  16.041 -35.256  1.00 38.89           H  
ATOM   2431  O   GLU A 166     -14.358  17.332 -32.101  1.00 38.89           O  
ATOM   2432  CG  GLU A 166     -14.717  14.382 -33.975  1.00 38.89           C  
ATOM   2433  HG2 GLU A 166     -15.635  14.014 -33.517  1.00 38.89           H  
ATOM   2434  HG3 GLU A 166     -14.027  14.655 -33.177  1.00 38.89           H  
ATOM   2435  CD  GLU A 166     -14.086  13.251 -34.816  1.00 38.89           C  
ATOM   2436  OE1 GLU A 166     -14.104  12.090 -34.340  1.00 38.89           O  
ATOM   2437  OE2 GLU A 166     -13.529  13.531 -35.904  1.00 38.89           O  
ATOM   2438  N   LEU A 167     -14.269  18.717 -33.864  1.00 44.10           N  
ATOM   2439  H   LEU A 167     -14.606  18.904 -34.798  1.00 44.10           H  
ATOM   2440  CA  LEU A 167     -13.288  19.649 -33.299  1.00 44.10           C  
ATOM   2441  HA  LEU A 167     -12.833  19.188 -32.423  1.00 44.10           H  
ATOM   2442  C   LEU A 167     -13.913  20.948 -32.774  1.00 44.10           C  
ATOM   2443  CB  LEU A 167     -12.169  19.927 -34.322  1.00 44.10           C  
ATOM   2444  HB2 LEU A 167     -11.523  20.717 -33.940  1.00 44.10           H  
ATOM   2445  HB3 LEU A 167     -12.621  20.300 -35.241  1.00 44.10           H  
ATOM   2446  O   LEU A 167     -13.290  21.560 -31.913  1.00 44.10           O  
ATOM   2447  CG  LEU A 167     -11.320  18.677 -34.619  1.00 44.10           C  
ATOM   2448  HG  LEU A 167     -11.953  17.791 -34.657  1.00 44.10           H  
ATOM   2449  CD1 LEU A 167     -10.567  18.749 -35.938  1.00 44.10           C  
ATOM   2450 HD11 LEU A 167     -11.271  19.020 -36.725  1.00 44.10           H  
ATOM   2451 HD12 LEU A 167     -10.162  17.762 -36.159  1.00 44.10           H  
ATOM   2452 HD13 LEU A 167      -9.740  19.454 -35.857  1.00 44.10           H  
ATOM   2453  CD2 LEU A 167     -10.246  18.480 -33.547  1.00 44.10           C  
ATOM   2454 HD21 LEU A 167     -10.730  18.352 -32.579  1.00 44.10           H  
ATOM   2455 HD22 LEU A 167      -9.671  17.580 -33.763  1.00 44.10           H  
ATOM   2456 HD23 LEU A 167      -9.588  19.347 -33.501  1.00 44.10           H  
ATOM   2457  N   ASP A 168     -15.101  21.353 -33.243  1.00 37.89           N  
ATOM   2458  H   ASP A 168     -15.522  20.864 -34.020  1.00 37.89           H  
ATOM   2459  CA  ASP A 168     -15.929  22.397 -32.599  1.00 37.89           C  
ATOM   2460  HA  ASP A 168     -15.274  23.049 -32.021  1.00 37.89           H  
ATOM   2461  C   ASP A 168     -16.949  21.799 -31.608  1.00 37.89           C  
ATOM   2462  CB  ASP A 168     -16.714  23.293 -33.594  1.00 37.89           C  
ATOM   2463  HB2 ASP A 168     -17.113  24.132 -33.024  1.00 37.89           H  
ATOM   2464  HB3 ASP A 168     -17.589  22.757 -33.964  1.00 37.89           H  
ATOM   2465  O   ASP A 168     -17.698  22.539 -30.970  1.00 37.89           O  
ATOM   2466  CG  ASP A 168     -15.948  23.905 -34.774  1.00 37.89           C  
ATOM   2467  OD1 ASP A 168     -14.770  24.292 -34.606  1.00 37.89           O  
ATOM   2468  OD2 ASP A 168     -16.565  24.081 -35.856  1.00 37.89           O  
ATOM   2469  N   GLY A 169     -17.062  20.466 -31.535  1.00 30.59           N  
ATOM   2470  H   GLY A 169     -16.465  19.904 -32.125  1.00 30.59           H  
ATOM   2471  CA  GLY A 169     -17.903  19.780 -30.550  1.00 30.59           C  
ATOM   2472  HA2 GLY A 169     -18.852  20.307 -30.450  1.00 30.59           H  
ATOM   2473  HA3 GLY A 169     -18.101  18.764 -30.893  1.00 30.59           H  
ATOM   2474  C   GLY A 169     -17.273  19.670 -29.159  1.00 30.59           C  
ATOM   2475  O   GLY A 169     -17.998  19.376 -28.209  1.00 30.59           O  
ATOM   2476  N   ASP A 170     -15.961  19.901 -29.051  1.00 30.10           N  
ATOM   2477  H   ASP A 170     -15.498  20.252 -29.877  1.00 30.10           H  
ATOM   2478  CA  ASP A 170     -15.273  20.216 -27.787  1.00 30.10           C  
ATOM   2479  HA  ASP A 170     -15.798  19.752 -26.952  1.00 30.10           H  
ATOM   2480  C   ASP A 170     -15.310  21.738 -27.533  1.00 30.10           C  
ATOM   2481  CB  ASP A 170     -13.812  19.681 -27.812  1.00 30.10           C  
ATOM   2482  HB2 ASP A 170     -13.418  19.773 -28.824  1.00 30.10           H  
ATOM   2483  HB3 ASP A 170     -13.208  20.339 -27.187  1.00 30.10           H  
ATOM   2484  O   ASP A 170     -15.334  22.137 -26.344  1.00 30.10           O  
ATOM   2485  CG  ASP A 170     -13.552  18.242 -27.297  1.00 30.10           C  
ATOM   2486  OD1 ASP A 170     -14.455  17.583 -26.731  1.00 30.10           O  
ATOM   2487  OD2 ASP A 170     -12.374  17.792 -27.404  1.00 30.10           O  
ATOM   2488  OXT ASP A 170     -15.263  22.496 -28.528  1.00 30.10           O  
TER    2489      ASP A 170                                                       
ATOM   2489  N   MET B   1      -0.292  12.626 -55.706  1.00 72.42           N  
ATOM   2490  H   MET B   1       0.621  13.020 -55.886  1.00 72.42           H  
ATOM   2491  H2  MET B   1      -0.252  11.617 -55.705  1.00 72.42           H  
ATOM   2492  H3  MET B   1      -0.945  12.920 -56.418  1.00 72.42           H  
ATOM   2493  CA  MET B   1      -0.784  13.088 -54.407  1.00 72.42           C  
ATOM   2494  HA  MET B   1      -1.795  12.697 -54.290  1.00 72.42           H  
ATOM   2495  C   MET B   1      -0.859  14.604 -54.424  1.00 72.42           C  
ATOM   2496  CB  MET B   1       0.006  12.495 -53.238  1.00 72.42           C  
ATOM   2497  HB2 MET B   1       0.580  11.631 -53.572  1.00 72.42           H  
ATOM   2498  HB3 MET B   1       0.688  13.228 -52.808  1.00 72.42           H  
ATOM   2499  O   MET B   1       0.185  15.259 -54.408  1.00 72.42           O  
ATOM   2500  CG  MET B   1      -0.999  12.025 -52.190  1.00 72.42           C  
ATOM   2501  HG2 MET B   1      -1.706  11.321 -52.630  1.00 72.42           H  
ATOM   2502  HG3 MET B   1      -1.543  12.906 -51.848  1.00 72.42           H  
ATOM   2503  SD  MET B   1      -0.263  11.283 -50.726  1.00 72.42           S  
ATOM   2504  CE  MET B   1       0.208   9.628 -51.294  1.00 72.42           C  
ATOM   2505  HE1 MET B   1      -0.673   9.107 -51.670  1.00 72.42           H  
ATOM   2506  HE2 MET B   1       0.969   9.694 -52.071  1.00 72.42           H  
ATOM   2507  HE3 MET B   1       0.602   9.070 -50.445  1.00 72.42           H  
ATOM   2508  N   THR B   2      -2.064  15.143 -54.596  1.00 82.13           N  
ATOM   2509  H   THR B   2      -2.860  14.522 -54.581  1.00 82.13           H  
ATOM   2510  CA  THR B   2      -2.356  16.571 -54.420  1.00 82.13           C  
ATOM   2511  HA  THR B   2      -1.740  17.153 -55.106  1.00 82.13           H  
ATOM   2512  C   THR B   2      -2.002  16.993 -52.994  1.00 82.13           C  
ATOM   2513  CB  THR B   2      -3.836  16.889 -54.708  1.00 82.13           C  
ATOM   2514  HB  THR B   2      -3.987  17.965 -54.623  1.00 82.13           H  
ATOM   2515  O   THR B   2      -1.794  16.148 -52.122  1.00 82.13           O  
ATOM   2516  CG2 THR B   2      -4.275  16.449 -56.105  1.00 82.13           C  
ATOM   2517 HG21 THR B   2      -4.252  15.363 -56.190  1.00 82.13           H  
ATOM   2518 HG22 THR B   2      -3.616  16.888 -56.854  1.00 82.13           H  
ATOM   2519 HG23 THR B   2      -5.293  16.794 -56.288  1.00 82.13           H  
ATOM   2520  OG1 THR B   2      -4.654  16.248 -53.769  1.00 82.13           O  
ATOM   2521  HG1 THR B   2      -5.393  15.839 -54.226  1.00 82.13           H  
ATOM   2522  N   ASP B   3      -1.888  18.296 -52.750  1.00 72.58           N  
ATOM   2523  H   ASP B   3      -2.073  18.981 -53.468  1.00 72.58           H  
ATOM   2524  CA  ASP B   3      -1.605  18.774 -51.395  1.00 72.58           C  
ATOM   2525  HA  ASP B   3      -0.689  18.294 -51.052  1.00 72.58           H  
ATOM   2526  C   ASP B   3      -2.722  18.355 -50.424  1.00 72.58           C  
ATOM   2527  CB  ASP B   3      -1.380  20.290 -51.434  1.00 72.58           C  
ATOM   2528  HB2 ASP B   3      -0.921  20.562 -52.385  1.00 72.58           H  
ATOM   2529  HB3 ASP B   3      -2.336  20.808 -51.362  1.00 72.58           H  
ATOM   2530  O   ASP B   3      -2.438  17.810 -49.361  1.00 72.58           O  
ATOM   2531  CG  ASP B   3      -0.432  20.741 -50.323  1.00 72.58           C  
ATOM   2532  OD1 ASP B   3       0.660  20.126 -50.236  1.00 72.58           O  
ATOM   2533  OD2 ASP B   3      -0.774  21.730 -49.646  1.00 72.58           O  
ATOM   2534  N   SER B   4      -3.985  18.443 -50.863  1.00 72.31           N  
ATOM   2535  H   SER B   4      -4.175  18.946 -51.717  1.00 72.31           H  
ATOM   2536  CA  SER B   4      -5.146  17.934 -50.124  1.00 72.31           C  
ATOM   2537  HA  SER B   4      -5.219  18.470 -49.178  1.00 72.31           H  
ATOM   2538  C   SER B   4      -5.040  16.439 -49.799  1.00 72.31           C  
ATOM   2539  CB  SER B   4      -6.434  18.187 -50.918  1.00 72.31           C  
ATOM   2540  HB2 SER B   4      -7.292  17.877 -50.322  1.00 72.31           H  
ATOM   2541  HB3 SER B   4      -6.416  17.599 -51.836  1.00 72.31           H  
ATOM   2542  O   SER B   4      -5.277  16.053 -48.659  1.00 72.31           O  
ATOM   2543  OG  SER B   4      -6.559  19.558 -51.250  1.00 72.31           O  
ATOM   2544  HG  SER B   4      -7.302  19.911 -50.755  1.00 72.31           H  
ATOM   2545  N   GLU B   5      -4.634  15.591 -50.755  1.00 74.82           N  
ATOM   2546  H   GLU B   5      -4.442  15.952 -51.679  1.00 74.82           H  
ATOM   2547  CA  GLU B   5      -4.471  14.145 -50.518  1.00 74.82           C  
ATOM   2548  HA  GLU B   5      -5.399  13.737 -50.119  1.00 74.82           H  
ATOM   2549  C   GLU B   5      -3.375  13.850 -49.477  1.00 74.82           C  
ATOM   2550  CB  GLU B   5      -4.145  13.422 -51.838  1.00 74.82           C  
ATOM   2551  HB2 GLU B   5      -3.362  13.990 -52.341  1.00 74.82           H  
ATOM   2552  HB3 GLU B   5      -3.758  12.430 -51.605  1.00 74.82           H  
ATOM   2553  O   GLU B   5      -3.561  12.987 -48.621  1.00 74.82           O  
ATOM   2554  CG  GLU B   5      -5.332  13.230 -52.796  1.00 74.82           C  
ATOM   2555  HG2 GLU B   5      -5.873  14.171 -52.903  1.00 74.82           H  
ATOM   2556  HG3 GLU B   5      -6.018  12.510 -52.349  1.00 74.82           H  
ATOM   2557  CD  GLU B   5      -4.905  12.735 -54.196  1.00 74.82           C  
ATOM   2558  OE1 GLU B   5      -5.752  12.185 -54.921  1.00 74.82           O  
ATOM   2559  OE2 GLU B   5      -3.735  12.959 -54.605  1.00 74.82           O  
ATOM   2560  N   LYS B   6      -2.256  14.590 -49.497  1.00 79.16           N  
ATOM   2561  H   LYS B   6      -2.190  15.329 -50.182  1.00 79.16           H  
ATOM   2562  CA  LYS B   6      -1.178  14.422 -48.504  1.00 79.16           C  
ATOM   2563  HA  LYS B   6      -0.910  13.368 -48.431  1.00 79.16           H  
ATOM   2564  C   LYS B   6      -1.619  14.854 -47.111  1.00 79.16           C  
ATOM   2565  CB  LYS B   6       0.052  15.247 -48.884  1.00 79.16           C  
ATOM   2566  HB2 LYS B   6      -0.248  16.287 -49.015  1.00 79.16           H  
ATOM   2567  HB3 LYS B   6       0.764  15.202 -48.060  1.00 79.16           H  
ATOM   2568  O   LYS B   6      -1.366  14.154 -46.135  1.00 79.16           O  
ATOM   2569  CG  LYS B   6       0.752  14.754 -50.149  1.00 79.16           C  
ATOM   2570  HG2 LYS B   6       0.053  14.752 -50.985  1.00 79.16           H  
ATOM   2571  HG3 LYS B   6       1.141  13.748 -49.992  1.00 79.16           H  
ATOM   2572  CD  LYS B   6       1.903  15.712 -50.443  1.00 79.16           C  
ATOM   2573  HD2 LYS B   6       2.660  15.613 -49.664  1.00 79.16           H  
ATOM   2574  HD3 LYS B   6       1.519  16.733 -50.432  1.00 79.16           H  
ATOM   2575  CE  LYS B   6       2.509  15.429 -51.811  1.00 79.16           C  
ATOM   2576  HE2 LYS B   6       1.707  15.458 -52.548  1.00 79.16           H  
ATOM   2577  HE3 LYS B   6       2.949  14.432 -51.804  1.00 79.16           H  
ATOM   2578  NZ  LYS B   6       3.519  16.466 -52.112  1.00 79.16           N  
ATOM   2579  HZ1 LYS B   6       4.253  16.445 -51.418  1.00 79.16           H  
ATOM   2580  HZ2 LYS B   6       3.905  16.347 -53.037  1.00 79.16           H  
ATOM   2581  HZ3 LYS B   6       3.077  17.373 -52.050  1.00 79.16           H  
ATOM   2582  N   VAL B   7      -2.260  16.019 -47.008  1.00 78.89           N  
ATOM   2583  H   VAL B   7      -2.430  16.557 -47.846  1.00 78.89           H  
ATOM   2584  CA  VAL B   7      -2.717  16.548 -45.719  1.00 78.89           C  
ATOM   2585  HA  VAL B   7      -1.878  16.536 -45.023  1.00 78.89           H  
ATOM   2586  C   VAL B   7      -3.792  15.638 -45.117  1.00 78.89           C  
ATOM   2587  CB  VAL B   7      -3.183  18.008 -45.851  1.00 78.89           C  
ATOM   2588  HB  VAL B   7      -3.994  18.073 -46.576  1.00 78.89           H  
ATOM   2589  O   VAL B   7      -3.758  15.395 -43.912  1.00 78.89           O  
ATOM   2590  CG1 VAL B   7      -3.655  18.545 -44.503  1.00 78.89           C  
ATOM   2591 HG11 VAL B   7      -3.962  19.585 -44.618  1.00 78.89           H  
ATOM   2592 HG12 VAL B   7      -2.850  18.490 -43.771  1.00 78.89           H  
ATOM   2593 HG13 VAL B   7      -4.496  17.956 -44.137  1.00 78.89           H  
ATOM   2594  CG2 VAL B   7      -2.034  18.936 -46.275  1.00 78.89           C  
ATOM   2595 HG21 VAL B   7      -2.413  19.946 -46.428  1.00 78.89           H  
ATOM   2596 HG22 VAL B   7      -1.259  18.956 -45.508  1.00 78.89           H  
ATOM   2597 HG23 VAL B   7      -1.581  18.602 -47.209  1.00 78.89           H  
ATOM   2598  N   ALA B   8      -4.670  15.051 -45.937  1.00 74.30           N  
ATOM   2599  H   ALA B   8      -4.685  15.313 -46.913  1.00 74.30           H  
ATOM   2600  CA  ALA B   8      -5.644  14.060 -45.482  1.00 74.30           C  
ATOM   2601  HA  ALA B   8      -6.251  14.510 -44.696  1.00 74.30           H  
ATOM   2602  C   ALA B   8      -4.980  12.801 -44.885  1.00 74.30           C  
ATOM   2603  CB  ALA B   8      -6.567  13.711 -46.656  1.00 74.30           C  
ATOM   2604  HB1 ALA B   8      -7.329  13.007 -46.324  1.00 74.30           H  
ATOM   2605  HB2 ALA B   8      -7.059  14.613 -47.019  1.00 74.30           H  
ATOM   2606  HB3 ALA B   8      -5.993  13.264 -47.468  1.00 74.30           H  
ATOM   2607  O   ALA B   8      -5.433  12.301 -43.855  1.00 74.30           O  
ATOM   2608  N   GLU B   9      -3.886  12.301 -45.474  1.00 82.71           N  
ATOM   2609  H   GLU B   9      -3.562  12.717 -46.336  1.00 82.71           H  
ATOM   2610  CA  GLU B   9      -3.110  11.191 -44.897  1.00 82.71           C  
ATOM   2611  HA  GLU B   9      -3.788  10.364 -44.685  1.00 82.71           H  
ATOM   2612  C   GLU B   9      -2.464  11.559 -43.554  1.00 82.71           C  
ATOM   2613  CB  GLU B   9      -2.025  10.704 -45.877  1.00 82.71           C  
ATOM   2614  HB2 GLU B   9      -1.782  11.491 -46.591  1.00 82.71           H  
ATOM   2615  HB3 GLU B   9      -1.123  10.465 -45.315  1.00 82.71           H  
ATOM   2616  O   GLU B   9      -2.544  10.780 -42.598  1.00 82.71           O  
ATOM   2617  CG  GLU B   9      -2.460   9.437 -46.624  1.00 82.71           C  
ATOM   2618  HG2 GLU B   9      -2.782   8.698 -45.890  1.00 82.71           H  
ATOM   2619  HG3 GLU B   9      -3.318   9.674 -47.252  1.00 82.71           H  
ATOM   2620  CD  GLU B   9      -1.342   8.823 -47.486  1.00 82.71           C  
ATOM   2621  OE1 GLU B   9      -1.547   7.667 -47.921  1.00 82.71           O  
ATOM   2622  OE2 GLU B   9      -0.298   9.479 -47.702  1.00 82.71           O  
ATOM   2623  N   TYR B  10      -1.866  12.751 -43.452  1.00 82.47           N  
ATOM   2624  H   TYR B  10      -1.802  13.330 -44.277  1.00 82.47           H  
ATOM   2625  CA  TYR B  10      -1.274  13.223 -42.198  1.00 82.47           C  
ATOM   2626  HA  TYR B  10      -0.586  12.459 -41.836  1.00 82.47           H  
ATOM   2627  C   TYR B  10      -2.320  13.416 -41.097  1.00 82.47           C  
ATOM   2628  CB  TYR B  10      -0.493  14.525 -42.420  1.00 82.47           C  
ATOM   2629  HB2 TYR B  10      -1.129  15.239 -42.943  1.00 82.47           H  
ATOM   2630  HB3 TYR B  10      -0.258  14.956 -41.446  1.00 82.47           H  
ATOM   2631  O   TYR B  10      -2.086  12.988 -39.966  1.00 82.47           O  
ATOM   2632  CG  TYR B  10       0.818  14.354 -43.162  1.00 82.47           C  
ATOM   2633  CD1 TYR B  10       1.805  13.486 -42.654  1.00 82.47           C  
ATOM   2634  HD1 TYR B  10       1.623  12.939 -41.740  1.00 82.47           H  
ATOM   2635  CD2 TYR B  10       1.067  15.081 -44.342  1.00 82.47           C  
ATOM   2636  HD2 TYR B  10       0.311  15.745 -44.734  1.00 82.47           H  
ATOM   2637  CE1 TYR B  10       3.027  13.323 -43.334  1.00 82.47           C  
ATOM   2638  HE1 TYR B  10       3.773  12.646 -42.946  1.00 82.47           H  
ATOM   2639  CE2 TYR B  10       2.290  14.931 -45.021  1.00 82.47           C  
ATOM   2640  HE2 TYR B  10       2.482  15.480 -45.931  1.00 82.47           H  
ATOM   2641  OH  TYR B  10       4.447  13.897 -45.182  1.00 82.47           O  
ATOM   2642  HH  TYR B  10       4.995  13.236 -44.754  1.00 82.47           H  
ATOM   2643  CZ  TYR B  10       3.268  14.047 -44.522  1.00 82.47           C  
ATOM   2644  N   LEU B  11      -3.476  14.004 -41.423  1.00 82.25           N  
ATOM   2645  H   LEU B  11      -3.595  14.349 -42.364  1.00 82.25           H  
ATOM   2646  CA  LEU B  11      -4.573  14.188 -40.475  1.00 82.25           C  
ATOM   2647  HA  LEU B  11      -4.180  14.712 -39.603  1.00 82.25           H  
ATOM   2648  C   LEU B  11      -5.097  12.837 -39.988  1.00 82.25           C  
ATOM   2649  CB  LEU B  11      -5.670  15.047 -41.126  1.00 82.25           C  
ATOM   2650  HB2 LEU B  11      -5.218  15.967 -41.497  1.00 82.25           H  
ATOM   2651  HB3 LEU B  11      -6.079  14.508 -41.980  1.00 82.25           H  
ATOM   2652  O   LEU B  11      -5.192  12.622 -38.783  1.00 82.25           O  
ATOM   2653  CG  LEU B  11      -6.825  15.420 -40.175  1.00 82.25           C  
ATOM   2654  HG  LEU B  11      -7.310  14.514 -39.810  1.00 82.25           H  
ATOM   2655  CD1 LEU B  11      -6.350  16.254 -38.982  1.00 82.25           C  
ATOM   2656 HD11 LEU B  11      -7.212  16.571 -38.395  1.00 82.25           H  
ATOM   2657 HD12 LEU B  11      -5.712  15.656 -38.332  1.00 82.25           H  
ATOM   2658 HD13 LEU B  11      -5.815  17.136 -39.333  1.00 82.25           H  
ATOM   2659  CD2 LEU B  11      -7.851  16.246 -40.947  1.00 82.25           C  
ATOM   2660 HD21 LEU B  11      -8.257  15.662 -41.774  1.00 82.25           H  
ATOM   2661 HD22 LEU B  11      -7.392  17.156 -41.331  1.00 82.25           H  
ATOM   2662 HD23 LEU B  11      -8.670  16.522 -40.283  1.00 82.25           H  
ATOM   2663  N   ARG B  12      -5.314  11.878 -40.900  1.00 82.70           N  
ATOM   2664  H   ARG B  12      -5.217  12.118 -41.876  1.00 82.70           H  
ATOM   2665  CA  ARG B  12      -5.719  10.514 -40.534  1.00 82.70           C  
ATOM   2666  HA  ARG B  12      -6.669  10.576 -40.003  1.00 82.70           H  
ATOM   2667  C   ARG B  12      -4.725   9.866 -39.568  1.00 82.70           C  
ATOM   2668  CB  ARG B  12      -5.904   9.679 -41.809  1.00 82.70           C  
ATOM   2669  HB2 ARG B  12      -6.554  10.229 -42.490  1.00 82.70           H  
ATOM   2670  HB3 ARG B  12      -4.939   9.537 -42.295  1.00 82.70           H  
ATOM   2671  O   ARG B  12      -5.144   9.261 -38.582  1.00 82.70           O  
ATOM   2672  CG  ARG B  12      -6.541   8.309 -41.516  1.00 82.70           C  
ATOM   2673  HG2 ARG B  12      -5.942   7.774 -40.780  1.00 82.70           H  
ATOM   2674  HG3 ARG B  12      -7.540   8.455 -41.106  1.00 82.70           H  
ATOM   2675  CD  ARG B  12      -6.627   7.437 -42.775  1.00 82.70           C  
ATOM   2676  HD2 ARG B  12      -5.614   7.256 -43.136  1.00 82.70           H  
ATOM   2677  HD3 ARG B  12      -7.059   6.475 -42.497  1.00 82.70           H  
ATOM   2678  NE  ARG B  12      -7.467   8.051 -43.823  1.00 82.70           N  
ATOM   2679  HE  ARG B  12      -8.384   8.363 -43.536  1.00 82.70           H  
ATOM   2680  NH1 ARG B  12      -5.999   7.910 -45.598  1.00 82.70           N  
ATOM   2681 HH11 ARG B  12      -5.769   8.120 -46.559  1.00 82.70           H  
ATOM   2682 HH12 ARG B  12      -5.310   7.467 -45.007  1.00 82.70           H  
ATOM   2683  NH2 ARG B  12      -8.005   8.842 -45.886  1.00 82.70           N  
ATOM   2684 HH21 ARG B  12      -8.907   9.136 -45.541  1.00 82.70           H  
ATOM   2685 HH22 ARG B  12      -7.769   9.015 -46.853  1.00 82.70           H  
ATOM   2686  CZ  ARG B  12      -7.150   8.262 -45.091  1.00 82.70           C  
ATOM   2687  N   ARG B  13      -3.414   9.996 -39.815  1.00 83.57           N  
ATOM   2688  H   ARG B  13      -3.137  10.499 -40.646  1.00 83.57           H  
ATOM   2689  CA  ARG B  13      -2.384   9.452 -38.915  1.00 83.57           C  
ATOM   2690  HA  ARG B  13      -2.635   8.407 -38.729  1.00 83.57           H  
ATOM   2691  C   ARG B  13      -2.406  10.130 -37.544  1.00 83.57           C  
ATOM   2692  CB  ARG B  13      -0.992   9.543 -39.570  1.00 83.57           C  
ATOM   2693  HB2 ARG B  13      -0.756  10.592 -39.753  1.00 83.57           H  
ATOM   2694  HB3 ARG B  13      -1.013   9.034 -40.533  1.00 83.57           H  
ATOM   2695  O   ARG B  13      -2.352   9.427 -36.539  1.00 83.57           O  
ATOM   2696  CG  ARG B  13       0.127   8.936 -38.702  1.00 83.57           C  
ATOM   2697  HG2 ARG B  13       1.090   9.153 -39.164  1.00 83.57           H  
ATOM   2698  HG3 ARG B  13       0.124   9.404 -37.718  1.00 83.57           H  
ATOM   2699  CD  ARG B  13      -0.012   7.416 -38.556  1.00 83.57           C  
ATOM   2700  HD2 ARG B  13      -1.057   7.151 -38.392  1.00 83.57           H  
ATOM   2701  HD3 ARG B  13       0.324   6.948 -39.482  1.00 83.57           H  
ATOM   2702  NE  ARG B  13       0.750   6.908 -37.408  1.00 83.57           N  
ATOM   2703  HE  ARG B  13       0.852   7.529 -36.618  1.00 83.57           H  
ATOM   2704  NH1 ARG B  13       0.877   4.699 -38.050  1.00 83.57           N  
ATOM   2705 HH11 ARG B  13       0.469   4.939 -38.943  1.00 83.57           H  
ATOM   2706 HH12 ARG B  13       1.100   3.743 -37.813  1.00 83.57           H  
ATOM   2707  NH2 ARG B  13       1.536   5.328 -36.013  1.00 83.57           N  
ATOM   2708 HH21 ARG B  13       1.697   4.363 -35.761  1.00 83.57           H  
ATOM   2709 HH22 ARG B  13       1.268   5.970 -35.281  1.00 83.57           H  
ATOM   2710  CZ  ARG B  13       1.062   5.650 -37.174  1.00 83.57           C  
ATOM   2711  N   ALA B  14      -2.510  11.458 -37.503  1.00 85.87           N  
ATOM   2712  H   ALA B  14      -2.564  11.968 -38.373  1.00 85.87           H  
ATOM   2713  CA  ALA B  14      -2.566  12.219 -36.257  1.00 85.87           C  
ATOM   2714  HA  ALA B  14      -1.677  11.991 -35.670  1.00 85.87           H  
ATOM   2715  C   ALA B  14      -3.786  11.829 -35.409  1.00 85.87           C  
ATOM   2716  CB  ALA B  14      -2.558  13.716 -36.588  1.00 85.87           C  
ATOM   2717  HB1 ALA B  14      -2.561  14.295 -35.664  1.00 85.87           H  
ATOM   2718  HB2 ALA B  14      -3.440  13.979 -37.171  1.00 85.87           H  
ATOM   2719  HB3 ALA B  14      -1.665  13.966 -37.161  1.00 85.87           H  
ATOM   2720  O   ALA B  14      -3.633  11.570 -34.217  1.00 85.87           O  
ATOM   2721  N   THR B  15      -4.967  11.702 -36.022  1.00 83.48           N  
ATOM   2722  H   THR B  15      -5.063  12.019 -36.977  1.00 83.48           H  
ATOM   2723  CA  THR B  15      -6.194  11.278 -35.332  1.00 83.48           C  
ATOM   2724  HA  THR B  15      -6.348  11.931 -34.473  1.00 83.48           H  
ATOM   2725  C   THR B  15      -6.084   9.843 -34.809  1.00 83.48           C  
ATOM   2726  CB  THR B  15      -7.419  11.424 -36.251  1.00 83.48           C  
ATOM   2727  HB  THR B  15      -7.365  10.691 -37.056  1.00 83.48           H  
ATOM   2728  O   THR B  15      -6.479   9.570 -33.676  1.00 83.48           O  
ATOM   2729  CG2 THR B  15      -8.737  11.259 -35.500  1.00 83.48           C  
ATOM   2730 HG21 THR B  15      -8.811  10.256 -35.079  1.00 83.48           H  
ATOM   2731 HG22 THR B  15      -8.806  11.989 -34.694  1.00 83.48           H  
ATOM   2732 HG23 THR B  15      -9.575  11.406 -36.181  1.00 83.48           H  
ATOM   2733  OG1 THR B  15      -7.446  12.714 -36.810  1.00 83.48           O  
ATOM   2734  HG1 THR B  15      -8.366  12.971 -36.906  1.00 83.48           H  
ATOM   2735  N   LEU B  16      -5.489   8.921 -35.582  1.00 86.47           N  
ATOM   2736  H   LEU B  16      -5.191   9.190 -36.508  1.00 86.47           H  
ATOM   2737  CA  LEU B  16      -5.249   7.543 -35.130  1.00 86.47           C  
ATOM   2738  HA  LEU B  16      -6.189   7.131 -34.765  1.00 86.47           H  
ATOM   2739  C   LEU B  16      -4.275   7.479 -33.945  1.00 86.47           C  
ATOM   2740  CB  LEU B  16      -4.732   6.683 -36.299  1.00 86.47           C  
ATOM   2741  HB2 LEU B  16      -3.940   7.231 -36.809  1.00 86.47           H  
ATOM   2742  HB3 LEU B  16      -4.288   5.774 -35.891  1.00 86.47           H  
ATOM   2743  O   LEU B  16      -4.568   6.807 -32.955  1.00 86.47           O  
ATOM   2744  CG  LEU B  16      -5.806   6.273 -37.322  1.00 86.47           C  
ATOM   2745  HG  LEU B  16      -6.342   7.153 -37.676  1.00 86.47           H  
ATOM   2746  CD1 LEU B  16      -5.130   5.595 -38.517  1.00 86.47           C  
ATOM   2747 HD11 LEU B  16      -5.884   5.311 -39.251  1.00 86.47           H  
ATOM   2748 HD12 LEU B  16      -4.436   6.294 -38.982  1.00 86.47           H  
ATOM   2749 HD13 LEU B  16      -4.591   4.707 -38.188  1.00 86.47           H  
ATOM   2750  CD2 LEU B  16      -6.822   5.289 -36.732  1.00 86.47           C  
ATOM   2751 HD21 LEU B  16      -7.514   4.971 -37.512  1.00 86.47           H  
ATOM   2752 HD22 LEU B  16      -6.307   4.419 -36.326  1.00 86.47           H  
ATOM   2753 HD23 LEU B  16      -7.399   5.778 -35.947  1.00 86.47           H  
ATOM   2754  N   ASP B  17      -3.151   8.197 -34.017  1.00 89.34           N  
ATOM   2755  H   ASP B  17      -2.963   8.719 -34.861  1.00 89.34           H  
ATOM   2756  CA  ASP B  17      -2.170   8.254 -32.928  1.00 89.34           C  
ATOM   2757  HA  ASP B  17      -1.902   7.236 -32.642  1.00 89.34           H  
ATOM   2758  C   ASP B  17      -2.759   8.934 -31.674  1.00 89.34           C  
ATOM   2759  CB  ASP B  17      -0.890   8.978 -33.397  1.00 89.34           C  
ATOM   2760  HB2 ASP B  17      -0.293   9.214 -32.517  1.00 89.34           H  
ATOM   2761  HB3 ASP B  17      -1.166   9.923 -33.867  1.00 89.34           H  
ATOM   2762  O   ASP B  17      -2.475   8.505 -30.554  1.00 89.34           O  
ATOM   2763  CG  ASP B  17       0.015   8.179 -34.354  1.00 89.34           C  
ATOM   2764  OD1 ASP B  17      -0.044   6.931 -34.403  1.00 89.34           O  
ATOM   2765  OD2 ASP B  17       0.899   8.786 -35.000  1.00 89.34           O  
ATOM   2766  N   LEU B  18      -3.608   9.958 -31.839  1.00 89.12           N  
ATOM   2767  H   LEU B  18      -3.765  10.301 -32.776  1.00 89.12           H  
ATOM   2768  CA  LEU B  18      -4.315  10.625 -30.738  1.00 89.12           C  
ATOM   2769  HA  LEU B  18      -3.587  10.931 -29.986  1.00 89.12           H  
ATOM   2770  C   LEU B  18      -5.296   9.675 -30.053  1.00 89.12           C  
ATOM   2771  CB  LEU B  18      -5.032  11.881 -31.273  1.00 89.12           C  
ATOM   2772  HB2 LEU B  18      -4.281  12.584 -31.633  1.00 89.12           H  
ATOM   2773  HB3 LEU B  18      -5.651  11.595 -32.123  1.00 89.12           H  
ATOM   2774  O   LEU B  18      -5.320   9.594 -28.824  1.00 89.12           O  
ATOM   2775  CG  LEU B  18      -5.937  12.596 -30.247  1.00 89.12           C  
ATOM   2776  HG  LEU B  18      -6.731  11.923 -29.925  1.00 89.12           H  
ATOM   2777  CD1 LEU B  18      -5.163  13.066 -29.017  1.00 89.12           C  
ATOM   2778 HD11 LEU B  18      -4.748  12.219 -28.470  1.00 89.12           H  
ATOM   2779 HD12 LEU B  18      -4.359  13.730 -29.336  1.00 89.12           H  
ATOM   2780 HD13 LEU B  18      -5.828  13.619 -28.353  1.00 89.12           H  
ATOM   2781  CD2 LEU B  18      -6.586  13.816 -30.896  1.00 89.12           C  
ATOM   2782 HD21 LEU B  18      -7.180  13.509 -31.756  1.00 89.12           H  
ATOM   2783 HD22 LEU B  18      -5.823  14.523 -31.223  1.00 89.12           H  
ATOM   2784 HD23 LEU B  18      -7.245  14.315 -30.185  1.00 89.12           H  
ATOM   2785  N   ARG B  19      -6.080   8.926 -30.835  1.00 88.99           N  
ATOM   2786  H   ARG B  19      -6.033   9.069 -31.834  1.00 88.99           H  
ATOM   2787  CA  ARG B  19      -7.016   7.934 -30.300  1.00 88.99           C  
ATOM   2788  HA  ARG B  19      -7.683   8.438 -29.600  1.00 88.99           H  
ATOM   2789  C   ARG B  19      -6.283   6.855 -29.502  1.00 88.99           C  
ATOM   2790  CB  ARG B  19      -7.851   7.353 -31.448  1.00 88.99           C  
ATOM   2791  HB2 ARG B  19      -7.210   6.765 -32.105  1.00 88.99           H  
ATOM   2792  HB3 ARG B  19      -8.274   8.176 -32.025  1.00 88.99           H  
ATOM   2793  O   ARG B  19      -6.719   6.536 -28.398  1.00 88.99           O  
ATOM   2794  CG  ARG B  19      -9.003   6.486 -30.919  1.00 88.99           C  
ATOM   2795  HG2 ARG B  19      -9.616   7.087 -30.247  1.00 88.99           H  
ATOM   2796  HG3 ARG B  19      -8.612   5.635 -30.361  1.00 88.99           H  
ATOM   2797  CD  ARG B  19      -9.892   5.978 -32.057  1.00 88.99           C  
ATOM   2798  HD2 ARG B  19     -10.779   5.520 -31.620  1.00 88.99           H  
ATOM   2799  HD3 ARG B  19     -10.207   6.827 -32.664  1.00 88.99           H  
ATOM   2800  NE  ARG B  19      -9.198   4.980 -32.893  1.00 88.99           N  
ATOM   2801  HE  ARG B  19      -8.311   4.637 -32.552  1.00 88.99           H  
ATOM   2802  NH1 ARG B  19     -10.816   4.798 -34.513  1.00 88.99           N  
ATOM   2803 HH11 ARG B  19     -11.185   4.363 -35.346  1.00 88.99           H  
ATOM   2804 HH12 ARG B  19     -11.358   5.511 -34.047  1.00 88.99           H  
ATOM   2805  NH2 ARG B  19      -8.991   3.516 -34.622  1.00 88.99           N  
ATOM   2806 HH21 ARG B  19      -8.131   3.169 -34.221  1.00 88.99           H  
ATOM   2807 HH22 ARG B  19      -9.382   3.073 -35.441  1.00 88.99           H  
ATOM   2808  CZ  ARG B  19      -9.669   4.440 -34.003  1.00 88.99           C  
ATOM   2809  N   ALA B  20      -5.158   6.355 -30.017  1.00 93.40           N  
ATOM   2810  H   ALA B  20      -4.868   6.667 -30.933  1.00 93.40           H  
ATOM   2811  CA  ALA B  20      -4.317   5.385 -29.316  1.00 93.40           C  
ATOM   2812  HA  ALA B  20      -4.925   4.521 -29.046  1.00 93.40           H  
ATOM   2813  C   ALA B  20      -3.735   5.958 -28.011  1.00 93.40           C  
ATOM   2814  CB  ALA B  20      -3.214   4.918 -30.272  1.00 93.40           C  
ATOM   2815  HB1 ALA B  20      -2.597   4.169 -29.775  1.00 93.40           H  
ATOM   2816  HB2 ALA B  20      -2.586   5.759 -30.567  1.00 93.40           H  
ATOM   2817  HB3 ALA B  20      -3.659   4.474 -31.163  1.00 93.40           H  
ATOM   2818  O   ALA B  20      -3.782   5.300 -26.975  1.00 93.40           O  
ATOM   2819  N   ALA B  21      -3.254   7.206 -28.024  1.00 94.10           N  
ATOM   2820  H   ALA B  21      -3.199   7.701 -28.903  1.00 94.10           H  
ATOM   2821  CA  ALA B  21      -2.738   7.859 -26.821  1.00 94.10           C  
ATOM   2822  HA  ALA B  21      -1.984   7.207 -26.380  1.00 94.10           H  
ATOM   2823  C   ALA B  21      -3.833   8.069 -25.756  1.00 94.10           C  
ATOM   2824  CB  ALA B  21      -2.061   9.175 -27.224  1.00 94.10           C  
ATOM   2825  HB1 ALA B  21      -2.792   9.857 -27.658  1.00 94.10           H  
ATOM   2826  HB2 ALA B  21      -1.278   8.977 -27.956  1.00 94.10           H  
ATOM   2827  HB3 ALA B  21      -1.614   9.637 -26.344  1.00 94.10           H  
ATOM   2828  O   ALA B  21      -3.630   7.739 -24.591  1.00 94.10           O  
ATOM   2829  N   ARG B  22      -5.022   8.552 -26.147  1.00 92.44           N  
ATOM   2830  H   ARG B  22      -5.131   8.807 -27.118  1.00 92.44           H  
ATOM   2831  CA  ARG B  22      -6.171   8.703 -25.233  1.00 92.44           C  
ATOM   2832  HA  ARG B  22      -5.870   9.296 -24.369  1.00 92.44           H  
ATOM   2833  C   ARG B  22      -6.629   7.362 -24.656  1.00 92.44           C  
ATOM   2834  CB  ARG B  22      -7.338   9.410 -25.948  1.00 92.44           C  
ATOM   2835  HB2 ARG B  22      -8.241   9.264 -25.356  1.00 92.44           H  
ATOM   2836  HB3 ARG B  22      -7.497   8.951 -26.924  1.00 92.44           H  
ATOM   2837  O   ARG B  22      -7.026   7.305 -23.497  1.00 92.44           O  
ATOM   2838  CG  ARG B  22      -7.129  10.927 -26.117  1.00 92.44           C  
ATOM   2839  HG2 ARG B  22      -7.007  11.377 -25.132  1.00 92.44           H  
ATOM   2840  HG3 ARG B  22      -6.230  11.115 -26.704  1.00 92.44           H  
ATOM   2841  CD  ARG B  22      -8.343  11.568 -26.820  1.00 92.44           C  
ATOM   2842  HD2 ARG B  22      -8.384  11.202 -27.846  1.00 92.44           H  
ATOM   2843  HD3 ARG B  22      -9.250  11.258 -26.302  1.00 92.44           H  
ATOM   2844  NE  ARG B  22      -8.295  13.049 -26.829  1.00 92.44           N  
ATOM   2845  HE  ARG B  22      -7.538  13.494 -26.330  1.00 92.44           H  
ATOM   2846  NH1 ARG B  22     -10.244  13.458 -28.011  1.00 92.44           N  
ATOM   2847 HH11 ARG B  22     -10.919  14.139 -28.329  1.00 92.44           H  
ATOM   2848 HH12 ARG B  22     -10.442  12.473 -28.118  1.00 92.44           H  
ATOM   2849  NH2 ARG B  22      -9.084  15.167 -27.235  1.00 92.44           N  
ATOM   2850 HH21 ARG B  22      -8.332  15.604 -26.722  1.00 92.44           H  
ATOM   2851 HH22 ARG B  22      -9.825  15.769 -27.564  1.00 92.44           H  
ATOM   2852  CZ  ARG B  22      -9.198  13.875 -27.356  1.00 92.44           C  
ATOM   2853  N   GLN B  23      -6.570   6.287 -25.443  1.00 93.11           N  
ATOM   2854  H   GLN B  23      -6.267   6.396 -26.400  1.00 93.11           H  
ATOM   2855  CA  GLN B  23      -6.858   4.943 -24.948  1.00 93.11           C  
ATOM   2856  HA  GLN B  23      -7.820   4.962 -24.435  1.00 93.11           H  
ATOM   2857  C   GLN B  23      -5.826   4.493 -23.907  1.00 93.11           C  
ATOM   2858  CB  GLN B  23      -6.972   3.974 -26.130  1.00 93.11           C  
ATOM   2859  HB2 GLN B  23      -6.036   3.953 -26.689  1.00 93.11           H  
ATOM   2860  HB3 GLN B  23      -7.769   4.315 -26.791  1.00 93.11           H  
ATOM   2861  O   GLN B  23      -6.228   4.055 -22.834  1.00 93.11           O  
ATOM   2862  CG  GLN B  23      -7.292   2.559 -25.637  1.00 93.11           C  
ATOM   2863  HG2 GLN B  23      -8.198   2.571 -25.031  1.00 93.11           H  
ATOM   2864  HG3 GLN B  23      -6.471   2.209 -25.012  1.00 93.11           H  
ATOM   2865  CD  GLN B  23      -7.480   1.549 -26.758  1.00 93.11           C  
ATOM   2866  NE2 GLN B  23      -7.404   0.284 -26.423  1.00 93.11           N  
ATOM   2867 HE21 GLN B  23      -7.023   0.056 -25.516  1.00 93.11           H  
ATOM   2868 HE22 GLN B  23      -7.475  -0.416 -27.147  1.00 93.11           H  
ATOM   2869  OE1 GLN B  23      -7.707   1.885 -27.914  1.00 93.11           O  
ATOM   2870  N   ARG B  24      -4.526   4.678 -24.173  1.00 94.24           N  
ATOM   2871  H   ARG B  24      -4.262   5.010 -25.089  1.00 94.24           H  
ATOM   2872  CA  ARG B  24      -3.463   4.321 -23.222  1.00 94.24           C  
ATOM   2873  HA  ARG B  24      -3.568   3.259 -22.999  1.00 94.24           H  
ATOM   2874  C   ARG B  24      -3.604   5.048 -21.882  1.00 94.24           C  
ATOM   2875  CB  ARG B  24      -2.086   4.571 -23.864  1.00 94.24           C  
ATOM   2876  HB2 ARG B  24      -2.016   3.983 -24.779  1.00 94.24           H  
ATOM   2877  HB3 ARG B  24      -2.006   5.624 -24.136  1.00 94.24           H  
ATOM   2878  O   ARG B  24      -3.407   4.431 -20.846  1.00 94.24           O  
ATOM   2879  CG  ARG B  24      -0.890   4.213 -22.959  1.00 94.24           C  
ATOM   2880  HG2 ARG B  24       0.032   4.388 -23.514  1.00 94.24           H  
ATOM   2881  HG3 ARG B  24      -0.883   4.860 -22.082  1.00 94.24           H  
ATOM   2882  CD  ARG B  24      -0.927   2.749 -22.508  1.00 94.24           C  
ATOM   2883  HD2 ARG B  24      -0.947   2.101 -23.385  1.00 94.24           H  
ATOM   2884  HD3 ARG B  24      -1.838   2.579 -21.934  1.00 94.24           H  
ATOM   2885  NE  ARG B  24       0.224   2.387 -21.662  1.00 94.24           N  
ATOM   2886  HE  ARG B  24       0.973   3.046 -21.508  1.00 94.24           H  
ATOM   2887  NH1 ARG B  24      -0.646   0.401 -20.885  1.00 94.24           N  
ATOM   2888 HH11 ARG B  24      -0.609  -0.326 -20.184  1.00 94.24           H  
ATOM   2889 HH12 ARG B  24      -1.495   0.547 -21.412  1.00 94.24           H  
ATOM   2890  NH2 ARG B  24       1.351   1.122 -20.177  1.00 94.24           N  
ATOM   2891 HH21 ARG B  24       1.987   1.903 -20.107  1.00 94.24           H  
ATOM   2892 HH22 ARG B  24       1.397   0.396 -19.476  1.00 94.24           H  
ATOM   2893  CZ  ARG B  24       0.301   1.301 -20.917  1.00 94.24           C  
ATOM   2894  N   ILE B  25      -3.986   6.328 -21.890  1.00 95.11           N  
ATOM   2895  H   ILE B  25      -4.081   6.789 -22.784  1.00 95.11           H  
ATOM   2896  CA  ILE B  25      -4.249   7.089 -20.654  1.00 95.11           C  
ATOM   2897  HA  ILE B  25      -3.358   7.068 -20.027  1.00 95.11           H  
ATOM   2898  C   ILE B  25      -5.370   6.432 -19.839  1.00 95.11           C  
ATOM   2899  CB  ILE B  25      -4.578   8.563 -20.977  1.00 95.11           C  
ATOM   2900  HB  ILE B  25      -5.383   8.584 -21.712  1.00 95.11           H  
ATOM   2901  O   ILE B  25      -5.192   6.179 -18.652  1.00 95.11           O  
ATOM   2902  CG1 ILE B  25      -3.339   9.263 -21.572  1.00 95.11           C  
ATOM   2903 HG12 ILE B  25      -2.898   8.631 -22.343  1.00 95.11           H  
ATOM   2904 HG13 ILE B  25      -2.589   9.404 -20.793  1.00 95.11           H  
ATOM   2905  CG2 ILE B  25      -5.049   9.327 -19.727  1.00 95.11           C  
ATOM   2906 HG21 ILE B  25      -5.972   8.905 -19.330  1.00 95.11           H  
ATOM   2907 HG22 ILE B  25      -5.255  10.374 -19.950  1.00 95.11           H  
ATOM   2908 HG23 ILE B  25      -4.295   9.275 -18.941  1.00 95.11           H  
ATOM   2909  CD1 ILE B  25      -3.655  10.613 -22.221  1.00 95.11           C  
ATOM   2910 HD11 ILE B  25      -2.765  10.966 -22.743  1.00 95.11           H  
ATOM   2911 HD12 ILE B  25      -3.933  11.350 -21.468  1.00 95.11           H  
ATOM   2912 HD13 ILE B  25      -4.464  10.503 -22.943  1.00 95.11           H  
ATOM   2913  N   ARG B  26      -6.496   6.084 -20.479  1.00 93.61           N  
ATOM   2914  H   ARG B  26      -6.569   6.275 -21.468  1.00 93.61           H  
ATOM   2915  CA  ARG B  26      -7.604   5.407 -19.788  1.00 93.61           C  
ATOM   2916  HA  ARG B  26      -7.902   6.011 -18.931  1.00 93.61           H  
ATOM   2917  C   ARG B  26      -7.188   4.061 -19.201  1.00 93.61           C  
ATOM   2918  CB  ARG B  26      -8.809   5.224 -20.714  1.00 93.61           C  
ATOM   2919  HB2 ARG B  26      -8.486   4.763 -21.647  1.00 93.61           H  
ATOM   2920  HB3 ARG B  26      -9.513   4.551 -20.224  1.00 93.61           H  
ATOM   2921  O   ARG B  26      -7.593   3.756 -18.089  1.00 93.61           O  
ATOM   2922  CG  ARG B  26      -9.529   6.550 -20.991  1.00 93.61           C  
ATOM   2923  HG2 ARG B  26      -9.785   7.019 -20.041  1.00 93.61           H  
ATOM   2924  HG3 ARG B  26      -8.879   7.224 -21.548  1.00 93.61           H  
ATOM   2925  CD  ARG B  26     -10.823   6.303 -21.775  1.00 93.61           C  
ATOM   2926  HD2 ARG B  26     -11.381   7.238 -21.835  1.00 93.61           H  
ATOM   2927  HD3 ARG B  26     -11.438   5.601 -21.213  1.00 93.61           H  
ATOM   2928  NE  ARG B  26     -10.555   5.749 -23.118  1.00 93.61           N  
ATOM   2929  HE  ARG B  26     -10.341   4.762 -23.143  1.00 93.61           H  
ATOM   2930  NH1 ARG B  26     -10.797   7.686 -24.325  1.00 93.61           N  
ATOM   2931 HH11 ARG B  26     -10.967   8.168 -23.454  1.00 93.61           H  
ATOM   2932 HH12 ARG B  26     -10.922   8.159 -25.209  1.00 93.61           H  
ATOM   2933  NH2 ARG B  26     -10.325   5.773 -25.381  1.00 93.61           N  
ATOM   2934 HH21 ARG B  26     -10.334   6.269 -26.261  1.00 93.61           H  
ATOM   2935 HH22 ARG B  26     -10.177   4.774 -25.360  1.00 93.61           H  
ATOM   2936  CZ  ARG B  26     -10.556   6.405 -24.263  1.00 93.61           C  
ATOM   2937  N   GLU B  27      -6.365   3.287 -19.906  1.00 93.76           N  
ATOM   2938  H   GLU B  27      -6.089   3.591 -20.829  1.00 93.76           H  
ATOM   2939  CA  GLU B  27      -5.824   2.019 -19.393  1.00 93.76           C  
ATOM   2940  HA  GLU B  27      -6.649   1.383 -19.070  1.00 93.76           H  
ATOM   2941  C   GLU B  27      -4.908   2.228 -18.168  1.00 93.76           C  
ATOM   2942  CB  GLU B  27      -5.067   1.290 -20.518  1.00 93.76           C  
ATOM   2943  HB2 GLU B  27      -4.329   1.973 -20.939  1.00 93.76           H  
ATOM   2944  HB3 GLU B  27      -4.537   0.438 -20.091  1.00 93.76           H  
ATOM   2945  O   GLU B  27      -4.952   1.464 -17.211  1.00 93.76           O  
ATOM   2946  CG  GLU B  27      -5.985   0.773 -21.644  1.00 93.76           C  
ATOM   2947  HG2 GLU B  27      -6.660   1.570 -21.956  1.00 93.76           H  
ATOM   2948  HG3 GLU B  27      -6.595  -0.040 -21.248  1.00 93.76           H  
ATOM   2949  CD  GLU B  27      -5.217   0.273 -22.882  1.00 93.76           C  
ATOM   2950  OE1 GLU B  27      -5.891   0.001 -23.911  1.00 93.76           O  
ATOM   2951  OE2 GLU B  27      -3.966   0.176 -22.823  1.00 93.76           O  
ATOM   2952  N   LEU B  28      -4.104   3.289 -18.139  1.00 94.63           N  
ATOM   2953  H   LEU B  28      -4.077   3.906 -18.939  1.00 94.63           H  
ATOM   2954  CA  LEU B  28      -3.225   3.576 -16.997  1.00 94.63           C  
ATOM   2955  HA  LEU B  28      -2.719   2.658 -16.695  1.00 94.63           H  
ATOM   2956  C   LEU B  28      -3.987   4.074 -15.756  1.00 94.63           C  
ATOM   2957  CB  LEU B  28      -2.180   4.606 -17.445  1.00 94.63           C  
ATOM   2958  HB2 LEU B  28      -2.698   5.435 -17.927  1.00 94.63           H  
ATOM   2959  HB3 LEU B  28      -1.674   5.004 -16.565  1.00 94.63           H  
ATOM   2960  O   LEU B  28      -3.599   3.774 -14.625  1.00 94.63           O  
ATOM   2961  CG  LEU B  28      -1.123   4.032 -18.403  1.00 94.63           C  
ATOM   2962  HG  LEU B  28      -1.598   3.459 -19.199  1.00 94.63           H  
ATOM   2963  CD1 LEU B  28      -0.354   5.188 -19.041  1.00 94.63           C  
ATOM   2964 HD11 LEU B  28       0.392   4.792 -19.730  1.00 94.63           H  
ATOM   2965 HD12 LEU B  28      -1.044   5.832 -19.586  1.00 94.63           H  
ATOM   2966 HD13 LEU B  28       0.148   5.764 -18.263  1.00 94.63           H  
ATOM   2967  CD2 LEU B  28      -0.142   3.124 -17.664  1.00 94.63           C  
ATOM   2968 HD21 LEU B  28       0.256   3.642 -16.791  1.00 94.63           H  
ATOM   2969 HD22 LEU B  28       0.698   2.869 -18.310  1.00 94.63           H  
ATOM   2970 HD23 LEU B  28      -0.637   2.209 -17.339  1.00 94.63           H  
ATOM   2971  N   GLU B  29      -5.064   4.834 -15.959  1.00 92.53           N  
ATOM   2972  H   GLU B  29      -5.260   5.115 -16.909  1.00 92.53           H  
ATOM   2973  CA  GLU B  29      -5.797   5.501 -14.874  1.00 92.53           C  
ATOM   2974  HA  GLU B  29      -5.144   5.629 -14.011  1.00 92.53           H  
ATOM   2975  C   GLU B  29      -7.019   4.703 -14.387  1.00 92.53           C  
ATOM   2976  CB  GLU B  29      -6.227   6.906 -15.345  1.00 92.53           C  
ATOM   2977  HB2 GLU B  29      -6.796   6.804 -16.269  1.00 92.53           H  
ATOM   2978  HB3 GLU B  29      -6.879   7.344 -14.589  1.00 92.53           H  
ATOM   2979  O   GLU B  29      -7.324   4.692 -13.197  1.00 92.53           O  
ATOM   2980  CG  GLU B  29      -5.036   7.861 -15.566  1.00 92.53           C  
ATOM   2981  HG2 GLU B  29      -4.500   7.965 -14.623  1.00 92.53           H  
ATOM   2982  HG3 GLU B  29      -4.352   7.417 -16.290  1.00 92.53           H  
ATOM   2983  CD  GLU B  29      -5.441   9.259 -16.077  1.00 92.53           C  
ATOM   2984  OE1 GLU B  29      -4.643  10.220 -15.902  1.00 92.53           O  
ATOM   2985  OE2 GLU B  29      -6.513   9.392 -16.706  1.00 92.53           O  
ATOM   2986  N   SER B  30      -7.741   4.040 -15.295  1.00 91.29           N  
ATOM   2987  H   SER B  30      -7.394   4.000 -16.243  1.00 91.29           H  
ATOM   2988  CA  SER B  30      -9.114   3.566 -15.051  1.00 91.29           C  
ATOM   2989  HA  SER B  30      -9.216   3.349 -13.988  1.00 91.29           H  
ATOM   2990  C   SER B  30      -9.467   2.253 -15.766  1.00 91.29           C  
ATOM   2991  CB  SER B  30     -10.121   4.688 -15.370  1.00 91.29           C  
ATOM   2992  HB2 SER B  30     -11.143   4.324 -15.271  1.00 91.29           H  
ATOM   2993  HB3 SER B  30      -9.982   5.492 -14.648  1.00 91.29           H  
ATOM   2994  O   SER B  30     -10.648   1.961 -15.963  1.00 91.29           O  
ATOM   2995  OG  SER B  30      -9.913   5.208 -16.674  1.00 91.29           O  
ATOM   2996  HG  SER B  30      -8.969   5.364 -16.753  1.00 91.29           H  
ATOM   2997  N   ASP B  31      -8.477   1.421 -16.127  1.00 94.47           N  
ATOM   2998  H   ASP B  31      -7.516   1.710 -16.013  1.00 94.47           H  
ATOM   2999  CA  ASP B  31      -8.763   0.096 -16.704  1.00 94.47           C  
ATOM   3000  HA  ASP B  31      -9.301   0.274 -17.635  1.00 94.47           H  
ATOM   3001  C   ASP B  31      -9.619  -0.730 -15.722  1.00 94.47           C  
ATOM   3002  CB  ASP B  31      -7.483  -0.678 -17.063  1.00 94.47           C  
ATOM   3003  HB2 ASP B  31      -7.129  -1.247 -16.203  1.00 94.47           H  
ATOM   3004  HB3 ASP B  31      -6.719   0.054 -17.322  1.00 94.47           H  
ATOM   3005  O   ASP B  31      -9.257  -0.823 -14.535  1.00 94.47           O  
ATOM   3006  CG  ASP B  31      -7.598  -1.603 -18.282  1.00 94.47           C  
ATOM   3007  OD1 ASP B  31      -8.720  -1.887 -18.745  1.00 94.47           O  
ATOM   3008  OD2 ASP B  31      -6.537  -2.028 -18.797  1.00 94.47           O  
ATOM   3009  N   PRO B  32     -10.751  -1.309 -16.167  1.00 97.18           N  
ATOM   3010  CA  PRO B  32     -11.556  -2.190 -15.337  1.00 97.18           C  
ATOM   3011  HA  PRO B  32     -11.797  -1.672 -14.409  1.00 97.18           H  
ATOM   3012  C   PRO B  32     -10.808  -3.489 -15.025  1.00 97.18           C  
ATOM   3013  CB  PRO B  32     -12.849  -2.445 -16.120  1.00 97.18           C  
ATOM   3014  HB2 PRO B  32     -12.814  -3.417 -16.613  1.00 97.18           H  
ATOM   3015  HB3 PRO B  32     -13.717  -2.374 -15.465  1.00 97.18           H  
ATOM   3016  O   PRO B  32     -10.259  -4.143 -15.916  1.00 97.18           O  
ATOM   3017  CG  PRO B  32     -12.893  -1.344 -17.173  1.00 97.18           C  
ATOM   3018  HG2 PRO B  32     -13.411  -1.664 -18.077  1.00 97.18           H  
ATOM   3019  HG3 PRO B  32     -13.361  -0.454 -16.752  1.00 97.18           H  
ATOM   3020  CD  PRO B  32     -11.423  -1.062 -17.434  1.00 97.18           C  
ATOM   3021  HD2 PRO B  32     -11.311  -0.031 -17.770  1.00 97.18           H  
ATOM   3022  HD3 PRO B  32     -11.055  -1.757 -18.189  1.00 97.18           H  
ATOM   3023  N   ILE B  33     -10.825  -3.901 -13.760  1.00 98.72           N  
ATOM   3024  H   ILE B  33     -11.322  -3.347 -13.077  1.00 98.72           H  
ATOM   3025  CA  ILE B  33     -10.154  -5.122 -13.300  1.00 98.72           C  
ATOM   3026  HA  ILE B  33      -9.481  -5.489 -14.075  1.00 98.72           H  
ATOM   3027  C   ILE B  33     -11.204  -6.210 -13.068  1.00 98.72           C  
ATOM   3028  CB  ILE B  33      -9.291  -4.815 -12.057  1.00 98.72           C  
ATOM   3029  HB  ILE B  33      -9.951  -4.452 -11.269  1.00 98.72           H  
ATOM   3030  O   ILE B  33     -12.151  -6.013 -12.314  1.00 98.72           O  
ATOM   3031  CG1 ILE B  33      -8.246  -3.700 -12.302  1.00 98.72           C  
ATOM   3032 HG12 ILE B  33      -8.763  -2.755 -12.464  1.00 98.72           H  
ATOM   3033 HG13 ILE B  33      -7.649  -3.583 -11.398  1.00 98.72           H  
ATOM   3034  CG2 ILE B  33      -8.602  -6.079 -11.521  1.00 98.72           C  
ATOM   3035 HG21 ILE B  33      -7.957  -6.518 -12.281  1.00 98.72           H  
ATOM   3036 HG22 ILE B  33      -9.344  -6.821 -11.226  1.00 98.72           H  
ATOM   3037 HG23 ILE B  33      -8.002  -5.829 -10.646  1.00 98.72           H  
ATOM   3038  CD1 ILE B  33      -7.286  -3.929 -13.479  1.00 98.72           C  
ATOM   3039 HD11 ILE B  33      -6.548  -3.127 -13.498  1.00 98.72           H  
ATOM   3040 HD12 ILE B  33      -7.832  -3.916 -14.422  1.00 98.72           H  
ATOM   3041 HD13 ILE B  33      -6.762  -4.879 -13.371  1.00 98.72           H  
ATOM   3042  N   ALA B  34     -11.065  -7.357 -13.723  1.00 98.69           N  
ATOM   3043  H   ALA B  34     -10.200  -7.516 -14.219  1.00 98.69           H  
ATOM   3044  CA  ALA B  34     -11.930  -8.512 -13.533  1.00 98.69           C  
ATOM   3045  HA  ALA B  34     -12.960  -8.174 -13.420  1.00 98.69           H  
ATOM   3046  C   ALA B  34     -11.538  -9.291 -12.271  1.00 98.69           C  
ATOM   3047  CB  ALA B  34     -11.855  -9.396 -14.782  1.00 98.69           C  
ATOM   3048  HB1 ALA B  34     -12.414 -10.316 -14.615  1.00 98.69           H  
ATOM   3049  HB2 ALA B  34     -12.282  -8.868 -15.635  1.00 98.69           H  
ATOM   3050  HB3 ALA B  34     -10.817  -9.656 -14.992  1.00 98.69           H  
ATOM   3051  O   ALA B  34     -10.361  -9.568 -12.040  1.00 98.69           O  
ATOM   3052  N   ILE B  35     -12.541  -9.692 -11.489  1.00 98.82           N  
ATOM   3053  H   ILE B  35     -13.476  -9.402 -11.737  1.00 98.82           H  
ATOM   3054  CA  ILE B  35     -12.416 -10.746 -10.479  1.00 98.82           C  
ATOM   3055  HA  ILE B  35     -11.387 -10.794 -10.121  1.00 98.82           H  
ATOM   3056  C   ILE B  35     -12.760 -12.062 -11.173  1.00 98.82           C  
ATOM   3057  CB  ILE B  35     -13.346 -10.483  -9.271  1.00 98.82           C  
ATOM   3058  HB  ILE B  35     -14.378 -10.458  -9.623  1.00 98.82           H  
ATOM   3059  O   ILE B  35     -13.901 -12.234 -11.603  1.00 98.82           O  
ATOM   3060  CG1 ILE B  35     -13.033  -9.121  -8.608  1.00 98.82           C  
ATOM   3061 HG12 ILE B  35     -12.028  -9.155  -8.189  1.00 98.82           H  
ATOM   3062 HG13 ILE B  35     -13.062  -8.333  -9.360  1.00 98.82           H  
ATOM   3063  CG2 ILE B  35     -13.205 -11.635  -8.255  1.00 98.82           C  
ATOM   3064 HG21 ILE B  35     -12.172 -11.709  -7.916  1.00 98.82           H  
ATOM   3065 HG22 ILE B  35     -13.493 -12.584  -8.708  1.00 98.82           H  
ATOM   3066 HG23 ILE B  35     -13.857 -11.476  -7.397  1.00 98.82           H  
ATOM   3067  CD1 ILE B  35     -13.999  -8.711  -7.490  1.00 98.82           C  
ATOM   3068 HD11 ILE B  35     -13.757  -7.699  -7.164  1.00 98.82           H  
ATOM   3069 HD12 ILE B  35     -15.024  -8.725  -7.860  1.00 98.82           H  
ATOM   3070 HD13 ILE B  35     -13.905  -9.378  -6.634  1.00 98.82           H  
ATOM   3071  N   VAL B  36     -11.803 -12.982 -11.285  1.00 98.33           N  
ATOM   3072  H   VAL B  36     -10.878 -12.749 -10.952  1.00 98.33           H  
ATOM   3073  CA  VAL B  36     -11.992 -14.253 -12.020  1.00 98.33           C  
ATOM   3074  HA  VAL B  36     -12.966 -14.242 -12.510  1.00 98.33           H  
ATOM   3075  C   VAL B  36     -12.036 -15.483 -11.124  1.00 98.33           C  
ATOM   3076  CB  VAL B  36     -10.961 -14.412 -13.148  1.00 98.33           C  
ATOM   3077  HB  VAL B  36     -11.149 -15.363 -13.646  1.00 98.33           H  
ATOM   3078  O   VAL B  36     -12.648 -16.485 -11.473  1.00 98.33           O  
ATOM   3079  CG1 VAL B  36     -11.183 -13.291 -14.171  1.00 98.33           C  
ATOM   3080 HG11 VAL B  36     -10.743 -12.356 -13.825  1.00 98.33           H  
ATOM   3081 HG12 VAL B  36     -10.730 -13.579 -15.119  1.00 98.33           H  
ATOM   3082 HG13 VAL B  36     -12.248 -13.154 -14.357  1.00 98.33           H  
ATOM   3083  CG2 VAL B  36      -9.511 -14.407 -12.643  1.00 98.33           C  
ATOM   3084 HG21 VAL B  36      -8.844 -14.589 -13.485  1.00 98.33           H  
ATOM   3085 HG22 VAL B  36      -9.257 -13.443 -12.202  1.00 98.33           H  
ATOM   3086 HG23 VAL B  36      -9.359 -15.203 -11.914  1.00 98.33           H  
ATOM   3087  N   GLY B  37     -11.475 -15.393  -9.921  1.00 98.63           N  
ATOM   3088  H   GLY B  37     -11.011 -14.529  -9.678  1.00 98.63           H  
ATOM   3089  CA  GLY B  37     -11.529 -16.446  -8.910  1.00 98.63           C  
ATOM   3090  HA2 GLY B  37     -10.636 -17.068  -8.963  1.00 98.63           H  
ATOM   3091  HA3 GLY B  37     -12.400 -17.080  -9.074  1.00 98.63           H  
ATOM   3092  C   GLY B  37     -11.597 -15.861  -7.513  1.00 98.63           C  
ATOM   3093  O   GLY B  37     -11.192 -14.722  -7.286  1.00 98.63           O  
ATOM   3094  N   MET B  38     -12.130 -16.632  -6.570  1.00 98.83           N  
ATOM   3095  H   MET B  38     -12.401 -17.575  -6.808  1.00 98.83           H  
ATOM   3096  CA  MET B  38     -12.255 -16.223  -5.172  1.00 98.83           C  
ATOM   3097  HA  MET B  38     -11.452 -15.523  -4.937  1.00 98.83           H  
ATOM   3098  C   MET B  38     -12.132 -17.438  -4.254  1.00 98.83           C  
ATOM   3099  CB  MET B  38     -13.605 -15.534  -4.908  1.00 98.83           C  
ATOM   3100  HB2 MET B  38     -14.391 -16.288  -4.942  1.00 98.83           H  
ATOM   3101  HB3 MET B  38     -13.583 -15.113  -3.902  1.00 98.83           H  
ATOM   3102  O   MET B  38     -12.567 -18.529  -4.612  1.00 98.83           O  
ATOM   3103  CG  MET B  38     -13.970 -14.423  -5.900  1.00 98.83           C  
ATOM   3104  HG2 MET B  38     -14.137 -14.864  -6.882  1.00 98.83           H  
ATOM   3105  HG3 MET B  38     -13.129 -13.734  -5.979  1.00 98.83           H  
ATOM   3106  SD  MET B  38     -15.436 -13.453  -5.456  1.00 98.83           S  
ATOM   3107  CE  MET B  38     -16.745 -14.706  -5.546  1.00 98.83           C  
ATOM   3108  HE1 MET B  38     -16.821 -15.093  -6.562  1.00 98.83           H  
ATOM   3109  HE2 MET B  38     -16.529 -15.524  -4.859  1.00 98.83           H  
ATOM   3110  HE3 MET B  38     -17.696 -14.255  -5.264  1.00 98.83           H  
ATOM   3111  N   ALA B  39     -11.615 -17.256  -3.048  1.00 98.89           N  
ATOM   3112  H   ALA B  39     -11.224 -16.352  -2.823  1.00 98.89           H  
ATOM   3113  CA  ALA B  39     -11.659 -18.251  -1.983  1.00 98.89           C  
ATOM   3114  HA  ALA B  39     -12.516 -18.909  -2.130  1.00 98.89           H  
ATOM   3115  C   ALA B  39     -11.815 -17.565  -0.633  1.00 98.89           C  
ATOM   3116  CB  ALA B  39     -10.377 -19.083  -1.998  1.00 98.89           C  
ATOM   3117  HB1 ALA B  39      -9.531 -18.433  -1.776  1.00 98.89           H  
ATOM   3118  HB2 ALA B  39     -10.423 -19.866  -1.241  1.00 98.89           H  
ATOM   3119  HB3 ALA B  39     -10.233 -19.537  -2.978  1.00 98.89           H  
ATOM   3120  O   ALA B  39     -11.354 -16.439  -0.448  1.00 98.89           O  
ATOM   3121  N   CYS B  40     -12.440 -18.248   0.319  1.00 98.87           N  
ATOM   3122  H   CYS B  40     -12.780 -19.183   0.146  1.00 98.87           H  
ATOM   3123  CA  CYS B  40     -12.497 -17.776   1.690  1.00 98.87           C  
ATOM   3124  HA  CYS B  40     -11.534 -17.323   1.924  1.00 98.87           H  
ATOM   3125  C   CYS B  40     -12.694 -18.926   2.674  1.00 98.87           C  
ATOM   3126  CB  CYS B  40     -13.592 -16.703   1.840  1.00 98.87           C  
ATOM   3127  HB2 CYS B  40     -13.623 -16.375   2.879  1.00 98.87           H  
ATOM   3128  HB3 CYS B  40     -13.326 -15.842   1.226  1.00 98.87           H  
ATOM   3129  O   CYS B  40     -13.297 -19.945   2.339  1.00 98.87           O  
ATOM   3130  SG  CYS B  40     -15.232 -17.315   1.344  1.00 98.87           S  
ATOM   3131  HG  CYS B  40     -15.921 -16.219   1.674  1.00 98.87           H  
ATOM   3132  N   ARG B  41     -12.229 -18.712   3.906  1.00 98.80           N  
ATOM   3133  H   ARG B  41     -11.733 -17.848   4.068  1.00 98.80           H  
ATOM   3134  CA  ARG B  41     -12.726 -19.419   5.088  1.00 98.80           C  
ATOM   3135  HA  ARG B  41     -13.607 -19.992   4.799  1.00 98.80           H  
ATOM   3136  C   ARG B  41     -13.157 -18.391   6.110  1.00 98.80           C  
ATOM   3137  CB  ARG B  41     -11.714 -20.400   5.686  1.00 98.80           C  
ATOM   3138  HB2 ARG B  41     -10.796 -19.882   5.967  1.00 98.80           H  
ATOM   3139  HB3 ARG B  41     -12.151 -20.834   6.585  1.00 98.80           H  
ATOM   3140  O   ARG B  41     -12.386 -17.485   6.431  1.00 98.80           O  
ATOM   3141  CG  ARG B  41     -11.398 -21.529   4.707  1.00 98.80           C  
ATOM   3142  HG2 ARG B  41     -10.842 -21.128   3.860  1.00 98.80           H  
ATOM   3143  HG3 ARG B  41     -12.324 -21.973   4.343  1.00 98.80           H  
ATOM   3144  CD  ARG B  41     -10.567 -22.606   5.392  1.00 98.80           C  
ATOM   3145  HD2 ARG B  41     -11.145 -23.061   6.196  1.00 98.80           H  
ATOM   3146  HD3 ARG B  41      -9.679 -22.137   5.816  1.00 98.80           H  
ATOM   3147  NE  ARG B  41     -10.191 -23.632   4.408  1.00 98.80           N  
ATOM   3148  HE  ARG B  41     -10.831 -23.809   3.647  1.00 98.80           H  
ATOM   3149  NH1 ARG B  41      -8.118 -24.108   5.242  1.00 98.80           N  
ATOM   3150 HH11 ARG B  41      -8.294 -23.611   6.104  1.00 98.80           H  
ATOM   3151 HH12 ARG B  41      -7.256 -24.612   5.091  1.00 98.80           H  
ATOM   3152  NH2 ARG B  41      -8.742 -25.019   3.330  1.00 98.80           N  
ATOM   3153 HH21 ARG B  41      -7.807 -25.401   3.356  1.00 98.80           H  
ATOM   3154 HH22 ARG B  41      -9.226 -24.957   2.445  1.00 98.80           H  
ATOM   3155  CZ  ARG B  41      -9.034 -24.250   4.333  1.00 98.80           C  
ATOM   3156  N   LEU B  42     -14.395 -18.501   6.570  1.00 98.87           N  
ATOM   3157  H   LEU B  42     -14.911 -19.337   6.334  1.00 98.87           H  
ATOM   3158  CA  LEU B  42     -15.032 -17.541   7.468  1.00 98.87           C  
ATOM   3159  HA  LEU B  42     -14.250 -16.955   7.952  1.00 98.87           H  
ATOM   3160  C   LEU B  42     -15.794 -18.288   8.583  1.00 98.87           C  
ATOM   3161  CB  LEU B  42     -15.931 -16.580   6.652  1.00 98.87           C  
ATOM   3162  HB2 LEU B  42     -16.451 -15.902   7.328  1.00 98.87           H  
ATOM   3163  HB3 LEU B  42     -16.697 -17.168   6.147  1.00 98.87           H  
ATOM   3164  O   LEU B  42     -16.049 -19.491   8.461  1.00 98.87           O  
ATOM   3165  CG  LEU B  42     -15.200 -15.736   5.587  1.00 98.87           C  
ATOM   3166  HG  LEU B  42     -14.581 -16.383   4.965  1.00 98.87           H  
ATOM   3167  CD1 LEU B  42     -16.207 -15.056   4.663  1.00 98.87           C  
ATOM   3168 HD11 LEU B  42     -16.777 -15.823   4.139  1.00 98.87           H  
ATOM   3169 HD12 LEU B  42     -16.885 -14.424   5.236  1.00 98.87           H  
ATOM   3170 HD13 LEU B  42     -15.680 -14.450   3.926  1.00 98.87           H  
ATOM   3171  CD2 LEU B  42     -14.317 -14.650   6.199  1.00 98.87           C  
ATOM   3172 HD21 LEU B  42     -14.929 -13.922   6.729  1.00 98.87           H  
ATOM   3173 HD22 LEU B  42     -13.753 -14.153   5.410  1.00 98.87           H  
ATOM   3174 HD23 LEU B  42     -13.608 -15.103   6.893  1.00 98.87           H  
ATOM   3175  N   PRO B  43     -16.148 -17.607   9.686  1.00 98.55           N  
ATOM   3176  CA  PRO B  43     -16.850 -18.212  10.813  1.00 98.55           C  
ATOM   3177  HA  PRO B  43     -16.187 -18.952  11.262  1.00 98.55           H  
ATOM   3178  C   PRO B  43     -18.170 -18.893  10.427  1.00 98.55           C  
ATOM   3179  CB  PRO B  43     -17.069 -17.078  11.818  1.00 98.55           C  
ATOM   3180  HB2 PRO B  43     -17.051 -17.443  12.845  1.00 98.55           H  
ATOM   3181  HB3 PRO B  43     -18.009 -16.567  11.610  1.00 98.55           H  
ATOM   3182  O   PRO B  43     -18.772 -18.608   9.394  1.00 98.55           O  
ATOM   3183  CG  PRO B  43     -15.903 -16.135  11.523  1.00 98.55           C  
ATOM   3184  HG2 PRO B  43     -16.109 -15.111  11.834  1.00 98.55           H  
ATOM   3185  HG3 PRO B  43     -14.993 -16.510  11.991  1.00 98.55           H  
ATOM   3186  CD  PRO B  43     -15.771 -16.241  10.010  1.00 98.55           C  
ATOM   3187  HD2 PRO B  43     -16.459 -15.548   9.526  1.00 98.55           H  
ATOM   3188  HD3 PRO B  43     -14.746 -16.021   9.713  1.00 98.55           H  
ATOM   3189  N   GLY B  44     -18.633 -19.805  11.285  1.00 97.67           N  
ATOM   3190  H   GLY B  44     -18.126 -19.924  12.150  1.00 97.67           H  
ATOM   3191  CA  GLY B  44     -19.871 -20.570  11.096  1.00 97.67           C  
ATOM   3192  HA2 GLY B  44     -20.711 -19.895  10.931  1.00 97.67           H  
ATOM   3193  HA3 GLY B  44     -20.072 -21.102  12.026  1.00 97.67           H  
ATOM   3194  C   GLY B  44     -19.825 -21.619   9.975  1.00 97.67           C  
ATOM   3195  O   GLY B  44     -20.868 -21.954   9.402  1.00 97.67           O  
ATOM   3196  N   GLY B  45     -18.633 -22.160   9.701  1.00 96.76           N  
ATOM   3197  H   GLY B  45     -17.823 -21.785  10.173  1.00 96.76           H  
ATOM   3198  CA  GLY B  45     -18.415 -23.283   8.781  1.00 96.76           C  
ATOM   3199  HA2 GLY B  45     -17.461 -23.753   9.018  1.00 96.76           H  
ATOM   3200  HA3 GLY B  45     -19.202 -24.025   8.911  1.00 96.76           H  
ATOM   3201  C   GLY B  45     -18.372 -22.884   7.306  1.00 96.76           C  
ATOM   3202  O   GLY B  45     -18.675 -23.704   6.443  1.00 96.76           O  
ATOM   3203  N   VAL B  46     -18.049 -21.624   7.009  1.00 98.44           N  
ATOM   3204  H   VAL B  46     -17.758 -21.005   7.751  1.00 98.44           H  
ATOM   3205  CA  VAL B  46     -17.898 -21.146   5.633  1.00 98.44           C  
ATOM   3206  HA  VAL B  46     -18.657 -21.608   5.003  1.00 98.44           H  
ATOM   3207  C   VAL B  46     -16.522 -21.561   5.119  1.00 98.44           C  
ATOM   3208  CB  VAL B  46     -18.093 -19.623   5.579  1.00 98.44           C  
ATOM   3209  HB  VAL B  46     -17.453 -19.169   6.336  1.00 98.44           H  
ATOM   3210  O   VAL B  46     -15.513 -21.034   5.579  1.00 98.44           O  
ATOM   3211  CG1 VAL B  46     -17.724 -19.029   4.217  1.00 98.44           C  
ATOM   3212 HG11 VAL B  46     -16.656 -19.138   4.024  1.00 98.44           H  
ATOM   3213 HG12 VAL B  46     -18.284 -19.526   3.425  1.00 98.44           H  
ATOM   3214 HG13 VAL B  46     -17.956 -17.964   4.221  1.00 98.44           H  
ATOM   3215  CG2 VAL B  46     -19.543 -19.240   5.897  1.00 98.44           C  
ATOM   3216 HG21 VAL B  46     -19.648 -18.155   5.886  1.00 98.44           H  
ATOM   3217 HG22 VAL B  46     -19.811 -19.592   6.893  1.00 98.44           H  
ATOM   3218 HG23 VAL B  46     -20.220 -19.677   5.163  1.00 98.44           H  
ATOM   3219  N   MET B  47     -16.489 -22.478   4.150  1.00 97.16           N  
ATOM   3220  H   MET B  47     -17.356 -22.914   3.869  1.00 97.16           H  
ATOM   3221  CA  MET B  47     -15.257 -23.014   3.548  1.00 97.16           C  
ATOM   3222  HA  MET B  47     -14.392 -22.608   4.073  1.00 97.16           H  
ATOM   3223  C   MET B  47     -15.087 -22.614   2.075  1.00 97.16           C  
ATOM   3224  CB  MET B  47     -15.243 -24.543   3.713  1.00 97.16           C  
ATOM   3225  HB2 MET B  47     -14.381 -24.962   3.194  1.00 97.16           H  
ATOM   3226  HB3 MET B  47     -16.146 -24.960   3.267  1.00 97.16           H  
ATOM   3227  O   MET B  47     -14.144 -23.032   1.406  1.00 97.16           O  
ATOM   3228  CG  MET B  47     -15.173 -24.963   5.186  1.00 97.16           C  
ATOM   3229  HG2 MET B  47     -15.322 -26.041   5.256  1.00 97.16           H  
ATOM   3230  HG3 MET B  47     -15.984 -24.486   5.736  1.00 97.16           H  
ATOM   3231  SD  MET B  47     -13.607 -24.544   5.994  1.00 97.16           S  
ATOM   3232  CE  MET B  47     -12.619 -25.995   5.543  1.00 97.16           C  
ATOM   3233  HE1 MET B  47     -13.084 -26.888   5.961  1.00 97.16           H  
ATOM   3234  HE2 MET B  47     -11.620 -25.893   5.965  1.00 97.16           H  
ATOM   3235  HE3 MET B  47     -12.552 -26.081   4.459  1.00 97.16           H  
ATOM   3236  N   SER B  48     -16.031 -21.840   1.539  1.00 97.86           N  
ATOM   3237  H   SER B  48     -16.795 -21.542   2.129  1.00 97.86           H  
ATOM   3238  CA  SER B  48     -16.045 -21.400   0.149  1.00 97.86           C  
ATOM   3239  HA  SER B  48     -15.023 -21.153  -0.138  1.00 97.86           H  
ATOM   3240  C   SER B  48     -16.939 -20.166  -0.038  1.00 97.86           C  
ATOM   3241  CB  SER B  48     -16.554 -22.546  -0.734  1.00 97.86           C  
ATOM   3242  HB2 SER B  48     -16.440 -22.270  -1.783  1.00 97.86           H  
ATOM   3243  HB3 SER B  48     -15.965 -23.444  -0.550  1.00 97.86           H  
ATOM   3244  O   SER B  48     -17.798 -19.889   0.807  1.00 97.86           O  
ATOM   3245  OG  SER B  48     -17.917 -22.821  -0.485  1.00 97.86           O  
ATOM   3246  HG  SER B  48     -17.991 -23.308   0.339  1.00 97.86           H  
ATOM   3247  N   PRO B  49     -16.818 -19.449  -1.172  1.00 98.72           N  
ATOM   3248  CA  PRO B  49     -17.751 -18.377  -1.517  1.00 98.72           C  
ATOM   3249  HA  PRO B  49     -17.657 -17.582  -0.777  1.00 98.72           H  
ATOM   3250  C   PRO B  49     -19.219 -18.830  -1.575  1.00 98.72           C  
ATOM   3251  CB  PRO B  49     -17.278 -17.861  -2.880  1.00 98.72           C  
ATOM   3252  HB2 PRO B  49     -17.762 -18.416  -3.683  1.00 98.72           H  
ATOM   3253  HB3 PRO B  49     -17.468 -16.793  -2.992  1.00 98.72           H  
ATOM   3254  O   PRO B  49     -20.113 -18.050  -1.250  1.00 98.72           O  
ATOM   3255  CG  PRO B  49     -15.783 -18.180  -2.882  1.00 98.72           C  
ATOM   3256  HG2 PRO B  49     -15.388 -18.269  -3.894  1.00 98.72           H  
ATOM   3257  HG3 PRO B  49     -15.240 -17.420  -2.319  1.00 98.72           H  
ATOM   3258  CD  PRO B  49     -15.730 -19.511  -2.139  1.00 98.72           C  
ATOM   3259  HD2 PRO B  49     -15.906 -20.328  -2.838  1.00 98.72           H  
ATOM   3260  HD3 PRO B  49     -14.761 -19.625  -1.652  1.00 98.72           H  
ATOM   3261  N   ASP B  50     -19.497 -20.071  -1.981  1.00 97.64           N  
ATOM   3262  H   ASP B  50     -18.745 -20.684  -2.262  1.00 97.64           H  
ATOM   3263  CA  ASP B  50     -20.866 -20.604  -2.054  1.00 97.64           C  
ATOM   3264  HA  ASP B  50     -21.518 -19.866  -2.522  1.00 97.64           H  
ATOM   3265  C   ASP B  50     -21.441 -20.891  -0.661  1.00 97.64           C  
ATOM   3266  CB  ASP B  50     -20.889 -21.860  -2.934  1.00 97.64           C  
ATOM   3267  HB2 ASP B  50     -21.904 -22.257  -2.962  1.00 97.64           H  
ATOM   3268  HB3 ASP B  50     -20.238 -22.618  -2.497  1.00 97.64           H  
ATOM   3269  O   ASP B  50     -22.626 -20.658  -0.410  1.00 97.64           O  
ATOM   3270  CG  ASP B  50     -20.444 -21.546  -4.364  1.00 97.64           C  
ATOM   3271  OD1 ASP B  50     -21.000 -20.585  -4.947  1.00 97.64           O  
ATOM   3272  OD2 ASP B  50     -19.498 -22.217  -4.833  1.00 97.64           O  
ATOM   3273  N   ASP B  51     -20.600 -21.318   0.284  1.00 98.26           N  
ATOM   3274  H   ASP B  51     -19.644 -21.519   0.025  1.00 98.26           H  
ATOM   3275  CA  ASP B  51     -20.996 -21.436   1.690  1.00 98.26           C  
ATOM   3276  HA  ASP B  51     -21.922 -22.009   1.746  1.00 98.26           H  
ATOM   3277  C   ASP B  51     -21.273 -20.065   2.311  1.00 98.26           C  
ATOM   3278  CB  ASP B  51     -19.931 -22.177   2.504  1.00 98.26           C  
ATOM   3279  HB2 ASP B  51     -20.270 -22.247   3.537  1.00 98.26           H  
ATOM   3280  HB3 ASP B  51     -19.000 -21.610   2.487  1.00 98.26           H  
ATOM   3281  O   ASP B  51     -22.250 -19.920   3.048  1.00 98.26           O  
ATOM   3282  CG  ASP B  51     -19.680 -23.586   1.985  1.00 98.26           C  
ATOM   3283  OD1 ASP B  51     -20.668 -24.259   1.611  1.00 98.26           O  
ATOM   3284  OD2 ASP B  51     -18.486 -23.954   1.916  1.00 98.26           O  
ATOM   3285  N   LEU B  52     -20.465 -19.050   1.971  1.00 98.74           N  
ATOM   3286  H   LEU B  52     -19.665 -19.252   1.388  1.00 98.74           H  
ATOM   3287  CA  LEU B  52     -20.708 -17.669   2.392  1.00 98.74           C  
ATOM   3288  HA  LEU B  52     -20.747 -17.648   3.481  1.00 98.74           H  
ATOM   3289  C   LEU B  52     -22.058 -17.179   1.869  1.00 98.74           C  
ATOM   3290  CB  LEU B  52     -19.574 -16.743   1.907  1.00 98.74           C  
ATOM   3291  HB2 LEU B  52     -19.509 -16.797   0.820  1.00 98.74           H  
ATOM   3292  HB3 LEU B  52     -18.622 -17.093   2.305  1.00 98.74           H  
ATOM   3293  O   LEU B  52     -22.838 -16.619   2.636  1.00 98.74           O  
ATOM   3294  CG  LEU B  52     -19.779 -15.264   2.296  1.00 98.74           C  
ATOM   3295  HG  LEU B  52     -20.690 -14.884   1.832  1.00 98.74           H  
ATOM   3296  CD1 LEU B  52     -19.887 -15.067   3.807  1.00 98.74           C  
ATOM   3297 HD11 LEU B  52     -19.068 -15.572   4.319  1.00 98.74           H  
ATOM   3298 HD12 LEU B  52     -20.834 -15.467   4.170  1.00 98.74           H  
ATOM   3299 HD13 LEU B  52     -19.855 -14.001   4.035  1.00 98.74           H  
ATOM   3300  CD2 LEU B  52     -18.617 -14.426   1.765  1.00 98.74           C  
ATOM   3301 HD21 LEU B  52     -18.744 -13.383   2.053  1.00 98.74           H  
ATOM   3302 HD22 LEU B  52     -17.670 -14.795   2.158  1.00 98.74           H  
ATOM   3303 HD23 LEU B  52     -18.610 -14.485   0.677  1.00 98.74           H  
ATOM   3304  N   TRP B  53     -22.342 -17.417   0.583  1.00 98.49           N  
ATOM   3305  H   TRP B  53     -21.645 -17.873   0.012  1.00 98.49           H  
ATOM   3306  CA  TRP B  53     -23.621 -17.053  -0.020  1.00 98.49           C  
ATOM   3307  HA  TRP B  53     -23.755 -15.975   0.067  1.00 98.49           H  
ATOM   3308  C   TRP B  53     -24.794 -17.708   0.710  1.00 98.49           C  
ATOM   3309  CB  TRP B  53     -23.660 -17.415  -1.506  1.00 98.49           C  
ATOM   3310  HB2 TRP B  53     -23.438 -18.474  -1.635  1.00 98.49           H  
ATOM   3311  HB3 TRP B  53     -22.896 -16.845  -2.035  1.00 98.49           H  
ATOM   3312  O   TRP B  53     -25.715 -17.009   1.128  1.00 98.49           O  
ATOM   3313  CG  TRP B  53     -25.000 -17.123  -2.101  1.00 98.49           C  
ATOM   3314  CD1 TRP B  53     -25.875 -18.039  -2.572  1.00 98.49           C  
ATOM   3315  HD1 TRP B  53     -25.679 -19.098  -2.653  1.00 98.49           H  
ATOM   3316  CD2 TRP B  53     -25.688 -15.839  -2.175  1.00 98.49           C  
ATOM   3317  CE2 TRP B  53     -27.007 -16.059  -2.673  1.00 98.49           C  
ATOM   3318  CE3 TRP B  53     -25.332 -14.513  -1.843  1.00 98.49           C  
ATOM   3319  HE3 TRP B  53     -24.341 -14.306  -1.467  1.00 98.49           H  
ATOM   3320  NE1 TRP B  53     -27.058 -17.414  -2.914  1.00 98.49           N  
ATOM   3321  HE1 TRP B  53     -27.836 -17.896  -3.341  1.00 98.49           H  
ATOM   3322  CH2 TRP B  53     -27.547 -13.714  -2.471  1.00 98.49           C  
ATOM   3323  HH2 TRP B  53     -28.241 -12.890  -2.553  1.00 98.49           H  
ATOM   3324  CZ2 TRP B  53     -27.935 -15.019  -2.819  1.00 98.49           C  
ATOM   3325  HZ2 TRP B  53     -28.929 -15.216  -3.193  1.00 98.49           H  
ATOM   3326  CZ3 TRP B  53     -26.252 -13.463  -1.993  1.00 98.49           C  
ATOM   3327  HZ3 TRP B  53     -25.965 -12.453  -1.737  1.00 98.49           H  
ATOM   3328  N   ARG B  54     -24.732 -19.027   0.938  1.00 97.99           N  
ATOM   3329  H   ARG B  54     -23.942 -19.534   0.565  1.00 97.99           H  
ATOM   3330  CA  ARG B  54     -25.761 -19.755   1.697  1.00 97.99           C  
ATOM   3331  HA  ARG B  54     -26.713 -19.668   1.174  1.00 97.99           H  
ATOM   3332  C   ARG B  54     -25.984 -19.143   3.072  1.00 97.99           C  
ATOM   3333  CB  ARG B  54     -25.367 -21.229   1.853  1.00 97.99           C  
ATOM   3334  HB2 ARG B  54     -25.289 -21.486   2.910  1.00 97.99           H  
ATOM   3335  HB3 ARG B  54     -24.389 -21.398   1.402  1.00 97.99           H  
ATOM   3336  O   ARG B  54     -27.121 -18.893   3.450  1.00 97.99           O  
ATOM   3337  CG  ARG B  54     -26.403 -22.149   1.203  1.00 97.99           C  
ATOM   3338  HG2 ARG B  54     -26.402 -21.988   0.125  1.00 97.99           H  
ATOM   3339  HG3 ARG B  54     -27.394 -21.920   1.594  1.00 97.99           H  
ATOM   3340  CD  ARG B  54     -26.078 -23.614   1.497  1.00 97.99           C  
ATOM   3341  HD2 ARG B  54     -26.797 -24.233   0.960  1.00 97.99           H  
ATOM   3342  HD3 ARG B  54     -26.204 -23.783   2.566  1.00 97.99           H  
ATOM   3343  NE  ARG B  54     -24.698 -23.965   1.091  1.00 97.99           N  
ATOM   3344  HE  ARG B  54     -24.092 -23.209   0.803  1.00 97.99           H  
ATOM   3345  NH1 ARG B  54     -24.880 -26.221   1.364  1.00 97.99           N  
ATOM   3346 HH11 ARG B  54     -25.848 -26.077   1.612  1.00 97.99           H  
ATOM   3347 HH12 ARG B  54     -24.460 -27.139   1.320  1.00 97.99           H  
ATOM   3348  NH2 ARG B  54     -22.928 -25.373   0.749  1.00 97.99           N  
ATOM   3349 HH21 ARG B  54     -22.517 -26.295   0.781  1.00 97.99           H  
ATOM   3350 HH22 ARG B  54     -22.239 -24.639   0.830  1.00 97.99           H  
ATOM   3351  CZ  ARG B  54     -24.170 -25.171   1.065  1.00 97.99           C  
ATOM   3352  N   MET B  55     -24.903 -18.864   3.798  1.00 97.78           N  
ATOM   3353  H   MET B  55     -23.996 -19.082   3.411  1.00 97.78           H  
ATOM   3354  CA  MET B  55     -24.982 -18.280   5.131  1.00 97.78           C  
ATOM   3355  HA  MET B  55     -25.560 -18.951   5.766  1.00 97.78           H  
ATOM   3356  C   MET B  55     -25.713 -16.930   5.122  1.00 97.78           C  
ATOM   3357  CB  MET B  55     -23.568 -18.157   5.712  1.00 97.78           C  
ATOM   3358  HB2 MET B  55     -22.938 -17.579   5.035  1.00 97.78           H  
ATOM   3359  HB3 MET B  55     -23.135 -19.150   5.825  1.00 97.78           H  
ATOM   3360  O   MET B  55     -26.634 -16.739   5.916  1.00 97.78           O  
ATOM   3361  CG  MET B  55     -23.587 -17.458   7.071  1.00 97.78           C  
ATOM   3362  HG2 MET B  55     -24.013 -16.461   6.960  1.00 97.78           H  
ATOM   3363  HG3 MET B  55     -24.215 -18.021   7.761  1.00 97.78           H  
ATOM   3364  SD  MET B  55     -21.955 -17.249   7.797  1.00 97.78           S  
ATOM   3365  CE  MET B  55     -22.021 -18.546   9.043  1.00 97.78           C  
ATOM   3366  HE1 MET B  55     -21.965 -19.523   8.565  1.00 97.78           H  
ATOM   3367  HE2 MET B  55     -22.934 -18.451   9.630  1.00 97.78           H  
ATOM   3368  HE3 MET B  55     -21.161 -18.398   9.697  1.00 97.78           H  
ATOM   3369  N   VAL B  56     -25.329 -16.000   4.240  1.00 98.26           N  
ATOM   3370  H   VAL B  56     -24.579 -16.213   3.598  1.00 98.26           H  
ATOM   3371  CA  VAL B  56     -25.935 -14.657   4.220  1.00 98.26           C  
ATOM   3372  HA  VAL B  56     -26.034 -14.322   5.253  1.00 98.26           H  
ATOM   3373  C   VAL B  56     -27.354 -14.668   3.650  1.00 98.26           C  
ATOM   3374  CB  VAL B  56     -25.057 -13.611   3.506  1.00 98.26           C  
ATOM   3375  HB  VAL B  56     -25.551 -12.644   3.593  1.00 98.26           H  
ATOM   3376  O   VAL B  56     -28.211 -13.950   4.159  1.00 98.26           O  
ATOM   3377  CG1 VAL B  56     -23.691 -13.479   4.191  1.00 98.26           C  
ATOM   3378 HG11 VAL B  56     -23.126 -12.672   3.726  1.00 98.26           H  
ATOM   3379 HG12 VAL B  56     -23.830 -13.248   5.247  1.00 98.26           H  
ATOM   3380 HG13 VAL B  56     -23.125 -14.407   4.099  1.00 98.26           H  
ATOM   3381  CG2 VAL B  56     -24.841 -13.886   2.014  1.00 98.26           C  
ATOM   3382 HG21 VAL B  56     -25.791 -13.886   1.480  1.00 98.26           H  
ATOM   3383 HG22 VAL B  56     -24.360 -14.855   1.878  1.00 98.26           H  
ATOM   3384 HG23 VAL B  56     -24.204 -13.115   1.580  1.00 98.26           H  
ATOM   3385  N   ALA B  57     -27.635 -15.508   2.648  1.00 97.40           N  
ATOM   3386  H   ALA B  57     -26.890 -16.070   2.261  1.00 97.40           H  
ATOM   3387  CA  ALA B  57     -28.962 -15.642   2.049  1.00 97.40           C  
ATOM   3388  HA  ALA B  57     -29.334 -14.651   1.791  1.00 97.40           H  
ATOM   3389  C   ALA B  57     -29.974 -16.275   3.020  1.00 97.40           C  
ATOM   3390  CB  ALA B  57     -28.833 -16.461   0.760  1.00 97.40           C  
ATOM   3391  HB1 ALA B  57     -28.470 -17.463   0.986  1.00 97.40           H  
ATOM   3392  HB2 ALA B  57     -28.135 -15.972   0.081  1.00 97.40           H  
ATOM   3393  HB3 ALA B  57     -29.806 -16.533   0.273  1.00 97.40           H  
ATOM   3394  O   ALA B  57     -31.126 -15.853   3.072  1.00 97.40           O  
ATOM   3395  N   GLU B  58     -29.539 -17.243   3.834  1.00 96.62           N  
ATOM   3396  H   GLU B  58     -28.603 -17.600   3.703  1.00 96.62           H  
ATOM   3397  CA  GLU B  58     -30.349 -17.841   4.905  1.00 96.62           C  
ATOM   3398  HA  GLU B  58     -31.360 -18.008   4.534  1.00 96.62           H  
ATOM   3399  C   GLU B  58     -30.480 -16.927   6.139  1.00 96.62           C  
ATOM   3400  CB  GLU B  58     -29.750 -19.203   5.310  1.00 96.62           C  
ATOM   3401  HB2 GLU B  58     -28.701 -19.058   5.568  1.00 96.62           H  
ATOM   3402  HB3 GLU B  58     -30.265 -19.566   6.200  1.00 96.62           H  
ATOM   3403  O   GLU B  58     -31.201 -17.266   7.079  1.00 96.62           O  
ATOM   3404  CG  GLU B  58     -29.880 -20.289   4.224  1.00 96.62           C  
ATOM   3405  HG2 GLU B  58     -30.936 -20.535   4.112  1.00 96.62           H  
ATOM   3406  HG3 GLU B  58     -29.535 -19.896   3.268  1.00 96.62           H  
ATOM   3407  CD  GLU B  58     -29.094 -21.578   4.547  1.00 96.62           C  
ATOM   3408  OE1 GLU B  58     -28.987 -22.439   3.640  1.00 96.62           O  
ATOM   3409  OE2 GLU B  58     -28.602 -21.741   5.693  1.00 96.62           O  
ATOM   3410  N   GLY B  59     -29.781 -15.785   6.172  1.00 97.20           N  
ATOM   3411  H   GLY B  59     -29.245 -15.527   5.356  1.00 97.20           H  
ATOM   3412  CA  GLY B  59     -29.753 -14.890   7.330  1.00 97.20           C  
ATOM   3413  HA2 GLY B  59     -30.768 -14.581   7.576  1.00 97.20           H  
ATOM   3414  HA3 GLY B  59     -29.167 -14.008   7.071  1.00 97.20           H  
ATOM   3415  C   GLY B  59     -29.126 -15.539   8.569  1.00 97.20           C  
ATOM   3416  O   GLY B  59     -29.531 -15.253   9.696  1.00 97.20           O  
ATOM   3417  N   ARG B  60     -28.169 -16.454   8.373  1.00 97.67           N  
ATOM   3418  H   ARG B  60     -27.851 -16.604   7.426  1.00 97.67           H  
ATOM   3419  CA  ARG B  60     -27.504 -17.171   9.462  1.00 97.67           C  
ATOM   3420  HA  ARG B  60     -28.264 -17.429  10.200  1.00 97.67           H  
ATOM   3421  C   ARG B  60     -26.479 -16.298  10.171  1.00 97.67           C  
ATOM   3422  CB  ARG B  60     -26.843 -18.453   8.953  1.00 97.67           C  
ATOM   3423  HB2 ARG B  60     -26.056 -18.727   9.656  1.00 97.67           H  
ATOM   3424  HB3 ARG B  60     -26.380 -18.262   7.984  1.00 97.67           H  
ATOM   3425  O   ARG B  60     -25.775 -15.489   9.568  1.00 97.67           O  
ATOM   3426  CG  ARG B  60     -27.824 -19.626   8.822  1.00 97.67           C  
ATOM   3427  HG2 ARG B  60     -28.239 -19.861   9.802  1.00 97.67           H  
ATOM   3428  HG3 ARG B  60     -28.640 -19.349   8.154  1.00 97.67           H  
ATOM   3429  CD  ARG B  60     -27.117 -20.865   8.259  1.00 97.67           C  
ATOM   3430  HD2 ARG B  60     -27.813 -21.704   8.267  1.00 97.67           H  
ATOM   3431  HD3 ARG B  60     -26.856 -20.657   7.221  1.00 97.67           H  
ATOM   3432  NE  ARG B  60     -25.893 -21.203   9.022  1.00 97.67           N  
ATOM   3433  HE  ARG B  60     -25.743 -20.696   9.883  1.00 97.67           H  
ATOM   3434  NH1 ARG B  60     -25.028 -22.696   7.528  1.00 97.67           N  
ATOM   3435 HH11 ARG B  60     -25.885 -22.616   6.999  1.00 97.67           H  
ATOM   3436 HH12 ARG B  60     -24.242 -23.218   7.169  1.00 97.67           H  
ATOM   3437  NH2 ARG B  60     -23.781 -21.998   9.264  1.00 97.67           N  
ATOM   3438 HH21 ARG B  60     -23.650 -21.407  10.073  1.00 97.67           H  
ATOM   3439 HH22 ARG B  60     -22.952 -22.436   8.889  1.00 97.67           H  
ATOM   3440  CZ  ARG B  60     -24.907 -21.972   8.604  1.00 97.67           C  
ATOM   3441  N   ASP B  61     -26.361 -16.570  11.458  1.00 97.55           N  
ATOM   3442  H   ASP B  61     -26.977 -17.267  11.853  1.00 97.55           H  
ATOM   3443  CA  ASP B  61     -25.424 -15.950  12.375  1.00 97.55           C  
ATOM   3444  HA  ASP B  61     -24.982 -15.059  11.929  1.00 97.55           H  
ATOM   3445  C   ASP B  61     -24.310 -16.950  12.722  1.00 97.55           C  
ATOM   3446  CB  ASP B  61     -26.260 -15.525  13.570  1.00 97.55           C  
ATOM   3447  HB2 ASP B  61     -27.086 -14.907  13.217  1.00 97.55           H  
ATOM   3448  HB3 ASP B  61     -26.683 -16.408  14.049  1.00 97.55           H  
ATOM   3449  O   ASP B  61     -24.576 -18.064  13.181  1.00 97.55           O  
ATOM   3450  CG  ASP B  61     -25.489 -14.740  14.599  1.00 97.55           C  
ATOM   3451  OD1 ASP B  61     -24.246 -14.884  14.691  1.00 97.55           O  
ATOM   3452  OD2 ASP B  61     -26.209 -14.137  15.421  1.00 97.55           O  
ATOM   3453  N   GLY B  62     -23.071 -16.577  12.413  1.00 97.07           N  
ATOM   3454  H   GLY B  62     -22.941 -15.621  12.113  1.00 97.07           H  
ATOM   3455  CA  GLY B  62     -21.884 -17.422  12.440  1.00 97.07           C  
ATOM   3456  HA2 GLY B  62     -21.258 -17.155  11.588  1.00 97.07           H  
ATOM   3457  HA3 GLY B  62     -22.179 -18.467  12.339  1.00 97.07           H  
ATOM   3458  C   GLY B  62     -21.016 -17.302  13.690  1.00 97.07           C  
ATOM   3459  O   GLY B  62     -19.964 -17.945  13.724  1.00 97.07           O  
ATOM   3460  N   MET B  63     -21.396 -16.509  14.700  1.00 97.56           N  
ATOM   3461  H   MET B  63     -22.261 -15.992  14.623  1.00 97.56           H  
ATOM   3462  CA  MET B  63     -20.575 -16.417  15.919  1.00 97.56           C  
ATOM   3463  HA  MET B  63     -19.535 -16.391  15.595  1.00 97.56           H  
ATOM   3464  C   MET B  63     -20.736 -17.644  16.815  1.00 97.56           C  
ATOM   3465  CB  MET B  63     -20.774 -15.154  16.758  1.00 97.56           C  
ATOM   3466  HB2 MET B  63     -19.855 -14.990  17.321  1.00 97.56           H  
ATOM   3467  HB3 MET B  63     -21.509 -15.357  17.537  1.00 97.56           H  
ATOM   3468  O   MET B  63     -21.750 -18.345  16.803  1.00 97.56           O  
ATOM   3469  CG  MET B  63     -21.081 -13.884  15.953  1.00 97.56           C  
ATOM   3470  HG2 MET B  63     -21.406 -13.096  16.633  1.00 97.56           H  
ATOM   3471  HG3 MET B  63     -21.882 -14.067  15.237  1.00 97.56           H  
ATOM   3472  SD  MET B  63     -19.634 -13.300  15.068  1.00 97.56           S  
ATOM   3473  CE  MET B  63     -18.829 -12.475  16.453  1.00 97.56           C  
ATOM   3474  HE1 MET B  63     -18.755 -13.148  17.307  1.00 97.56           H  
ATOM   3475  HE2 MET B  63     -19.426 -11.611  16.743  1.00 97.56           H  
ATOM   3476  HE3 MET B  63     -17.836 -12.143  16.149  1.00 97.56           H  
ATOM   3477  N   SER B  64     -19.713 -17.884  17.625  1.00 97.31           N  
ATOM   3478  H   SER B  64     -18.951 -17.221  17.633  1.00 97.31           H  
ATOM   3479  CA  SER B  64     -19.598 -19.051  18.493  1.00 97.31           C  
ATOM   3480  HA  SER B  64     -20.597 -19.399  18.755  1.00 97.31           H  
ATOM   3481  C   SER B  64     -18.845 -18.704  19.782  1.00 97.31           C  
ATOM   3482  CB  SER B  64     -18.876 -20.159  17.718  1.00 97.31           C  
ATOM   3483  HB2 SER B  64     -18.822 -21.067  18.318  1.00 97.31           H  
ATOM   3484  HB3 SER B  64     -19.437 -20.380  16.810  1.00 97.31           H  
ATOM   3485  O   SER B  64     -18.217 -17.645  19.853  1.00 97.31           O  
ATOM   3486  OG  SER B  64     -17.566 -19.758  17.365  1.00 97.31           O  
ATOM   3487  HG  SER B  64     -17.515 -18.801  17.428  1.00 97.31           H  
ATOM   3488  N   PRO B  65     -18.865 -19.575  20.805  1.00 95.99           N  
ATOM   3489  CA  PRO B  65     -17.952 -19.458  21.937  1.00 95.99           C  
ATOM   3490  HA  PRO B  65     -18.166 -18.522  22.453  1.00 95.99           H  
ATOM   3491  C   PRO B  65     -16.479 -19.482  21.506  1.00 95.99           C  
ATOM   3492  CB  PRO B  65     -18.280 -20.634  22.861  1.00 95.99           C  
ATOM   3493  HB2 PRO B  65     -18.206 -20.352  23.911  1.00 95.99           H  
ATOM   3494  HB3 PRO B  65     -17.620 -21.474  22.646  1.00 95.99           H  
ATOM   3495  O   PRO B  65     -16.147 -19.968  20.424  1.00 95.99           O  
ATOM   3496  CG  PRO B  65     -19.711 -21.007  22.472  1.00 95.99           C  
ATOM   3497  HG2 PRO B  65     -19.931 -22.052  22.690  1.00 95.99           H  
ATOM   3498  HG3 PRO B  65     -20.413 -20.347  22.982  1.00 95.99           H  
ATOM   3499  CD  PRO B  65     -19.737 -20.723  20.973  1.00 95.99           C  
ATOM   3500  HD2 PRO B  65     -19.329 -21.576  20.431  1.00 95.99           H  
ATOM   3501  HD3 PRO B  65     -20.756 -20.511  20.650  1.00 95.99           H  
ATOM   3502  N   PHE B  66     -15.594 -18.992  22.375  1.00 96.32           N  
ATOM   3503  H   PHE B  66     -15.926 -18.570  23.231  1.00 96.32           H  
ATOM   3504  CA  PHE B  66     -14.148 -19.047  22.140  1.00 96.32           C  
ATOM   3505  HA  PHE B  66     -13.949 -18.506  21.214  1.00 96.32           H  
ATOM   3506  C   PHE B  66     -13.644 -20.499  21.975  1.00 96.32           C  
ATOM   3507  CB  PHE B  66     -13.407 -18.336  23.282  1.00 96.32           C  
ATOM   3508  HB2 PHE B  66     -13.730 -18.780  24.224  1.00 96.32           H  
ATOM   3509  HB3 PHE B  66     -12.342 -18.540  23.170  1.00 96.32           H  
ATOM   3510  O   PHE B  66     -14.193 -21.402  22.617  1.00 96.32           O  
ATOM   3511  CG  PHE B  66     -13.564 -16.825  23.383  1.00 96.32           C  
ATOM   3512  CD1 PHE B  66     -14.370 -16.095  22.486  1.00 96.32           C  
ATOM   3513  HD1 PHE B  66     -14.961 -16.603  21.739  1.00 96.32           H  
ATOM   3514  CD2 PHE B  66     -12.871 -16.133  24.394  1.00 96.32           C  
ATOM   3515  HD2 PHE B  66     -12.250 -16.676  25.091  1.00 96.32           H  
ATOM   3516  CE1 PHE B  66     -14.437 -14.696  22.555  1.00 96.32           C  
ATOM   3517  HE1 PHE B  66     -15.026 -14.137  21.843  1.00 96.32           H  
ATOM   3518  CE2 PHE B  66     -12.976 -14.735  24.496  1.00 96.32           C  
ATOM   3519  HE2 PHE B  66     -12.451 -14.209  25.280  1.00 96.32           H  
ATOM   3520  CZ  PHE B  66     -13.747 -14.020  23.567  1.00 96.32           C  
ATOM   3521  HZ  PHE B  66     -13.817 -12.945  23.632  1.00 96.32           H  
ATOM   3522  N   PRO B  67     -12.607 -20.747  21.148  1.00 95.17           N  
ATOM   3523  CA  PRO B  67     -12.054 -22.084  20.933  1.00 95.17           C  
ATOM   3524  HA  PRO B  67     -12.847 -22.735  20.565  1.00 95.17           H  
ATOM   3525  C   PRO B  67     -11.452 -22.669  22.217  1.00 95.17           C  
ATOM   3526  CB  PRO B  67     -10.985 -21.938  19.842  1.00 95.17           C  
ATOM   3527  HB2 PRO B  67      -9.997 -21.853  20.293  1.00 95.17           H  
ATOM   3528  HB3 PRO B  67     -11.010 -22.771  19.139  1.00 95.17           H  
ATOM   3529  O   PRO B  67     -10.682 -22.006  22.911  1.00 95.17           O  
ATOM   3530  CG  PRO B  67     -11.330 -20.618  19.161  1.00 95.17           C  
ATOM   3531  HG2 PRO B  67     -10.454 -20.131  18.732  1.00 95.17           H  
ATOM   3532  HG3 PRO B  67     -12.089 -20.790  18.397  1.00 95.17           H  
ATOM   3533  CD  PRO B  67     -11.924 -19.791  20.291  1.00 95.17           C  
ATOM   3534  HD2 PRO B  67     -11.128 -19.300  20.852  1.00 95.17           H  
ATOM   3535  HD3 PRO B  67     -12.600 -19.051  19.863  1.00 95.17           H  
ATOM   3536  N   GLY B  68     -11.777 -23.927  22.527  1.00 94.06           N  
ATOM   3537  H   GLY B  68     -12.382 -24.426  21.891  1.00 94.06           H  
ATOM   3538  CA  GLY B  68     -11.290 -24.621  23.730  1.00 94.06           C  
ATOM   3539  HA2 GLY B  68     -11.178 -23.904  24.544  1.00 94.06           H  
ATOM   3540  HA3 GLY B  68     -12.032 -25.361  24.032  1.00 94.06           H  
ATOM   3541  C   GLY B  68      -9.948 -25.344  23.568  1.00 94.06           C  
ATOM   3542  O   GLY B  68      -9.453 -25.932  24.525  1.00 94.06           O  
ATOM   3543  N   ASP B  69      -9.368 -25.341  22.371  1.00 92.27           N  
ATOM   3544  H   ASP B  69      -9.822 -24.859  21.608  1.00 92.27           H  
ATOM   3545  CA  ASP B  69      -8.216 -26.155  21.968  1.00 92.27           C  
ATOM   3546  HA  ASP B  69      -7.941 -26.811  22.793  1.00 92.27           H  
ATOM   3547  C   ASP B  69      -6.949 -25.338  21.646  1.00 92.27           C  
ATOM   3548  CB  ASP B  69      -8.640 -27.059  20.799  1.00 92.27           C  
ATOM   3549  HB2 ASP B  69      -7.802 -27.701  20.526  1.00 92.27           H  
ATOM   3550  HB3 ASP B  69      -9.447 -27.706  21.141  1.00 92.27           H  
ATOM   3551  O   ASP B  69      -5.923 -25.911  21.288  1.00 92.27           O  
ATOM   3552  CG  ASP B  69      -9.121 -26.304  19.551  1.00 92.27           C  
ATOM   3553  OD1 ASP B  69      -9.348 -25.071  19.640  1.00 92.27           O  
ATOM   3554  OD2 ASP B  69      -9.317 -27.000  18.535  1.00 92.27           O  
ATOM   3555  N   ARG B  70      -6.980 -24.011  21.840  1.00 90.75           N  
ATOM   3556  H   ARG B  70      -7.878 -23.615  22.081  1.00 90.75           H  
ATOM   3557  CA  ARG B  70      -5.844 -23.094  21.598  1.00 90.75           C  
ATOM   3558  HA  ARG B  70      -5.161 -23.570  20.895  1.00 90.75           H  
ATOM   3559  C   ARG B  70      -4.985 -22.795  22.830  1.00 90.75           C  
ATOM   3560  CB  ARG B  70      -6.350 -21.802  20.948  1.00 90.75           C  
ATOM   3561  HB2 ARG B  70      -5.512 -21.120  20.806  1.00 90.75           H  
ATOM   3562  HB3 ARG B  70      -7.080 -21.320  21.600  1.00 90.75           H  
ATOM   3563  O   ARG B  70      -4.112 -21.936  22.784  1.00 90.75           O  
ATOM   3564  CG  ARG B  70      -6.978 -22.086  19.582  1.00 90.75           C  
ATOM   3565  HG2 ARG B  70      -7.882 -22.684  19.698  1.00 90.75           H  
ATOM   3566  HG3 ARG B  70      -6.269 -22.624  18.953  1.00 90.75           H  
ATOM   3567  CD  ARG B  70      -7.322 -20.757  18.929  1.00 90.75           C  
ATOM   3568  HD2 ARG B  70      -7.964 -20.185  19.600  1.00 90.75           H  
ATOM   3569  HD3 ARG B  70      -6.402 -20.197  18.767  1.00 90.75           H  
ATOM   3570  NE  ARG B  70      -8.015 -20.963  17.650  1.00 90.75           N  
ATOM   3571  HE  ARG B  70      -8.318 -21.897  17.416  1.00 90.75           H  
ATOM   3572  NH1 ARG B  70      -8.001 -18.761  17.111  1.00 90.75           N  
ATOM   3573 HH11 ARG B  70      -7.304 -18.538  17.807  1.00 90.75           H  
ATOM   3574 HH12 ARG B  70      -8.181 -18.047  16.420  1.00 90.75           H  
ATOM   3575  NH2 ARG B  70      -9.050 -20.195  15.772  1.00 90.75           N  
ATOM   3576 HH21 ARG B  70      -9.366 -21.108  15.478  1.00 90.75           H  
ATOM   3577 HH22 ARG B  70      -9.337 -19.395  15.226  1.00 90.75           H  
ATOM   3578  CZ  ARG B  70      -8.350 -19.980  16.845  1.00 90.75           C  
ATOM   3579  N   GLY B  71      -5.245 -23.471  23.950  1.00 89.05           N  
ATOM   3580  H   GLY B  71      -5.965 -24.179  23.907  1.00 89.05           H  
ATOM   3581  CA  GLY B  71      -4.521 -23.256  25.209  1.00 89.05           C  
ATOM   3582  HA2 GLY B  71      -3.450 -23.228  25.005  1.00 89.05           H  
ATOM   3583  HA3 GLY B  71      -4.722 -24.093  25.878  1.00 89.05           H  
ATOM   3584  C   GLY B  71      -4.888 -21.966  25.952  1.00 89.05           C  
ATOM   3585  O   GLY B  71      -4.198 -21.598  26.898  1.00 89.05           O  
ATOM   3586  N   TRP B  72      -5.963 -21.283  25.552  1.00 90.26           N  
ATOM   3587  H   TRP B  72      -6.489 -21.620  24.758  1.00 90.26           H  
ATOM   3588  CA  TRP B  72      -6.469 -20.098  26.246  1.00 90.26           C  
ATOM   3589  HA  TRP B  72      -5.634 -19.434  26.471  1.00 90.26           H  
ATOM   3590  C   TRP B  72      -7.136 -20.502  27.568  1.00 90.26           C  
ATOM   3591  CB  TRP B  72      -7.454 -19.350  25.335  1.00 90.26           C  
ATOM   3592  HB2 TRP B  72      -7.823 -18.481  25.880  1.00 90.26           H  
ATOM   3593  HB3 TRP B  72      -8.310 -20.000  25.147  1.00 90.26           H  
ATOM   3594  O   TRP B  72      -7.965 -21.414  27.590  1.00 90.26           O  
ATOM   3595  CG  TRP B  72      -6.949 -18.868  24.002  1.00 90.26           C  
ATOM   3596  CD1 TRP B  72      -5.690 -18.982  23.507  1.00 90.26           C  
ATOM   3597  HD1 TRP B  72      -4.856 -19.455  24.004  1.00 90.26           H  
ATOM   3598  CD2 TRP B  72      -7.707 -18.155  22.976  1.00 90.26           C  
ATOM   3599  CE2 TRP B  72      -6.821 -17.838  21.904  1.00 90.26           C  
ATOM   3600  CE3 TRP B  72      -9.047 -17.719  22.855  1.00 90.26           C  
ATOM   3601  HE3 TRP B  72      -9.746 -17.947  23.646  1.00 90.26           H  
ATOM   3602  NE1 TRP B  72      -5.616 -18.395  22.260  1.00 90.26           N  
ATOM   3603  HE1 TRP B  72      -4.774 -18.354  21.704  1.00 90.26           H  
ATOM   3604  CH2 TRP B  72      -8.550 -16.639  20.722  1.00 90.26           C  
ATOM   3605  HH2 TRP B  72      -8.842 -16.007  19.896  1.00 90.26           H  
ATOM   3606  CZ2 TRP B  72      -7.224 -17.083  20.802  1.00 90.26           C  
ATOM   3607  HZ2 TRP B  72      -6.500 -16.800  20.052  1.00 90.26           H  
ATOM   3608  CZ3 TRP B  72      -9.468 -16.972  21.736  1.00 90.26           C  
ATOM   3609  HZ3 TRP B  72     -10.488 -16.622  21.673  1.00 90.26           H  
ATOM   3610  N   ASP B  73      -6.821 -19.815  28.669  1.00 90.96           N  
ATOM   3611  H   ASP B  73      -6.120 -19.089  28.618  1.00 90.96           H  
ATOM   3612  CA  ASP B  73      -7.516 -20.005  29.950  1.00 90.96           C  
ATOM   3613  HA  ASP B  73      -7.675 -21.071  30.112  1.00 90.96           H  
ATOM   3614  C   ASP B  73      -8.897 -19.337  29.900  1.00 90.96           C  
ATOM   3615  CB  ASP B  73      -6.657 -19.495  31.122  1.00 90.96           C  
ATOM   3616  HB2 ASP B  73      -5.711 -20.037  31.123  1.00 90.96           H  
ATOM   3617  HB3 ASP B  73      -6.440 -18.437  30.977  1.00 90.96           H  
ATOM   3618  O   ASP B  73      -9.074 -18.215  30.361  1.00 90.96           O  
ATOM   3619  CG  ASP B  73      -7.336 -19.690  32.490  1.00 90.96           C  
ATOM   3620  OD1 ASP B  73      -8.409 -20.339  32.550  1.00 90.96           O  
ATOM   3621  OD2 ASP B  73      -6.771 -19.200  33.492  1.00 90.96           O  
ATOM   3622  N   LEU B  74      -9.880 -20.005  29.291  1.00 93.85           N  
ATOM   3623  H   LEU B  74      -9.632 -20.879  28.850  1.00 93.85           H  
ATOM   3624  CA  LEU B  74     -11.215 -19.438  29.062  1.00 93.85           C  
ATOM   3625  HA  LEU B  74     -11.104 -18.513  28.495  1.00 93.85           H  
ATOM   3626  C   LEU B  74     -11.958 -19.061  30.357  1.00 93.85           C  
ATOM   3627  CB  LEU B  74     -12.065 -20.433  28.250  1.00 93.85           C  
ATOM   3628  HB2 LEU B  74     -13.060 -20.002  28.134  1.00 93.85           H  
ATOM   3629  HB3 LEU B  74     -12.169 -21.350  28.829  1.00 93.85           H  
ATOM   3630  O   LEU B  74     -12.786 -18.149  30.332  1.00 93.85           O  
ATOM   3631  CG  LEU B  74     -11.531 -20.795  26.851  1.00 93.85           C  
ATOM   3632  HG  LEU B  74     -10.581 -21.322  26.943  1.00 93.85           H  
ATOM   3633  CD1 LEU B  74     -12.534 -21.726  26.167  1.00 93.85           C  
ATOM   3634 HD11 LEU B  74     -13.501 -21.234  26.071  1.00 93.85           H  
ATOM   3635 HD12 LEU B  74     -12.638 -22.643  26.746  1.00 93.85           H  
ATOM   3636 HD13 LEU B  74     -12.170 -21.975  25.170  1.00 93.85           H  
ATOM   3637  CD2 LEU B  74     -11.334 -19.562  25.969  1.00 93.85           C  
ATOM   3638 HD21 LEU B  74     -12.244 -18.961  25.964  1.00 93.85           H  
ATOM   3639 HD22 LEU B  74     -10.507 -18.965  26.353  1.00 93.85           H  
ATOM   3640 HD23 LEU B  74     -11.084 -19.875  24.955  1.00 93.85           H  
ATOM   3641  N   ASP B  75     -11.681 -19.748  31.471  1.00 93.24           N  
ATOM   3642  H   ASP B  75     -10.914 -20.405  31.450  1.00 93.24           H  
ATOM   3643  CA  ASP B  75     -12.289 -19.443  32.771  1.00 93.24           C  
ATOM   3644  HA  ASP B  75     -13.335 -19.176  32.623  1.00 93.24           H  
ATOM   3645  C   ASP B  75     -11.617 -18.232  33.429  1.00 93.24           C  
ATOM   3646  CB  ASP B  75     -12.230 -20.668  33.704  1.00 93.24           C  
ATOM   3647  HB2 ASP B  75     -11.238 -21.116  33.649  1.00 93.24           H  
ATOM   3648  HB3 ASP B  75     -12.378 -20.326  34.729  1.00 93.24           H  
ATOM   3649  O   ASP B  75     -12.316 -17.368  33.960  1.00 93.24           O  
ATOM   3650  CG  ASP B  75     -13.301 -21.734  33.427  1.00 93.24           C  
ATOM   3651  OD1 ASP B  75     -14.441 -21.362  33.051  1.00 93.24           O  
ATOM   3652  OD2 ASP B  75     -13.015 -22.926  33.687  1.00 93.24           O  
ATOM   3653  N   GLY B  76     -10.282 -18.147  33.376  1.00 94.25           N  
ATOM   3654  H   GLY B  76      -9.759 -18.906  32.964  1.00 94.25           H  
ATOM   3655  CA  GLY B  76      -9.522 -17.004  33.891  1.00 94.25           C  
ATOM   3656  HA2 GLY B  76      -8.471 -17.288  33.950  1.00 94.25           H  
ATOM   3657  HA3 GLY B  76      -9.872 -16.755  34.892  1.00 94.25           H  
ATOM   3658  C   GLY B  76      -9.617 -15.746  33.021  1.00 94.25           C  
ATOM   3659  O   GLY B  76      -9.536 -14.636  33.543  1.00 94.25           O  
ATOM   3660  N   LEU B  77      -9.830 -15.910  31.713  1.00 93.72           N  
ATOM   3661  H   LEU B  77      -9.797 -16.854  31.356  1.00 93.72           H  
ATOM   3662  CA  LEU B  77      -9.937 -14.824  30.739  1.00 93.72           C  
ATOM   3663  HA  LEU B  77      -9.101 -14.141  30.893  1.00 93.72           H  
ATOM   3664  C   LEU B  77     -11.226 -14.018  30.906  1.00 93.72           C  
ATOM   3665  CB  LEU B  77      -9.841 -15.432  29.324  1.00 93.72           C  
ATOM   3666  HB2 LEU B  77      -8.880 -15.938  29.234  1.00 93.72           H  
ATOM   3667  HB3 LEU B  77     -10.629 -16.178  29.222  1.00 93.72           H  
ATOM   3668  O   LEU B  77     -11.237 -12.836  30.580  1.00 93.72           O  
ATOM   3669  CG  LEU B  77      -9.963 -14.439  28.154  1.00 93.72           C  
ATOM   3670  HG  LEU B  77     -10.917 -13.913  28.206  1.00 93.72           H  
ATOM   3671  CD1 LEU B  77      -8.825 -13.423  28.143  1.00 93.72           C  
ATOM   3672 HD11 LEU B  77      -8.861 -12.806  29.040  1.00 93.72           H  
ATOM   3673 HD12 LEU B  77      -8.929 -12.771  27.275  1.00 93.72           H  
ATOM   3674 HD13 LEU B  77      -7.864 -13.935  28.103  1.00 93.72           H  
ATOM   3675  CD2 LEU B  77      -9.932 -15.206  26.831  1.00 93.72           C  
ATOM   3676 HD21 LEU B  77     -10.746 -15.931  26.813  1.00 93.72           H  
ATOM   3677 HD22 LEU B  77     -10.053 -14.512  25.999  1.00 93.72           H  
ATOM   3678 HD23 LEU B  77      -8.982 -15.732  26.729  1.00 93.72           H  
ATOM   3679  N   PHE B  78     -12.318 -14.624  31.379  1.00 95.69           N  
ATOM   3680  H   PHE B  78     -12.244 -15.578  31.702  1.00 95.69           H  
ATOM   3681  CA  PHE B  78     -13.591 -13.920  31.490  1.00 95.69           C  
ATOM   3682  HA  PHE B  78     -13.643 -13.198  30.675  1.00 95.69           H  
ATOM   3683  C   PHE B  78     -13.730 -13.149  32.807  1.00 95.69           C  
ATOM   3684  CB  PHE B  78     -14.764 -14.878  31.287  1.00 95.69           C  
ATOM   3685  HB2 PHE B  78     -14.705 -15.674  32.029  1.00 95.69           H  
ATOM   3686  HB3 PHE B  78     -14.680 -15.335  30.301  1.00 95.69           H  
ATOM   3687  O   PHE B  78     -13.748 -13.746  33.884  1.00 95.69           O  
ATOM   3688  CG  PHE B  78     -16.110 -14.184  31.401  1.00 95.69           C  
ATOM   3689  CD1 PHE B  78     -16.772 -14.118  32.642  1.00 95.69           C  
ATOM   3690  HD1 PHE B  78     -16.279 -14.494  33.527  1.00 95.69           H  
ATOM   3691  CD2 PHE B  78     -16.682 -13.558  30.281  1.00 95.69           C  
ATOM   3692  HD2 PHE B  78     -16.132 -13.513  29.352  1.00 95.69           H  
ATOM   3693  CE1 PHE B  78     -18.048 -13.534  32.738  1.00 95.69           C  
ATOM   3694  HE1 PHE B  78     -18.541 -13.460  33.697  1.00 95.69           H  
ATOM   3695  CE2 PHE B  78     -17.953 -12.963  30.379  1.00 95.69           C  
ATOM   3696  HE2 PHE B  78     -18.382 -12.466  29.522  1.00 95.69           H  
ATOM   3697  CZ  PHE B  78     -18.645 -12.966  31.600  1.00 95.69           C  
ATOM   3698  HZ  PHE B  78     -19.599 -12.466  31.674  1.00 95.69           H  
ATOM   3699  N   ASP B  79     -14.004 -11.850  32.717  1.00 95.38           N  
ATOM   3700  H   ASP B  79     -13.978 -11.411  31.808  1.00 95.38           H  
ATOM   3701  CA  ASP B  79     -14.552 -11.060  33.820  1.00 95.38           C  
ATOM   3702  HA  ASP B  79     -15.087 -11.733  34.491  1.00 95.38           H  
ATOM   3703  C   ASP B  79     -15.544 -10.023  33.294  1.00 95.38           C  
ATOM   3704  CB  ASP B  79     -13.449 -10.373  34.629  1.00 95.38           C  
ATOM   3705  HB2 ASP B  79     -12.617 -11.063  34.770  1.00 95.38           H  
ATOM   3706  HB3 ASP B  79     -13.093  -9.491  34.098  1.00 95.38           H  
ATOM   3707  O   ASP B  79     -15.279  -9.343  32.311  1.00 95.38           O  
ATOM   3708  CG  ASP B  79     -13.992  -9.960  35.995  1.00 95.38           C  
ATOM   3709  OD1 ASP B  79     -14.904  -9.112  36.074  1.00 95.38           O  
ATOM   3710  OD2 ASP B  79     -13.559 -10.557  37.003  1.00 95.38           O  
ATOM   3711  N   SER B  80     -16.691  -9.882  33.957  1.00 93.32           N  
ATOM   3712  H   SER B  80     -16.785 -10.353  34.846  1.00 93.32           H  
ATOM   3713  CA  SER B  80     -17.712  -8.899  33.582  1.00 93.32           C  
ATOM   3714  HA  SER B  80     -17.952  -9.029  32.527  1.00 93.32           H  
ATOM   3715  C   SER B  80     -17.278  -7.440  33.761  1.00 93.32           C  
ATOM   3716  CB  SER B  80     -18.982  -9.141  34.401  1.00 93.32           C  
ATOM   3717  HB2 SER B  80     -19.696  -8.341  34.208  1.00 93.32           H  
ATOM   3718  HB3 SER B  80     -19.430 -10.086  34.093  1.00 93.32           H  
ATOM   3719  O   SER B  80     -17.952  -6.559  33.237  1.00 93.32           O  
ATOM   3720  OG  SER B  80     -18.688  -9.200  35.790  1.00 93.32           O  
ATOM   3721  HG  SER B  80     -17.901  -8.672  35.943  1.00 93.32           H  
ATOM   3722  N   ASP B  81     -16.224  -7.166  34.533  1.00 93.16           N  
ATOM   3723  H   ASP B  81     -15.686  -7.928  34.921  1.00 93.16           H  
ATOM   3724  CA  ASP B  81     -15.681  -5.824  34.735  1.00 93.16           C  
ATOM   3725  HA  ASP B  81     -16.500  -5.107  34.685  1.00 93.16           H  
ATOM   3726  C   ASP B  81     -14.625  -5.484  33.661  1.00 93.16           C  
ATOM   3727  CB  ASP B  81     -15.103  -5.697  36.154  1.00 93.16           C  
ATOM   3728  HB2 ASP B  81     -14.287  -6.409  36.281  1.00 93.16           H  
ATOM   3729  HB3 ASP B  81     -15.883  -5.944  36.873  1.00 93.16           H  
ATOM   3730  O   ASP B  81     -13.511  -6.013  33.714  1.00 93.16           O  
ATOM   3731  CG  ASP B  81     -14.589  -4.284  36.459  1.00 93.16           C  
ATOM   3732  OD1 ASP B  81     -14.846  -3.362  35.646  1.00 93.16           O  
ATOM   3733  OD2 ASP B  81     -13.971  -4.120  37.536  1.00 93.16           O  
ATOM   3734  N   PRO B  82     -14.908  -4.553  32.725  1.00 89.93           N  
ATOM   3735  CA  PRO B  82     -13.946  -4.130  31.705  1.00 89.93           C  
ATOM   3736  HA  PRO B  82     -13.688  -4.990  31.087  1.00 89.93           H  
ATOM   3737  C   PRO B  82     -12.652  -3.534  32.288  1.00 89.93           C  
ATOM   3738  CB  PRO B  82     -14.683  -3.081  30.859  1.00 89.93           C  
ATOM   3739  HB2 PRO B  82     -14.403  -2.078  31.179  1.00 89.93           H  
ATOM   3740  HB3 PRO B  82     -14.470  -3.206  29.797  1.00 89.93           H  
ATOM   3741  O   PRO B  82     -11.620  -3.516  31.617  1.00 89.93           O  
ATOM   3742  CG  PRO B  82     -16.164  -3.301  31.155  1.00 89.93           C  
ATOM   3743  HG2 PRO B  82     -16.564  -4.075  30.499  1.00 89.93           H  
ATOM   3744  HG3 PRO B  82     -16.742  -2.382  31.058  1.00 89.93           H  
ATOM   3745  CD  PRO B  82     -16.151  -3.811  32.586  1.00 89.93           C  
ATOM   3746  HD2 PRO B  82     -17.032  -4.431  32.751  1.00 89.93           H  
ATOM   3747  HD3 PRO B  82     -16.146  -2.972  33.281  1.00 89.93           H  
ATOM   3748  N   GLU B  83     -12.690  -3.044  33.535  1.00 88.76           N  
ATOM   3749  H   GLU B  83     -13.545  -3.132  34.064  1.00 88.76           H  
ATOM   3750  CA  GLU B  83     -11.536  -2.467  34.236  1.00 88.76           C  
ATOM   3751  HA  GLU B  83     -10.942  -1.892  33.526  1.00 88.76           H  
ATOM   3752  C   GLU B  83     -10.608  -3.536  34.839  1.00 88.76           C  
ATOM   3753  CB  GLU B  83     -12.007  -1.511  35.344  1.00 88.76           C  
ATOM   3754  HB2 GLU B  83     -11.152  -1.212  35.950  1.00 88.76           H  
ATOM   3755  HB3 GLU B  83     -12.678  -2.053  36.010  1.00 88.76           H  
ATOM   3756  O   GLU B  83      -9.492  -3.215  35.268  1.00 88.76           O  
ATOM   3757  CG  GLU B  83     -12.728  -0.246  34.849  1.00 88.76           C  
ATOM   3758  HG2 GLU B  83     -13.464  -0.510  34.089  1.00 88.76           H  
ATOM   3759  HG3 GLU B  83     -13.280   0.176  35.688  1.00 88.76           H  
ATOM   3760  CD  GLU B  83     -11.773   0.836  34.322  1.00 88.76           C  
ATOM   3761  OE1 GLU B  83     -12.077   1.381  33.237  1.00 88.76           O  
ATOM   3762  OE2 GLU B  83     -10.799   1.170  35.036  1.00 88.76           O  
ATOM   3763  N   ARG B  84     -10.959  -4.833  34.809  1.00 90.62           N  
ATOM   3764  H   ARG B  84     -11.847  -5.087  34.402  1.00 90.62           H  
ATOM   3765  CA  ARG B  84     -10.125  -5.900  35.390  1.00 90.62           C  
ATOM   3766  HA  ARG B  84      -9.692  -5.476  36.296  1.00 90.62           H  
ATOM   3767  C   ARG B  84      -8.996  -6.373  34.446  1.00 90.62           C  
ATOM   3768  CB  ARG B  84     -11.016  -7.051  35.856  1.00 90.62           C  
ATOM   3769  HB2 ARG B  84     -11.366  -7.644  35.011  1.00 90.62           H  
ATOM   3770  HB3 ARG B  84     -11.883  -6.639  36.373  1.00 90.62           H  
ATOM   3771  O   ARG B  84      -9.295  -6.883  33.368  1.00 90.62           O  
ATOM   3772  CG  ARG B  84     -10.218  -7.912  36.838  1.00 90.62           C  
ATOM   3773  HG2 ARG B  84      -9.381  -8.387  36.326  1.00 90.62           H  
ATOM   3774  HG3 ARG B  84      -9.837  -7.275  37.636  1.00 90.62           H  
ATOM   3775  CD  ARG B  84     -11.106  -8.985  37.451  1.00 90.62           C  
ATOM   3776  HD2 ARG B  84     -12.057  -8.544  37.750  1.00 90.62           H  
ATOM   3777  HD3 ARG B  84     -11.286  -9.741  36.686  1.00 90.62           H  
ATOM   3778  NE  ARG B  84     -10.451  -9.597  38.618  1.00 90.62           N  
ATOM   3779  HE  ARG B  84      -9.537  -9.235  38.848  1.00 90.62           H  
ATOM   3780  NH1 ARG B  84     -12.032 -11.215  39.055  1.00 90.62           N  
ATOM   3781 HH11 ARG B  84     -12.304 -12.110  39.437  1.00 90.62           H  
ATOM   3782 HH12 ARG B  84     -12.575 -10.868  38.277  1.00 90.62           H  
ATOM   3783  NH2 ARG B  84     -10.174 -11.153  40.245  1.00 90.62           N  
ATOM   3784 HH21 ARG B  84     -10.495 -12.009  40.673  1.00 90.62           H  
ATOM   3785 HH22 ARG B  84      -9.227 -10.821  40.364  1.00 90.62           H  
ATOM   3786  CZ  ARG B  84     -10.897 -10.639  39.292  1.00 90.62           C  
ATOM   3787  N   PRO B  85      -7.709  -6.133  34.779  1.00 87.38           N  
ATOM   3788  CA  PRO B  85      -6.599  -6.314  33.834  1.00 87.38           C  
ATOM   3789  HA  PRO B  85      -6.757  -5.680  32.961  1.00 87.38           H  
ATOM   3790  C   PRO B  85      -6.465  -7.747  33.338  1.00 87.38           C  
ATOM   3791  CB  PRO B  85      -5.322  -5.860  34.537  1.00 87.38           C  
ATOM   3792  HB2 PRO B  85      -4.718  -5.234  33.880  1.00 87.38           H  
ATOM   3793  HB3 PRO B  85      -4.743  -6.726  34.859  1.00 87.38           H  
ATOM   3794  O   PRO B  85      -6.705  -8.672  34.113  1.00 87.38           O  
ATOM   3795  CG  PRO B  85      -5.802  -5.097  35.771  1.00 87.38           C  
ATOM   3796  HG2 PRO B  85      -5.156  -5.288  36.628  1.00 87.38           H  
ATOM   3797  HG3 PRO B  85      -5.830  -4.027  35.568  1.00 87.38           H  
ATOM   3798  CD  PRO B  85      -7.218  -5.587  36.032  1.00 87.38           C  
ATOM   3799  HD2 PRO B  85      -7.815  -4.747  36.386  1.00 87.38           H  
ATOM   3800  HD3 PRO B  85      -7.200  -6.380  36.780  1.00 87.38           H  
ATOM   3801  N   GLY B  86      -6.052  -7.925  32.085  1.00 87.97           N  
ATOM   3802  H   GLY B  86      -5.773  -7.120  31.543  1.00 87.97           H  
ATOM   3803  CA  GLY B  86      -5.813  -9.238  31.486  1.00 87.97           C  
ATOM   3804  HA2 GLY B  86      -5.171  -9.820  32.148  1.00 87.97           H  
ATOM   3805  HA3 GLY B  86      -5.282  -9.096  30.544  1.00 87.97           H  
ATOM   3806  C   GLY B  86      -7.076 -10.058  31.211  1.00 87.97           C  
ATOM   3807  O   GLY B  86      -6.969 -11.251  30.939  1.00 87.97           O  
ATOM   3808  N   THR B  87      -8.267  -9.456  31.302  1.00 92.75           N  
ATOM   3809  H   THR B  87      -8.285  -8.461  31.476  1.00 92.75           H  
ATOM   3810  CA  THR B  87      -9.554 -10.150  31.127  1.00 92.75           C  
ATOM   3811  HA  THR B  87      -9.354 -11.172  30.804  1.00 92.75           H  
ATOM   3812  C   THR B  87     -10.416  -9.522  30.031  1.00 92.75           C  
ATOM   3813  CB  THR B  87     -10.349 -10.266  32.441  1.00 92.75           C  
ATOM   3814  HB  THR B  87     -11.209 -10.912  32.264  1.00 92.75           H  
ATOM   3815  O   THR B  87     -10.154  -8.416  29.553  1.00 92.75           O  
ATOM   3816  CG2 THR B  87      -9.555 -10.874  33.595  1.00 92.75           C  
ATOM   3817 HG21 THR B  87      -9.162 -11.844  33.289  1.00 92.75           H  
ATOM   3818 HG22 THR B  87      -8.729 -10.221  33.877  1.00 92.75           H  
ATOM   3819 HG23 THR B  87     -10.215 -11.016  34.451  1.00 92.75           H  
ATOM   3820  OG1 THR B  87     -10.843  -9.022  32.863  1.00 92.75           O  
ATOM   3821  HG1 THR B  87     -10.140  -8.369  32.874  1.00 92.75           H  
ATOM   3822  N   ALA B  88     -11.454 -10.244  29.619  1.00 94.73           N  
ATOM   3823  H   ALA B  88     -11.585 -11.152  30.043  1.00 94.73           H  
ATOM   3824  CA  ALA B  88     -12.461  -9.821  28.663  1.00 94.73           C  
ATOM   3825  HA  ALA B  88     -12.353  -8.752  28.480  1.00 94.73           H  
ATOM   3826  C   ALA B  88     -13.871 -10.068  29.215  1.00 94.73           C  
ATOM   3827  CB  ALA B  88     -12.229 -10.573  27.349  1.00 94.73           C  
ATOM   3828  HB1 ALA B  88     -11.244 -10.324  26.956  1.00 94.73           H  
ATOM   3829  HB2 ALA B  88     -12.994 -10.288  26.627  1.00 94.73           H  
ATOM   3830  HB3 ALA B  88     -12.288 -11.648  27.522  1.00 94.73           H  
ATOM   3831  O   ALA B  88     -14.143 -11.111  29.808  1.00 94.73           O  
ATOM   3832  N   TYR B  89     -14.799  -9.148  28.952  1.00 95.05           N  
ATOM   3833  H   TYR B  89     -14.530  -8.306  28.463  1.00 95.05           H  
ATOM   3834  CA  TYR B  89     -16.197  -9.272  29.395  1.00 95.05           C  
ATOM   3835  HA  TYR B  89     -16.226  -9.890  30.292  1.00 95.05           H  
ATOM   3836  C   TYR B  89     -17.099 -10.016  28.409  1.00 95.05           C  
ATOM   3837  CB  TYR B  89     -16.747  -7.894  29.772  1.00 95.05           C  
ATOM   3838  HB2 TYR B  89     -16.149  -7.488  30.588  1.00 95.05           H  
ATOM   3839  HB3 TYR B  89     -17.763  -8.005  30.152  1.00 95.05           H  
ATOM   3840  O   TYR B  89     -18.296 -10.162  28.649  1.00 95.05           O  
ATOM   3841  CG  TYR B  89     -16.760  -6.905  28.627  1.00 95.05           C  
ATOM   3842  CD1 TYR B  89     -15.774  -5.906  28.563  1.00 95.05           C  
ATOM   3843  HD1 TYR B  89     -15.018  -5.840  29.332  1.00 95.05           H  
ATOM   3844  CD2 TYR B  89     -17.766  -6.965  27.642  1.00 95.05           C  
ATOM   3845  HD2 TYR B  89     -18.545  -7.709  27.709  1.00 95.05           H  
ATOM   3846  CE1 TYR B  89     -15.818  -4.958  27.528  1.00 95.05           C  
ATOM   3847  HE1 TYR B  89     -15.125  -4.131  27.506  1.00 95.05           H  
ATOM   3848  CE2 TYR B  89     -17.780  -6.038  26.581  1.00 95.05           C  
ATOM   3849  HE2 TYR B  89     -18.557  -6.079  25.832  1.00 95.05           H  
ATOM   3850  OH  TYR B  89     -16.817  -4.092  25.544  1.00 95.05           O  
ATOM   3851  HH  TYR B  89     -17.587  -4.202  24.981  1.00 95.05           H  
ATOM   3852  CZ  TYR B  89     -16.802  -5.027  26.529  1.00 95.05           C  
ATOM   3853  N   ILE B  90     -16.536 -10.517  27.310  1.00 94.90           N  
ATOM   3854  H   ILE B  90     -15.536 -10.415  27.211  1.00 94.90           H  
ATOM   3855  CA  ILE B  90     -17.259 -11.281  26.295  1.00 94.90           C  
ATOM   3856  HA  ILE B  90     -18.322 -11.260  26.536  1.00 94.90           H  
ATOM   3857  C   ILE B  90     -16.831 -12.753  26.301  1.00 94.90           C  
ATOM   3858  CB  ILE B  90     -17.119 -10.635  24.906  1.00 94.90           C  
ATOM   3859  HB  ILE B  90     -17.808 -11.174  24.256  1.00 94.90           H  
ATOM   3860  O   ILE B  90     -15.742 -13.099  26.752  1.00 94.90           O  
ATOM   3861  CG1 ILE B  90     -15.693 -10.741  24.325  1.00 94.90           C  
ATOM   3862 HG12 ILE B  90     -15.120  -9.837  24.536  1.00 94.90           H  
ATOM   3863 HG13 ILE B  90     -15.150 -11.579  24.762  1.00 94.90           H  
ATOM   3864  CG2 ILE B  90     -17.564  -9.166  24.911  1.00 94.90           C  
ATOM   3865 HG21 ILE B  90     -16.853  -8.544  25.455  1.00 94.90           H  
ATOM   3866 HG22 ILE B  90     -18.546  -9.077  25.377  1.00 94.90           H  
ATOM   3867 HG23 ILE B  90     -17.648  -8.802  23.887  1.00 94.90           H  
ATOM   3868  CD1 ILE B  90     -15.772 -10.972  22.821  1.00 94.90           C  
ATOM   3869 HD11 ILE B  90     -16.274 -10.139  22.327  1.00 94.90           H  
ATOM   3870 HD12 ILE B  90     -16.338 -11.891  22.669  1.00 94.90           H  
ATOM   3871 HD13 ILE B  90     -14.776 -11.123  22.406  1.00 94.90           H  
ATOM   3872  N   ARG B  91     -17.684 -13.635  25.766  1.00 94.18           N  
ATOM   3873  H   ARG B  91     -18.576 -13.278  25.455  1.00 94.18           H  
ATOM   3874  CA  ARG B  91     -17.388 -15.079  25.616  1.00 94.18           C  
ATOM   3875  HA  ARG B  91     -16.332 -15.249  25.824  1.00 94.18           H  
ATOM   3876  C   ARG B  91     -17.594 -15.613  24.199  1.00 94.18           C  
ATOM   3877  CB  ARG B  91     -18.217 -15.904  26.616  1.00 94.18           C  
ATOM   3878  HB2 ARG B  91     -19.278 -15.741  26.425  1.00 94.18           H  
ATOM   3879  HB3 ARG B  91     -17.999 -16.961  26.462  1.00 94.18           H  
ATOM   3880  O   ARG B  91     -17.453 -16.816  23.985  1.00 94.18           O  
ATOM   3881  CG  ARG B  91     -17.906 -15.570  28.077  1.00 94.18           C  
ATOM   3882  HG2 ARG B  91     -18.221 -14.545  28.272  1.00 94.18           H  
ATOM   3883  HG3 ARG B  91     -16.834 -15.669  28.249  1.00 94.18           H  
ATOM   3884  CD  ARG B  91     -18.666 -16.516  29.012  1.00 94.18           C  
ATOM   3885  HD2 ARG B  91     -19.736 -16.351  28.883  1.00 94.18           H  
ATOM   3886  HD3 ARG B  91     -18.436 -17.538  28.711  1.00 94.18           H  
ATOM   3887  NE  ARG B  91     -18.310 -16.302  30.429  1.00 94.18           N  
ATOM   3888  HE  ARG B  91     -18.143 -15.346  30.707  1.00 94.18           H  
ATOM   3889  NH1 ARG B  91     -18.125 -18.508  31.072  1.00 94.18           N  
ATOM   3890 HH11 ARG B  91     -17.715 -19.163  31.722  1.00 94.18           H  
ATOM   3891 HH12 ARG B  91     -18.253 -18.785  30.109  1.00 94.18           H  
ATOM   3892  NH2 ARG B  91     -17.695 -16.913  32.540  1.00 94.18           N  
ATOM   3893 HH21 ARG B  91     -17.520 -15.937  32.730  1.00 94.18           H  
ATOM   3894 HH22 ARG B  91     -17.283 -17.610  33.143  1.00 94.18           H  
ATOM   3895  CZ  ARG B  91     -18.054 -17.234  31.334  1.00 94.18           C  
ATOM   3896  N   GLN B  92     -17.995 -14.758  23.259  1.00 94.73           N  
ATOM   3897  H   GLN B  92     -17.984 -13.769  23.465  1.00 94.73           H  
ATOM   3898  CA  GLN B  92     -18.339 -15.150  21.893  1.00 94.73           C  
ATOM   3899  HA  GLN B  92     -18.046 -16.189  21.741  1.00 94.73           H  
ATOM   3900  C   GLN B  92     -17.592 -14.326  20.851  1.00 94.73           C  
ATOM   3901  CB  GLN B  92     -19.847 -15.037  21.636  1.00 94.73           C  
ATOM   3902  HB2 GLN B  92     -20.006 -15.244  20.578  1.00 94.73           H  
ATOM   3903  HB3 GLN B  92     -20.186 -14.021  21.835  1.00 94.73           H  
ATOM   3904  O   GLN B  92     -17.382 -13.135  21.029  1.00 94.73           O  
ATOM   3905  CG  GLN B  92     -20.675 -16.023  22.472  1.00 94.73           C  
ATOM   3906  HG2 GLN B  92     -20.135 -16.965  22.566  1.00 94.73           H  
ATOM   3907  HG3 GLN B  92     -20.821 -15.609  23.470  1.00 94.73           H  
ATOM   3908  CD  GLN B  92     -22.029 -16.339  21.840  1.00 94.73           C  
ATOM   3909  NE2 GLN B  92     -23.024 -16.683  22.625  1.00 94.73           N  
ATOM   3910 HE21 GLN B  92     -22.937 -16.583  23.627  1.00 94.73           H  
ATOM   3911 HE22 GLN B  92     -23.906 -16.796  22.147  1.00 94.73           H  
ATOM   3912  OE1 GLN B  92     -22.221 -16.350  20.638  1.00 94.73           O  
ATOM   3913  N   GLY B  93     -17.231 -14.954  19.740  1.00 96.41           N  
ATOM   3914  H   GLY B  93     -17.485 -15.926  19.637  1.00 96.41           H  
ATOM   3915  CA  GLY B  93     -16.570 -14.322  18.604  1.00 96.41           C  
ATOM   3916  HA2 GLY B  93     -15.502 -14.216  18.797  1.00 96.41           H  
ATOM   3917  HA3 GLY B  93     -16.975 -13.322  18.449  1.00 96.41           H  
ATOM   3918  C   GLY B  93     -16.767 -15.142  17.332  1.00 96.41           C  
ATOM   3919  O   GLY B  93     -17.350 -16.231  17.358  1.00 96.41           O  
ATOM   3920  N   GLY B  94     -16.295 -14.623  16.205  1.00 98.25           N  
ATOM   3921  H   GLY B  94     -15.827 -13.729  16.227  1.00 98.25           H  
ATOM   3922  CA  GLY B  94     -16.270 -15.367  14.949  1.00 98.25           C  
ATOM   3923  HA2 GLY B  94     -17.093 -16.080  14.903  1.00 98.25           H  
ATOM   3924  HA3 GLY B  94     -16.383 -14.677  14.113  1.00 98.25           H  
ATOM   3925  C   GLY B  94     -14.940 -16.098  14.814  1.00 98.25           C  
ATOM   3926  O   GLY B  94     -13.918 -15.461  14.589  1.00 98.25           O  
ATOM   3927  N   PHE B  95     -14.933 -17.422  14.938  1.00 98.29           N  
ATOM   3928  H   PHE B  95     -15.802 -17.911  15.097  1.00 98.29           H  
ATOM   3929  CA  PHE B  95     -13.698 -18.212  14.908  1.00 98.29           C  
ATOM   3930  HA  PHE B  95     -12.842 -17.554  14.760  1.00 98.29           H  
ATOM   3931  C   PHE B  95     -13.678 -19.211  13.761  1.00 98.29           C  
ATOM   3932  CB  PHE B  95     -13.481 -18.920  16.250  1.00 98.29           C  
ATOM   3933  HB2 PHE B  95     -14.358 -19.519  16.494  1.00 98.29           H  
ATOM   3934  HB3 PHE B  95     -12.634 -19.600  16.158  1.00 98.29           H  
ATOM   3935  O   PHE B  95     -14.703 -19.796  13.399  1.00 98.29           O  
ATOM   3936  CG  PHE B  95     -13.190 -17.955  17.375  1.00 98.29           C  
ATOM   3937  CD1 PHE B  95     -11.880 -17.486  17.579  1.00 98.29           C  
ATOM   3938  HD1 PHE B  95     -11.073 -17.839  16.955  1.00 98.29           H  
ATOM   3939  CD2 PHE B  95     -14.236 -17.484  18.185  1.00 98.29           C  
ATOM   3940  HD2 PHE B  95     -15.245 -17.837  18.031  1.00 98.29           H  
ATOM   3941  CE1 PHE B  95     -11.619 -16.552  18.595  1.00 98.29           C  
ATOM   3942  HE1 PHE B  95     -10.612 -16.188  18.738  1.00 98.29           H  
ATOM   3943  CE2 PHE B  95     -13.973 -16.529  19.177  1.00 98.29           C  
ATOM   3944  HE2 PHE B  95     -14.793 -16.133  19.757  1.00 98.29           H  
ATOM   3945  CZ  PHE B  95     -12.664 -16.068  19.397  1.00 98.29           C  
ATOM   3946  HZ  PHE B  95     -12.464 -15.334  20.162  1.00 98.29           H  
ATOM   3947  N   LEU B  96     -12.474 -19.456  13.251  1.00 98.53           N  
ATOM   3948  H   LEU B  96     -11.692 -18.937  13.622  1.00 98.53           H  
ATOM   3949  CA  LEU B  96     -12.158 -20.631  12.457  1.00 98.53           C  
ATOM   3950  HA  LEU B  96     -13.044 -20.977  11.924  1.00 98.53           H  
ATOM   3951  C   LEU B  96     -11.724 -21.739  13.426  1.00 98.53           C  
ATOM   3952  CB  LEU B  96     -11.071 -20.274  11.428  1.00 98.53           C  
ATOM   3953  HB2 LEU B  96     -10.804 -21.181  10.885  1.00 98.53           H  
ATOM   3954  HB3 LEU B  96     -10.192 -19.927  11.971  1.00 98.53           H  
ATOM   3955  O   LEU B  96     -10.553 -21.850  13.790  1.00 98.53           O  
ATOM   3956  CG  LEU B  96     -11.431 -19.171  10.418  1.00 98.53           C  
ATOM   3957  HG  LEU B  96     -11.548 -18.221  10.940  1.00 98.53           H  
ATOM   3958  CD1 LEU B  96     -10.287 -19.030   9.413  1.00 98.53           C  
ATOM   3959 HD11 LEU B  96      -9.380 -18.732   9.939  1.00 98.53           H  
ATOM   3960 HD12 LEU B  96     -10.528 -18.267   8.673  1.00 98.53           H  
ATOM   3961 HD13 LEU B  96     -10.115 -19.978   8.902  1.00 98.53           H  
ATOM   3962  CD2 LEU B  96     -12.719 -19.457   9.653  1.00 98.53           C  
ATOM   3963 HD21 LEU B  96     -12.871 -18.662   8.922  1.00 98.53           H  
ATOM   3964 HD22 LEU B  96     -12.656 -20.418   9.143  1.00 98.53           H  
ATOM   3965 HD23 LEU B  96     -13.569 -19.459  10.335  1.00 98.53           H  
ATOM   3966  N   HIS B  97     -12.672 -22.571  13.867  1.00 95.10           N  
ATOM   3967  H   HIS B  97     -13.631 -22.389  13.609  1.00 95.10           H  
ATOM   3968  CA  HIS B  97     -12.376 -23.706  14.765  1.00 95.10           C  
ATOM   3969  HA  HIS B  97     -11.896 -23.337  15.671  1.00 95.10           H  
ATOM   3970  C   HIS B  97     -11.390 -24.706  14.142  1.00 95.10           C  
ATOM   3971  CB  HIS B  97     -13.683 -24.397  15.179  1.00 95.10           C  
ATOM   3972  HB2 HIS B  97     -14.265 -24.653  14.293  1.00 95.10           H  
ATOM   3973  HB3 HIS B  97     -13.439 -25.321  15.702  1.00 95.10           H  
ATOM   3974  O   HIS B  97     -10.670 -25.401  14.843  1.00 95.10           O  
ATOM   3975  CG  HIS B  97     -14.510 -23.548  16.111  1.00 95.10           C  
ATOM   3976  CD2 HIS B  97     -15.571 -22.762  15.764  1.00 95.10           C  
ATOM   3977  HD2 HIS B  97     -15.983 -22.645  14.772  1.00 95.10           H  
ATOM   3978  ND1 HIS B  97     -14.231 -23.351  17.464  1.00 95.10           N  
ATOM   3979  CE1 HIS B  97     -15.120 -22.451  17.904  1.00 95.10           C  
ATOM   3980  HE1 HIS B  97     -15.140 -22.039  18.902  1.00 95.10           H  
ATOM   3981  NE2 HIS B  97     -15.939 -22.084  16.906  1.00 95.10           N  
ATOM   3982  HE2 HIS B  97     -16.604 -21.327  16.973  1.00 95.10           H  
ATOM   3983  N   GLU B  98     -11.296 -24.721  12.816  1.00 93.98           N  
ATOM   3984  H   GLU B  98     -11.949 -24.153  12.295  1.00 93.98           H  
ATOM   3985  CA  GLU B  98     -10.383 -25.563  12.042  1.00 93.98           C  
ATOM   3986  HA  GLU B  98     -10.103 -26.436  12.631  1.00 93.98           H  
ATOM   3987  C   GLU B  98      -9.074 -24.840  11.667  1.00 93.98           C  
ATOM   3988  CB  GLU B  98     -11.145 -26.048  10.803  1.00 93.98           C  
ATOM   3989  HB2 GLU B  98     -11.507 -25.155  10.295  1.00 93.98           H  
ATOM   3990  HB3 GLU B  98     -10.474 -26.570  10.121  1.00 93.98           H  
ATOM   3991  O   GLU B  98      -8.312 -25.358  10.858  1.00 93.98           O  
ATOM   3992  CG  GLU B  98     -12.318 -26.987  11.162  1.00 93.98           C  
ATOM   3993  HG2 GLU B  98     -12.672 -26.779  12.172  1.00 93.98           H  
ATOM   3994  HG3 GLU B  98     -11.955 -28.015  11.161  1.00 93.98           H  
ATOM   3995  CD  GLU B  98     -13.518 -26.861  10.212  1.00 93.98           C  
ATOM   3996  OE1 GLU B  98     -14.587 -27.406  10.571  1.00 93.98           O  
ATOM   3997  OE2 GLU B  98     -13.384 -26.210   9.154  1.00 93.98           O  
ATOM   3998  N   ALA B  99      -8.771 -23.664  12.239  1.00 95.15           N  
ATOM   3999  H   ALA B  99      -9.426 -23.267  12.897  1.00 95.15           H  
ATOM   4000  CA  ALA B  99      -7.584 -22.865  11.885  1.00 95.15           C  
ATOM   4001  HA  ALA B  99      -7.669 -22.561  10.841  1.00 95.15           H  
ATOM   4002  C   ALA B  99      -6.244 -23.612  12.031  1.00 95.15           C  
ATOM   4003  CB  ALA B  99      -7.547 -21.607  12.761  1.00 95.15           C  
ATOM   4004  HB1 ALA B  99      -8.430 -20.993  12.581  1.00 95.15           H  
ATOM   4005  HB2 ALA B  99      -7.504 -21.882  13.815  1.00 95.15           H  
ATOM   4006  HB3 ALA B  99      -6.667 -21.014  12.513  1.00 95.15           H  
ATOM   4007  O   ALA B  99      -5.260 -23.250  11.390  1.00 95.15           O  
ATOM   4008  N   ALA B 100      -6.189 -24.642  12.882  1.00 93.18           N  
ATOM   4009  H   ALA B 100      -7.030 -24.887  13.383  1.00 93.18           H  
ATOM   4010  CA  ALA B 100      -5.000 -25.470  13.062  1.00 93.18           C  
ATOM   4011  HA  ALA B 100      -4.124 -24.823  13.023  1.00 93.18           H  
ATOM   4012  C   ALA B 100      -4.819 -26.540  11.966  1.00 93.18           C  
ATOM   4013  CB  ALA B 100      -5.063 -26.098  14.460  1.00 93.18           C  
ATOM   4014  HB1 ALA B 100      -5.935 -26.747  14.540  1.00 93.18           H  
ATOM   4015  HB2 ALA B 100      -4.165 -26.688  14.641  1.00 93.18           H  
ATOM   4016  HB3 ALA B 100      -5.130 -25.316  15.217  1.00 93.18           H  
ATOM   4017  O   ALA B 100      -3.713 -27.074  11.837  1.00 93.18           O  
ATOM   4018  N   LEU B 101      -5.867 -26.864  11.195  1.00 96.08           N  
ATOM   4019  H   LEU B 101      -6.699 -26.295  11.251  1.00 96.08           H  
ATOM   4020  CA  LEU B 101      -5.818 -27.850  10.115  1.00 96.08           C  
ATOM   4021  HA  LEU B 101      -5.202 -28.688  10.441  1.00 96.08           H  
ATOM   4022  C   LEU B 101      -5.154 -27.253   8.870  1.00 96.08           C  
ATOM   4023  CB  LEU B 101      -7.225 -28.379   9.777  1.00 96.08           C  
ATOM   4024  HB2 LEU B 101      -7.140 -29.052   8.924  1.00 96.08           H  
ATOM   4025  HB3 LEU B 101      -7.844 -27.539   9.463  1.00 96.08           H  
ATOM   4026  O   LEU B 101      -5.464 -26.142   8.450  1.00 96.08           O  
ATOM   4027  CG  LEU B 101      -7.946 -29.126  10.914  1.00 96.08           C  
ATOM   4028  HG  LEU B 101      -8.082 -28.457  11.763  1.00 96.08           H  
ATOM   4029  CD1 LEU B 101      -9.321 -29.594  10.436  1.00 96.08           C  
ATOM   4030 HD11 LEU B 101      -9.875 -30.027  11.269  1.00 96.08           H  
ATOM   4031 HD12 LEU B 101      -9.215 -30.330   9.640  1.00 96.08           H  
ATOM   4032 HD13 LEU B 101      -9.884 -28.744  10.050  1.00 96.08           H  
ATOM   4033  CD2 LEU B 101      -7.176 -30.370  11.371  1.00 96.08           C  
ATOM   4034 HD21 LEU B 101      -6.238 -30.072  11.839  1.00 96.08           H  
ATOM   4035 HD22 LEU B 101      -6.973 -31.019  10.519  1.00 96.08           H  
ATOM   4036 HD23 LEU B 101      -7.767 -30.911  12.110  1.00 96.08           H  
ATOM   4037  N   PHE B 102      -4.232 -28.015   8.292  1.00 97.38           N  
ATOM   4038  H   PHE B 102      -4.044 -28.930   8.676  1.00 97.38           H  
ATOM   4039  CA  PHE B 102      -3.461 -27.654   7.106  1.00 97.38           C  
ATOM   4040  HA  PHE B 102      -4.095 -27.117   6.400  1.00 97.38           H  
ATOM   4041  C   PHE B 102      -2.949 -28.940   6.448  1.00 97.38           C  
ATOM   4042  CB  PHE B 102      -2.298 -26.756   7.560  1.00 97.38           C  
ATOM   4043  HB2 PHE B 102      -2.721 -25.863   8.021  1.00 97.38           H  
ATOM   4044  HB3 PHE B 102      -1.729 -27.284   8.326  1.00 97.38           H  
ATOM   4045  O   PHE B 102      -2.651 -29.894   7.173  1.00 97.38           O  
ATOM   4046  CG  PHE B 102      -1.350 -26.302   6.468  1.00 97.38           C  
ATOM   4047  CD1 PHE B 102       0.030 -26.566   6.561  1.00 97.38           C  
ATOM   4048  HD1 PHE B 102       0.420 -27.121   7.401  1.00 97.38           H  
ATOM   4049  CD2 PHE B 102      -1.847 -25.573   5.375  1.00 97.38           C  
ATOM   4050  HD2 PHE B 102      -2.901 -25.348   5.307  1.00 97.38           H  
ATOM   4051  CE1 PHE B 102       0.904 -26.107   5.559  1.00 97.38           C  
ATOM   4052  HE1 PHE B 102       1.964 -26.304   5.629  1.00 97.38           H  
ATOM   4053  CE2 PHE B 102      -0.978 -25.129   4.367  1.00 97.38           C  
ATOM   4054  HE2 PHE B 102      -1.368 -24.577   3.525  1.00 97.38           H  
ATOM   4055  CZ  PHE B 102       0.395 -25.398   4.457  1.00 97.38           C  
ATOM   4056  HZ  PHE B 102       1.051 -25.055   3.671  1.00 97.38           H  
ATOM   4057  N   ASP B 103      -2.814 -28.979   5.120  1.00 96.98           N  
ATOM   4058  H   ASP B 103      -3.193 -28.212   4.583  1.00 96.98           H  
ATOM   4059  CA  ASP B 103      -2.126 -30.067   4.403  1.00 96.98           C  
ATOM   4060  HA  ASP B 103      -2.115 -30.949   5.044  1.00 96.98           H  
ATOM   4061  C   ASP B 103      -0.661 -29.693   4.094  1.00 96.98           C  
ATOM   4062  CB  ASP B 103      -2.904 -30.509   3.152  1.00 96.98           C  
ATOM   4063  HB2 ASP B 103      -3.945 -30.672   3.433  1.00 96.98           H  
ATOM   4064  HB3 ASP B 103      -2.878 -29.721   2.400  1.00 96.98           H  
ATOM   4065  O   ASP B 103      -0.336 -29.237   2.991  1.00 96.98           O  
ATOM   4066  CG  ASP B 103      -2.355 -31.819   2.549  1.00 96.98           C  
ATOM   4067  OD1 ASP B 103      -1.188 -32.195   2.839  1.00 96.98           O  
ATOM   4068  OD2 ASP B 103      -3.103 -32.467   1.779  1.00 96.98           O  
ATOM   4069  N   PRO B 104       0.275 -29.887   5.044  1.00 96.46           N  
ATOM   4070  CA  PRO B 104       1.669 -29.519   4.831  1.00 96.46           C  
ATOM   4071  HA  PRO B 104       1.732 -28.470   4.542  1.00 96.46           H  
ATOM   4072  C   PRO B 104       2.328 -30.346   3.719  1.00 96.46           C  
ATOM   4073  CB  PRO B 104       2.323 -29.711   6.202  1.00 96.46           C  
ATOM   4074  HB2 PRO B 104       2.219 -28.780   6.761  1.00 96.46           H  
ATOM   4075  HB3 PRO B 104       3.373 -29.996   6.141  1.00 96.46           H  
ATOM   4076  O   PRO B 104       3.147 -29.818   2.966  1.00 96.46           O  
ATOM   4077  CG  PRO B 104       1.487 -30.793   6.876  1.00 96.46           C  
ATOM   4078  HG2 PRO B 104       1.555 -30.742   7.963  1.00 96.46           H  
ATOM   4079  HG3 PRO B 104       1.779 -31.776   6.509  1.00 96.46           H  
ATOM   4080  CD  PRO B 104       0.096 -30.440   6.378  1.00 96.46           C  
ATOM   4081  HD2 PRO B 104      -0.540 -31.325   6.380  1.00 96.46           H  
ATOM   4082  HD3 PRO B 104      -0.305 -29.662   7.028  1.00 96.46           H  
ATOM   4083  N   GLY B 105       1.939 -31.617   3.553  1.00 93.52           N  
ATOM   4084  H   GLY B 105       1.116 -31.923   4.051  1.00 93.52           H  
ATOM   4085  CA  GLY B 105       2.498 -32.503   2.530  1.00 93.52           C  
ATOM   4086  HA2 GLY B 105       3.583 -32.538   2.634  1.00 93.52           H  
ATOM   4087  HA3 GLY B 105       2.091 -33.503   2.674  1.00 93.52           H  
ATOM   4088  C   GLY B 105       2.157 -32.054   1.108  1.00 93.52           C  
ATOM   4089  O   GLY B 105       2.987 -32.183   0.203  1.00 93.52           O  
ATOM   4090  N   PHE B 106       0.975 -31.468   0.912  1.00 95.95           N  
ATOM   4091  H   PHE B 106       0.312 -31.443   1.674  1.00 95.95           H  
ATOM   4092  CA  PHE B 106       0.560 -30.906  -0.370  1.00 95.95           C  
ATOM   4093  HA  PHE B 106       0.593 -31.695  -1.121  1.00 95.95           H  
ATOM   4094  C   PHE B 106       1.473 -29.767  -0.849  1.00 95.95           C  
ATOM   4095  CB  PHE B 106      -0.890 -30.443  -0.254  1.00 95.95           C  
ATOM   4096  HB2 PHE B 106      -1.488 -31.271   0.129  1.00 95.95           H  
ATOM   4097  HB3 PHE B 106      -0.965 -29.615   0.451  1.00 95.95           H  
ATOM   4098  O   PHE B 106       1.842 -29.727  -2.026  1.00 95.95           O  
ATOM   4099  CG  PHE B 106      -1.477 -30.032  -1.578  1.00 95.95           C  
ATOM   4100  CD1 PHE B 106      -1.396 -28.695  -2.001  1.00 95.95           C  
ATOM   4101  HD1 PHE B 106      -0.936 -27.949  -1.369  1.00 95.95           H  
ATOM   4102  CD2 PHE B 106      -2.095 -30.997  -2.392  1.00 95.95           C  
ATOM   4103  HD2 PHE B 106      -2.186 -32.014  -2.040  1.00 95.95           H  
ATOM   4104  CE1 PHE B 106      -1.933 -28.325  -3.243  1.00 95.95           C  
ATOM   4105  HE1 PHE B 106      -1.891 -27.293  -3.557  1.00 95.95           H  
ATOM   4106  CE2 PHE B 106      -2.633 -30.626  -3.634  1.00 95.95           C  
ATOM   4107  HE2 PHE B 106      -3.147 -31.353  -4.247  1.00 95.95           H  
ATOM   4108  CZ  PHE B 106      -2.553 -29.290  -4.056  1.00 95.95           C  
ATOM   4109  HZ  PHE B 106      -3.002 -29.001  -4.994  1.00 95.95           H  
ATOM   4110  N   PHE B 107       1.898 -28.891   0.064  1.00 95.91           N  
ATOM   4111  H   PHE B 107       1.531 -28.977   1.001  1.00 95.91           H  
ATOM   4112  CA  PHE B 107       2.776 -27.751  -0.231  1.00 95.91           C  
ATOM   4113  HA  PHE B 107       2.655 -27.484  -1.280  1.00 95.91           H  
ATOM   4114  C   PHE B 107       4.272 -28.051  -0.048  1.00 95.91           C  
ATOM   4115  CB  PHE B 107       2.324 -26.538   0.591  1.00 95.91           C  
ATOM   4116  HB2 PHE B 107       2.998 -25.703   0.404  1.00 95.91           H  
ATOM   4117  HB3 PHE B 107       2.391 -26.787   1.651  1.00 95.91           H  
ATOM   4118  O   PHE B 107       5.104 -27.173  -0.258  1.00 95.91           O  
ATOM   4119  CG  PHE B 107       0.914 -26.090   0.264  1.00 95.91           C  
ATOM   4120  CD1 PHE B 107       0.643 -25.400  -0.934  1.00 95.91           C  
ATOM   4121  HD1 PHE B 107       1.441 -25.176  -1.626  1.00 95.91           H  
ATOM   4122  CD2 PHE B 107      -0.140 -26.404   1.138  1.00 95.91           C  
ATOM   4123  HD2 PHE B 107       0.048 -26.948   2.052  1.00 95.91           H  
ATOM   4124  CE1 PHE B 107      -0.671 -25.009  -1.245  1.00 95.91           C  
ATOM   4125  HE1 PHE B 107      -0.877 -24.473  -2.160  1.00 95.91           H  
ATOM   4126  CE2 PHE B 107      -1.454 -26.034   0.818  1.00 95.91           C  
ATOM   4127  HE2 PHE B 107      -2.254 -26.314   1.487  1.00 95.91           H  
ATOM   4128  CZ  PHE B 107      -1.721 -25.330  -0.370  1.00 95.91           C  
ATOM   4129  HZ  PHE B 107      -2.735 -25.053  -0.619  1.00 95.91           H  
ATOM   4130  N   GLY B 108       4.640 -29.286   0.314  1.00 91.76           N  
ATOM   4131  H   GLY B 108       3.913 -29.958   0.515  1.00 91.76           H  
ATOM   4132  CA  GLY B 108       6.037 -29.668   0.547  1.00 91.76           C  
ATOM   4133  HA2 GLY B 108       6.652 -29.319  -0.282  1.00 91.76           H  
ATOM   4134  HA3 GLY B 108       6.097 -30.756   0.597  1.00 91.76           H  
ATOM   4135  C   GLY B 108       6.635 -29.109   1.845  1.00 91.76           C  
ATOM   4136  O   GLY B 108       7.853 -28.996   1.952  1.00 91.76           O  
ATOM   4137  N   ILE B 109       5.793 -28.771   2.822  1.00 93.88           N  
ATOM   4138  H   ILE B 109       4.813 -28.969   2.683  1.00 93.88           H  
ATOM   4139  CA  ILE B 109       6.180 -28.249   4.137  1.00 93.88           C  
ATOM   4140  HA  ILE B 109       7.154 -27.766   4.058  1.00 93.88           H  
ATOM   4141  C   ILE B 109       6.318 -29.420   5.117  1.00 93.88           C  
ATOM   4142  CB  ILE B 109       5.161 -27.174   4.580  1.00 93.88           C  
ATOM   4143  HB  ILE B 109       4.159 -27.590   4.481  1.00 93.88           H  
ATOM   4144  O   ILE B 109       5.515 -30.355   5.122  1.00 93.88           O  
ATOM   4145  CG1 ILE B 109       5.288 -25.936   3.660  1.00 93.88           C  
ATOM   4146 HG12 ILE B 109       6.205 -25.397   3.901  1.00 93.88           H  
ATOM   4147 HG13 ILE B 109       5.357 -26.249   2.619  1.00 93.88           H  
ATOM   4148  CG2 ILE B 109       5.361 -26.753   6.045  1.00 93.88           C  
ATOM   4149 HG21 ILE B 109       6.352 -26.317   6.172  1.00 93.88           H  
ATOM   4150 HG22 ILE B 109       5.247 -27.611   6.707  1.00 93.88           H  
ATOM   4151 HG23 ILE B 109       4.612 -26.017   6.338  1.00 93.88           H  
ATOM   4152  CD1 ILE B 109       4.103 -24.972   3.748  1.00 93.88           C  
ATOM   4153 HD11 ILE B 109       3.193 -25.503   3.469  1.00 93.88           H  
ATOM   4154 HD12 ILE B 109       4.260 -24.147   3.053  1.00 93.88           H  
ATOM   4155 HD13 ILE B 109       3.997 -24.569   4.756  1.00 93.88           H  
ATOM   4156  N   SER B 110       7.347 -29.399   5.967  1.00 90.80           N  
ATOM   4157  H   SER B 110       7.951 -28.590   5.960  1.00 90.80           H  
ATOM   4158  CA  SER B 110       7.520 -30.453   6.976  1.00 90.80           C  
ATOM   4159  HA  SER B 110       7.325 -31.403   6.479  1.00 90.80           H  
ATOM   4160  C   SER B 110       6.524 -30.291   8.137  1.00 90.80           C  
ATOM   4161  CB  SER B 110       8.961 -30.507   7.490  1.00 90.80           C  
ATOM   4162  HB2 SER B 110       9.115 -31.462   7.994  1.00 90.80           H  
ATOM   4163  HB3 SER B 110       9.654 -30.445   6.652  1.00 90.80           H  
ATOM   4164  O   SER B 110       6.164 -29.164   8.473  1.00 90.80           O  
ATOM   4165  OG  SER B 110       9.226 -29.469   8.414  1.00 90.80           O  
ATOM   4166  HG  SER B 110       9.315 -28.649   7.922  1.00 90.80           H  
ATOM   4167  N   PRO B 111       6.128 -31.367   8.846  1.00 90.61           N  
ATOM   4168  CA  PRO B 111       5.256 -31.240  10.018  1.00 90.61           C  
ATOM   4169  HA  PRO B 111       4.296 -30.840   9.693  1.00 90.61           H  
ATOM   4170  C   PRO B 111       5.820 -30.328  11.121  1.00 90.61           C  
ATOM   4171  CB  PRO B 111       5.058 -32.670  10.529  1.00 90.61           C  
ATOM   4172  HB2 PRO B 111       4.066 -32.807  10.961  1.00 90.61           H  
ATOM   4173  HB3 PRO B 111       5.828 -32.921  11.259  1.00 90.61           H  
ATOM   4174  O   PRO B 111       5.058 -29.640  11.791  1.00 90.61           O  
ATOM   4175  CG  PRO B 111       5.253 -33.524   9.278  1.00 90.61           C  
ATOM   4176  HG2 PRO B 111       4.330 -33.539   8.699  1.00 90.61           H  
ATOM   4177  HG3 PRO B 111       5.570 -34.538   9.522  1.00 90.61           H  
ATOM   4178  CD  PRO B 111       6.329 -32.766   8.503  1.00 90.61           C  
ATOM   4179  HD2 PRO B 111       6.202 -32.942   7.435  1.00 90.61           H  
ATOM   4180  HD3 PRO B 111       7.319 -33.085   8.829  1.00 90.61           H  
ATOM   4181  N   ARG B 112       7.153 -30.295  11.300  1.00 87.62           N  
ATOM   4182  H   ARG B 112       7.724 -30.825  10.658  1.00 87.62           H  
ATOM   4183  CA  ARG B 112       7.818 -29.398  12.264  1.00 87.62           C  
ATOM   4184  HA  ARG B 112       7.304 -29.458  13.223  1.00 87.62           H  
ATOM   4185  C   ARG B 112       7.690 -27.936  11.853  1.00 87.62           C  
ATOM   4186  CB  ARG B 112       9.303 -29.772  12.444  1.00 87.62           C  
ATOM   4187  HB2 ARG B 112       9.887 -28.858  12.549  1.00 87.62           H  
ATOM   4188  HB3 ARG B 112       9.669 -30.301  11.564  1.00 87.62           H  
ATOM   4189  O   ARG B 112       7.331 -27.109  12.681  1.00 87.62           O  
ATOM   4190  CG  ARG B 112       9.521 -30.623  13.703  1.00 87.62           C  
ATOM   4191  HG2 ARG B 112       8.898 -31.515  13.638  1.00 87.62           H  
ATOM   4192  HG3 ARG B 112       9.210 -30.060  14.583  1.00 87.62           H  
ATOM   4193  CD  ARG B 112      10.980 -31.065  13.892  1.00 87.62           C  
ATOM   4194  HD2 ARG B 112      11.254 -31.708  13.056  1.00 87.62           H  
ATOM   4195  HD3 ARG B 112      11.035 -31.649  14.811  1.00 87.62           H  
ATOM   4196  NE  ARG B 112      11.938 -29.941  13.979  1.00 87.62           N  
ATOM   4197  HE  ARG B 112      11.571 -29.000  13.947  1.00 87.62           H  
ATOM   4198  NH1 ARG B 112      13.822 -31.226  14.219  1.00 87.62           N  
ATOM   4199 HH11 ARG B 112      14.821 -31.277  14.362  1.00 87.62           H  
ATOM   4200 HH12 ARG B 112      13.230 -32.016  14.434  1.00 87.62           H  
ATOM   4201  NH2 ARG B 112      14.043 -29.037  14.004  1.00 87.62           N  
ATOM   4202 HH21 ARG B 112      15.046 -29.148  14.048  1.00 87.62           H  
ATOM   4203 HH22 ARG B 112      13.691 -28.117  14.230  1.00 87.62           H  
ATOM   4204  CZ  ARG B 112      13.253 -30.065  14.064  1.00 87.62           C  
ATOM   4205  N   GLU B 113       7.950 -27.635  10.585  1.00 89.12           N  
ATOM   4206  H   GLU B 113       8.208 -28.371   9.943  1.00 89.12           H  
ATOM   4207  CA  GLU B 113       7.771 -26.283  10.058  1.00 89.12           C  
ATOM   4208  HA  GLU B 113       8.348 -25.581  10.660  1.00 89.12           H  
ATOM   4209  C   GLU B 113       6.300 -25.859  10.143  1.00 89.12           C  
ATOM   4210  CB  GLU B 113       8.299 -26.230   8.622  1.00 89.12           C  
ATOM   4211  HB2 GLU B 113       9.335 -26.571   8.620  1.00 89.12           H  
ATOM   4212  HB3 GLU B 113       7.711 -26.911   8.007  1.00 89.12           H  
ATOM   4213  O   GLU B 113       6.017 -24.779  10.640  1.00 89.12           O  
ATOM   4214  CG  GLU B 113       8.244 -24.813   8.029  1.00 89.12           C  
ATOM   4215  HG2 GLU B 113       7.214 -24.457   8.055  1.00 89.12           H  
ATOM   4216  HG3 GLU B 113       8.848 -24.148   8.648  1.00 89.12           H  
ATOM   4217  CD  GLU B 113       8.738 -24.755   6.578  1.00 89.12           C  
ATOM   4218  OE1 GLU B 113       8.778 -23.623   6.031  1.00 89.12           O  
ATOM   4219  OE2 GLU B 113       9.035 -25.839   6.018  1.00 89.12           O  
ATOM   4220  N   ALA B 114       5.357 -26.733   9.776  1.00 93.73           N  
ATOM   4221  H   ALA B 114       5.647 -27.606   9.358  1.00 93.73           H  
ATOM   4222  CA  ALA B 114       3.923 -26.451   9.850  1.00 93.73           C  
ATOM   4223  HA  ALA B 114       3.712 -25.574   9.238  1.00 93.73           H  
ATOM   4224  C   ALA B 114       3.427 -26.153  11.275  1.00 93.73           C  
ATOM   4225  CB  ALA B 114       3.170 -27.647   9.265  1.00 93.73           C  
ATOM   4226  HB1 ALA B 114       3.350 -28.537   9.869  1.00 93.73           H  
ATOM   4227  HB2 ALA B 114       2.101 -27.434   9.248  1.00 93.73           H  
ATOM   4228  HB3 ALA B 114       3.521 -27.825   8.248  1.00 93.73           H  
ATOM   4229  O   ALA B 114       2.512 -25.349  11.440  1.00 93.73           O  
ATOM   4230  N   LEU B 115       4.021 -26.786  12.295  1.00 89.96           N  
ATOM   4231  H   LEU B 115       4.728 -27.476  12.085  1.00 89.96           H  
ATOM   4232  CA  LEU B 115       3.710 -26.508  13.699  1.00 89.96           C  
ATOM   4233  HA  LEU B 115       2.626 -26.489  13.811  1.00 89.96           H  
ATOM   4234  C   LEU B 115       4.242 -25.133  14.137  1.00 89.96           C  
ATOM   4235  CB  LEU B 115       4.301 -27.630  14.575  1.00 89.96           C  
ATOM   4236  HB2 LEU B 115       4.199 -28.589  14.069  1.00 89.96           H  
ATOM   4237  HB3 LEU B 115       5.366 -27.439  14.710  1.00 89.96           H  
ATOM   4238  O   LEU B 115       3.566 -24.415  14.871  1.00 89.96           O  
ATOM   4239  CG  LEU B 115       3.615 -27.729  15.951  1.00 89.96           C  
ATOM   4240  HG  LEU B 115       3.412 -26.733  16.345  1.00 89.96           H  
ATOM   4241  CD1 LEU B 115       2.303 -28.512  15.850  1.00 89.96           C  
ATOM   4242 HD11 LEU B 115       1.625 -28.007  15.163  1.00 89.96           H  
ATOM   4243 HD12 LEU B 115       1.827 -28.553  16.830  1.00 89.96           H  
ATOM   4244 HD13 LEU B 115       2.491 -29.525  15.492  1.00 89.96           H  
ATOM   4245  CD2 LEU B 115       4.513 -28.461  16.946  1.00 89.96           C  
ATOM   4246 HD21 LEU B 115       5.413 -27.867  17.107  1.00 89.96           H  
ATOM   4247 HD22 LEU B 115       3.995 -28.562  17.900  1.00 89.96           H  
ATOM   4248 HD23 LEU B 115       4.780 -29.446  16.564  1.00 89.96           H  
ATOM   4249  N   ALA B 116       5.441 -24.767  13.677  1.00 89.38           N  
ATOM   4250  H   ALA B 116       5.944 -25.399  13.070  1.00 89.38           H  
ATOM   4251  CA  ALA B 116       6.026 -23.456  13.942  1.00 89.38           C  
ATOM   4252  HA  ALA B 116       5.905 -23.220  14.999  1.00 89.38           H  
ATOM   4253  C   ALA B 116       5.337 -22.334  13.147  1.00 89.38           C  
ATOM   4254  CB  ALA B 116       7.526 -23.516  13.634  1.00 89.38           C  
ATOM   4255  HB1 ALA B 116       7.977 -22.547  13.848  1.00 89.38           H  
ATOM   4256  HB2 ALA B 116       8.000 -24.270  14.262  1.00 89.38           H  
ATOM   4257  HB3 ALA B 116       7.685 -23.760  12.583  1.00 89.38           H  
ATOM   4258  O   ALA B 116       5.307 -21.204  13.620  1.00 89.38           O  
ATOM   4259  N   MET B 117       4.799 -22.629  11.959  1.00 93.77           N  
ATOM   4260  H   MET B 117       4.919 -23.572  11.616  1.00 93.77           H  
ATOM   4261  CA  MET B 117       4.138 -21.668  11.073  1.00 93.77           C  
ATOM   4262  HA  MET B 117       4.816 -20.842  10.856  1.00 93.77           H  
ATOM   4263  C   MET B 117       2.888 -21.055  11.697  1.00 93.77           C  
ATOM   4264  CB  MET B 117       3.776 -22.314   9.729  1.00 93.77           C  
ATOM   4265  HB2 MET B 117       3.403 -23.325   9.893  1.00 93.77           H  
ATOM   4266  HB3 MET B 117       2.980 -21.729   9.268  1.00 93.77           H  
ATOM   4267  O   MET B 117       1.943 -21.764  12.072  1.00 93.77           O  
ATOM   4268  CG  MET B 117       4.958 -22.341   8.755  1.00 93.77           C  
ATOM   4269  HG2 MET B 117       5.810 -22.824   9.235  1.00 93.77           H  
ATOM   4270  HG3 MET B 117       5.249 -21.316   8.527  1.00 93.77           H  
ATOM   4271  SD  MET B 117       4.611 -23.203   7.198  1.00 93.77           S  
ATOM   4272  CE  MET B 117       3.395 -22.072   6.471  1.00 93.77           C  
ATOM   4273  HE1 MET B 117       3.159 -22.388   5.455  1.00 93.77           H  
ATOM   4274  HE2 MET B 117       3.798 -21.060   6.459  1.00 93.77           H  
ATOM   4275  HE3 MET B 117       2.481 -22.078   7.065  1.00 93.77           H  
ATOM   4276  N   ASP B 118       2.842 -19.723  11.667  1.00 94.73           N  
ATOM   4277  H   ASP B 118       3.654 -19.198  11.378  1.00 94.73           H  
ATOM   4278  CA  ASP B 118       1.628 -18.964  11.929  1.00 94.73           C  
ATOM   4279  HA  ASP B 118       1.391 -19.089  12.986  1.00 94.73           H  
ATOM   4280  C   ASP B 118       0.484 -19.510  11.040  1.00 94.73           C  
ATOM   4281  CB  ASP B 118       1.908 -17.468  11.696  1.00 94.73           C  
ATOM   4282  HB2 ASP B 118       2.713 -17.161  12.364  1.00 94.73           H  
ATOM   4283  HB3 ASP B 118       2.249 -17.328  10.670  1.00 94.73           H  
ATOM   4284  O   ASP B 118       0.644 -19.620   9.813  1.00 94.73           O  
ATOM   4285  CG  ASP B 118       0.705 -16.548  11.936  1.00 94.73           C  
ATOM   4286  OD1 ASP B 118      -0.433 -17.050  12.036  1.00 94.73           O  
ATOM   4287  OD2 ASP B 118       0.901 -15.318  11.918  1.00 94.73           O  
ATOM   4288  N   PRO B 119      -0.668 -19.905  11.623  1.00 96.99           N  
ATOM   4289  CA  PRO B 119      -1.837 -20.356  10.869  1.00 96.99           C  
ATOM   4290  HA  PRO B 119      -1.604 -21.297  10.371  1.00 96.99           H  
ATOM   4291  C   PRO B 119      -2.294 -19.369   9.785  1.00 96.99           C  
ATOM   4292  CB  PRO B 119      -2.931 -20.613  11.912  1.00 96.99           C  
ATOM   4293  HB2 PRO B 119      -2.950 -21.673  12.162  1.00 96.99           H  
ATOM   4294  HB3 PRO B 119      -3.915 -20.298  11.564  1.00 96.99           H  
ATOM   4295  O   PRO B 119      -2.842 -19.810   8.775  1.00 96.99           O  
ATOM   4296  CG  PRO B 119      -2.485 -19.815  13.136  1.00 96.99           C  
ATOM   4297  HG2 PRO B 119      -2.813 -18.780  13.037  1.00 96.99           H  
ATOM   4298  HG3 PRO B 119      -2.852 -20.249  14.066  1.00 96.99           H  
ATOM   4299  CD  PRO B 119      -0.970 -19.861  13.048  1.00 96.99           C  
ATOM   4300  HD2 PRO B 119      -0.592 -20.762  13.531  1.00 96.99           H  
ATOM   4301  HD3 PRO B 119      -0.565 -18.979  13.544  1.00 96.99           H  
ATOM   4302  N   GLN B 120      -2.011 -18.070   9.913  1.00 98.03           N  
ATOM   4303  H   GLN B 120      -1.542 -17.751  10.750  1.00 98.03           H  
ATOM   4304  CA  GLN B 120      -2.270 -17.088   8.858  1.00 98.03           C  
ATOM   4305  HA  GLN B 120      -3.338 -17.090   8.642  1.00 98.03           H  
ATOM   4306  C   GLN B 120      -1.534 -17.433   7.551  1.00 98.03           C  
ATOM   4307  CB  GLN B 120      -1.874 -15.685   9.345  1.00 98.03           C  
ATOM   4308  HB2 GLN B 120      -0.820 -15.683   9.624  1.00 98.03           H  
ATOM   4309  HB3 GLN B 120      -2.002 -14.977   8.527  1.00 98.03           H  
ATOM   4310  O   GLN B 120      -2.139 -17.400   6.479  1.00 98.03           O  
ATOM   4311  CG  GLN B 120      -2.717 -15.211  10.538  1.00 98.03           C  
ATOM   4312  HG2 GLN B 120      -3.776 -15.270  10.286  1.00 98.03           H  
ATOM   4313  HG3 GLN B 120      -2.533 -15.851  11.401  1.00 98.03           H  
ATOM   4314  CD  GLN B 120      -2.398 -13.779  10.939  1.00 98.03           C  
ATOM   4315  NE2 GLN B 120      -1.216 -13.525  11.451  1.00 98.03           N  
ATOM   4316 HE21 GLN B 120      -0.553 -14.264  11.635  1.00 98.03           H  
ATOM   4317 HE22 GLN B 120      -1.005 -12.602  11.803  1.00 98.03           H  
ATOM   4318  OE1 GLN B 120      -3.221 -12.887  10.778  1.00 98.03           O  
ATOM   4319  N   GLN B 121      -0.260 -17.849   7.619  1.00 98.20           N  
ATOM   4320  H   GLN B 121       0.159 -17.952   8.532  1.00 98.20           H  
ATOM   4321  CA  GLN B 121       0.505 -18.269   6.435  1.00 98.20           C  
ATOM   4322  HA  GLN B 121       0.432 -17.490   5.676  1.00 98.20           H  
ATOM   4323  C   GLN B 121      -0.060 -19.563   5.825  1.00 98.20           C  
ATOM   4324  CB  GLN B 121       1.993 -18.483   6.774  1.00 98.20           C  
ATOM   4325  HB2 GLN B 121       2.091 -19.323   7.462  1.00 98.20           H  
ATOM   4326  HB3 GLN B 121       2.498 -18.749   5.846  1.00 98.20           H  
ATOM   4327  O   GLN B 121      -0.126 -19.704   4.604  1.00 98.20           O  
ATOM   4328  CG  GLN B 121       2.711 -17.266   7.385  1.00 98.20           C  
ATOM   4329  HG2 GLN B 121       2.472 -16.372   6.809  1.00 98.20           H  
ATOM   4330  HG3 GLN B 121       2.345 -17.108   8.400  1.00 98.20           H  
ATOM   4331  CD  GLN B 121       4.236 -17.423   7.439  1.00 98.20           C  
ATOM   4332  NE2 GLN B 121       4.951 -16.457   7.969  1.00 98.20           N  
ATOM   4333 HE21 GLN B 121       4.519 -15.633   8.362  1.00 98.20           H  
ATOM   4334 HE22 GLN B 121       5.949 -16.593   8.050  1.00 98.20           H  
ATOM   4335  OE1 GLN B 121       4.822 -18.397   6.971  1.00 98.20           O  
ATOM   4336  N   ARG B 122      -0.490 -20.508   6.674  1.00 98.37           N  
ATOM   4337  H   ARG B 122      -0.437 -20.296   7.660  1.00 98.37           H  
ATOM   4338  CA  ARG B 122      -1.082 -21.791   6.254  1.00 98.37           C  
ATOM   4339  HA  ARG B 122      -0.420 -22.285   5.543  1.00 98.37           H  
ATOM   4340  C   ARG B 122      -2.402 -21.587   5.507  1.00 98.37           C  
ATOM   4341  CB  ARG B 122      -1.270 -22.703   7.480  1.00 98.37           C  
ATOM   4342  HB2 ARG B 122      -1.851 -23.575   7.182  1.00 98.37           H  
ATOM   4343  HB3 ARG B 122      -1.833 -22.181   8.254  1.00 98.37           H  
ATOM   4344  O   ARG B 122      -2.579 -22.114   4.410  1.00 98.37           O  
ATOM   4345  CG  ARG B 122       0.079 -23.171   8.047  1.00 98.37           C  
ATOM   4346  HG2 ARG B 122       0.653 -22.315   8.403  1.00 98.37           H  
ATOM   4347  HG3 ARG B 122       0.637 -23.651   7.243  1.00 98.37           H  
ATOM   4348  CD  ARG B 122      -0.073 -24.185   9.186  1.00 98.37           C  
ATOM   4349  HD2 ARG B 122      -0.902 -24.855   8.957  1.00 98.37           H  
ATOM   4350  HD3 ARG B 122       0.841 -24.777   9.236  1.00 98.37           H  
ATOM   4351  NE  ARG B 122      -0.266 -23.542  10.497  1.00 98.37           N  
ATOM   4352  HE  ARG B 122       0.243 -22.686  10.669  1.00 98.37           H  
ATOM   4353  NH1 ARG B 122      -1.385 -25.261  11.531  1.00 98.37           N  
ATOM   4354 HH11 ARG B 122      -1.882 -25.635  12.327  1.00 98.37           H  
ATOM   4355 HH12 ARG B 122      -1.510 -25.710  10.635  1.00 98.37           H  
ATOM   4356  NH2 ARG B 122      -0.744 -23.463  12.703  1.00 98.37           N  
ATOM   4357 HH21 ARG B 122      -1.059 -23.903  13.556  1.00 98.37           H  
ATOM   4358 HH22 ARG B 122      -0.108 -22.681  12.767  1.00 98.37           H  
ATOM   4359  CZ  ARG B 122      -0.805 -24.093  11.568  1.00 98.37           C  
ATOM   4360  N   LEU B 123      -3.293 -20.764   6.062  1.00 98.67           N  
ATOM   4361  H   LEU B 123      -3.076 -20.372   6.967  1.00 98.67           H  
ATOM   4362  CA  LEU B 123      -4.577 -20.429   5.446  1.00 98.67           C  
ATOM   4363  HA  LEU B 123      -5.098 -21.352   5.189  1.00 98.67           H  
ATOM   4364  C   LEU B 123      -4.415 -19.654   4.134  1.00 98.67           C  
ATOM   4365  CB  LEU B 123      -5.421 -19.620   6.442  1.00 98.67           C  
ATOM   4366  HB2 LEU B 123      -4.812 -18.801   6.825  1.00 98.67           H  
ATOM   4367  HB3 LEU B 123      -6.259 -19.177   5.905  1.00 98.67           H  
ATOM   4368  O   LEU B 123      -5.168 -19.906   3.195  1.00 98.67           O  
ATOM   4369  CG  LEU B 123      -5.985 -20.424   7.627  1.00 98.67           C  
ATOM   4370  HG  LEU B 123      -5.173 -20.876   8.196  1.00 98.67           H  
ATOM   4371  CD1 LEU B 123      -6.752 -19.463   8.532  1.00 98.67           C  
ATOM   4372 HD11 LEU B 123      -7.624 -19.067   8.013  1.00 98.67           H  
ATOM   4373 HD12 LEU B 123      -7.064 -19.981   9.439  1.00 98.67           H  
ATOM   4374 HD13 LEU B 123      -6.097 -18.635   8.804  1.00 98.67           H  
ATOM   4375  CD2 LEU B 123      -6.956 -21.524   7.187  1.00 98.67           C  
ATOM   4376 HD21 LEU B 123      -7.726 -21.101   6.541  1.00 98.67           H  
ATOM   4377 HD22 LEU B 123      -7.412 -21.977   8.067  1.00 98.67           H  
ATOM   4378 HD23 LEU B 123      -6.406 -22.301   6.656  1.00 98.67           H  
ATOM   4379  N   LEU B 124      -3.433 -18.748   4.038  1.00 98.67           N  
ATOM   4380  H   LEU B 124      -2.878 -18.541   4.856  1.00 98.67           H  
ATOM   4381  CA  LEU B 124      -3.144 -18.029   2.792  1.00 98.67           C  
ATOM   4382  HA  LEU B 124      -4.056 -17.535   2.456  1.00 98.67           H  
ATOM   4383  C   LEU B 124      -2.728 -18.971   1.656  1.00 98.67           C  
ATOM   4384  CB  LEU B 124      -2.049 -16.974   3.028  1.00 98.67           C  
ATOM   4385  HB2 LEU B 124      -1.602 -16.709   2.070  1.00 98.67           H  
ATOM   4386  HB3 LEU B 124      -1.262 -17.415   3.639  1.00 98.67           H  
ATOM   4387  O   LEU B 124      -3.171 -18.766   0.526  1.00 98.67           O  
ATOM   4388  CG  LEU B 124      -2.542 -15.676   3.689  1.00 98.67           C  
ATOM   4389  HG  LEU B 124      -3.111 -15.913   4.588  1.00 98.67           H  
ATOM   4390  CD1 LEU B 124      -1.330 -14.827   4.065  1.00 98.67           C  
ATOM   4391 HD11 LEU B 124      -0.729 -14.620   3.180  1.00 98.67           H  
ATOM   4392 HD12 LEU B 124      -0.729 -15.373   4.792  1.00 98.67           H  
ATOM   4393 HD13 LEU B 124      -1.648 -13.882   4.506  1.00 98.67           H  
ATOM   4394  CD2 LEU B 124      -3.426 -14.844   2.760  1.00 98.67           C  
ATOM   4395 HD21 LEU B 124      -3.703 -13.913   3.255  1.00 98.67           H  
ATOM   4396 HD22 LEU B 124      -2.885 -14.610   1.843  1.00 98.67           H  
ATOM   4397 HD23 LEU B 124      -4.339 -15.390   2.523  1.00 98.67           H  
ATOM   4398  N   LEU B 125      -1.926 -20.006   1.932  1.00 98.54           N  
ATOM   4399  H   LEU B 125      -1.588 -20.112   2.878  1.00 98.54           H  
ATOM   4400  CA  LEU B 125      -1.521 -20.989   0.919  1.00 98.54           C  
ATOM   4401  HA  LEU B 125      -1.076 -20.461   0.076  1.00 98.54           H  
ATOM   4402  C   LEU B 125      -2.720 -21.757   0.353  1.00 98.54           C  
ATOM   4403  CB  LEU B 125      -0.496 -21.973   1.515  1.00 98.54           C  
ATOM   4404  HB2 LEU B 125      -0.431 -22.843   0.861  1.00 98.54           H  
ATOM   4405  HB3 LEU B 125      -0.862 -22.321   2.480  1.00 98.54           H  
ATOM   4406  O   LEU B 125      -2.904 -21.798  -0.865  1.00 98.54           O  
ATOM   4407  CG  LEU B 125       0.921 -21.407   1.692  1.00 98.54           C  
ATOM   4408  HG  LEU B 125       0.891 -20.491   2.282  1.00 98.54           H  
ATOM   4409  CD1 LEU B 125       1.777 -22.441   2.424  1.00 98.54           C  
ATOM   4410 HD11 LEU B 125       1.775 -23.381   1.872  1.00 98.54           H  
ATOM   4411 HD12 LEU B 125       2.802 -22.079   2.507  1.00 98.54           H  
ATOM   4412 HD13 LEU B 125       1.371 -22.601   3.423  1.00 98.54           H  
ATOM   4413  CD2 LEU B 125       1.584 -21.106   0.345  1.00 98.54           C  
ATOM   4414 HD21 LEU B 125       1.051 -20.304  -0.165  1.00 98.54           H  
ATOM   4415 HD22 LEU B 125       1.585 -21.999  -0.279  1.00 98.54           H  
ATOM   4416 HD23 LEU B 125       2.613 -20.781   0.501  1.00 98.54           H  
ATOM   4417  N   GLU B 126      -3.553 -22.326   1.226  1.00 98.65           N  
ATOM   4418  H   GLU B 126      -3.346 -22.251   2.212  1.00 98.65           H  
ATOM   4419  CA  GLU B 126      -4.735 -23.086   0.806  1.00 98.65           C  
ATOM   4420  HA  GLU B 126      -4.437 -23.838   0.075  1.00 98.65           H  
ATOM   4421  C   GLU B 126      -5.757 -22.196   0.094  1.00 98.65           C  
ATOM   4422  CB  GLU B 126      -5.362 -23.814   2.005  1.00 98.65           C  
ATOM   4423  HB2 GLU B 126      -6.340 -24.194   1.707  1.00 98.65           H  
ATOM   4424  HB3 GLU B 126      -5.491 -23.117   2.833  1.00 98.65           H  
ATOM   4425  O   GLU B 126      -6.188 -22.525  -1.010  1.00 98.65           O  
ATOM   4426  CG  GLU B 126      -4.487 -25.001   2.439  1.00 98.65           C  
ATOM   4427  HG2 GLU B 126      -4.369 -25.657   1.577  1.00 98.65           H  
ATOM   4428  HG3 GLU B 126      -3.505 -24.626   2.729  1.00 98.65           H  
ATOM   4429  CD  GLU B 126      -5.068 -25.825   3.594  1.00 98.65           C  
ATOM   4430  OE1 GLU B 126      -4.445 -26.841   3.974  1.00 98.65           O  
ATOM   4431  OE2 GLU B 126      -6.145 -25.453   4.106  1.00 98.65           O  
ATOM   4432  N   ALA B 127      -6.080 -21.026   0.655  1.00 98.75           N  
ATOM   4433  H   ALA B 127      -5.674 -20.777   1.546  1.00 98.75           H  
ATOM   4434  CA  ALA B 127      -7.015 -20.097   0.026  1.00 98.75           C  
ATOM   4435  HA  ALA B 127      -7.957 -20.620  -0.137  1.00 98.75           H  
ATOM   4436  C   ALA B 127      -6.515 -19.617  -1.348  1.00 98.75           C  
ATOM   4437  CB  ALA B 127      -7.271 -18.923   0.977  1.00 98.75           C  
ATOM   4438  HB1 ALA B 127      -6.342 -18.382   1.162  1.00 98.75           H  
ATOM   4439  HB2 ALA B 127      -7.662 -19.295   1.924  1.00 98.75           H  
ATOM   4440  HB3 ALA B 127      -7.998 -18.243   0.533  1.00 98.75           H  
ATOM   4441  O   ALA B 127      -7.308 -19.521  -2.282  1.00 98.75           O  
ATOM   4442  N   SER B 128      -5.211 -19.364  -1.506  1.00 98.76           N  
ATOM   4443  H   SER B 128      -4.597 -19.457  -0.710  1.00 98.76           H  
ATOM   4444  CA  SER B 128      -4.633 -18.973  -2.800  1.00 98.76           C  
ATOM   4445  HA  SER B 128      -5.188 -18.120  -3.191  1.00 98.76           H  
ATOM   4446  C   SER B 128      -4.731 -20.095  -3.837  1.00 98.76           C  
ATOM   4447  CB  SER B 128      -3.171 -18.551  -2.649  1.00 98.76           C  
ATOM   4448  HB2 SER B 128      -2.584 -19.376  -2.244  1.00 98.76           H  
ATOM   4449  HB3 SER B 128      -2.774 -18.287  -3.629  1.00 98.76           H  
ATOM   4450  O   SER B 128      -5.111 -19.833  -4.978  1.00 98.76           O  
ATOM   4451  OG  SER B 128      -3.073 -17.434  -1.790  1.00 98.76           O  
ATOM   4452  HG  SER B 128      -3.109 -17.771  -0.892  1.00 98.76           H  
ATOM   4453  N   TRP B 129      -4.451 -21.346  -3.442  1.00 98.53           N  
ATOM   4454  H   TRP B 129      -4.174 -21.504  -2.484  1.00 98.53           H  
ATOM   4455  CA  TRP B 129      -4.602 -22.509  -4.325  1.00 98.53           C  
ATOM   4456  HA  TRP B 129      -3.983 -22.368  -5.212  1.00 98.53           H  
ATOM   4457  C   TRP B 129      -6.045 -22.649  -4.807  1.00 98.53           C  
ATOM   4458  CB  TRP B 129      -4.165 -23.801  -3.612  1.00 98.53           C  
ATOM   4459  HB2 TRP B 129      -4.828 -23.996  -2.769  1.00 98.53           H  
ATOM   4460  HB3 TRP B 129      -3.162 -23.680  -3.203  1.00 98.53           H  
ATOM   4461  O   TRP B 129      -6.311 -22.713  -6.007  1.00 98.53           O  
ATOM   4462  CG  TRP B 129      -4.163 -25.002  -4.506  1.00 98.53           C  
ATOM   4463  CD1 TRP B 129      -5.244 -25.752  -4.823  1.00 98.53           C  
ATOM   4464  HD1 TRP B 129      -6.246 -25.586  -4.456  1.00 98.53           H  
ATOM   4465  CD2 TRP B 129      -3.056 -25.562  -5.275  1.00 98.53           C  
ATOM   4466  CE2 TRP B 129      -3.559 -26.628  -6.077  1.00 98.53           C  
ATOM   4467  CE3 TRP B 129      -1.677 -25.273  -5.386  1.00 98.53           C  
ATOM   4468  HE3 TRP B 129      -1.252 -24.492  -4.772  1.00 98.53           H  
ATOM   4469  NE1 TRP B 129      -4.894 -26.707  -5.755  1.00 98.53           N  
ATOM   4470  HE1 TRP B 129      -5.576 -27.284  -6.227  1.00 98.53           H  
ATOM   4471  CH2 TRP B 129      -1.381 -27.036  -7.049  1.00 98.53           C  
ATOM   4472  HH2 TRP B 129      -0.741 -27.589  -7.720  1.00 98.53           H  
ATOM   4473  CZ2 TRP B 129      -2.748 -27.347  -6.966  1.00 98.53           C  
ATOM   4474  HZ2 TRP B 129      -3.181 -28.131  -7.569  1.00 98.53           H  
ATOM   4475  CZ3 TRP B 129      -0.848 -26.001  -6.260  1.00 98.53           C  
ATOM   4476  HZ3 TRP B 129       0.201 -25.755  -6.328  1.00 98.53           H  
ATOM   4477  N   GLU B 130      -6.990 -22.643  -3.868  1.00 98.57           N  
ATOM   4478  H   GLU B 130      -6.712 -22.583  -2.899  1.00 98.57           H  
ATOM   4479  CA  GLU B 130      -8.403 -22.797  -4.187  1.00 98.57           C  
ATOM   4480  HA  GLU B 130      -8.546 -23.716  -4.755  1.00 98.57           H  
ATOM   4481  C   GLU B 130      -8.940 -21.629  -5.034  1.00 98.57           C  
ATOM   4482  CB  GLU B 130      -9.224 -22.873  -2.902  1.00 98.57           C  
ATOM   4483  HB2 GLU B 130      -9.087 -21.944  -2.349  1.00 98.57           H  
ATOM   4484  HB3 GLU B 130     -10.261 -22.944  -3.232  1.00 98.57           H  
ATOM   4485  O   GLU B 130      -9.801 -21.837  -5.889  1.00 98.57           O  
ATOM   4486  CG  GLU B 130      -9.008 -24.063  -1.950  1.00 98.57           C  
ATOM   4487  HG2 GLU B 130      -9.297 -24.978  -2.467  1.00 98.57           H  
ATOM   4488  HG3 GLU B 130      -7.955 -24.147  -1.680  1.00 98.57           H  
ATOM   4489  CD  GLU B 130      -9.872 -23.899  -0.680  1.00 98.57           C  
ATOM   4490  OE1 GLU B 130      -9.618 -24.597   0.333  1.00 98.57           O  
ATOM   4491  OE2 GLU B 130     -10.843 -23.092  -0.749  1.00 98.57           O  
ATOM   4492  N   ALA B 131      -8.461 -20.397  -4.819  1.00 98.77           N  
ATOM   4493  H   ALA B 131      -7.780 -20.260  -4.086  1.00 98.77           H  
ATOM   4494  CA  ALA B 131      -8.895 -19.232  -5.590  1.00 98.77           C  
ATOM   4495  HA  ALA B 131      -9.983 -19.175  -5.546  1.00 98.77           H  
ATOM   4496  C   ALA B 131      -8.504 -19.358  -7.072  1.00 98.77           C  
ATOM   4497  CB  ALA B 131      -8.324 -17.956  -4.957  1.00 98.77           C  
ATOM   4498  HB1 ALA B 131      -7.237 -17.949  -5.040  1.00 98.77           H  
ATOM   4499  HB2 ALA B 131      -8.732 -17.080  -5.460  1.00 98.77           H  
ATOM   4500  HB3 ALA B 131      -8.598 -17.899  -3.904  1.00 98.77           H  
ATOM   4501  O   ALA B 131      -9.331 -19.080  -7.942  1.00 98.77           O  
ATOM   4502  N   LEU B 132      -7.286 -19.837  -7.354  1.00 98.50           N  
ATOM   4503  H   LEU B 132      -6.671 -20.050  -6.582  1.00 98.50           H  
ATOM   4504  CA  LEU B 132      -6.811 -20.126  -8.711  1.00 98.50           C  
ATOM   4505  HA  LEU B 132      -6.970 -19.253  -9.344  1.00 98.50           H  
ATOM   4506  C   LEU B 132      -7.595 -21.280  -9.349  1.00 98.50           C  
ATOM   4507  CB  LEU B 132      -5.309 -20.446  -8.657  1.00 98.50           C  
ATOM   4508  HB2 LEU B 132      -4.994 -20.866  -9.612  1.00 98.50           H  
ATOM   4509  HB3 LEU B 132      -5.156 -21.203  -7.888  1.00 98.50           H  
ATOM   4510  O   LEU B 132      -8.072 -21.152 -10.476  1.00 98.50           O  
ATOM   4511  CG  LEU B 132      -4.428 -19.230  -8.335  1.00 98.50           C  
ATOM   4512  HG  LEU B 132      -4.856 -18.678  -7.499  1.00 98.50           H  
ATOM   4513  CD1 LEU B 132      -3.034 -19.695  -7.928  1.00 98.50           C  
ATOM   4514 HD11 LEU B 132      -3.107 -20.383  -7.086  1.00 98.50           H  
ATOM   4515 HD12 LEU B 132      -2.467 -18.821  -7.606  1.00 98.50           H  
ATOM   4516 HD13 LEU B 132      -2.534 -20.179  -8.767  1.00 98.50           H  
ATOM   4517  CD2 LEU B 132      -4.290 -18.285  -9.532  1.00 98.50           C  
ATOM   4518 HD21 LEU B 132      -3.864 -18.814 -10.384  1.00 98.50           H  
ATOM   4519 HD22 LEU B 132      -3.639 -17.451  -9.270  1.00 98.50           H  
ATOM   4520 HD23 LEU B 132      -5.264 -17.883  -9.811  1.00 98.50           H  
ATOM   4521  N   GLU B 133      -7.838 -22.369  -8.612  1.00 97.40           N  
ATOM   4522  H   GLU B 133      -7.403 -22.452  -7.704  1.00 97.40           H  
ATOM   4523  CA  GLU B 133      -8.654 -23.478  -9.122  1.00 97.40           C  
ATOM   4524  HA  GLU B 133      -8.200 -23.851 -10.041  1.00 97.40           H  
ATOM   4525  C   GLU B 133     -10.090 -23.048  -9.459  1.00 97.40           C  
ATOM   4526  CB  GLU B 133      -8.735 -24.620  -8.102  1.00 97.40           C  
ATOM   4527  HB2 GLU B 133      -9.550 -25.279  -8.403  1.00 97.40           H  
ATOM   4528  HB3 GLU B 133      -8.973 -24.215  -7.119  1.00 97.40           H  
ATOM   4529  O   GLU B 133     -10.662 -23.527 -10.448  1.00 97.40           O  
ATOM   4530  CG  GLU B 133      -7.462 -25.468  -8.024  1.00 97.40           C  
ATOM   4531  HG2 GLU B 133      -6.655 -24.882  -7.583  1.00 97.40           H  
ATOM   4532  HG3 GLU B 133      -7.168 -25.743  -9.037  1.00 97.40           H  
ATOM   4533  CD  GLU B 133      -7.686 -26.750  -7.207  1.00 97.40           C  
ATOM   4534  OE1 GLU B 133      -6.944 -27.731  -7.451  1.00 97.40           O  
ATOM   4535  OE2 GLU B 133      -8.615 -26.789  -6.368  1.00 97.40           O  
ATOM   4536  N   ARG B 134     -10.682 -22.152  -8.655  1.00 97.74           N  
ATOM   4537  H   ARG B 134     -10.168 -21.849  -7.840  1.00 97.74           H  
ATOM   4538  CA  ARG B 134     -12.015 -21.577  -8.905  1.00 97.74           C  
ATOM   4539  HA  ARG B 134     -12.674 -22.372  -9.255  1.00 97.74           H  
ATOM   4540  C   ARG B 134     -12.021 -20.553 -10.047  1.00 97.74           C  
ATOM   4541  CB  ARG B 134     -12.619 -20.992  -7.612  1.00 97.74           C  
ATOM   4542  HB2 ARG B 134     -11.907 -20.307  -7.153  1.00 97.74           H  
ATOM   4543  HB3 ARG B 134     -13.510 -20.424  -7.879  1.00 97.74           H  
ATOM   4544  O   ARG B 134     -13.086 -20.339 -10.617  1.00 97.74           O  
ATOM   4545  CG  ARG B 134     -13.033 -22.074  -6.591  1.00 97.74           C  
ATOM   4546  HG2 ARG B 134     -13.641 -22.830  -7.087  1.00 97.74           H  
ATOM   4547  HG3 ARG B 134     -12.144 -22.562  -6.192  1.00 97.74           H  
ATOM   4548  CD  ARG B 134     -13.851 -21.467  -5.439  1.00 97.74           C  
ATOM   4549  HD2 ARG B 134     -13.392 -20.519  -5.156  1.00 97.74           H  
ATOM   4550  HD3 ARG B 134     -14.855 -21.243  -5.800  1.00 97.74           H  
ATOM   4551  NE  ARG B 134     -13.938 -22.341  -4.243  1.00 97.74           N  
ATOM   4552  HE  ARG B 134     -14.666 -23.040  -4.247  1.00 97.74           H  
ATOM   4553  NH1 ARG B 134     -12.205 -21.435  -3.018  1.00 97.74           N  
ATOM   4554 HH11 ARG B 134     -11.998 -20.774  -3.753  1.00 97.74           H  
ATOM   4555 HH12 ARG B 134     -11.563 -21.601  -2.256  1.00 97.74           H  
ATOM   4556  NH2 ARG B 134     -13.272 -23.144  -2.187  1.00 97.74           N  
ATOM   4557 HH21 ARG B 134     -13.963 -23.880  -2.170  1.00 97.74           H  
ATOM   4558 HH22 ARG B 134     -12.563 -23.133  -1.467  1.00 97.74           H  
ATOM   4559  CZ  ARG B 134     -13.152 -22.304  -3.173  1.00 97.74           C  
ATOM   4560  N   ALA B 135     -10.868 -19.997 -10.425  1.00 97.17           N  
ATOM   4561  H   ALA B 135     -10.039 -20.184  -9.879  1.00 97.17           H  
ATOM   4562  CA  ALA B 135     -10.701 -19.210 -11.651  1.00 97.17           C  
ATOM   4563  HA  ALA B 135     -11.584 -18.585 -11.786  1.00 97.17           H  
ATOM   4564  C   ALA B 135     -10.585 -20.071 -12.924  1.00 97.17           C  
ATOM   4565  CB  ALA B 135      -9.476 -18.295 -11.509  1.00 97.17           C  
ATOM   4566  HB1 ALA B 135      -9.418 -17.635 -12.373  1.00 97.17           H  
ATOM   4567  HB2 ALA B 135      -9.539 -17.688 -10.606  1.00 97.17           H  
ATOM   4568  HB3 ALA B 135      -8.566 -18.893 -11.470  1.00 97.17           H  
ATOM   4569  O   ALA B 135     -10.553 -19.533 -14.026  1.00 97.17           O  
ATOM   4570  N   GLY B 136     -10.509 -21.402 -12.792  1.00 96.22           N  
ATOM   4571  H   GLY B 136     -10.523 -21.793 -11.861  1.00 96.22           H  
ATOM   4572  CA  GLY B 136     -10.223 -22.294 -13.918  1.00 96.22           C  
ATOM   4573  HA2 GLY B 136     -10.782 -21.970 -14.796  1.00 96.22           H  
ATOM   4574  HA3 GLY B 136     -10.543 -23.303 -13.655  1.00 96.22           H  
ATOM   4575  C   GLY B 136      -8.737 -22.343 -14.291  1.00 96.22           C  
ATOM   4576  O   GLY B 136      -8.398 -22.782 -15.386  1.00 96.22           O  
ATOM   4577  N   ILE B 137      -7.851 -21.922 -13.388  1.00 96.23           N  
ATOM   4578  H   ILE B 137      -8.181 -21.607 -12.487  1.00 96.23           H  
ATOM   4579  CA  ILE B 137      -6.407 -21.871 -13.613  1.00 96.23           C  
ATOM   4580  HA  ILE B 137      -6.204 -21.958 -14.680  1.00 96.23           H  
ATOM   4581  C   ILE B 137      -5.754 -23.060 -12.904  1.00 96.23           C  
ATOM   4582  CB  ILE B 137      -5.852 -20.505 -13.147  1.00 96.23           C  
ATOM   4583  HB  ILE B 137      -6.104 -20.372 -12.095  1.00 96.23           H  
ATOM   4584  O   ILE B 137      -5.992 -23.288 -11.720  1.00 96.23           O  
ATOM   4585  CG1 ILE B 137      -6.503 -19.356 -13.960  1.00 96.23           C  
ATOM   4586 HG12 ILE B 137      -6.137 -19.383 -14.986  1.00 96.23           H  
ATOM   4587 HG13 ILE B 137      -7.586 -19.481 -13.993  1.00 96.23           H  
ATOM   4588  CG2 ILE B 137      -4.316 -20.461 -13.277  1.00 96.23           C  
ATOM   4589 HG21 ILE B 137      -3.929 -19.500 -12.941  1.00 96.23           H  
ATOM   4590 HG22 ILE B 137      -4.019 -20.619 -14.314  1.00 96.23           H  
ATOM   4591 HG23 ILE B 137      -3.857 -21.225 -12.649  1.00 96.23           H  
ATOM   4592  CD1 ILE B 137      -6.247 -17.968 -13.369  1.00 96.23           C  
ATOM   4593 HD11 ILE B 137      -5.180 -17.745 -13.395  1.00 96.23           H  
ATOM   4594 HD12 ILE B 137      -6.592 -17.928 -12.336  1.00 96.23           H  
ATOM   4595 HD13 ILE B 137      -6.781 -17.218 -13.953  1.00 96.23           H  
ATOM   4596  N   ASP B 138      -4.905 -23.804 -13.619  1.00 95.92           N  
ATOM   4597  H   ASP B 138      -4.756 -23.558 -14.587  1.00 95.92           H  
ATOM   4598  CA  ASP B 138      -3.977 -24.757 -13.004  1.00 95.92           C  
ATOM   4599  HA  ASP B 138      -4.523 -25.378 -12.294  1.00 95.92           H  
ATOM   4600  C   ASP B 138      -2.867 -23.970 -12.282  1.00 95.92           C  
ATOM   4601  CB  ASP B 138      -3.399 -25.702 -14.071  1.00 95.92           C  
ATOM   4602  HB2 ASP B 138      -2.957 -25.108 -14.871  1.00 95.92           H  
ATOM   4603  HB3 ASP B 138      -4.218 -26.280 -14.500  1.00 95.92           H  
ATOM   4604  O   ASP B 138      -2.030 -23.356 -12.955  1.00 95.92           O  
ATOM   4605  CG  ASP B 138      -2.336 -26.680 -13.546  1.00 95.92           C  
ATOM   4606  OD1 ASP B 138      -1.888 -26.567 -12.378  1.00 95.92           O  
ATOM   4607  OD2 ASP B 138      -1.934 -27.561 -14.333  1.00 95.92           O  
ATOM   4608  N   PRO B 139      -2.801 -23.996 -10.936  1.00 95.67           N  
ATOM   4609  CA  PRO B 139      -1.825 -23.200 -10.197  1.00 95.67           C  
ATOM   4610  HA  PRO B 139      -1.989 -22.146 -10.423  1.00 95.67           H  
ATOM   4611  C   PRO B 139      -0.374 -23.557 -10.534  1.00 95.67           C  
ATOM   4612  CB  PRO B 139      -2.128 -23.455  -8.719  1.00 95.67           C  
ATOM   4613  HB2 PRO B 139      -2.016 -22.540  -8.138  1.00 95.67           H  
ATOM   4614  HB3 PRO B 139      -1.479 -24.240  -8.330  1.00 95.67           H  
ATOM   4615  O   PRO B 139       0.514 -22.722 -10.395  1.00 95.67           O  
ATOM   4616  CG  PRO B 139      -3.575 -23.940  -8.709  1.00 95.67           C  
ATOM   4617  HG2 PRO B 139      -4.254 -23.089  -8.756  1.00 95.67           H  
ATOM   4618  HG3 PRO B 139      -3.801 -24.560  -7.841  1.00 95.67           H  
ATOM   4619  CD  PRO B 139      -3.665 -24.720 -10.010  1.00 95.67           C  
ATOM   4620  HD2 PRO B 139      -4.705 -24.766 -10.330  1.00 95.67           H  
ATOM   4621  HD3 PRO B 139      -3.274 -25.727  -9.866  1.00 95.67           H  
ATOM   4622  N   THR B 140      -0.117 -24.782 -11.006  1.00 92.72           N  
ATOM   4623  H   THR B 140      -0.894 -25.394 -11.209  1.00 92.72           H  
ATOM   4624  CA  THR B 140       1.233 -25.227 -11.379  1.00 92.72           C  
ATOM   4625  HA  THR B 140       1.930 -24.849 -10.631  1.00 92.72           H  
ATOM   4626  C   THR B 140       1.698 -24.663 -12.718  1.00 92.72           C  
ATOM   4627  CB  THR B 140       1.358 -26.756 -11.392  1.00 92.72           C  
ATOM   4628  HB  THR B 140       2.410 -26.998 -11.545  1.00 92.72           H  
ATOM   4629  O   THR B 140       2.905 -24.536 -12.930  1.00 92.72           O  
ATOM   4630  CG2 THR B 140       0.927 -27.389 -10.072  1.00 92.72           C  
ATOM   4631 HG21 THR B 140       1.489 -26.944  -9.251  1.00 92.72           H  
ATOM   4632 HG22 THR B 140      -0.138 -27.220  -9.914  1.00 92.72           H  
ATOM   4633 HG23 THR B 140       1.119 -28.462 -10.107  1.00 92.72           H  
ATOM   4634  OG1 THR B 140       0.626 -27.372 -12.423  1.00 92.72           O  
ATOM   4635  HG1 THR B 140      -0.294 -27.100 -12.395  1.00 92.72           H  
ATOM   4636  N   LYS B 141       0.766 -24.281 -13.602  1.00 92.74           N  
ATOM   4637  H   LYS B 141      -0.204 -24.376 -13.340  1.00 92.74           H  
ATOM   4638  CA  LYS B 141       1.079 -23.643 -14.890  1.00 92.74           C  
ATOM   4639  HA  LYS B 141       2.017 -24.048 -15.269  1.00 92.74           H  
ATOM   4640  C   LYS B 141       1.321 -22.142 -14.787  1.00 92.74           C  
ATOM   4641  CB  LYS B 141      -0.023 -23.921 -15.916  1.00 92.74           C  
ATOM   4642  HB2 LYS B 141       0.130 -23.261 -16.770  1.00 92.74           H  
ATOM   4643  HB3 LYS B 141      -1.001 -23.702 -15.488  1.00 92.74           H  
ATOM   4644  O   LYS B 141       1.955 -21.600 -15.679  1.00 92.74           O  
ATOM   4645  CG  LYS B 141       0.031 -25.368 -16.409  1.00 92.74           C  
ATOM   4646  HG2 LYS B 141       1.052 -25.620 -16.695  1.00 92.74           H  
ATOM   4647  HG3 LYS B 141      -0.287 -26.039 -15.610  1.00 92.74           H  
ATOM   4648  CD  LYS B 141      -0.877 -25.527 -17.629  1.00 92.74           C  
ATOM   4649  HD2 LYS B 141      -0.525 -24.875 -18.428  1.00 92.74           H  
ATOM   4650  HD3 LYS B 141      -1.893 -25.245 -17.353  1.00 92.74           H  
ATOM   4651  CE  LYS B 141      -0.856 -26.981 -18.094  1.00 92.74           C  
ATOM   4652  HE2 LYS B 141       0.171 -27.266 -18.323  1.00 92.74           H  
ATOM   4653  HE3 LYS B 141      -1.202 -27.601 -17.267  1.00 92.74           H  
ATOM   4654  NZ  LYS B 141      -1.730 -27.166 -19.276  1.00 92.74           N  
ATOM   4655  HZ1 LYS B 141      -1.756 -28.138 -19.548  1.00 92.74           H  
ATOM   4656  HZ2 LYS B 141      -1.417 -26.597 -20.049  1.00 92.74           H  
ATOM   4657  HZ3 LYS B 141      -2.672 -26.892 -19.033  1.00 92.74           H  
ATOM   4658  N   ALA B 142       0.879 -21.503 -13.706  1.00 92.96           N  
ATOM   4659  H   ALA B 142       0.326 -22.018 -13.036  1.00 92.96           H  
ATOM   4660  CA  ALA B 142       1.164 -20.093 -13.426  1.00 92.96           C  
ATOM   4661  HA  ALA B 142       1.107 -19.531 -14.358  1.00 92.96           H  
ATOM   4662  C   ALA B 142       2.588 -19.861 -12.866  1.00 92.96           C  
ATOM   4663  CB  ALA B 142       0.059 -19.581 -12.496  1.00 92.96           C  
ATOM   4664  HB1 ALA B 142      -0.907 -19.664 -12.995  1.00 92.96           H  
ATOM   4665  HB2 ALA B 142       0.039 -20.168 -11.578  1.00 92.96           H  
ATOM   4666  HB3 ALA B 142       0.239 -18.532 -12.261  1.00 92.96           H  
ATOM   4667  O   ALA B 142       2.971 -18.737 -12.540  1.00 92.96           O  
ATOM   4668  N   ARG B 143       3.391 -20.923 -12.720  1.00 93.05           N  
ATOM   4669  H   ARG B 143       3.041 -21.819 -13.027  1.00 93.05           H  
ATOM   4670  CA  ARG B 143       4.781 -20.838 -12.266  1.00 93.05           C  
ATOM   4671  HA  ARG B 143       4.799 -20.290 -11.324  1.00 93.05           H  
ATOM   4672  C   ARG B 143       5.638 -20.086 -13.286  1.00 93.05           C  
ATOM   4673  CB  ARG B 143       5.307 -22.258 -12.035  1.00 93.05           C  
ATOM   4674  HB2 ARG B 143       5.330 -22.797 -12.982  1.00 93.05           H  
ATOM   4675  HB3 ARG B 143       4.625 -22.772 -11.358  1.00 93.05           H  
ATOM   4676  O   ARG B 143       5.687 -20.465 -14.450  1.00 93.05           O  
ATOM   4677  CG  ARG B 143       6.708 -22.246 -11.414  1.00 93.05           C  
ATOM   4678  HG2 ARG B 143       6.659 -21.708 -10.467  1.00 93.05           H  
ATOM   4679  HG3 ARG B 143       7.421 -21.756 -12.076  1.00 93.05           H  
ATOM   4680  CD  ARG B 143       7.159 -23.681 -11.152  1.00 93.05           C  
ATOM   4681  HD2 ARG B 143       6.340 -24.193 -10.648  1.00 93.05           H  
ATOM   4682  HD3 ARG B 143       7.336 -24.172 -12.109  1.00 93.05           H  
ATOM   4683  NE  ARG B 143       8.383 -23.735 -10.327  1.00 93.05           N  
ATOM   4684  HE  ARG B 143       9.045 -22.982 -10.450  1.00 93.05           H  
ATOM   4685  NH1 ARG B 143       7.864 -25.656  -9.186  1.00 93.05           N  
ATOM   4686 HH11 ARG B 143       6.954 -25.633  -9.624  1.00 93.05           H  
ATOM   4687 HH12 ARG B 143       8.068 -26.308  -8.443  1.00 93.05           H  
ATOM   4688  NH2 ARG B 143       9.816 -24.669  -8.810  1.00 93.05           N  
ATOM   4689 HH21 ARG B 143      10.462 -23.903  -8.939  1.00 93.05           H  
ATOM   4690 HH22 ARG B 143      10.008 -25.349  -8.089  1.00 93.05           H  
ATOM   4691  CZ  ARG B 143       8.681 -24.675  -9.448  1.00 93.05           C  
ATOM   4692  N   GLY B 144       6.388 -19.093 -12.821  1.00 93.88           N  
ATOM   4693  H   GLY B 144       6.298 -18.840 -11.847  1.00 93.88           H  
ATOM   4694  CA  GLY B 144       7.227 -18.232 -13.657  1.00 93.88           C  
ATOM   4695  HA2 GLY B 144       7.608 -18.801 -14.505  1.00 93.88           H  
ATOM   4696  HA3 GLY B 144       8.077 -17.883 -13.070  1.00 93.88           H  
ATOM   4697  C   GLY B 144       6.497 -17.007 -14.213  1.00 93.88           C  
ATOM   4698  O   GLY B 144       7.149 -16.134 -14.779  1.00 93.88           O  
ATOM   4699  N   ASP B 145       5.179 -16.901 -14.024  1.00 95.22           N  
ATOM   4700  H   ASP B 145       4.671 -17.645 -13.568  1.00 95.22           H  
ATOM   4701  CA  ASP B 145       4.426 -15.727 -14.453  1.00 95.22           C  
ATOM   4702  HA  ASP B 145       4.826 -15.397 -15.411  1.00 95.22           H  
ATOM   4703  C   ASP B 145       4.589 -14.562 -13.467  1.00 95.22           C  
ATOM   4704  CB  ASP B 145       2.940 -16.065 -14.668  1.00 95.22           C  
ATOM   4705  HB2 ASP B 145       2.553 -16.579 -13.788  1.00 95.22           H  
ATOM   4706  HB3 ASP B 145       2.386 -15.132 -14.769  1.00 95.22           H  
ATOM   4707  O   ASP B 145       4.782 -14.737 -12.257  1.00 95.22           O  
ATOM   4708  CG  ASP B 145       2.651 -16.901 -15.920  1.00 95.22           C  
ATOM   4709  OD1 ASP B 145       3.496 -16.896 -16.844  1.00 95.22           O  
ATOM   4710  OD2 ASP B 145       1.529 -17.452 -15.983  1.00 95.22           O  
ATOM   4711  N   ALA B 146       4.444 -13.338 -13.983  1.00 97.61           N  
ATOM   4712  H   ALA B 146       4.313 -13.270 -14.983  1.00 97.61           H  
ATOM   4713  CA  ALA B 146       4.413 -12.108 -13.194  1.00 97.61           C  
ATOM   4714  HA  ALA B 146       5.186 -12.175 -12.429  1.00 97.61           H  
ATOM   4715  C   ALA B 146       3.064 -11.954 -12.465  1.00 97.61           C  
ATOM   4716  CB  ALA B 146       4.763 -10.920 -14.100  1.00 97.61           C  
ATOM   4717  HB1 ALA B 146       4.772 -10.002 -13.513  1.00 97.61           H  
ATOM   4718  HB2 ALA B 146       4.030 -10.825 -14.901  1.00 97.61           H  
ATOM   4719  HB3 ALA B 146       5.753 -11.068 -14.532  1.00 97.61           H  
ATOM   4720  O   ALA B 146       2.284 -11.043 -12.756  1.00 97.61           O  
ATOM   4721  N   VAL B 147       2.761 -12.890 -11.565  1.00 98.62           N  
ATOM   4722  H   VAL B 147       3.412 -13.654 -11.451  1.00 98.62           H  
ATOM   4723  CA  VAL B 147       1.602 -12.835 -10.671  1.00 98.62           C  
ATOM   4724  HA  VAL B 147       0.810 -12.286 -11.180  1.00 98.62           H  
ATOM   4725  C   VAL B 147       1.999 -12.082  -9.402  1.00 98.62           C  
ATOM   4726  CB  VAL B 147       1.042 -14.234 -10.351  1.00 98.62           C  
ATOM   4727  HB  VAL B 147       1.795 -14.797  -9.800  1.00 98.62           H  
ATOM   4728  O   VAL B 147       2.919 -12.497  -8.701  1.00 98.62           O  
ATOM   4729  CG1 VAL B 147      -0.225 -14.152  -9.488  1.00 98.62           C  
ATOM   4730 HG11 VAL B 147      -0.590 -15.159  -9.283  1.00 98.62           H  
ATOM   4731 HG12 VAL B 147       0.002 -13.679  -8.533  1.00 98.62           H  
ATOM   4732 HG13 VAL B 147      -0.999 -13.585 -10.004  1.00 98.62           H  
ATOM   4733  CG2 VAL B 147       0.718 -15.019 -11.627  1.00 98.62           C  
ATOM   4734 HG21 VAL B 147       0.077 -14.437 -12.290  1.00 98.62           H  
ATOM   4735 HG22 VAL B 147       0.226 -15.959 -11.374  1.00 98.62           H  
ATOM   4736 HG23 VAL B 147       1.644 -15.260 -12.150  1.00 98.62           H  
ATOM   4737  N   GLY B 148       1.338 -10.962  -9.114  1.00 98.79           N  
ATOM   4738  H   GLY B 148       0.593 -10.674  -9.732  1.00 98.79           H  
ATOM   4739  CA  GLY B 148       1.536 -10.223  -7.863  1.00 98.79           C  
ATOM   4740  HA2 GLY B 148       1.191  -9.195  -7.982  1.00 98.79           H  
ATOM   4741  HA3 GLY B 148       2.598 -10.195  -7.617  1.00 98.79           H  
ATOM   4742  C   GLY B 148       0.775 -10.858  -6.696  1.00 98.79           C  
ATOM   4743  O   GLY B 148      -0.295 -11.432  -6.893  1.00 98.79           O  
ATOM   4744  N   VAL B 149       1.289 -10.736  -5.474  1.00 98.92           N  
ATOM   4745  H   VAL B 149       2.162 -10.237  -5.379  1.00 98.92           H  
ATOM   4746  CA  VAL B 149       0.633 -11.208  -4.245  1.00 98.92           C  
ATOM   4747  HA  VAL B 149      -0.388 -11.513  -4.475  1.00 98.92           H  
ATOM   4748  C   VAL B 149       0.563 -10.063  -3.240  1.00 98.92           C  
ATOM   4749  CB  VAL B 149       1.348 -12.434  -3.643  1.00 98.92           C  
ATOM   4750  HB  VAL B 149       2.373 -12.170  -3.381  1.00 98.92           H  
ATOM   4751  O   VAL B 149       1.572  -9.661  -2.669  1.00 98.92           O  
ATOM   4752  CG1 VAL B 149       0.624 -12.912  -2.375  1.00 98.92           C  
ATOM   4753 HG11 VAL B 149      -0.403 -13.193  -2.608  1.00 98.92           H  
ATOM   4754 HG12 VAL B 149       0.628 -12.132  -1.613  1.00 98.92           H  
ATOM   4755 HG13 VAL B 149       1.148 -13.774  -1.962  1.00 98.92           H  
ATOM   4756  CG2 VAL B 149       1.387 -13.609  -4.628  1.00 98.92           C  
ATOM   4757 HG21 VAL B 149       1.974 -13.341  -5.506  1.00 98.92           H  
ATOM   4758 HG22 VAL B 149       0.377 -13.873  -4.941  1.00 98.92           H  
ATOM   4759 HG23 VAL B 149       1.860 -14.469  -4.154  1.00 98.92           H  
ATOM   4760  N   PHE B 150      -0.641  -9.563  -2.975  1.00 98.89           N  
ATOM   4761  H   PHE B 150      -1.434  -9.951  -3.465  1.00 98.89           H  
ATOM   4762  CA  PHE B 150      -0.887  -8.450  -2.056  1.00 98.89           C  
ATOM   4763  HA  PHE B 150       0.055  -8.101  -1.633  1.00 98.89           H  
ATOM   4764  C   PHE B 150      -1.776  -8.931  -0.907  1.00 98.89           C  
ATOM   4765  CB  PHE B 150      -1.499  -7.273  -2.829  1.00 98.89           C  
ATOM   4766  HB2 PHE B 150      -1.720  -6.473  -2.123  1.00 98.89           H  
ATOM   4767  HB3 PHE B 150      -2.443  -7.587  -3.273  1.00 98.89           H  
ATOM   4768  O   PHE B 150      -2.958  -9.217  -1.099  1.00 98.89           O  
ATOM   4769  CG  PHE B 150      -0.602  -6.716  -3.920  1.00 98.89           C  
ATOM   4770  CD1 PHE B 150       0.244  -5.623  -3.651  1.00 98.89           C  
ATOM   4771  HD1 PHE B 150       0.259  -5.178  -2.667  1.00 98.89           H  
ATOM   4772  CD2 PHE B 150      -0.606  -7.293  -5.206  1.00 98.89           C  
ATOM   4773  HD2 PHE B 150      -1.247  -8.136  -5.417  1.00 98.89           H  
ATOM   4774  CE1 PHE B 150       1.076  -5.108  -4.662  1.00 98.89           C  
ATOM   4775  HE1 PHE B 150       1.726  -4.270  -4.458  1.00 98.89           H  
ATOM   4776  CE2 PHE B 150       0.224  -6.776  -6.216  1.00 98.89           C  
ATOM   4777  HE2 PHE B 150       0.218  -7.213  -7.204  1.00 98.89           H  
ATOM   4778  CZ  PHE B 150       1.065  -5.683  -5.944  1.00 98.89           C  
ATOM   4779  HZ  PHE B 150       1.705  -5.288  -6.719  1.00 98.89           H  
ATOM   4780  N   SER B 151      -1.209  -9.062   0.293  1.00 98.78           N  
ATOM   4781  H   SER B 151      -0.254  -8.753   0.411  1.00 98.78           H  
ATOM   4782  CA  SER B 151      -1.896  -9.677   1.440  1.00 98.78           C  
ATOM   4783  HA  SER B 151      -2.910  -9.962   1.159  1.00 98.78           H  
ATOM   4784  C   SER B 151      -2.004  -8.720   2.620  1.00 98.78           C  
ATOM   4785  CB  SER B 151      -1.180 -10.960   1.869  1.00 98.78           C  
ATOM   4786  HB2 SER B 151      -1.666 -11.373   2.753  1.00 98.78           H  
ATOM   4787  HB3 SER B 151      -0.141 -10.737   2.111  1.00 98.78           H  
ATOM   4788  O   SER B 151      -0.995  -8.274   3.161  1.00 98.78           O  
ATOM   4789  OG  SER B 151      -1.238 -11.912   0.825  1.00 98.78           O  
ATOM   4790  HG  SER B 151      -1.052 -11.466  -0.004  1.00 98.78           H  
ATOM   4791  N   GLY B 152      -3.233  -8.437   3.051  1.00 98.76           N  
ATOM   4792  H   GLY B 152      -4.022  -8.779   2.522  1.00 98.76           H  
ATOM   4793  CA  GLY B 152      -3.497  -7.731   4.298  1.00 98.76           C  
ATOM   4794  HA2 GLY B 152      -4.533  -7.392   4.306  1.00 98.76           H  
ATOM   4795  HA3 GLY B 152      -2.847  -6.858   4.355  1.00 98.76           H  
ATOM   4796  C   GLY B 152      -3.276  -8.632   5.514  1.00 98.76           C  
ATOM   4797  O   GLY B 152      -3.997  -9.620   5.664  1.00 98.76           O  
ATOM   4798  N   VAL B 153      -2.324  -8.281   6.381  1.00 97.78           N  
ATOM   4799  H   VAL B 153      -1.791  -7.444   6.194  1.00 97.78           H  
ATOM   4800  CA  VAL B 153      -2.021  -8.984   7.644  1.00 97.78           C  
ATOM   4801  HA  VAL B 153      -2.876  -9.593   7.939  1.00 97.78           H  
ATOM   4802  C   VAL B 153      -1.763  -7.936   8.722  1.00 97.78           C  
ATOM   4803  CB  VAL B 153      -0.784  -9.902   7.523  1.00 97.78           C  
ATOM   4804  HB  VAL B 153       0.097  -9.289   7.336  1.00 97.78           H  
ATOM   4805  O   VAL B 153      -1.032  -6.986   8.469  1.00 97.78           O  
ATOM   4806  CG1 VAL B 153      -0.544 -10.703   8.812  1.00 97.78           C  
ATOM   4807 HG11 VAL B 153       0.299 -11.380   8.680  1.00 97.78           H  
ATOM   4808 HG12 VAL B 153      -1.428 -11.287   9.067  1.00 97.78           H  
ATOM   4809 HG13 VAL B 153      -0.301 -10.035   9.638  1.00 97.78           H  
ATOM   4810  CG2 VAL B 153      -0.923 -10.908   6.374  1.00 97.78           C  
ATOM   4811 HG21 VAL B 153      -0.059 -11.571   6.358  1.00 97.78           H  
ATOM   4812 HG22 VAL B 153      -0.976 -10.386   5.419  1.00 97.78           H  
ATOM   4813 HG23 VAL B 153      -1.830 -11.495   6.522  1.00 97.78           H  
ATOM   4814  N   SER B 154      -2.366  -8.089   9.903  1.00 93.92           N  
ATOM   4815  H   SER B 154      -3.000  -8.865  10.030  1.00 93.92           H  
ATOM   4816  CA  SER B 154      -2.237  -7.107  10.996  1.00 93.92           C  
ATOM   4817  HA  SER B 154      -1.357  -6.488  10.822  1.00 93.92           H  
ATOM   4818  C   SER B 154      -2.046  -7.724  12.385  1.00 93.92           C  
ATOM   4819  CB  SER B 154      -3.461  -6.184  11.000  1.00 93.92           C  
ATOM   4820  HB2 SER B 154      -3.607  -5.777   9.999  1.00 93.92           H  
ATOM   4821  HB3 SER B 154      -3.282  -5.356  11.685  1.00 93.92           H  
ATOM   4822  O   SER B 154      -2.021  -6.998  13.376  1.00 93.92           O  
ATOM   4823  OG  SER B 154      -4.632  -6.882  11.403  1.00 93.92           O  
ATOM   4824  HG  SER B 154      -4.539  -7.046  12.345  1.00 93.92           H  
ATOM   4825  N   ILE B 155      -2.000  -9.056  12.489  1.00 90.23           N  
ATOM   4826  H   ILE B 155      -1.927  -9.602  11.642  1.00 90.23           H  
ATOM   4827  CA  ILE B 155      -1.877  -9.784  13.758  1.00 90.23           C  
ATOM   4828  HA  ILE B 155      -1.871  -9.074  14.585  1.00 90.23           H  
ATOM   4829  C   ILE B 155      -0.538 -10.519  13.755  1.00 90.23           C  
ATOM   4830  CB  ILE B 155      -3.061 -10.755  13.980  1.00 90.23           C  
ATOM   4831  HB  ILE B 155      -3.021 -11.526  13.211  1.00 90.23           H  
ATOM   4832  O   ILE B 155      -0.217 -11.200  12.782  1.00 90.23           O  
ATOM   4833  CG1 ILE B 155      -4.427 -10.038  13.872  1.00 90.23           C  
ATOM   4834 HG12 ILE B 155      -4.509  -9.277  14.647  1.00 90.23           H  
ATOM   4835 HG13 ILE B 155      -4.497  -9.546  12.901  1.00 90.23           H  
ATOM   4836  CG2 ILE B 155      -2.917 -11.434  15.352  1.00 90.23           C  
ATOM   4837 HG21 ILE B 155      -3.730 -12.139  15.526  1.00 90.23           H  
ATOM   4838 HG22 ILE B 155      -2.912 -10.700  16.157  1.00 90.23           H  
ATOM   4839 HG23 ILE B 155      -2.003 -12.028  15.385  1.00 90.23           H  
ATOM   4840  CD1 ILE B 155      -5.622 -10.993  13.970  1.00 90.23           C  
ATOM   4841 HD11 ILE B 155      -5.780 -11.307  15.002  1.00 90.23           H  
ATOM   4842 HD12 ILE B 155      -6.513 -10.477  13.613  1.00 90.23           H  
ATOM   4843 HD13 ILE B 155      -5.454 -11.867  13.340  1.00 90.23           H  
ATOM   4844  N   HIS B 156       0.220 -10.391  14.845  1.00 84.01           N  
ATOM   4845  H   HIS B 156      -0.122  -9.802  15.592  1.00 84.01           H  
ATOM   4846  CA  HIS B 156       1.551 -10.988  15.021  1.00 84.01           C  
ATOM   4847  HA  HIS B 156       1.690 -11.763  14.267  1.00 84.01           H  
ATOM   4848  C   HIS B 156       1.696 -11.693  16.385  1.00 84.01           C  
ATOM   4849  CB  HIS B 156       2.625  -9.908  14.791  1.00 84.01           C  
ATOM   4850  HB2 HIS B 156       2.534  -9.140  15.560  1.00 84.01           H  
ATOM   4851  HB3 HIS B 156       3.612 -10.360  14.884  1.00 84.01           H  
ATOM   4852  O   HIS B 156       2.798 -11.848  16.903  1.00 84.01           O  
ATOM   4853  CG  HIS B 156       2.532  -9.263  13.431  1.00 84.01           C  
ATOM   4854  CD2 HIS B 156       2.109  -7.990  13.151  1.00 84.01           C  
ATOM   4855  HD2 HIS B 156       1.816  -7.244  13.874  1.00 84.01           H  
ATOM   4856  ND1 HIS B 156       2.772  -9.884  12.226  1.00 84.01           N  
ATOM   4857  HD1 HIS B 156       3.039 -10.850  12.103  1.00 84.01           H  
ATOM   4858  CE1 HIS B 156       2.498  -9.006  11.247  1.00 84.01           C  
ATOM   4859  HE1 HIS B 156       2.574  -9.209  10.189  1.00 84.01           H  
ATOM   4860  NE2 HIS B 156       2.076  -7.844  11.762  1.00 84.01           N  
ATOM   4861  N   ASP B 157       0.576 -12.106  16.984  1.00 82.96           N  
ATOM   4862  H   ASP B 157      -0.293 -12.074  16.471  1.00 82.96           H  
ATOM   4863  CA  ASP B 157       0.498 -12.628  18.356  1.00 82.96           C  
ATOM   4864  HA  ASP B 157       1.224 -12.091  18.966  1.00 82.96           H  
ATOM   4865  C   ASP B 157       0.847 -14.122  18.487  1.00 82.96           C  
ATOM   4866  CB  ASP B 157      -0.895 -12.320  18.935  1.00 82.96           C  
ATOM   4867  HB2 ASP B 157      -1.088 -11.251  18.839  1.00 82.96           H  
ATOM   4868  HB3 ASP B 157      -0.884 -12.558  19.998  1.00 82.96           H  
ATOM   4869  O   ASP B 157       1.061 -14.606  19.598  1.00 82.96           O  
ATOM   4870  CG  ASP B 157      -2.048 -13.092  18.273  1.00 82.96           C  
ATOM   4871  OD1 ASP B 157      -1.820 -13.810  17.273  1.00 82.96           O  
ATOM   4872  OD2 ASP B 157      -3.196 -12.978  18.747  1.00 82.96           O  
ATOM   4873  N   TYR B 158       0.968 -14.861  17.375  1.00 84.73           N  
ATOM   4874  H   TYR B 158       0.649 -14.446  16.511  1.00 84.73           H  
ATOM   4875  CA  TYR B 158       1.296 -16.291  17.406  1.00 84.73           C  
ATOM   4876  HA  TYR B 158       0.519 -16.799  17.977  1.00 84.73           H  
ATOM   4877  C   TYR B 158       2.628 -16.571  18.118  1.00 84.73           C  
ATOM   4878  CB  TYR B 158       1.304 -16.862  15.978  1.00 84.73           C  
ATOM   4879  HB2 TYR B 158       0.383 -16.563  15.477  1.00 84.73           H  
ATOM   4880  HB3 TYR B 158       2.134 -16.426  15.421  1.00 84.73           H  
ATOM   4881  O   TYR B 158       2.785 -17.622  18.733  1.00 84.73           O  
ATOM   4882  CG  TYR B 158       1.393 -18.380  15.928  1.00 84.73           C  
ATOM   4883  CD1 TYR B 158       2.567 -19.023  15.493  1.00 84.73           C  
ATOM   4884  HD1 TYR B 158       3.422 -18.437  15.189  1.00 84.73           H  
ATOM   4885  CD2 TYR B 158       0.294 -19.155  16.345  1.00 84.73           C  
ATOM   4886  HD2 TYR B 158      -0.599 -18.663  16.701  1.00 84.73           H  
ATOM   4887  CE1 TYR B 158       2.636 -20.430  15.463  1.00 84.73           C  
ATOM   4888  HE1 TYR B 158       3.543 -20.921  15.142  1.00 84.73           H  
ATOM   4889  CE2 TYR B 158       0.361 -20.562  16.314  1.00 84.73           C  
ATOM   4890  HE2 TYR B 158      -0.479 -21.156  16.643  1.00 84.73           H  
ATOM   4891  OH  TYR B 158       1.573 -22.568  15.810  1.00 84.73           O  
ATOM   4892  HH  TYR B 158       2.408 -22.909  15.483  1.00 84.73           H  
ATOM   4893  CZ  TYR B 158       1.532 -21.207  15.865  1.00 84.73           C  
ATOM   4894  N   LEU B 159       3.564 -15.613  18.102  1.00 72.94           N  
ATOM   4895  H   LEU B 159       3.329 -14.740  17.653  1.00 72.94           H  
ATOM   4896  CA  LEU B 159       4.843 -15.700  18.811  1.00 72.94           C  
ATOM   4897  HA  LEU B 159       5.395 -16.552  18.415  1.00 72.94           H  
ATOM   4898  C   LEU B 159       4.665 -15.923  20.327  1.00 72.94           C  
ATOM   4899  CB  LEU B 159       5.627 -14.405  18.535  1.00 72.94           C  
ATOM   4900  HB2 LEU B 159       5.507 -14.116  17.491  1.00 72.94           H  
ATOM   4901  HB3 LEU B 159       5.190 -13.612  19.142  1.00 72.94           H  
ATOM   4902  O   LEU B 159       5.390 -16.728  20.907  1.00 72.94           O  
ATOM   4903  CG  LEU B 159       7.132 -14.511  18.845  1.00 72.94           C  
ATOM   4904  HG  LEU B 159       7.290 -15.059  19.773  1.00 72.94           H  
ATOM   4905  CD1 LEU B 159       7.876 -15.210  17.702  1.00 72.94           C  
ATOM   4906 HD11 LEU B 159       8.935 -15.263  17.956  1.00 72.94           H  
ATOM   4907 HD12 LEU B 159       7.754 -14.647  16.776  1.00 72.94           H  
ATOM   4908 HD13 LEU B 159       7.495 -16.224  17.579  1.00 72.94           H  
ATOM   4909  CD2 LEU B 159       7.710 -13.108  18.995  1.00 72.94           C  
ATOM   4910 HD21 LEU B 159       7.207 -12.597  19.816  1.00 72.94           H  
ATOM   4911 HD22 LEU B 159       8.765 -13.167  19.264  1.00 72.94           H  
ATOM   4912 HD23 LEU B 159       7.587 -12.532  18.078  1.00 72.94           H  
ATOM   4913  N   GLU B 160       3.660 -15.305  20.961  1.00 69.16           N  
ATOM   4914  H   GLU B 160       3.024 -14.724  20.431  1.00 69.16           H  
ATOM   4915  CA  GLU B 160       3.373 -15.512  22.390  1.00 69.16           C  
ATOM   4916  HA  GLU B 160       4.258 -15.268  22.976  1.00 69.16           H  
ATOM   4917  C   GLU B 160       2.997 -16.969  22.681  1.00 69.16           C  
ATOM   4918  CB  GLU B 160       2.206 -14.630  22.860  1.00 69.16           C  
ATOM   4919  HB2 GLU B 160       1.967 -14.917  23.884  1.00 69.16           H  
ATOM   4920  HB3 GLU B 160       1.331 -14.835  22.244  1.00 69.16           H  
ATOM   4921  O   GLU B 160       3.421 -17.548  23.688  1.00 69.16           O  
ATOM   4922  CG  GLU B 160       2.499 -13.126  22.856  1.00 69.16           C  
ATOM   4923  HG2 GLU B 160       2.624 -12.788  21.827  1.00 69.16           H  
ATOM   4924  HG3 GLU B 160       3.434 -12.954  23.389  1.00 69.16           H  
ATOM   4925  CD  GLU B 160       1.366 -12.327  23.526  1.00 69.16           C  
ATOM   4926  OE1 GLU B 160       1.687 -11.263  24.097  1.00 69.16           O  
ATOM   4927  OE2 GLU B 160       0.188 -12.775  23.476  1.00 69.16           O  
ATOM   4928  N   SER B 161       2.251 -17.601  21.769  1.00 64.15           N  
ATOM   4929  H   SER B 161       1.957 -17.085  20.952  1.00 64.15           H  
ATOM   4930  CA  SER B 161       1.896 -19.021  21.847  1.00 64.15           C  
ATOM   4931  HA  SER B 161       1.436 -19.214  22.817  1.00 64.15           H  
ATOM   4932  C   SER B 161       3.120 -19.934  21.724  1.00 64.15           C  
ATOM   4933  CB  SER B 161       0.892 -19.391  20.748  1.00 64.15           C  
ATOM   4934  HB2 SER B 161       0.500 -20.388  20.947  1.00 64.15           H  
ATOM   4935  HB3 SER B 161       1.396 -19.411  19.782  1.00 64.15           H  
ATOM   4936  O   SER B 161       3.086 -21.077  22.185  1.00 64.15           O  
ATOM   4937  OG  SER B 161      -0.182 -18.472  20.681  1.00 64.15           O
[truncated: 1,783,549 more chars]
