# Supplementary material for: Module-Based Polyketide Synthase Engineering for de Novo Polyketide Biosynthesis
Source: ACS Synth Biol. 2023 Oct 23;12(11):3148–55. doi: 10.1021/acssynbio.3c00282 (PMC10661043; doi:10.1021/acssynbio.3c00282)
Supplement: Supplementary file 2 — sb3c00282_si_002.zip [file sb3c00282_si_002.zip › Final_PKS_Structures/menzella_pdbs/eryM6_ACP_eryM5_KSAT_dimer.pdb]

ATOM      1  N   LEU A   1      17.272 -24.172  15.663  1.00 28.77           N  
ATOM      2  H   LEU A   1      16.389 -23.683  15.629  1.00 28.77           H  
ATOM      3  H2  LEU A   1      17.105 -25.154  15.501  1.00 28.77           H  
ATOM      4  H3  LEU A   1      17.859 -23.817  14.921  1.00 28.77           H  
ATOM      5  CA  LEU A   1      17.930 -23.968  16.981  1.00 28.77           C  
ATOM      6  HA  LEU A   1      18.876 -24.509  16.985  1.00 28.77           H  
ATOM      7  C   LEU A   1      17.118 -24.582  18.114  1.00 28.77           C  
ATOM      8  CB  LEU A   1      18.241 -22.488  17.255  1.00 28.77           C  
ATOM      9  HB2 LEU A   1      18.510 -22.359  18.303  1.00 28.77           H  
ATOM     10  HB3 LEU A   1      17.345 -21.898  17.064  1.00 28.77           H  
ATOM     11  O   LEU A   1      17.691 -25.318  18.899  1.00 28.77           O  
ATOM     12  CG  LEU A   1      19.401 -21.980  16.381  1.00 28.77           C  
ATOM     13  HG  LEU A   1      19.218 -22.284  15.350  1.00 28.77           H  
ATOM     14  CD1 LEU A   1      19.465 -20.460  16.411  1.00 28.77           C  
ATOM     15 HD11 LEU A   1      19.789 -20.101  17.388  1.00 28.77           H  
ATOM     16 HD12 LEU A   1      20.154 -20.119  15.638  1.00 28.77           H  
ATOM     17 HD13 LEU A   1      18.488 -20.030  16.190  1.00 28.77           H  
ATOM     18  CD2 LEU A   1      20.752 -22.549  16.826  1.00 28.77           C  
ATOM     19 HD21 LEU A   1      21.538 -22.168  16.173  1.00 28.77           H  
ATOM     20 HD22 LEU A   1      20.760 -23.637  16.761  1.00 28.77           H  
ATOM     21 HD23 LEU A   1      20.961 -22.253  17.854  1.00 28.77           H  
ATOM     22  N   THR A   2      15.802 -24.368  18.155  1.00 34.22           N  
ATOM     23  H   THR A   2      15.356 -23.718  17.523  1.00 34.22           H  
ATOM     24  CA  THR A   2      14.875 -24.979  19.130  1.00 34.22           C  
ATOM     25  HA  THR A   2      15.048 -24.544  20.114  1.00 34.22           H  
ATOM     26  C   THR A   2      15.030 -26.500  19.285  1.00 34.22           C  
ATOM     27  CB  THR A   2      13.431 -24.656  18.712  1.00 34.22           C  
ATOM     28  HB  THR A   2      12.732 -25.274  19.277  1.00 34.22           H  
ATOM     29  O   THR A   2      15.066 -27.002  20.405  1.00 34.22           O  
ATOM     30  CG2 THR A   2      13.103 -23.184  18.945  1.00 34.22           C  
ATOM     31 HG21 THR A   2      13.708 -22.534  18.313  1.00 34.22           H  
ATOM     32 HG22 THR A   2      13.266 -22.925  19.992  1.00 34.22           H  
ATOM     33 HG23 THR A   2      12.051 -23.006  18.723  1.00 34.22           H  
ATOM     34  OG1 THR A   2      13.287 -24.893  17.325  1.00 34.22           O  
ATOM     35  HG1 THR A   2      12.406 -24.583  17.101  1.00 34.22           H  
ATOM     36  N   ALA A   3      15.238 -27.237  18.189  1.00 36.56           N  
ATOM     37  H   ALA A   3      15.033 -26.812  17.296  1.00 36.56           H  
ATOM     38  CA  ALA A   3      15.481 -28.683  18.240  1.00 36.56           C  
ATOM     39  HA  ALA A   3      14.610 -29.159  18.690  1.00 36.56           H  
ATOM     40  C   ALA A   3      16.705 -29.092  19.094  1.00 36.56           C  
ATOM     41  CB  ALA A   3      15.617 -29.199  16.803  1.00 36.56           C  
ATOM     42  HB1 ALA A   3      14.718 -28.963  16.235  1.00 36.56           H  
ATOM     43  HB2 ALA A   3      16.486 -28.752  16.319  1.00 36.56           H  
ATOM     44  HB3 ALA A   3      15.741 -30.282  16.819  1.00 36.56           H  
ATOM     45  O   ALA A   3      16.680 -30.153  19.712  1.00 36.56           O  
ATOM     46  N   LEU A   4      17.753 -28.260  19.179  1.00 37.15           N  
ATOM     47  H   LEU A   4      17.679 -27.339  18.770  1.00 37.15           H  
ATOM     48  CA  LEU A   4      18.932 -28.549  20.007  1.00 37.15           C  
ATOM     49  HA  LEU A   4      19.315 -29.531  19.732  1.00 37.15           H  
ATOM     50  C   LEU A   4      18.561 -28.603  21.495  1.00 37.15           C  
ATOM     51  CB  LEU A   4      20.019 -27.490  19.734  1.00 37.15           C  
ATOM     52  HB2 LEU A   4      20.255 -27.491  18.670  1.00 37.15           H  
ATOM     53  HB3 LEU A   4      19.619 -26.511  19.996  1.00 37.15           H  
ATOM     54  O   LEU A   4      18.946 -29.542  22.185  1.00 37.15           O  
ATOM     55  CG  LEU A   4      21.322 -27.683  20.535  1.00 37.15           C  
ATOM     56  HG  LEU A   4      21.101 -27.696  21.602  1.00 37.15           H  
ATOM     57  CD1 LEU A   4      22.046 -28.975  20.158  1.00 37.15           C  
ATOM     58 HD11 LEU A   4      22.990 -29.035  20.700  1.00 37.15           H  
ATOM     59 HD12 LEU A   4      22.245 -29.006  19.086  1.00 37.15           H  
ATOM     60 HD13 LEU A   4      21.445 -29.837  20.447  1.00 37.15           H  
ATOM     61  CD2 LEU A   4      22.257 -26.503  20.262  1.00 37.15           C  
ATOM     62 HD21 LEU A   4      23.165 -26.620  20.852  1.00 37.15           H  
ATOM     63 HD22 LEU A   4      21.772 -25.573  20.558  1.00 37.15           H  
ATOM     64 HD23 LEU A   4      22.520 -26.466  19.205  1.00 37.15           H  
ATOM     65  N   GLY A   5      17.752 -27.647  21.965  1.00 38.60           N  
ATOM     66  H   GLY A   5      17.421 -26.934  21.331  1.00 38.60           H  
ATOM     67  CA  GLY A   5      17.258 -27.637  23.345  1.00 38.60           C  
ATOM     68  HA2 GLY A   5      18.101 -27.654  24.036  1.00 38.60           H  
ATOM     69  HA3 GLY A   5      16.685 -26.726  23.514  1.00 38.60           H  
ATOM     70  C   GLY A   5      16.354 -28.834  23.657  1.00 38.60           C  
ATOM     71  O   GLY A   5      16.389 -29.372  24.763  1.00 38.60           O  
ATOM     72  N   ALA A   6      15.591 -29.315  22.669  1.00 45.26           N  
ATOM     73  H   ALA A   6      15.581 -28.833  21.782  1.00 45.26           H  
ATOM     74  CA  ALA A   6      14.791 -30.524  22.836  1.00 45.26           C  
ATOM     75  HA  ALA A   6      14.172 -30.399  23.724  1.00 45.26           H  
ATOM     76  C   ALA A   6      15.676 -31.760  23.073  1.00 45.26           C  
ATOM     77  CB  ALA A   6      13.858 -30.695  21.631  1.00 45.26           C  
ATOM     78  HB1 ALA A   6      14.434 -30.872  20.723  1.00 45.26           H  
ATOM     79  HB2 ALA A   6      13.250 -29.799  21.503  1.00 45.26           H  
ATOM     80  HB3 ALA A   6      13.201 -31.548  21.799  1.00 45.26           H  
ATOM     81  O   ALA A   6      15.446 -32.492  24.038  1.00 45.26           O  
ATOM     82  N   TYR A   7      16.701 -31.976  22.240  1.00 43.64           N  
ATOM     83  H   TYR A   7      16.859 -31.331  21.479  1.00 43.64           H  
ATOM     84  CA  TYR A   7      17.601 -33.122  22.396  1.00 43.64           C  
ATOM     85  HA  TYR A   7      16.987 -34.012  22.528  1.00 43.64           H  
ATOM     86  C   TYR A   7      18.470 -33.034  23.653  1.00 43.64           C  
ATOM     87  CB  TYR A   7      18.441 -33.341  21.132  1.00 43.64           C  
ATOM     88  HB2 TYR A   7      19.333 -33.908  21.398  1.00 43.64           H  
ATOM     89  HB3 TYR A   7      18.774 -32.380  20.738  1.00 43.64           H  
ATOM     90  O   TYR A   7      18.639 -34.061  24.303  1.00 43.64           O  
ATOM     91  CG  TYR A   7      17.701 -34.125  20.063  1.00 43.64           C  
ATOM     92  CD1 TYR A   7      17.573 -35.523  20.186  1.00 43.64           C  
ATOM     93  HD1 TYR A   7      18.018 -36.028  21.031  1.00 43.64           H  
ATOM     94  CD2 TYR A   7      17.131 -33.464  18.960  1.00 43.64           C  
ATOM     95  HD2 TYR A   7      17.233 -32.393  18.862  1.00 43.64           H  
ATOM     96  CE1 TYR A   7      16.879 -36.260  19.207  1.00 43.64           C  
ATOM     97  HE1 TYR A   7      16.789 -37.333  19.299  1.00 43.64           H  
ATOM     98  CE2 TYR A   7      16.432 -34.195  17.981  1.00 43.64           C  
ATOM     99  HE2 TYR A   7      15.992 -33.696  17.130  1.00 43.64           H  
ATOM    100  OH  TYR A   7      15.638 -36.292  17.147  1.00 43.64           O  
ATOM    101  HH  TYR A   7      15.640 -37.236  17.322  1.00 43.64           H  
ATOM    102  CZ  TYR A   7      16.307 -35.593  18.101  1.00 43.64           C  
ATOM    103  N   ASP A   8      18.925 -31.844  24.061  1.00 46.75           N  
ATOM    104  H   ASP A   8      18.793 -31.035  23.471  1.00 46.75           H  
ATOM    105  CA  ASP A   8      19.682 -31.664  25.309  1.00 46.75           C  
ATOM    106  HA  ASP A   8      20.597 -32.254  25.257  1.00 46.75           H  
ATOM    107  C   ASP A   8      18.891 -32.147  26.535  1.00 46.75           C  
ATOM    108  CB  ASP A   8      20.081 -30.192  25.464  1.00 46.75           C  
ATOM    109  HB2 ASP A   8      20.674 -29.887  24.601  1.00 46.75           H  
ATOM    110  HB3 ASP A   8      19.185 -29.572  25.499  1.00 46.75           H  
ATOM    111  O   ASP A   8      19.388 -32.950  27.328  1.00 46.75           O  
ATOM    112  CG  ASP A   8      20.905 -29.991  26.738  1.00 46.75           C  
ATOM    113  OD1 ASP A   8      22.062 -30.465  26.749  1.00 46.75           O  
ATOM    114  OD2 ASP A   8      20.351 -29.409  27.695  1.00 46.75           O  
ATOM    115  N   ARG A   9      17.603 -31.785  26.638  1.00 48.84           N  
ATOM    116  H   ARG A   9      17.254 -31.103  25.980  1.00 48.84           H  
ATOM    117  CA  ARG A   9      16.733 -32.283  27.715  1.00 48.84           C  
ATOM    118  HA  ARG A   9      17.240 -32.085  28.660  1.00 48.84           H  
ATOM    119  C   ARG A   9      16.520 -33.795  27.636  1.00 48.84           C  
ATOM    120  CB  ARG A   9      15.402 -31.524  27.691  1.00 48.84           C  
ATOM    121  HB2 ARG A   9      15.611 -30.454  27.674  1.00 48.84           H  
ATOM    122  HB3 ARG A   9      14.862 -31.784  26.781  1.00 48.84           H  
ATOM    123  O   ARG A   9      16.482 -34.459  28.673  1.00 48.84           O  
ATOM    124  CG  ARG A   9      14.545 -31.838  28.931  1.00 48.84           C  
ATOM    125  HG2 ARG A   9      14.306 -32.901  28.965  1.00 48.84           H  
ATOM    126  HG3 ARG A   9      15.111 -31.580  29.826  1.00 48.84           H  
ATOM    127  CD  ARG A   9      13.238 -31.040  28.927  1.00 48.84           C  
ATOM    128  HD2 ARG A   9      13.476 -29.980  28.850  1.00 48.84           H  
ATOM    129  HD3 ARG A   9      12.733 -31.192  29.881  1.00 48.84           H  
ATOM    130  NE  ARG A   9      12.371 -31.424  27.793  1.00 48.84           N  
ATOM    131  HE  ARG A   9      12.689 -31.121  26.884  1.00 48.84           H  
ATOM    132  NH1 ARG A   9      10.689 -32.486  28.950  1.00 48.84           N  
ATOM    133 HH11 ARG A   9      11.143 -32.224  29.813  1.00 48.84           H  
ATOM    134 HH12 ARG A   9       9.763 -32.891  28.956  1.00 48.84           H  
ATOM    135  NH2 ARG A   9      10.570 -32.317  26.729  1.00 48.84           N  
ATOM    136 HH21 ARG A   9       9.652 -32.737  26.758  1.00 48.84           H  
ATOM    137 HH22 ARG A   9      10.922 -31.961  25.852  1.00 48.84           H  
ATOM    138  CZ  ARG A   9      11.221 -32.074  27.832  1.00 48.84           C  
ATOM    139  N   LEU A  10      16.366 -34.347  26.430  1.00 55.85           N  
ATOM    140  H   LEU A  10      16.444 -33.746  25.621  1.00 55.85           H  
ATOM    141  CA  LEU A  10      16.191 -35.789  26.243  1.00 55.85           C  
ATOM    142  HA  LEU A  10      15.399 -36.131  26.910  1.00 55.85           H  
ATOM    143  C   LEU A  10      17.448 -36.568  26.654  1.00 55.85           C  
ATOM    144  CB  LEU A  10      15.783 -36.104  24.791  1.00 55.85           C  
ATOM    145  HB2 LEU A  10      16.519 -35.659  24.121  1.00 55.85           H  
ATOM    146  HB3 LEU A  10      15.825 -37.183  24.649  1.00 55.85           H  
ATOM    147  O   LEU A  10      17.316 -37.588  27.327  1.00 55.85           O  
ATOM    148  CG  LEU A  10      14.377 -35.620  24.382  1.00 55.85           C  
ATOM    149  HG  LEU A  10      14.280 -34.550  24.569  1.00 55.85           H  
ATOM    150  CD1 LEU A  10      14.161 -35.881  22.891  1.00 55.85           C  
ATOM    151 HD11 LEU A  10      14.232 -36.947  22.679  1.00 55.85           H  
ATOM    152 HD12 LEU A  10      14.917 -35.348  22.313  1.00 55.85           H  
ATOM    153 HD13 LEU A  10      13.180 -35.514  22.589  1.00 55.85           H  
ATOM    154  CD2 LEU A  10      13.260 -36.319  25.160  1.00 55.85           C  
ATOM    155 HD21 LEU A  10      12.292 -35.996  24.777  1.00 55.85           H  
ATOM    156 HD22 LEU A  10      13.318 -36.054  26.216  1.00 55.85           H  
ATOM    157 HD23 LEU A  10      13.348 -37.399  25.046  1.00 55.85           H  
ATOM    158  N   THR A  11      18.651 -36.095  26.312  1.00 60.39           N  
ATOM    159  H   THR A  11      18.706 -35.263  25.742  1.00 60.39           H  
ATOM    160  CA  THR A  11      19.912 -36.795  26.609  1.00 60.39           C  
ATOM    161  HA  THR A  11      19.712 -37.867  26.617  1.00 60.39           H  
ATOM    162  C   THR A  11      20.499 -36.466  27.984  1.00 60.39           C  
ATOM    163  CB  THR A  11      20.967 -36.563  25.514  1.00 60.39           C  
ATOM    164  HB  THR A  11      21.889 -37.069  25.800  1.00 60.39           H  
ATOM    165  O   THR A  11      21.163 -37.314  28.572  1.00 60.39           O  
ATOM    166  CG2 THR A  11      20.504 -37.121  24.166  1.00 60.39           C  
ATOM    167 HG21 THR A  11      20.278 -38.184  24.261  1.00 60.39           H  
ATOM    168 HG22 THR A  11      21.301 -36.991  23.433  1.00 60.39           H  
ATOM    169 HG23 THR A  11      19.619 -36.588  23.819  1.00 60.39           H  
ATOM    170  OG1 THR A  11      21.239 -35.198  25.310  1.00 60.39           O  
ATOM    171  HG1 THR A  11      21.504 -34.765  26.125  1.00 60.39           H  
ATOM    172  N   GLY A  12      20.237 -35.283  28.547  1.00 61.81           N  
ATOM    173  H   GLY A  12      19.732 -34.597  28.004  1.00 61.81           H  
ATOM    174  CA  GLY A  12      20.847 -34.817  29.800  1.00 61.81           C  
ATOM    175  HA2 GLY A  12      21.932 -34.886  29.719  1.00 61.81           H  
ATOM    176  HA3 GLY A  12      20.585 -33.769  29.941  1.00 61.81           H  
ATOM    177  C   GLY A  12      20.399 -35.599  31.041  1.00 61.81           C  
ATOM    178  O   GLY A  12      21.224 -35.984  31.881  1.00 61.81           O  
ATOM    179  N   GLN A  13      19.097 -35.899  31.137  1.00 61.03           N  
ATOM    180  H   GLN A  13      18.481 -35.537  30.423  1.00 61.03           H  
ATOM    181  CA  GLN A  13      18.531 -36.745  32.202  1.00 61.03           C  
ATOM    182  HA  GLN A  13      19.166 -36.645  33.082  1.00 61.03           H  
ATOM    183  C   GLN A  13      18.527 -38.241  31.853  1.00 61.03           C  
ATOM    184  CB  GLN A  13      17.142 -36.233  32.611  1.00 61.03           C  
ATOM    185  HB2 GLN A  13      17.221 -35.168  32.833  1.00 61.03           H  
ATOM    186  HB3 GLN A  13      16.832 -36.745  33.522  1.00 61.03           H  
ATOM    187  O   GLN A  13      18.197 -39.076  32.698  1.00 61.03           O  
ATOM    188  CG  GLN A  13      16.065 -36.446  31.537  1.00 61.03           C  
ATOM    189  HG2 GLN A  13      15.906 -37.515  31.391  1.00 61.03           H  
ATOM    190  HG3 GLN A  13      16.403 -36.024  30.591  1.00 61.03           H  
ATOM    191  CD  GLN A  13      14.726 -35.810  31.898  1.00 61.03           C  
ATOM    192  NE2 GLN A  13      13.715 -35.989  31.079  1.00 61.03           N  
ATOM    193 HE21 GLN A  13      12.844 -35.560  31.358  1.00 61.03           H  
ATOM    194 HE22 GLN A  13      13.858 -36.462  30.198  1.00 61.03           H  
ATOM    195  OE1 GLN A  13      14.541 -35.166  32.917  1.00 61.03           O  
ATOM    196  N   TRP A  14      18.902 -38.598  30.623  1.00 69.43           N  
ATOM    197  H   TRP A  14      19.231 -37.889  29.982  1.00 69.43           H  
ATOM    198  CA  TRP A  14      19.040 -39.989  30.227  1.00 69.43           C  
ATOM    199  HA  TRP A  14      18.200 -40.543  30.646  1.00 69.43           H  
ATOM    200  C   TRP A  14      20.327 -40.575  30.812  1.00 69.43           C  
ATOM    201  CB  TRP A  14      18.941 -40.119  28.708  1.00 69.43           C  
ATOM    202  HB2 TRP A  14      17.982 -39.705  28.395  1.00 69.43           H  
ATOM    203  HB3 TRP A  14      19.733 -39.527  28.248  1.00 69.43           H  
ATOM    204  O   TRP A  14      21.401 -39.965  30.820  1.00 69.43           O  
ATOM    205  CG  TRP A  14      19.019 -41.510  28.170  1.00 69.43           C  
ATOM    206  CD1 TRP A  14      18.007 -42.406  28.138  1.00 69.43           C  
ATOM    207  HD1 TRP A  14      17.009 -42.217  28.505  1.00 69.43           H  
ATOM    208  CD2 TRP A  14      20.150 -42.156  27.515  1.00 69.43           C  
ATOM    209  CE2 TRP A  14      19.742 -43.457  27.094  1.00 69.43           C  
ATOM    210  CE3 TRP A  14      21.469 -41.760  27.210  1.00 69.43           C  
ATOM    211  HE3 TRP A  14      21.809 -40.779  27.507  1.00 69.43           H  
ATOM    212  NE1 TRP A  14      18.435 -43.564  27.518  1.00 69.43           N  
ATOM    213  HE1 TRP A  14      17.831 -44.350  27.324  1.00 69.43           H  
ATOM    214  CH2 TRP A  14      21.888 -43.879  26.066  1.00 69.43           C  
ATOM    215  HH2 TRP A  14      22.547 -44.511  25.490  1.00 69.43           H  
ATOM    216  CZ2 TRP A  14      20.590 -44.315  26.381  1.00 69.43           C  
ATOM    217  HZ2 TRP A  14      20.242 -45.282  26.048  1.00 69.43           H  
ATOM    218  CZ3 TRP A  14      22.329 -42.613  26.492  1.00 69.43           C  
ATOM    219  HZ3 TRP A  14      23.326 -42.282  26.242  1.00 69.43           H  
ATOM    220  N   ARG A  15      20.208 -41.782  31.359  1.00 74.86           N  
ATOM    221  H   ARG A  15      19.307 -42.235  31.307  1.00 74.86           H  
ATOM    222  CA  ARG A  15      21.345 -42.601  31.769  1.00 74.86           C  
ATOM    223  HA  ARG A  15      22.265 -42.081  31.502  1.00 74.86           H  
ATOM    224  C   ARG A  15      21.275 -43.877  30.948  1.00 74.86           C  
ATOM    225  CB  ARG A  15      21.331 -42.864  33.284  1.00 74.86           C  
ATOM    226  HB2 ARG A  15      20.375 -43.312  33.556  1.00 74.86           H  
ATOM    227  HB3 ARG A  15      22.117 -43.579  33.529  1.00 74.86           H  
ATOM    228  O   ARG A  15      20.223 -44.524  30.963  1.00 74.86           O  
ATOM    229  CG  ARG A  15      21.536 -41.589  34.120  1.00 74.86           C  
ATOM    230  HG2 ARG A  15      21.385 -41.836  35.171  1.00 74.86           H  
ATOM    231  HG3 ARG A  15      20.794 -40.842  33.839  1.00 74.86           H  
ATOM    232  CD  ARG A  15      22.946 -41.002  33.952  1.00 74.86           C  
ATOM    233  HD2 ARG A  15      23.673 -41.726  34.320  1.00 74.86           H  
ATOM    234  HD3 ARG A  15      23.157 -40.837  32.895  1.00 74.86           H  
ATOM    235  NE  ARG A  15      23.108 -39.736  34.691  1.00 74.86           N  
ATOM    236  HE  ARG A  15      23.307 -39.805  35.679  1.00 74.86           H  
ATOM    237  NH1 ARG A  15      22.819 -38.279  32.915  1.00 74.86           N  
ATOM    238 HH11 ARG A  15      22.574 -39.026  32.281  1.00 74.86           H  
ATOM    239 HH12 ARG A  15      22.606 -37.349  32.583  1.00 74.86           H  
ATOM    240  NH2 ARG A  15      23.250 -37.478  34.941  1.00 74.86           N  
ATOM    241 HH21 ARG A  15      23.204 -36.565  34.511  1.00 74.86           H  
ATOM    242 HH22 ARG A  15      23.456 -37.577  35.925  1.00 74.86           H  
ATOM    243  CZ  ARG A  15      23.062 -38.515  34.176  1.00 74.86           C  
ATOM    244  N   PRO A  16      22.342 -44.227  30.219  1.00 75.14           N  
ATOM    245  CA  PRO A  16      22.334 -45.449  29.442  1.00 75.14           C  
ATOM    246  HA  PRO A  16      21.522 -45.426  28.716  1.00 75.14           H  
ATOM    247  C   PRO A  16      22.132 -46.636  30.390  1.00 75.14           C  
ATOM    248  CB  PRO A  16      23.674 -45.461  28.707  1.00 75.14           C  
ATOM    249  HB2 PRO A  16      23.580 -44.902  27.776  1.00 75.14           H  
ATOM    250  HB3 PRO A  16      24.025 -46.469  28.489  1.00 75.14           H  
ATOM    251  O   PRO A  16      22.607 -46.630  31.528  1.00 75.14           O  
ATOM    252  CG  PRO A  16      24.603 -44.691  29.644  1.00 75.14           C  
ATOM    253  HG2 PRO A  16      24.949 -45.346  30.443  1.00 75.14           H  
ATOM    254  HG3 PRO A  16      25.447 -44.251  29.113  1.00 75.14           H  
ATOM    255  CD  PRO A  16      23.671 -43.623  30.211  1.00 75.14           C  
ATOM    256  HD2 PRO A  16      23.668 -42.750  29.559  1.00 75.14           H  
ATOM    257  HD3 PRO A  16      23.998 -43.351  31.215  1.00 75.14           H  
ATOM    258  N   ARG A  17      21.388 -47.644  29.938  1.00 75.79           N  
ATOM    259  H   ARG A  17      21.097 -47.610  28.972  1.00 75.79           H  
ATOM    260  CA  ARG A  17      21.290 -48.930  30.634  1.00 75.79           C  
ATOM    261  HA  ARG A  17      21.442 -48.782  31.703  1.00 75.79           H  
ATOM    262  C   ARG A  17      22.412 -49.837  30.159  1.00 75.79           C  
ATOM    263  CB  ARG A  17      19.920 -49.575  30.394  1.00 75.79           C  
ATOM    264  HB2 ARG A  17      19.606 -49.405  29.365  1.00 75.79           H  
ATOM    265  HB3 ARG A  17      20.007 -50.650  30.548  1.00 75.79           H  
ATOM    266  O   ARG A  17      22.794 -49.769  28.992  1.00 75.79           O  
ATOM    267  CG  ARG A  17      18.870 -49.034  31.371  1.00 75.79           C  
ATOM    268  HG2 ARG A  17      19.175 -49.296  32.384  1.00 75.79           H  
ATOM    269  HG3 ARG A  17      18.798 -47.950  31.288  1.00 75.79           H  
ATOM    270  CD  ARG A  17      17.512 -49.670  31.059  1.00 75.79           C  
ATOM    271  HD2 ARG A  17      17.673 -50.701  30.746  1.00 75.79           H  
ATOM    272  HD3 ARG A  17      17.053 -49.124  30.234  1.00 75.79           H  
ATOM    273  NE  ARG A  17      16.625 -49.675  32.236  1.00 75.79           N  
ATOM    274  HE  ARG A  17      17.027 -49.344  33.102  1.00 75.79           H  
ATOM    275  NH1 ARG A  17      14.788 -50.574  31.197  1.00 75.79           N  
ATOM    276 HH11 ARG A  17      13.851 -50.948  31.232  1.00 75.79           H  
ATOM    277 HH12 ARG A  17      15.288 -50.535  30.321  1.00 75.79           H  
ATOM    278  NH2 ARG A  17      14.746 -50.219  33.402  1.00 75.79           N  
ATOM    279 HH21 ARG A  17      15.192 -49.912  34.254  1.00 75.79           H  
ATOM    280 HH22 ARG A  17      13.803 -50.582  33.422  1.00 75.79           H  
ATOM    281  CZ  ARG A  17      15.395 -50.153  32.273  1.00 75.79           C  
ATOM    282  N   GLU A  18      22.894 -50.686  31.058  1.00 69.65           N  
ATOM    283  H   GLU A  18      22.539 -50.685  32.003  1.00 69.65           H  
ATOM    284  CA  GLU A  18      23.828 -51.742  30.689  1.00 69.65           C  
ATOM    285  HA  GLU A  18      24.729 -51.293  30.271  1.00 69.65           H  
ATOM    286  C   GLU A  18      23.186 -52.634  29.631  1.00 69.65           C  
ATOM    287  CB  GLU A  18      24.220 -52.558  31.923  1.00 69.65           C  
ATOM    288  HB2 GLU A  18      24.540 -51.874  32.709  1.00 69.65           H  
ATOM    289  HB3 GLU A  18      23.343 -53.097  32.280  1.00 69.65           H  
ATOM    290  O   GLU A  18      21.992 -52.947  29.687  1.00 69.65           O  
ATOM    291  CG  GLU A  18      25.353 -53.556  31.632  1.00 69.65           C  
ATOM    292  HG2 GLU A  18      25.012 -54.273  30.885  1.00 69.65           H  
ATOM    293  HG3 GLU A  18      26.205 -53.015  31.221  1.00 69.65           H  
ATOM    294  CD  GLU A  18      25.786 -54.324  32.889  1.00 69.65           C  
ATOM    295  OE1 GLU A  18      26.722 -55.138  32.766  1.00 69.65           O  
ATOM    296  OE2 GLU A  18      25.175 -54.101  33.961  1.00 69.65           O  
ATOM    297  N   THR A  19      23.993 -53.030  28.661  1.00 76.23           N  
ATOM    298  H   THR A  19      24.973 -52.792  28.711  1.00 76.23           H  
ATOM    299  CA  THR A  19      23.615 -53.975  27.626  1.00 76.23           C  
ATOM    300  HA  THR A  19      22.717 -54.512  27.930  1.00 76.23           H  
ATOM    301  C   THR A  19      24.744 -54.986  27.495  1.00 76.23           C  
ATOM    302  CB  THR A  19      23.299 -53.234  26.319  1.00 76.23           C  
ATOM    303  HB  THR A  19      22.442 -52.585  26.495  1.00 76.23           H  
ATOM    304  O   THR A  19      25.907 -54.602  27.545  1.00 76.23           O  
ATOM    305  CG2 THR A  19      24.430 -52.374  25.747  1.00 76.23           C  
ATOM    306 HG21 THR A  19      24.679 -51.581  26.452  1.00 76.23           H  
ATOM    307 HG22 THR A  19      24.111 -51.913  24.813  1.00 76.23           H  
ATOM    308 HG23 THR A  19      25.323 -52.973  25.570  1.00 76.23           H  
ATOM    309  OG1 THR A  19      22.939 -54.173  25.345  1.00 76.23           O  
ATOM    310  HG1 THR A  19      23.293 -53.855  24.511  1.00 76.23           H  
ATOM    311  N   GLY A  20      24.422 -56.267  27.300  1.00 73.08           N  
ATOM    312  H   GLY A  20      23.445 -56.517  27.249  1.00 73.08           H  
ATOM    313  CA  GLY A  20      25.423 -57.308  27.016  1.00 73.08           C  
ATOM    314  HA2 GLY A  20      26.247 -57.215  27.723  1.00 73.08           H  
ATOM    315  HA3 GLY A  20      24.975 -58.295  27.136  1.00 73.08           H  
ATOM    316  C   GLY A  20      26.009 -57.210  25.602  1.00 73.08           C  
ATOM    317  O   GLY A  20      26.502 -58.200  25.071  1.00 73.08           O  
ATOM    318  N   LEU A  21      25.871 -56.051  24.952  1.00 79.19           N  
ATOM    319  H   LEU A  21      25.648 -55.244  25.516  1.00 79.19           H  
ATOM    320  CA  LEU A  21      26.373 -55.807  23.610  1.00 79.19           C  
ATOM    321  HA  LEU A  21      26.382 -56.753  23.068  1.00 79.19           H  
ATOM    322  C   LEU A  21      27.796 -55.259  23.708  1.00 79.19           C  
ATOM    323  CB  LEU A  21      25.461 -54.835  22.845  1.00 79.19           C  
ATOM    324  HB2 LEU A  21      25.947 -54.577  21.904  1.00 79.19           H  
ATOM    325  HB3 LEU A  21      25.369 -53.917  23.425  1.00 79.19           H  
ATOM    326  O   LEU A  21      27.997 -54.248  24.392  1.00 79.19           O  
ATOM    327  CG  LEU A  21      24.061 -55.391  22.538  1.00 79.19           C  
ATOM    328  HG  LEU A  21      23.585 -55.731  23.457  1.00 79.19           H  
ATOM    329  CD1 LEU A  21      23.200 -54.283  21.926  1.00 79.19           C  
ATOM    330 HD11 LEU A  21      23.154 -53.423  22.593  1.00 79.19           H  
ATOM    331 HD12 LEU A  21      23.629 -53.965  20.976  1.00 79.19           H  
ATOM    332 HD13 LEU A  21      22.189 -54.656  21.759  1.00 79.19           H  
ATOM    333  CD2 LEU A  21      24.094 -56.573  21.568  1.00 79.19           C  
ATOM    334 HD21 LEU A  21      24.645 -56.303  20.667  1.00 79.19           H  
ATOM    335 HD22 LEU A  21      23.078 -56.858  21.298  1.00 79.19           H  
ATOM    336 HD23 LEU A  21      24.574 -57.430  22.041  1.00 79.19           H  
ATOM    337  N   PRO A  22      28.757 -55.862  22.985  1.00 80.43           N  
ATOM    338  CA  PRO A  22      30.074 -55.277  22.823  1.00 80.43           C  
ATOM    339  HA  PRO A  22      30.600 -55.324  23.777  1.00 80.43           H  
ATOM    340  C   PRO A  22      29.931 -53.823  22.368  1.00 80.43           C  
ATOM    341  CB  PRO A  22      30.791 -56.159  21.794  1.00 80.43           C  
ATOM    342  HB2 PRO A  22      31.859 -56.237  21.999  1.00 80.43           H  
ATOM    343  HB3 PRO A  22      30.615 -55.784  20.786  1.00 80.43           H  
ATOM    344  O   PRO A  22      29.131 -53.513  21.483  1.00 80.43           O  
ATOM    345  CG  PRO A  22      30.097 -57.509  21.929  1.00 80.43           C  
ATOM    346  HG2 PRO A  22      30.171 -58.099  21.016  1.00 80.43           H  
ATOM    347  HG3 PRO A  22      30.513 -58.054  22.777  1.00 80.43           H  
ATOM    348  CD  PRO A  22      28.659 -57.106  22.233  1.00 80.43           C  
ATOM    349  HD2 PRO A  22      28.178 -57.891  22.817  1.00 80.43           H  
ATOM    350  HD3 PRO A  22      28.117 -56.931  21.304  1.00 80.43           H  
ATOM    351  N   THR A  23      30.678 -52.922  22.995  1.00 88.53           N  
ATOM    352  H   THR A  23      31.300 -53.234  23.727  1.00 88.53           H  
ATOM    353  CA  THR A  23      30.693 -51.500  22.647  1.00 88.53           C  
ATOM    354  HA  THR A  23      30.036 -51.313  21.798  1.00 88.53           H  
ATOM    355  C   THR A  23      32.109 -51.121  22.244  1.00 88.53           C  
ATOM    356  CB  THR A  23      30.182 -50.652  23.821  1.00 88.53           C  
ATOM    357  HB  THR A  23      30.769 -50.874  24.712  1.00 88.53           H  
ATOM    358  O   THR A  23      33.048 -51.394  22.986  1.00 88.53           O  
ATOM    359  CG2 THR A  23      30.245 -49.148  23.541  1.00 88.53           C  
ATOM    360 HG21 THR A  23      29.716 -48.919  22.616  1.00 88.53           H  
ATOM    361 HG22 THR A  23      29.780 -48.606  24.364  1.00 88.53           H  
ATOM    362 HG23 THR A  23      31.282 -48.824  23.459  1.00 88.53           H  
ATOM    363  OG1 THR A  23      28.828 -50.963  24.078  1.00 88.53           O  
ATOM    364  HG1 THR A  23      28.777 -51.911  24.224  1.00 88.53           H  
ATOM    365  N   LEU A  24      32.253 -50.479  21.084  1.00 85.88           N  
ATOM    366  H   LEU A  24      31.441 -50.332  20.501  1.00 85.88           H  
ATOM    367  CA  LEU A  24      33.501 -49.849  20.665  1.00 85.88           C  
ATOM    368  HA  LEU A  24      34.318 -50.230  21.278  1.00 85.88           H  
ATOM    369  C   LEU A  24      33.386 -48.342  20.882  1.00 85.88           C  
ATOM    370  CB  LEU A  24      33.800 -50.206  19.201  1.00 85.88           C  
ATOM    371  HB2 LEU A  24      32.993 -49.827  18.574  1.00 85.88           H  
ATOM    372  HB3 LEU A  24      33.819 -51.292  19.107  1.00 85.88           H  
ATOM    373  O   LEU A  24      32.651 -47.658  20.168  1.00 85.88           O  
ATOM    374  CG  LEU A  24      35.140 -49.641  18.693  1.00 85.88           C  
ATOM    375  HG  LEU A  24      35.168 -48.561  18.841  1.00 85.88           H  
ATOM    376  CD1 LEU A  24      36.340 -50.267  19.404  1.00 85.88           C  
ATOM    377 HD11 LEU A  24      37.264 -49.965  18.912  1.00 85.88           H  
ATOM    378 HD12 LEU A  24      36.376 -49.936  20.442  1.00 85.88           H  
ATOM    379 HD13 LEU A  24      36.263 -51.354  19.379  1.00 85.88           H  
ATOM    380  CD2 LEU A  24      35.273 -49.910  17.196  1.00 85.88           C  
ATOM    381 HD21 LEU A  24      35.256 -50.984  17.012  1.00 85.88           H  
ATOM    382 HD22 LEU A  24      36.209 -49.493  16.824  1.00 85.88           H  
ATOM    383 HD23 LEU A  24      34.440 -49.439  16.675  1.00 85.88           H  
ATOM    384  N   LEU A  25      34.109 -47.821  21.867  1.00 90.40           N  
ATOM    385  H   LEU A  25      34.714 -48.437  22.391  1.00 90.40           H  
ATOM    386  CA  LEU A  25      34.210 -46.389  22.100  1.00 90.40           C  
ATOM    387  HA  LEU A  25      33.271 -45.928  21.795  1.00 90.40           H  
ATOM    388  C   LEU A  25      35.340 -45.814  21.245  1.00 90.40           C  
ATOM    389  CB  LEU A  25      34.419 -46.119  23.595  1.00 90.40           C  
ATOM    390  HB2 LEU A  25      35.410 -46.482  23.868  1.00 90.40           H  
ATOM    391  HB3 LEU A  25      33.681 -46.679  24.169  1.00 90.40           H  
ATOM    392  O   LEU A  25      36.494 -46.226  21.351  1.00 90.40           O  
ATOM    393  CG  LEU A  25      34.316 -44.629  23.967  1.00 90.40           C  
ATOM    394  HG  LEU A  25      34.951 -44.034  23.311  1.00 90.40           H  
ATOM    395  CD1 LEU A  25      32.877 -44.111  23.875  1.00 90.40           C  
ATOM    396 HD11 LEU A  25      32.531 -44.138  22.841  1.00 90.40           H  
ATOM    397 HD12 LEU A  25      32.833 -43.079  24.222  1.00 90.40           H  
ATOM    398 HD13 LEU A  25      32.218 -44.725  24.489  1.00 90.40           H  
ATOM    399  CD2 LEU A  25      34.796 -44.430  25.401  1.00 90.40           C  
ATOM    400 HD21 LEU A  25      34.708 -43.379  25.676  1.00 90.40           H  
ATOM    401 HD22 LEU A  25      34.203 -45.038  26.084  1.00 90.40           H  
ATOM    402 HD23 LEU A  25      35.842 -44.727  25.484  1.00 90.40           H  
ATOM    403  N   VAL A  26      35.007 -44.829  20.418  1.00 89.66           N  
ATOM    404  H   VAL A  26      34.039 -44.543  20.372  1.00 89.66           H  
ATOM    405  CA  VAL A  26      35.970 -44.137  19.561  1.00 89.66           C  
ATOM    406  HA  VAL A  26      36.910 -44.688  19.548  1.00 89.66           H  
ATOM    407  C   VAL A  26      36.236 -42.755  20.157  1.00 89.66           C  
ATOM    408  CB  VAL A  26      35.452 -44.083  18.113  1.00 89.66           C  
ATOM    409  HB  VAL A  26      34.560 -43.458  18.067  1.00 89.66           H  
ATOM    410  O   VAL A  26      35.345 -41.910  20.183  1.00 89.66           O  
ATOM    411  CG1 VAL A  26      36.513 -43.494  17.190  1.00 89.66           C  
ATOM    412 HG11 VAL A  26      36.748 -42.481  17.517  1.00 89.66           H  
ATOM    413 HG12 VAL A  26      37.413 -44.110  17.207  1.00 89.66           H  
ATOM    414 HG13 VAL A  26      36.120 -43.444  16.175  1.00 89.66           H  
ATOM    415  CG2 VAL A  26      35.095 -45.475  17.568  1.00 89.66           C  
ATOM    416 HG21 VAL A  26      35.960 -46.136  17.622  1.00 89.66           H  
ATOM    417 HG22 VAL A  26      34.763 -45.397  16.532  1.00 89.66           H  
ATOM    418 HG23 VAL A  26      34.280 -45.913  18.145  1.00 89.66           H  
ATOM    419  N   SER A  27      37.445 -42.524  20.667  1.00 87.35           N  
ATOM    420  H   SER A  27      38.121 -43.274  20.642  1.00 87.35           H  
ATOM    421  CA  SER A  27      37.858 -41.239  21.245  1.00 87.35           C  
ATOM    422  HA  SER A  27      36.966 -40.655  21.475  1.00 87.35           H  
ATOM    423  C   SER A  27      38.705 -40.417  20.274  1.00 87.35           C  
ATOM    424  CB  SER A  27      38.612 -41.445  22.566  1.00 87.35           C  
ATOM    425  HB2 SER A  27      38.800 -40.471  23.018  1.00 87.35           H  
ATOM    426  HB3 SER A  27      38.004 -42.038  23.248  1.00 87.35           H  
ATOM    427  O   SER A  27      39.493 -40.978  19.512  1.00 87.35           O  
ATOM    428  OG  SER A  27      39.858 -42.085  22.368  1.00 87.35           O  
ATOM    429  HG  SER A  27      40.097 -41.971  21.445  1.00 87.35           H  
ATOM    430  N   ALA A  28      38.622 -39.092  20.373  1.00 82.97           N  
ATOM    431  H   ALA A  28      37.928 -38.682  20.981  1.00 82.97           H  
ATOM    432  CA  ALA A  28      39.574 -38.184  19.741  1.00 82.97           C  
ATOM    433  HA  ALA A  28      39.557 -38.344  18.663  1.00 82.97           H  
ATOM    434  C   ALA A  28      41.015 -38.447  20.232  1.00 82.97           C  
ATOM    435  CB  ALA A  28      39.102 -36.750  20.014  1.00 82.97           C  
ATOM    436  HB1 ALA A  28      39.884 -36.040  19.745  1.00 82.97           H  
ATOM    437  HB2 ALA A  28      38.215 -36.535  19.419  1.00 82.97           H  
ATOM    438  HB3 ALA A  28      38.868 -36.618  21.070  1.00 82.97           H  
ATOM    439  O   ALA A  28      41.245 -38.864  21.372  1.00 82.97           O  
ATOM    440  N   GLY A  29      41.985 -38.246  19.348  1.00 85.64           N  
ATOM    441  H   GLY A  29      41.703 -37.973  18.418  1.00 85.64           H  
ATOM    442  CA  GLY A  29      43.413 -38.459  19.575  1.00 85.64           C  
ATOM    443  HA2 GLY A  29      43.876 -38.746  18.631  1.00 85.64           H  
ATOM    444  HA3 GLY A  29      43.564 -39.254  20.305  1.00 85.64           H  
ATOM    445  C   GLY A  29      44.103 -37.196  20.073  1.00 85.64           C  
ATOM    446  O   GLY A  29      45.121 -37.289  20.760  1.00 85.64           O  
ATOM    447  N   GLU A  30      43.496 -36.040  19.801  1.00 80.56           N  
ATOM    448  H   GLU A  30      42.652 -36.047  19.246  1.00 80.56           H  
ATOM    449  CA  GLU A  30      43.930 -34.731  20.268  1.00 80.56           C  
ATOM    450  HA  GLU A  30      44.829 -34.863  20.870  1.00 80.56           H  
ATOM    451  C   GLU A  30      42.826 -34.089  21.137  1.00 80.56           C  
ATOM    452  CB  GLU A  30      44.336 -33.855  19.071  1.00 80.56           C  
ATOM    453  HB2 GLU A  30      43.492 -33.747  18.390  1.00 80.56           H  
ATOM    454  HB3 GLU A  30      44.621 -32.872  19.445  1.00 80.56           H  
ATOM    455  O   GLU A  30      41.645 -34.160  20.789  1.00 80.56           O  
ATOM    456  CG  GLU A  30      45.533 -34.482  18.326  1.00 80.56           C  
ATOM    457  HG2 GLU A  30      45.245 -35.463  17.947  1.00 80.56           H  
ATOM    458  HG3 GLU A  30      46.344 -34.629  19.039  1.00 80.56           H  
ATOM    459  CD  GLU A  30      46.064 -33.658  17.145  1.00 80.56           C  
ATOM    460  OE1 GLU A  30      46.919 -34.218  16.418  1.00 80.56           O  
ATOM    461  OE2 GLU A  30      45.667 -32.484  16.998  1.00 80.56           O  
ATOM    462  N   PRO A  31      43.161 -33.493  22.297  1.00 73.68           N  
ATOM    463  CA  PRO A  31      42.194 -32.744  23.095  1.00 73.68           C  
ATOM    464  HA  PRO A  31      41.312 -33.363  23.265  1.00 73.68           H  
ATOM    465  C   PRO A  31      41.752 -31.445  22.405  1.00 73.68           C  
ATOM    466  CB  PRO A  31      42.874 -32.448  24.437  1.00 73.68           C  
ATOM    467  HB2 PRO A  31      42.314 -32.897  25.258  1.00 73.68           H  
ATOM    468  HB3 PRO A  31      42.938 -31.373  24.607  1.00 73.68           H  
ATOM    469  O   PRO A  31      42.436 -30.929  21.522  1.00 73.68           O  
ATOM    470  CG  PRO A  31      44.280 -33.042  24.357  1.00 73.68           C  
ATOM    471  HG2 PRO A  31      44.357 -33.903  25.021  1.00 73.68           H  
ATOM    472  HG3 PRO A  31      45.029 -32.300  24.634  1.00 73.68           H  
ATOM    473  CD  PRO A  31      44.474 -33.485  22.912  1.00 73.68           C  
ATOM    474  HD2 PRO A  31      45.112 -32.774  22.388  1.00 73.68           H  
ATOM    475  HD3 PRO A  31      44.922 -34.479  22.903  1.00 73.68           H  
ATOM    476  N   MET A  32      40.657 -30.845  22.892  1.00 66.65           N  
ATOM    477  H   MET A  32      40.145 -31.316  23.624  1.00 66.65           H  
ATOM    478  CA  MET A  32      40.230 -29.489  22.513  1.00 66.65           C  
ATOM    479  HA  MET A  32      40.328 -29.412  21.430  1.00 66.65           H  
ATOM    480  C   MET A  32      41.179 -28.436  23.133  1.00 66.65           C  
ATOM    481  CB  MET A  32      38.742 -29.270  22.884  1.00 66.65           C  
ATOM    482  HB2 MET A  32      38.638 -28.519  23.668  1.00 66.65           H  
ATOM    483  HB3 MET A  32      38.326 -30.190  23.294  1.00 66.65           H  
ATOM    484  O   MET A  32      40.858 -27.773  24.118  1.00 66.65           O  
ATOM    485  CG  MET A  32      37.880 -28.820  21.696  1.00 66.65           C  
ATOM    486  HG2 MET A  32      37.183 -28.056  22.040  1.00 66.65           H  
ATOM    487  HG3 MET A  32      38.509 -28.369  20.929  1.00 66.65           H  
ATOM    488  SD  MET A  32      36.915 -30.161  20.958  1.00 66.65           S  
ATOM    489  CE  MET A  32      35.699 -30.451  22.275  1.00 66.65           C  
ATOM    490  HE1 MET A  32      35.914 -29.824  23.141  1.00 66.65           H  
ATOM    491  HE2 MET A  32      35.727 -31.498  22.575  1.00 66.65           H  
ATOM    492  HE3 MET A  32      34.703 -30.212  21.900  1.00 66.65           H  
ATOM    493  N   GLY A  33      42.395 -28.316  22.597  1.00 66.47           N  
ATOM    494  H   GLY A  33      42.642 -28.986  21.882  1.00 66.47           H  
ATOM    495  CA  GLY A  33      43.437 -27.423  23.113  1.00 66.47           C  
ATOM    496  HA2 GLY A  33      44.147 -27.212  22.313  1.00 66.47           H  
ATOM    497  HA3 GLY A  33      42.970 -26.484  23.409  1.00 66.47           H  
ATOM    498  C   GLY A  33      44.221 -27.987  24.315  1.00 66.47           C  
ATOM    499  O   GLY A  33      44.241 -29.196  24.542  1.00 66.47           O  
ATOM    500  N   PRO A  34      44.932 -27.139  25.081  1.00 69.85           N  
ATOM    501  CA  PRO A  34      45.764 -27.589  26.200  1.00 69.85           C  
ATOM    502  HA  PRO A  34      46.470 -28.332  25.828  1.00 69.85           H  
ATOM    503  C   PRO A  34      44.934 -28.202  27.343  1.00 69.85           C  
ATOM    504  CB  PRO A  34      46.539 -26.345  26.663  1.00 69.85           C  
ATOM    505  HB2 PRO A  34      46.043 -25.877  27.514  1.00 69.85           H  
ATOM    506  HB3 PRO A  34      47.570 -26.590  26.921  1.00 69.85           H  
ATOM    507  O   PRO A  34      44.094 -27.516  27.922  1.00 69.85           O  
ATOM    508  CG  PRO A  34      46.472 -25.391  25.470  1.00 69.85           C  
ATOM    509  HG2 PRO A  34      46.531 -24.348  25.778  1.00 69.85           H  
ATOM    510  HG3 PRO A  34      47.268 -25.631  24.765  1.00 69.85           H  
ATOM    511  CD  PRO A  34      45.122 -25.719  24.841  1.00 69.85           C  
ATOM    512  HD2 PRO A  34      44.331 -25.161  25.342  1.00 69.85           H  
ATOM    513  HD3 PRO A  34      45.139 -25.480  23.778  1.00 69.85           H  
ATOM    514  N   TRP A  35      45.217 -29.455  27.723  1.00 65.93           N  
ATOM    515  H   TRP A  35      45.900 -29.981  27.197  1.00 65.93           H  
ATOM    516  CA  TRP A  35      44.561 -30.150  28.844  1.00 65.93           C  
ATOM    517  HA  TRP A  35      43.869 -29.443  29.301  1.00 65.93           H  
ATOM    518  C   TRP A  35      45.595 -30.623  29.893  1.00 65.93           C  
ATOM    519  CB  TRP A  35      43.701 -31.305  28.316  1.00 65.93           C  
ATOM    520  HB2 TRP A  35      44.275 -32.231  28.327  1.00 65.93           H  
ATOM    521  HB3 TRP A  35      43.432 -31.106  27.278  1.00 65.93           H  
ATOM    522  O   TRP A  35      46.649 -31.115  29.486  1.00 65.93           O  
ATOM    523  CG  TRP A  35      42.422 -31.498  29.067  1.00 65.93           C  
ATOM    524  CD1 TRP A  35      42.244 -32.267  30.164  1.00 65.93           C  
ATOM    525  HD1 TRP A  35      43.016 -32.838  30.660  1.00 65.93           H  
ATOM    526  CD2 TRP A  35      41.114 -30.909  28.785  1.00 65.93           C  
ATOM    527  CE2 TRP A  35      40.176 -31.415  29.737  1.00 65.93           C  
ATOM    528  CE3 TRP A  35      40.620 -30.025  27.801  1.00 65.93           C  
ATOM    529  HE3 TRP A  35      41.299 -29.618  27.065  1.00 65.93           H  
ATOM    530  NE1 TRP A  35      40.925 -32.224  30.561  1.00 65.93           N  
ATOM    531  HE1 TRP A  35      40.575 -32.737  31.358  1.00 65.93           H  
ATOM    532  CH2 TRP A  35      38.354 -30.211  28.702  1.00 65.93           C  
ATOM    533  HH2 TRP A  35      37.307 -29.949  28.653  1.00 65.93           H  
ATOM    534  CZ2 TRP A  35      38.815 -31.088  29.699  1.00 65.93           C  
ATOM    535  HZ2 TRP A  35      38.135 -31.513  30.423  1.00 65.93           H  
ATOM    536  CZ3 TRP A  35      39.256 -29.677  27.763  1.00 65.93           C  
ATOM    537  HZ3 TRP A  35      38.900 -29.003  26.997  1.00 65.93           H  
ATOM    538  N   PRO A  36      45.376 -30.467  31.220  1.00 72.31           N  
ATOM    539  CA  PRO A  36      46.423 -30.705  32.233  1.00 72.31           C  
ATOM    540  HA  PRO A  36      47.345 -30.225  31.905  1.00 72.31           H  
ATOM    541  C   PRO A  36      46.723 -32.183  32.527  1.00 72.31           C  
ATOM    542  CB  PRO A  36      45.927 -30.025  33.519  1.00 72.31           C  
ATOM    543  HB2 PRO A  36      45.531 -30.766  34.213  1.00 72.31           H  
ATOM    544  HB3 PRO A  36      46.723 -29.455  33.999  1.00 72.31           H  
ATOM    545  O   PRO A  36      47.854 -32.533  32.861  1.00 72.31           O  
ATOM    546  CG  PRO A  36      44.786 -29.117  33.070  1.00 72.31           C  
ATOM    547  HG2 PRO A  36      45.185 -28.149  32.770  1.00 72.31           H  
ATOM    548  HG3 PRO A  36      44.032 -28.999  33.848  1.00 72.31           H  
ATOM    549  CD  PRO A  36      44.227 -29.834  31.850  1.00 72.31           C  
ATOM    550  HD2 PRO A  36      43.520 -30.602  32.165  1.00 72.31           H  
ATOM    551  HD3 PRO A  36      43.723 -29.103  31.218  1.00 72.31           H  
ATOM    552  N   ASP A  37      45.696 -33.024  32.464  1.00 70.32           N  
ATOM    553  H   ASP A  37      44.802 -32.659  32.170  1.00 70.32           H  
ATOM    554  CA  ASP A  37      45.699 -34.456  32.769  1.00 70.32           C  
ATOM    555  HA  ASP A  37      46.719 -34.836  32.708  1.00 70.32           H  
ATOM    556  C   ASP A  37      44.872 -35.221  31.710  1.00 70.32           C  
ATOM    557  CB  ASP A  37      45.200 -34.659  34.219  1.00 70.32           C  
ATOM    558  HB2 ASP A  37      45.149 -35.726  34.435  1.00 70.32           H  
ATOM    559  HB3 ASP A  37      45.940 -34.228  34.892  1.00 70.32           H  
ATOM    560  O   ASP A  37      44.426 -34.645  30.720  1.00 70.32           O  
ATOM    561  CG  ASP A  37      43.838 -34.024  34.528  1.00 70.32           C  
ATOM    562  OD1 ASP A  37      43.051 -33.817  33.577  1.00 70.32           O  
ATOM    563  OD2 ASP A  37      43.577 -33.761  35.722  1.00 70.32           O  
ATOM    564  N   ASP A  38      44.661 -36.530  31.866  1.00 67.51           N  
ATOM    565  H   ASP A  38      45.071 -36.997  32.662  1.00 67.51           H  
ATOM    566  CA  ASP A  38      43.930 -37.356  30.886  1.00 67.51           C  
ATOM    567  HA  ASP A  38      44.194 -37.002  29.889  1.00 67.51           H  
ATOM    568  C   ASP A  38      42.386 -37.224  30.962  1.00 67.51           C  
ATOM    569  CB  ASP A  38      44.414 -38.817  30.980  1.00 67.51           C  
ATOM    570  HB2 ASP A  38      43.721 -39.470  30.450  1.00 67.51           H  
ATOM    571  HB3 ASP A  38      44.426 -39.128  32.025  1.00 67.51           H  
ATOM    572  O   ASP A  38      41.660 -38.070  30.439  1.00 67.51           O  
ATOM    573  CG  ASP A  38      45.791 -39.029  30.344  1.00 67.51           C  
ATOM    574  OD1 ASP A  38      45.933 -38.697  29.142  1.00 67.51           O  
ATOM    575  OD2 ASP A  38      46.674 -39.577  31.042  1.00 67.51           O  
ATOM    576  N   SER A  39      41.844 -36.173  31.593  1.00 71.48           N  
ATOM    577  H   SER A  39      42.464 -35.464  31.958  1.00 71.48           H  
ATOM    578  CA  SER A  39      40.400 -36.038  31.884  1.00 71.48           C  
ATOM    579  HA  SER A  39      40.033 -37.032  32.140  1.00 71.48           H  
ATOM    580  C   SER A  39      39.505 -35.568  30.719  1.00 71.48           C  
ATOM    581  CB  SER A  39      40.186 -35.166  33.129  1.00 71.48           C  
ATOM    582  HB2 SER A  39      39.126 -35.160  33.385  1.00 71.48           H  
ATOM    583  HB3 SER A  39      40.739 -35.589  33.967  1.00 71.48           H  
ATOM    584  O   SER A  39      38.335 -35.261  30.936  1.00 71.48           O  
ATOM    585  OG  SER A  39      40.617 -33.839  32.912  1.00 71.48           O  
ATOM    586  HG  SER A  39      41.528 -33.783  33.207  1.00 71.48           H  
ATOM    587  N   TRP A  40      40.016 -35.502  29.486  1.00 70.70           N  
ATOM    588  H   TRP A  40      40.979 -35.782  29.365  1.00 70.70           H  
ATOM    589  CA  TRP A  40      39.318 -34.909  28.329  1.00 70.70           C  
ATOM    590  HA  TRP A  40      38.573 -34.196  28.683  1.00 70.70           H  
ATOM    591  C   TRP A  40      38.586 -35.898  27.414  1.00 70.70           C  
ATOM    592  CB  TRP A  40      40.344 -34.139  27.500  1.00 70.70           C  
ATOM    593  HB2 TRP A  40      40.769 -33.351  28.122  1.00 70.70           H  
ATOM    594  HB3 TRP A  40      39.839 -33.651  26.666  1.00 70.70           H  
ATOM    595  O   TRP A  40      37.765 -35.488  26.593  1.00 70.70           O  
ATOM    596  CG  TRP A  40      41.486 -34.943  26.976  1.00 70.70           C  
ATOM    597  CD1 TRP A  40      42.648 -35.189  27.624  1.00 70.70           C  
ATOM    598  HD1 TRP A  40      42.896 -34.829  28.611  1.00 70.70           H  
ATOM    599  CD2 TRP A  40      41.612 -35.556  25.665  1.00 70.70           C  
ATOM    600  CE2 TRP A  40      42.911 -36.137  25.571  1.00 70.70           C  
ATOM    601  CE3 TRP A  40      40.771 -35.635  24.537  1.00 70.70           C  
ATOM    602  HE3 TRP A  40      39.785 -35.197  24.575  1.00 70.70           H  
ATOM    603  NE1 TRP A  40      43.480 -35.931  26.811  1.00 70.70           N  
ATOM    604  HE1 TRP A  40      44.410 -36.205  27.092  1.00 70.70           H  
ATOM    605  CH2 TRP A  40      42.520 -36.781  23.282  1.00 70.70           C  
ATOM    606  HH2 TRP A  40      42.864 -37.214  22.354  1.00 70.70           H  
ATOM    607  CZ2 TRP A  40      43.377 -36.727  24.390  1.00 70.70           C  
ATOM    608  HZ2 TRP A  40      44.388 -37.100  24.319  1.00 70.70           H  
ATOM    609  CZ3 TRP A  40      41.225 -36.243  23.355  1.00 70.70           C  
ATOM    610  HZ3 TRP A  40      40.596 -36.261  22.477  1.00 70.70           H  
ATOM    611  N   LYS A  41      38.906 -37.192  27.492  1.00 77.66           N  
ATOM    612  H   LYS A  41      39.540 -37.476  28.225  1.00 77.66           H  
ATOM    613  CA  LYS A  41      38.379 -38.204  26.562  1.00 77.66           C  
ATOM    614  HA  LYS A  41      38.334 -37.750  25.572  1.00 77.66           H  
ATOM    615  C   LYS A  41      36.950 -38.617  26.937  1.00 77.66           C  
ATOM    616  CB  LYS A  41      39.329 -39.408  26.502  1.00 77.66           C  
ATOM    617  HB2 LYS A  41      39.499 -39.785  27.511  1.00 77.66           H  
ATOM    618  HB3 LYS A  41      38.877 -40.204  25.911  1.00 77.66           H  
ATOM    619  O   LYS A  41      36.615 -38.613  28.124  1.00 77.66           O  
ATOM    620  CG  LYS A  41      40.663 -39.008  25.862  1.00 77.66           C  
ATOM    621  HG2 LYS A  41      40.480 -38.642  24.852  1.00 77.66           H  
ATOM    622  HG3 LYS A  41      41.122 -38.217  26.454  1.00 77.66           H  
ATOM    623  CD  LYS A  41      41.632 -40.188  25.801  1.00 77.66           C  
ATOM    624  HD2 LYS A  41      41.798 -40.564  26.810  1.00 77.66           H  
ATOM    625  HD3 LYS A  41      41.213 -40.976  25.176  1.00 77.66           H  
ATOM    626  CE  LYS A  41      42.944 -39.682  25.207  1.00 77.66           C  
ATOM    627  HE2 LYS A  41      42.760 -39.377  24.176  1.00 77.66           H  
ATOM    628  HE3 LYS A  41      43.249 -38.797  25.765  1.00 77.66           H  
ATOM    629  NZ  LYS A  41      44.008 -40.705  25.272  1.00 77.66           N  
ATOM    630  HZ1 LYS A  41      44.219 -40.909  26.239  1.00 77.66           H  
ATOM    631  HZ2 LYS A  41      44.845 -40.352  24.830  1.00 77.66           H  
ATOM    632  HZ3 LYS A  41      43.705 -41.546  24.802  1.00 77.66           H  
ATOM    633  N   PRO A  42      36.104 -39.015  25.964  1.00 83.71           N  
ATOM    634  CA  PRO A  42      34.809 -39.603  26.281  1.00 83.71           C  
ATOM    635  HA  PRO A  42      34.195 -38.880  26.818  1.00 83.71           H  
ATOM    636  C   PRO A  42      34.999 -40.848  27.152  1.00 83.71           C  
ATOM    637  CB  PRO A  42      34.155 -39.932  24.935  1.00 83.71           C  
ATOM    638  HB2 PRO A  42      33.587 -39.069  24.585  1.00 83.71           H  
ATOM    639  HB3 PRO A  42      33.514 -40.811  24.989  1.00 83.71           H  
ATOM    640  O   PRO A  42      35.979 -41.580  27.011  1.00 83.71           O  
ATOM    641  CG  PRO A  42      35.354 -40.158  24.013  1.00 83.71           C  
ATOM    642  HG2 PRO A  42      35.736 -41.170  24.148  1.00 83.71           H  
ATOM    643  HG3 PRO A  42      35.102 -39.978  22.968  1.00 83.71           H  
ATOM    644  CD  PRO A  42      36.374 -39.145  24.537  1.00 83.71           C  
ATOM    645  HD2 PRO A  42      36.220 -38.180  24.054  1.00 83.71           H  
ATOM    646  HD3 PRO A  42      37.386 -39.501  24.346  1.00 83.71           H  
ATOM    647  N   THR A  43      34.050 -41.093  28.049  1.00 81.12           N  
ATOM    648  H   THR A  43      33.231 -40.502  28.068  1.00 81.12           H  
ATOM    649  CA  THR A  43      34.031 -42.275  28.916  1.00 81.12           C  
ATOM    650  HA  THR A  43      34.816 -42.965  28.606  1.00 81.12           H  
ATOM    651  C   THR A  43      32.709 -43.006  28.756  1.00 81.12           C  
ATOM    652  CB  THR A  43      34.280 -41.927  30.393  1.00 81.12           C  
ATOM    653  HB  THR A  43      34.151 -42.830  30.991  1.00 81.12           H  
ATOM    654  O   THR A  43      31.686 -42.410  28.415  1.00 81.12           O  
ATOM    655  CG2 THR A  43      35.687 -41.386  30.636  1.00 81.12           C  
ATOM    656 HG21 THR A  43      36.422 -42.119  30.302  1.00 81.12           H  
ATOM    657 HG22 THR A  43      35.830 -41.202  31.700  1.00 81.12           H  
ATOM    658 HG23 THR A  43      35.844 -40.458  30.086  1.00 81.12           H  
ATOM    659  OG1 THR A  43      33.380 -40.947  30.852  1.00 81.12           O  
ATOM    660  HG1 THR A  43      33.690 -40.108  30.504  1.00 81.12           H  
ATOM    661  N   TRP A  44      32.728 -44.310  29.005  1.00 84.27           N  
ATOM    662  H   TRP A  44      33.599 -44.762  29.243  1.00 84.27           H  
ATOM    663  CA  TRP A  44      31.540 -45.150  28.991  1.00 84.27           C  
ATOM    664  HA  TRP A  44      30.660 -44.508  29.036  1.00 84.27           H  
ATOM    665  C   TRP A  44      31.557 -46.075  30.216  1.00 84.27           C  
ATOM    666  CB  TRP A  44      31.492 -45.919  27.672  1.00 84.27           C  
ATOM    667  HB2 TRP A  44      31.700 -45.228  26.855  1.00 84.27           H  
ATOM    668  HB3 TRP A  44      32.270 -46.683  27.662  1.00 84.27           H  
ATOM    669  O   TRP A  44      32.625 -46.579  30.561  1.00 84.27           O  
ATOM    670  CG  TRP A  44      30.171 -46.547  27.390  1.00 84.27           C  
ATOM    671  CD1 TRP A  44      29.917 -47.872  27.333  1.00 84.27           C  
ATOM    672  HD1 TRP A  44      30.654 -48.650  27.471  1.00 84.27           H  
ATOM    673  CD2 TRP A  44      28.912 -45.874  27.090  1.00 84.27           C  
ATOM    674  CE2 TRP A  44      27.918 -46.870  26.860  1.00 84.27           C  
ATOM    675  CE3 TRP A  44      28.516 -44.521  26.988  1.00 84.27           C  
ATOM    676  HE3 TRP A  44      29.252 -43.745  27.139  1.00 84.27           H  
ATOM    677  NE1 TRP A  44      28.594 -48.067  26.991  1.00 84.27           N  
ATOM    678  HE1 TRP A  44      28.227 -48.976  26.746  1.00 84.27           H  
ATOM    679  CH2 TRP A  44      26.236 -45.186  26.420  1.00 84.27           C  
ATOM    680  HH2 TRP A  44      25.233 -44.914  26.124  1.00 84.27           H  
ATOM    681  CZ2 TRP A  44      26.594 -46.541  26.535  1.00 84.27           C  
ATOM    682  HZ2 TRP A  44      25.877 -47.323  26.334  1.00 84.27           H  
ATOM    683  CZ3 TRP A  44      27.191 -44.181  26.654  1.00 84.27           C  
ATOM    684  HZ3 TRP A  44      26.916 -43.141  26.550  1.00 84.27           H  
ATOM    685  N   PRO A  45      30.427 -46.277  30.922  1.00 80.24           N  
ATOM    686  CA  PRO A  45      30.433 -46.969  32.213  1.00 80.24           C  
ATOM    687  HA  PRO A  45      31.316 -46.683  32.784  1.00 80.24           H  
ATOM    688  C   PRO A  45      30.427 -48.505  32.119  1.00 80.24           C  
ATOM    689  CB  PRO A  45      29.186 -46.449  32.934  1.00 80.24           C  
ATOM    690  HB2 PRO A  45      28.783 -47.173  33.641  1.00 80.24           H  
ATOM    691  HB3 PRO A  45      29.425 -45.515  33.442  1.00 80.24           H  
ATOM    692  O   PRO A  45      30.733 -49.157  33.113  1.00 80.24           O  
ATOM    693  CG  PRO A  45      28.213 -46.171  31.790  1.00 80.24           C  
ATOM    694  HG2 PRO A  45      27.739 -47.103  31.481  1.00 80.24           H  
ATOM    695  HG3 PRO A  45      27.461 -45.431  32.063  1.00 80.24           H  
ATOM    696  CD  PRO A  45      29.125 -45.669  30.675  1.00 80.24           C  
ATOM    697  HD2 PRO A  45      29.209 -44.584  30.734  1.00 80.24           H  
ATOM    698  HD3 PRO A  45      28.723 -45.969  29.708  1.00 80.24           H  
ATOM    699  N   PHE A  46      30.046 -49.081  30.974  1.00 84.35           N  
ATOM    700  H   PHE A  46      29.867 -48.489  30.176  1.00 84.35           H  
ATOM    701  CA  PHE A  46      29.946 -50.538  30.772  1.00 84.35           C  
ATOM    702  HA  PHE A  46      29.850 -51.026  31.742  1.00 84.35           H  
ATOM    703  C   PHE A  46      31.211 -51.100  30.122  1.00 84.35           C  
ATOM    704  CB  PHE A  46      28.683 -50.860  29.958  1.00 84.35           C  
ATOM    705  HB2 PHE A  46      28.525 -51.939  29.956  1.00 84.35           H  
ATOM    706  HB3 PHE A  46      28.843 -50.546  28.926  1.00 84.35           H  
ATOM    707  O   PHE A  46      32.019 -50.325  29.614  1.00 84.35           O  
ATOM    708  CG  PHE A  46      27.438 -50.189  30.503  1.00 84.35           C  
ATOM    709  CD1 PHE A  46      27.077 -50.368  31.852  1.00 84.35           C  
ATOM    710  HD1 PHE A  46      27.639 -51.046  32.477  1.00 84.35           H  
ATOM    711  CD2 PHE A  46      26.683 -49.324  29.692  1.00 84.35           C  
ATOM    712  HD2 PHE A  46      26.934 -49.200  28.649  1.00 84.35           H  
ATOM    713  CE1 PHE A  46      26.002 -49.649  32.398  1.00 84.35           C  
ATOM    714  HE1 PHE A  46      25.744 -49.785  33.438  1.00 84.35           H  
ATOM    715  CE2 PHE A  46      25.602 -48.614  30.236  1.00 84.35           C  
ATOM    716  HE2 PHE A  46      25.022 -47.958  29.604  1.00 84.35           H  
ATOM    717  CZ  PHE A  46      25.273 -48.760  31.594  1.00 84.35           C  
ATOM    718  HZ  PHE A  46      24.451 -48.204  32.019  1.00 84.35           H  
ATOM    719  N   GLU A  47      31.394 -52.424  30.126  1.00 81.52           N  
ATOM    720  H   GLU A  47      30.678 -53.029  30.503  1.00 81.52           H  
ATOM    721  CA  GLU A  47      32.518 -53.070  29.433  1.00 81.52           C  
ATOM    722  HA  GLU A  47      33.446 -52.727  29.891  1.00 81.52           H  
ATOM    723  C   GLU A  47      32.537 -52.661  27.951  1.00 81.52           C  
ATOM    724  CB  GLU A  47      32.443 -54.593  29.615  1.00 81.52           C  
ATOM    725  HB2 GLU A  47      32.370 -54.807  30.682  1.00 81.52           H  
ATOM    726  HB3 GLU A  47      31.546 -54.967  29.123  1.00 81.52           H  
ATOM    727  O   GLU A  47      31.528 -52.752  27.247  1.00 81.52           O  
ATOM    728  CG  GLU A  47      33.682 -55.314  29.056  1.00 81.52           C  
ATOM    729  HG2 GLU A  47      34.569 -54.856  29.494  1.00 81.52           H  
ATOM    730  HG3 GLU A  47      33.725 -55.165  27.977  1.00 81.52           H  
ATOM    731  CD  GLU A  47      33.682 -56.822  29.358  1.00 81.52           C  
ATOM    732  OE1 GLU A  47      34.793 -57.396  29.406  1.00 81.52           O  
ATOM    733  OE2 GLU A  47      32.586 -57.379  29.594  1.00 81.52           O  
ATOM    734  N   HIS A  48      33.669 -52.124  27.501  1.00 88.44           N  
ATOM    735  H   HIS A  48      34.483 -52.091  28.099  1.00 88.44           H  
ATOM    736  CA  HIS A  48      33.847 -51.624  26.144  1.00 88.44           C  
ATOM    737  HA  HIS A  48      33.284 -52.262  25.463  1.00 88.44           H  
ATOM    738  C   HIS A  48      35.318 -51.696  25.741  1.00 88.44           C  
ATOM    739  CB  HIS A  48      33.309 -50.184  26.020  1.00 88.44           C  
ATOM    740  HB2 HIS A  48      32.259 -50.177  26.310  1.00 88.44           H  
ATOM    741  HB3 HIS A  48      33.362 -49.879  24.975  1.00 88.44           H  
ATOM    742  O   HIS A  48      36.209 -51.491  26.569  1.00 88.44           O  
ATOM    743  CG  HIS A  48      34.033 -49.142  26.836  1.00 88.44           C  
ATOM    744  CD2 HIS A  48      34.955 -48.237  26.387  1.00 88.44           C  
ATOM    745  HD2 HIS A  48      35.325 -48.174  25.374  1.00 88.44           H  
ATOM    746  ND1 HIS A  48      33.868 -48.905  28.175  1.00 88.44           N  
ATOM    747  HD1 HIS A  48      33.267 -49.433  28.793  1.00 88.44           H  
ATOM    748  CE1 HIS A  48      34.663 -47.888  28.531  1.00 88.44           C  
ATOM    749  HE1 HIS A  48      34.744 -47.494  29.533  1.00 88.44           H  
ATOM    750  NE2 HIS A  48      35.336 -47.423  27.466  1.00 88.44           N  
ATOM    751  N   ASP A  49      35.558 -51.914  24.451  1.00 83.45           N  
ATOM    752  H   ASP A  49      34.768 -52.005  23.827  1.00 83.45           H  
ATOM    753  CA  ASP A  49      36.860 -51.658  23.851  1.00 83.45           C  
ATOM    754  HA  ASP A  49      37.642 -51.900  24.572  1.00 83.45           H  
ATOM    755  C   ASP A  49      36.959 -50.167  23.523  1.00 83.45           C  
ATOM    756  CB  ASP A  49      37.072 -52.532  22.610  1.00 83.45           C  
ATOM    757  HB2 ASP A  49      36.219 -52.419  21.941  1.00 83.45           H  
ATOM    758  HB3 ASP A  49      37.961 -52.184  22.083  1.00 83.45           H  
ATOM    759  O   ASP A  49      35.981 -49.541  23.109  1.00 83.45           O  
ATOM    760  CG  ASP A  49      37.276 -54.008  22.963  1.00 83.45           C  
ATOM    761  OD1 ASP A  49      37.976 -54.274  23.963  1.00 83.45           O  
ATOM    762  OD2 ASP A  49      36.781 -54.854  22.187  1.00 83.45           O  
ATOM    763  N   THR A  50      38.137 -49.575  23.707  1.00 86.54           N  
ATOM    764  H   THR A  50      38.919 -50.139  24.009  1.00 86.54           H  
ATOM    765  CA  THR A  50      38.373 -48.161  23.398  1.00 86.54           C  
ATOM    766  HA  THR A  50      37.482 -47.762  22.913  1.00 86.54           H  
ATOM    767  C   THR A  50      39.512 -48.011  22.406  1.00 86.54           C  
ATOM    768  CB  THR A  50      38.562 -47.318  24.665  1.00 86.54           C  
ATOM    769  HB  THR A  50      37.770 -47.579  25.367  1.00 86.54           H  
ATOM    770  O   THR A  50      40.558 -48.653  22.522  1.00 86.54           O  
ATOM    771  CG2 THR A  50      39.912 -47.502  25.357  1.00 86.54           C  
ATOM    772 HG21 THR A  50      39.907 -46.964  26.305  1.00 86.54           H  
ATOM    773 HG22 THR A  50      40.080 -48.561  25.554  1.00 86.54           H  
ATOM    774 HG23 THR A  50      40.716 -47.117  24.730  1.00 86.54           H  
ATOM    775  OG1 THR A  50      38.436 -45.950  24.356  1.00 86.54           O  
ATOM    776  HG1 THR A  50      38.017 -45.530  25.110  1.00 86.54           H  
ATOM    777  N   VAL A  51      39.303 -47.156  21.413  1.00 89.55           N  
ATOM    778  H   VAL A  51      38.422 -46.664  21.398  1.00 89.55           H  
ATOM    779  CA  VAL A  51      40.270 -46.850  20.360  1.00 89.55           C  
ATOM    780  HA  VAL A  51      41.258 -47.190  20.672  1.00 89.55           H  
ATOM    781  C   VAL A  51      40.346 -45.342  20.168  1.00 89.55           C  
ATOM    782  CB  VAL A  51      39.925 -47.565  19.041  1.00 89.55           C  
ATOM    783  HB  VAL A  51      40.630 -47.220  18.284  1.00 89.55           H  
ATOM    784  O   VAL A  51      39.347 -44.635  20.299  1.00 89.55           O  
ATOM    785  CG1 VAL A  51      40.086 -49.086  19.173  1.00 89.55           C  
ATOM    786 HG11 VAL A  51      39.420 -49.471  19.946  1.00 89.55           H  
ATOM    787 HG12 VAL A  51      39.835 -49.575  18.232  1.00 89.55           H  
ATOM    788 HG13 VAL A  51      41.114 -49.326  19.444  1.00 89.55           H  
ATOM    789  CG2 VAL A  51      38.508 -47.231  18.556  1.00 89.55           C  
ATOM    790 HG21 VAL A  51      37.770 -47.493  19.314  1.00 89.55           H  
ATOM    791 HG22 VAL A  51      38.269 -47.791  17.652  1.00 89.55           H  
ATOM    792 HG23 VAL A  51      38.431 -46.168  18.332  1.00 89.55           H  
ATOM    793  N   ALA A  52      41.533 -44.835  19.842  1.00 87.04           N  
ATOM    794  H   ALA A  52      42.297 -45.468  19.657  1.00 87.04           H  
ATOM    795  CA  ALA A  52      41.741 -43.420  19.558  1.00 87.04           C  
ATOM    796  HA  ALA A  52      40.846 -42.869  19.847  1.00 87.04           H  
ATOM    797  C   ALA A  52      41.951 -43.186  18.058  1.00 87.04           C  
ATOM    798  CB  ALA A  52      42.889 -42.880  20.416  1.00 87.04           C  
ATOM    799  HB1 ALA A  52      43.818 -43.385  20.153  1.00 87.04           H  
ATOM    800  HB2 ALA A  52      42.667 -43.046  21.470  1.00 87.04           H  
ATOM    801  HB3 ALA A  52      42.998 -41.810  20.241  1.00 87.04           H  
ATOM    802  O   ALA A  52      42.624 -43.967  17.385  1.00 87.04           O  
ATOM    803  N   VAL A  53      41.415 -42.083  17.546  1.00 86.88           N  
ATOM    804  H   VAL A  53      40.864 -41.492  18.152  1.00 86.88           H  
ATOM    805  CA  VAL A  53      41.559 -41.643  16.149  1.00 86.88           C  
ATOM    806  HA  VAL A  53      42.325 -42.260  15.678  1.00 86.88           H  
ATOM    807  C   VAL A  53      42.020 -40.193  16.092  1.00 86.88           C  
ATOM    808  CB  VAL A  53      40.260 -41.782  15.339  1.00 86.88           C  
ATOM    809  HB  VAL A  53      40.269 -41.066  14.517  1.00 86.88           H  
ATOM    810  O   VAL A  53      41.683 -39.440  16.994  1.00 86.88           O  
ATOM    811  CG1 VAL A  53      40.162 -43.171  14.720  1.00 86.88           C  
ATOM    812 HG11 VAL A  53      41.061 -43.392  14.146  1.00 86.88           H  
ATOM    813 HG12 VAL A  53      40.058 -43.917  15.509  1.00 86.88           H  
ATOM    814 HG13 VAL A  53      39.286 -43.212  14.072  1.00 86.88           H  
ATOM    815  CG2 VAL A  53      39.020 -41.535  16.190  1.00 86.88           C  
ATOM    816 HG21 VAL A  53      38.922 -42.306  16.954  1.00 86.88           H  
ATOM    817 HG22 VAL A  53      39.118 -40.564  16.676  1.00 86.88           H  
ATOM    818 HG23 VAL A  53      38.133 -41.511  15.557  1.00 86.88           H  
ATOM    819  N   PRO A  54      42.785 -39.779  15.067  1.00 83.03           N  
ATOM    820  CA  PRO A  54      43.269 -38.402  14.958  1.00 83.03           C  
ATOM    821  HA  PRO A  54      43.939 -38.203  15.794  1.00 83.03           H  
ATOM    822  C   PRO A  54      42.143 -37.357  14.967  1.00 83.03           C  
ATOM    823  CB  PRO A  54      44.068 -38.351  13.652  1.00 83.03           C  
ATOM    824  HB2 PRO A  54      44.936 -37.697  13.734  1.00 83.03           H  
ATOM    825  HB3 PRO A  54      43.426 -38.026  12.834  1.00 83.03           H  
ATOM    826  O   PRO A  54      40.998 -37.673  14.642  1.00 83.03           O  
ATOM    827  CG  PRO A  54      44.468 -39.804  13.410  1.00 83.03           C  
ATOM    828  HG2 PRO A  54      44.634 -40.006  12.352  1.00 83.03           H  
ATOM    829  HG3 PRO A  54      45.355 -40.043  13.996  1.00 83.03           H  
ATOM    830  CD  PRO A  54      43.271 -40.575  13.951  1.00 83.03           C  
ATOM    831  HD2 PRO A  54      43.593 -41.572  14.253  1.00 83.03           H  
ATOM    832  HD3 PRO A  54      42.493 -40.635  13.189  1.00 83.03           H  
ATOM    833  N   GLY A  55      42.497 -36.116  15.302  1.00 81.86           N  
ATOM    834  H   GLY A  55      43.464 -35.926  15.522  1.00 81.86           H  
ATOM    835  CA  GLY A  55      41.573 -34.988  15.422  1.00 81.86           C  
ATOM    836  HA2 GLY A  55      42.082 -34.078  15.106  1.00 81.86           H  
ATOM    837  HA3 GLY A  55      40.714 -35.126  14.764  1.00 81.86           H  
ATOM    838  C   GLY A  55      41.046 -34.775  16.840  1.00 81.86           C  
ATOM    839  O   GLY A  55      41.249 -35.602  17.735  1.00 81.86           O  
ATOM    840  N   ASP A  56      40.371 -33.643  17.013  1.00 72.30           N  
ATOM    841  H   ASP A  56      40.273 -33.047  16.204  1.00 72.30           H  
ATOM    842  CA  ASP A  56      39.590 -33.268  18.192  1.00 72.30           C  
ATOM    843  HA  ASP A  56      39.997 -33.779  19.064  1.00 72.30           H  
ATOM    844  C   ASP A  56      38.116 -33.711  18.044  1.00 72.30           C  
ATOM    845  CB  ASP A  56      39.749 -31.755  18.427  1.00 72.30           C  
ATOM    846  HB2 ASP A  56      40.808 -31.513  18.511  1.00 72.30           H  
ATOM    847  HB3 ASP A  56      39.274 -31.486  19.371  1.00 72.30           H  
ATOM    848  O   ASP A  56      37.743 -34.364  17.066  1.00 72.30           O  
ATOM    849  CG  ASP A  56      39.118 -30.945  17.292  1.00 72.30           C  
ATOM    850  OD1 ASP A  56      37.870 -30.878  17.266  1.00 72.30           O  
ATOM    851  OD2 ASP A  56      39.858 -30.471  16.407  1.00 72.30           O  
ATOM    852  N   HIS A  57      37.250 -33.377  19.009  1.00 68.82           N  
ATOM    853  H   HIS A  57      37.565 -32.738  19.725  1.00 68.82           H  
ATOM    854  CA  HIS A  57      35.835 -33.786  18.999  1.00 68.82           C  
ATOM    855  HA  HIS A  57      35.792 -34.874  19.042  1.00 68.82           H  
ATOM    856  C   HIS A  57      35.067 -33.352  17.733  1.00 68.82           C  
ATOM    857  CB  HIS A  57      35.150 -33.209  20.246  1.00 68.82           C  
ATOM    858  HB2 HIS A  57      35.742 -33.457  21.127  1.00 68.82           H  
ATOM    859  HB3 HIS A  57      35.118 -32.125  20.139  1.00 68.82           H  
ATOM    860  O   HIS A  57      34.121 -34.033  17.340  1.00 68.82           O  
ATOM    861  CG  HIS A  57      33.738 -33.687  20.472  1.00 68.82           C  
ATOM    862  CD2 HIS A  57      32.587 -32.994  20.204  1.00 68.82           C  
ATOM    863  HD2 HIS A  57      32.530 -32.004  19.776  1.00 68.82           H  
ATOM    864  ND1 HIS A  57      33.365 -34.904  20.994  1.00 68.82           N  
ATOM    865  HD1 HIS A  57      33.987 -35.668  21.214  1.00 68.82           H  
ATOM    866  CE1 HIS A  57      32.023 -34.942  21.040  1.00 68.82           C  
ATOM    867  HE1 HIS A  57      31.436 -35.784  21.376  1.00 68.82           H  
ATOM    868  NE2 HIS A  57      31.502 -33.794  20.583  1.00 68.82           N  
ATOM    869  N   PHE A  58      35.457 -32.249  17.087  1.00 63.94           N  
ATOM    870  H   PHE A  58      36.283 -31.761  17.403  1.00 63.94           H  
ATOM    871  CA  PHE A  58      34.796 -31.722  15.892  1.00 63.94           C  
ATOM    872  HA  PHE A  58      33.752 -32.034  15.899  1.00 63.94           H  
ATOM    873  C   PHE A  58      35.399 -32.254  14.582  1.00 63.94           C  
ATOM    874  CB  PHE A  58      34.826 -30.186  15.936  1.00 63.94           C  
ATOM    875  HB2 PHE A  58      35.861 -29.849  15.887  1.00 63.94           H  
ATOM    876  HB3 PHE A  58      34.323 -29.806  15.047  1.00 63.94           H  
ATOM    877  O   PHE A  58      34.669 -32.425  13.604  1.00 63.94           O  
ATOM    878  CG  PHE A  58      34.151 -29.576  17.154  1.00 63.94           C  
ATOM    879  CD1 PHE A  58      32.760 -29.709  17.326  1.00 63.94           C  
ATOM    880  HD1 PHE A  58      32.178 -30.250  16.594  1.00 63.94           H  
ATOM    881  CD2 PHE A  58      34.906 -28.879  18.116  1.00 63.94           C  
ATOM    882  HD2 PHE A  58      35.977 -28.800  17.999  1.00 63.94           H  
ATOM    883  CE1 PHE A  58      32.126 -29.145  18.448  1.00 63.94           C  
ATOM    884  HE1 PHE A  58      31.059 -29.257  18.577  1.00 63.94           H  
ATOM    885  CE2 PHE A  58      34.272 -28.307  19.234  1.00 63.94           C  
ATOM    886  HE2 PHE A  58      34.861 -27.779  19.969  1.00 63.94           H  
ATOM    887  CZ  PHE A  58      32.881 -28.439  19.400  1.00 63.94           C  
ATOM    888  HZ  PHE A  58      32.396 -28.007  20.263  1.00 63.94           H  
ATOM    889  N   THR A  59      36.702 -32.552  14.546  1.00 65.24           N  
ATOM    890  H   THR A  59      37.255 -32.358  15.369  1.00 65.24           H  
ATOM    891  CA  THR A  59      37.422 -32.967  13.322  1.00 65.24           C  
ATOM    892  HA  THR A  59      36.851 -32.646  12.451  1.00 65.24           H  
ATOM    893  C   THR A  59      37.593 -34.482  13.178  1.00 65.24           C  
ATOM    894  CB  THR A  59      38.788 -32.269  13.223  1.00 65.24           C  
ATOM    895  HB  THR A  59      39.349 -32.691  12.388  1.00 65.24           H  
ATOM    896  O   THR A  59      37.725 -34.971  12.054  1.00 65.24           O  
ATOM    897  CG2 THR A  59      38.636 -30.767  13.001  1.00 65.24           C  
ATOM    898 HG21 THR A  59      39.624 -30.319  12.901  1.00 65.24           H  
ATOM    899 HG22 THR A  59      38.087 -30.585  12.077  1.00 65.24           H  
ATOM    900 HG23 THR A  59      38.116 -30.303  13.839  1.00 65.24           H  
ATOM    901  OG1 THR A  59      39.513 -32.458  14.418  1.00 65.24           O  
ATOM    902  HG1 THR A  59      39.630 -31.599  14.830  1.00 65.24           H  
ATOM    903  N   MET A  60      37.497 -35.259  14.269  1.00 80.97           N  
ATOM    904  H   MET A  60      37.455 -34.801  15.169  1.00 80.97           H  
ATOM    905  CA  MET A  60      37.705 -36.719  14.248  1.00 80.97           C  
ATOM    906  HA  MET A  60      38.725 -36.893  13.906  1.00 80.97           H  
ATOM    907  C   MET A  60      36.785 -37.483  13.278  1.00 80.97           C  
ATOM    908  CB  MET A  60      37.595 -37.308  15.668  1.00 80.97           C  
ATOM    909  HB2 MET A  60      38.307 -36.807  16.324  1.00 80.97           H  
ATOM    910  HB3 MET A  60      37.881 -38.359  15.618  1.00 80.97           H  
ATOM    911  O   MET A  60      37.146 -38.562  12.813  1.00 80.97           O  
ATOM    912  CG  MET A  60      36.183 -37.203  16.271  1.00 80.97           C  
ATOM    913  HG2 MET A  60      35.928 -36.148  16.372  1.00 80.97           H  
ATOM    914  HG3 MET A  60      35.471 -37.658  15.583  1.00 80.97           H  
ATOM    915  SD  MET A  60      35.948 -37.993  17.890  1.00 80.97           S  
ATOM    916  CE  MET A  60      36.044 -39.734  17.408  1.00 80.97           C  
ATOM    917  HE1 MET A  60      37.042 -39.949  17.027  1.00 80.97           H  
ATOM    918  HE2 MET A  60      35.303 -39.945  16.637  1.00 80.97           H  
ATOM    919  HE3 MET A  60      35.847 -40.357  18.280  1.00 80.97           H  
ATOM    920  N   VAL A  61      35.606 -36.934  12.952  1.00 72.98           N  
ATOM    921  H   VAL A  61      35.385 -36.045  13.376  1.00 72.98           H  
ATOM    922  CA  VAL A  61      34.694 -37.492  11.936  1.00 72.98           C  
ATOM    923  HA  VAL A  61      34.989 -38.521  11.728  1.00 72.98           H  
ATOM    924  C   VAL A  61      34.808 -36.741  10.606  1.00 72.98           C  
ATOM    925  CB  VAL A  61      33.232 -37.544  12.430  1.00 72.98           C  
ATOM    926  HB  VAL A  61      32.879 -36.528  12.607  1.00 72.98           H  
ATOM    927  O   VAL A  61      35.032 -37.381   9.584  1.00 72.98           O  
ATOM    928  CG1 VAL A  61      32.315 -38.206  11.393  1.00 72.98           C  
ATOM    929 HG11 VAL A  61      31.295 -38.255  11.775  1.00 72.98           H  
ATOM    930 HG12 VAL A  61      32.301 -37.625  10.471  1.00 72.98           H  
ATOM    931 HG13 VAL A  61      32.666 -39.215  11.172  1.00 72.98           H  
ATOM    932  CG2 VAL A  61      33.089 -38.340  13.734  1.00 72.98           C  
ATOM    933 HG21 VAL A  61      33.603 -37.823  14.544  1.00 72.98           H  
ATOM    934 HG22 VAL A  61      32.037 -38.419  14.008  1.00 72.98           H  
ATOM    935 HG23 VAL A  61      33.505 -39.340  13.614  1.00 72.98           H  
ATOM    936  N   GLN A  62      34.685 -35.405  10.609  1.00 60.26           N  
ATOM    937  H   GLN A  62      34.565 -34.931  11.493  1.00 60.26           H  
ATOM    938  CA  GLN A  62      34.669 -34.576   9.389  1.00 60.26           C  
ATOM    939  HA  GLN A  62      33.856 -34.910   8.744  1.00 60.26           H  
ATOM    940  C   GLN A  62      35.949 -34.700   8.544  1.00 60.26           C  
ATOM    941  CB  GLN A  62      34.428 -33.101   9.776  1.00 60.26           C  
ATOM    942  HB2 GLN A  62      34.801 -32.927  10.786  1.00 60.26           H  
ATOM    943  HB3 GLN A  62      34.993 -32.447   9.112  1.00 60.26           H  
ATOM    944  O   GLN A  62      35.865 -34.664   7.320  1.00 60.26           O  
ATOM    945  CG  GLN A  62      32.948 -32.691   9.709  1.00 60.26           C  
ATOM    946  HG2 GLN A  62      32.313 -33.516  10.031  1.00 60.26           H  
ATOM    947  HG3 GLN A  62      32.792 -31.860  10.396  1.00 60.26           H  
ATOM    948  CD  GLN A  62      32.537 -32.246   8.306  1.00 60.26           C  
ATOM    949  NE2 GLN A  62      32.488 -30.959   8.036  1.00 60.26           N  
ATOM    950 HE21 GLN A  62      32.801 -30.280   8.715  1.00 60.26           H  
ATOM    951 HE22 GLN A  62      32.279 -30.725   7.076  1.00 60.26           H  
ATOM    952  OE1 GLN A  62      32.250 -33.038   7.427  1.00 60.26           O  
ATOM    953  N   GLU A  63      37.116 -34.877   9.174  1.00 68.10           N  
ATOM    954  H   GLU A  63      37.133 -34.846  10.184  1.00 68.10           H  
ATOM    955  CA  GLU A  63      38.414 -34.949   8.481  1.00 68.10           C  
ATOM    956  HA  GLU A  63      38.277 -34.735   7.421  1.00 68.10           H  
ATOM    957  C   GLU A  63      39.079 -36.337   8.553  1.00 68.10           C  
ATOM    958  CB  GLU A  63      39.360 -33.871   9.039  1.00 68.10           C  
ATOM    959  HB2 GLU A  63      39.525 -34.045  10.102  1.00 68.10           H  
ATOM    960  HB3 GLU A  63      40.314 -33.971   8.521  1.00 68.10           H  
ATOM    961  O   GLU A  63      39.968 -36.644   7.756  1.00 68.10           O  
ATOM    962  CG  GLU A  63      38.826 -32.443   8.828  1.00 68.10           C  
ATOM    963  HG2 GLU A  63      37.919 -32.315   9.418  1.00 68.10           H  
ATOM    964  HG3 GLU A  63      38.563 -32.323   7.777  1.00 68.10           H  
ATOM    965  CD  GLU A  63      39.833 -31.344   9.212  1.00 68.10           C  
ATOM    966  OE1 GLU A  63      39.380 -30.184   9.335  1.00 68.10           O  
ATOM    967  OE2 GLU A  63      41.039 -31.650   9.344  1.00 68.10           O  
ATOM    968  N   HIS A  64      38.659 -37.204   9.486  1.00 76.38           N  
ATOM    969  H   HIS A  64      37.944 -36.883  10.122  1.00 76.38           H  
ATOM    970  CA  HIS A  64      39.340 -38.475   9.788  1.00 76.38           C  
ATOM    971  HA  HIS A  64      40.070 -38.661   9.000  1.00 76.38           H  
ATOM    972  C   HIS A  64      38.443 -39.726   9.757  1.00 76.38           C  
ATOM    973  CB  HIS A  64      40.134 -38.334  11.095  1.00 76.38           C  
ATOM    974  HB2 HIS A  64      39.458 -38.049  11.901  1.00 76.38           H  
ATOM    975  HB3 HIS A  64      40.582 -39.291  11.359  1.00 76.38           H  
ATOM    976  O   HIS A  64      38.790 -40.756  10.345  1.00 76.38           O  
ATOM    977  CG  HIS A  64      41.250 -37.327  11.018  1.00 76.38           C  
ATOM    978  CD2 HIS A  64      41.465 -36.288  11.878  1.00 76.38           C  
ATOM    979  HD2 HIS A  64      40.844 -36.022  12.721  1.00 76.38           H  
ATOM    980  ND1 HIS A  64      42.237 -37.276  10.059  1.00 76.38           N  
ATOM    981  HD1 HIS A  64      42.164 -37.687   9.139  1.00 76.38           H  
ATOM    982  CE1 HIS A  64      43.044 -36.245  10.360  1.00 76.38           C  
ATOM    983  HE1 HIS A  64      43.849 -35.880   9.741  1.00 76.38           H  
ATOM    984  NE2 HIS A  64      42.637 -35.642  11.481  1.00 76.38           N  
ATOM    985  N   ALA A  65      37.334 -39.695   9.013  1.00 75.95           N  
ATOM    986  H   ALA A  65      37.070 -38.814   8.596  1.00 75.95           H  
ATOM    987  CA  ALA A  65      36.392 -40.815   8.893  1.00 75.95           C  
ATOM    988  HA  ALA A  65      35.877 -40.922   9.848  1.00 75.95           H  
ATOM    989  C   ALA A  65      37.050 -42.183   8.571  1.00 75.95           C  
ATOM    990  CB  ALA A  65      35.353 -40.444   7.829  1.00 75.95           C  
ATOM    991  HB1 ALA A  65      35.837 -40.300   6.863  1.00 75.95           H  
ATOM    992  HB2 ALA A  65      34.617 -41.243   7.742  1.00 75.95           H  
ATOM    993  HB3 ALA A  65      34.839 -39.525   8.111  1.00 75.95           H  
ATOM    994  O   ALA A  65      36.704 -43.192   9.191  1.00 75.95           O  
ATOM    995  N   ASP A  66      38.049 -42.237   7.677  1.00 77.08           N  
ATOM    996  H   ASP A  66      38.255 -41.406   7.142  1.00 77.08           H  
ATOM    997  CA  ASP A  66      38.774 -43.477   7.325  1.00 77.08           C  
ATOM    998  HA  ASP A  66      38.078 -44.198   6.895  1.00 77.08           H  
ATOM    999  C   ASP A  66      39.482 -44.141   8.517  1.00 77.08           C  
ATOM   1000  CB  ASP A  66      39.862 -43.161   6.292  1.00 77.08           C  
ATOM   1001  HB2 ASP A  66      40.519 -44.025   6.191  1.00 77.08           H  
ATOM   1002  HB3 ASP A  66      40.470 -42.328   6.646  1.00 77.08           H  
ATOM   1003  O   ASP A  66      39.672 -45.363   8.565  1.00 77.08           O  
ATOM   1004  CG  ASP A  66      39.289 -42.847   4.917  1.00 77.08           C  
ATOM   1005  OD1 ASP A  66      38.841 -43.812   4.262  1.00 77.08           O  
ATOM   1006  OD2 ASP A  66      39.347 -41.659   4.543  1.00 77.08           O  
ATOM   1007  N   ALA A  67      39.929 -43.340   9.489  1.00 79.54           N  
ATOM   1008  H   ALA A  67      39.667 -42.365   9.464  1.00 79.54           H  
ATOM   1009  CA  ALA A  67      40.578 -43.855  10.686  1.00 79.54           C  
ATOM   1010  HA  ALA A  67      41.325 -44.591  10.389  1.00 79.54           H  
ATOM   1011  C   ALA A  67      39.567 -44.577  11.591  1.00 79.54           C  
ATOM   1012  CB  ALA A  67      41.303 -42.699  11.386  1.00 79.54           C  
ATOM   1013  HB1 ALA A  67      41.893 -42.134  10.664  1.00 79.54           H  
ATOM   1014  HB2 ALA A  67      41.974 -43.095  12.148  1.00 79.54           H  
ATOM   1015  HB3 ALA A  67      40.580 -42.029  11.851  1.00 79.54           H  
ATOM   1016  O   ALA A  67      39.912 -45.594  12.192  1.00 79.54           O  
ATOM   1017  N   ILE A  68      38.318 -44.106  11.638  1.00 84.35           N  
ATOM   1018  H   ILE A  68      38.095 -43.290  11.087  1.00 84.35           H  
ATOM   1019  CA  ILE A  68      37.232 -44.739  12.395  1.00 84.35           C  
ATOM   1020  HA  ILE A  68      37.590 -44.969  13.399  1.00 84.35           H  
ATOM   1021  C   ILE A  68      36.837 -46.069  11.741  1.00 84.35           C  
ATOM   1022  CB  ILE A  68      36.027 -43.776  12.530  1.00 84.35           C  
ATOM   1023  HB  ILE A  68      35.648 -43.534  11.537  1.00 84.35           H  
ATOM   1024  O   ILE A  68      36.764 -47.091  12.423  1.00 84.35           O  
ATOM   1025  CG1 ILE A  68      36.471 -42.464  13.217  1.00 84.35           C  
ATOM   1026 HG12 ILE A  68      36.885 -42.708  14.195  1.00 84.35           H  
ATOM   1027 HG13 ILE A  68      37.257 -41.990  12.628  1.00 84.35           H  
ATOM   1028  CG2 ILE A  68      34.895 -44.464  13.316  1.00 84.35           C  
ATOM   1029 HG21 ILE A  68      35.240 -44.735  14.314  1.00 84.35           H  
ATOM   1030 HG22 ILE A  68      34.028 -43.809  13.396  1.00 84.35           H  
ATOM   1031 HG23 ILE A  68      34.562 -45.364  12.798  1.00 84.35           H  
ATOM   1032  CD1 ILE A  68      35.369 -41.417  13.398  1.00 84.35           C  
ATOM   1033 HD11 ILE A  68      34.597 -41.778  14.077  1.00 84.35           H  
ATOM   1034 HD12 ILE A  68      35.802 -40.518  13.837  1.00 84.35           H  
ATOM   1035 HD13 ILE A  68      34.929 -41.168  12.432  1.00 84.35           H  
ATOM   1036  N   ALA A  69      36.665 -46.084  10.415  1.00 78.80           N  
ATOM   1037  H   ALA A  69      36.730 -45.208   9.916  1.00 78.80           H  
ATOM   1038  CA  ALA A  69      36.254 -47.276   9.670  1.00 78.80           C  
ATOM   1039  HA  ALA A  69      35.259 -47.570  10.005  1.00 78.80           H  
ATOM   1040  C   ALA A  69      37.190 -48.479   9.900  1.00 78.80           C  
ATOM   1041  CB  ALA A  69      36.175 -46.904   8.185  1.00 78.80           C  
ATOM   1042  HB1 ALA A  69      35.470 -46.085   8.045  1.00 78.80           H  
ATOM   1043  HB2 ALA A  69      37.154 -46.597   7.818  1.00 78.80           H  
ATOM   1044  HB3 ALA A  69      35.832 -47.765   7.610  1.00 78.80           H  
ATOM   1045  O   ALA A  69      36.724 -49.591  10.145  1.00 78.80           O  
ATOM   1046  N   ARG A  70      38.513 -48.253   9.903  1.00 81.03           N  
ATOM   1047  H   ARG A  70      38.825 -47.315   9.695  1.00 81.03           H  
ATOM   1048  CA  ARG A  70      39.504 -49.313  10.169  1.00 81.03           C  
ATOM   1049  HA  ARG A  70      39.310 -50.153   9.501  1.00 81.03           H  
ATOM   1050  C   ARG A  70      39.403 -49.907  11.572  1.00 81.03           C  
ATOM   1051  CB  ARG A  70      40.926 -48.787   9.937  1.00 81.03           C  
ATOM   1052  HB2 ARG A  70      41.630 -49.443  10.448  1.00 81.03           H  
ATOM   1053  HB3 ARG A  70      41.023 -47.786  10.356  1.00 81.03           H  
ATOM   1054  O   ARG A  70      39.616 -51.106  11.728  1.00 81.03           O  
ATOM   1055  CG  ARG A  70      41.279 -48.785   8.446  1.00 81.03           C  
ATOM   1056  HG2 ARG A  70      40.613 -48.115   7.903  1.00 81.03           H  
ATOM   1057  HG3 ARG A  70      41.150 -49.794   8.054  1.00 81.03           H  
ATOM   1058  CD  ARG A  70      42.734 -48.362   8.230  1.00 81.03           C  
ATOM   1059  HD2 ARG A  70      43.374 -48.949   8.889  1.00 81.03           H  
ATOM   1060  HD3 ARG A  70      42.999 -48.583   7.195  1.00 81.03           H  
ATOM   1061  NE  ARG A  70      42.917 -46.920   8.473  1.00 81.03           N  
ATOM   1062  HE  ARG A  70      42.069 -46.372   8.512  1.00 81.03           H  
ATOM   1063  NH1 ARG A  70      45.211 -46.903   8.503  1.00 81.03           N  
ATOM   1064 HH11 ARG A  70      45.191 -47.906   8.391  1.00 81.03           H  
ATOM   1065 HH12 ARG A  70      46.078 -46.393   8.596  1.00 81.03           H  
ATOM   1066  NH2 ARG A  70      44.080 -44.984   8.715  1.00 81.03           N  
ATOM   1067 HH21 ARG A  70      44.946 -44.468   8.772  1.00 81.03           H  
ATOM   1068 HH22 ARG A  70      43.203 -44.483   8.711  1.00 81.03           H  
ATOM   1069  CZ  ARG A  70      44.065 -46.278   8.565  1.00 81.03           C  
ATOM   1070  N   HIS A  71      39.109 -49.094  12.586  1.00 83.37           N  
ATOM   1071  H   HIS A  71      38.887 -48.127  12.396  1.00 83.37           H  
ATOM   1072  CA  HIS A  71      38.968 -49.602  13.950  1.00 83.37           C  
ATOM   1073  HA  HIS A  71      39.807 -50.260  14.175  1.00 83.37           H  
ATOM   1074  C   HIS A  71      37.699 -50.436  14.120  1.00 83.37           C  
ATOM   1075  CB  HIS A  71      38.983 -48.456  14.957  1.00 83.37           C  
ATOM   1076  HB2 HIS A  71      38.270 -47.685  14.666  1.00 83.37           H  
ATOM   1077  HB3 HIS A  71      38.658 -48.878  15.909  1.00 83.37           H  
ATOM   1078  O   HIS A  71      37.750 -51.475  14.774  1.00 83.37           O  
ATOM   1079  CG  HIS A  71      40.343 -47.848  15.168  1.00 83.37           C  
ATOM   1080  CD2 HIS A  71      41.343 -48.347  15.958  1.00 83.37           C  
ATOM   1081  HD2 HIS A  71      41.307 -49.268  16.520  1.00 83.37           H  
ATOM   1082  ND1 HIS A  71      40.799 -46.666  14.640  1.00 83.37           N  
ATOM   1083  HD1 HIS A  71      40.312 -46.092  13.966  1.00 83.37           H  
ATOM   1084  CE1 HIS A  71      42.027 -46.436  15.132  1.00 83.37           C  
ATOM   1085  HE1 HIS A  71      42.624 -45.560  14.927  1.00 83.37           H  
ATOM   1086  NE2 HIS A  71      42.412 -47.447  15.925  1.00 83.37           N  
ATOM   1087  N   ILE A  72      36.592 -50.019  13.497  1.00 79.52           N  
ATOM   1088  H   ILE A  72      36.616 -49.147  12.988  1.00 79.52           H  
ATOM   1089  CA  ILE A  72      35.349 -50.799  13.496  1.00 79.52           C  
ATOM   1090  HA  ILE A  72      35.074 -51.014  14.529  1.00 79.52           H  
ATOM   1091  C   ILE A  72      35.579 -52.160  12.819  1.00 79.52           C  
ATOM   1092  CB  ILE A  72      34.196 -49.991  12.855  1.00 79.52           C  
ATOM   1093  HB  ILE A  72      34.513 -49.654  11.868  1.00 79.52           H  
ATOM   1094  O   ILE A  72      35.203 -53.183  13.382  1.00 79.52           O  
ATOM   1095  CG1 ILE A  72      33.863 -48.753  13.723  1.00 79.52           C  
ATOM   1096 HG12 ILE A  72      34.776 -48.194  13.930  1.00 79.52           H  
ATOM   1097 HG13 ILE A  72      33.451 -49.086  14.676  1.00 79.52           H  
ATOM   1098  CG2 ILE A  72      32.941 -50.869  12.688  1.00 79.52           C  
ATOM   1099 HG21 ILE A  72      32.620 -51.253  13.657  1.00 79.52           H  
ATOM   1100 HG22 ILE A  72      32.128 -50.301  12.236  1.00 79.52           H  
ATOM   1101 HG23 ILE A  72      33.148 -51.710  12.026  1.00 79.52           H  
ATOM   1102  CD1 ILE A  72      32.868 -47.776  13.085  1.00 79.52           C  
ATOM   1103 HD11 ILE A  72      33.221 -47.481  12.097  1.00 79.52           H  
ATOM   1104 HD12 ILE A  72      31.880 -48.228  13.003  1.00 79.52           H  
ATOM   1105 HD13 ILE A  72      32.786 -46.889  13.713  1.00 79.52           H  
ATOM   1106  N   ASP A  73      36.249 -52.196  11.664  1.00 72.42           N  
ATOM   1107  H   ASP A  73      36.506 -51.325  11.224  1.00 72.42           H  
ATOM   1108  CA  ASP A  73      36.539 -53.444  10.940  1.00 72.42           C  
ATOM   1109  HA  ASP A  73      35.600 -53.949  10.711  1.00 72.42           H  
ATOM   1110  C   ASP A  73      37.397 -54.423  11.762  1.00 72.42           C  
ATOM   1111  CB  ASP A  73      37.224 -53.090   9.615  1.00 72.42           C  
ATOM   1112  HB2 ASP A  73      38.180 -52.606   9.814  1.00 72.42           H  
ATOM   1113  HB3 ASP A  73      36.600 -52.381   9.071  1.00 72.42           H  
ATOM   1114  O   ASP A  73      37.035 -55.587  11.938  1.00 72.42           O  
ATOM   1115  CG  ASP A  73      37.442 -54.324   8.735  1.00 72.42           C  
ATOM   1116  OD1 ASP A  73      36.443 -54.790   8.145  1.00 72.42           O  
ATOM   1117  OD2 ASP A  73      38.612 -54.760   8.626  1.00 72.42           O  
ATOM   1118  N   ALA A  74      38.498 -53.936  12.343  1.00 77.30           N  
ATOM   1119  H   ALA A  74      38.749 -52.973  12.167  1.00 77.30           H  
ATOM   1120  CA  ALA A  74      39.381 -54.761  13.165  1.00 77.30           C  
ATOM   1121  HA  ALA A  74      39.721 -55.604  12.564  1.00 77.30           H  
ATOM   1122  C   ALA A  74      38.665 -55.333  14.401  1.00 77.30           C  
ATOM   1123  CB  ALA A  74      40.594 -53.916  13.568  1.00 77.30           C  
ATOM   1124  HB1 ALA A  74      41.107 -53.562  12.673  1.00 77.30           H  
ATOM   1125  HB2 ALA A  74      40.269 -53.058  14.157  1.00 77.30           H  
ATOM   1126  HB3 ALA A  74      41.280 -54.522  14.161  1.00 77.30           H  
ATOM   1127  O   ALA A  74      38.876 -56.495  14.756  1.00 77.30           O  
ATOM   1128  N   TRP A  75      37.808 -54.531  15.037  1.00 77.99           N  
ATOM   1129  H   TRP A  75      37.671 -53.595  14.684  1.00 77.99           H  
ATOM   1130  CA  TRP A  75      37.042 -54.929  16.216  1.00 77.99           C  
ATOM   1131  HA  TRP A  75      37.717 -55.338  16.967  1.00 77.99           H  
ATOM   1132  C   TRP A  75      36.004 -56.014  15.911  1.00 77.99           C  
ATOM   1133  CB  TRP A  75      36.383 -53.675  16.783  1.00 77.99           C  
ATOM   1134  HB2 TRP A  75      35.741 -53.232  16.022  1.00 77.99           H  
ATOM   1135  HB3 TRP A  75      37.158 -52.949  17.031  1.00 77.99           H  
ATOM   1136  O   TRP A  75      35.844 -56.959  16.679  1.00 77.99           O  
ATOM   1137  CG  TRP A  75      35.573 -53.917  18.005  1.00 77.99           C  
ATOM   1138  CD1 TRP A  75      36.060 -54.317  19.197  1.00 77.99           C  
ATOM   1139  HD1 TRP A  75      37.096 -54.517  19.429  1.00 77.99           H  
ATOM   1140  CD2 TRP A  75      34.134 -53.785  18.182  1.00 77.99           C  
ATOM   1141  CE2 TRP A  75      33.829 -54.064  19.547  1.00 77.99           C  
ATOM   1142  CE3 TRP A  75      33.068 -53.415  17.333  1.00 77.99           C  
ATOM   1143  HE3 TRP A  75      33.273 -53.207  16.294  1.00 77.99           H  
ATOM   1144  NE1 TRP A  75      35.037 -54.412  20.108  1.00 77.99           N  
ATOM   1145  HE1 TRP A  75      35.234 -54.667  21.065  1.00 77.99           H  
ATOM   1146  CH2 TRP A  75      31.491 -53.564  19.185  1.00 77.99           C  
ATOM   1147  HH2 TRP A  75      30.478 -53.467  19.545  1.00 77.99           H  
ATOM   1148  CZ2 TRP A  75      32.535 -53.932  20.055  1.00 77.99           C  
ATOM   1149  HZ2 TRP A  75      32.369 -54.098  21.109  1.00 77.99           H  
ATOM   1150  CZ3 TRP A  75      31.756 -53.313  17.829  1.00 77.99           C  
ATOM   1151  HZ3 TRP A  75      30.950 -53.032  17.168  1.00 77.99           H  
ATOM   1152  N   LEU A  76      35.363 -55.955  14.743  1.00 66.92           N  
ATOM   1153  H   LEU A  76      35.532 -55.164  14.137  1.00 66.92           H  
ATOM   1154  CA  LEU A  76      34.430 -56.995  14.304  1.00 66.92           C  
ATOM   1155  HA  LEU A  76      33.740 -57.203  15.121  1.00 66.92           H  
ATOM   1156  C   LEU A  76      35.121 -58.341  13.990  1.00 66.92           C  
ATOM   1157  CB  LEU A  76      33.635 -56.460  13.099  1.00 66.92           C  
ATOM   1158  HB2 LEU A  76      33.054 -57.278  12.671  1.00 66.92           H  
ATOM   1159  HB3 LEU A  76      34.344 -56.128  12.340  1.00 66.92           H  
ATOM   1160  O   LEU A  76      34.443 -59.366  13.903  1.00 66.92           O  
ATOM   1161  CG  LEU A  76      32.672 -55.301  13.430  1.00 66.92           C  
ATOM   1162  HG  LEU A  76      33.203 -54.501  13.945  1.00 66.92           H  
ATOM   1163  CD1 LEU A  76      32.087 -54.739  12.133  1.00 66.92           C  
ATOM   1164 HD11 LEU A  76      32.900 -54.383  11.500  1.00 66.92           H  
ATOM   1165 HD12 LEU A  76      31.529 -55.512  11.605  1.00 66.92           H  
ATOM   1166 HD13 LEU A  76      31.430 -53.899  12.360  1.00 66.92           H  
ATOM   1167  CD2 LEU A  76      31.513 -55.738  14.329  1.00 66.92           C  
ATOM   1168 HD21 LEU A  76      31.894 -56.028  15.308  1.00 66.92           H  
ATOM   1169 HD22 LEU A  76      30.983 -56.577  13.879  1.00 66.92           H  
ATOM   1170 HD23 LEU A  76      30.826 -54.904  14.471  1.00 66.92           H  
ATOM   1171  N   GLY A  77      36.450 -58.369  13.827  1.00 63.71           N  
ATOM   1172  H   GLY A  77      36.943 -57.490  13.895  1.00 63.71           H  
ATOM   1173  CA  GLY A  77      37.218 -59.569  13.473  1.00 63.71           C  
ATOM   1174  HA2 GLY A  77      38.080 -59.248  12.889  1.00 63.71           H  
ATOM   1175  HA3 GLY A  77      36.605 -60.211  12.840  1.00 63.71           H  
ATOM   1176  C   GLY A  77      37.746 -60.421  14.640  1.00 63.71           C  
ATOM   1177  O   GLY A  77      38.136 -61.568  14.402  1.00 63.71           O  
ATOM   1178  N   THR A  78      37.805 -59.896  15.870  1.00 46.84           N  
ATOM   1179  H   THR A  78      37.441 -58.966  16.020  1.00 46.84           H  
ATOM   1180  CA  THR A  78      38.362 -60.596  17.046  1.00 46.84           C  
ATOM   1181  HA  THR A  78      39.148 -61.264  16.692  1.00 46.84           H  
ATOM   1182  C   THR A  78      37.339 -61.527  17.733  1.00 46.84           C  
ATOM   1183  CB  THR A  78      39.049 -59.618  18.028  1.00 46.84           C  
ATOM   1184  HB  THR A  78      39.322 -60.144  18.943  1.00 46.84           H  
ATOM   1185  O   THR A  78      36.728 -62.381  17.096  1.00 46.84           O  
ATOM   1186  CG2 THR A  78      40.329 -59.001  17.475  1.00 46.84           C  
ATOM   1187 HG21 THR A  78      40.776 -58.353  18.229  1.00 46.84           H  
ATOM   1188 HG22 THR A  78      41.035 -59.789  17.213  1.00 46.84           H  
ATOM   1189 HG23 THR A  78      40.099 -58.410  16.588  1.00 46.84           H  
ATOM   1190  OG1 THR A  78      38.153 -58.586  18.337  1.00 46.84           O  
ATOM   1191  HG1 THR A  78      38.534 -57.986  18.982  1.00 46.84           H  
ATOM   1192  N   GLU A  79      37.215 -61.473  19.061  1.00 40.12           N  
ATOM   1193  H   GLU A  79      37.518 -60.618  19.506  1.00 40.12           H  
ATOM   1194  CA  GLU A  79      37.043 -62.628  19.957  1.00 40.12           C  
ATOM   1195  HA  GLU A  79      37.735 -63.401  19.623  1.00 40.12           H  
ATOM   1196  C   GLU A  79      35.660 -63.292  19.998  1.00 40.12           C  
ATOM   1197  CB  GLU A  79      37.452 -62.200  21.379  1.00 40.12           C  
ATOM   1198  HB2 GLU A  79      37.930 -61.221  21.349  1.00 40.12           H  
ATOM   1199  HB3 GLU A  79      36.566 -62.122  22.008  1.00 40.12           H  
ATOM   1200  O   GLU A  79      35.525 -64.356  20.604  1.00 40.12           O  
ATOM   1201  CG  GLU A  79      38.448 -63.190  21.998  1.00 40.12           C  
ATOM   1202  HG2 GLU A  79      39.324 -63.238  21.352  1.00 40.12           H  
ATOM   1203  HG3 GLU A  79      37.997 -64.183  22.020  1.00 40.12           H  
ATOM   1204  CD  GLU A  79      38.892 -62.801  23.416  1.00 40.12           C  
ATOM   1205  OE1 GLU A  79      39.865 -63.436  23.886  1.00 40.12           O  
ATOM   1206  OE2 GLU A  79      38.284 -61.885  24.003  1.00 40.12           O  
ATOM   1207  N   VAL A  80      34.636 -62.737  19.343  1.00 37.17           N  
ATOM   1208  H   VAL A  80      34.825 -61.883  18.838  1.00 37.17           H  
ATOM   1209  CA  VAL A  80      33.222 -63.122  19.574  1.00 37.17           C  
ATOM   1210  HA  VAL A  80      33.022 -62.962  20.633  1.00 37.17           H  
ATOM   1211  C   VAL A  80      32.929 -64.616  19.301  1.00 37.17           C  
ATOM   1212  CB  VAL A  80      32.257 -62.203  18.784  1.00 37.17           C  
ATOM   1213  HB  VAL A  80      32.284 -62.484  17.731  1.00 37.17           H  
ATOM   1214  O   VAL A  80      31.881 -65.140  19.666  1.00 37.17           O  
ATOM   1215  CG1 VAL A  80      30.810 -62.315  19.289  1.00 37.17           C  
ATOM   1216 HG11 VAL A  80      30.390 -63.291  19.049  1.00 37.17           H  
ATOM   1217 HG12 VAL A  80      30.777 -62.162  20.368  1.00 37.17           H  
ATOM   1218 HG13 VAL A  80      30.185 -61.563  18.807  1.00 37.17           H  
ATOM   1219  CG2 VAL A  80      32.641 -60.717  18.890  1.00 37.17           C  
ATOM   1220 HG21 VAL A  80      32.710 -60.420  19.937  1.00 37.17           H  
ATOM   1221 HG22 VAL A  80      31.894 -60.097  18.395  1.00 37.17           H  
ATOM   1222 HG23 VAL A  80      33.594 -60.525  18.398  1.00 37.17           H  
ATOM   1223  N   ARG A  81      33.869 -65.359  18.699  1.00 33.49           N  
ATOM   1224  H   ARG A  81      34.744 -64.884  18.533  1.00 33.49           H  
ATOM   1225  CA  ARG A  81      33.780 -66.812  18.471  1.00 33.49           C  
ATOM   1226  HA  ARG A  81      32.890 -67.017  17.876  1.00 33.49           H  
ATOM   1227  C   ARG A  81      33.624 -67.675  19.730  1.00 33.49           C  
ATOM   1228  CB  ARG A  81      35.038 -67.291  17.731  1.00 33.49           C  
ATOM   1229  HB2 ARG A  81      35.100 -68.376  17.819  1.00 33.49           H  
ATOM   1230  HB3 ARG A  81      35.925 -66.864  18.198  1.00 33.49           H  
ATOM   1231  O   ARG A  81      33.084 -68.771  19.604  1.00 33.49           O  
ATOM   1232  CG  ARG A  81      35.011 -66.945  16.241  1.00 33.49           C  
ATOM   1233  HG2 ARG A  81      34.096 -67.338  15.798  1.00 33.49           H  
ATOM   1234  HG3 ARG A  81      35.039 -65.863  16.110  1.00 33.49           H  
ATOM   1235  CD  ARG A  81      36.222 -67.582  15.556  1.00 33.49           C  
ATOM   1236  HD2 ARG A  81      37.127 -67.123  15.955  1.00 33.49           H  
ATOM   1237  HD3 ARG A  81      36.232 -68.649  15.781  1.00 33.49           H  
ATOM   1238  NE  ARG A  81      36.169 -67.392  14.098  1.00 33.49           N  
ATOM   1239  HE  ARG A  81      35.435 -66.788  13.756  1.00 33.49           H  
ATOM   1240  NH1 ARG A  81      38.068 -68.567  13.581  1.00 33.49           N  
ATOM   1241 HH11 ARG A  81      38.749 -68.874  12.901  1.00 33.49           H  
ATOM   1242 HH12 ARG A  81      38.222 -68.694  14.571  1.00 33.49           H  
ATOM   1243  NH2 ARG A  81      36.872 -67.615  11.949  1.00 33.49           N  
ATOM   1244 HH21 ARG A  81      37.561 -67.913  11.274  1.00 33.49           H  
ATOM   1245 HH22 ARG A  81      36.116 -67.010  11.660  1.00 33.49           H  
ATOM   1246  CZ  ARG A  81      37.033 -67.861  13.218  1.00 33.49           C  
ATOM   1247  N   GLY A  82      34.186 -67.280  20.875  1.00 29.85           N  
ATOM   1248  H   GLY A  82      34.565 -66.345  20.918  1.00 29.85           H  
ATOM   1249  CA  GLY A  82      34.534 -68.229  21.944  1.00 29.85           C  
ATOM   1250  HA2 GLY A  82      35.225 -68.974  21.548  1.00 29.85           H  
ATOM   1251  HA3 GLY A  82      35.051 -67.676  22.729  1.00 29.85           H  
ATOM   1252  C   GLY A  82      33.365 -68.974  22.606  1.00 29.85           C  
ATOM   1253  O   GLY A  82      33.411 -70.197  22.743  1.00 29.85           O  
ATOM   1254  N   GLU A  83      32.337 -68.251  23.054  1.00 31.80           N  
ATOM   1255  H   GLU A  83      32.347 -67.256  22.885  1.00 31.80           H  
ATOM   1256  CA  GLU A  83      31.458 -68.726  24.140  1.00 31.80           C  
ATOM   1257  HA  GLU A  83      32.067 -69.261  24.868  1.00 31.80           H  
ATOM   1258  C   GLU A  83      30.343 -69.702  23.747  1.00 31.80           C  
ATOM   1259  CB  GLU A  83      30.828 -67.532  24.861  1.00 31.80           C  
ATOM   1260  HB2 GLU A  83      30.040 -67.902  25.518  1.00 31.80           H  
ATOM   1261  HB3 GLU A  83      30.379 -66.860  24.130  1.00 31.80           H  
ATOM   1262  O   GLU A  83      29.780 -70.364  24.620  1.00 31.80           O  
ATOM   1263  CG  GLU A  83      31.839 -66.777  25.728  1.00 31.80           C  
ATOM   1264  HG2 GLU A  83      32.526 -66.228  25.084  1.00 31.80           H  
ATOM   1265  HG3 GLU A  83      32.417 -67.501  26.303  1.00 31.80           H  
ATOM   1266  CD  GLU A  83      31.128 -65.813  26.685  1.00 31.80           C  
ATOM   1267  OE1 GLU A  83      31.624 -65.685  27.825  1.00 31.80           O  
ATOM   1268  OE2 GLU A  83      30.067 -65.281  26.287  1.00 31.80           O  
ATOM   1269  N   ALA A  84      30.025 -69.843  22.460  1.00 28.81           N  
ATOM   1270  H   ALA A  84      30.537 -69.295  21.785  1.00 28.81           H  
ATOM   1271  CA  ALA A  84      28.860 -70.619  22.024  1.00 28.81           C  
ATOM   1272  HA  ALA A  84      27.975 -70.075  22.355  1.00 28.81           H  
ATOM   1273  C   ALA A  84      28.719 -72.057  22.604  1.00 28.81           C  
ATOM   1274  CB  ALA A  84      28.843 -70.635  20.489  1.00 28.81           C  
ATOM   1275  HB1 ALA A  84      27.943 -71.143  20.141  1.00 28.81           H  
ATOM   1276  HB2 ALA A  84      28.837 -69.613  20.110  1.00 28.81           H  
ATOM   1277  HB3 ALA A  84      29.721 -71.155  20.107  1.00 28.81           H  
ATOM   1278  O   ALA A  84      27.585 -72.457  22.873  1.00 28.81           O  
ATOM   1279  N   PRO A  85      29.782 -72.876  22.800  1.00 29.23           N  
ATOM   1280  CA  PRO A  85      29.607 -74.318  23.021  1.00 29.23           C  
ATOM   1281  HA  PRO A  85      28.935 -74.701  22.252  1.00 29.23           H  
ATOM   1282  C   PRO A  85      29.054 -74.748  24.393  1.00 29.23           C  
ATOM   1283  CB  PRO A  85      30.996 -74.944  22.818  1.00 29.23           C  
ATOM   1284  HB2 PRO A  85      30.934 -75.879  22.261  1.00 29.23           H  
ATOM   1285  HB3 PRO A  85      31.475 -75.118  23.782  1.00 29.23           H  
ATOM   1286  O   PRO A  85      28.419 -75.800  24.482  1.00 29.23           O  
ATOM   1287  CG  PRO A  85      31.800 -73.895  22.060  1.00 29.23           C  
ATOM   1288  HG2 PRO A  85      32.863 -73.944  22.295  1.00 29.23           H  
ATOM   1289  HG3 PRO A  85      31.636 -74.013  20.989  1.00 29.23           H  
ATOM   1290  CD  PRO A  85      31.183 -72.585  22.521  1.00 29.23           C  
ATOM   1291  HD2 PRO A  85      31.673 -72.245  23.434  1.00 29.23           H  
ATOM   1292  HD3 PRO A  85      31.311 -71.846  21.730  1.00 29.23           H  
ATOM   1293  N   SER A  86      29.373 -74.032  25.481  1.00 28.08           N  
ATOM   1294  H   SER A  86      29.771 -73.113  25.346  1.00 28.08           H  
ATOM   1295  CA  SER A  86      29.485 -74.664  26.817  1.00 28.08           C  
ATOM   1296  HA  SER A  86      29.994 -75.617  26.671  1.00 28.08           H  
ATOM   1297  C   SER A  86      28.158 -75.009  27.512  1.00 28.08           C  
ATOM   1298  CB  SER A  86      30.382 -73.836  27.751  1.00 28.08           C  
ATOM   1299  HB2 SER A  86      31.179 -73.361  27.178  1.00 28.08           H  
ATOM   1300  HB3 SER A  86      30.836 -74.510  28.478  1.00 28.08           H  
ATOM   1301  O   SER A  86      28.124 -75.907  28.354  1.00 28.08           O  
ATOM   1302  OG  SER A  86      29.646 -72.864  28.462  1.00 28.08           O  
ATOM   1303  HG  SER A  86      30.010 -71.991  28.293  1.00 28.08           H  
ATOM   1304  N   ALA A  87      27.056 -74.350  27.143  1.00 25.81           N  
ATOM   1305  H   ALA A  87      27.154 -73.635  26.437  1.00 25.81           H  
ATOM   1306  CA  ALA A  87      25.781 -74.443  27.861  1.00 25.81           C  
ATOM   1307  HA  ALA A  87      25.967 -74.208  28.909  1.00 25.81           H  
ATOM   1308  C   ALA A  87      25.119 -75.843  27.830  1.00 25.81           C  
ATOM   1309  CB  ALA A  87      24.852 -73.363  27.290  1.00 25.81           C  
ATOM   1310  HB1 ALA A  87      24.652 -73.559  26.237  1.00 25.81           H  
ATOM   1311  HB2 ALA A  87      23.910 -73.366  27.839  1.00 25.81           H  
ATOM   1312  HB3 ALA A  87      25.315 -72.382  27.393  1.00 25.81           H  
ATOM   1313  O   ALA A  87      24.293 -76.147  28.688  1.00 25.81           O  
ATOM   1314  N   LEU A  88      25.478 -76.708  26.873  1.00 27.66           N  
ATOM   1315  H   LEU A  88      26.200 -76.407  26.234  1.00 27.66           H  
ATOM   1316  CA  LEU A  88      24.814 -77.996  26.606  1.00 27.66           C  
ATOM   1317  HA  LEU A  88      23.747 -77.814  26.477  1.00 27.66           H  
ATOM   1318  C   LEU A  88      24.925 -79.046  27.735  1.00 27.66           C  
ATOM   1319  CB  LEU A  88      25.389 -78.559  25.285  1.00 27.66           C  
ATOM   1320  HB2 LEU A  88      26.446 -78.300  25.225  1.00 27.66           H  
ATOM   1321  HB3 LEU A  88      25.332 -79.647  25.298  1.00 27.66           H  
ATOM   1322  O   LEU A  88      23.987 -79.812  27.934  1.00 27.66           O  
ATOM   1323  CG  LEU A  88      24.655 -78.048  24.030  1.00 27.66           C  
ATOM   1324  HG  LEU A  88      24.324 -77.022  24.191  1.00 27.66           H  
ATOM   1325  CD1 LEU A  88      25.579 -78.062  22.812  1.00 27.66           C  
ATOM   1326 HD11 LEU A  88      26.429 -77.405  22.995  1.00 27.66           H  
ATOM   1327 HD12 LEU A  88      25.939 -79.074  22.625  1.00 27.66           H  
ATOM   1328 HD13 LEU A  88      25.041 -77.697  21.937  1.00 27.66           H  
ATOM   1329  CD2 LEU A  88      23.441 -78.927  23.714  1.00 27.66           C  
ATOM   1330 HD21 LEU A  88      22.910 -78.525  22.852  1.00 27.66           H  
ATOM   1331 HD22 LEU A  88      22.765 -78.938  24.569  1.00 27.66           H  
ATOM   1332 HD23 LEU A  88      23.758 -79.948  23.501  1.00 27.66           H  
ATOM   1333  N   ALA A  89      26.047 -79.118  28.461  1.00 30.79           N  
ATOM   1334  H   ALA A  89      26.754 -78.415  28.300  1.00 30.79           H  
ATOM   1335  CA  ALA A  89      26.405 -80.291  29.280  1.00 30.79           C  
ATOM   1336  HA  ALA A  89      26.139 -81.189  28.722  1.00 30.79           H  
ATOM   1337  C   ALA A  89      25.694 -80.409  30.648  1.00 30.79           C  
ATOM   1338  CB  ALA A  89      27.930 -80.281  29.462  1.00 30.79           C  
ATOM   1339  HB1 ALA A  89      28.419 -80.282  28.488  1.00 30.79           H  
ATOM   1340  HB2 ALA A  89      28.234 -79.397  30.021  1.00 30.79           H  
ATOM   1341  HB3 ALA A  89      28.235 -81.173  30.009  1.00 30.79           H  
ATOM   1342  O   ALA A  89      25.689 -81.480  31.249  1.00 30.79           O  
ATOM   1343  N   GLY A  90      25.127 -79.322  31.183  1.00 30.90           N  
ATOM   1344  H   GLY A  90      25.111 -78.476  30.632  1.00 30.90           H  
ATOM   1345  CA  GLY A  90      24.645 -79.277  32.574  1.00 30.90           C  
ATOM   1346  HA2 GLY A  90      24.469 -78.236  32.845  1.00 30.90           H  
ATOM   1347  HA3 GLY A  90      25.421 -79.672  33.229  1.00 30.90           H  
ATOM   1348  C   GLY A  90      23.354 -80.055  32.862  1.00 30.90           C  
ATOM   1349  O   GLY A  90      23.035 -80.280  34.028  1.00 30.90           O  
ATOM   1350  N   LEU A  91      22.601 -80.448  31.831  1.00 32.24           N  
ATOM   1351  H   LEU A  91      22.955 -80.305  30.897  1.00 32.24           H  
ATOM   1352  CA  LEU A  91      21.241 -80.973  31.987  1.00 32.24           C  
ATOM   1353  HA  LEU A  91      20.742 -80.347  32.727  1.00 32.24           H  
ATOM   1354  C   LEU A  91      21.190 -82.415  32.544  1.00 32.24           C  
ATOM   1355  CB  LEU A  91      20.503 -80.841  30.634  1.00 32.24           C  
ATOM   1356  HB2 LEU A  91      20.389 -81.839  30.210  1.00 32.24           H  
ATOM   1357  HB3 LEU A  91      21.115 -80.287  29.923  1.00 32.24           H  
ATOM   1358  O   LEU A  91      20.316 -82.712  33.356  1.00 32.24           O  
ATOM   1359  CG  LEU A  91      19.124 -80.156  30.751  1.00 32.24           C  
ATOM   1360  HG  LEU A  91      18.830 -80.069  31.797  1.00 32.24           H  
ATOM   1361  CD1 LEU A  91      19.138 -78.756  30.129  1.00 32.24           C  
ATOM   1362 HD11 LEU A  91      19.891 -78.146  30.629  1.00 32.24           H  
ATOM   1363 HD12 LEU A  91      19.381 -78.821  29.068  1.00 32.24           H  
ATOM   1364 HD13 LEU A  91      18.162 -78.287  30.249  1.00 32.24           H  
ATOM   1365  CD2 LEU A  91      18.053 -80.973  30.039  1.00 32.24           C  
ATOM   1366 HD21 LEU A  91      18.275 -81.034  28.973  1.00 32.24           H  
ATOM   1367 HD22 LEU A  91      17.072 -80.523  30.191  1.00 32.24           H  
ATOM   1368 HD23 LEU A  91      18.062 -81.979  30.457  1.00 32.24           H  
ATOM   1369  N   ASP A  92      22.132 -83.284  32.158  1.00 34.46           N  
ATOM   1370  H   ASP A  92      22.799 -82.970  31.468  1.00 34.46           H  
ATOM   1371  CA  ASP A  92      22.066 -84.742  32.389  1.00 34.46           C  
ATOM   1372  HA  ASP A  92      21.129 -85.125  31.985  1.00 34.46           H  
ATOM   1373  C   ASP A  92      22.126 -85.155  33.876  1.00 34.46           C  
ATOM   1374  CB  ASP A  92      23.232 -85.429  31.643  1.00 34.46           C  
ATOM   1375  HB2 ASP A  92      23.262 -86.476  31.944  1.00 34.46           H  
ATOM   1376  HB3 ASP A  92      24.169 -84.971  31.960  1.00 34.46           H  
ATOM   1377  O   ASP A  92      21.488 -86.117  34.301  1.00 34.46           O  
ATOM   1378  CG  ASP A  92      23.146 -85.396  30.110  1.00 34.46           C  
ATOM   1379  OD1 ASP A  92      22.033 -85.196  29.578  1.00 34.46           O  
ATOM   1380  OD2 ASP A  92      24.213 -85.573  29.480  1.00 34.46           O  
ATOM   1381  N   ALA A  93      22.904 -84.445  34.702  1.00 36.30           N  
ATOM   1382  H   ALA A  93      23.372 -83.638  34.314  1.00 36.30           H  
ATOM   1383  CA  ALA A  93      23.251 -84.893  36.058  1.00 36.30           C  
ATOM   1384  HA  ALA A  93      23.584 -85.929  35.998  1.00 36.30           H  
ATOM   1385  C   ALA A  93      22.082 -84.855  37.061  1.00 36.30           C  
ATOM   1386  CB  ALA A  93      24.420 -84.034  36.557  1.00 36.30           C  
ATOM   1387  HB1 ALA A  93      24.116 -82.989  36.618  1.00 36.30           H  
ATOM   1388  HB2 ALA A  93      24.729 -84.377  37.544  1.00 36.30           H  
ATOM   1389  HB3 ALA A  93      25.262 -84.124  35.871  1.00 36.30           H  
ATOM   1390  O   ALA A  93      22.059 -85.627  38.022  1.00 36.30           O  
ATOM   1391  N   LEU A  94      21.119 -83.950  36.862  1.00 34.01           N  
ATOM   1392  H   LEU A  94      21.149 -83.410  36.009  1.00 34.01           H  
ATOM   1393  CA  LEU A  94      20.025 -83.719  37.810  1.00 34.01           C  
ATOM   1394  HA  LEU A  94      20.457 -83.600  38.804  1.00 34.01           H  
ATOM   1395  C   LEU A  94      19.040 -84.903  37.868  1.00 34.01           C  
ATOM   1396  CB  LEU A  94      19.302 -82.417  37.408  1.00 34.01           C  
ATOM   1397  HB2 LEU A  94      19.997 -81.738  36.915  1.00 34.01           H  
ATOM   1398  HB3 LEU A  94      18.534 -82.669  36.677  1.00 34.01           H  
ATOM   1399  O   LEU A  94      18.386 -85.119  38.887  1.00 34.01           O  
ATOM   1400  CG  LEU A  94      18.666 -81.692  38.610  1.00 34.01           C  
ATOM   1401  HG  LEU A  94      18.397 -82.412  39.383  1.00 34.01           H  
ATOM   1402  CD1 LEU A  94      19.641 -80.667  39.200  1.00 34.01           C  
ATOM   1403 HD11 LEU A  94      19.192 -80.194  40.074  1.00 34.01           H  
ATOM   1404 HD12 LEU A  94      19.883 -79.907  38.458  1.00 34.01           H  
ATOM   1405 HD13 LEU A  94      20.557 -81.173  39.505  1.00 34.01           H  
ATOM   1406  CD2 LEU A  94      17.395 -80.953  38.194  1.00 34.01           C  
ATOM   1407 HD21 LEU A  94      16.968 -80.439  39.055  1.00 34.01           H  
ATOM   1408 HD22 LEU A  94      16.668 -81.673  37.817  1.00 34.01           H  
ATOM   1409 HD23 LEU A  94      17.625 -80.230  37.411  1.00 34.01           H  
ATOM   1410  N   GLU A  95      18.940 -85.674  36.782  1.00 38.97           N  
ATOM   1411  H   GLU A  95      19.544 -85.471  35.998  1.00 38.97           H  
ATOM   1412  CA  GLU A  95      17.920 -86.709  36.578  1.00 38.97           C  
ATOM   1413  HA  GLU A  95      16.944 -86.265  36.769  1.00 38.97           H  
ATOM   1414  C   GLU A  95      18.066 -87.908  37.540  1.00 38.97           C  
ATOM   1415  CB  GLU A  95      17.980 -87.153  35.098  1.00 38.97           C  
ATOM   1416  HB2 GLU A  95      18.492 -88.113  35.029  1.00 38.97           H  
ATOM   1417  HB3 GLU A  95      18.549 -86.425  34.520  1.00 38.97           H  
ATOM   1418  O   GLU A  95      17.077 -88.527  37.931  1.00 38.97           O  
ATOM   1419  CG  GLU A  95      16.586 -87.255  34.461  1.00 38.97           C  
ATOM   1420  HG2 GLU A  95      16.004 -87.994  35.013  1.00 38.97           H  
ATOM   1421  HG3 GLU A  95      16.088 -86.292  34.571  1.00 38.97           H  
ATOM   1422  CD  GLU A  95      16.607 -87.639  32.968  1.00 38.97           C  
ATOM   1423  OE1 GLU A  95      15.533 -87.499  32.336  1.00 38.97           O  
ATOM   1424  OE2 GLU A  95      17.657 -88.111  32.480  1.00 38.97           O  
ATOM   1425  N   ALA A  96      19.289 -88.233  37.976  1.00 38.88           N  
ATOM   1426  H   ALA A  96      20.064 -87.676  37.647  1.00 38.88           H  
ATOM   1427  CA  ALA A  96      19.567 -89.474  38.707  1.00 38.88           C  
ATOM   1428  HA  ALA A  96      19.018 -90.283  38.226  1.00 38.88           H  
ATOM   1429  C   ALA A  96      19.141 -89.464  40.191  1.00 38.88           C  
ATOM   1430  CB  ALA A  96      21.065 -89.772  38.571  1.00 38.88           C  
ATOM   1431  HB1 ALA A  96      21.296 -90.716  39.065  1.00 38.88           H  
ATOM   1432  HB2 ALA A  96      21.331 -89.850  37.517  1.00 38.88           H  
ATOM   1433  HB3 ALA A  96      21.649 -88.974  39.029  1.00 38.88           H  
ATOM   1434  O   ALA A  96      18.752 -90.502  40.727  1.00 38.88           O  
ATOM   1435  N   ALA A  97      19.229 -88.317  40.875  1.00 37.55           N  
ATOM   1436  H   ALA A  97      19.493 -87.487  40.364  1.00 37.55           H  
ATOM   1437  CA  ALA A  97      19.105 -88.226  42.340  1.00 37.55           C  
ATOM   1438  HA  ALA A  97      19.577 -89.106  42.776  1.00 37.55           H  
ATOM   1439  C   ALA A  97      17.653 -88.214  42.863  1.00 37.55           C  
ATOM   1440  CB  ALA A  97      19.891 -86.997  42.811  1.00 37.55           C  
ATOM   1441  HB1 ALA A  97      19.874 -86.946  43.900  1.00 37.55           H  
ATOM   1442  HB2 ALA A  97      19.442 -86.090  42.405  1.00 37.55           H  
ATOM   1443  HB3 ALA A  97      20.926 -87.068  42.477  1.00 37.55           H  
ATOM   1444  O   ALA A  97      17.412 -88.174  44.069  1.00 37.55           O  
ATOM   1445  N   LEU A  98      16.678 -88.268  41.956  1.00 43.49           N  
ATOM   1446  H   LEU A  98      16.962 -88.329  40.989  1.00 43.49           H  
ATOM   1447  CA  LEU A  98      15.243 -88.184  42.233  1.00 43.49           C  
ATOM   1448  HA  LEU A  98      15.056 -87.195  42.652  1.00 43.49           H  
ATOM   1449  C   LEU A  98      14.641 -89.161  43.270  1.00 43.49           C  
ATOM   1450  CB  LEU A  98      14.518 -88.300  40.874  1.00 43.49           C  
ATOM   1451  HB2 LEU A  98      13.628 -88.921  40.973  1.00 43.49           H  
ATOM   1452  HB3 LEU A  98      15.164 -88.798  40.152  1.00 43.49           H  
ATOM   1453  O   LEU A  98      13.650 -88.765  43.890  1.00 43.49           O  
ATOM   1454  CG  LEU A  98      14.114 -86.913  40.342  1.00 43.49           C  
ATOM   1455  HG  LEU A  98      14.777 -86.152  40.753  1.00 43.49           H  
ATOM   1456  CD1 LEU A  98      14.218 -86.826  38.824  1.00 43.49           C  
ATOM   1457 HD11 LEU A  98      13.544 -87.537  38.347  1.00 43.49           H  
ATOM   1458 HD12 LEU A  98      13.995 -85.810  38.496  1.00 43.49           H  
ATOM   1459 HD13 LEU A  98      15.242 -87.042  38.521  1.00 43.49           H  
ATOM   1460  CD2 LEU A  98      12.678 -86.597  40.762  1.00 43.49           C  
ATOM   1461 HD21 LEU A  98      12.578 -86.723  41.840  1.00 43.49           H  
ATOM   1462 HD22 LEU A  98      12.457 -85.559  40.514  1.00 43.49           H  
ATOM   1463 HD23 LEU A  98      11.980 -87.260  40.251  1.00 43.49           H  
ATOM   1464  N   PRO A  99      15.136 -90.401  43.494  1.00 41.94           N  
ATOM   1465  CA  PRO A  99      14.378 -91.391  44.264  1.00 41.94           C  
ATOM   1466  HA  PRO A  99      13.421 -91.554  43.768  1.00 41.94           H  
ATOM   1467  C   PRO A  99      14.110 -91.030  45.728  1.00 41.94           C  
ATOM   1468  CB  PRO A  99      15.199 -92.684  44.207  1.00 41.94           C  
ATOM   1469  HB2 PRO A  99      15.879 -92.738  45.057  1.00 41.94           H  
ATOM   1470  HB3 PRO A  99      14.558 -93.565  44.181  1.00 41.94           H  
ATOM   1471  O   PRO A  99      13.085 -91.440  46.270  1.00 41.94           O  
ATOM   1472  CG  PRO A  99      16.018 -92.545  42.932  1.00 41.94           C  
ATOM   1473  HG2 PRO A  99      15.420 -92.861  42.077  1.00 41.94           H  
ATOM   1474  HG3 PRO A  99      16.950 -93.108  42.980  1.00 41.94           H  
ATOM   1475  CD  PRO A  99      16.271 -91.048  42.847  1.00 41.94           C  
ATOM   1476  HD2 PRO A  99      17.187 -90.806  43.385  1.00 41.94           H  
ATOM   1477  HD3 PRO A  99      16.355 -90.767  41.797  1.00 41.94           H  
ATOM   1478  N   GLU A 100      15.037 -90.329  46.387  1.00 41.65           N  
ATOM   1479  H   GLU A 100      15.841 -89.987  45.881  1.00 41.65           H  
ATOM   1480  CA  GLU A 100      15.070 -90.264  47.857  1.00 41.65           C  
ATOM   1481  HA  GLU A 100      14.811 -91.248  48.250  1.00 41.65           H  
ATOM   1482  C   GLU A 100      14.052 -89.295  48.474  1.00 41.65           C  
ATOM   1483  CB  GLU A 100      16.486 -89.933  48.357  1.00 41.65           C  
ATOM   1484  HB2 GLU A 100      16.792 -88.956  47.984  1.00 41.65           H  
ATOM   1485  HB3 GLU A 100      16.443 -89.893  49.445  1.00 41.65           H  
ATOM   1486  O   GLU A 100      13.890 -89.266  49.696  1.00 41.65           O  
ATOM   1487  CG  GLU A 100      17.525 -90.990  47.946  1.00 41.65           C  
ATOM   1488  HG2 GLU A 100      17.792 -90.837  46.901  1.00 41.65           H  
ATOM   1489  HG3 GLU A 100      17.064 -91.975  48.029  1.00 41.65           H  
ATOM   1490  CD  GLU A 100      18.795 -90.979  48.818  1.00 41.65           C  
ATOM   1491  OE1 GLU A 100      19.590 -91.934  48.664  1.00 41.65           O  
ATOM   1492  OE2 GLU A 100      18.957 -90.059  49.653  1.00 41.65           O  
ATOM   1493  N   VAL A 101      13.364 -88.489  47.658  1.00 41.87           N  
ATOM   1494  H   VAL A 101      13.492 -88.593  46.662  1.00 41.87           H  
ATOM   1495  CA  VAL A 101      12.540 -87.390  48.173  1.00 41.87           C  
ATOM   1496  HA  VAL A 101      13.198 -86.841  48.847  1.00 41.87           H  
ATOM   1497  C   VAL A 101      11.316 -87.927  48.953  1.00 41.87           C  
ATOM   1498  CB  VAL A 101      12.150 -86.376  47.085  1.00 41.87           C  
ATOM   1499  HB  VAL A 101      11.470 -86.845  46.374  1.00 41.87           H  
ATOM   1500  O   VAL A 101      10.557 -88.746  48.418  1.00 41.87           O  
ATOM   1501  CG1 VAL A 101      11.459 -85.157  47.712  1.00 41.87           C  
ATOM   1502 HG11 VAL A 101      10.534 -85.452  48.207  1.00 41.87           H  
ATOM   1503 HG12 VAL A 101      12.119 -84.674  48.433  1.00 41.87           H  
ATOM   1504 HG13 VAL A 101      11.205 -84.436  46.934  1.00 41.87           H  
ATOM   1505  CG2 VAL A 101      13.388 -85.863  46.332  1.00 41.87           C  
ATOM   1506 HG21 VAL A 101      13.094 -85.102  45.609  1.00 41.87           H  
ATOM   1507 HG22 VAL A 101      13.863 -86.678  45.785  1.00 41.87           H  
ATOM   1508 HG23 VAL A 101      14.107 -85.436  47.031  1.00 41.87           H  
ATOM   1509  N   PRO A 102      11.091 -87.475  50.209  1.00 45.53           N  
ATOM   1510  CA  PRO A 102      10.068 -88.003  51.118  1.00 45.53           C  
ATOM   1511  HA  PRO A 102      10.353 -89.027  51.361  1.00 45.53           H  
ATOM   1512  C   PRO A 102       8.628 -87.999  50.583  1.00 45.53           C  
ATOM   1513  CB  PRO A 102      10.156 -87.154  52.389  1.00 45.53           C  
ATOM   1514  HB2 PRO A 102       9.499 -86.288  52.306  1.00 45.53           H  
ATOM   1515  HB3 PRO A 102       9.914 -87.731  53.281  1.00 45.53           H  
ATOM   1516  O   PRO A 102       8.201 -87.115  49.849  1.00 45.53           O  
ATOM   1517  CG  PRO A 102      11.599 -86.674  52.404  1.00 45.53           C  
ATOM   1518  HG2 PRO A 102      11.708 -85.733  52.944  1.00 45.53           H  
ATOM   1519  HG3 PRO A 102      12.238 -87.444  52.836  1.00 45.53           H  
ATOM   1520  CD  PRO A 102      11.924 -86.513  50.927  1.00 45.53           C  
ATOM   1521  HD2 PRO A 102      11.673 -85.502  50.609  1.00 45.53           H  
ATOM   1522  HD3 PRO A 102      12.989 -86.705  50.799  1.00 45.53           H  
ATOM   1523  N   ALA A 103       7.834 -88.978  51.028  1.00 43.50           N  
ATOM   1524  H   ALA A 103       8.245 -89.614  51.696  1.00 43.50           H  
ATOM   1525  CA  ALA A 103       6.602 -89.420  50.367  1.00 43.50           C  
ATOM   1526  HA  ALA A 103       6.876 -89.775  49.373  1.00 43.50           H  
ATOM   1527  C   ALA A 103       5.481 -88.382  50.168  1.00 43.50           C  
ATOM   1528  CB  ALA A 103       6.052 -90.605  51.171  1.00 43.50           C  
ATOM   1529  HB1 ALA A 103       5.162 -90.998  50.679  1.00 43.50           H  
ATOM   1530  HB2 ALA A 103       5.786 -90.283  52.178  1.00 43.50           H  
ATOM   1531  HB3 ALA A 103       6.800 -91.395  51.229  1.00 43.50           H  
ATOM   1532  O   ALA A 103       4.846 -88.400  49.114  1.00 43.50           O  
ATOM   1533  N   THR A 104       5.177 -87.567  51.181  1.00 44.41           N  
ATOM   1534  H   THR A 104       5.719 -87.616  52.032  1.00 44.41           H  
ATOM   1535  CA  THR A 104       4.040 -86.623  51.174  1.00 44.41           C  
ATOM   1536  HA  THR A 104       3.212 -87.053  50.609  1.00 44.41           H  
ATOM   1537  C   THR A 104       4.383 -85.309  50.484  1.00 44.41           C  
ATOM   1538  CB  THR A 104       3.550 -86.328  52.604  1.00 44.41           C  
ATOM   1539  HB  THR A 104       3.057 -85.357  52.633  1.00 44.41           H  
ATOM   1540  O   THR A 104       3.586 -84.807  49.704  1.00 44.41           O  
ATOM   1541  CG2 THR A 104       2.553 -87.381  53.082  1.00 44.41           C  
ATOM   1542 HG21 THR A 104       3.016 -88.367  53.063  1.00 44.41           H  
ATOM   1543 HG22 THR A 104       1.680 -87.377  52.431  1.00 44.41           H  
ATOM   1544 HG23 THR A 104       2.238 -87.146  54.099  1.00 44.41           H  
ATOM   1545  OG1 THR A 104       4.630 -86.338  53.521  1.00 44.41           O  
ATOM   1546  HG1 THR A 104       4.917 -85.429  53.641  1.00 44.41           H  
ATOM   1547  N   GLU A 105       5.589 -84.786  50.723  1.00 42.40           N  
ATOM   1548  H   GLU A 105       6.213 -85.270  51.352  1.00 42.40           H  
ATOM   1549  CA  GLU A 105       6.135 -83.610  50.021  1.00 42.40           C  
ATOM   1550  HA  GLU A 105       5.464 -82.757  50.118  1.00 42.40           H  
ATOM   1551  C   GLU A 105       6.327 -83.886  48.522  1.00 42.40           C  
ATOM   1552  CB  GLU A 105       7.503 -83.259  50.630  1.00 42.40           C  
ATOM   1553  HB2 GLU A 105       8.119 -84.159  50.630  1.00 42.40           H  
ATOM   1554  HB3 GLU A 105       7.986 -82.512  50.000  1.00 42.40           H  
ATOM   1555  O   GLU A 105       6.142 -83.011  47.678  1.00 42.40           O  
ATOM   1556  CG  GLU A 105       7.406 -82.695  52.055  1.00 42.40           C  
ATOM   1557  HG2 GLU A 105       6.819 -81.777  52.026  1.00 42.40           H  
ATOM   1558  HG3 GLU A 105       6.878 -83.411  52.684  1.00 42.40           H  
ATOM   1559  CD  GLU A 105       8.782 -82.415  52.683  1.00 42.40           C  
ATOM   1560  OE1 GLU A 105       8.816 -81.628  53.655  1.00 42.40           O  
ATOM   1561  OE2 GLU A 105       9.773 -83.045  52.246  1.00 42.40           O  
ATOM   1562  N   ARG A 106       6.661 -85.139  48.186  1.00 40.11           N  
ATOM   1563  H   ARG A 106       6.888 -85.766  48.945  1.00 40.11           H  
ATOM   1564  CA  ARG A 106       6.901 -85.622  46.822  1.00 40.11           C  
ATOM   1565  HA  ARG A 106       7.773 -85.111  46.414  1.00 40.11           H  
ATOM   1566  C   ARG A 106       5.748 -85.337  45.868  1.00 40.11           C  
ATOM   1567  CB  ARG A 106       7.197 -87.124  46.923  1.00 40.11           C  
ATOM   1568  HB2 ARG A 106       6.399 -87.580  47.510  1.00 40.11           H  
ATOM   1569  HB3 ARG A 106       8.140 -87.243  47.457  1.00 40.11           H  
ATOM   1570  O   ARG A 106       6.004 -85.058  44.704  1.00 40.11           O  
ATOM   1571  CG  ARG A 106       7.345 -87.903  45.614  1.00 40.11           C  
ATOM   1572  HG2 ARG A 106       8.229 -87.546  45.084  1.00 40.11           H  
ATOM   1573  HG3 ARG A 106       6.471 -87.763  44.978  1.00 40.11           H  
ATOM   1574  CD  ARG A 106       7.503 -89.397  45.925  1.00 40.11           C  
ATOM   1575  HD2 ARG A 106       8.311 -89.523  46.646  1.00 40.11           H  
ATOM   1576  HD3 ARG A 106       7.776 -89.911  45.004  1.00 40.11           H  
ATOM   1577  NE  ARG A 106       6.244 -89.967  46.452  1.00 40.11           N  
ATOM   1578  HE  ARG A 106       5.471 -89.324  46.546  1.00 40.11           H  
ATOM   1579  NH1 ARG A 106       7.022 -92.067  46.920  1.00 40.11           N  
ATOM   1580 HH11 ARG A 106       7.945 -91.746  46.664  1.00 40.11           H  
ATOM   1581 HH12 ARG A 106       6.876 -93.015  47.236  1.00 40.11           H  
ATOM   1582  NH2 ARG A 106       4.857 -91.576  47.246  1.00 40.11           N  
ATOM   1583 HH21 ARG A 106       4.116 -90.890  47.253  1.00 40.11           H  
ATOM   1584 HH22 ARG A 106       4.683 -92.524  47.546  1.00 40.11           H  
ATOM   1585  CZ  ARG A 106       6.047 -91.201  46.866  1.00 40.11           C  
ATOM   1586  N   GLU A 107       4.502 -85.419  46.324  1.00 44.50           N  
ATOM   1587  H   GLU A 107       4.361 -85.550  47.316  1.00 44.50           H  
ATOM   1588  CA  GLU A 107       3.318 -85.308  45.460  1.00 44.50           C  
ATOM   1589  HA  GLU A 107       3.412 -86.030  44.648  1.00 44.50           H  
ATOM   1590  C   GLU A 107       3.206 -83.916  44.815  1.00 44.50           C  
ATOM   1591  CB  GLU A 107       2.087 -85.671  46.310  1.00 44.50           C  
ATOM   1592  HB2 GLU A 107       2.399 -86.385  47.073  1.00 44.50           H  
ATOM   1593  HB3 GLU A 107       1.711 -84.782  46.817  1.00 44.50           H  
ATOM   1594  O   GLU A 107       2.952 -83.788  43.616  1.00 44.50           O  
ATOM   1595  CG  GLU A 107       0.962 -86.338  45.509  1.00 44.50           C  
ATOM   1596  HG2 GLU A 107       0.486 -85.594  44.871  1.00 44.50           H  
ATOM   1597  HG3 GLU A 107       1.402 -87.102  44.868  1.00 44.50           H  
ATOM   1598  CD  GLU A 107      -0.087 -86.999  46.424  1.00 44.50           C  
ATOM   1599  OE1 GLU A 107      -0.678 -88.012  45.983  1.00 44.50           O  
ATOM   1600  OE2 GLU A 107      -0.279 -86.524  47.566  1.00 44.50           O  
ATOM   1601  N   GLU A 108       3.507 -82.876  45.595  1.00 44.77           N  
ATOM   1602  H   GLU A 108       3.756 -83.057  46.557  1.00 44.77           H  
ATOM   1603  CA  GLU A 108       3.549 -81.483  45.144  1.00 44.77           C  
ATOM   1604  HA  GLU A 108       2.620 -81.254  44.621  1.00 44.77           H  
ATOM   1605  C   GLU A 108       4.718 -81.250  44.170  1.00 44.77           C  
ATOM   1606  CB  GLU A 108       3.659 -80.595  46.398  1.00 44.77           C  
ATOM   1607  HB2 GLU A 108       3.144 -81.081  47.226  1.00 44.77           H  
ATOM   1608  HB3 GLU A 108       4.709 -80.484  46.670  1.00 44.77           H  
ATOM   1609  O   GLU A 108       4.581 -80.574  43.144  1.00 44.77           O  
ATOM   1610  CG  GLU A 108       3.014 -79.217  46.207  1.00 44.77           C  
ATOM   1611  HG2 GLU A 108       3.528 -78.697  45.399  1.00 44.77           H  
ATOM   1612  HG3 GLU A 108       1.976 -79.362  45.908  1.00 44.77           H  
ATOM   1613  CD  GLU A 108       3.060 -78.351  47.480  1.00 44.77           C  
ATOM   1614  OE1 GLU A 108       2.228 -77.418  47.564  1.00 44.77           O  
ATOM   1615  OE2 GLU A 108       3.940 -78.588  48.337  1.00 44.77           O  
ATOM   1616  N   LEU A 109       5.865 -81.883  44.453  1.00 39.84           N  
ATOM   1617  H   LEU A 109       5.901 -82.416  45.310  1.00 39.84           H  
ATOM   1618  CA  LEU A 109       7.057 -81.834  43.608  1.00 39.84           C  
ATOM   1619  HA  LEU A 109       7.292 -80.784  43.437  1.00 39.84           H  
ATOM   1620  C   LEU A 109       6.818 -82.491  42.235  1.00 39.84           C  
ATOM   1621  CB  LEU A 109       8.235 -82.501  44.349  1.00 39.84           C  
ATOM   1622  HB2 LEU A 109       8.247 -83.562  44.099  1.00 39.84           H  
ATOM   1623  HB3 LEU A 109       8.092 -82.429  45.427  1.00 39.84           H  
ATOM   1624  O   LEU A 109       7.265 -81.954  41.221  1.00 39.84           O  
ATOM   1625  CG  LEU A 109       9.587 -81.861  43.979  1.00 39.84           C  
ATOM   1626  HG  LEU A 109       9.539 -81.457  42.968  1.00 39.84           H  
ATOM   1627  CD1 LEU A 109       9.927 -80.728  44.953  1.00 39.84           C  
ATOM   1628 HD11 LEU A 109       9.126 -79.989  44.952  1.00 39.84           H  
ATOM   1629 HD12 LEU A 109      10.037 -81.125  45.962  1.00 39.84           H  
ATOM   1630 HD13 LEU A 109      10.860 -80.253  44.653  1.00 39.84           H  
ATOM   1631  CD2 LEU A 109      10.717 -82.886  44.016  1.00 39.84           C  
ATOM   1632 HD21 LEU A 109      11.662 -82.408  43.756  1.00 39.84           H  
ATOM   1633 HD22 LEU A 109      10.519 -83.680  43.297  1.00 39.84           H  
ATOM   1634 HD23 LEU A 109      10.795 -83.317  45.015  1.00 39.84           H  
ATOM   1635  N   VAL A 110       6.078 -83.609  42.185  1.00 40.83           N  
ATOM   1636  H   VAL A 110       5.757 -83.987  43.065  1.00 40.83           H  
ATOM   1637  CA  VAL A 110       5.750 -84.352  40.951  1.00 40.83           C  
ATOM   1638  HA  VAL A 110       6.682 -84.654  40.473  1.00 40.83           H  
ATOM   1639  C   VAL A 110       5.020 -83.463  39.941  1.00 40.83           C  
ATOM   1640  CB  VAL A 110       4.948 -85.636  41.265  1.00 40.83           C  
ATOM   1641  HB  VAL A 110       4.153 -85.399  41.972  1.00 40.83           H  
ATOM   1642  O   VAL A 110       5.459 -83.385  38.796  1.00 40.83           O  
ATOM   1643  CG1 VAL A 110       4.311 -86.280  40.026  1.00 40.83           C  
ATOM   1644 HG11 VAL A 110       3.537 -85.634  39.611  1.00 40.83           H  
ATOM   1645 HG12 VAL A 110       3.838 -87.225  40.295  1.00 40.83           H  
ATOM   1646 HG13 VAL A 110       5.064 -86.462  39.259  1.00 40.83           H  
ATOM   1647  CG2 VAL A 110       5.856 -86.708  41.885  1.00 40.83           C  
ATOM   1648 HG21 VAL A 110       6.530 -87.107  41.127  1.00 40.83           H  
ATOM   1649 HG22 VAL A 110       5.246 -87.516  42.288  1.00 40.83           H  
ATOM   1650 HG23 VAL A 110       6.465 -86.286  42.685  1.00 40.83           H  
ATOM   1651  N   GLN A 111       3.997 -82.702  40.354  1.00 44.45           N  
ATOM   1652  H   GLN A 111       3.694 -82.783  41.314  1.00 44.45           H  
ATOM   1653  CA  GLN A 111       3.285 -81.774  39.451  1.00 44.45           C  
ATOM   1654  HA  GLN A 111       2.841 -82.337  38.630  1.00 44.45           H  
ATOM   1655  C   GLN A 111       4.205 -80.703  38.840  1.00 44.45           C  
ATOM   1656  CB  GLN A 111       2.187 -81.029  40.221  1.00 44.45           C  
ATOM   1657  HB2 GLN A 111       2.601 -80.617  41.142  1.00 44.45           H  
ATOM   1658  HB3 GLN A 111       1.843 -80.198  39.605  1.00 44.45           H  
ATOM   1659  O   GLN A 111       3.958 -80.164  37.755  1.00 44.45           O  
ATOM   1660  CG  GLN A 111       0.966 -81.890  40.550  1.00 44.45           C  
ATOM   1661  HG2 GLN A 111       1.255 -82.686  41.237  1.00 44.45           H  
ATOM   1662  HG3 GLN A 111       0.588 -82.345  39.634  1.00 44.45           H  
ATOM   1663  CD  GLN A 111      -0.155 -81.073  41.190  1.00 44.45           C  
ATOM   1664  NE2 GLN A 111      -1.295 -81.674  41.443  1.00 44.45           N  
ATOM   1665 HE21 GLN A 111      -1.979 -81.121  41.940  1.00 44.45           H  
ATOM   1666 HE22 GLN A 111      -1.380 -82.670  41.300  1.00 44.45           H  
ATOM   1667  OE1 GLN A 111      -0.053 -79.885  41.455  1.00 44.45           O  
ATOM   1668  N   ARG A 112       5.264 -80.330  39.564  1.00 42.32           N  
ATOM   1669  H   ARG A 112       5.411 -80.802  40.444  1.00 42.32           H  
ATOM   1670  CA  ARG A 112       6.266 -79.365  39.106  1.00 42.32           C  
ATOM   1671  HA  ARG A 112       5.758 -78.566  38.567  1.00 42.32           H  
ATOM   1672  C   ARG A 112       7.233 -80.009  38.110  1.00 42.32           C  
ATOM   1673  CB  ARG A 112       6.957 -78.777  40.345  1.00 42.32           C  
ATOM   1674  HB2 ARG A 112       7.772 -79.428  40.662  1.00 42.32           H  
ATOM   1675  HB3 ARG A 112       6.235 -78.721  41.159  1.00 42.32           H  
ATOM   1676  O   ARG A 112       7.522 -79.396  37.084  1.00 42.32           O  
ATOM   1677  CG  ARG A 112       7.493 -77.365  40.096  1.00 42.32           C  
ATOM   1678  HG2 ARG A 112       8.285 -77.400  39.347  1.00 42.32           H  
ATOM   1679  HG3 ARG A 112       6.685 -76.724  39.742  1.00 42.32           H  
ATOM   1680  CD  ARG A 112       8.045 -76.804  41.411  1.00 42.32           C  
ATOM   1681  HD2 ARG A 112       7.250 -76.812  42.157  1.00 42.32           H  
ATOM   1682  HD3 ARG A 112       8.850 -77.454  41.754  1.00 42.32           H  
ATOM   1683  NE  ARG A 112       8.553 -75.429  41.249  1.00 42.32           N  
ATOM   1684  HE  ARG A 112       8.497 -75.024  40.325  1.00 42.32           H  
ATOM   1685  NH1 ARG A 112       9.281 -75.154  43.409  1.00 42.32           N  
ATOM   1686 HH11 ARG A 112       8.949 -76.081  43.633  1.00 42.32           H  
ATOM   1687 HH12 ARG A 112       9.712 -74.591  44.129  1.00 42.32           H  
ATOM   1688  NH2 ARG A 112       9.552 -73.500  41.935  1.00 42.32           N  
ATOM   1689 HH21 ARG A 112       9.481 -73.122  41.001  1.00 42.32           H  
ATOM   1690 HH22 ARG A 112      10.005 -72.962  42.660  1.00 42.32           H  
ATOM   1691  CZ  ARG A 112       9.123 -74.703  42.195  1.00 42.32           C  
ATOM   1692  N   LEU A 113       7.661 -81.240  38.388  1.00 35.57           N  
ATOM   1693  H   LEU A 113       7.341 -81.653  39.253  1.00 35.57           H  
ATOM   1694  CA  LEU A 113       8.605 -82.019  37.586  1.00 35.57           C  
ATOM   1695  HA  LEU A 113       9.453 -81.376  37.350  1.00 35.57           H  
ATOM   1696  C   LEU A 113       8.008 -82.510  36.254  1.00 35.57           C  
ATOM   1697  CB  LEU A 113       9.086 -83.214  38.435  1.00 35.57           C  
ATOM   1698  HB2 LEU A 113       8.547 -84.106  38.115  1.00 35.57           H  
ATOM   1699  HB3 LEU A 113       8.831 -83.070  39.485  1.00 35.57           H  
ATOM   1700  O   LEU A 113       8.682 -82.473  35.227  1.00 35.57           O  
ATOM   1701  CG  LEU A 113      10.604 -83.446  38.327  1.00 35.57           C  
ATOM   1702  HG  LEU A 113      10.998 -82.963  37.433  1.00 35.57           H  
ATOM   1703  CD1 LEU A 113      11.327 -82.895  39.558  1.00 35.57           C  
ATOM   1704 HD11 LEU A 113      12.401 -83.043  39.448  1.00 35.57           H  
ATOM   1705 HD12 LEU A 113      10.986 -83.408  40.458  1.00 35.57           H  
ATOM   1706 HD13 LEU A 113      11.125 -81.828  39.653  1.00 35.57           H  
ATOM   1707  CD2 LEU A 113      10.893 -84.935  38.220  1.00 35.57           C  
ATOM   1708 HD21 LEU A 113      11.966 -85.089  38.103  1.00 35.57           H  
ATOM   1709 HD22 LEU A 113      10.394 -85.327  37.334  1.00 35.57           H  
ATOM   1710 HD23 LEU A 113      10.527 -85.460  39.102  1.00 35.57           H  
ATOM   1711  N   GLU A 114       6.734 -82.916  36.240  1.00 39.04           N  
ATOM   1712  H   GLU A 114       6.250 -82.987  37.124  1.00 39.04           H  
ATOM   1713  CA  GLU A 114       6.029 -83.413  35.044  1.00 39.04           C  
ATOM   1714  HA  GLU A 114       6.508 -84.328  34.694  1.00 39.04           H  
ATOM   1715  C   GLU A 114       6.056 -82.419  33.872  1.00 39.04           C  
ATOM   1716  CB  GLU A 114       4.565 -83.727  35.395  1.00 39.04           C  
ATOM   1717  HB2 GLU A 114       3.978 -83.733  34.477  1.00 39.04           H  
ATOM   1718  HB3 GLU A 114       4.179 -82.936  36.039  1.00 39.04           H  
ATOM   1719  O   GLU A 114       6.201 -82.826  32.719  1.00 39.04           O  
ATOM   1720  CG  GLU A 114       4.387 -85.098  36.065  1.00 39.04           C  
ATOM   1721  HG2 GLU A 114       4.984 -85.141  36.976  1.00 39.04           H  
ATOM   1722  HG3 GLU A 114       4.771 -85.859  35.385  1.00 39.04           H  
ATOM   1723  CD  GLU A 114       2.917 -85.404  36.398  1.00 39.04           C  
ATOM   1724  OE1 GLU A 114       2.578 -86.609  36.440  1.00 39.04           O  
ATOM   1725  OE2 GLU A 114       2.136 -84.443  36.597  1.00 39.04           O  
ATOM   1726  N   ARG A 115       5.985 -81.108  34.157  1.00 40.73           N  
ATOM   1727  H   ARG A 115       5.894 -80.857  35.131  1.00 40.73           H  
ATOM   1728  CA  ARG A 115       6.117 -80.050  33.137  1.00 40.73           C  
ATOM   1729  HA  ARG A 115       5.415 -80.251  32.328  1.00 40.73           H  
ATOM   1730  C   ARG A 115       7.491 -80.037  32.465  1.00 40.73           C  
ATOM   1731  CB  ARG A 115       5.825 -78.671  33.751  1.00 40.73           C  
ATOM   1732  HB2 ARG A 115       6.337 -77.907  33.166  1.00 40.73           H  
ATOM   1733  HB3 ARG A 115       6.208 -78.628  34.771  1.00 40.73           H  
ATOM   1734  O   ARG A 115       7.566 -79.732  31.280  1.00 40.73           O  
ATOM   1735  CG  ARG A 115       4.326 -78.350  33.724  1.00 40.73           C  
ATOM   1736  HG2 ARG A 115       3.988 -78.370  32.688  1.00 40.73           H  
ATOM   1737  HG3 ARG A 115       3.772 -79.106  34.280  1.00 40.73           H  
ATOM   1738  CD  ARG A 115       4.035 -76.960  34.301  1.00 40.73           C  
ATOM   1739  HD2 ARG A 115       3.039 -76.672  33.965  1.00 40.73           H  
ATOM   1740  HD3 ARG A 115       4.753 -76.241  33.906  1.00 40.73           H  
ATOM   1741  NE  ARG A 115       4.092 -76.983  35.774  1.00 40.73           N  
ATOM   1742  HE  ARG A 115       4.761 -77.621  36.181  1.00 40.73           H  
ATOM   1743  NH1 ARG A 115       2.303 -75.602  36.206  1.00 40.73           N  
ATOM   1744 HH11 ARG A 115       1.647 -75.207  36.865  1.00 40.73           H  
ATOM   1745 HH12 ARG A 115       2.239 -75.390  35.220  1.00 40.73           H  
ATOM   1746  NH2 ARG A 115       3.307 -76.680  37.881  1.00 40.73           N  
ATOM   1747 HH21 ARG A 115       2.617 -76.307  38.517  1.00 40.73           H  
ATOM   1748 HH22 ARG A 115       3.841 -77.487  38.172  1.00 40.73           H  
ATOM   1749  CZ  ARG A 115       3.241 -76.414  36.608  1.00 40.73           C  
ATOM   1750  N   MET A 116       8.555 -80.349  33.206  1.00 32.73           N  
ATOM   1751  H   MET A 116       8.395 -80.683  34.146  1.00 32.73           H  
ATOM   1752  CA  MET A 116       9.933 -80.365  32.699  1.00 32.73           C  
ATOM   1753  HA  MET A 116      10.083 -79.520  32.027  1.00 32.73           H  
ATOM   1754  C   MET A 116      10.229 -81.639  31.894  1.00 32.73           C  
ATOM   1755  CB  MET A 116      10.928 -80.242  33.867  1.00 32.73           C  
ATOM   1756  HB2 MET A 116      11.935 -80.368  33.470  1.00 32.73           H  
ATOM   1757  HB3 MET A 116      10.751 -81.039  34.589  1.00 32.73           H  
ATOM   1758  O   MET A 116      10.822 -81.572  30.820  1.00 32.73           O  
ATOM   1759  CG  MET A 116      10.858 -78.890  34.589  1.00 32.73           C  
ATOM   1760  HG2 MET A 116      11.133 -78.102  33.887  1.00 32.73           H  
ATOM   1761  HG3 MET A 116       9.830 -78.717  34.906  1.00 32.73           H  
ATOM   1762  SD  MET A 116      11.914 -78.753  36.062  1.00 32.73           S  
ATOM   1763  CE  MET A 116      13.570 -78.937  35.335  1.00 32.73           C  
ATOM   1764  HE1 MET A 116      13.714 -78.196  34.549  1.00 32.73           H  
ATOM   1765  HE2 MET A 116      13.686 -79.938  34.919  1.00 32.73           H  
ATOM   1766  HE3 MET A 116      14.324 -78.791  36.108  1.00 32.73           H  
ATOM   1767  N   LEU A 117       9.776 -82.796  32.392  1.00 33.07           N  
ATOM   1768  H   LEU A 117       9.296 -82.757  33.280  1.00 33.07           H  
ATOM   1769  CA  LEU A 117      10.083 -84.131  31.855  1.00 33.07           C  
ATOM   1770  HA  LEU A 117      11.166 -84.248  31.803  1.00 33.07           H  
ATOM   1771  C   LEU A 117       9.552 -84.406  30.439  1.00 33.07           C  
ATOM   1772  CB  LEU A 117       9.495 -85.180  32.817  1.00 33.07           C  
ATOM   1773  HB2 LEU A 117       9.324 -86.107  32.269  1.00 33.07           H  
ATOM   1774  HB3 LEU A 117       8.522 -84.830  33.161  1.00 33.07           H  
ATOM   1775  O   LEU A 117      10.038 -85.319  29.774  1.00 33.07           O  
ATOM   1776  CG  LEU A 117      10.376 -85.520  34.029  1.00 33.07           C  
ATOM   1777  HG  LEU A 117      10.698 -84.608  34.532  1.00 33.07           H  
ATOM   1778  CD1 LEU A 117       9.536 -86.356  34.997  1.00 33.07           C  
ATOM   1779 HD11 LEU A 117      10.175 -86.787  35.767  1.00 33.07           H  
ATOM   1780 HD12 LEU A 117       8.773 -85.730  35.459  1.00 33.07           H  
ATOM   1781 HD13 LEU A 117       9.058 -87.177  34.463  1.00 33.07           H  
ATOM   1782  CD2 LEU A 117      11.599 -86.348  33.630  1.00 33.07           C  
ATOM   1783 HD21 LEU A 117      11.298 -87.271  33.134  1.00 33.07           H  
ATOM   1784 HD22 LEU A 117      12.186 -86.598  34.513  1.00 33.07           H  
ATOM   1785 HD23 LEU A 117      12.247 -85.785  32.958  1.00 33.07           H  
ATOM   1786  N   ALA A 118       8.558 -83.655  29.957  1.00 35.41           N  
ATOM   1787  H   ALA A 118       8.184 -82.924  30.546  1.00 35.41           H  
ATOM   1788  CA  ALA A 118       7.932 -83.911  28.658  1.00 35.41           C  
ATOM   1789  HA  ALA A 118       7.467 -84.897  28.695  1.00 35.41           H  
ATOM   1790  C   ALA A 118       8.929 -83.928  27.477  1.00 35.41           C  
ATOM   1791  CB  ALA A 118       6.830 -82.865  28.449  1.00 35.41           C  
ATOM   1792  HB1 ALA A 118       6.110 -82.917  29.266  1.00 35.41           H  
ATOM   1793  HB2 ALA A 118       6.317 -83.055  27.507  1.00 35.41           H  
ATOM   1794  HB3 ALA A 118       7.266 -81.866  28.422  1.00 35.41           H  
ATOM   1795  O   ALA A 118       8.688 -84.632  26.495  1.00 35.41           O  
ATOM   1796  N   ALA A 119      10.041 -83.188  27.577  1.00 28.39           N  
ATOM   1797  H   ALA A 119      10.192 -82.670  28.430  1.00 28.39           H  
ATOM   1798  CA  ALA A 119      11.017 -83.030  26.499  1.00 28.39           C  
ATOM   1799  HA  ALA A 119      10.479 -82.964  25.553  1.00 28.39           H  
ATOM   1800  C   ALA A 119      12.016 -84.200  26.359  1.00 28.39           C  
ATOM   1801  CB  ALA A 119      11.741 -81.696  26.717  1.00 28.39           C  
ATOM   1802  HB1 ALA A 119      12.286 -81.713  27.661  1.00 28.39           H  
ATOM   1803  HB2 ALA A 119      12.447 -81.526  25.905  1.00 28.39           H  
ATOM   1804  HB3 ALA A 119      11.020 -80.878  26.734  1.00 28.39           H  
ATOM   1805  O   ALA A 119      12.265 -84.654  25.244  1.00 28.39           O  
ATOM   1806  N   LEU A 120      12.580 -84.713  27.461  1.00 27.08           N  
ATOM   1807  H   LEU A 120      12.266 -84.367  28.357  1.00 27.08           H  
ATOM   1808  CA  LEU A 120      13.765 -85.600  27.466  1.00 27.08           C  
ATOM   1809  HA  LEU A 120      14.430 -85.274  26.667  1.00 27.08           H  
ATOM   1810  C   LEU A 120      13.471 -87.082  27.153  1.00 27.08           C  
ATOM   1811  CB  LEU A 120      14.519 -85.442  28.802  1.00 27.08           C  
ATOM   1812  HB2 LEU A 120      15.233 -86.255  28.934  1.00 27.08           H  
ATOM   1813  HB3 LEU A 120      13.795 -85.529  29.612  1.00 27.08           H  
ATOM   1814  O   LEU A 120      14.241 -87.977  27.484  1.00 27.08           O  
ATOM   1815  CG  LEU A 120      15.304 -84.129  28.944  1.00 27.08           C  
ATOM   1816  HG  LEU A 120      14.672 -83.295  28.640  1.00 27.08           H  
ATOM   1817  CD1 LEU A 120      15.672 -83.936  30.412  1.00 27.08           C  
ATOM   1818 HD11 LEU A 120      16.115 -82.952  30.561  1.00 27.08           H  
ATOM   1819 HD12 LEU A 120      16.377 -84.706  30.725  1.00 27.08           H  
ATOM   1820 HD13 LEU A 120      14.783 -84.010  31.039  1.00 27.08           H  
ATOM   1821  CD2 LEU A 120      16.582 -84.127  28.099  1.00 27.08           C  
ATOM   1822 HD21 LEU A 120      17.129 -83.198  28.261  1.00 27.08           H  
ATOM   1823 HD22 LEU A 120      16.345 -84.214  27.038  1.00 27.08           H  
ATOM   1824 HD23 LEU A 120      17.222 -84.958  28.394  1.00 27.08           H  
ATOM   1825  N   ARG A 121      12.381 -87.383  26.444  1.00 29.56           N  
ATOM   1826  H   ARG A 121      11.847 -86.598  26.097  1.00 29.56           H  
ATOM   1827  CA  ARG A 121      11.907 -88.759  26.200  1.00 29.56           C  
ATOM   1828  HA  ARG A 121      11.835 -89.232  27.179  1.00 29.56           H  
ATOM   1829  C   ARG A 121      12.783 -89.751  25.402  1.00 29.56           C  
ATOM   1830  CB  ARG A 121      10.508 -88.692  25.567  1.00 29.56           C  
ATOM   1831  HB2 ARG A 121      10.398 -89.476  24.818  1.00 29.56           H  
ATOM   1832  HB3 ARG A 121      10.368 -87.735  25.062  1.00 29.56           H  
ATOM   1833  O   ARG A 121      12.440 -90.932  25.495  1.00 29.56           O  
ATOM   1834  CG  ARG A 121       9.423 -88.890  26.625  1.00 29.56           C  
ATOM   1835  HG2 ARG A 121       9.491 -88.095  27.369  1.00 29.56           H  
ATOM   1836  HG3 ARG A 121       9.559 -89.855  27.113  1.00 29.56           H  
ATOM   1837  CD  ARG A 121       8.054 -88.848  25.949  1.00 29.56           C  
ATOM   1838  HD2 ARG A 121       7.947 -87.880  25.459  1.00 29.56           H  
ATOM   1839  HD3 ARG A 121       8.004 -89.637  25.199  1.00 29.56           H  
ATOM   1840  NE  ARG A 121       6.972 -89.027  26.930  1.00 29.56           N  
ATOM   1841  HE  ARG A 121       7.258 -89.226  27.879  1.00 29.56           H  
ATOM   1842  NH1 ARG A 121       5.236 -88.548  25.514  1.00 29.56           N  
ATOM   1843 HH11 ARG A 121       5.914 -88.380  24.784  1.00 29.56           H  
ATOM   1844 HH12 ARG A 121       4.254 -88.370  25.358  1.00 29.56           H  
ATOM   1845  NH2 ARG A 121       4.820 -88.998  27.664  1.00 29.56           N  
ATOM   1846 HH21 ARG A 121       3.839 -88.827  27.500  1.00 29.56           H  
ATOM   1847 HH22 ARG A 121       5.147 -89.185  28.601  1.00 29.56           H  
ATOM   1848  CZ  ARG A 121       5.685 -88.860  26.699  1.00 29.56           C  
ATOM   1849  N   PRO A 122      13.810 -89.405  24.594  1.00 29.70           N  
ATOM   1850  CA  PRO A 122      14.318 -90.317  23.549  1.00 29.70           C  
ATOM   1851  HA  PRO A 122      13.454 -90.699  23.004  1.00 29.70           H  
ATOM   1852  C   PRO A 122      15.100 -91.580  23.998  1.00 29.70           C  
ATOM   1853  CB  PRO A 122      15.107 -89.428  22.572  1.00 29.70           C  
ATOM   1854  HB2 PRO A 122      16.002 -89.911  22.179  1.00 29.70           H  
ATOM   1855  HB3 PRO A 122      14.456 -89.139  21.747  1.00 29.70           H  
ATOM   1856  O   PRO A 122      15.755 -92.203  23.172  1.00 29.70           O  
ATOM   1857  CG  PRO A 122      15.475 -88.189  23.371  1.00 29.70           C  
ATOM   1858  HG2 PRO A 122      16.403 -88.369  23.914  1.00 29.70           H  
ATOM   1859  HG3 PRO A 122      15.566 -87.306  22.739  1.00 29.70           H  
ATOM   1860  CD  PRO A 122      14.335 -88.062  24.357  1.00 29.70           C  
ATOM   1861  HD2 PRO A 122      14.781 -87.610  25.242  1.00 29.70           H  
ATOM   1862  HD3 PRO A 122      13.555 -87.424  23.940  1.00 29.70           H  
ATOM   1863  N   VAL A 123      15.018 -91.992  25.267  1.00 25.30           N  
ATOM   1864  H   VAL A 123      14.326 -91.516  25.827  1.00 25.30           H  
ATOM   1865  CA  VAL A 123      16.076 -92.694  26.025  1.00 25.30           C  
ATOM   1866  HA  VAL A 123      16.946 -92.039  25.970  1.00 25.30           H  
ATOM   1867  C   VAL A 123      16.589 -94.057  25.489  1.00 25.30           C  
ATOM   1868  CB  VAL A 123      15.711 -92.776  27.528  1.00 25.30           C  
ATOM   1869  HB  VAL A 123      14.975 -93.566  27.677  1.00 25.30           H  
ATOM   1870  O   VAL A 123      17.645 -94.112  24.871  1.00 25.30           O  
ATOM   1871  CG1 VAL A 123      16.949 -93.096  28.374  1.00 25.30           C  
ATOM   1872 HG11 VAL A 123      17.472 -93.981  28.009  1.00 25.30           H  
ATOM   1873 HG12 VAL A 123      16.659 -93.261  29.411  1.00 25.30           H  
ATOM   1874 HG13 VAL A 123      17.643 -92.256  28.342  1.00 25.30           H  
ATOM   1875  CG2 VAL A 123      15.107 -91.478  28.086  1.00 25.30           C  
ATOM   1876 HG21 VAL A 123      15.753 -90.630  27.859  1.00 25.30           H  
ATOM   1877 HG22 VAL A 123      14.115 -91.298  27.671  1.00 25.30           H  
ATOM   1878 HG23 VAL A 123      15.005 -91.545  29.169  1.00 25.30           H  
ATOM   1879  N   ALA A 124      15.980 -95.195  25.872  1.00 23.28           N  
ATOM   1880  H   ALA A 124      15.087 -95.080  26.328  1.00 23.28           H  
ATOM   1881  CA  ALA A 124      16.784 -96.361  26.306  1.00 23.28           C  
ATOM   1882  HA  ALA A 124      17.821 -96.046  26.417  1.00 23.28           H  
ATOM   1883  C   ALA A 124      16.820 -97.618  25.405  1.00 23.28           C  
ATOM   1884  CB  ALA A 124      16.280 -96.766  27.701  1.00 23.28           C  
ATOM   1885  HB1 ALA A 124      15.257 -97.138  27.638  1.00 23.28           H  
ATOM   1886  HB2 ALA A 124      16.918 -97.551  28.107  1.00 23.28           H  
ATOM   1887  HB3 ALA A 124      16.310 -95.917  28.384  1.00 23.28           H  
ATOM   1888  O   ALA A 124      17.633 -98.505  25.646  1.00 23.28           O  
ATOM   1889  N   GLN A 125      15.921 -97.779  24.431  1.00 28.11           N  
ATOM   1890  H   GLN A 125      15.351 -96.981  24.190  1.00 28.11           H  
ATOM   1891  CA  GLN A 125      15.536 -99.104  23.889  1.00 28.11           C  
ATOM   1892  HA  GLN A 125      15.359 -99.757  24.744  1.00 28.11           H  
ATOM   1893  C   GLN A 125      16.582 -99.874  23.046  1.00 28.11           C  
ATOM   1894  CB  GLN A 125      14.206 -98.966  23.120  1.00 28.11           C  
ATOM   1895  HB2 GLN A 125      14.109 -99.754  22.373  1.00 28.11           H  
ATOM   1896  HB3 GLN A 125      14.185 -98.013  22.591  1.00 28.11           H  
ATOM   1897  O   GLN A 125      16.236-100.876  22.427  1.00 28.11           O  
ATOM   1898  CG  GLN A 125      12.988 -99.081  24.042  1.00 28.11           C  
ATOM   1899  HG2 GLN A 125      13.048-100.019  24.594  1.00 28.11           H  
ATOM   1900  HG3 GLN A 125      12.986 -98.257  24.756  1.00 28.11           H  
ATOM   1901  CD  GLN A 125      11.674 -99.063  23.265  1.00 28.11           C  
ATOM   1902  NE2 GLN A 125      10.583 -99.475  23.872  1.00 28.11           N  
ATOM   1903 HE21 GLN A 125      10.614 -99.804  24.826  1.00 28.11           H  
ATOM   1904 HE22 GLN A 125       9.742 -99.438  23.314  1.00 28.11           H  
ATOM   1905  OE1 GLN A 125      11.580 -98.677  22.114  1.00 28.11           O  
ATOM   1906  N   ALA A 126      17.848 -99.467  23.005  1.00 23.74           N  
ATOM   1907  H   ALA A 126      18.129 -98.743  23.651  1.00 23.74           H  
ATOM   1908  CA  ALA A 126      18.814 -99.895  21.989  1.00 23.74           C  
ATOM   1909  HA  ALA A 126      18.318 -99.834  21.020  1.00 23.74           H  
ATOM   1910  C   ALA A 126      19.341-101.351  22.095  1.00 23.74           C  
ATOM   1911  CB  ALA A 126      19.953 -98.865  21.988  1.00 23.74           C  
ATOM   1912  HB1 ALA A 126      19.550 -97.860  21.860  1.00 23.74           H  
ATOM   1913  HB2 ALA A 126      20.502 -98.917  22.928  1.00 23.74           H  
ATOM   1914  HB3 ALA A 126      20.639 -99.071  21.167  1.00 23.74           H  
ATOM   1915  O   ALA A 126      20.365-101.657  21.491  1.00 23.74           O  
ATOM   1916  N   ALA A 127      18.707-102.231  22.877  1.00 23.84           N  
ATOM   1917  H   ALA A 127      17.791-101.975  23.218  1.00 23.84           H  
ATOM   1918  CA  ALA A 127      19.277-103.520  23.278  1.00 23.84           C  
ATOM   1919  HA  ALA A 127      20.215-103.298  23.786  1.00 23.84           H  
ATOM   1920  C   ALA A 127      19.632-104.482  22.118  1.00 23.84           C  
ATOM   1921  CB  ALA A 127      18.351-104.183  24.306  1.00 23.84           C  
ATOM   1922  HB1 ALA A 127      18.803-105.104  24.673  1.00 23.84           H  
ATOM   1923  HB2 ALA A 127      17.395-104.419  23.837  1.00 23.84           H  
ATOM   1924  HB3 ALA A 127      18.187-103.509  25.146  1.00 23.84           H  
ATOM   1925  O   ALA A 127      19.063-104.441  21.026  1.00 23.84           O  
ATOM   1926  N   ASP A 128      20.579-105.375  22.430  1.00 24.53           N  
ATOM   1927  H   ASP A 128      20.925-105.344  23.378  1.00 24.53           H  
ATOM   1928  CA  ASP A 128      21.351-106.248  21.535  1.00 24.53           C  
ATOM   1929  HA  ASP A 128      21.873-105.609  20.823  1.00 24.53           H  
ATOM   1930  C   ASP A 128      20.513-107.253  20.728  1.00 24.53           C  
ATOM   1931  CB  ASP A 128      22.385-107.023  22.388  1.00 24.53           C  
ATOM   1932  HB2 ASP A 128      22.406-108.065  22.071  1.00 24.53           H  
ATOM   1933  HB3 ASP A 128      22.081-107.022  23.435  1.00 24.53           H  
ATOM   1934  O   ASP A 128      19.836-108.115  21.286  1.00 24.53           O  
ATOM   1935  CG  ASP A 128      23.820-106.507  22.272  1.00 24.53           C  
ATOM   1936  OD1 ASP A 128      24.167-105.987  21.187  1.00 24.53           O  
ATOM   1937  OD2 ASP A 128      24.572-106.701  23.251  1.00 24.53           O  
ATOM   1938  N   ALA A 129      20.598-107.184  19.397  1.00 23.54           N  
ATOM   1939  H   ALA A 129      21.146-106.430  19.009  1.00 23.54           H  
ATOM   1940  CA  ALA A 129      19.749-107.983  18.514  1.00 23.54           C  
ATOM   1941  HA  ALA A 129      18.813-108.175  19.039  1.00 23.54           H  
ATOM   1942  C   ALA A 129      20.300-109.371  18.121  1.00 23.54           C  
ATOM   1943  CB  ALA A 129      19.393-107.142  17.279  1.00 23.54           C  
ATOM   1944  HB1 ALA A 129      18.894-106.228  17.597  1.00 23.54           H  
ATOM   1945  HB2 ALA A 129      18.717-107.705  16.636  1.00 23.54           H  
ATOM   1946  HB3 ALA A 129      20.293-106.880  16.722  1.00 23.54           H  
ATOM   1947  O   ALA A 129      19.639-110.378  18.346  1.00 23.54           O  
ATOM   1948  N   SER A 130      21.388-109.426  17.340  1.00 22.41           N  
ATOM   1949  H   SER A 130      21.971-108.602  17.311  1.00 22.41           H  
ATOM   1950  CA  SER A 130      21.370-110.317  16.160  1.00 22.41           C  
ATOM   1951  HA  SER A 130      20.317-110.526  15.972  1.00 22.41           H  
ATOM   1952  C   SER A 130      21.959-111.734  16.299  1.00 22.41           C  
ATOM   1953  CB  SER A 130      21.804-109.584  14.885  1.00 22.41           C  
ATOM   1954  HB2 SER A 130      21.197-108.688  14.757  1.00 22.41           H  
ATOM   1955  HB3 SER A 130      21.635-110.237  14.028  1.00 22.41           H  
ATOM   1956  O   SER A 130      21.247-112.651  16.692  1.00 22.41           O  
ATOM   1957  OG  SER A 130      23.173-109.223  14.926  1.00 22.41           O  
ATOM   1958  HG  SER A 130      23.264-108.380  15.376  1.00 22.41           H  
ATOM   1959  N   GLY A 131      23.157-111.991  15.755  1.00 21.36           N  
ATOM   1960  H   GLY A 131      23.685-111.184  15.455  1.00 21.36           H  
ATOM   1961  CA  GLY A 131      23.322-113.240  14.991  1.00 21.36           C  
ATOM   1962  HA2 GLY A 131      23.373-112.964  13.938  1.00 21.36           H  
ATOM   1963  HA3 GLY A 131      22.439-113.871  15.096  1.00 21.36           H  
ATOM   1964  C   GLY A 131      24.519-114.154  15.249  1.00 21.36           C  
ATOM   1965  O   GLY A 131      24.512-115.262  14.720  1.00 21.36           O  
ATOM   1966  N   THR A 132      25.586-113.717  15.920  1.00 21.15           N  
ATOM   1967  H   THR A 132      25.527-112.871  16.468  1.00 21.15           H  
ATOM   1968  CA  THR A 132      26.925-114.303  15.688  1.00 21.15           C  
ATOM   1969  HA  THR A 132      26.949-114.623  14.646  1.00 21.15           H  
ATOM   1970  C   THR A 132      27.242-115.571  16.493  1.00 21.15           C  
ATOM   1971  CB  THR A 132      28.035-113.254  15.830  1.00 21.15           C  
ATOM   1972  HB  THR A 132      29.008-113.743  15.783  1.00 21.15           H  
ATOM   1973  O   THR A 132      26.651-115.854  17.528  1.00 21.15           O  
ATOM   1974  CG2 THR A 132      27.967-112.208  14.717  1.00 21.15           C  
ATOM   1975 HG21 THR A 132      28.034-112.697  13.745  1.00 21.15           H  
ATOM   1976 HG22 THR A 132      28.799-111.511  14.817  1.00 21.15           H  
ATOM   1977 HG23 THR A 132      27.031-111.654  14.776  1.00 21.15           H  
ATOM   1978  OG1 THR A 132      27.914-112.582  17.054  1.00 21.15           O  
ATOM   1979  HG1 THR A 132      28.518-111.835  17.073  1.00 21.15           H  
ATOM   1980  N   GLY A 133      28.191-116.369  15.983  1.00 20.18           N  
ATOM   1981  H   GLY A 133      28.658-116.062  15.142  1.00 20.18           H  
ATOM   1982  CA  GLY A 133      28.349-117.787  16.344  1.00 20.18           C  
ATOM   1983  HA2 GLY A 133      28.435-118.370  15.426  1.00 20.18           H  
ATOM   1984  HA3 GLY A 133      27.445-118.124  16.851  1.00 20.18           H  
ATOM   1985  C   GLY A 133      29.526-118.175  17.243  1.00 20.18           C  
ATOM   1986  O   GLY A 133      29.936-119.329  17.198  1.00 20.18           O  
ATOM   1987  N   ALA A 134      30.138-117.232  17.959  1.00 20.18           N  
ATOM   1988  H   ALA A 134      29.678-116.337  18.049  1.00 20.18           H  
ATOM   1989  CA  ALA A 134      31.415-117.439  18.662  1.00 20.18           C  
ATOM   1990  HA  ALA A 134      32.014-118.154  18.097  1.00 20.18           H  
ATOM   1991  C   ALA A 134      31.190-118.050  20.078  1.00 20.18           C  
ATOM   1992  CB  ALA A 134      32.130-116.082  18.610  1.00 20.18           C  
ATOM   1993  HB1 ALA A 134      33.207-116.243  18.649  1.00 20.18           H  
ATOM   1994  HB2 ALA A 134      31.930-115.585  17.661  1.00 20.18           H  
ATOM   1995  HB3 ALA A 134      31.788-115.442  19.423  1.00 20.18           H  
ATOM   1996  O   ALA A 134      30.094-118.507  20.367  1.00 20.18           O  
ATOM   1997  N   ASN A 135      32.093-118.108  21.064  1.00 19.15           N  
ATOM   1998  H   ASN A 135      31.668-118.466  21.907  1.00 19.15           H  
ATOM   1999  CA  ASN A 135      33.558-118.122  21.076  1.00 19.15           C  
ATOM   2000  HA  ASN A 135      33.898-118.502  20.113  1.00 19.15           H  
ATOM   2001  C   ASN A 135      34.104-119.108  22.151  1.00 19.15           C  
ATOM   2002  CB  ASN A 135      34.168-116.708  21.283  1.00 19.15           C  
ATOM   2003  HB2 ASN A 135      34.024-116.353  22.304  1.00 19.15           H  
ATOM   2004  HB3 ASN A 135      33.676-115.960  20.662  1.00 19.15           H  
ATOM   2005  O   ASN A 135      34.689-120.115  21.767  1.00 19.15           O  
ATOM   2006  CG  ASN A 135      35.656-116.655  20.982  1.00 19.15           C  
ATOM   2007  ND2 ASN A 135      36.290-115.537  21.245  1.00 19.15           N  
ATOM   2008 HD21 ASN A 135      37.278-115.534  21.036  1.00 19.15           H  
ATOM   2009 HD22 ASN A 135      35.807-114.743  21.640  1.00 19.15           H  
ATOM   2010  OD1 ASN A 135      36.271-117.584  20.497  1.00 19.15           O  
ATOM   2011  N   PRO A 136      34.018-118.820  23.472  1.00 20.86           N  
ATOM   2012  CA  PRO A 136      35.224-118.895  24.306  1.00 20.86           C  
ATOM   2013  HA  PRO A 136      36.091-119.148  23.696  1.00 20.86           H  
ATOM   2014  C   PRO A 136      35.156-119.949  25.439  1.00 20.86           C  
ATOM   2015  CB  PRO A 136      35.387-117.446  24.785  1.00 20.86           C  
ATOM   2016  HB2 PRO A 136      36.003-117.334  25.677  1.00 20.86           H  
ATOM   2017  HB3 PRO A 136      35.823-116.856  23.979  1.00 20.86           H  
ATOM   2018  O   PRO A 136      34.491-120.966  25.306  1.00 20.86           O  
ATOM   2019  CG  PRO A 136      33.948-116.987  25.020  1.00 20.86           C  
ATOM   2020  HG2 PRO A 136      33.677-117.131  26.066  1.00 20.86           H  
ATOM   2021  HG3 PRO A 136      33.823-115.940  24.741  1.00 20.86           H  
ATOM   2022  CD  PRO A 136      33.094-117.908  24.141  1.00 20.86           C  
ATOM   2023  HD2 PRO A 136      32.490-117.319  23.450  1.00 20.86           H  
ATOM   2024  HD3 PRO A 136      32.424-118.489  24.775  1.00 20.86           H  
ATOM   2025  N   SER A 137      35.891-119.732  26.538  1.00 19.43           N  
ATOM   2026  H   SER A 137      36.058-118.763  26.768  1.00 19.43           H  
ATOM   2027  CA  SER A 137      37.080-120.535  26.861  1.00 19.43           C  
ATOM   2028  HA  SER A 137      37.253-121.254  26.060  1.00 19.43           H  
ATOM   2029  C   SER A 137      37.114-121.332  28.177  1.00 19.43           C  
ATOM   2030  CB  SER A 137      38.273-119.565  26.909  1.00 19.43           C  
ATOM   2031  HB2 SER A 137      38.496-119.223  25.898  1.00 19.43           H  
ATOM   2032  HB3 SER A 137      39.148-120.081  27.303  1.00 19.43           H  
ATOM   2033  O   SER A 137      37.530-122.483  28.147  1.00 19.43           O  
ATOM   2034  OG  SER A 137      37.962-118.435  27.721  1.00 19.43           O  
ATOM   2035  HG  SER A 137      38.771-118.115  28.127  1.00 19.43           H  
ATOM   2036  N   GLY A 138      36.902-120.676  29.323  1.00 18.56           N  
ATOM   2037  H   GLY A 138      36.461-119.771  29.250  1.00 18.56           H  
ATOM   2038  CA  GLY A 138      37.772-120.877  30.500  1.00 18.56           C  
ATOM   2039  HA2 GLY A 138      37.746-119.974  31.111  1.00 18.56           H  
ATOM   2040  HA3 GLY A 138      38.796-120.995  30.145  1.00 18.56           H  
ATOM   2041  C   GLY A 138      37.475-122.058  31.437  1.00 18.56           C  
ATOM   2042  O   GLY A 138      36.327-122.452  31.607  1.00 18.56           O  
ATOM   2043  N   ASP A 139      38.543-122.542  32.087  1.00 19.62           N  
ATOM   2044  H   ASP A 139      39.432-122.109  31.882  1.00 19.62           H  
ATOM   2045  CA  ASP A 139      38.652-123.783  32.885  1.00 19.62           C  
ATOM   2046  HA  ASP A 139      38.092-124.582  32.398  1.00 19.62           H  
ATOM   2047  C   ASP A 139      38.157-123.707  34.347  1.00 19.62           C  
ATOM   2048  CB  ASP A 139      40.155-124.170  32.938  1.00 19.62           C  
ATOM   2049  HB2 ASP A 139      40.333-124.856  33.766  1.00 19.62           H  
ATOM   2050  HB3 ASP A 139      40.744-123.275  33.142  1.00 19.62           H  
ATOM   2051  O   ASP A 139      38.248-124.700  35.069  1.00 19.62           O  
ATOM   2052  CG  ASP A 139      40.703-124.874  31.695  1.00 19.62           C  
ATOM   2053  OD1 ASP A 139      39.943-125.627  31.050  1.00 19.62           O  
ATOM   2054  OD2 ASP A 139      41.910-124.682  31.416  1.00 19.62           O  
ATOM   2055  N   ASP A 140      37.776-122.523  34.835  1.00 18.16           N  
ATOM   2056  H   ASP A 140      37.596-121.788  34.166  1.00 18.16           H  
ATOM   2057  CA  ASP A 140      38.237-122.108  36.168  1.00 18.16           C  
ATOM   2058  HA  ASP A 140      39.317-122.238  36.101  1.00 18.16           H  
ATOM   2059  C   ASP A 140      37.813-122.997  37.361  1.00 18.16           C  
ATOM   2060  CB  ASP A 140      37.966-120.608  36.411  1.00 18.16           C  
ATOM   2061  HB2 ASP A 140      37.322-120.494  37.283  1.00 18.16           H  
ATOM   2062  HB3 ASP A 140      37.430-120.192  35.558  1.00 18.16           H  
ATOM   2063  O   ASP A 140      36.663-123.410  37.509  1.00 18.16           O  
ATOM   2064  CG  ASP A 140      39.243-119.784  36.634  1.00 18.16           C  
ATOM   2065  OD1 ASP A 140      40.280-120.377  37.015  1.00 18.16           O  
ATOM   2066  OD2 ASP A 140      39.170-118.554  36.423  1.00 18.16           O  
ATOM   2067  N   LEU A 141      38.801-123.264  38.226  1.00 20.20           N  
ATOM   2068  H   LEU A 141      39.648-122.742  38.055  1.00 20.20           H  
ATOM   2069  CA  LEU A 141      38.941-124.475  39.058  1.00 20.20           C  
ATOM   2070  HA  LEU A 141      38.652-125.349  38.475  1.00 20.20           H  
ATOM   2071  C   LEU A 141      38.156-124.522  40.379  1.00 20.20           C  
ATOM   2072  CB  LEU A 141      40.436-124.560  39.450  1.00 20.20           C  
ATOM   2073  HB2 LEU A 141      40.755-123.571  39.778  1.00 20.20           H  
ATOM   2074  HB3 LEU A 141      40.548-125.222  40.309  1.00 20.20           H  
ATOM   2075  O   LEU A 141      37.870-125.606  40.883  1.00 20.20           O  
ATOM   2076  CG  LEU A 141      41.387-125.055  38.352  1.00 20.20           C  
ATOM   2077  HG  LEU A 141      41.100-124.633  37.389  1.00 20.20           H  
ATOM   2078  CD1 LEU A 141      42.818-124.616  38.671  1.00 20.20           C  
ATOM   2079 HD11 LEU A 141      43.492-124.984  37.896  1.00 20.20           H  
ATOM   2080 HD12 LEU A 141      43.124-125.006  39.641  1.00 20.20           H  
ATOM   2081 HD13 LEU A 141      42.868-123.528  38.683  1.00 20.20           H  
ATOM   2082  CD2 LEU A 141      41.366-126.583  38.272  1.00 20.20           C  
ATOM   2083 HD21 LEU A 141      40.355-126.918  38.040  1.00 20.20           H  
ATOM   2084 HD22 LEU A 141      41.682-127.019  39.220  1.00 20.20           H  
ATOM   2085 HD23 LEU A 141      42.030-126.914  37.474  1.00 20.20           H  
ATOM   2086  N   GLY A 142      38.037-123.366  41.032  1.00 19.48           N  
ATOM   2087  H   GLY A 142      38.070-122.552  40.436  1.00 19.48           H  
ATOM   2088  CA  GLY A 142      38.625-123.186  42.370  1.00 19.48           C  
ATOM   2089  HA2 GLY A 142      38.499-122.142  42.656  1.00 19.48           H  
ATOM   2090  HA3 GLY A 142      39.697-123.364  42.282  1.00 19.48           H  
ATOM   2091  C   GLY A 142      38.102-124.035  43.542  1.00 19.48           C  
ATOM   2092  O   GLY A 142      36.912-124.289  43.684  1.00 19.48           O  
ATOM   2093  N   GLU A 143      39.029-124.360  44.453  1.00 20.53           N  
ATOM   2094  H   GLU A 143      39.967-124.041  44.258  1.00 20.53           H  
ATOM   2095  CA  GLU A 143      38.936-125.289  45.601  1.00 20.53           C  
ATOM   2096  HA  GLU A 143      38.638-126.274  45.242  1.00 20.53           H  
ATOM   2097  C   GLU A 143      37.965-124.923  46.739  1.00 20.53           C  
ATOM   2098  CB  GLU A 143      40.344-125.386  46.238  1.00 20.53           C  
ATOM   2099  HB2 GLU A 143      40.733-124.377  46.376  1.00 20.53           H  
ATOM   2100  HB3 GLU A 143      40.281-125.849  47.223  1.00 20.53           H  
ATOM   2101  O   GLU A 143      37.933-125.645  47.731  1.00 20.53           O  
ATOM   2102  CG  GLU A 143      41.352-126.224  45.448  1.00 20.53           C  
ATOM   2103  HG2 GLU A 143      40.923-127.212  45.276  1.00 20.53           H  
ATOM   2104  HG3 GLU A 143      41.524-125.755  44.479  1.00 20.53           H  
ATOM   2105  CD  GLU A 143      42.691-126.361  46.198  1.00 20.53           C  
ATOM   2106  OE1 GLU A 143      43.309-127.446  46.089  1.00 20.53           O  
ATOM   2107  OE2 GLU A 143      43.111-125.376  46.848  1.00 20.53           O  
ATOM   2108  N   ALA A 144      37.255-123.794  46.660  1.00 19.15           N  
ATOM   2109  H   ALA A 144      37.179-123.374  45.745  1.00 19.15           H  
ATOM   2110  CA  ALA A 144      36.826-122.994  47.815  1.00 19.15           C  
ATOM   2111  HA  ALA A 144      37.724-122.600  48.290  1.00 19.15           H  
ATOM   2112  C   ALA A 144      36.059-123.786  48.901  1.00 19.15           C  
ATOM   2113  CB  ALA A 144      36.031-121.791  47.288  1.00 19.15           C  
ATOM   2114  HB1 ALA A 144      35.137-122.137  46.770  1.00 19.15           H  
ATOM   2115  HB2 ALA A 144      36.645-121.210  46.599  1.00 19.15           H  
ATOM   2116  HB3 ALA A 144      35.733-121.156  48.122  1.00 19.15           H  
ATOM   2117  O   ALA A 144      34.834-123.861  48.895  1.00 19.15           O  
ATOM   2118  N   GLY A 145      36.805-124.377  49.842  1.00 21.36           N  
ATOM   2119  H   GLY A 145      37.798-124.410  49.659  1.00 21.36           H  
ATOM   2120  CA  GLY A 145      36.285-125.363  50.793  1.00 21.36           C  
ATOM   2121  HA2 GLY A 145      35.320-125.737  50.449  1.00 21.36           H  
ATOM   2122  HA3 GLY A 145      36.973-126.208  50.824  1.00 21.36           H  
ATOM   2123  C   GLY A 145      36.105-124.862  52.221  1.00 21.36           C  
ATOM   2124  O   GLY A 145      35.694-125.639  53.072  1.00 21.36           O  
ATOM   2125  N   VAL A 146      36.483-123.611  52.498  1.00 20.03           N  
ATOM   2126  H   VAL A 146      36.710-123.017  51.713  1.00 20.03           H  
ATOM   2127  CA  VAL A 146      36.980-123.205  53.824  1.00 20.03           C  
ATOM   2128  HA  VAL A 146      37.720-123.938  54.143  1.00 20.03           H  
ATOM   2129  C   VAL A 146      35.919-123.177  54.915  1.00 20.03           C  
ATOM   2130  CB  VAL A 146      37.677-121.828  53.767  1.00 20.03           C  
ATOM   2131  HB  VAL A 146      36.952-121.066  53.481  1.00 20.03           H  
ATOM   2132  O   VAL A 146      36.116-123.787  55.964  1.00 20.03           O  
ATOM   2133  CG1 VAL A 146      38.292-121.445  55.120  1.00 20.03           C  
ATOM   2134 HG11 VAL A 146      39.009-122.202  55.440  1.00 20.03           H  
ATOM   2135 HG12 VAL A 146      37.516-121.345  55.879  1.00 20.03           H  
ATOM   2136 HG13 VAL A 146      38.787-120.477  55.040  1.00 20.03           H  
ATOM   2137  CG2 VAL A 146      38.813-121.816  52.734  1.00 20.03           C  
ATOM   2138 HG21 VAL A 146      39.541-122.592  52.970  1.00 20.03           H  
ATOM   2139 HG22 VAL A 146      38.420-121.977  51.731  1.00 20.03           H  
ATOM   2140 HG23 VAL A 146      39.306-120.843  52.748  1.00 20.03           H  
ATOM   2141  N   ASP A 147      34.862-122.389  54.724  1.00 20.07           N  
ATOM   2142  H   ASP A 147      34.760-121.936  53.827  1.00 20.07           H  
ATOM   2143  CA  ASP A 147      34.119-121.809  55.846  1.00 20.07           C  
ATOM   2144  HA  ASP A 147      34.825-121.653  56.663  1.00 20.07           H  
ATOM   2145  C   ASP A 147      33.057-122.781  56.407  1.00 20.07           C  
ATOM   2146  CB  ASP A 147      33.595-120.406  55.468  1.00 20.07           C  
ATOM   2147  HB2 ASP A 147      32.974-120.036  56.284  1.00 20.07           H  
ATOM   2148  HB3 ASP A 147      32.969-120.489  54.580  1.00 20.07           H  
ATOM   2149  O   ASP A 147      31.863-122.501  56.423  1.00 20.07           O  
ATOM   2150  CG  ASP A 147      34.708-119.370  55.223  1.00 20.07           C  
ATOM   2151  OD1 ASP A 147      35.753-119.447  55.908  1.00 20.07           O  
ATOM   2152  OD2 ASP A 147      34.505-118.501  54.346  1.00 20.07           O  
ATOM   2153  N   GLU A 148      33.497-123.950  56.887  1.00 24.23           N  
ATOM   2154  H   GLU A 148      34.474-124.151  56.733  1.00 24.23           H  
ATOM   2155  CA  GLU A 148      32.707-124.973  57.606  1.00 24.23           C  
ATOM   2156  HA  GLU A 148      31.830-125.245  57.018  1.00 24.23           H  
ATOM   2157  C   GLU A 148      32.225-124.510  58.998  1.00 24.23           C  
ATOM   2158  CB  GLU A 148      33.591-126.222  57.838  1.00 24.23           C  
ATOM   2159  HB2 GLU A 148      33.066-126.900  58.510  1.00 24.23           H  
ATOM   2160  HB3 GLU A 148      34.506-125.904  58.338  1.00 24.23           H  
ATOM   2161  O   GLU A 148      31.503-125.235  59.685  1.00 24.23           O  
ATOM   2162  CG  GLU A 148      33.954-127.037  56.587  1.00 24.23           C  
ATOM   2163  HG2 GLU A 148      34.531-126.409  55.908  1.00 24.23           H  
ATOM   2164  HG3 GLU A 148      33.030-127.322  56.084  1.00 24.23           H  
ATOM   2165  CD  GLU A 148      34.772-128.303  56.928  1.00 24.23           C  
ATOM   2166  OE1 GLU A 148      34.597-129.324  56.220  1.00 24.23           O  
ATOM   2167  OE2 GLU A 148      35.546-128.280  57.916  1.00 24.23           O  
ATOM   2168  N   LEU A 149      32.738-123.364  59.458  1.00 18.82           N  
ATOM   2169  H   LEU A 149      33.138-122.768  58.748  1.00 18.82           H  
ATOM   2170  CA  LEU A 149      33.266-123.197  60.810  1.00 18.82           C  
ATOM   2171  HA  LEU A 149      33.960-124.027  60.938  1.00 18.82           H  
ATOM   2172  C   LEU A 149      32.245-123.286  61.963  1.00 18.82           C  
ATOM   2173  CB  LEU A 149      34.092-121.892  60.890  1.00 18.82           C  
ATOM   2174  HB2 LEU A 149      34.584-121.714  59.934  1.00 18.82           H  
ATOM   2175  HB3 LEU A 149      33.389-121.072  61.039  1.00 18.82           H  
ATOM   2176  O   LEU A 149      31.071-122.939  61.890  1.00 18.82           O  
ATOM   2177  CG  LEU A 149      35.173-121.843  62.000  1.00 18.82           C  
ATOM   2178  HG  LEU A 149      34.829-122.326  62.915  1.00 18.82           H  
ATOM   2179  CD1 LEU A 149      36.463-122.544  61.574  1.00 18.82           C  
ATOM   2180 HD11 LEU A 149      36.258-123.582  61.314  1.00 18.82           H  
ATOM   2181 HD12 LEU A 149      36.881-122.042  60.701  1.00 18.82           H  
ATOM   2182 HD13 LEU A 149      37.190-122.511  62.386  1.00 18.82           H  
ATOM   2183  CD2 LEU A 149      35.486-120.406  62.395  1.00 18.82           C  
ATOM   2184 HD21 LEU A 149      34.586-119.914  62.764  1.00 18.82           H  
ATOM   2185 HD22 LEU A 149      36.240-120.385  63.182  1.00 18.82           H  
ATOM   2186 HD23 LEU A 149      35.856-119.856  61.530  1.00 18.82           H  
ATOM   2187  N   LEU A 150      32.856-123.699  63.071  1.00 18.84           N  
ATOM   2188  H   LEU A 150      33.833-123.889  62.901  1.00 18.84           H  
ATOM   2189  CA  LEU A 150      32.445-124.021  64.429  1.00 18.84           C  
ATOM   2190  HA  LEU A 150      31.688-124.806  64.416  1.00 18.84           H  
ATOM   2191  C   LEU A 150      31.965-122.897  65.354  1.00 18.84           C  
ATOM   2192  CB  LEU A 150      33.751-124.519  65.090  1.00 18.84           C  
ATOM   2193  HB2 LEU A 150      34.508-123.745  64.965  1.00 18.84           H  
ATOM   2194  HB3 LEU A 150      33.598-124.621  66.164  1.00 18.84           H  
ATOM   2195  O   LEU A 150      31.270-123.222  66.318  1.00 18.84           O  
ATOM   2196  CG  LEU A 150      34.302-125.848  64.550  1.00 18.84           C  
ATOM   2197  HG  LEU A 150      34.077-125.959  63.490  1.00 18.84           H  
ATOM   2198  CD1 LEU A 150      35.821-125.900  64.719  1.00 18.84           C  
ATOM   2199 HD11 LEU A 150      36.280-125.101  64.137  1.00 18.84           H  
ATOM   2200 HD12 LEU A 150      36.089-125.783  65.769  1.00 18.84           H  
ATOM   2201 HD13 LEU A 150      36.196-126.853  64.346  1.00 18.84           H  
ATOM   2202  CD2 LEU A 150      33.679-127.010  65.321  1.00 18.84           C  
ATOM   2203 HD21 LEU A 150      33.942-126.953  66.377  1.00 18.84           H  
ATOM   2204 HD22 LEU A 150      34.037-127.951  64.905  1.00 18.84           H  
ATOM   2205 HD23 LEU A 150      32.595-126.973  65.213  1.00 18.84           H  
ATOM   2206  N   GLU A 151      32.503-121.674  65.243  1.00 23.24           N  
ATOM   2207  H   GLU A 151      32.995-121.409  64.401  1.00 23.24           H  
ATOM   2208  CA  GLU A 151      32.601-120.817  66.438  1.00 23.24           C  
ATOM   2209  HA  GLU A 151      33.151-121.417  67.162  1.00 23.24           H  
ATOM   2210  C   GLU A 151      31.216-120.495  67.029  1.00 23.24           C  
ATOM   2211  CB  GLU A 151      33.412-119.523  66.218  1.00 23.24           C  
ATOM   2212  HB2 GLU A 151      32.991-118.749  66.859  1.00 23.24           H  
ATOM   2213  HB3 GLU A 151      33.322-119.195  65.182  1.00 23.24           H  
ATOM   2214  O   GLU A 151      30.320-120.090  66.299  1.00 23.24           O  
ATOM   2215  CG  GLU A 151      34.897-119.677  66.600  1.00 23.24           C  
ATOM   2216  HG2 GLU A 151      35.400-120.262  65.830  1.00 23.24           H  
ATOM   2217  HG3 GLU A 151      34.970-120.240  67.531  1.00 23.24           H  
ATOM   2218  CD  GLU A 151      35.619-118.331  66.791  1.00 23.24           C  
ATOM   2219  OE1 GLU A 151      36.548-118.300  67.636  1.00 23.24           O  
ATOM   2220  OE2 GLU A 151      35.236-117.350  66.122  1.00 23.24           O  
ATOM   2221  N   ALA A 152      30.896-120.598  68.321  1.00 23.03           N  
ATOM   2222  H   ALA A 152      29.958-120.242  68.436  1.00 23.03           H  
ATOM   2223  CA  ALA A 152      31.490-121.032  69.594  1.00 23.03           C  
ATOM   2224  HA  ALA A 152      30.945-121.925  69.900  1.00 23.03           H  
ATOM   2225  C   ALA A 152      31.191-119.962  70.656  1.00 23.03           C  
ATOM   2226  CB  ALA A 152      32.984-121.409  69.581  1.00 23.03           C  
ATOM   2227  HB1 ALA A 152      33.583-120.566  69.234  1.00 23.03           H  
ATOM   2228  HB2 ALA A 152      33.327-121.697  70.575  1.00 23.03           H  
ATOM   2229  HB3 ALA A 152      33.130-122.290  68.957  1.00 23.03           H  
ATOM   2230  O   ALA A 152      30.583-118.927  70.405  1.00 23.03           O  
ATOM   2231  N   LEU A 153      31.647-120.261  71.869  1.00 18.76           N  
ATOM   2232  H   LEU A 153      32.165-121.126  71.934  1.00 18.76           H  
ATOM   2233  CA  LEU A 153      31.436-119.555  73.125  1.00 18.76           C  
ATOM   2234  HA  LEU A 153      30.392-119.657  73.423  1.00 18.76           H  
ATOM   2235  C   LEU A 153      31.735-118.056  73.150  1.00 18.76           C  
ATOM   2236  CB  LEU A 153      32.358-120.215  74.169  1.00 18.76           C  
ATOM   2237  HB2 LEU A 153      33.309-120.501  73.720  1.00 18.76           H  
ATOM   2238  HB3 LEU A 153      32.600-119.463  74.919  1.00 18.76           H  
ATOM   2239  O   LEU A 153      31.253-117.427  74.081  1.00 18.76           O  
ATOM   2240  CG  LEU A 153      31.722-121.407  74.900  1.00 18.76           C  
ATOM   2241  HG  LEU A 153      30.635-121.340  74.853  1.00 18.76           H  
ATOM   2242  CD1 LEU A 153      32.163-122.747  74.306  1.00 18.76           C  
ATOM   2243 HD11 LEU A 153      33.245-122.853  74.379  1.00 18.76           H  
ATOM   2244 HD12 LEU A 153      31.859-122.804  73.261  1.00 18.76           H  
ATOM   2245 HD13 LEU A 153      31.684-123.560  74.851  1.00 18.76           H  
ATOM   2246  CD2 LEU A 153      32.134-121.371  76.371  1.00 18.76           C  
ATOM   2247 HD21 LEU A 153      33.219-121.422  76.461  1.00 18.76           H  
ATOM   2248 HD22 LEU A 153      31.682-122.210  76.900  1.00 18.76           H  
ATOM   2249 HD23 LEU A 153      31.778-120.447  76.825  1.00 18.76           H  
ATOM   2250  N   GLY A 154      32.565-117.540  72.237  1.00 19.34           N  
ATOM   2251  H   GLY A 154      32.796-118.123  71.445  1.00 19.34           H  
ATOM   2252  CA  GLY A 154      33.023-116.149  72.202  1.00 19.34           C  
ATOM   2253  HA2 GLY A 154      32.216-115.535  71.801  1.00 19.34           H  
ATOM   2254  HA3 GLY A 154      33.865-116.066  71.516  1.00 19.34           H  
ATOM   2255  C   GLY A 154      33.416-115.549  73.560  1.00 19.34           C  
ATOM   2256  O   GLY A 154      32.578-115.057  74.301  1.00 19.34           O  
ATOM   2257  N   ARG A 155      34.718-115.534  73.850  1.00 20.71           N  
ATOM   2258  H   ARG A 155      35.333-115.853  73.115  1.00 20.71           H  
ATOM   2259  CA  ARG A 155      35.325-115.264  75.168  1.00 20.71           C  
ATOM   2260  HA  ARG A 155      35.122-116.109  75.826  1.00 20.71           H  
ATOM   2261  C   ARG A 155      34.846-114.045  75.970  1.00 20.71           C  
ATOM   2262  CB  ARG A 155      36.846-115.106  74.981  1.00 20.71           C  
ATOM   2263  HB2 ARG A 155      37.254-114.568  75.837  1.00 20.71           H  
ATOM   2264  HB3 ARG A 155      37.052-114.516  74.087  1.00 20.71           H  
ATOM   2265  O   ARG A 155      34.641-114.190  77.170  1.00 20.71           O  
ATOM   2266  CG  ARG A 155      37.604-116.426  74.924  1.00 20.71           C  
ATOM   2267  HG2 ARG A 155      37.226-117.054  74.117  1.00 20.71           H  
ATOM   2268  HG3 ARG A 155      37.460-116.948  75.871  1.00 20.71           H  
ATOM   2269  CD  ARG A 155      39.100-116.143  74.737  1.00 20.71           C  
ATOM   2270  HD2 ARG A 155      39.662-116.912  75.267  1.00 20.71           H  
ATOM   2271  HD3 ARG A 155      39.352-115.178  75.177  1.00 20.71           H  
ATOM   2272  NE  ARG A 155      39.489-116.182  73.317  1.00 20.71           N  
ATOM   2273  HE  ARG A 155      38.807-116.519  72.653  1.00 20.71           H  
ATOM   2274  NH1 ARG A 155      41.573-115.261  73.568  1.00 20.71           N  
ATOM   2275 HH11 ARG A 155      42.381-114.851  73.121  1.00 20.71           H  
ATOM   2276 HH12 ARG A 155      41.234-114.760  74.378  1.00 20.71           H  
ATOM   2277  NH2 ARG A 155      40.960-116.105  71.589  1.00 20.71           N  
ATOM   2278 HH21 ARG A 155      40.247-116.461  70.968  1.00 20.71           H  
ATOM   2279 HH22 ARG A 155      41.820-115.750  71.196  1.00 20.71           H  
ATOM   2280  CZ  ARG A 155      40.672-115.851  72.835  1.00 20.71           C  
ATOM   2281  N   GLU A 156      35.054-112.855  75.414  1.00 19.34           N  
ATOM   2282  H   GLU A 156      35.020-112.797  74.406  1.00 19.34           H  
ATOM   2283  CA  GLU A 156      36.040-111.978  76.069  1.00 19.34           C  
ATOM   2284  HA  GLU A 156      36.668-112.641  76.664  1.00 19.34           H  
ATOM   2285  C   GLU A 156      35.506-111.014  77.136  1.00 19.34           C  
ATOM   2286  CB  GLU A 156      36.984-111.347  75.028  1.00 19.34           C  
ATOM   2287  HB2 GLU A 156      36.934-111.938  74.114  1.00 19.34           H  
ATOM   2288  HB3 GLU A 156      36.659-110.332  74.798  1.00 19.34           H  
ATOM   2289  O   GLU A 156      34.307-110.828  77.314  1.00 19.34           O  
ATOM   2290  CG  GLU A 156      38.452-111.349  75.504  1.00 19.34           C  
ATOM   2291  HG2 GLU A 156      38.667-112.311  75.970  1.00 19.34           H  
ATOM   2292  HG3 GLU A 156      38.594-110.575  76.258  1.00 19.34           H  
ATOM   2293  CD  GLU A 156      39.440-111.135  74.353  1.00 19.34           C  
ATOM   2294  OE1 GLU A 156      40.450-111.886  74.335  1.00 19.34           O  
ATOM   2295  OE2 GLU A 156      39.120-110.342  73.444  1.00 19.34           O  
ATOM   2296  N   LEU A 157      36.467-110.507  77.911  1.00 17.47           N  
ATOM   2297  H   LEU A 157      37.392-110.481  77.507  1.00 17.47           H  
ATOM   2298  CA  LEU A 157      36.458-110.444  79.372  1.00 17.47           C  
ATOM   2299  HA  LEU A 157      35.755-111.172  79.778  1.00 17.47           H  
ATOM   2300  C   LEU A 157      36.107-109.081  79.968  1.00 17.47           C  
ATOM   2301  CB  LEU A 157      37.904-110.775  79.823  1.00 17.47           C  
ATOM   2302  HB2 LEU A 157      38.597-110.233  79.179  1.00 17.47           H  
ATOM   2303  HB3 LEU A 157      38.067-110.384  80.827  1.00 17.47           H  
ATOM   2304  O   LEU A 157      35.635-109.040  81.103  1.00 17.47           O  
ATOM   2305  CG  LEU A 157      38.275-112.263  79.831  1.00 17.47           C  
ATOM   2306  HG  LEU A 157      37.784-112.774  79.002  1.00 17.47           H  
ATOM   2307  CD1 LEU A 157      39.786-112.451  79.682  1.00 17.47           C  
ATOM   2308 HD11 LEU A 157      40.305-111.917  80.479  1.00 17.47           H  
ATOM   2309 HD12 LEU A 157      40.042-113.510  79.714  1.00 17.47           H  
ATOM   2310 HD13 LEU A 157      40.108-112.033  78.728  1.00 17.47           H  
ATOM   2311  CD2 LEU A 157      37.844-112.911  81.150  1.00 17.47           C  
ATOM   2312 HD21 LEU A 157      38.077-113.976  81.131  1.00 17.47           H  
ATOM   2313 HD22 LEU A 157      38.361-112.435  81.983  1.00 17.47           H  
ATOM   2314 HD23 LEU A 157      36.769-112.784  81.278  1.00 17.47           H  
ATOM   2315  N   ASP A 158      36.553-108.006  79.323  1.00 16.25           N  
ATOM   2316  H   ASP A 158      36.737-108.100  78.335  1.00 16.25           H  
ATOM   2317  CA  ASP A 158      37.574-107.242  80.040  1.00 16.25           C  
ATOM   2318  HA  ASP A 158      38.197-108.008  80.501  1.00 16.25           H  
ATOM   2319  C   ASP A 158      37.101-106.419  81.241  1.00 16.25           C  
ATOM   2320  CB  ASP A 158      38.476-106.433  79.080  1.00 16.25           C  
ATOM   2321  HB2 ASP A 158      38.001-106.375  78.101  1.00 16.25           H  
ATOM   2322  HB3 ASP A 158      38.567-105.413  79.453  1.00 16.25           H  
ATOM   2323  O   ASP A 158      36.029-105.810  81.269  1.00 16.25           O  
ATOM   2324  CG  ASP A 158      39.890-107.019  78.919  1.00 16.25           C  
ATOM   2325  OD1 ASP A 158      40.296-107.820  79.799  1.00 16.25           O  
ATOM   2326  OD2 ASP A 158      40.516-106.749  77.874  1.00 16.25           O  
ATOM   2327  N   GLY A 159      37.987-106.419  82.240  1.00 19.53           N  
ATOM   2328  H   GLY A 159      38.823-106.962  82.077  1.00 19.53           H  
ATOM   2329  CA  GLY A 159      38.127-105.319  83.184  1.00 19.53           C  
ATOM   2330  HA2 GLY A 159      38.462-105.714  84.143  1.00 19.53           H  
ATOM   2331  HA3 GLY A 159      37.165-104.824  83.319  1.00 19.53           H  
ATOM   2332  C   GLY A 159      39.142-104.260  82.730  1.00 19.53           C  
ATOM   2333  O   GLY A 159      39.220-103.232  83.402  1.00 19.53           O  
ATOM   2334  N   ASP A 160      39.907-104.518  81.660  1.00 19.20           N  
ATOM   2335  H   ASP A 160      39.714-105.339  81.104  1.00 19.20           H  
ATOM   2336  CA  ASP A 160      40.893-103.593  81.071  1.00 19.20           C  
ATOM   2337  HA  ASP A 160      41.242-102.910  81.846  1.00 19.20           H  
ATOM   2338  C   ASP A 160      40.288-102.674  79.984  1.00 19.20           C  
ATOM   2339  CB  ASP A 160      42.132-104.390  80.574  1.00 19.20           C  
ATOM   2340  HB2 ASP A 160      42.679-103.759  79.873  1.00 19.20           H  
ATOM   2341  HB3 ASP A 160      41.793-105.265  80.020  1.00 19.20           H  
ATOM   2342  O   ASP A 160      40.924-101.633  79.690  1.00 19.20           O  
ATOM   2343  CG  ASP A 160      43.145-104.834  81.659  1.00 19.20           C  
ATOM   2344  OD1 ASP A 160      43.059-104.385  82.831  1.00 19.20           O  
ATOM   2345  OD2 ASP A 160      44.087-105.597  81.321  1.00 19.20           O  
ATOM   2346  OXT ASP A 160      39.166-102.967  79.509  1.00 19.20           O  
TER    2347      ASP A 160                                                       
ATOM   2347  N   MET B   1       8.663  36.669 -43.358  1.00 77.75           N  
ATOM   2348  H   MET B   1       8.436  37.217 -42.540  1.00 77.75           H  
ATOM   2349  H2  MET B   1       7.821  36.423 -43.858  1.00 77.75           H  
ATOM   2350  H3  MET B   1       9.267  37.211 -43.960  1.00 77.75           H  
ATOM   2351  CA  MET B   1       9.362  35.444 -42.951  1.00 77.75           C  
ATOM   2352  HA  MET B   1      10.306  35.726 -42.485  1.00 77.75           H  
ATOM   2353  C   MET B   1       9.669  34.604 -44.175  1.00 77.75           C  
ATOM   2354  CB  MET B   1       8.574  34.634 -41.925  1.00 77.75           C  
ATOM   2355  HB2 MET B   1       7.509  34.859 -41.980  1.00 77.75           H  
ATOM   2356  HB3 MET B   1       8.720  33.574 -42.132  1.00 77.75           H  
ATOM   2357  O   MET B   1       8.749  34.227 -44.897  1.00 77.75           O  
ATOM   2358  CG  MET B   1       9.094  34.885 -40.516  1.00 77.75           C  
ATOM   2359  HG2 MET B   1       8.862  35.905 -40.209  1.00 77.75           H  
ATOM   2360  HG3 MET B   1      10.177  34.765 -40.506  1.00 77.75           H  
ATOM   2361  SD  MET B   1       8.376  33.714 -39.351  1.00 77.75           S  
ATOM   2362  CE  MET B   1       7.442  34.847 -38.289  1.00 77.75           C  
ATOM   2363  HE1 MET B   1       8.130  35.524 -37.783  1.00 77.75           H  
ATOM   2364  HE2 MET B   1       6.720  35.411 -38.879  1.00 77.75           H  
ATOM   2365  HE3 MET B   1       6.914  34.267 -37.532  1.00 77.75           H  
ATOM   2366  N   THR B   2      10.947  34.358 -44.432  1.00 89.25           N  
ATOM   2367  H   THR B   2      11.628  34.709 -43.774  1.00 89.25           H  
ATOM   2368  CA  THR B   2      11.406  33.363 -45.403  1.00 89.25           C  
ATOM   2369  HA  THR B   2      10.966  33.584 -46.375  1.00 89.25           H  
ATOM   2370  C   THR B   2      10.948  31.967 -44.984  1.00 89.25           C  
ATOM   2371  CB  THR B   2      12.936  33.382 -45.550  1.00 89.25           C  
ATOM   2372  HB  THR B   2      13.218  32.669 -46.325  1.00 89.25           H  
ATOM   2373  O   THR B   2      10.521  31.751 -43.847  1.00 89.25           O  
ATOM   2374  CG2 THR B   2      13.480  34.756 -45.936  1.00 89.25           C  
ATOM   2375 HG21 THR B   2      13.301  35.481 -45.142  1.00 89.25           H  
ATOM   2376 HG22 THR B   2      14.554  34.682 -46.107  1.00 89.25           H  
ATOM   2377 HG23 THR B   2      13.001  35.098 -46.854  1.00 89.25           H  
ATOM   2378  OG1 THR B   2      13.550  32.996 -44.348  1.00 89.25           O  
ATOM   2379  HG1 THR B   2      13.712  33.791 -43.834  1.00 89.25           H  
ATOM   2380  N   ASP B   3      11.023  31.002 -45.899  1.00 80.00           N  
ATOM   2381  H   ASP B   3      11.375  31.193 -46.826  1.00 80.00           H  
ATOM   2382  CA  ASP B   3      10.700  29.621 -45.545  1.00 80.00           C  
ATOM   2383  HA  ASP B   3       9.690  29.616 -45.136  1.00 80.00           H  
ATOM   2384  C   ASP B   3      11.613  29.091 -44.432  1.00 80.00           C  
ATOM   2385  CB  ASP B   3      10.705  28.744 -46.797  1.00 80.00           C  
ATOM   2386  HB2 ASP B   3      11.727  28.467 -47.054  1.00 80.00           H  
ATOM   2387  HB3 ASP B   3      10.277  29.300 -47.631  1.00 80.00           H  
ATOM   2388  O   ASP B   3      11.127  28.526 -43.455  1.00 80.00           O  
ATOM   2389  CG  ASP B   3       9.844  27.508 -46.558  1.00 80.00           C  
ATOM   2390  OD1 ASP B   3       8.640  27.727 -46.247  1.00 80.00           O  
ATOM   2391  OD2 ASP B   3      10.388  26.397 -46.707  1.00 80.00           O  
ATOM   2392  N   SER B   4      12.905  29.425 -44.499  1.00 81.06           N  
ATOM   2393  H   SER B   4      13.252  29.874 -45.334  1.00 81.06           H  
ATOM   2394  CA  SER B   4      13.884  29.130 -43.451  1.00 81.06           C  
ATOM   2395  HA  SER B   4      13.948  28.049 -43.328  1.00 81.06           H  
ATOM   2396  C   SER B   4      13.506  29.726 -42.091  1.00 81.06           C  
ATOM   2397  CB  SER B   4      15.261  29.656 -43.869  1.00 81.06           C  
ATOM   2398  HB2 SER B   4      16.001  29.385 -43.116  1.00 81.06           H  
ATOM   2399  HB3 SER B   4      15.223  30.743 -43.947  1.00 81.06           H  
ATOM   2400  O   SER B   4      13.637  29.041 -41.081  1.00 81.06           O  
ATOM   2401  OG  SER B   4      15.638  29.117 -45.123  1.00 81.06           O  
ATOM   2402  HG  SER B   4      15.971  28.227 -44.985  1.00 81.06           H  
ATOM   2403  N   GLU B   5      13.000  30.964 -42.036  1.00 84.05           N  
ATOM   2404  H   GLU B   5      12.907  31.491 -42.893  1.00 84.05           H  
ATOM   2405  CA  GLU B   5      12.579  31.589 -40.771  1.00 84.05           C  
ATOM   2406  HA  GLU B   5      13.374  31.475 -40.034  1.00 84.05           H  
ATOM   2407  C   GLU B   5      11.334  30.916 -40.176  1.00 84.05           C  
ATOM   2408  CB  GLU B   5      12.319  33.088 -40.961  1.00 84.05           C  
ATOM   2409  HB2 GLU B   5      11.832  33.466 -40.062  1.00 84.05           H  
ATOM   2410  HB3 GLU B   5      11.638  33.211 -41.803  1.00 84.05           H  
ATOM   2411  O   GLU B   5      11.318  30.628 -38.980  1.00 84.05           O  
ATOM   2412  CG  GLU B   5      13.598  33.915 -41.172  1.00 84.05           C  
ATOM   2413  HG2 GLU B   5      14.230  33.431 -41.917  1.00 84.05           H  
ATOM   2414  HG3 GLU B   5      14.155  33.933 -40.235  1.00 84.05           H  
ATOM   2415  CD  GLU B   5      13.304  35.352 -41.636  1.00 84.05           C  
ATOM   2416  OE1 GLU B   5      14.085  36.261 -41.303  1.00 84.05           O  
ATOM   2417  OE2 GLU B   5      12.332  35.538 -42.410  1.00 84.05           O  
ATOM   2418  N   LYS B   6      10.325  30.584 -40.999  1.00 82.88           N  
ATOM   2419  H   LYS B   6      10.417  30.808 -41.980  1.00 82.88           H  
ATOM   2420  CA  LYS B   6       9.140  29.843 -40.522  1.00 82.88           C  
ATOM   2421  HA  LYS B   6       8.680  30.388 -39.698  1.00 82.88           H  
ATOM   2422  C   LYS B   6       9.539  28.475 -39.974  1.00 82.88           C  
ATOM   2423  CB  LYS B   6       8.110  29.632 -41.640  1.00 82.88           C  
ATOM   2424  HB2 LYS B   6       8.600  29.093 -42.451  1.00 82.88           H  
ATOM   2425  HB3 LYS B   6       7.316  28.995 -41.250  1.00 82.88           H  
ATOM   2426  O   LYS B   6       9.106  28.079 -38.896  1.00 82.88           O  
ATOM   2427  CG  LYS B   6       7.463  30.923 -42.165  1.00 82.88           C  
ATOM   2428  HG2 LYS B   6       6.947  31.422 -41.345  1.00 82.88           H  
ATOM   2429  HG3 LYS B   6       8.246  31.577 -42.548  1.00 82.88           H  
ATOM   2430  CD  LYS B   6       6.464  30.644 -43.301  1.00 82.88           C  
ATOM   2431  HD2 LYS B   6       5.888  31.545 -43.513  1.00 82.88           H  
ATOM   2432  HD3 LYS B   6       5.785  29.850 -42.989  1.00 82.88           H  
ATOM   2433  CE  LYS B   6       7.255  30.230 -44.550  1.00 82.88           C  
ATOM   2434  HE2 LYS B   6       8.094  29.623 -44.209  1.00 82.88           H  
ATOM   2435  HE3 LYS B   6       7.678  31.112 -45.031  1.00 82.88           H  
ATOM   2436  NZ  LYS B   6       6.502  29.395 -45.513  1.00 82.88           N  
ATOM   2437  HZ1 LYS B   6       7.172  28.857 -46.043  1.00 82.88           H  
ATOM   2438  HZ2 LYS B   6       5.917  29.936 -46.133  1.00 82.88           H  
ATOM   2439  HZ3 LYS B   6       5.962  28.693 -45.028  1.00 82.88           H  
ATOM   2440  N   VAL B   7      10.382  27.747 -40.710  1.00 83.57           N  
ATOM   2441  H   VAL B   7      10.698  28.121 -41.593  1.00 83.57           H  
ATOM   2442  CA  VAL B   7      10.853  26.421 -40.294  1.00 83.57           C  
ATOM   2443  HA  VAL B   7       9.988  25.805 -40.052  1.00 83.57           H  
ATOM   2444  C   VAL B   7      11.688  26.511 -39.013  1.00 83.57           C  
ATOM   2445  CB  VAL B   7      11.609  25.728 -41.440  1.00 83.57           C  
ATOM   2446  HB  VAL B   7      12.405  26.380 -41.803  1.00 83.57           H  
ATOM   2447  O   VAL B   7      11.542  25.653 -38.143  1.00 83.57           O  
ATOM   2448  CG1 VAL B   7      12.221  24.402 -40.987  1.00 83.57           C  
ATOM   2449 HG11 VAL B   7      13.042  24.581 -40.294  1.00 83.57           H  
ATOM   2450 HG12 VAL B   7      12.603  23.874 -41.861  1.00 83.57           H  
ATOM   2451 HG13 VAL B   7      11.466  23.782 -40.502  1.00 83.57           H  
ATOM   2452  CG2 VAL B   7      10.659  25.393 -42.600  1.00 83.57           C  
ATOM   2453 HG21 VAL B   7      11.226  24.994 -43.441  1.00 83.57           H  
ATOM   2454 HG22 VAL B   7       9.920  24.657 -42.284  1.00 83.57           H  
ATOM   2455 HG23 VAL B   7      10.135  26.284 -42.946  1.00 83.57           H  
ATOM   2456  N   ALA B   8      12.494  27.563 -38.837  1.00 82.09           N  
ATOM   2457  H   ALA B   8      12.605  28.229 -39.588  1.00 82.09           H  
ATOM   2458  CA  ALA B   8      13.236  27.794 -37.599  1.00 82.09           C  
ATOM   2459  HA  ALA B   8      13.839  26.909 -37.395  1.00 82.09           H  
ATOM   2460  C   ALA B   8      12.308  28.000 -36.385  1.00 82.09           C  
ATOM   2461  CB  ALA B   8      14.185  28.982 -37.797  1.00 82.09           C  
ATOM   2462  HB1 ALA B   8      13.617  29.890 -37.996  1.00 82.09           H  
ATOM   2463  HB2 ALA B   8      14.783  29.125 -36.897  1.00 82.09           H  
ATOM   2464  HB3 ALA B   8      14.853  28.785 -38.636  1.00 82.09           H  
ATOM   2465  O   ALA B   8      12.588  27.466 -35.310  1.00 82.09           O  
ATOM   2466  N   GLU B   9      11.188  28.716 -36.539  1.00 84.88           N  
ATOM   2467  H   GLU B   9      11.015  29.172 -37.424  1.00 84.88           H  
ATOM   2468  CA  GLU B   9      10.182  28.856 -35.475  1.00 84.88           C  
ATOM   2469  HA  GLU B   9      10.681  29.162 -34.556  1.00 84.88           H  
ATOM   2470  C   GLU B   9       9.475  27.533 -35.160  1.00 84.88           C  
ATOM   2471  CB  GLU B   9       9.142  29.927 -35.825  1.00 84.88           C  
ATOM   2472  HB2 GLU B   9       8.319  29.836 -35.116  1.00 84.88           H  
ATOM   2473  HB3 GLU B   9       8.755  29.760 -36.831  1.00 84.88           H  
ATOM   2474  O   GLU B   9       9.366  27.166 -33.986  1.00 84.88           O  
ATOM   2475  CG  GLU B   9       9.717  31.345 -35.713  1.00 84.88           C  
ATOM   2476  HG2 GLU B   9      10.477  31.485 -36.482  1.00 84.88           H  
ATOM   2477  HG3 GLU B   9      10.206  31.442 -34.743  1.00 84.88           H  
ATOM   2478  CD  GLU B   9       8.649  32.442 -35.839  1.00 84.88           C  
ATOM   2479  OE1 GLU B   9       9.028  33.612 -35.603  1.00 84.88           O  
ATOM   2480  OE2 GLU B   9       7.474  32.118 -36.123  1.00 84.88           O  
ATOM   2481  N   TYR B  10       9.061  26.776 -36.182  1.00 84.50           N  
ATOM   2482  H   TYR B  10       9.132  27.147 -37.118  1.00 84.50           H  
ATOM   2483  CA  TYR B  10       8.441  25.462 -35.980  1.00 84.50           C  
ATOM   2484  HA  TYR B  10       7.586  25.587 -35.315  1.00 84.50           H  
ATOM   2485  C   TYR B  10       9.388  24.473 -35.290  1.00 84.50           C  
ATOM   2486  CB  TYR B  10       7.947  24.888 -37.316  1.00 84.50           C  
ATOM   2487  HB2 TYR B  10       8.765  24.909 -38.036  1.00 84.50           H  
ATOM   2488  HB3 TYR B  10       7.677  23.843 -37.163  1.00 84.50           H  
ATOM   2489  O   TYR B  10       8.979  23.777 -34.360  1.00 84.50           O  
ATOM   2490  CG  TYR B  10       6.730  25.582 -37.900  1.00 84.50           C  
ATOM   2491  CD1 TYR B  10       5.552  25.704 -37.135  1.00 84.50           C  
ATOM   2492  HD1 TYR B  10       5.514  25.310 -36.130  1.00 84.50           H  
ATOM   2493  CD2 TYR B  10       6.758  26.074 -39.220  1.00 84.50           C  
ATOM   2494  HD2 TYR B  10       7.655  25.977 -39.813  1.00 84.50           H  
ATOM   2495  CE1 TYR B  10       4.418  26.342 -37.672  1.00 84.50           C  
ATOM   2496  HE1 TYR B  10       3.523  26.444 -37.077  1.00 84.50           H  
ATOM   2497  CE2 TYR B  10       5.625  26.707 -39.764  1.00 84.50           C  
ATOM   2498  HE2 TYR B  10       5.639  27.092 -40.772  1.00 84.50           H  
ATOM   2499  OH  TYR B  10       3.367  27.464 -39.519  1.00 84.50           O  
ATOM   2500  HH  TYR B  10       2.650  27.519 -38.884  1.00 84.50           H  
ATOM   2501  CZ  TYR B  10       4.456  26.848 -38.989  1.00 84.50           C  
ATOM   2502  N   LEU B  11      10.665  24.440 -35.685  1.00 81.01           N  
ATOM   2503  H   LEU B  11      10.940  25.015 -36.469  1.00 81.01           H  
ATOM   2504  CA  LEU B  11      11.670  23.578 -35.062  1.00 81.01           C  
ATOM   2505  HA  LEU B  11      11.268  22.565 -35.041  1.00 81.01           H  
ATOM   2506  C   LEU B  11      11.949  23.995 -33.611  1.00 81.01           C  
ATOM   2507  CB  LEU B  11      12.944  23.599 -35.925  1.00 81.01           C  
ATOM   2508  HB2 LEU B  11      12.673  23.370 -36.955  1.00 81.01           H  
ATOM   2509  HB3 LEU B  11      13.361  24.606 -35.905  1.00 81.01           H  
ATOM   2510  O   LEU B  11      12.061  23.139 -32.729  1.00 81.01           O  
ATOM   2511  CG  LEU B  11      14.026  22.600 -35.473  1.00 81.01           C  
ATOM   2512  HG  LEU B  11      14.302  22.802 -34.437  1.00 81.01           H  
ATOM   2513  CD1 LEU B  11      13.560  21.146 -35.592  1.00 81.01           C  
ATOM   2514 HD11 LEU B  11      12.742  20.951 -34.898  1.00 81.01           H  
ATOM   2515 HD12 LEU B  11      14.382  20.476 -35.338  1.00 81.01           H  
ATOM   2516 HD13 LEU B  11      13.236  20.938 -36.611  1.00 81.01           H  
ATOM   2517  CD2 LEU B  11      15.272  22.773 -36.341  1.00 81.01           C  
ATOM   2518 HD21 LEU B  11      15.639  23.796 -36.259  1.00 81.01           H  
ATOM   2519 HD22 LEU B  11      16.054  22.093 -36.003  1.00 81.01           H  
ATOM   2520 HD23 LEU B  11      15.036  22.558 -37.383  1.00 81.01           H  
ATOM   2521  N   ARG B  12      12.000  25.305 -33.331  1.00 82.76           N  
ATOM   2522  H   ARG B  12      11.930  25.961 -34.096  1.00 82.76           H  
ATOM   2523  CA  ARG B  12      12.114  25.820 -31.960  1.00 82.76           C  
ATOM   2524  HA  ARG B  12      12.999  25.386 -31.494  1.00 82.76           H  
ATOM   2525  C   ARG B  12      10.920  25.391 -31.108  1.00 82.76           C  
ATOM   2526  CB  ARG B  12      12.272  27.346 -31.987  1.00 82.76           C  
ATOM   2527  HB2 ARG B  12      13.086  27.602 -32.665  1.00 82.76           H  
ATOM   2528  HB3 ARG B  12      11.355  27.802 -32.360  1.00 82.76           H  
ATOM   2529  O   ARG B  12      11.116  24.931 -29.989  1.00 82.76           O  
ATOM   2530  CG  ARG B  12      12.593  27.905 -30.590  1.00 82.76           C  
ATOM   2531  HG2 ARG B  12      13.559  27.526 -30.259  1.00 82.76           H  
ATOM   2532  HG3 ARG B  12      11.833  27.578 -29.880  1.00 82.76           H  
ATOM   2533  CD  ARG B  12      12.609  29.437 -30.578  1.00 82.76           C  
ATOM   2534  HD2 ARG B  12      12.789  29.774 -29.558  1.00 82.76           H  
ATOM   2535  HD3 ARG B  12      11.621  29.787 -30.879  1.00 82.76           H  
ATOM   2536  NE  ARG B  12      13.658  29.988 -31.460  1.00 82.76           N  
ATOM   2537  HE  ARG B  12      14.553  29.521 -31.439  1.00 82.76           H  
ATOM   2538  NH1 ARG B  12      12.441  31.699 -32.415  1.00 82.76           N  
ATOM   2539 HH11 ARG B  12      11.632  31.450 -31.864  1.00 82.76           H  
ATOM   2540 HH12 ARG B  12      12.348  32.430 -33.106  1.00 82.76           H  
ATOM   2541  NH2 ARG B  12      14.552  31.365 -33.036  1.00 82.76           N  
ATOM   2542 HH21 ARG B  12      14.445  32.136 -33.680  1.00 82.76           H  
ATOM   2543 HH22 ARG B  12      15.425  30.857 -32.995  1.00 82.76           H  
ATOM   2544  CZ  ARG B  12      13.542  31.010 -32.293  1.00 82.76           C  
ATOM   2545  N   ARG B  13       9.692  25.491 -31.627  1.00 85.69           N  
ATOM   2546  H   ARG B  13       9.590  25.901 -32.544  1.00 85.69           H  
ATOM   2547  CA  ARG B  13       8.497  25.051 -30.895  1.00 85.69           C  
ATOM   2548  HA  ARG B  13       8.516  25.530 -29.916  1.00 85.69           H  
ATOM   2549  C   ARG B  13       8.529  23.548 -30.614  1.00 85.69           C  
ATOM   2550  CB  ARG B  13       7.225  25.473 -31.652  1.00 85.69           C  
ATOM   2551  HB2 ARG B  13       7.249  26.548 -31.832  1.00 85.69           H  
ATOM   2552  HB3 ARG B  13       7.202  24.971 -32.619  1.00 85.69           H  
ATOM   2553  O   ARG B  13       8.355  23.155 -29.466  1.00 85.69           O  
ATOM   2554  CG  ARG B  13       5.936  25.120 -30.889  1.00 85.69           C  
ATOM   2555  HG2 ARG B  13       5.941  24.058 -30.644  1.00 85.69           H  
ATOM   2556  HG3 ARG B  13       5.078  25.302 -31.536  1.00 85.69           H  
ATOM   2557  CD  ARG B  13       5.764  25.951 -29.610  1.00 85.69           C  
ATOM   2558  HD2 ARG B  13       6.726  26.088 -29.115  1.00 85.69           H  
ATOM   2559  HD3 ARG B  13       5.372  26.931 -29.884  1.00 85.69           H  
ATOM   2560  NE  ARG B  13       4.872  25.285 -28.655  1.00 85.69           N  
ATOM   2561  HE  ARG B  13       4.829  24.277 -28.696  1.00 85.69           H  
ATOM   2562  NH1 ARG B  13       4.367  27.103 -27.332  1.00 85.69           N  
ATOM   2563 HH11 ARG B  13       4.835  27.713 -27.987  1.00 85.69           H  
ATOM   2564 HH12 ARG B  13       3.906  27.466 -26.510  1.00 85.69           H  
ATOM   2565  NH2 ARG B  13       3.683  25.062 -26.755  1.00 85.69           N  
ATOM   2566 HH21 ARG B  13       3.989  24.100 -26.779  1.00 85.69           H  
ATOM   2567 HH22 ARG B  13       3.281  25.419 -25.899  1.00 85.69           H  
ATOM   2568  CZ  ARG B  13       4.304  25.826 -27.595  1.00 85.69           C  
ATOM   2569  N   ALA B  14       8.824  22.729 -31.624  1.00 83.35           N  
ATOM   2570  H   ALA B  14       8.941  23.126 -32.545  1.00 83.35           H  
ATOM   2571  CA  ALA B  14       8.886  21.275 -31.478  1.00 83.35           C  
ATOM   2572  HA  ALA B  14       7.914  20.918 -31.136  1.00 83.35           H  
ATOM   2573  C   ALA B  14       9.931  20.832 -30.438  1.00 83.35           C  
ATOM   2574  CB  ALA B  14       9.178  20.663 -32.855  1.00 83.35           C  
ATOM   2575  HB1 ALA B  14       9.198  19.577 -32.775  1.00 83.35           H  
ATOM   2576  HB2 ALA B  14       8.398  20.951 -33.560  1.00 83.35           H  
ATOM   2577  HB3 ALA B  14      10.141  21.013 -33.227  1.00 83.35           H  
ATOM   2578  O   ALA B  14       9.660  19.956 -29.619  1.00 83.35           O  
ATOM   2579  N   THR B  15      11.112  21.457 -30.435  1.00 89.04           N  
ATOM   2580  H   THR B  15      11.283  22.164 -31.136  1.00 89.04           H  
ATOM   2581  CA  THR B  15      12.177  21.152 -29.463  1.00 89.04           C  
ATOM   2582  HA  THR B  15      12.279  20.069 -29.397  1.00 89.04           H  
ATOM   2583  C   THR B  15      11.846  21.634 -28.048  1.00 89.04           C  
ATOM   2584  CB  THR B  15      13.536  21.713 -29.908  1.00 89.04           C  
ATOM   2585  HB  THR B  15      14.249  21.601 -29.091  1.00 89.04           H  
ATOM   2586  O   THR B  15      12.173  20.938 -27.086  1.00 89.04           O  
ATOM   2587  CG2 THR B  15      14.087  20.992 -31.137  1.00 89.04           C  
ATOM   2588 HG21 THR B  15      13.395  21.070 -31.976  1.00 89.04           H  
ATOM   2589 HG22 THR B  15      15.041  21.438 -31.418  1.00 89.04           H  
ATOM   2590 HG23 THR B  15      14.245  19.939 -30.906  1.00 89.04           H  
ATOM   2591  OG1 THR B  15      13.450  23.071 -30.260  1.00 89.04           O  
ATOM   2592  HG1 THR B  15      13.048  23.109 -31.131  1.00 89.04           H  
ATOM   2593  N   LEU B  16      11.149  22.767 -27.896  1.00 87.20           N  
ATOM   2594  H   LEU B  16      10.948  23.322 -28.716  1.00 87.20           H  
ATOM   2595  CA  LEU B  16      10.650  23.236 -26.598  1.00 87.20           C  
ATOM   2596  HA  LEU B  16      11.464  23.195 -25.875  1.00 87.20           H  
ATOM   2597  C   LEU B  16       9.547  22.327 -26.040  1.00 87.20           C  
ATOM   2598  CB  LEU B  16      10.150  24.686 -26.719  1.00 87.20           C  
ATOM   2599  HB2 LEU B  16       9.538  24.919 -25.847  1.00 87.20           H  
ATOM   2600  HB3 LEU B  16       9.505  24.758 -27.595  1.00 87.20           H  
ATOM   2601  O   LEU B  16       9.620  21.948 -24.873  1.00 87.20           O  
ATOM   2602  CG  LEU B  16      11.270  25.736 -26.818  1.00 87.20           C  
ATOM   2603  HG  LEU B  16      11.971  25.464 -27.607  1.00 87.20           H  
ATOM   2604  CD1 LEU B  16      10.661  27.098 -27.153  1.00 87.20           C  
ATOM   2605 HD11 LEU B  16       9.978  27.408 -26.362  1.00 87.20           H  
ATOM   2606 HD12 LEU B  16      10.115  27.027 -28.093  1.00 87.20           H  
ATOM   2607 HD13 LEU B  16      11.454  27.839 -27.260  1.00 87.20           H  
ATOM   2608  CD2 LEU B  16      12.049  25.875 -25.506  1.00 87.20           C  
ATOM   2609 HD21 LEU B  16      12.759  26.698 -25.588  1.00 87.20           H  
ATOM   2610 HD22 LEU B  16      12.607  24.960 -25.305  1.00 87.20           H  
ATOM   2611 HD23 LEU B  16      11.360  26.073 -24.685  1.00 87.20           H  
ATOM   2612  N   ASP B  17       8.582  21.925 -26.870  1.00 87.70           N  
ATOM   2613  H   ASP B  17       8.555  22.307 -27.804  1.00 87.70           H  
ATOM   2614  CA  ASP B  17       7.519  20.994 -26.473  1.00 87.70           C  
ATOM   2615  HA  ASP B  17       7.022  21.381 -25.583  1.00 87.70           H  
ATOM   2616  C   ASP B  17       8.096  19.614 -26.106  1.00 87.70           C  
ATOM   2617  CB  ASP B  17       6.473  20.868 -27.598  1.00 87.70           C  
ATOM   2618  HB2 ASP B  17       6.982  20.638 -28.534  1.00 87.70           H  
ATOM   2619  HB3 ASP B  17       5.817  20.029 -27.365  1.00 87.70           H  
ATOM   2620  O   ASP B  17       7.666  19.003 -25.129  1.00 87.70           O  
ATOM   2621  CG  ASP B  17       5.582  22.108 -27.789  1.00 87.70           C  
ATOM   2622  OD1 ASP B  17       5.349  22.872 -26.828  1.00 87.70           O  
ATOM   2623  OD2 ASP B  17       5.041  22.301 -28.899  1.00 87.70           O  
ATOM   2624  N   LEU B  18       9.118  19.138 -26.832  1.00 87.95           N  
ATOM   2625  H   LEU B  18       9.390  19.645 -27.662  1.00 87.95           H  
ATOM   2626  CA  LEU B  18       9.838  17.903 -26.495  1.00 87.95           C  
ATOM   2627  HA  LEU B  18       9.113  17.095 -26.396  1.00 87.95           H  
ATOM   2628  C   LEU B  18      10.564  18.020 -25.152  1.00 87.95           C  
ATOM   2629  CB  LEU B  18      10.819  17.559 -27.632  1.00 87.95           C  
ATOM   2630  HB2 LEU B  18      11.455  18.425 -27.815  1.00 87.95           H  
ATOM   2631  HB3 LEU B  18      10.246  17.369 -28.539  1.00 87.95           H  
ATOM   2632  O   LEU B  18      10.536  17.085 -24.352  1.00 87.95           O  
ATOM   2633  CG  LEU B  18      11.730  16.346 -27.350  1.00 87.95           C  
ATOM   2634  HG  LEU B  18      12.347  16.542 -26.473  1.00 87.95           H  
ATOM   2635  CD1 LEU B  18      10.939  15.061 -27.120  1.00 87.95           C  
ATOM   2636 HD11 LEU B  18      10.307  14.869 -27.987  1.00 87.95           H  
ATOM   2637 HD12 LEU B  18      10.315  15.146 -26.230  1.00 87.95           H  
ATOM   2638 HD13 LEU B  18      11.617  14.218 -26.988  1.00 87.95           H  
ATOM   2639  CD2 LEU B  18      12.667  16.120 -28.536  1.00 87.95           C  
ATOM   2640 HD21 LEU B  18      12.086  15.909 -29.434  1.00 87.95           H  
ATOM   2641 HD22 LEU B  18      13.273  17.011 -28.703  1.00 87.95           H  
ATOM   2642 HD23 LEU B  18      13.327  15.276 -28.337  1.00 87.95           H  
ATOM   2643  N   ARG B  19      11.213  19.161 -24.891  1.00 88.73           N  
ATOM   2644  H   ARG B  19      11.211  19.885 -25.595  1.00 88.73           H  
ATOM   2645  CA  ARG B  19      11.893  19.405 -23.615  1.00 88.73           C  
ATOM   2646  HA  ARG B  19      12.583  18.581 -23.432  1.00 88.73           H  
ATOM   2647  C   ARG B  19      10.902  19.393 -22.452  1.00 88.73           C  
ATOM   2648  CB  ARG B  19      12.689  20.715 -23.690  1.00 88.73           C  
ATOM   2649  HB2 ARG B  19      13.316  20.697 -24.581  1.00 88.73           H  
ATOM   2650  HB3 ARG B  19      12.001  21.558 -23.767  1.00 88.73           H  
ATOM   2651  O   ARG B  19      11.193  18.751 -21.448  1.00 88.73           O  
ATOM   2652  CG  ARG B  19      13.591  20.890 -22.458  1.00 88.73           C  
ATOM   2653  HG2 ARG B  19      12.992  20.924 -21.549  1.00 88.73           H  
ATOM   2654  HG3 ARG B  19      14.265  20.036 -22.394  1.00 88.73           H  
ATOM   2655  CD  ARG B  19      14.434  22.165 -22.550  1.00 88.73           C  
ATOM   2656  HD2 ARG B  19      15.181  22.135 -21.755  1.00 88.73           H  
ATOM   2657  HD3 ARG B  19      14.948  22.184 -23.511  1.00 88.73           H  
ATOM   2658  NE  ARG B  19      13.612  23.379 -22.386  1.00 88.73           N  
ATOM   2659  HE  ARG B  19      12.656  23.240 -22.094  1.00 88.73           H  
ATOM   2660  NH1 ARG B  19      15.272  24.916 -22.780  1.00 88.73           N  
ATOM   2661 HH11 ARG B  19      15.927  24.158 -22.906  1.00 88.73           H  
ATOM   2662 HH12 ARG B  19      15.597  25.872 -22.752  1.00 88.73           H  
ATOM   2663  NH2 ARG B  19      13.229  25.614 -22.210  1.00 88.73           N  
ATOM   2664 HH21 ARG B  19      13.570  26.564 -22.196  1.00 88.73           H  
ATOM   2665 HH22 ARG B  19      12.295  25.421 -21.876  1.00 88.73           H  
ATOM   2666  CZ  ARG B  19      14.039  24.626 -22.464  1.00 88.73           C  
ATOM   2667  N   ALA B  20       9.745  20.037 -22.612  1.00 92.17           N  
ATOM   2668  H   ALA B  20       9.590  20.544 -23.472  1.00 92.17           H  
ATOM   2669  CA  ALA B  20       8.679  20.039 -21.613  1.00 92.17           C  
ATOM   2670  HA  ALA B  20       9.082  20.394 -20.664  1.00 92.17           H  
ATOM   2671  C   ALA B  20       8.120  18.626 -21.368  1.00 92.17           C  
ATOM   2672  CB  ALA B  20       7.588  21.016 -22.066  1.00 92.17           C  
ATOM   2673  HB1 ALA B  20       8.009  22.014 -22.186  1.00 92.17           H  
ATOM   2674  HB2 ALA B  20       6.801  21.054 -21.313  1.00 92.17           H  
ATOM   2675  HB3 ALA B  20       7.157  20.692 -23.013  1.00 92.17           H  
ATOM   2676  O   ALA B  20       8.020  18.202 -20.223  1.00 92.17           O  
ATOM   2677  N   ALA B  21       7.850  17.855 -22.429  1.00 91.82           N  
ATOM   2678  H   ALA B  21       7.906  18.258 -23.353  1.00 91.82           H  
ATOM   2679  CA  ALA B  21       7.373  16.478 -22.295  1.00 91.82           C  
ATOM   2680  HA  ALA B  21       6.464  16.484 -21.692  1.00 91.82           H  
ATOM   2681  C   ALA B  21       8.390  15.577 -21.569  1.00 91.82           C  
ATOM   2682  CB  ALA B  21       7.026  15.939 -23.689  1.00 91.82           C  
ATOM   2683  HB1 ALA B  21       7.917  15.913 -24.316  1.00 91.82           H  
ATOM   2684  HB2 ALA B  21       6.620  14.932 -23.597  1.00 91.82           H  
ATOM   2685  HB3 ALA B  21       6.277  16.580 -24.155  1.00 91.82           H  
ATOM   2686  O   ALA B  21       8.035  14.850 -20.649  1.00 91.82           O  
ATOM   2687  N   ARG B  22       9.680  15.664 -21.922  1.00 90.92           N  
ATOM   2688  H   ARG B  22       9.923  16.280 -22.684  1.00 90.92           H  
ATOM   2689  CA  ARG B  22      10.743  14.912 -21.228  1.00 90.92           C  
ATOM   2690  HA  ARG B  22      10.477  13.856 -21.194  1.00 90.92           H  
ATOM   2691  C   ARG B  22      10.909  15.320 -19.768  1.00 90.92           C  
ATOM   2692  CB  ARG B  22      12.079  15.089 -21.954  1.00 90.92           C  
ATOM   2693  HB2 ARG B  22      12.235  16.143 -22.184  1.00 90.92           H  
ATOM   2694  HB3 ARG B  22      12.881  14.757 -21.295  1.00 90.92           H  
ATOM   2695  O   ARG B  22      11.323  14.499 -18.960  1.00 90.92           O  
ATOM   2696  CG  ARG B  22      12.144  14.254 -23.235  1.00 90.92           C  
ATOM   2697  HG2 ARG B  22      12.015  13.202 -22.981  1.00 90.92           H  
ATOM   2698  HG3 ARG B  22      11.353  14.554 -23.922  1.00 90.92           H  
ATOM   2699  CD  ARG B  22      13.509  14.455 -23.897  1.00 90.92           C  
ATOM   2700  HD2 ARG B  22      13.587  15.493 -24.222  1.00 90.92           H  
ATOM   2701  HD3 ARG B  22      14.289  14.247 -23.165  1.00 90.92           H  
ATOM   2702  NE  ARG B  22      13.682  13.555 -25.048  1.00 90.92           N  
ATOM   2703  HE  ARG B  22      12.975  12.845 -25.174  1.00 90.92           H  
ATOM   2704  NH1 ARG B  22      15.683  14.393 -25.801  1.00 90.92           N  
ATOM   2705 HH11 ARG B  22      16.469  14.322 -26.432  1.00 90.92           H  
ATOM   2706 HH12 ARG B  22      15.713  15.012 -25.003  1.00 90.92           H  
ATOM   2707  NH2 ARG B  22      14.706  12.709 -26.894  1.00 90.92           N  
ATOM   2708 HH21 ARG B  22      13.970  12.024 -26.991  1.00 90.92           H  
ATOM   2709 HH22 ARG B  22      15.455  12.710 -27.572  1.00 90.92           H  
ATOM   2710  CZ  ARG B  22      14.687  13.556 -25.905  1.00 90.92           C  
ATOM   2711  N   GLN B  23      10.643  16.581 -19.444  1.00 90.12           N  
ATOM   2712  H   GLN B  23      10.317  17.217 -20.158  1.00 90.12           H  
ATOM   2713  CA  GLN B  23      10.660  17.042 -18.064  1.00 90.12           C  
ATOM   2714  HA  GLN B  23      11.556  16.655 -17.579  1.00 90.12           H  
ATOM   2715  C   GLN B  23       9.479  16.466 -17.275  1.00 90.12           C  
ATOM   2716  CB  GLN B  23      10.744  18.570 -18.045  1.00 90.12           C  
ATOM   2717  HB2 GLN B  23       9.893  19.006 -18.568  1.00 90.12           H  
ATOM   2718  HB3 GLN B  23      11.663  18.873 -18.545  1.00 90.12           H  
ATOM   2719  O   GLN B  23       9.718  15.915 -16.209  1.00 90.12           O  
ATOM   2720  CG  GLN B  23      10.756  19.074 -16.602  1.00 90.12           C  
ATOM   2721  HG2 GLN B  23       9.765  18.905 -16.181  1.00 90.12           H  
ATOM   2722  HG3 GLN B  23      11.478  18.510 -16.011  1.00 90.12           H  
ATOM   2723  CD  GLN B  23      11.080  20.551 -16.463  1.00 90.12           C  
ATOM   2724  NE2 GLN B  23      10.862  21.074 -15.282  1.00 90.12           N  
ATOM   2725 HE21 GLN B  23      11.018  22.060 -15.131  1.00 90.12           H  
ATOM   2726 HE22 GLN B  23      10.341  20.519 -14.618  1.00 90.12           H  
ATOM   2727  OE1 GLN B  23      11.546  21.218 -17.385  1.00 90.12           O  
ATOM   2728  N   ARG B  24       8.259  16.476 -17.832  1.00 92.24           N  
ATOM   2729  H   ARG B  24       8.123  16.972 -18.701  1.00 92.24           H  
ATOM   2730  CA  ARG B  24       7.090  15.859 -17.182  1.00 92.24           C  
ATOM   2731  HA  ARG B  24       6.972  16.324 -16.203  1.00 92.24           H  
ATOM   2732  C   ARG B  24       7.293  14.368 -16.902  1.00 92.24           C  
ATOM   2733  CB  ARG B  24       5.816  16.117 -18.009  1.00 92.24           C  
ATOM   2734  HB2 ARG B  24       5.683  17.194 -18.116  1.00 92.24           H  
ATOM   2735  HB3 ARG B  24       5.944  15.693 -19.005  1.00 92.24           H  
ATOM   2736  O   ARG B  24       6.960  13.927 -15.815  1.00 92.24           O  
ATOM   2737  CG  ARG B  24       4.527  15.526 -17.394  1.00 92.24           C  
ATOM   2738  HG2 ARG B  24       4.590  14.438 -17.389  1.00 92.24           H  
ATOM   2739  HG3 ARG B  24       3.684  15.806 -18.025  1.00 92.24           H  
ATOM   2740  CD  ARG B  24       4.252  16.016 -15.962  1.00 92.24           C  
ATOM   2741  HD2 ARG B  24       4.230  17.106 -15.953  1.00 92.24           H  
ATOM   2742  HD3 ARG B  24       5.058  15.682 -15.308  1.00 92.24           H  
ATOM   2743  NE  ARG B  24       2.979  15.502 -15.418  1.00 92.24           N  
ATOM   2744  HE  ARG B  24       2.407  14.873 -15.963  1.00 92.24           H  
ATOM   2745  NH1 ARG B  24       3.139  16.351 -13.261  1.00 92.24           N  
ATOM   2746 HH11 ARG B  24       4.106  16.622 -13.373  1.00 92.24           H  
ATOM   2747 HH12 ARG B  24       2.705  16.372 -12.350  1.00 92.24           H  
ATOM   2748  NH2 ARG B  24       1.374  15.177 -13.863  1.00 92.24           N  
ATOM   2749 HH21 ARG B  24       0.931  14.540 -14.511  1.00 92.24           H  
ATOM   2750 HH22 ARG B  24       1.069  15.249 -12.903  1.00 92.24           H  
ATOM   2751  CZ  ARG B  24       2.516  15.684 -14.191  1.00 92.24           C  
ATOM   2752  N   ILE B  25       7.893  13.618 -17.831  1.00 92.40           N  
ATOM   2753  H   ILE B  25       8.078  14.036 -18.732  1.00 92.40           H  
ATOM   2754  CA  ILE B  25       8.225  12.196 -17.609  1.00 92.40           C  
ATOM   2755  HA  ILE B  25       7.311  11.652 -17.371  1.00 92.40           H  
ATOM   2756  C   ILE B  25       9.152  12.032 -16.398  1.00 92.40           C  
ATOM   2757  CB  ILE B  25       8.847  11.564 -18.874  1.00 92.40           C  
ATOM   2758  HB  ILE B  25       9.690  12.181 -19.187  1.00 92.40           H  
ATOM   2759  O   ILE B  25       8.855  11.245 -15.511  1.00 92.40           O  
ATOM   2760  CG1 ILE B  25       7.813  11.517 -20.016  1.00 92.40           C  
ATOM   2761 HG12 ILE B  25       7.322  12.486 -20.099  1.00 92.40           H  
ATOM   2762 HG13 ILE B  25       7.047  10.777 -19.784  1.00 92.40           H  
ATOM   2763  CG2 ILE B  25       9.366  10.143 -18.600  1.00 92.40           C  
ATOM   2764 HG21 ILE B  25       9.777   9.676 -19.496  1.00 92.40           H  
ATOM   2765 HG22 ILE B  25       8.566   9.513 -18.212  1.00 92.40           H  
ATOM   2766 HG23 ILE B  25      10.165  10.151 -17.858  1.00 92.40           H  
ATOM   2767  CD1 ILE B  25       8.424  11.199 -21.385  1.00 92.40           C  
ATOM   2768 HD11 ILE B  25       7.663  11.342 -22.151  1.00 92.40           H  
ATOM   2769 HD12 ILE B  25       9.259  11.870 -21.588  1.00 92.40           H  
ATOM   2770 HD13 ILE B  25       8.765  10.164 -21.424  1.00 92.40           H  
ATOM   2771  N   ARG B  26      10.240  12.813 -16.320  1.00 92.63           N  
ATOM   2772  H   ARG B  26      10.409  13.486 -17.055  1.00 92.63           H  
ATOM   2773  CA  ARG B  26      11.164  12.740 -15.176  1.00 92.63           C  
ATOM   2774  HA  ARG B  26      11.495  11.709 -15.052  1.00 92.63           H  
ATOM   2775  C   ARG B  26      10.496  13.097 -13.854  1.00 92.63           C  
ATOM   2776  CB  ARG B  26      12.374  13.653 -15.374  1.00 92.63           C  
ATOM   2777  HB2 ARG B  26      12.039  14.635 -15.707  1.00 92.63           H  
ATOM   2778  HB3 ARG B  26      12.873  13.770 -14.412  1.00 92.63           H  
ATOM   2779  O   ARG B  26      10.841  12.492 -12.849  1.00 92.63           O  
ATOM   2780  CG  ARG B  26      13.386  13.064 -16.361  1.00 92.63           C  
ATOM   2781  HG2 ARG B  26      13.643  12.053 -16.046  1.00 92.63           H  
ATOM   2782  HG3 ARG B  26      12.955  13.022 -17.362  1.00 92.63           H  
ATOM   2783  CD  ARG B  26      14.661  13.915 -16.364  1.00 92.63           C  
ATOM   2784  HD2 ARG B  26      15.421  13.417 -16.967  1.00 92.63           H  
ATOM   2785  HD3 ARG B  26      15.044  13.960 -15.345  1.00 92.63           H  
ATOM   2786  NE  ARG B  26      14.400  15.287 -16.848  1.00 92.63           N  
ATOM   2787  HE  ARG B  26      14.047  15.923 -16.148  1.00 92.63           H  
ATOM   2788  NH1 ARG B  26      14.938  14.942 -19.042  1.00 92.63           N  
ATOM   2789 HH11 ARG B  26      15.107  13.979 -18.788  1.00 92.63           H  
ATOM   2790 HH12 ARG B  26      15.070  15.281 -19.985  1.00 92.63           H  
ATOM   2791  NH2 ARG B  26      14.209  16.955 -18.382  1.00 92.63           N  
ATOM   2792 HH21 ARG B  26      13.877  17.553 -17.640  1.00 92.63           H  
ATOM   2793 HH22 ARG B  26      14.238  17.288 -19.335  1.00 92.63           H  
ATOM   2794  CZ  ARG B  26      14.513  15.721 -18.086  1.00 92.63           C  
ATOM   2795  N   GLU B  27       9.584  14.066 -13.859  1.00 92.56           N  
ATOM   2796  H   GLU B  27       9.377  14.538 -14.727  1.00 92.56           H  
ATOM   2797  CA  GLU B  27       8.828  14.446 -12.663  1.00 92.56           C  
ATOM   2798  HA  GLU B  27       9.533  14.600 -11.845  1.00 92.56           H  
ATOM   2799  C   GLU B  27       7.867  13.325 -12.220  1.00 92.56           C  
ATOM   2800  CB  GLU B  27       8.083  15.772 -12.906  1.00 92.56           C  
ATOM   2801  HB2 GLU B  27       7.507  15.699 -13.828  1.00 92.56           H  
ATOM   2802  HB3 GLU B  27       7.390  15.937 -12.080  1.00 92.56           H  
ATOM   2803  O   GLU B  27       7.779  13.024 -11.037  1.00 92.56           O  
ATOM   2804  CG  GLU B  27       9.036  16.983 -12.991  1.00 92.56           C  
ATOM   2805  HG2 GLU B  27       9.526  17.107 -12.025  1.00 92.56           H  
ATOM   2806  HG3 GLU B  27       9.813  16.781 -13.728  1.00 92.56           H  
ATOM   2807  CD  GLU B  27       8.333  18.302 -13.363  1.00 92.56           C  
ATOM   2808  OE1 GLU B  27       9.035  19.226 -13.857  1.00 92.56           O  
ATOM   2809  OE2 GLU B  27       7.103  18.409 -13.140  1.00 92.56           O  
ATOM   2810  N   LEU B  28       7.206  12.647 -13.160  1.00 93.01           N  
ATOM   2811  H   LEU B  28       7.301  12.924 -14.127  1.00 93.01           H  
ATOM   2812  CA  LEU B  28       6.334  11.509 -12.846  1.00 93.01           C  
ATOM   2813  HA  LEU B  28       5.652  11.790 -12.043  1.00 93.01           H  
ATOM   2814  C   LEU B  28       7.113  10.285 -12.341  1.00 93.01           C  
ATOM   2815  CB  LEU B  28       5.525  11.141 -14.099  1.00 93.01           C  
ATOM   2816  HB2 LEU B  28       6.213  11.061 -14.940  1.00 93.01           H  
ATOM   2817  HB3 LEU B  28       5.076  10.159 -13.953  1.00 93.01           H  
ATOM   2818  O   LEU B  28       6.655   9.612 -11.429  1.00 93.01           O  
ATOM   2819  CG  LEU B  28       4.406  12.139 -14.439  1.00 93.01           C  
ATOM   2820  HG  LEU B  28       4.782  13.160 -14.386  1.00 93.01           H  
ATOM   2821  CD1 LEU B  28       3.941  11.876 -15.872  1.00 93.01           C  
ATOM   2822 HD11 LEU B  28       3.167  12.595 -16.141  1.00 93.01           H  
ATOM   2823 HD12 LEU B  28       3.529  10.869 -15.942  1.00 93.01           H  
ATOM   2824 HD13 LEU B  28       4.781  11.976 -16.558  1.00 93.01           H  
ATOM   2825  CD2 LEU B  28       3.215  11.996 -13.490  1.00 93.01           C  
ATOM   2826 HD21 LEU B  28       2.390  12.625 -13.825  1.00 93.01           H  
ATOM   2827 HD22 LEU B  28       2.873  10.962 -13.466  1.00 93.01           H  
ATOM   2828 HD23 LEU B  28       3.500  12.299 -12.483  1.00 93.01           H  
ATOM   2829  N   GLU B  29       8.277   9.989 -12.926  1.00 93.05           N  
ATOM   2830  H   GLU B  29       8.552  10.531 -13.733  1.00 93.05           H  
ATOM   2831  CA  GLU B  29       9.025   8.755 -12.630  1.00 93.05           C  
ATOM   2832  HA  GLU B  29       8.334   7.975 -12.310  1.00 93.05           H  
ATOM   2833  C   GLU B  29      10.045   8.916 -11.489  1.00 93.05           C  
ATOM   2834  CB  GLU B  29       9.737   8.269 -13.913  1.00 93.05           C  
ATOM   2835  HB2 GLU B  29      10.396   7.441 -13.652  1.00 93.05           H  
ATOM   2836  HB3 GLU B  29      10.353   9.083 -14.297  1.00 93.05           H  
ATOM   2837  O   GLU B  29      10.353   7.958 -10.790  1.00 93.05           O  
ATOM   2838  CG  GLU B  29       8.773   7.781 -15.016  1.00 93.05           C  
ATOM   2839  HG2 GLU B  29       8.185   6.955 -14.616  1.00 93.05           H  
ATOM   2840  HG3 GLU B  29       8.082   8.586 -15.266  1.00 93.05           H  
ATOM   2841  CD  GLU B  29       9.470   7.322 -16.319  1.00 93.05           C  
ATOM   2842  OE1 GLU B  29       8.878   6.491 -17.064  1.00 93.05           O  
ATOM   2843  OE2 GLU B  29      10.550   7.859 -16.658  1.00 93.05           O  
ATOM   2844  N   SER B  30      10.629  10.106 -11.319  1.00 91.54           N  
ATOM   2845  H   SER B  30      10.296  10.880 -11.876  1.00 91.54           H  
ATOM   2846  CA  SER B  30      11.882  10.261 -10.561  1.00 91.54           C  
ATOM   2847  HA  SER B  30      11.884   9.533  -9.750  1.00 91.54           H  
ATOM   2848  C   SER B  30      12.059  11.631  -9.894  1.00 91.54           C  
ATOM   2849  CB  SER B  30      13.076   9.924 -11.471  1.00 91.54           C  
ATOM   2850  HB2 SER B  30      12.956   8.909 -11.851  1.00 91.54           H  
ATOM   2851  HB3 SER B  30      14.004   9.965 -10.901  1.00 91.54           H  
ATOM   2852  O   SER B  30      13.189  12.009  -9.578  1.00 91.54           O  
ATOM   2853  OG  SER B  30      13.136  10.831 -12.565  1.00 91.54           O  
ATOM   2854  HG  SER B  30      12.277  11.258 -12.598  1.00 91.54           H  
ATOM   2855  N   ASP B  31      10.983  12.405  -9.675  1.00 92.78           N  
ATOM   2856  H   ASP B  31      10.065  12.087  -9.950  1.00 92.78           H  
ATOM   2857  CA  ASP B  31      11.125  13.691  -8.974  1.00 92.78           C  
ATOM   2858  HA  ASP B  31      11.825  14.277  -9.569  1.00 92.78           H  
ATOM   2859  C   ASP B  31      11.685  13.450  -7.561  1.00 92.78           C  
ATOM   2860  CB  ASP B  31       9.814  14.496  -8.895  1.00 92.78           C  
ATOM   2861  HB2 ASP B  31       9.213  14.151  -8.053  1.00 92.78           H  
ATOM   2862  HB3 ASP B  31       9.244  14.321  -9.807  1.00 92.78           H  
ATOM   2863  O   ASP B  31      11.162  12.578  -6.844  1.00 92.78           O  
ATOM   2864  CG  ASP B  31      10.002  16.020  -8.817  1.00 92.78           C  
ATOM   2865  OD1 ASP B  31      11.123  16.526  -9.028  1.00 92.78           O  
ATOM   2866  OD2 ASP B  31       8.989  16.736  -8.636  1.00 92.78           O  
ATOM   2867  N   PRO B  32      12.738  14.176  -7.140  1.00 97.41           N  
ATOM   2868  CA  PRO B  32      13.259  14.060  -5.789  1.00 97.41           C  
ATOM   2869  HA  PRO B  32      13.457  13.008  -5.584  1.00 97.41           H  
ATOM   2870  C   PRO B  32      12.261  14.604  -4.764  1.00 97.41           C  
ATOM   2871  CB  PRO B  32      14.584  14.828  -5.778  1.00 97.41           C  
ATOM   2872  HB2 PRO B  32      14.445  15.825  -5.360  1.00 97.41           H  
ATOM   2873  HB3 PRO B  32      15.344  14.275  -5.227  1.00 97.41           H  
ATOM   2874  O   PRO B  32      11.718  15.706  -4.911  1.00 97.41           O  
ATOM   2875  CG  PRO B  32      14.972  14.939  -7.248  1.00 97.41           C  
ATOM   2876  HG2 PRO B  32      15.495  14.034  -7.559  1.00 97.41           H  
ATOM   2877  HG3 PRO B  32      15.578  15.824  -7.445  1.00 97.41           H  
ATOM   2878  CD  PRO B  32      13.622  15.009  -7.944  1.00 97.41           C  
ATOM   2879  HD2 PRO B  32      13.262  16.038  -7.936  1.00 97.41           H  
ATOM   2880  HD3 PRO B  32      13.727  14.643  -8.966  1.00 97.41           H  
ATOM   2881  N   ILE B  33      12.058  13.852  -3.685  1.00 98.85           N  
ATOM   2882  H   ILE B  33      12.556  12.977  -3.603  1.00 98.85           H  
ATOM   2883  CA  ILE B  33      11.145  14.224  -2.603  1.00 98.85           C  
ATOM   2884  HA  ILE B  33      10.515  15.054  -2.921  1.00 98.85           H  
ATOM   2885  C   ILE B  33      11.968  14.716  -1.412  1.00 98.85           C  
ATOM   2886  CB  ILE B  33      10.207  13.044  -2.272  1.00 98.85           C  
ATOM   2887  HB  ILE B  33      10.817  12.199  -1.955  1.00 98.85           H  
ATOM   2888  O   ILE B  33      12.832  14.009  -0.906  1.00 98.85           O  
ATOM   2889  CG1 ILE B  33       9.384  12.567  -3.495  1.00 98.85           C  
ATOM   2890 HG12 ILE B  33      10.060  12.136  -4.233  1.00 98.85           H  
ATOM   2891 HG13 ILE B  33       8.718  11.766  -3.175  1.00 98.85           H  
ATOM   2892  CG2 ILE B  33       9.274  13.396  -1.105  1.00 98.85           C  
ATOM   2893 HG21 ILE B  33       8.587  12.568  -0.926  1.00 98.85           H  
ATOM   2894 HG22 ILE B  33       9.851  13.558  -0.194  1.00 98.85           H  
ATOM   2895 HG23 ILE B  33       8.700  14.296  -1.325  1.00 98.85           H  
ATOM   2896  CD1 ILE B  33       8.533  13.640  -4.192  1.00 98.85           C  
ATOM   2897 HD11 ILE B  33       7.857  14.116  -3.482  1.00 98.85           H  
ATOM   2898 HD12 ILE B  33       9.173  14.392  -4.653  1.00 98.85           H  
ATOM   2899 HD13 ILE B  33       7.938  13.169  -4.975  1.00 98.85           H  
ATOM   2900  N   ALA B  34      11.731  15.946  -0.972  1.00 98.90           N  
ATOM   2901  H   ALA B  34      10.925  16.432  -1.338  1.00 98.90           H  
ATOM   2902  CA  ALA B  34      12.366  16.519   0.205  1.00 98.90           C  
ATOM   2903  HA  ALA B  34      13.410  16.209   0.241  1.00 98.90           H  
ATOM   2904  C   ALA B  34      11.674  16.031   1.482  1.00 98.90           C  
ATOM   2905  CB  ALA B  34      12.322  18.047   0.097  1.00 98.90           C  
ATOM   2906  HB1 ALA B  34      11.293  18.382  -0.032  1.00 98.90           H  
ATOM   2907  HB2 ALA B  34      12.719  18.487   1.011  1.00 98.90           H  
ATOM   2908  HB3 ALA B  34      12.924  18.374  -0.752  1.00 98.90           H  
ATOM   2909  O   ALA B  34      10.445  16.060   1.578  1.00 98.90           O  
ATOM   2910  N   ILE B  35      12.473  15.661   2.481  1.00 98.93           N  
ATOM   2911  H   ILE B  35      13.470  15.657   2.322  1.00 98.93           H  
ATOM   2912  CA  ILE B  35      12.018  15.559   3.869  1.00 98.93           C  
ATOM   2913  HA  ILE B  35      10.976  15.241   3.898  1.00 98.93           H  
ATOM   2914  C   ILE B  35      12.128  16.964   4.457  1.00 98.93           C  
ATOM   2915  CB  ILE B  35      12.863  14.532   4.652  1.00 98.93           C  
ATOM   2916  HB  ILE B  35      13.910  14.832   4.592  1.00 98.93           H  
ATOM   2917  O   ILE B  35      13.239  17.480   4.603  1.00 98.93           O  
ATOM   2918  CG1 ILE B  35      12.718  13.120   4.038  1.00 98.93           C  
ATOM   2919 HG12 ILE B  35      12.751  13.174   2.950  1.00 98.93           H  
ATOM   2920 HG13 ILE B  35      11.753  12.701   4.322  1.00 98.93           H  
ATOM   2921  CG2 ILE B  35      12.438  14.524   6.134  1.00 98.93           C  
ATOM   2922 HG21 ILE B  35      11.389  14.245   6.228  1.00 98.93           H  
ATOM   2923 HG22 ILE B  35      13.051  13.824   6.703  1.00 98.93           H  
ATOM   2924 HG23 ILE B  35      12.579  15.507   6.582  1.00 98.93           H  
ATOM   2925  CD1 ILE B  35      13.826  12.155   4.468  1.00 98.93           C  
ATOM   2926 HD11 ILE B  35      13.640  11.175   4.028  1.00 98.93           H  
ATOM   2927 HD12 ILE B  35      13.844  12.048   5.552  1.00 98.93           H  
ATOM   2928 HD13 ILE B  35      14.792  12.522   4.121  1.00 98.93           H  
ATOM   2929  N   VAL B  36      10.991  17.595   4.752  1.00 98.85           N  
ATOM   2930  H   VAL B  36      10.119  17.107   4.603  1.00 98.85           H  
ATOM   2931  CA  VAL B  36      10.946  18.991   5.229  1.00 98.85           C  
ATOM   2932  HA  VAL B  36      11.932  19.424   5.065  1.00 98.85           H  
ATOM   2933  C   VAL B  36      10.718  19.122   6.733  1.00 98.85           C  
ATOM   2934  CB  VAL B  36       9.959  19.860   4.427  1.00 98.85           C  
ATOM   2935  HB  VAL B  36       9.982  20.870   4.836  1.00 98.85           H  
ATOM   2936  O   VAL B  36      10.940  20.179   7.308  1.00 98.85           O  
ATOM   2937  CG1 VAL B  36      10.375  19.948   2.954  1.00 98.85           C  
ATOM   2938 HG11 VAL B  36      10.321  18.965   2.484  1.00 98.85           H  
ATOM   2939 HG12 VAL B  36       9.705  20.629   2.429  1.00 98.85           H  
ATOM   2940 HG13 VAL B  36      11.395  20.327   2.886  1.00 98.85           H  
ATOM   2941  CG2 VAL B  36       8.515  19.354   4.493  1.00 98.85           C  
ATOM   2942 HG21 VAL B  36       7.853  20.080   4.020  1.00 98.85           H  
ATOM   2943 HG22 VAL B  36       8.419  18.404   3.968  1.00 98.85           H  
ATOM   2944 HG23 VAL B  36       8.208  19.231   5.532  1.00 98.85           H  
ATOM   2945  N   GLY B  37      10.313  18.040   7.389  1.00 98.88           N  
ATOM   2946  H   GLY B  37      10.134  17.200   6.858  1.00 98.88           H  
ATOM   2947  CA  GLY B  37      10.167  17.946   8.837  1.00 98.88           C  
ATOM   2948  HA2 GLY B  37      11.039  18.384   9.323  1.00 98.88           H  
ATOM   2949  HA3 GLY B  37       9.277  18.482   9.167  1.00 98.88           H  
ATOM   2950  C   GLY B  37      10.040  16.488   9.248  1.00 98.88           C  
ATOM   2951  O   GLY B  37       9.734  15.633   8.418  1.00 98.88           O  
ATOM   2952  N   MET B  38      10.304  16.187  10.513  1.00 98.83           N  
ATOM   2953  H   MET B  38      10.554  16.920  11.161  1.00 98.83           H  
ATOM   2954  CA  MET B  38      10.154  14.842  11.063  1.00 98.83           C  
ATOM   2955  HA  MET B  38       9.229  14.424  10.666  1.00 98.83           H  
ATOM   2956  C   MET B  38      10.008  14.899  12.585  1.00 98.83           C  
ATOM   2957  CB  MET B  38      11.321  13.937  10.619  1.00 98.83           C  
ATOM   2958  HB2 MET B  38      11.194  12.947  11.057  1.00 98.83           H  
ATOM   2959  HB3 MET B  38      11.272  13.817   9.536  1.00 98.83           H  
ATOM   2960  O   MET B  38      10.506  15.832  13.214  1.00 98.83           O  
ATOM   2961  CG  MET B  38      12.716  14.467  10.977  1.00 98.83           C  
ATOM   2962  HG2 MET B  38      12.852  14.372  12.054  1.00 98.83           H  
ATOM   2963  HG3 MET B  38      12.793  15.523  10.717  1.00 98.83           H  
ATOM   2964  SD  MET B  38      14.059  13.586  10.132  1.00 98.83           S  
ATOM   2965  CE  MET B  38      15.441  13.958  11.237  1.00 98.83           C  
ATOM   2966  HE1 MET B  38      16.377  13.747  10.721  1.00 98.83           H  
ATOM   2967  HE2 MET B  38      15.374  13.313  12.113  1.00 98.83           H  
ATOM   2968  HE3 MET B  38      15.416  15.007  11.533  1.00 98.83           H  
ATOM   2969  N   ALA B  39       9.325  13.918  13.166  1.00 98.89           N  
ATOM   2970  H   ALA B  39       8.948  13.185  12.582  1.00 98.89           H  
ATOM   2971  CA  ALA B  39       9.165  13.748  14.610  1.00 98.89           C  
ATOM   2972  HA  ALA B  39      10.040  14.149  15.122  1.00 98.89           H  
ATOM   2973  C   ALA B  39       9.058  12.257  14.952  1.00 98.89           C  
ATOM   2974  CB  ALA B  39       7.928  14.514  15.085  1.00 98.89           C  
ATOM   2975  HB1 ALA B  39       7.040  14.073  14.631  1.00 98.89           H  
ATOM   2976  HB2 ALA B  39       8.000  15.563  14.799  1.00 98.89           H  
ATOM   2977  HB3 ALA B  39       7.837  14.446  16.169  1.00 98.89           H  
ATOM   2978  O   ALA B  39       8.752  11.438  14.080  1.00 98.89           O  
ATOM   2979  N   CYS B  40       9.333  11.899  16.205  1.00 98.76           N  
ATOM   2980  H   CYS B  40       9.518  12.597  16.910  1.00 98.76           H  
ATOM   2981  CA  CYS B  40       9.393  10.504  16.621  1.00 98.76           C  
ATOM   2982  HA  CYS B  40       8.620   9.949  16.088  1.00 98.76           H  
ATOM   2983  C   CYS B  40       9.119  10.296  18.112  1.00 98.76           C  
ATOM   2984  CB  CYS B  40      10.761   9.917  16.234  1.00 98.76           C  
ATOM   2985  HB2 CYS B  40      10.843   9.900  15.147  1.00 98.76           H  
ATOM   2986  HB3 CYS B  40      10.818   8.887  16.587  1.00 98.76           H  
ATOM   2987  O   CYS B  40       9.220  11.214  18.926  1.00 98.76           O  
ATOM   2988  SG  CYS B  40      12.143  10.875  16.933  1.00 98.76           S  
ATOM   2989  HG  CYS B  40      11.803  10.771  18.221  1.00 98.76           H  
ATOM   2990  N   ARG B  41       8.824   9.043  18.451  1.00 98.75           N  
ATOM   2991  H   ARG B  41       8.725   8.379  17.696  1.00 98.75           H  
ATOM   2992  CA  ARG B  41       8.885   8.472  19.795  1.00 98.75           C  
ATOM   2993  HA  ARG B  41       9.467   9.118  20.452  1.00 98.75           H  
ATOM   2994  C   ARG B  41       9.609   7.133  19.689  1.00 98.75           C  
ATOM   2995  CB  ARG B  41       7.467   8.303  20.371  1.00 98.75           C  
ATOM   2996  HB2 ARG B  41       6.841   7.794  19.637  1.00 98.75           H  
ATOM   2997  HB3 ARG B  41       7.520   7.668  21.255  1.00 98.75           H  
ATOM   2998  O   ARG B  41       9.114   6.231  19.019  1.00 98.75           O  
ATOM   2999  CG  ARG B  41       6.781   9.614  20.782  1.00 98.75           C  
ATOM   3000  HG2 ARG B  41       6.778  10.308  19.941  1.00 98.75           H  
ATOM   3001  HG3 ARG B  41       5.745   9.391  21.038  1.00 98.75           H  
ATOM   3002  CD  ARG B  41       7.438  10.275  22.003  1.00 98.75           C  
ATOM   3003  HD2 ARG B  41       7.415   9.575  22.838  1.00 98.75           H  
ATOM   3004  HD3 ARG B  41       8.482  10.501  21.789  1.00 98.75           H  
ATOM   3005  NE  ARG B  41       6.727  11.508  22.394  1.00 98.75           N  
ATOM   3006  HE  ARG B  41       6.053  11.431  23.142  1.00 98.75           H  
ATOM   3007  NH1 ARG B  41       7.611  12.968  20.832  1.00 98.75           N  
ATOM   3008 HH11 ARG B  41       8.267  12.292  20.469  1.00 98.75           H  
ATOM   3009 HH12 ARG B  41       7.625  13.906  20.456  1.00 98.75           H  
ATOM   3010  NH2 ARG B  41       6.013  13.663  22.178  1.00 98.75           N  
ATOM   3011 HH21 ARG B  41       5.204  13.463  22.749  1.00 98.75           H  
ATOM   3012 HH22 ARG B  41       5.966  14.479  21.585  1.00 98.75           H  
ATOM   3013  CZ  ARG B  41       6.805  12.698  21.817  1.00 98.75           C  
ATOM   3014  N   PHE B  42      10.771   6.994  20.313  1.00 98.78           N  
ATOM   3015  H   PHE B  42      11.090   7.748  20.904  1.00 98.78           H  
ATOM   3016  CA  PHE B  42      11.556   5.759  20.323  1.00 98.78           C  
ATOM   3017  HA  PHE B  42      10.911   4.943  19.997  1.00 98.78           H  
ATOM   3018  C   PHE B  42      12.018   5.412  21.750  1.00 98.78           C  
ATOM   3019  CB  PHE B  42      12.739   5.865  19.335  1.00 98.78           C  
ATOM   3020  HB2 PHE B  42      13.411   5.019  19.482  1.00 98.78           H  
ATOM   3021  HB3 PHE B  42      13.314   6.762  19.565  1.00 98.78           H  
ATOM   3022  O   PHE B  42      11.988   6.271  22.634  1.00 98.78           O  
ATOM   3023  CG  PHE B  42      12.360   5.889  17.865  1.00 98.78           C  
ATOM   3024  CD1 PHE B  42      11.595   4.843  17.317  1.00 98.78           C  
ATOM   3025  HD1 PHE B  42      11.297   4.017  17.946  1.00 98.78           H  
ATOM   3026  CD2 PHE B  42      12.785   6.945  17.036  1.00 98.78           C  
ATOM   3027  HD2 PHE B  42      13.393   7.741  17.440  1.00 98.78           H  
ATOM   3028  CE1 PHE B  42      11.198   4.883  15.969  1.00 98.78           C  
ATOM   3029  HE1 PHE B  42      10.575   4.099  15.565  1.00 98.78           H  
ATOM   3030  CE2 PHE B  42      12.415   6.971  15.679  1.00 98.78           C  
ATOM   3031  HE2 PHE B  42      12.740   7.788  15.052  1.00 98.78           H  
ATOM   3032  CZ  PHE B  42      11.601   5.954  15.152  1.00 98.78           C  
ATOM   3033  HZ  PHE B  42      11.288   5.994  14.119  1.00 98.78           H  
ATOM   3034  N   PRO B  43      12.433   4.156  21.997  1.00 98.54           N  
ATOM   3035  CA  PRO B  43      13.007   3.738  23.273  1.00 98.54           C  
ATOM   3036  HA  PRO B  43      12.238   3.819  24.042  1.00 98.54           H  
ATOM   3037  C   PRO B  43      14.225   4.581  23.676  1.00 98.54           C  
ATOM   3038  CB  PRO B  43      13.372   2.262  23.082  1.00 98.54           C  
ATOM   3039  HB2 PRO B  43      13.270   1.695  24.007  1.00 98.54           H  
ATOM   3040  HB3 PRO B  43      14.381   2.176  22.680  1.00 98.54           H  
ATOM   3041  O   PRO B  43      14.949   5.082  22.816  1.00 98.54           O  
ATOM   3042  CG  PRO B  43      12.389   1.794  22.014  1.00 98.54           C  
ATOM   3043  HG2 PRO B  43      11.415   1.606  22.464  1.00 98.54           H  
ATOM   3044  HG3 PRO B  43      12.749   0.918  21.474  1.00 98.54           H  
ATOM   3045  CD  PRO B  43      12.295   3.013  21.110  1.00 98.54           C  
ATOM   3046  HD2 PRO B  43      13.106   3.002  20.382  1.00 98.54           H  
ATOM   3047  HD3 PRO B  43      11.328   3.016  20.606  1.00 98.54           H  
ATOM   3048  N   GLY B  44      14.468   4.703  24.985  1.00 98.37           N  
ATOM   3049  H   GLY B  44      13.854   4.229  25.632  1.00 98.37           H  
ATOM   3050  CA  GLY B  44      15.547   5.536  25.533  1.00 98.37           C  
ATOM   3051  HA2 GLY B  44      15.838   5.141  26.506  1.00 98.37           H  
ATOM   3052  HA3 GLY B  44      16.414   5.499  24.874  1.00 98.37           H  
ATOM   3053  C   GLY B  44      15.155   7.004  25.724  1.00 98.37           C  
ATOM   3054  O   GLY B  44      15.991   7.881  25.532  1.00 98.37           O  
ATOM   3055  N   ASP B  45      13.884   7.262  26.058  1.00 96.98           N  
ATOM   3056  H   ASP B  45      13.287   6.483  26.296  1.00 96.98           H  
ATOM   3057  CA  ASP B  45      13.299   8.605  26.227  1.00 96.98           C  
ATOM   3058  HA  ASP B  45      12.222   8.463  26.323  1.00 96.98           H  
ATOM   3059  C   ASP B  45      13.469   9.513  24.996  1.00 96.98           C  
ATOM   3060  CB  ASP B  45      13.763   9.246  27.547  1.00 96.98           C  
ATOM   3061  HB2 ASP B  45      13.270  10.211  27.666  1.00 96.98           H  
ATOM   3062  HB3 ASP B  45      14.838   9.419  27.508  1.00 96.98           H  
ATOM   3063  O   ASP B  45      13.552  10.738  25.091  1.00 96.98           O  
ATOM   3064  CG  ASP B  45      13.421   8.390  28.769  1.00 96.98           C  
ATOM   3065  OD1 ASP B  45      12.319   7.794  28.770  1.00 96.98           O  
ATOM   3066  OD2 ASP B  45      14.261   8.334  29.697  1.00 96.98           O  
ATOM   3067  N   VAL B  46      13.517   8.906  23.809  1.00 98.34           N  
ATOM   3068  H   VAL B  46      13.419   7.901  23.781  1.00 98.34           H  
ATOM   3069  CA  VAL B  46      13.666   9.626  22.548  1.00 98.34           C  
ATOM   3070  HA  VAL B  46      14.314  10.488  22.710  1.00 98.34           H  
ATOM   3071  C   VAL B  46      12.305  10.133  22.084  1.00 98.34           C  
ATOM   3072  CB  VAL B  46      14.338   8.735  21.496  1.00 98.34           C  
ATOM   3073  HB  VAL B  46      13.807   7.785  21.444  1.00 98.34           H  
ATOM   3074  O   VAL B  46      11.426   9.361  21.707  1.00 98.34           O  
ATOM   3075  CG1 VAL B  46      14.295   9.397  20.115  1.00 98.34           C  
ATOM   3076 HG11 VAL B  46      13.268   9.475  19.758  1.00 98.34           H  
ATOM   3077 HG12 VAL B  46      14.839   8.776  19.404  1.00 98.34           H  
ATOM   3078 HG13 VAL B  46      14.736  10.392  20.169  1.00 98.34           H  
ATOM   3079  CG2 VAL B  46      15.801   8.447  21.852  1.00 98.34           C  
ATOM   3080 HG21 VAL B  46      16.367   9.377  21.915  1.00 98.34           H  
ATOM   3081 HG22 VAL B  46      15.855   7.939  22.815  1.00 98.34           H  
ATOM   3082 HG23 VAL B  46      16.248   7.792  21.104  1.00 98.34           H  
ATOM   3083  N   ASP B  47      12.151  11.449  22.040  1.00 97.81           N  
ATOM   3084  H   ASP B  47      12.849  12.007  22.509  1.00 97.81           H  
ATOM   3085  CA  ASP B  47      10.918  12.154  21.678  1.00 97.81           C  
ATOM   3086  HA  ASP B  47      10.205  11.429  21.284  1.00 97.81           H  
ATOM   3087  C   ASP B  47      11.111  13.212  20.573  1.00 97.81           C  
ATOM   3088  CB  ASP B  47      10.336  12.758  22.965  1.00 97.81           C  
ATOM   3089  HB2 ASP B  47       9.324  13.114  22.772  1.00 97.81           H  
ATOM   3090  HB3 ASP B  47      10.270  11.984  23.730  1.00 97.81           H  
ATOM   3091  O   ASP B  47      10.184  13.923  20.183  1.00 97.81           O  
ATOM   3092  CG  ASP B  47      11.156  13.937  23.507  1.00 97.81           C  
ATOM   3093  OD1 ASP B  47      12.330  14.107  23.079  1.00 97.81           O  
ATOM   3094  OD2 ASP B  47      10.581  14.694  24.321  1.00 97.81           O  
ATOM   3095  N   SER B  48      12.323  13.331  20.035  1.00 98.13           N  
ATOM   3096  H   SER B  48      13.071  12.764  20.408  1.00 98.13           H  
ATOM   3097  CA  SER B  48      12.650  14.293  18.989  1.00 98.13           C  
ATOM   3098  HA  SER B  48      11.761  14.436  18.374  1.00 98.13           H  
ATOM   3099  C   SER B  48      13.787  13.788  18.102  1.00 98.13           C  
ATOM   3100  CB  SER B  48      13.020  15.641  19.618  1.00 98.13           C  
ATOM   3101  HB2 SER B  48      12.236  15.944  20.312  1.00 98.13           H  
ATOM   3102  HB3 SER B  48      13.109  16.392  18.834  1.00 98.13           H  
ATOM   3103  O   SER B  48      14.574  12.942  18.530  1.00 98.13           O  
ATOM   3104  OG  SER B  48      14.247  15.575  20.306  1.00 98.13           O  
ATOM   3105  HG  SER B  48      14.177  14.865  20.948  1.00 98.13           H  
ATOM   3106  N   PRO B  49      13.928  14.312  16.873  1.00 98.65           N  
ATOM   3107  CA  PRO B  49      15.089  14.024  16.035  1.00 98.65           C  
ATOM   3108  HA  PRO B  49      15.074  12.970  15.757  1.00 98.65           H  
ATOM   3109  C   PRO B  49      16.428  14.349  16.710  1.00 98.65           C  
ATOM   3110  CB  PRO B  49      14.893  14.896  14.795  1.00 98.65           C  
ATOM   3111  HB2 PRO B  49      15.314  14.418  13.911  1.00 98.65           H  
ATOM   3112  HB3 PRO B  49      15.345  15.877  14.943  1.00 98.65           H  
ATOM   3113  O   PRO B  49      17.406  13.630  16.518  1.00 98.65           O  
ATOM   3114  CG  PRO B  49      13.378  15.056  14.703  1.00 98.65           C  
ATOM   3115  HG2 PRO B  49      13.098  15.946  14.139  1.00 98.65           H  
ATOM   3116  HG3 PRO B  49      12.933  14.158  14.273  1.00 98.65           H  
ATOM   3117  CD  PRO B  49      12.979  15.163  16.167  1.00 98.65           C  
ATOM   3118  HD2 PRO B  49      11.951  14.825  16.296  1.00 98.65           H  
ATOM   3119  HD3 PRO B  49      13.090  16.194  16.505  1.00 98.65           H  
ATOM   3120  N   GLU B  50      16.477  15.422  17.499  1.00 98.00           N  
ATOM   3121  H   GLU B  50      15.659  16.010  17.579  1.00 98.00           H  
ATOM   3122  CA  GLU B  50      17.670  15.853  18.220  1.00 98.00           C  
ATOM   3123  HA  GLU B  50      18.518  15.869  17.535  1.00 98.00           H  
ATOM   3124  C   GLU B  50      18.032  14.878  19.349  1.00 98.00           C  
ATOM   3125  CB  GLU B  50      17.465  17.277  18.766  1.00 98.00           C  
ATOM   3126  HB2 GLU B  50      18.344  17.530  19.359  1.00 98.00           H  
ATOM   3127  HB3 GLU B  50      16.605  17.300  19.436  1.00 98.00           H  
ATOM   3128  O   GLU B  50      19.173  14.417  19.402  1.00 98.00           O  
ATOM   3129  CG  GLU B  50      17.312  18.366  17.685  1.00 98.00           C  
ATOM   3130  HG2 GLU B  50      17.465  19.331  18.168  1.00 98.00           H  
ATOM   3131  HG3 GLU B  50      18.112  18.241  16.956  1.00 98.00           H  
ATOM   3132  CD  GLU B  50      15.952  18.417  16.953  1.00 98.00           C  
ATOM   3133  OE1 GLU B  50      15.891  19.101  15.906  1.00 98.00           O  
ATOM   3134  OE2 GLU B  50      14.960  17.796  17.409  1.00 98.00           O  
ATOM   3135  N   SER B  51      17.065  14.495  20.196  1.00 97.97           N  
ATOM   3136  H   SER B  51      16.134  14.872  20.084  1.00 97.97           H  
ATOM   3137  CA  SER B  51      17.291  13.489  21.247  1.00 97.97           C  
ATOM   3138  HA  SER B  51      18.188  13.782  21.793  1.00 97.97           H  
ATOM   3139  C   SER B  51      17.593  12.108  20.660  1.00 97.97           C  
ATOM   3140  CB  SER B  51      16.147  13.447  22.283  1.00 97.97           C  
ATOM   3141  HB2 SER B  51      16.355  12.656  23.003  1.00 97.97           H  
ATOM   3142  HB3 SER B  51      16.147  14.395  22.822  1.00 97.97           H  
ATOM   3143  O   SER B  51      18.421  11.379  21.204  1.00 97.97           O  
ATOM   3144  OG  SER B  51      14.847  13.247  21.743  1.00 97.97           O  
ATOM   3145  HG  SER B  51      14.211  13.436  22.437  1.00 97.97           H  
ATOM   3146  N   PHE B  52      17.028  11.773  19.495  1.00 98.71           N  
ATOM   3147  H   PHE B  52      16.305  12.374  19.125  1.00 98.71           H  
ATOM   3148  CA  PHE B  52      17.373  10.550  18.769  1.00 98.71           C  
ATOM   3149  HA  PHE B  52      17.246   9.713  19.457  1.00 98.71           H  
ATOM   3150  C   PHE B  52      18.830  10.544  18.304  1.00 98.71           C  
ATOM   3151  CB  PHE B  52      16.441  10.371  17.562  1.00 98.71           C  
ATOM   3152  HB2 PHE B  52      15.403  10.465  17.881  1.00 98.71           H  
ATOM   3153  HB3 PHE B  52      16.624  11.183  16.858  1.00 98.71           H  
ATOM   3154  O   PHE B  52      19.523   9.539  18.471  1.00 98.71           O  
ATOM   3155  CG  PHE B  52      16.586   9.047  16.833  1.00 98.71           C  
ATOM   3156  CD1 PHE B  52      16.601   9.026  15.427  1.00 98.71           C  
ATOM   3157  HD1 PHE B  52      16.529   9.953  14.877  1.00 98.71           H  
ATOM   3158  CD2 PHE B  52      16.658   7.830  17.542  1.00 98.71           C  
ATOM   3159  HD2 PHE B  52      16.671   7.816  18.621  1.00 98.71           H  
ATOM   3160  CE1 PHE B  52      16.655   7.804  14.737  1.00 98.71           C  
ATOM   3161  HE1 PHE B  52      16.631   7.785  13.657  1.00 98.71           H  
ATOM   3162  CE2 PHE B  52      16.700   6.608  16.852  1.00 98.71           C  
ATOM   3163  HE2 PHE B  52      16.736   5.683  17.407  1.00 98.71           H  
ATOM   3164  CZ  PHE B  52      16.674   6.596  15.449  1.00 98.71           C  
ATOM   3165  HZ  PHE B  52      16.637   5.661  14.910  1.00 98.71           H  
ATOM   3166  N   TRP B  53      19.310  11.659  17.739  1.00 98.71           N  
ATOM   3167  H   TRP B  53      18.701  12.458  17.642  1.00 98.71           H  
ATOM   3168  CA  TRP B  53      20.709  11.780  17.339  1.00 98.71           C  
ATOM   3169  HA  TRP B  53      20.953  10.951  16.674  1.00 98.71           H  
ATOM   3170  C   TRP B  53      21.644  11.659  18.541  1.00 98.71           C  
ATOM   3171  CB  TRP B  53      20.970  13.089  16.590  1.00 98.71           C  
ATOM   3172  HB2 TRP B  53      20.366  13.118  15.683  1.00 98.71           H  
ATOM   3173  HB3 TRP B  53      20.673  13.930  17.216  1.00 98.71           H  
ATOM   3174  O   TRP B  53      22.535  10.814  18.502  1.00 98.71           O  
ATOM   3175  CG  TRP B  53      22.406  13.253  16.203  1.00 98.71           C  
ATOM   3176  CD1 TRP B  53      23.269  14.129  16.763  1.00 98.71           C  
ATOM   3177  HD1 TRP B  53      23.012  14.835  17.539  1.00 98.71           H  
ATOM   3178  CD2 TRP B  53      23.196  12.458  15.266  1.00 98.71           C  
ATOM   3179  CE2 TRP B  53      24.545  12.921  15.309  1.00 98.71           C  
ATOM   3180  CE3 TRP B  53      22.915  11.375  14.404  1.00 98.71           C  
ATOM   3181  HE3 TRP B  53      21.914  10.970  14.381  1.00 98.71           H  
ATOM   3182  NE1 TRP B  53      24.530  13.937  16.237  1.00 98.71           N  
ATOM   3183  HE1 TRP B  53      25.347  14.435  16.561  1.00 98.71           H  
ATOM   3184  CH2 TRP B  53      25.238  11.298  13.658  1.00 98.71           C  
ATOM   3185  HH2 TRP B  53      26.008  10.841  13.053  1.00 98.71           H  
ATOM   3186  CZ2 TRP B  53      25.560  12.350  14.530  1.00 98.71           C  
ATOM   3187  HZ2 TRP B  53      26.577  12.706  14.615  1.00 98.71           H  
ATOM   3188  CZ3 TRP B  53      23.920  10.812  13.596  1.00 98.71           C  
ATOM   3189  HZ3 TRP B  53      23.684   9.990  12.938  1.00 98.71           H  
ATOM   3190  N   GLU B  54      21.408  12.430  19.613  1.00 98.51           N  
ATOM   3191  H   GLU B  54      20.638  13.082  19.589  1.00 98.51           H  
ATOM   3192  CA  GLU B  54      22.232  12.363  20.830  1.00 98.51           C  
ATOM   3193  HA  GLU B  54      23.257  12.637  20.580  1.00 98.51           H  
ATOM   3194  C   GLU B  54      22.291  10.942  21.404  1.00 98.51           C  
ATOM   3195  CB  GLU B  54      21.715  13.316  21.925  1.00 98.51           C  
ATOM   3196  HB2 GLU B  54      20.632  13.228  22.015  1.00 98.51           H  
ATOM   3197  HB3 GLU B  54      22.161  12.997  22.866  1.00 98.51           H  
ATOM   3198  O   GLU B  54      23.369  10.472  21.776  1.00 98.51           O  
ATOM   3199  CG  GLU B  54      22.106  14.786  21.701  1.00 98.51           C  
ATOM   3200  HG2 GLU B  54      23.151  14.820  21.392  1.00 98.51           H  
ATOM   3201  HG3 GLU B  54      21.506  15.194  20.887  1.00 98.51           H  
ATOM   3202  CD  GLU B  54      21.943  15.665  22.960  1.00 98.51           C  
ATOM   3203  OE1 GLU B  54      22.458  16.808  22.935  1.00 98.51           O  
ATOM   3204  OE2 GLU B  54      21.339  15.209  23.958  1.00 98.51           O  
ATOM   3205  N   PHE B  55      21.160  10.233  21.422  1.00 98.63           N  
ATOM   3206  H   PHE B  55      20.299  10.684  21.146  1.00 98.63           H  
ATOM   3207  CA  PHE B  55      21.095   8.860  21.909  1.00 98.63           C  
ATOM   3208  HA  PHE B  55      21.514   8.832  22.915  1.00 98.63           H  
ATOM   3209  C   PHE B  55      21.922   7.899  21.041  1.00 98.63           C  
ATOM   3210  CB  PHE B  55      19.625   8.429  21.987  1.00 98.63           C  
ATOM   3211  HB2 PHE B  55      19.067   9.174  22.553  1.00 98.63           H  
ATOM   3212  HB3 PHE B  55      19.195   8.385  20.986  1.00 98.63           H  
ATOM   3213  O   PHE B  55      22.760   7.149  21.549  1.00 98.63           O  
ATOM   3214  CG  PHE B  55      19.451   7.095  22.674  1.00 98.63           C  
ATOM   3215  CD1 PHE B  55      19.341   5.906  21.927  1.00 98.63           C  
ATOM   3216  HD1 PHE B  55      19.339   5.942  20.847  1.00 98.63           H  
ATOM   3217  CD2 PHE B  55      19.442   7.046  24.080  1.00 98.63           C  
ATOM   3218  HD2 PHE B  55      19.494   7.960  24.653  1.00 98.63           H  
ATOM   3219  CE1 PHE B  55      19.244   4.670  22.590  1.00 98.63           C  
ATOM   3220  HE1 PHE B  55      19.163   3.750  22.031  1.00 98.63           H  
ATOM   3221  CE2 PHE B  55      19.348   5.812  24.741  1.00 98.63           C  
ATOM   3222  HE2 PHE B  55      19.326   5.777  25.820  1.00 98.63           H  
ATOM   3223  CZ  PHE B  55      19.261   4.628  23.995  1.00 98.63           C  
ATOM   3224  HZ  PHE B  55      19.199   3.682  24.513  1.00 98.63           H  
ATOM   3225  N   VAL B  56      21.727   7.934  19.718  1.00 98.74           N  
ATOM   3226  H   VAL B  56      21.061   8.602  19.358  1.00 98.74           H  
ATOM   3227  CA  VAL B  56      22.373   7.001  18.783  1.00 98.74           C  
ATOM   3228  HA  VAL B  56      22.288   5.994  19.192  1.00 98.74           H  
ATOM   3229  C   VAL B  56      23.871   7.287  18.643  1.00 98.74           C  
ATOM   3230  CB  VAL B  56      21.654   7.013  17.419  1.00 98.74           C  
ATOM   3231  HB  VAL B  56      21.596   8.037  17.052  1.00 98.74           H  
ATOM   3232  O   VAL B  56      24.674   6.357  18.750  1.00 98.74           O  
ATOM   3233  CG1 VAL B  56      22.375   6.162  16.366  1.00 98.74           C  
ATOM   3234 HG11 VAL B  56      22.488   5.139  16.725  1.00 98.74           H  
ATOM   3235 HG12 VAL B  56      21.801   6.168  15.440  1.00 98.74           H  
ATOM   3236 HG13 VAL B  56      23.359   6.586  16.165  1.00 98.74           H  
ATOM   3237  CG2 VAL B  56      20.234   6.442  17.540  1.00 98.74           C  
ATOM   3238 HG21 VAL B  56      19.718   6.523  16.584  1.00 98.74           H  
ATOM   3239 HG22 VAL B  56      19.661   7.001  18.280  1.00 98.74           H  
ATOM   3240 HG23 VAL B  56      20.273   5.397  17.849  1.00 98.74           H  
ATOM   3241  N   SER B  57      24.280   8.546  18.443  1.00 98.51           N  
ATOM   3242  H   SER B  57      23.601   9.294  18.439  1.00 98.51           H  
ATOM   3243  CA  SER B  57      25.702   8.913  18.335  1.00 98.51           C  
ATOM   3244  HA  SER B  57      26.185   8.223  17.643  1.00 98.51           H  
ATOM   3245  C   SER B  57      26.431   8.774  19.674  1.00 98.51           C  
ATOM   3246  CB  SER B  57      25.874  10.323  17.756  1.00 98.51           C  
ATOM   3247  HB2 SER B  57      26.918  10.476  17.485  1.00 98.51           H  
ATOM   3248  HB3 SER B  57      25.268  10.415  16.854  1.00 98.51           H  
ATOM   3249  O   SER B  57      27.613   8.433  19.701  1.00 98.51           O  
ATOM   3250  OG  SER B  57      25.486  11.322  18.679  1.00 98.51           O  
ATOM   3251  HG  SER B  57      26.166  11.416  19.351  1.00 98.51           H  
ATOM   3252  N   GLY B  58      25.721   8.960  20.793  1.00 98.44           N  
ATOM   3253  H   GLY B  58      24.775   9.306  20.716  1.00 98.44           H  
ATOM   3254  CA  GLY B  58      26.214   8.661  22.138  1.00 98.44           C  
ATOM   3255  HA2 GLY B  58      25.487   9.031  22.860  1.00 98.44           H  
ATOM   3256  HA3 GLY B  58      27.161   9.177  22.298  1.00 98.44           H  
ATOM   3257  C   GLY B  58      26.426   7.166  22.407  1.00 98.44           C  
ATOM   3258  O   GLY B  58      27.065   6.808  23.397  1.00 98.44           O  
ATOM   3259  N   GLY B  59      25.934   6.287  21.526  1.00 98.20           N  
ATOM   3260  H   GLY B  59      25.423   6.645  20.732  1.00 98.20           H  
ATOM   3261  CA  GLY B  59      26.029   4.838  21.677  1.00 98.20           C  
ATOM   3262  HA2 GLY B  59      27.052   4.562  21.933  1.00 98.20           H  
ATOM   3263  HA3 GLY B  59      25.763   4.383  20.722  1.00 98.20           H  
ATOM   3264  C   GLY B  59      25.089   4.276  22.743  1.00 98.20           C  
ATOM   3265  O   GLY B  59      25.454   3.310  23.414  1.00 98.20           O  
ATOM   3266  N   GLY B  60      23.912   4.884  22.917  1.00 98.65           N  
ATOM   3267  H   GLY B  60      23.684   5.681  22.340  1.00 98.65           H  
ATOM   3268  CA  GLY B  60      22.884   4.430  23.851  1.00 98.65           C  
ATOM   3269  HA2 GLY B  60      22.069   5.153  23.866  1.00 98.65           H  
ATOM   3270  HA3 GLY B  60      23.312   4.377  24.852  1.00 98.65           H  
ATOM   3271  C   GLY B  60      22.301   3.062  23.479  1.00 98.65           C  
ATOM   3272  O   GLY B  60      22.084   2.777  22.300  1.00 98.65           O  
ATOM   3273  N   ASP B  61      22.052   2.236  24.498  1.00 98.71           N  
ATOM   3274  H   ASP B  61      22.241   2.574  25.431  1.00 98.71           H  
ATOM   3275  CA  ASP B  61      21.331   0.957  24.439  1.00 98.71           C  
ATOM   3276  HA  ASP B  61      21.054   0.720  23.412  1.00 98.71           H  
ATOM   3277  C   ASP B  61      20.050   1.109  25.273  1.00 98.71           C  
ATOM   3278  CB  ASP B  61      22.235  -0.182  24.966  1.00 98.71           C  
ATOM   3279  HB2 ASP B  61      23.084  -0.291  24.292  1.00 98.71           H  
ATOM   3280  HB3 ASP B  61      22.622   0.102  25.945  1.00 98.71           H  
ATOM   3281  O   ASP B  61      20.122   1.338  26.482  1.00 98.71           O  
ATOM   3282  CG  ASP B  61      21.536  -1.549  25.099  1.00 98.71           C  
ATOM   3283  OD1 ASP B  61      20.409  -1.696  24.584  1.00 98.71           O  
ATOM   3284  OD2 ASP B  61      22.131  -2.462  25.735  1.00 98.71           O  
ATOM   3285  N   ALA B  62      18.892   1.056  24.618  1.00 98.72           N  
ATOM   3286  H   ALA B  62      18.919   0.841  23.631  1.00 98.72           H  
ATOM   3287  CA  ALA B  62      17.583   1.265  25.233  1.00 98.72           C  
ATOM   3288  HA  ALA B  62      17.705   1.883  26.122  1.00 98.72           H  
ATOM   3289  C   ALA B  62      16.913  -0.040  25.690  1.00 98.72           C  
ATOM   3290  CB  ALA B  62      16.686   2.022  24.249  1.00 98.72           C  
ATOM   3291  HB1 ALA B  62      16.502   1.398  23.375  1.00 98.72           H  
ATOM   3292  HB2 ALA B  62      15.736   2.240  24.738  1.00 98.72           H  
ATOM   3293  HB3 ALA B  62      17.142   2.961  23.938  1.00 98.72           H  
ATOM   3294  O   ALA B  62      15.773  -0.000  26.154  1.00 98.72           O  
ATOM   3295  N   ILE B  63      17.571  -1.194  25.525  1.00 98.58           N  
ATOM   3296  H   ILE B  63      18.516  -1.184  25.168  1.00 98.58           H  
ATOM   3297  CA  ILE B  63      16.990  -2.482  25.900  1.00 98.58           C  
ATOM   3298  HA  ILE B  63      15.975  -2.517  25.505  1.00 98.58           H  
ATOM   3299  C   ILE B  63      16.892  -2.587  27.424  1.00 98.58           C  
ATOM   3300  CB  ILE B  63      17.773  -3.654  25.275  1.00 98.58           C  
ATOM   3301  HB  ILE B  63      18.796  -3.621  25.650  1.00 98.58           H  
ATOM   3302  O   ILE B  63      17.893  -2.534  28.142  1.00 98.58           O  
ATOM   3303  CG1 ILE B  63      17.839  -3.569  23.731  1.00 98.58           C  
ATOM   3304 HG12 ILE B  63      18.362  -4.450  23.359  1.00 98.58           H  
ATOM   3305 HG13 ILE B  63      18.432  -2.702  23.439  1.00 98.58           H  
ATOM   3306  CG2 ILE B  63      17.168  -5.003  25.708  1.00 98.58           C  
ATOM   3307 HG21 ILE B  63      16.116  -5.061  25.431  1.00 98.58           H  
ATOM   3308 HG22 ILE B  63      17.260  -5.134  26.787  1.00 98.58           H  
ATOM   3309 HG23 ILE B  63      17.712  -5.818  25.232  1.00 98.58           H  
ATOM   3310  CD1 ILE B  63      16.495  -3.467  22.996  1.00 98.58           C  
ATOM   3311 HD11 ILE B  63      16.679  -3.506  21.922  1.00 98.58           H  
ATOM   3312 HD12 ILE B  63      16.005  -2.523  23.231  1.00 98.58           H  
ATOM   3313 HD13 ILE B  63      15.846  -4.300  23.266  1.00 98.58           H  
ATOM   3314  N   ALA B  64      15.668  -2.773  27.910  1.00 97.79           N  
ATOM   3315  H   ALA B  64      14.896  -2.800  27.260  1.00 97.79           H  
ATOM   3316  CA  ALA B  64      15.341  -2.888  29.324  1.00 97.79           C  
ATOM   3317  HA  ALA B  64      16.212  -3.250  29.870  1.00 97.79           H  
ATOM   3318  C   ALA B  64      14.204  -3.896  29.545  1.00 97.79           C  
ATOM   3319  CB  ALA B  64      14.982  -1.491  29.849  1.00 97.79           C  
ATOM   3320  HB1 ALA B  64      14.782  -1.526  30.920  1.00 97.79           H  
ATOM   3321  HB2 ALA B  64      14.095  -1.122  29.334  1.00 97.79           H  
ATOM   3322  HB3 ALA B  64      15.809  -0.804  29.665  1.00 97.79           H  
ATOM   3323  O   ALA B  64      13.639  -4.445  28.599  1.00 97.79           O  
ATOM   3324  N   GLU B  65      13.881  -4.154  30.809  1.00 97.31           N  
ATOM   3325  H   GLU B  65      14.333  -3.626  31.541  1.00 97.31           H  
ATOM   3326  CA  GLU B  65      12.690  -4.917  31.179  1.00 97.31           C  
ATOM   3327  HA  GLU B  65      12.685  -5.852  30.619  1.00 97.31           H  
ATOM   3328  C   GLU B  65      11.418  -4.153  30.795  1.00 97.31           C  
ATOM   3329  CB  GLU B  65      12.731  -5.227  32.685  1.00 97.31           C  
ATOM   3330  HB2 GLU B  65      13.740  -5.062  33.062  1.00 97.31           H  
ATOM   3331  HB3 GLU B  65      12.058  -4.553  33.216  1.00 97.31           H  
ATOM   3332  O   GLU B  65      11.356  -2.927  30.916  1.00 97.31           O  
ATOM   3333  CG  GLU B  65      12.353  -6.681  32.982  1.00 97.31           C  
ATOM   3334  HG2 GLU B  65      13.047  -7.314  32.427  1.00 97.31           H  
ATOM   3335  HG3 GLU B  65      11.346  -6.873  32.613  1.00 97.31           H  
ATOM   3336  CD  GLU B  65      12.436  -7.034  34.480  1.00 97.31           C  
ATOM   3337  OE1 GLU B  65      12.347  -8.241  34.794  1.00 97.31           O  
ATOM   3338  OE2 GLU B  65      12.619  -6.118  35.314  1.00 97.31           O  
ATOM   3339  N   ALA B  66      10.401  -4.875  30.326  1.00 96.86           N  
ATOM   3340  H   ALA B  66      10.532  -5.863  30.163  1.00 96.86           H  
ATOM   3341  CA  ALA B  66       9.132  -4.275  29.953  1.00 96.86           C  
ATOM   3342  HA  ALA B  66       9.376  -3.485  29.243  1.00 96.86           H  
ATOM   3343  C   ALA B  66       8.419  -3.617  31.151  1.00 96.86           C  
ATOM   3344  CB  ALA B  66       8.262  -5.323  29.250  1.00 96.86           C  
ATOM   3345  HB1 ALA B  66       8.785  -5.709  28.375  1.00 96.86           H  
ATOM   3346  HB2 ALA B  66       8.047  -6.140  29.938  1.00 96.86           H  
ATOM   3347  HB3 ALA B  66       7.322  -4.870  28.934  1.00 96.86           H  
ATOM   3348  O   ALA B  66       8.520  -4.108  32.279  1.00 96.86           O  
ATOM   3349  N   PRO B  67       7.674  -2.519  30.927  1.00 94.63           N  
ATOM   3350  CA  PRO B  67       6.977  -1.821  31.998  1.00 94.63           C  
ATOM   3351  HA  PRO B  67       7.690  -1.573  32.784  1.00 94.63           H  
ATOM   3352  C   PRO B  67       5.859  -2.682  32.603  1.00 94.63           C  
ATOM   3353  CB  PRO B  67       6.465  -0.522  31.371  1.00 94.63           C  
ATOM   3354  HB2 PRO B  67       5.532  -0.185  31.823  1.00 94.63           H  
ATOM   3355  HB3 PRO B  67       7.227   0.252  31.465  1.00 94.63           H  
ATOM   3356  O   PRO B  67       5.131  -3.387  31.905  1.00 94.63           O  
ATOM   3357  CG  PRO B  67       6.296  -0.882  29.897  1.00 94.63           C  
ATOM   3358  HG2 PRO B  67       6.365  -0.004  29.254  1.00 94.63           H  
ATOM   3359  HG3 PRO B  67       5.345  -1.396  29.757  1.00 94.63           H  
ATOM   3360  CD  PRO B  67       7.442  -1.858  29.652  1.00 94.63           C  
ATOM   3361  HD2 PRO B  67       7.165  -2.569  28.874  1.00 94.63           H  
ATOM   3362  HD3 PRO B  67       8.337  -1.306  29.365  1.00 94.63           H  
ATOM   3363  N   ALA B  68       5.709  -2.602  33.926  1.00 94.52           N  
ATOM   3364  H   ALA B  68       6.350  -2.015  34.440  1.00 94.52           H  
ATOM   3365  CA  ALA B  68       4.751  -3.410  34.687  1.00 94.52           C  
ATOM   3366  HA  ALA B  68       4.687  -4.394  34.222  1.00 94.52           H  
ATOM   3367  C   ALA B  68       3.317  -2.836  34.707  1.00 94.52           C  
ATOM   3368  CB  ALA B  68       5.313  -3.589  36.103  1.00 94.52           C  
ATOM   3369  HB1 ALA B  68       5.374  -2.624  36.606  1.00 94.52           H  
ATOM   3370  HB2 ALA B  68       6.305  -4.039  36.051  1.00 94.52           H  
ATOM   3371  HB3 ALA B  68       4.658  -4.248  36.672  1.00 94.52           H  
ATOM   3372  O   ALA B  68       2.417  -3.437  35.289  1.00 94.52           O  
ATOM   3373  N   ASP B  69       3.094  -1.664  34.113  1.00 93.91           N  
ATOM   3374  H   ASP B  69       3.825  -1.253  33.550  1.00 93.91           H  
ATOM   3375  CA  ASP B  69       1.843  -0.899  34.193  1.00 93.91           C  
ATOM   3376  HA  ASP B  69       1.348  -1.146  35.133  1.00 93.91           H  
ATOM   3377  C   ASP B  69       0.824  -1.220  33.085  1.00 93.91           C  
ATOM   3378  CB  ASP B  69       2.176   0.600  34.245  1.00 93.91           C  
ATOM   3379  HB2 ASP B  69       1.250   1.168  34.333  1.00 93.91           H  
ATOM   3380  HB3 ASP B  69       2.763   0.787  35.144  1.00 93.91           H  
ATOM   3381  O   ASP B  69      -0.314  -0.758  33.147  1.00 93.91           O  
ATOM   3382  CG  ASP B  69       2.961   1.113  33.031  1.00 93.91           C  
ATOM   3383  OD1 ASP B  69       3.129   0.349  32.051  1.00 93.91           O  
ATOM   3384  OD2 ASP B  69       3.454   2.253  33.133  1.00 93.91           O  
ATOM   3385  N   ARG B  70       1.186  -2.061  32.108  1.00 95.12           N  
ATOM   3386  H   ARG B  70       2.162  -2.320  32.083  1.00 95.12           H  
ATOM   3387  CA  ARG B  70       0.320  -2.446  30.976  1.00 95.12           C  
ATOM   3388  HA  ARG B  70      -0.319  -1.596  30.738  1.00 95.12           H  
ATOM   3389  C   ARG B  70      -0.648  -3.593  31.276  1.00 95.12           C  
ATOM   3390  CB  ARG B  70       1.176  -2.748  29.739  1.00 95.12           C  
ATOM   3391  HB2 ARG B  70       0.519  -2.983  28.902  1.00 95.12           H  
ATOM   3392  HB3 ARG B  70       1.814  -3.610  29.935  1.00 95.12           H  
ATOM   3393  O   ARG B  70      -1.340  -4.062  30.380  1.00 95.12           O  
ATOM   3394  CG  ARG B  70       2.046  -1.548  29.361  1.00 95.12           C  
ATOM   3395  HG2 ARG B  70       1.434  -0.647  29.312  1.00 95.12           H  
ATOM   3396  HG3 ARG B  70       2.828  -1.412  30.108  1.00 95.12           H  
ATOM   3397  CD  ARG B  70       2.693  -1.789  28.005  1.00 95.12           C  
ATOM   3398  HD2 ARG B  70       3.256  -2.722  28.039  1.00 95.12           H  
ATOM   3399  HD3 ARG B  70       1.908  -1.880  27.253  1.00 95.12           H  
ATOM   3400  NE  ARG B  70       3.598  -0.681  27.660  1.00 95.12           N  
ATOM   3401  HE  ARG B  70       3.827  -0.023  28.391  1.00 95.12           H  
ATOM   3402  NH1 ARG B  70       3.890  -1.333  25.512  1.00 95.12           N  
ATOM   3403 HH11 ARG B  70       4.399  -1.279  24.641  1.00 95.12           H  
ATOM   3404 HH12 ARG B  70       3.236  -2.099  25.580  1.00 95.12           H  
ATOM   3405  NH2 ARG B  70       5.058   0.389  26.251  1.00 95.12           N  
ATOM   3406 HH21 ARG B  70       5.372   1.037  26.958  1.00 95.12           H  
ATOM   3407 HH22 ARG B  70       5.491   0.390  25.339  1.00 95.12           H  
ATOM   3408  CZ  ARG B  70       4.174  -0.537  26.486  1.00 95.12           C  
ATOM   3409  N   GLY B  71      -0.674  -4.078  32.519  1.00 94.77           N  
ATOM   3410  H   GLY B  71      -0.100  -3.616  33.210  1.00 94.77           H  
ATOM   3411  CA  GLY B  71      -1.515  -5.209  32.926  1.00 94.77           C  
ATOM   3412  HA2 GLY B  71      -2.540  -5.034  32.597  1.00 94.77           H  
ATOM   3413  HA3 GLY B  71      -1.506  -5.284  34.013  1.00 94.77           H  
ATOM   3414  C   GLY B  71      -1.062  -6.558  32.360  1.00 94.77           C  
ATOM   3415  O   GLY B  71      -1.865  -7.479  32.274  1.00 94.77           O  
ATOM   3416  N   TRP B  72       0.204  -6.679  31.953  1.00 94.57           N  
ATOM   3417  H   TRP B  72       0.824  -5.887  32.047  1.00 94.57           H  
ATOM   3418  CA  TRP B  72       0.759  -7.932  31.446  1.00 94.57           C  
ATOM   3419  HA  TRP B  72       0.076  -8.351  30.706  1.00 94.57           H  
ATOM   3420  C   TRP B  72       0.926  -8.954  32.567  1.00 94.57           C  
ATOM   3421  CB  TRP B  72       2.113  -7.674  30.780  1.00 94.57           C  
ATOM   3422  HB2 TRP B  72       2.551  -8.641  30.532  1.00 94.57           H  
ATOM   3423  HB3 TRP B  72       2.775  -7.189  31.498  1.00 94.57           H  
ATOM   3424  O   TRP B  72       1.439  -8.623  33.638  1.00 94.57           O  
ATOM   3425  CG  TRP B  72       2.106  -6.865  29.522  1.00 94.57           C  
ATOM   3426  CD1 TRP B  72       1.036  -6.261  28.952  1.00 94.57           C  
ATOM   3427  HD1 TRP B  72       0.027  -6.256  29.338  1.00 94.57           H  
ATOM   3428  CD2 TRP B  72       3.231  -6.610  28.630  1.00 94.57           C  
ATOM   3429  CE2 TRP B  72       2.746  -5.898  27.498  1.00 94.57           C  
ATOM   3430  CE3 TRP B  72       4.607  -6.938  28.645  1.00 94.57           C  
ATOM   3431  HE3 TRP B  72       5.011  -7.440  29.511  1.00 94.57           H  
ATOM   3432  NE1 TRP B  72       1.415  -5.677  27.765  1.00 94.57           N  
ATOM   3433  HE1 TRP B  72       0.765  -5.192  27.163  1.00 94.57           H  
ATOM   3434  CH2 TRP B  72       4.925  -5.942  26.440  1.00 94.57           C  
ATOM   3435  HH2 TRP B  72       5.553  -5.715  25.591  1.00 94.57           H  
ATOM   3436  CZ2 TRP B  72       3.568  -5.595  26.412  1.00 94.57           C  
ATOM   3437  HZ2 TRP B  72       3.139  -5.154  25.525  1.00 94.57           H  
ATOM   3438  CZ3 TRP B  72       5.447  -6.608  27.562  1.00 94.57           C  
ATOM   3439  HZ3 TRP B  72       6.493  -6.876  27.580  1.00 94.57           H  
ATOM   3440  N   GLU B  73       0.584 -10.213  32.290  1.00 92.49           N  
ATOM   3441  H   GLU B  73       0.072 -10.419  31.444  1.00 92.49           H  
ATOM   3442  CA  GLU B  73       0.827 -11.308  33.226  1.00 92.49           C  
ATOM   3443  HA  GLU B  73       0.264 -11.077  34.131  1.00 92.49           H  
ATOM   3444  C   GLU B  73       2.341 -11.404  33.518  1.00 92.49           C  
ATOM   3445  CB  GLU B  73       0.284 -12.636  32.668  1.00 92.49           C  
ATOM   3446  HB2 GLU B  73       1.087 -13.160  32.150  1.00 92.49           H  
ATOM   3447  HB3 GLU B  73      -0.493 -12.445  31.928  1.00 92.49           H  
ATOM   3448  O   GLU B  73       3.145 -11.443  32.566  1.00 92.49           O  
ATOM   3449  CG  GLU B  73      -0.279 -13.557  33.769  1.00 92.49           C  
ATOM   3450  HG2 GLU B  73      -0.397 -14.555  33.345  1.00 92.49           H  
ATOM   3451  HG3 GLU B  73       0.454 -13.629  34.572  1.00 92.49           H  
ATOM   3452  CD  GLU B  73      -1.640 -13.107  34.335  1.00 92.49           C  
ATOM   3453  OE1 GLU B  73      -1.959 -13.529  35.472  1.00 92.49           O  
ATOM   3454  OE2 GLU B  73      -2.341 -12.328  33.656  1.00 92.49           O  
ATOM   3455  N   PRO B  74       2.763 -11.410  34.798  1.00 93.17           N  
ATOM   3456  CA  PRO B  74       4.164 -11.582  35.161  1.00 93.17           C  
ATOM   3457  HA  PRO B  74       4.733 -10.747  34.752  1.00 93.17           H  
ATOM   3458  C   PRO B  74       4.711 -12.902  34.620  1.00 93.17           C  
ATOM   3459  CB  PRO B  74       4.217 -11.535  36.692  1.00 93.17           C  
ATOM   3460  HB2 PRO B  74       5.121 -11.041  37.047  1.00 93.17           H  
ATOM   3461  HB3 PRO B  74       4.147 -12.542  37.103  1.00 93.17           H  
ATOM   3462  O   PRO B  74       4.077 -13.947  34.751  1.00 93.17           O  
ATOM   3463  CG  PRO B  74       2.960 -10.754  37.066  1.00 93.17           C  
ATOM   3464  HG2 PRO B  74       2.602 -11.011  38.063  1.00 93.17           H  
ATOM   3465  HG3 PRO B  74       3.158  -9.685  36.992  1.00 93.17           H  
ATOM   3466  CD  PRO B  74       1.962 -11.161  35.986  1.00 93.17           C  
ATOM   3467  HD2 PRO B  74       1.445 -12.076  36.275  1.00 93.17           H  
ATOM   3468  HD3 PRO B  74       1.248 -10.352  35.830  1.00 93.17           H  
ATOM   3469  N   ASP B  75       5.908 -12.856  34.048  1.00 92.24           N  
ATOM   3470  H   ASP B  75       6.420 -11.986  34.035  1.00 92.24           H  
ATOM   3471  CA  ASP B  75       6.551 -14.008  33.418  1.00 92.24           C  
ATOM   3472  HA  ASP B  75       5.855 -14.847  33.422  1.00 92.24           H  
ATOM   3473  C   ASP B  75       7.827 -14.383  34.189  1.00 92.24           C  
ATOM   3474  CB  ASP B  75       6.836 -13.657  31.957  1.00 92.24           C  
ATOM   3475  HB2 ASP B  75       7.678 -12.968  31.902  1.00 92.24           H  
ATOM   3476  HB3 ASP B  75       5.963 -13.140  31.557  1.00 92.24           H  
ATOM   3477  O   ASP B  75       8.558 -13.478  34.606  1.00 92.24           O  
ATOM   3478  CG  ASP B  75       7.112 -14.881  31.089  1.00 92.24           C  
ATOM   3479  OD1 ASP B  75       8.154 -15.536  31.308  1.00 92.24           O  
ATOM   3480  OD2 ASP B  75       6.339 -15.101  30.133  1.00 92.24           O  
ATOM   3481  N   PRO B  76       8.108 -15.680  34.426  1.00 91.12           N  
ATOM   3482  CA  PRO B  76       9.348 -16.108  35.074  1.00 91.12           C  
ATOM   3483  HA  PRO B  76       9.411 -15.670  36.070  1.00 91.12           H  
ATOM   3484  C   PRO B  76      10.602 -15.692  34.296  1.00 91.12           C  
ATOM   3485  CB  PRO B  76       9.241 -17.633  35.188  1.00 91.12           C  
ATOM   3486  HB2 PRO B  76      10.203 -18.126  35.045  1.00 91.12           H  
ATOM   3487  HB3 PRO B  76       8.827 -17.891  36.163  1.00 91.12           H  
ATOM   3488  O   PRO B  76      11.620 -15.390  34.921  1.00 91.12           O  
ATOM   3489  CG  PRO B  76       8.244 -18.020  34.097  1.00 91.12           C  
ATOM   3490  HG2 PRO B  76       8.760 -18.100  33.140  1.00 91.12           H  
ATOM   3491  HG3 PRO B  76       7.722 -18.948  34.331  1.00 91.12           H  
ATOM   3492  CD  PRO B  76       7.295 -16.830  34.063  1.00 91.12           C  
ATOM   3493  HD2 PRO B  76       6.858 -16.740  33.068  1.00 91.12           H  
ATOM   3494  HD3 PRO B  76       6.505 -16.961  34.803  1.00 91.12           H  
ATOM   3495  N   ASP B  77      10.519 -15.637  32.965  1.00 93.53           N  
ATOM   3496  H   ASP B  77       9.633 -15.825  32.518  1.00 93.53           H  
ATOM   3497  CA  ASP B  77      11.551 -15.053  32.124  1.00 93.53           C  
ATOM   3498  HA  ASP B  77      12.500 -15.039  32.661  1.00 93.53           H  
ATOM   3499  C   ASP B  77      11.156 -13.609  31.814  1.00 93.53           C  
ATOM   3500  CB  ASP B  77      11.758 -15.886  30.850  1.00 93.53           C  
ATOM   3501  HB2 ASP B  77      12.376 -15.313  30.159  1.00 93.53           H  
ATOM   3502  HB3 ASP B  77      10.793 -16.061  30.373  1.00 93.53           H  
ATOM   3503  O   ASP B  77      10.239 -13.337  31.035  1.00 93.53           O  
ATOM   3504  CG  ASP B  77      12.451 -17.232  31.097  1.00 93.53           C  
ATOM   3505  OD1 ASP B  77      13.262 -17.329  32.048  1.00 93.53           O  
ATOM   3506  OD2 ASP B  77      12.220 -18.152  30.280  1.00 93.53           O  
ATOM   3507  N   ALA B  78      11.880 -12.664  32.405  1.00 93.80           N  
ATOM   3508  H   ALA B  78      12.574 -12.949  33.081  1.00 93.80           H  
ATOM   3509  CA  ALA B  78      11.696 -11.239  32.170  1.00 93.80           C  
ATOM   3510  HA  ALA B  78      10.765 -10.924  32.641  1.00 93.80           H  
ATOM   3511  C   ALA B  78      11.638 -10.900  30.667  1.00 93.80           C  
ATOM   3512  CB  ALA B  78      12.854 -10.514  32.845  1.00 93.80           C  
ATOM   3513  HB1 ALA B  78      12.781  -9.449  32.624  1.00 93.80           H  
ATOM   3514  HB2 ALA B  78      13.806 -10.883  32.462  1.00 93.80           H  
ATOM   3515  HB3 ALA B  78      12.810 -10.663  33.924  1.00 93.80           H  
ATOM   3516  O   ALA B  78      12.449 -11.373  29.862  1.00 93.80           O  
ATOM   3517  N   ARG B  79      10.667 -10.075  30.265  1.00 97.06           N  
ATOM   3518  H   ARG B  79      10.054  -9.690  30.969  1.00 97.06           H  
ATOM   3519  CA  ARG B  79      10.511  -9.640  28.869  1.00 97.06           C  
ATOM   3520  HA  ARG B  79      10.848 -10.433  28.201  1.00 97.06           H  
ATOM   3521  C   ARG B  79      11.413  -8.431  28.625  1.00 97.06           C  
ATOM   3522  CB  ARG B  79       9.033  -9.360  28.543  1.00 97.06           C  
ATOM   3523  HB2 ARG B  79       8.655  -8.585  29.209  1.00 97.06           H  
ATOM   3524  HB3 ARG B  79       8.968  -8.989  27.520  1.00 97.06           H  
ATOM   3525  O   ARG B  79      11.083  -7.328  29.049  1.00 97.06           O  
ATOM   3526  CG  ARG B  79       8.149 -10.612  28.675  1.00 97.06           C  
ATOM   3527  HG2 ARG B  79       8.545 -11.413  28.050  1.00 97.06           H  
ATOM   3528  HG3 ARG B  79       8.152 -10.944  29.714  1.00 97.06           H  
ATOM   3529  CD  ARG B  79       6.704 -10.315  28.252  1.00 97.06           C  
ATOM   3530  HD2 ARG B  79       6.388  -9.370  28.694  1.00 97.06           H  
ATOM   3531  HD3 ARG B  79       6.665 -10.194  27.169  1.00 97.06           H  
ATOM   3532  NE  ARG B  79       5.781 -11.397  28.654  1.00 97.06           N  
ATOM   3533  HE  ARG B  79       5.784 -12.246  28.105  1.00 97.06           H  
ATOM   3534  NH1 ARG B  79       4.763 -10.368  30.457  1.00 97.06           N  
ATOM   3535 HH11 ARG B  79       5.323  -9.535  30.343  1.00 97.06           H  
ATOM   3536 HH12 ARG B  79       4.134 -10.491  31.238  1.00 97.06           H  
ATOM   3537  NH2 ARG B  79       4.154 -12.405  29.899  1.00 97.06           N  
ATOM   3538 HH21 ARG B  79       3.563 -12.384  30.718  1.00 97.06           H  
ATOM   3539 HH22 ARG B  79       4.294 -13.284  29.421  1.00 97.06           H  
ATOM   3540  CZ  ARG B  79       4.911 -11.381  29.652  1.00 97.06           C  
ATOM   3541  N   LEU B  80      12.560  -8.655  27.985  1.00 97.97           N  
ATOM   3542  H   LEU B  80      12.780  -9.606  27.723  1.00 97.97           H  
ATOM   3543  CA  LEU B  80      13.530  -7.611  27.644  1.00 97.97           C  
ATOM   3544  HA  LEU B  80      13.406  -6.781  28.339  1.00 97.97           H  
ATOM   3545  C   LEU B  80      13.285  -7.076  26.228  1.00 97.97           C  
ATOM   3546  CB  LEU B  80      14.967  -8.145  27.781  1.00 97.97           C  
ATOM   3547  HB2 LEU B  80      15.098  -8.957  27.065  1.00 97.97           H  
ATOM   3548  HB3 LEU B  80      15.657  -7.348  27.503  1.00 97.97           H  
ATOM   3549  O   LEU B  80      13.113  -7.860  25.294  1.00 97.97           O  
ATOM   3550  CG  LEU B  80      15.356  -8.665  29.177  1.00 97.97           C  
ATOM   3551  HG  LEU B  80      14.680  -9.467  29.473  1.00 97.97           H  
ATOM   3552  CD1 LEU B  80      16.775  -9.233  29.128  1.00 97.97           C  
ATOM   3553 HD11 LEU B  80      17.478  -8.459  28.819  1.00 97.97           H  
ATOM   3554 HD12 LEU B  80      16.811 -10.056  28.414  1.00 97.97           H  
ATOM   3555 HD13 LEU B  80      17.052  -9.615  30.110  1.00 97.97           H  
ATOM   3556  CD2 LEU B  80      15.316  -7.569  30.241  1.00 97.97           C  
ATOM   3557 HD21 LEU B  80      14.286  -7.236  30.369  1.00 97.97           H  
ATOM   3558 HD22 LEU B  80      15.937  -6.725  29.940  1.00 97.97           H  
ATOM   3559 HD23 LEU B  80      15.662  -7.964  31.196  1.00 97.97           H  
ATOM   3560  N   GLY B  81      13.315  -5.757  26.053  1.00 98.33           N  
ATOM   3561  H   GLY B  81      13.434  -5.160  26.859  1.00 98.33           H  
ATOM   3562  CA  GLY B  81      13.109  -5.119  24.756  1.00 98.33           C  
ATOM   3563  HA2 GLY B  81      12.101  -5.348  24.410  1.00 98.33           H  
ATOM   3564  HA3 GLY B  81      13.814  -5.529  24.033  1.00 98.33           H  
ATOM   3565  C   GLY B  81      13.268  -3.602  24.785  1.00 98.33           C  
ATOM   3566  O   GLY B  81      13.552  -3.006  25.823  1.00 98.33           O  
ATOM   3567  N   GLY B  82      13.089  -2.971  23.626  1.00 98.78           N  
ATOM   3568  H   GLY B  82      12.818  -3.529  22.829  1.00 98.78           H  
ATOM   3569  CA  GLY B  82      13.055  -1.514  23.508  1.00 98.78           C  
ATOM   3570  HA2 GLY B  82      13.403  -1.221  22.517  1.00 98.78           H  
ATOM   3571  HA3 GLY B  82      13.711  -1.054  24.246  1.00 98.78           H  
ATOM   3572  C   GLY B  82      11.632  -0.999  23.698  1.00 98.78           C  
ATOM   3573  O   GLY B  82      10.848  -1.010  22.753  1.00 98.78           O  
ATOM   3574  N   MET B  83      11.288  -0.545  24.901  1.00 98.27           N  
ATOM   3575  H   MET B  83      11.980  -0.550  25.636  1.00 98.27           H  
ATOM   3576  CA  MET B  83       9.923  -0.116  25.231  1.00 98.27           C  
ATOM   3577  HA  MET B  83       9.236  -0.485  24.469  1.00 98.27           H  
ATOM   3578  C   MET B  83       9.787   1.406  25.250  1.00 98.27           C  
ATOM   3579  CB  MET B  83       9.481  -0.729  26.565  1.00 98.27           C  
ATOM   3580  HB2 MET B  83       8.446  -0.447  26.761  1.00 98.27           H  
ATOM   3581  HB3 MET B  83      10.099  -0.328  27.369  1.00 98.27           H  
ATOM   3582  O   MET B  83      10.722   2.123  25.611  1.00 98.27           O  
ATOM   3583  CG  MET B  83       9.595  -2.259  26.577  1.00 98.27           C  
ATOM   3584  HG2 MET B  83       9.212  -2.606  27.536  1.00 98.27           H  
ATOM   3585  HG3 MET B  83      10.648  -2.536  26.522  1.00 98.27           H  
ATOM   3586  SD  MET B  83       8.699  -3.165  25.285  1.00 98.27           S  
ATOM   3587  CE  MET B  83       6.988  -2.903  25.827  1.00 98.27           C  
ATOM   3588  HE1 MET B  83       6.305  -3.350  25.104  1.00 98.27           H  
ATOM   3589  HE2 MET B  83       6.779  -1.835  25.890  1.00 98.27           H  
ATOM   3590  HE3 MET B  83       6.829  -3.370  26.799  1.00 98.27           H  
ATOM   3591  N   LEU B  84       8.605   1.910  24.894  1.00 97.28           N  
ATOM   3592  H   LEU B  84       7.877   1.282  24.585  1.00 97.28           H  
ATOM   3593  CA  LEU B  84       8.271   3.324  25.060  1.00 97.28           C  
ATOM   3594  HA  LEU B  84       9.131   3.927  24.771  1.00 97.28           H  
ATOM   3595  C   LEU B  84       7.957   3.629  26.531  1.00 97.28           C  
ATOM   3596  CB  LEU B  84       7.087   3.664  24.146  1.00 97.28           C  
ATOM   3597  HB2 LEU B  84       6.613   4.585  24.486  1.00 97.28           H  
ATOM   3598  HB3 LEU B  84       6.355   2.861  24.232  1.00 97.28           H  
ATOM   3599  O   LEU B  84       7.094   2.982  27.128  1.00 97.28           O  
ATOM   3600  CG  LEU B  84       7.485   3.820  22.671  1.00 97.28           C  
ATOM   3601  HG  LEU B  84       8.153   3.013  22.371  1.00 97.28           H  
ATOM   3602  CD1 LEU B  84       6.233   3.760  21.803  1.00 97.28           C  
ATOM   3603 HD11 LEU B  84       5.779   2.776  21.920  1.00 97.28           H  
ATOM   3604 HD12 LEU B  84       6.491   3.903  20.754  1.00 97.28           H  
ATOM   3605 HD13 LEU B  84       5.522   4.524  22.117  1.00 97.28           H  
ATOM   3606  CD2 LEU B  84       8.182   5.158  22.427  1.00 97.28           C  
ATOM   3607 HD21 LEU B  84       7.548   5.974  22.773  1.00 97.28           H  
ATOM   3608 HD22 LEU B  84       9.135   5.191  22.955  1.00 97.28           H  
ATOM   3609 HD23 LEU B  84       8.376   5.266  21.360  1.00 97.28           H  
ATOM   3610  N   ALA B  85       8.633   4.641  27.084  1.00 80.83           N  
ATOM   3611  H   ALA B  85       9.346   5.096  26.532  1.00 80.83           H  
ATOM   3612  CA  ALA B  85       8.577   5.000  28.503  1.00 80.83           C  
ATOM   3613  HA  ALA B  85       8.943   4.159  29.091  1.00 80.83           H  
ATOM   3614  C   ALA B  85       7.162   5.328  29.012  1.00 80.83           C  
ATOM   3615  CB  ALA B  85       9.521   6.189  28.719  1.00 80.83           C  
ATOM   3616  HB1 ALA B  85       9.541   6.457  29.776  1.00 80.83           H  
ATOM   3617  HB2 ALA B  85      10.533   5.919  28.417  1.00 80.83           H  
ATOM   3618  HB3 ALA B  85       9.193   7.055  28.144  1.00 80.83           H  
ATOM   3619  O   ALA B  85       6.806   4.936  30.117  1.00 80.83           O  
ATOM   3620  N   ALA B  86       6.350   6.011  28.201  1.00 87.98           N  
ATOM   3621  H   ALA B  86       6.726   6.337  27.322  1.00 87.98           H  
ATOM   3622  CA  ALA B  86       4.987   6.403  28.553  1.00 87.98           C  
ATOM   3623  HA  ALA B  86       4.612   5.730  29.323  1.00 87.98           H  
ATOM   3624  C   ALA B  86       4.045   6.268  27.347  1.00 87.98           C  
ATOM   3625  CB  ALA B  86       5.018   7.812  29.153  1.00 87.98           C  
ATOM   3626  HB1 ALA B  86       4.024   8.057  29.526  1.00 87.98           H  
ATOM   3627  HB2 ALA B  86       5.311   8.546  28.403  1.00 87.98           H  
ATOM   3628  HB3 ALA B  86       5.714   7.848  29.992  1.00 87.98           H  
ATOM   3629  O   ALA B  86       3.418   7.226  26.910  1.00 87.98           O  
ATOM   3630  N   ALA B  87       3.955   5.062  26.774  1.00 94.23           N  
ATOM   3631  H   ALA B  87       4.521   4.311  27.144  1.00 94.23           H  
ATOM   3632  CA  ALA B  87       3.107   4.806  25.602  1.00 94.23           C  
ATOM   3633  HA  ALA B  87       3.458   5.428  24.779  1.00 94.23           H  
ATOM   3634  C   ALA B  87       1.618   5.150  25.826  1.00 94.23           C  
ATOM   3635  CB  ALA B  87       3.258   3.333  25.204  1.00 94.23           C  
ATOM   3636  HB1 ALA B  87       2.707   3.149  24.282  1.00 94.23           H  
ATOM   3637  HB2 ALA B  87       4.308   3.092  25.039  1.00 94.23           H  
ATOM   3638  HB3 ALA B  87       2.861   2.688  25.988  1.00 94.23           H  
ATOM   3639  O   ALA B  87       0.893   5.396  24.866  1.00 94.23           O  
ATOM   3640  N   GLY B  88       1.156   5.150  27.082  1.00 96.00           N  
ATOM   3641  H   GLY B  88       1.812   4.970  27.828  1.00 96.00           H  
ATOM   3642  CA  GLY B  88      -0.216   5.504  27.448  1.00 96.00           C  
ATOM   3643  HA2 GLY B  88      -0.902   5.089  26.710  1.00 96.00           H  
ATOM   3644  HA3 GLY B  88      -0.438   5.057  28.417  1.00 96.00           H  
ATOM   3645  C   GLY B  88      -0.493   7.008  27.563  1.00 96.00           C  
ATOM   3646  O   GLY B  88      -1.669   7.381  27.589  1.00 96.00           O  
ATOM   3647  N   ASP B  89       0.536   7.858  27.620  1.00 96.44           N  
ATOM   3648  H   ASP B  89       1.479   7.518  27.494  1.00 96.44           H  
ATOM   3649  CA  ASP B  89       0.374   9.307  27.772  1.00 96.44           C  
ATOM   3650  HA  ASP B  89      -0.388   9.489  28.529  1.00 96.44           H  
ATOM   3651  C   ASP B  89      -0.114   9.940  26.463  1.00 96.44           C  
ATOM   3652  CB  ASP B  89       1.675   9.975  28.255  1.00 96.44           C  
ATOM   3653  HB2 ASP B  89       1.585  11.048  28.092  1.00 96.44           H  
ATOM   3654  HB3 ASP B  89       2.514   9.621  27.655  1.00 96.44           H  
ATOM   3655  O   ASP B  89       0.333   9.579  25.375  1.00 96.44           O  
ATOM   3656  CG  ASP B  89       1.980   9.765  29.745  1.00 96.44           C  
ATOM   3657  OD1 ASP B  89       1.192   9.076  30.434  1.00 96.44           O  
ATOM   3658  OD2 ASP B  89       2.991  10.342  30.205  1.00 96.44           O  
ATOM   3659  N   PHE B  90      -1.069  10.870  26.568  1.00 97.38           N  
ATOM   3660  H   PHE B  90      -1.398  11.129  27.487  1.00 97.38           H  
ATOM   3661  CA  PHE B  90      -1.657  11.547  25.412  1.00 97.38           C  
ATOM   3662  HA  PHE B  90      -0.859  11.804  24.716  1.00 97.38           H  
ATOM   3663  C   PHE B  90      -2.401  12.828  25.805  1.00 97.38           C  
ATOM   3664  CB  PHE B  90      -2.634  10.576  24.733  1.00 97.38           C  
ATOM   3665  HB2 PHE B  90      -2.068   9.705  24.404  1.00 97.38           H  
ATOM   3666  HB3 PHE B  90      -3.365  10.241  25.469  1.00 97.38           H  
ATOM   3667  O   PHE B  90      -3.248  12.802  26.704  1.00 97.38           O  
ATOM   3668  CG  PHE B  90      -3.359  11.134  23.526  1.00 97.38           C  
ATOM   3669  CD1 PHE B  90      -4.764  11.086  23.451  1.00 97.38           C  
ATOM   3670  HD1 PHE B  90      -5.333  10.668  24.269  1.00 97.38           H  
ATOM   3671  CD2 PHE B  90      -2.621  11.671  22.457  1.00 97.38           C  
ATOM   3672  HD2 PHE B  90      -1.542  11.701  22.504  1.00 97.38           H  
ATOM   3673  CE1 PHE B  90      -5.426  11.575  22.311  1.00 97.38           C  
ATOM   3674  HE1 PHE B  90      -6.504  11.533  22.252  1.00 97.38           H  
ATOM   3675  CE2 PHE B  90      -3.281  12.171  21.325  1.00 97.38           C  
ATOM   3676  HE2 PHE B  90      -2.704  12.588  20.513  1.00 97.38           H  
ATOM   3677  CZ  PHE B  90      -4.682  12.127  21.254  1.00 97.38           C  
ATOM   3678  HZ  PHE B  90      -5.177  12.522  20.380  1.00 97.38           H  
ATOM   3679  N   ASP B  91      -2.177  13.929  25.083  1.00 96.51           N  
ATOM   3680  H   ASP B  91      -1.440  13.906  24.392  1.00 96.51           H  
ATOM   3681  CA  ASP B  91      -2.978  15.153  25.237  1.00 96.51           C  
ATOM   3682  HA  ASP B  91      -3.243  15.240  26.291  1.00 96.51           H  
ATOM   3683  C   ASP B  91      -4.307  15.071  24.459  1.00 96.51           C  
ATOM   3684  CB  ASP B  91      -2.163  16.414  24.920  1.00 96.51           C  
ATOM   3685  HB2 ASP B  91      -1.201  16.342  25.427  1.00 96.51           H  
ATOM   3686  HB3 ASP B  91      -1.979  16.475  23.848  1.00 96.51           H  
ATOM   3687  O   ASP B  91      -4.512  15.682  23.405  1.00 96.51           O  
ATOM   3688  CG  ASP B  91      -2.868  17.697  25.399  1.00 96.51           C  
ATOM   3689  OD1 ASP B  91      -4.106  17.672  25.639  1.00 96.51           O  
ATOM   3690  OD2 ASP B  91      -2.171  18.731  25.498  1.00 96.51           O  
ATOM   3691  N   ALA B  92      -5.255  14.304  25.003  1.00 95.33           N  
ATOM   3692  H   ALA B  92      -4.994  13.752  25.807  1.00 95.33           H  
ATOM   3693  CA  ALA B  92      -6.578  14.139  24.400  1.00 95.33           C  
ATOM   3694  HA  ALA B  92      -6.447  13.720  23.403  1.00 95.33           H  
ATOM   3695  C   ALA B  92      -7.326  15.479  24.229  1.00 95.33           C  
ATOM   3696  CB  ALA B  92      -7.375  13.147  25.256  1.00 95.33           C  
ATOM   3697  HB1 ALA B  92      -7.572  13.574  26.240  1.00 95.33           H  
ATOM   3698  HB2 ALA B  92      -8.321  12.919  24.767  1.00 95.33           H  
ATOM   3699  HB3 ALA B  92      -6.810  12.222  25.375  1.00 95.33           H  
ATOM   3700  O   ALA B  92      -8.001  15.697  23.216  1.00 95.33           O  
ATOM   3701  N   GLY B  93      -7.175  16.404  25.187  1.00 90.95           N  
ATOM   3702  H   GLY B  93      -6.463  16.237  25.883  1.00 90.95           H  
ATOM   3703  CA  GLY B  93      -7.840  17.711  25.178  1.00 90.95           C  
ATOM   3704  HA2 GLY B  93      -8.917  17.570  25.085  1.00 90.95           H  
ATOM   3705  HA3 GLY B  93      -7.625  18.214  26.121  1.00 90.95           H  
ATOM   3706  C   GLY B  93      -7.361  18.619  24.043  1.00 90.95           C  
ATOM   3707  O   GLY B  93      -8.162  19.348  23.442  1.00 90.95           O  
ATOM   3708  N   PHE B  94      -6.082  18.530  23.681  1.00 94.81           N  
ATOM   3709  H   PHE B  94      -5.448  17.985  24.249  1.00 94.81           H  
ATOM   3710  CA  PHE B  94      -5.521  19.240  22.538  1.00 94.81           C  
ATOM   3711  HA  PHE B  94      -5.686  20.308  22.679  1.00 94.81           H  
ATOM   3712  C   PHE B  94      -6.181  18.849  21.211  1.00 94.81           C  
ATOM   3713  CB  PHE B  94      -4.014  19.015  22.508  1.00 94.81           C  
ATOM   3714  HB2 PHE B  94      -3.610  19.305  23.479  1.00 94.81           H  
ATOM   3715  HB3 PHE B  94      -3.792  17.961  22.343  1.00 94.81           H  
ATOM   3716  O   PHE B  94      -6.494  19.720  20.395  1.00 94.81           O  
ATOM   3717  CG  PHE B  94      -3.316  19.847  21.466  1.00 94.81           C  
ATOM   3718  CD1 PHE B  94      -3.120  19.334  20.174  1.00 94.81           C  
ATOM   3719  HD1 PHE B  94      -3.450  18.335  19.929  1.00 94.81           H  
ATOM   3720  CD2 PHE B  94      -2.863  21.137  21.795  1.00 94.81           C  
ATOM   3721  HD2 PHE B  94      -2.982  21.502  22.805  1.00 94.81           H  
ATOM   3722  CE1 PHE B  94      -2.461  20.111  19.211  1.00 94.81           C  
ATOM   3723  HE1 PHE B  94      -2.279  19.698  18.230  1.00 94.81           H  
ATOM   3724  CE2 PHE B  94      -2.207  21.917  20.829  1.00 94.81           C  
ATOM   3725  HE2 PHE B  94      -1.822  22.892  21.087  1.00 94.81           H  
ATOM   3726  CZ  PHE B  94      -1.999  21.396  19.541  1.00 94.81           C  
ATOM   3727  HZ  PHE B  94      -1.447  21.972  18.813  1.00 94.81           H  
ATOM   3728  N   PHE B  95      -6.491  17.567  21.020  1.00 94.25           N  
ATOM   3729  H   PHE B  95      -6.184  16.900  21.714  1.00 94.25           H  
ATOM   3730  CA  PHE B  95      -7.148  17.067  19.806  1.00 94.25           C  
ATOM   3731  HA  PHE B  95      -6.906  17.741  18.984  1.00 94.25           H  
ATOM   3732  C   PHE B  95      -8.682  17.054  19.884  1.00 94.25           C  
ATOM   3733  CB  PHE B  95      -6.556  15.705  19.437  1.00 94.25           C  
ATOM   3734  HB2 PHE B  95      -6.699  15.016  20.270  1.00 94.25           H  
ATOM   3735  HB3 PHE B  95      -7.085  15.300  18.574  1.00 94.25           H  
ATOM   3736  O   PHE B  95      -9.341  16.710  18.905  1.00 94.25           O  
ATOM   3737  CG  PHE B  95      -5.083  15.795  19.093  1.00 94.25           C  
ATOM   3738  CD1 PHE B  95      -4.679  16.313  17.847  1.00 94.25           C  
ATOM   3739  HD1 PHE B  95      -5.420  16.614  17.121  1.00 94.25           H  
ATOM   3740  CD2 PHE B  95      -4.112  15.408  20.034  1.00 94.25           C  
ATOM   3741  HD2 PHE B  95      -4.405  15.020  20.998  1.00 94.25           H  
ATOM   3742  CE1 PHE B  95      -3.311  16.436  17.543  1.00 94.25           C  
ATOM   3743  HE1 PHE B  95      -2.995  16.819  16.584  1.00 94.25           H  
ATOM   3744  CE2 PHE B  95      -2.747  15.537  19.733  1.00 94.25           C  
ATOM   3745  HE2 PHE B  95      -2.012  15.247  20.469  1.00 94.25           H  
ATOM   3746  CZ  PHE B  95      -2.345  16.051  18.488  1.00 94.25           C  
ATOM   3747  HZ  PHE B  95      -1.294  16.148  18.260  1.00 94.25           H  
ATOM   3748  N   GLY B  96      -9.266  17.468  21.015  1.00 91.05           N  
ATOM   3749  H   GLY B  96      -8.669  17.690  21.799  1.00 91.05           H  
ATOM   3750  CA  GLY B  96     -10.718  17.457  21.223  1.00 91.05           C  
ATOM   3751  HA2 GLY B  96     -11.213  17.915  20.367  1.00 91.05           H  
ATOM   3752  HA3 GLY B  96     -10.946  18.038  22.117  1.00 91.05           H  
ATOM   3753  C   GLY B  96     -11.303  16.054  21.417  1.00 91.05           C  
ATOM   3754  O   GLY B  96     -12.484  15.848  21.150  1.00 91.05           O  
ATOM   3755  N   ILE B  97     -10.487  15.100  21.868  1.00 91.02           N  
ATOM   3756  H   ILE B  97      -9.552  15.367  22.140  1.00 91.02           H  
ATOM   3757  CA  ILE B  97     -10.872  13.709  22.120  1.00 91.02           C  
ATOM   3758  HA  ILE B  97     -11.731  13.456  21.499  1.00 91.02           H  
ATOM   3759  C   ILE B  97     -11.295  13.575  23.585  1.00 91.02           C  
ATOM   3760  CB  ILE B  97      -9.715  12.767  21.719  1.00 91.02           C  
ATOM   3761  HB  ILE B  97      -8.805  13.110  22.211  1.00 91.02           H  
ATOM   3762  O   ILE B  97     -10.639  14.086  24.494  1.00 91.02           O  
ATOM   3763  CG1 ILE B  97      -9.516  12.829  20.185  1.00 91.02           C  
ATOM   3764 HG12 ILE B  97      -9.500  13.868  19.854  1.00 91.02           H  
ATOM   3765 HG13 ILE B  97     -10.354  12.338  19.690  1.00 91.02           H  
ATOM   3766  CG2 ILE B  97      -9.981  11.316  22.153  1.00 91.02           C  
ATOM   3767 HG21 ILE B  97      -9.128  10.684  21.906  1.00 91.02           H  
ATOM   3768 HG22 ILE B  97     -10.866  10.930  21.648  1.00 91.02           H  
ATOM   3769 HG23 ILE B  97     -10.119  11.256  23.233  1.00 91.02           H  
ATOM   3770  CD1 ILE B  97      -8.210  12.198  19.701  1.00 91.02           C  
ATOM   3771 HD11 ILE B  97      -8.120  12.343  18.624  1.00 91.02           H  
ATOM   3772 HD12 ILE B  97      -8.194  11.129  19.914  1.00 91.02           H  
ATOM   3773 HD13 ILE B  97      -7.371  12.686  20.196  1.00 91.02           H  
ATOM   3774  N   SER B  98     -12.415  12.895  23.833  1.00 88.99           N  
ATOM   3775  H   SER B  98     -12.878  12.442  23.058  1.00 88.99           H  
ATOM   3776  CA  SER B  98     -12.888  12.689  25.205  1.00 88.99           C  
ATOM   3777  HA  SER B  98     -12.836  13.656  25.705  1.00 88.99           H  
ATOM   3778  C   SER B  98     -11.990  11.696  25.961  1.00 88.99           C  
ATOM   3779  CB  SER B  98     -14.352  12.240  25.229  1.00 88.99           C  
ATOM   3780  HB2 SER B  98     -14.934  12.847  24.537  1.00 88.99           H  
ATOM   3781  HB3 SER B  98     -14.746  12.393  26.234  1.00 88.99           H  
ATOM   3782  O   SER B  98     -11.449  10.783  25.338  1.00 88.99           O  
ATOM   3783  OG  SER B  98     -14.491  10.870  24.902  1.00 88.99           O  
ATOM   3784  HG  SER B  98     -14.313  10.761  23.965  1.00 88.99           H  
ATOM   3785  N   PRO B  99     -11.893  11.767  27.303  1.00 89.17           N  
ATOM   3786  CA  PRO B  99     -11.148  10.771  28.081  1.00 89.17           C  
ATOM   3787  HA  PRO B  99     -10.091  10.835  27.821  1.00 89.17           H  
ATOM   3788  C   PRO B  99     -11.637   9.334  27.843  1.00 89.17           C  
ATOM   3789  CB  PRO B  99     -11.342  11.176  29.547  1.00 89.17           C  
ATOM   3790  HB2 PRO B  99     -12.198  10.654  29.975  1.00 89.17           H  
ATOM   3791  HB3 PRO B  99     -10.447  10.978  30.138  1.00 89.17           H  
ATOM   3792  O   PRO B  99     -10.849   8.396  27.846  1.00 89.17           O  
ATOM   3793  CG  PRO B  99     -11.652  12.671  29.478  1.00 89.17           C  
ATOM   3794  HG2 PRO B  99     -10.719  13.231  29.422  1.00 89.17           H  
ATOM   3795  HG3 PRO B  99     -12.247  13.002  30.329  1.00 89.17           H  
ATOM   3796  CD  PRO B  99     -12.412  12.817  28.163  1.00 89.17           C  
ATOM   3797  HD2 PRO B  99     -13.478  12.662  28.330  1.00 89.17           H  
ATOM   3798  HD3 PRO B  99     -12.229  13.807  27.745  1.00 89.17           H  
ATOM   3799  N   ARG B 100     -12.945   9.172  27.602  1.00 88.72           N  
ATOM   3800  H   ARG B 100     -13.506  10.010  27.546  1.00 88.72           H  
ATOM   3801  CA  ARG B 100     -13.608   7.884  27.361  1.00 88.72           C  
ATOM   3802  HA  ARG B 100     -13.291   7.175  28.126  1.00 88.72           H  
ATOM   3803  C   ARG B 100     -13.197   7.276  26.018  1.00 88.72           C  
ATOM   3804  CB  ARG B 100     -15.125   8.115  27.461  1.00 88.72           C  
ATOM   3805  HB2 ARG B 100     -15.489   8.538  26.525  1.00 88.72           H  
ATOM   3806  HB3 ARG B 100     -15.306   8.846  28.250  1.00 88.72           H  
ATOM   3807  O   ARG B 100     -12.904   6.090  25.947  1.00 88.72           O  
ATOM   3808  CG  ARG B 100     -15.935   6.861  27.814  1.00 88.72           C  
ATOM   3809  HG2 ARG B 100     -15.546   6.433  28.738  1.00 88.72           H  
ATOM   3810  HG3 ARG B 100     -15.850   6.118  27.021  1.00 88.72           H  
ATOM   3811  CD  ARG B 100     -17.411   7.246  28.031  1.00 88.72           C  
ATOM   3812  HD2 ARG B 100     -17.453   8.139  28.653  1.00 88.72           H  
ATOM   3813  HD3 ARG B 100     -17.913   6.467  28.605  1.00 88.72           H  
ATOM   3814  NE  ARG B 100     -18.126   7.509  26.759  1.00 88.72           N  
ATOM   3815  HE  ARG B 100     -17.842   8.331  26.246  1.00 88.72           H  
ATOM   3816  NH1 ARG B 100     -19.504   5.654  26.711  1.00 88.72           N  
ATOM   3817 HH11 ARG B 100     -20.121   5.040  26.198  1.00 88.72           H  
ATOM   3818 HH12 ARG B 100     -18.910   5.209  27.395  1.00 88.72           H  
ATOM   3819  NH2 ARG B 100     -19.701   7.169  25.131  1.00 88.72           N  
ATOM   3820 HH21 ARG B 100     -19.412   7.998  24.632  1.00 88.72           H  
ATOM   3821 HH22 ARG B 100     -20.335   6.519  24.687  1.00 88.72           H  
ATOM   3822  CZ  ARG B 100     -19.095   6.780  26.216  1.00 88.72           C  
ATOM   3823  N   GLU B 101     -13.127   8.103  24.977  1.00 90.39           N  
ATOM   3824  H   GLU B 101     -13.342   9.079  25.126  1.00 90.39           H  
ATOM   3825  CA  GLU B 101     -12.625   7.697  23.661  1.00 90.39           C  
ATOM   3826  HA  GLU B 101     -13.101   6.762  23.366  1.00 90.39           H  
ATOM   3827  C   GLU B 101     -11.113   7.442  23.702  1.00 90.39           C  
ATOM   3828  CB  GLU B 101     -12.995   8.770  22.628  1.00 90.39           C  
ATOM   3829  HB2 GLU B 101     -14.077   8.895  22.634  1.00 90.39           H  
ATOM   3830  HB3 GLU B 101     -12.538   9.714  22.925  1.00 90.39           H  
ATOM   3831  O   GLU B 101     -10.667   6.410  23.218  1.00 90.39           O  
ATOM   3832  CG  GLU B 101     -12.545   8.406  21.203  1.00 90.39           C  
ATOM   3833  HG2 GLU B 101     -11.462   8.280  21.194  1.00 90.39           H  
ATOM   3834  HG3 GLU B 101     -12.997   7.455  20.923  1.00 90.39           H  
ATOM   3835  CD  GLU B 101     -12.911   9.473  20.162  1.00 90.39           C  
ATOM   3836  OE1 GLU B 101     -12.661   9.210  18.959  1.00 90.39           O  
ATOM   3837  OE2 GLU B 101     -13.400  10.558  20.565  1.00 90.39           O  
ATOM   3838  N   ALA B 102     -10.329   8.317  24.345  1.00 95.82           N  
ATOM   3839  H   ALA B 102     -10.745   9.154  24.727  1.00 95.82           H  
ATOM   3840  CA  ALA B 102      -8.880   8.147  24.476  1.00 95.82           C  
ATOM   3841  HA  ALA B 102      -8.446   8.110  23.477  1.00 95.82           H  
ATOM   3842  C   ALA B 102      -8.500   6.841  25.195  1.00 95.82           C  
ATOM   3843  CB  ALA B 102      -8.304   9.360  25.216  1.00 95.82           C  
ATOM   3844  HB1 ALA B 102      -8.700   9.401  26.231  1.00 95.82           H  
ATOM   3845  HB2 ALA B 102      -8.561  10.279  24.689  1.00 95.82           H  
ATOM   3846  HB3 ALA B 102      -7.218   9.273  25.263  1.00 95.82           H  
ATOM   3847  O   ALA B 102      -7.498   6.223  24.846  1.00 95.82           O  
ATOM   3848  N   LEU B 103      -9.314   6.403  26.163  1.00 94.73           N  
ATOM   3849  H   LEU B 103     -10.079   6.996  26.452  1.00 94.73           H  
ATOM   3850  CA  LEU B 103      -9.140   5.122  26.846  1.00 94.73           C  
ATOM   3851  HA  LEU B 103      -8.102   5.053  27.169  1.00 94.73           H  
ATOM   3852  C   LEU B 103      -9.413   3.924  25.923  1.00 94.73           C  
ATOM   3853  CB  LEU B 103     -10.062   5.097  28.079  1.00 94.73           C  
ATOM   3854  HB2 LEU B 103     -11.096   5.086  27.736  1.00 94.73           H  
ATOM   3855  HB3 LEU B 103      -9.908   6.010  28.655  1.00 94.73           H  
ATOM   3856  O   LEU B 103      -8.741   2.907  26.044  1.00 94.73           O  
ATOM   3857  CG  LEU B 103      -9.836   3.892  29.012  1.00 94.73           C  
ATOM   3858  HG  LEU B 103      -9.905   2.962  28.449  1.00 94.73           H  
ATOM   3859  CD1 LEU B 103      -8.475   3.965  29.711  1.00 94.73           C  
ATOM   3860 HD11 LEU B 103      -8.385   3.143  30.421  1.00 94.73           H  
ATOM   3861 HD12 LEU B 103      -8.366   4.913  30.236  1.00 94.73           H  
ATOM   3862 HD13 LEU B 103      -7.676   3.858  28.977  1.00 94.73           H  
ATOM   3863  CD2 LEU B 103     -10.920   3.870  30.089  1.00 94.73           C  
ATOM   3864 HD21 LEU B 103     -11.902   3.806  29.620  1.00 94.73           H  
ATOM   3865 HD22 LEU B 103     -10.784   2.996  30.725  1.00 94.73           H  
ATOM   3866 HD23 LEU B 103     -10.866   4.774  30.695  1.00 94.73           H  
ATOM   3867  N   ALA B 104     -10.366   4.030  24.997  1.00 94.50           N  
ATOM   3868  H   ALA B 104     -10.883   4.896  24.928  1.00 94.50           H  
ATOM   3869  CA  ALA B 104     -10.646   2.990  24.003  1.00 94.50           C  
ATOM   3870  HA  ALA B 104     -10.550   2.011  24.473  1.00 94.50           H  
ATOM   3871  C   ALA B 104      -9.677   3.024  22.805  1.00 94.50           C  
ATOM   3872  CB  ALA B 104     -12.092   3.160  23.538  1.00 94.50           C  
ATOM   3873  HB1 ALA B 104     -12.181   4.070  22.944  1.00 94.50           H  
ATOM   3874  HB2 ALA B 104     -12.384   2.306  22.927  1.00 94.50           H  
ATOM   3875  HB3 ALA B 104     -12.755   3.233  24.400  1.00 94.50           H  
ATOM   3876  O   ALA B 104      -9.592   2.057  22.052  1.00 94.50           O  
ATOM   3877  N   MET B 105      -8.951   4.129  22.619  1.00 96.07           N  
ATOM   3878  H   MET B 105      -9.104   4.906  23.246  1.00 96.07           H  
ATOM   3879  CA  MET B 105      -8.000   4.304  21.527  1.00 96.07           C  
ATOM   3880  HA  MET B 105      -8.439   3.897  20.616  1.00 96.07           H  
ATOM   3881  C   MET B 105      -6.689   3.560  21.769  1.00 96.07           C  
ATOM   3882  CB  MET B 105      -7.706   5.789  21.284  1.00 96.07           C  
ATOM   3883  HB2 MET B 105      -6.785   5.862  20.706  1.00 96.07           H  
ATOM   3884  HB3 MET B 105      -7.549   6.295  22.237  1.00 96.07           H  
ATOM   3885  O   MET B 105      -5.993   3.779  22.768  1.00 96.07           O  
ATOM   3886  CG  MET B 105      -8.813   6.492  20.495  1.00 96.07           C  
ATOM   3887  HG2 MET B 105      -8.848   6.064  19.493  1.00 96.07           H  
ATOM   3888  HG3 MET B 105      -9.775   6.299  20.970  1.00 96.07           H  
ATOM   3889  SD  MET B 105      -8.593   8.287  20.345  1.00 96.07           S  
ATOM   3890  CE  MET B 105      -6.999   8.344  19.485  1.00 96.07           C  
ATOM   3891  HE1 MET B 105      -6.212   7.975  20.143  1.00 96.07           H  
ATOM   3892  HE2 MET B 105      -6.766   9.371  19.203  1.00 96.07           H  
ATOM   3893  HE3 MET B 105      -7.036   7.712  18.598  1.00 96.07           H  
ATOM   3894  N   ASP B 106      -6.295   2.785  20.764  1.00 98.14           N  
ATOM   3895  H   ASP B 106      -6.925   2.633  19.989  1.00 98.14           H  
ATOM   3896  CA  ASP B 106      -4.955   2.240  20.622  1.00 98.14           C  
ATOM   3897  HA  ASP B 106      -4.810   1.475  21.384  1.00 98.14           H  
ATOM   3898  C   ASP B 106      -3.904   3.362  20.789  1.00 98.14           C  
ATOM   3899  CB  ASP B 106      -4.864   1.538  19.257  1.00 98.14           C  
ATOM   3900  HB2 ASP B 106      -5.556   0.696  19.247  1.00 98.14           H  
ATOM   3901  HB3 ASP B 106      -5.174   2.239  18.481  1.00 98.14           H  
ATOM   3902  O   ASP B 106      -3.990   4.398  20.109  1.00 98.14           O  
ATOM   3903  CG  ASP B 106      -3.467   1.026  18.910  1.00 98.14           C  
ATOM   3904  OD1 ASP B 106      -2.590   1.005  19.795  1.00 98.14           O  
ATOM   3905  OD2 ASP B 106      -3.240   0.739  17.718  1.00 98.14           O  
ATOM   3906  N   PRO B 107      -2.916   3.197  21.693  1.00 98.59           N  
ATOM   3907  CA  PRO B 107      -1.753   4.072  21.806  1.00 98.59           C  
ATOM   3908  HA  PRO B 107      -2.027   4.974  22.352  1.00 98.59           H  
ATOM   3909  C   PRO B 107      -1.120   4.459  20.467  1.00 98.59           C  
ATOM   3910  CB  PRO B 107      -0.751   3.263  22.629  1.00 98.59           C  
ATOM   3911  HB2 PRO B 107      -0.054   3.904  23.168  1.00 98.59           H  
ATOM   3912  HB3 PRO B 107      -0.205   2.579  21.979  1.00 98.59           H  
ATOM   3913  O   PRO B 107      -0.685   5.599  20.307  1.00 98.59           O  
ATOM   3914  CG  PRO B 107      -1.631   2.446  23.564  1.00 98.59           C  
ATOM   3915  HG2 PRO B 107      -1.944   3.062  24.407  1.00 98.59           H  
ATOM   3916  HG3 PRO B 107      -1.127   1.544  23.910  1.00 98.59           H  
ATOM   3917  CD  PRO B 107      -2.824   2.118  22.674  1.00 98.59           C  
ATOM   3918  HD2 PRO B 107      -2.647   1.162  22.182  1.00 98.59           H  
ATOM   3919  HD3 PRO B 107      -3.732   2.064  23.275  1.00 98.59           H  
ATOM   3920  N   GLN B 108      -1.114   3.564  19.475  1.00 98.68           N  
ATOM   3921  H   GLN B 108      -1.507   2.647  19.638  1.00 98.68           H  
ATOM   3922  CA  GLN B 108      -0.548   3.864  18.159  1.00 98.68           C  
ATOM   3923  HA  GLN B 108       0.492   4.160  18.299  1.00 98.68           H  
ATOM   3924  C   GLN B 108      -1.272   5.032  17.470  1.00 98.68           C  
ATOM   3925  CB  GLN B 108      -0.580   2.621  17.263  1.00 98.68           C  
ATOM   3926  HB2 GLN B 108      -1.616   2.380  17.026  1.00 98.68           H  
ATOM   3927  HB3 GLN B 108      -0.085   2.859  16.322  1.00 98.68           H  
ATOM   3928  O   GLN B 108      -0.616   5.887  16.875  1.00 98.68           O  
ATOM   3929  CG  GLN B 108       0.122   1.405  17.888  1.00 98.68           C  
ATOM   3930  HG2 GLN B 108      -0.380   1.102  18.807  1.00 98.68           H  
ATOM   3931  HG3 GLN B 108       1.145   1.673  18.151  1.00 98.68           H  
ATOM   3932  CD  GLN B 108       0.155   0.202  16.962  1.00 98.68           C  
ATOM   3933  NE2 GLN B 108      -0.959  -0.391  16.625  1.00 98.68           N  
ATOM   3934 HE21 GLN B 108      -1.830  -0.069  17.021  1.00 98.68           H  
ATOM   3935 HE22 GLN B 108      -0.881  -1.277  16.147  1.00 98.68           H  
ATOM   3936  OE1 GLN B 108       1.212  -0.220  16.534  1.00 98.68           O  
ATOM   3937  N   GLN B 109      -2.602   5.136  17.599  1.00 98.63           N  
ATOM   3938  H   GLN B 109      -3.079   4.450  18.167  1.00 98.63           H  
ATOM   3939  CA  GLN B 109      -3.369   6.272  17.068  1.00 98.63           C  
ATOM   3940  HA  GLN B 109      -3.098   6.420  16.022  1.00 98.63           H  
ATOM   3941  C   GLN B 109      -3.055   7.575  17.820  1.00 98.63           C  
ATOM   3942  CB  GLN B 109      -4.883   6.009  17.152  1.00 98.63           C  
ATOM   3943  HB2 GLN B 109      -5.384   6.882  16.734  1.00 98.63           H  
ATOM   3944  HB3 GLN B 109      -5.179   5.921  18.197  1.00 98.63           H  
ATOM   3945  O   GLN B 109      -2.948   8.638  17.206  1.00 98.63           O  
ATOM   3946  CG  GLN B 109      -5.376   4.763  16.398  1.00 98.63           C  
ATOM   3947  HG2 GLN B 109      -5.005   3.868  16.898  1.00 98.63           H  
ATOM   3948  HG3 GLN B 109      -4.978   4.766  15.383  1.00 98.63           H  
ATOM   3949  CD  GLN B 109      -6.903   4.687  16.319  1.00 98.63           C  
ATOM   3950  NE2 GLN B 109      -7.457   3.636  15.762  1.00 98.63           N  
ATOM   3951 HE21 GLN B 109      -8.466   3.584  15.766  1.00 98.63           H  
ATOM   3952 HE22 GLN B 109      -6.904   2.845  15.464  1.00 98.63           H  
ATOM   3953  OE1 GLN B 109      -7.634   5.598  16.697  1.00 98.63           O  
ATOM   3954  N   ARG B 110      -2.906   7.492  19.150  1.00 98.67           N  
ATOM   3955  H   ARG B 110      -2.961   6.571  19.560  1.00 98.67           H  
ATOM   3956  CA  ARG B 110      -2.598   8.631  20.032  1.00 98.67           C  
ATOM   3957  HA  ARG B 110      -3.315   9.436  19.868  1.00 98.67           H  
ATOM   3958  C   ARG B 110      -1.228   9.227  19.715  1.00 98.67           C  
ATOM   3959  CB  ARG B 110      -2.674   8.182  21.502  1.00 98.67           C  
ATOM   3960  HB2 ARG B 110      -2.056   7.299  21.662  1.00 98.67           H  
ATOM   3961  HB3 ARG B 110      -2.274   8.979  22.128  1.00 98.67           H  
ATOM   3962  O   ARG B 110      -1.126  10.411  19.401  1.00 98.67           O  
ATOM   3963  CG  ARG B 110      -4.114   7.879  21.936  1.00 98.67           C  
ATOM   3964  HG2 ARG B 110      -4.720   8.762  21.735  1.00 98.67           H  
ATOM   3965  HG3 ARG B 110      -4.514   7.045  21.359  1.00 98.67           H  
ATOM   3966  CD  ARG B 110      -4.216   7.566  23.433  1.00 98.67           C  
ATOM   3967  HD2 ARG B 110      -3.413   8.074  23.967  1.00 98.67           H  
ATOM   3968  HD3 ARG B 110      -5.168   7.952  23.798  1.00 98.67           H  
ATOM   3969  NE  ARG B 110      -4.175   6.124  23.721  1.00 98.67           N  
ATOM   3970  HE  ARG B 110      -4.481   5.488  22.998  1.00 98.67           H  
ATOM   3971  NH1 ARG B 110      -3.731   6.276  25.975  1.00 98.67           N  
ATOM   3972 HH11 ARG B 110      -3.353   7.206  25.862  1.00 98.67           H  
ATOM   3973 HH12 ARG B 110      -3.551   5.821  26.859  1.00 98.67           H  
ATOM   3974  NH2 ARG B 110      -4.296   4.317  25.064  1.00 98.67           N  
ATOM   3975 HH21 ARG B 110      -4.762   3.848  24.300  1.00 98.67           H  
ATOM   3976 HH22 ARG B 110      -4.329   3.890  25.979  1.00 98.67           H  
ATOM   3977  CZ  ARG B 110      -4.058   5.585  24.919  1.00 98.67           C  
ATOM   3978  N   ILE B 111      -0.199   8.382  19.692  1.00 98.74           N  
ATOM   3979  H   ILE B 111      -0.370   7.422  19.956  1.00 98.74           H  
ATOM   3980  CA  ILE B 111       1.176   8.788  19.387  1.00 98.74           C  
ATOM   3981  HA  ILE B 111       1.460   9.590  20.068  1.00 98.74           H  
ATOM   3982  C   ILE B 111       1.266   9.351  17.964  1.00 98.74           C  
ATOM   3983  CB  ILE B 111       2.142   7.601  19.606  1.00 98.74           C  
ATOM   3984  HB  ILE B 111       1.798   6.758  19.008  1.00 98.74           H  
ATOM   3985  O   ILE B 111       1.910  10.378  17.754  1.00 98.74           O  
ATOM   3986  CG1 ILE B 111       2.156   7.181  21.096  1.00 98.74           C  
ATOM   3987 HG12 ILE B 111       2.603   7.974  21.696  1.00 98.74           H  
ATOM   3988 HG13 ILE B 111       1.137   7.038  21.453  1.00 98.74           H  
ATOM   3989  CG2 ILE B 111       3.563   7.978  19.147  1.00 98.74           C  
ATOM   3990 HG21 ILE B 111       3.891   8.875  19.672  1.00 98.74           H  
ATOM   3991 HG22 ILE B 111       4.260   7.164  19.350  1.00 98.74           H  
ATOM   3992 HG23 ILE B 111       3.580   8.167  18.074  1.00 98.74           H  
ATOM   3993  CD1 ILE B 111       2.910   5.872  21.354  1.00 98.74           C  
ATOM   3994 HD11 ILE B 111       2.723   5.544  22.376  1.00 98.74           H  
ATOM   3995 HD12 ILE B 111       3.982   6.017  21.224  1.00 98.74           H  
ATOM   3996 HD13 ILE B 111       2.557   5.104  20.665  1.00 98.74           H  
ATOM   3997  N   MET B 112       0.584   8.731  16.990  1.00 98.70           N  
ATOM   3998  H   MET B 112       0.088   7.878  17.207  1.00 98.70           H  
ATOM   3999  CA  MET B 112       0.561   9.221  15.608  1.00 98.70           C  
ATOM   4000  HA  MET B 112       1.591   9.284  15.255  1.00 98.70           H  
ATOM   4001  C   MET B 112      -0.019  10.634  15.479  1.00 98.70           C  
ATOM   4002  CB  MET B 112      -0.204   8.248  14.698  1.00 98.70           C  
ATOM   4003  HB2 MET B 112      -0.555   8.778  13.812  1.00 98.70           H  
ATOM   4004  HB3 MET B 112      -1.087   7.872  15.214  1.00 98.70           H  
ATOM   4005  O   MET B 112       0.495  11.407  14.669  1.00 98.70           O  
ATOM   4006  CG  MET B 112       0.673   7.071  14.246  1.00 98.70           C  
ATOM   4007  HG2 MET B 112       0.051   6.392  13.663  1.00 98.70           H  
ATOM   4008  HG3 MET B 112       1.014   6.529  15.128  1.00 98.70           H  
ATOM   4009  SD  MET B 112       2.145   7.490  13.259  1.00 98.70           S  
ATOM   4010  CE  MET B 112       1.384   8.447  11.920  1.00 98.70           C  
ATOM   4011  HE1 MET B 112       1.099   9.433  12.286  1.00 98.70           H  
ATOM   4012  HE2 MET B 112       2.096   8.557  11.102  1.00 98.70           H  
ATOM   4013  HE3 MET B 112       0.498   7.927  11.555  1.00 98.70           H  
ATOM   4014  N   LEU B 113      -1.038  11.004  16.263  1.00 98.68           N  
ATOM   4015  H   LEU B 113      -1.412  10.332  16.919  1.00 98.68           H  
ATOM   4016  CA  LEU B 113      -1.575  12.371  16.276  1.00 98.68           C  
ATOM   4017  HA  LEU B 113      -1.829  12.655  15.255  1.00 98.68           H  
ATOM   4018  C   LEU B 113      -0.536  13.389  16.756  1.00 98.68           C  
ATOM   4019  CB  LEU B 113      -2.831  12.442  17.166  1.00 98.68           C  
ATOM   4020  HB2 LEU B 113      -2.950  13.464  17.526  1.00 98.68           H  
ATOM   4021  HB3 LEU B 113      -2.683  11.813  18.044  1.00 98.68           H  
ATOM   4022  O   LEU B 113      -0.306  14.392  16.075  1.00 98.68           O  
ATOM   4023  CG  LEU B 113      -4.138  12.037  16.474  1.00 98.68           C  
ATOM   4024  HG  LEU B 113      -4.024  11.068  15.988  1.00 98.68           H  
ATOM   4025  CD1 LEU B 113      -5.244  11.947  17.525  1.00 98.68           C  
ATOM   4026 HD11 LEU B 113      -5.005  11.152  18.231  1.00 98.68           H  
ATOM   4027 HD12 LEU B 113      -5.324  12.895  18.057  1.00 98.68           H  
ATOM   4028 HD13 LEU B 113      -6.199  11.730  17.045  1.00 98.68           H  
ATOM   4029  CD2 LEU B 113      -4.571  13.079  15.437  1.00 98.68           C  
ATOM   4030 HD21 LEU B 113      -5.506  12.765  14.973  1.00 98.68           H  
ATOM   4031 HD22 LEU B 113      -3.812  13.180  14.661  1.00 98.68           H  
ATOM   4032 HD23 LEU B 113      -4.716  14.044  15.922  1.00 98.68           H  
ATOM   4033  N   GLU B 114       0.111  13.117  17.890  1.00 98.80           N  
ATOM   4034  H   GLU B 114      -0.116  12.269  18.389  1.00 98.80           H  
ATOM   4035  CA  GLU B 114       1.111  14.016  18.474  1.00 98.80           C  
ATOM   4036  HA  GLU B 114       0.665  14.997  18.639  1.00 98.80           H  
ATOM   4037  C   GLU B 114       2.295  14.226  17.530  1.00 98.80           C  
ATOM   4038  CB  GLU B 114       1.600  13.485  19.829  1.00 98.80           C  
ATOM   4039  HB2 GLU B 114       1.940  12.455  19.720  1.00 98.80           H  
ATOM   4040  HB3 GLU B 114       2.441  14.101  20.147  1.00 98.80           H  
ATOM   4041  O   GLU B 114       2.588  15.359  17.143  1.00 98.80           O  
ATOM   4042  CG  GLU B 114       0.505  13.562  20.901  1.00 98.80           C  
ATOM   4043  HG2 GLU B 114       0.108  14.577  20.904  1.00 98.80           H  
ATOM   4044  HG3 GLU B 114      -0.302  12.880  20.634  1.00 98.80           H  
ATOM   4045  CD  GLU B 114       1.006  13.231  22.316  1.00 98.80           C  
ATOM   4046  OE1 GLU B 114       0.207  13.471  23.254  1.00 98.80           O  
ATOM   4047  OE2 GLU B 114       2.166  12.771  22.448  1.00 98.80           O  
ATOM   4048  N   ILE B 115       2.936  13.147  17.070  1.00 98.74           N  
ATOM   4049  H   ILE B 115       2.649  12.235  17.394  1.00 98.74           H  
ATOM   4050  CA  ILE B 115       4.132  13.282  16.227  1.00 98.74           C  
ATOM   4051  HA  ILE B 115       4.772  14.023  16.704  1.00 98.74           H  
ATOM   4052  C   ILE B 115       3.802  13.838  14.837  1.00 98.74           C  
ATOM   4053  CB  ILE B 115       4.953  11.979  16.159  1.00 98.74           C  
ATOM   4054  HB  ILE B 115       5.883  12.214  15.642  1.00 98.74           H  
ATOM   4055  O   ILE B 115       4.640  14.509  14.237  1.00 98.74           O  
ATOM   4056  CG1 ILE B 115       4.240  10.890  15.331  1.00 98.74           C  
ATOM   4057 HG12 ILE B 115       3.255  10.686  15.752  1.00 98.74           H  
ATOM   4058 HG13 ILE B 115       4.095  11.253  14.313  1.00 98.74           H  
ATOM   4059  CG2 ILE B 115       5.337  11.522  17.580  1.00 98.74           C  
ATOM   4060 HG21 ILE B 115       6.100  10.745  17.535  1.00 98.74           H  
ATOM   4061 HG22 ILE B 115       4.465  11.134  18.106  1.00 98.74           H  
ATOM   4062 HG23 ILE B 115       5.742  12.363  18.144  1.00 98.74           H  
ATOM   4063  CD1 ILE B 115       5.021   9.579  15.240  1.00 98.74           C  
ATOM   4064 HD11 ILE B 115       5.116   9.134  16.230  1.00 98.74           H  
ATOM   4065 HD12 ILE B 115       6.012   9.766  14.826  1.00 98.74           H  
ATOM   4066 HD13 ILE B 115       4.487   8.878  14.598  1.00 98.74           H  
ATOM   4067  N   SER B 116       2.582  13.634  14.325  1.00 98.89           N  
ATOM   4068  H   SER B 116       1.922  13.078  14.850  1.00 98.89           H  
ATOM   4069  CA  SER B 116       2.143  14.286  13.084  1.00 98.89           C  
ATOM   4070  HA  SER B 116       2.878  14.093  12.303  1.00 98.89           H  
ATOM   4071  C   SER B 116       2.039  15.801  13.256  1.00 98.89           C  
ATOM   4072  CB  SER B 116       0.796  13.741  12.609  1.00 98.89           C  
ATOM   4073  HB2 SER B 116       0.470  14.309  11.737  1.00 98.89           H  
ATOM   4074  HB3 SER B 116       0.049  13.851  13.395  1.00 98.89           H  
ATOM   4075  O   SER B 116       2.503  16.546  12.390  1.00 98.89           O  
ATOM   4076  OG  SER B 116       0.919  12.380  12.255  1.00 98.89           O  
ATOM   4077  HG  SER B 116       0.818  11.889  13.073  1.00 98.89           H  
ATOM   4078  N   TRP B 117       1.487  16.271  14.382  1.00 98.85           N  
ATOM   4079  H   TRP B 117       1.162  15.614  15.077  1.00 98.85           H  
ATOM   4080  CA  TRP B 117       1.445  17.697  14.714  1.00 98.85           C  
ATOM   4081  HA  TRP B 117       0.936  18.236  13.916  1.00 98.85           H  
ATOM   4082  C   TRP B 117       2.856  18.280  14.836  1.00 98.85           C  
ATOM   4083  CB  TRP B 117       0.668  17.908  16.021  1.00 98.85           C  
ATOM   4084  HB2 TRP B 117       1.200  17.455  16.857  1.00 98.85           H  
ATOM   4085  HB3 TRP B 117      -0.298  17.410  15.940  1.00 98.85           H  
ATOM   4086  O   TRP B 117       3.198  19.262  14.171  1.00 98.85           O  
ATOM   4087  CG  TRP B 117       0.434  19.350  16.334  1.00 98.85           C  
ATOM   4088  CD1 TRP B 117       1.330  20.213  16.870  1.00 98.85           C  
ATOM   4089  HD1 TRP B 117       2.334  19.956  17.177  1.00 98.85           H  
ATOM   4090  CD2 TRP B 117      -0.758  20.132  16.057  1.00 98.85           C  
ATOM   4091  CE2 TRP B 117      -0.482  21.492  16.379  1.00 98.85           C  
ATOM   4092  CE3 TRP B 117      -2.037  19.825  15.545  1.00 98.85           C  
ATOM   4093  HE3 TRP B 117      -2.275  18.796  15.317  1.00 98.85           H  
ATOM   4094  NE1 TRP B 117       0.800  21.488  16.888  1.00 98.85           N  
ATOM   4095  HE1 TRP B 117       1.338  22.298  17.161  1.00 98.85           H  
ATOM   4096  CH2 TRP B 117      -2.688  22.167  15.650  1.00 98.85           C  
ATOM   4097  HH2 TRP B 117      -3.423  22.940  15.480  1.00 98.85           H  
ATOM   4098  CZ2 TRP B 117      -1.412  22.506  16.132  1.00 98.85           C  
ATOM   4099  HZ2 TRP B 117      -1.131  23.533  16.308  1.00 98.85           H  
ATOM   4100  CZ3 TRP B 117      -3.004  20.829  15.363  1.00 98.85           C  
ATOM   4101  HZ3 TRP B 117      -3.984  20.571  14.987  1.00 98.85           H  
ATOM   4102  N   GLU B 118       3.700  17.636  15.640  1.00 98.85           N  
ATOM   4103  H   GLU B 118       3.349  16.846  16.164  1.00 98.85           H  
ATOM   4104  CA  GLU B 118       5.068  18.076  15.885  1.00 98.85           C  
ATOM   4105  HA  GLU B 118       5.062  19.073  16.326  1.00 98.85           H  
ATOM   4106  C   GLU B 118       5.916  18.125  14.599  1.00 98.85           C  
ATOM   4107  CB  GLU B 118       5.746  17.106  16.851  1.00 98.85           C  
ATOM   4108  HB2 GLU B 118       6.791  17.416  16.848  1.00 98.85           H  
ATOM   4109  HB3 GLU B 118       5.687  16.096  16.444  1.00 98.85           H  
ATOM   4110  O   GLU B 118       6.706  19.053  14.399  1.00 98.85           O  
ATOM   4111  CG  GLU B 118       5.293  17.089  18.321  1.00 98.85           C  
ATOM   4112  HG2 GLU B 118       4.246  16.795  18.386  1.00 98.85           H  
ATOM   4113  HG3 GLU B 118       5.390  18.097  18.723  1.00 98.85           H  
ATOM   4114  CD  GLU B 118       6.172  16.125  19.150  1.00 98.85           C  
ATOM   4115  OE1 GLU B 118       5.782  15.736  20.275  1.00 98.85           O  
ATOM   4116  OE2 GLU B 118       7.297  15.808  18.683  1.00 98.85           O  
ATOM   4117  N   ALA B 119       5.774  17.138  13.708  1.00 98.90           N  
ATOM   4118  H   ALA B 119       5.150  16.374  13.925  1.00 98.90           H  
ATOM   4119  CA  ALA B 119       6.525  17.086  12.455  1.00 98.90           C  
ATOM   4120  HA  ALA B 119       7.586  17.178  12.687  1.00 98.90           H  
ATOM   4121  C   ALA B 119       6.151  18.252  11.521  1.00 98.90           C  
ATOM   4122  CB  ALA B 119       6.299  15.720  11.795  1.00 98.90           C  
ATOM   4123  HB1 ALA B 119       6.963  15.608  10.938  1.00 98.90           H  
ATOM   4124  HB2 ALA B 119       5.261  15.621  11.475  1.00 98.90           H  
ATOM   4125  HB3 ALA B 119       6.530  14.921  12.498  1.00 98.90           H  
ATOM   4126  O   ALA B 119       7.033  18.847  10.894  1.00 98.90           O  
ATOM   4127  N   LEU B 120       4.866  18.626  11.469  1.00 98.88           N  
ATOM   4128  H   LEU B 120       4.201  18.109  12.026  1.00 98.88           H  
ATOM   4129  CA  LEU B 120       4.382  19.786  10.712  1.00 98.88           C  
ATOM   4130  HA  LEU B 120       4.756  19.725   9.690  1.00 98.88           H  
ATOM   4131  C   LEU B 120       4.906  21.109  11.292  1.00 98.88           C  
ATOM   4132  CB  LEU B 120       2.843  19.768  10.689  1.00 98.88           C  
ATOM   4133  HB2 LEU B 120       2.485  19.662  11.713  1.00 98.88           H  
ATOM   4134  HB3 LEU B 120       2.484  20.725  10.311  1.00 98.88           H  
ATOM   4135  O   LEU B 120       5.348  21.980  10.537  1.00 98.88           O  
ATOM   4136  CG  LEU B 120       2.226  18.646   9.837  1.00 98.88           C  
ATOM   4137  HG  LEU B 120       2.652  17.685  10.126  1.00 98.88           H  
ATOM   4138  CD1 LEU B 120       0.716  18.597  10.080  1.00 98.88           C  
ATOM   4139 HD11 LEU B 120       0.259  19.561   9.857  1.00 98.88           H  
ATOM   4140 HD12 LEU B 120       0.531  18.344  11.124  1.00 98.88           H  
ATOM   4141 HD13 LEU B 120       0.266  17.824   9.457  1.00 98.88           H  
ATOM   4142  CD2 LEU B 120       2.498  18.854   8.345  1.00 98.88           C  
ATOM   4143 HD21 LEU B 120       2.251  19.876   8.055  1.00 98.88           H  
ATOM   4144 HD22 LEU B 120       1.905  18.153   7.758  1.00 98.88           H  
ATOM   4145 HD23 LEU B 120       3.551  18.668   8.135  1.00 98.88           H  
ATOM   4146  N   GLU B 121       4.935  21.249  12.620  1.00 98.68           N  
ATOM   4147  H   GLU B 121       4.521  20.528  13.195  1.00 98.68           H  
ATOM   4148  CA  GLU B 121       5.524  22.423  13.275  1.00 98.68           C  
ATOM   4149  HA  GLU B 121       5.040  23.320  12.889  1.00 98.68           H  
ATOM   4150  C   GLU B 121       7.025  22.561  12.994  1.00 98.68           C  
ATOM   4151  CB  GLU B 121       5.308  22.374  14.791  1.00 98.68           C  
ATOM   4152  HB2 GLU B 121       5.602  21.398  15.176  1.00 98.68           H  
ATOM   4153  HB3 GLU B 121       5.950  23.129  15.246  1.00 98.68           H  
ATOM   4154  O   GLU B 121       7.506  23.684  12.780  1.00 98.68           O  
ATOM   4155  CG  GLU B 121       3.862  22.682  15.191  1.00 98.68           C  
ATOM   4156  HG2 GLU B 121       3.215  21.856  14.894  1.00 98.68           H  
ATOM   4157  HG3 GLU B 121       3.541  23.576  14.657  1.00 98.68           H  
ATOM   4158  CD  GLU B 121       3.731  22.932  16.698  1.00 98.68           C  
ATOM   4159  OE1 GLU B 121       2.833  23.723  17.070  1.00 98.68           O  
ATOM   4160  OE2 GLU B 121       4.556  22.396  17.468  1.00 98.68           O  
ATOM   4161  N   ARG B 122       7.758  21.436  12.959  1.00 98.61           N  
ATOM   4162  H   ARG B 122       7.290  20.579  13.217  1.00 98.61           H  
ATOM   4163  CA  ARG B 122       9.186  21.371  12.592  1.00 98.61           C  
ATOM   4164  HA  ARG B 122       9.725  22.154  13.125  1.00 98.61           H  
ATOM   4165  C   ARG B 122       9.431  21.659  11.107  1.00 98.61           C  
ATOM   4166  CB  ARG B 122       9.782  20.011  13.008  1.00 98.61           C  
ATOM   4167  HB2 ARG B 122       9.127  19.207  12.674  1.00 98.61           H  
ATOM   4168  HB3 ARG B 122      10.745  19.889  12.513  1.00 98.61           H  
ATOM   4169  O   ARG B 122      10.440  22.273  10.780  1.00 98.61           O  
ATOM   4170  CG  ARG B 122      10.011  19.897  14.529  1.00 98.61           C  
ATOM   4171  HG2 ARG B 122       9.064  19.999  15.059  1.00 98.61           H  
ATOM   4172  HG3 ARG B 122      10.678  20.698  14.848  1.00 98.61           H  
ATOM   4173  CD  ARG B 122      10.651  18.546  14.885  1.00 98.61           C  
ATOM   4174  HD2 ARG B 122       9.958  17.755  14.599  1.00 98.61           H  
ATOM   4175  HD3 ARG B 122      11.562  18.418  14.300  1.00 98.61           H  
ATOM   4176  NE  ARG B 122      10.996  18.428  16.321  1.00 98.61           N  
ATOM   4177  HE  ARG B 122      11.911  18.758  16.594  1.00 98.61           H  
ATOM   4178  NH1 ARG B 122       9.179  17.188  17.012  1.00 98.61           N  
ATOM   4179 HH11 ARG B 122       8.770  17.245  16.091  1.00 98.61           H  
ATOM   4180 HH12 ARG B 122       8.663  16.699  17.729  1.00 98.61           H  
ATOM   4181  NH2 ARG B 122      10.741  17.709  18.476  1.00 98.61           N  
ATOM   4182 HH21 ARG B 122      10.208  17.159  19.134  1.00 98.61           H  
ATOM   4183 HH22 ARG B 122      11.657  18.057  18.721  1.00 98.61           H  
ATOM   4184  CZ  ARG B 122      10.305  17.787  17.256  1.00 98.61           C  
ATOM   4185  N   ALA B 123       8.481  21.338  10.225  1.00 98.65           N  
ATOM   4186  H   ALA B 123       7.711  20.770  10.547  1.00 98.65           H  
ATOM   4187  CA  ALA B 123       8.485  21.777   8.822  1.00 98.65           C  
ATOM   4188  HA  ALA B 123       9.496  21.653   8.434  1.00 98.65           H  
ATOM   4189  C   ALA B 123       8.149  23.277   8.637  1.00 98.65           C  
ATOM   4190  CB  ALA B 123       7.545  20.865   8.024  1.00 98.65           C  
ATOM   4191  HB1 ALA B 123       6.533  20.924   8.423  1.00 98.65           H  
ATOM   4192  HB2 ALA B 123       7.886  19.831   8.087  1.00 98.65           H  
ATOM   4193  HB3 ALA B 123       7.538  21.168   6.977  1.00 98.65           H  
ATOM   4194  O   ALA B 123       8.107  23.801   7.515  1.00 98.65           O  
ATOM   4195  N   GLY B 124       7.890  23.994   9.735  1.00 98.33           N  
ATOM   4196  H   GLY B 124       7.923  23.521  10.627  1.00 98.33           H  
ATOM   4197  CA  GLY B 124       7.567  25.416   9.734  1.00 98.33           C  
ATOM   4198  HA2 GLY B 124       7.702  25.799  10.745  1.00 98.33           H  
ATOM   4199  HA3 GLY B 124       8.250  25.946   9.069  1.00 98.33           H  
ATOM   4200  C   GLY B 124       6.130  25.712   9.307  1.00 98.33           C  
ATOM   4201  O   GLY B 124       5.873  26.782   8.753  1.00 98.33           O  
ATOM   4202  N   HIS B 125       5.196  24.779   9.485  1.00 98.16           N  
ATOM   4203  H   HIS B 125       5.448  23.909   9.932  1.00 98.16           H  
ATOM   4204  CA  HIS B 125       3.767  25.035   9.304  1.00 98.16           C  
ATOM   4205  HA  HIS B 125       3.625  25.904   8.662  1.00 98.16           H  
ATOM   4206  C   HIS B 125       3.099  25.351  10.647  1.00 98.16           C  
ATOM   4207  CB  HIS B 125       3.096  23.842   8.609  1.00 98.16           C  
ATOM   4208  HB2 HIS B 125       3.319  22.925   9.155  1.00 98.16           H  
ATOM   4209  HB3 HIS B 125       2.015  23.981   8.640  1.00 98.16           H  
ATOM   4210  O   HIS B 125       3.462  24.778  11.668  1.00 98.16           O  
ATOM   4211  CG  HIS B 125       3.506  23.677   7.168  1.00 98.16           C  
ATOM   4212  CD2 HIS B 125       4.627  23.046   6.701  1.00 98.16           C  
ATOM   4213  HD2 HIS B 125       5.403  22.602   7.307  1.00 98.16           H  
ATOM   4214  ND1 HIS B 125       2.768  24.062   6.072  1.00 98.16           N  
ATOM   4215  HD1 HIS B 125       1.816  24.400   6.097  1.00 98.16           H  
ATOM   4216  CE1 HIS B 125       3.413  23.639   4.971  1.00 98.16           C  
ATOM   4217  HE1 HIS B 125       3.042  23.716   3.959  1.00 98.16           H  
ATOM   4218  NE2 HIS B 125       4.569  23.050   5.304  1.00 98.16           N  
ATOM   4219  N   ASP B 126       2.086  26.221  10.624  1.00 97.87           N  
ATOM   4220  H   ASP B 126       1.851  26.659   9.745  1.00 97.87           H  
ATOM   4221  CA  ASP B 126       0.993  26.146  11.597  1.00 97.87           C  
ATOM   4222  HA  ASP B 126       1.381  25.943  12.596  1.00 97.87           H  
ATOM   4223  C   ASP B 126       0.072  25.004  11.135  1.00 97.87           C  
ATOM   4224  CB  ASP B 126       0.237  27.489  11.644  1.00 97.87           C  
ATOM   4225  HB2 ASP B 126       0.885  28.243  12.090  1.00 97.87           H  
ATOM   4226  HB3 ASP B 126       0.012  27.803  10.625  1.00 97.87           H  
ATOM   4227  O   ASP B 126      -0.522  25.138  10.059  1.00 97.87           O  
ATOM   4228  CG  ASP B 126      -1.080  27.433  12.434  1.00 97.87           C  
ATOM   4229  OD1 ASP B 126      -1.352  26.401  13.086  1.00 97.87           O  
ATOM   4230  OD2 ASP B 126      -1.843  28.414  12.376  1.00 97.87           O  
ATOM   4231  N   PRO B 127      -0.070  23.892  11.874  1.00 98.52           N  
ATOM   4232  CA  PRO B 127      -0.896  22.776  11.420  1.00 98.52           C  
ATOM   4233  HA  PRO B 127      -0.489  22.409  10.478  1.00 98.52           H  
ATOM   4234  C   PRO B 127      -2.367  23.161  11.193  1.00 98.52           C  
ATOM   4235  CB  PRO B 127      -0.720  21.688  12.482  1.00 98.52           C  
ATOM   4236  HB2 PRO B 127      -0.736  20.691  12.044  1.00 98.52           H  
ATOM   4237  HB3 PRO B 127      -1.487  21.787  13.250  1.00 98.52           H  
ATOM   4238  O   PRO B 127      -3.002  22.628  10.286  1.00 98.52           O  
ATOM   4239  CG  PRO B 127       0.651  22.006  13.077  1.00 98.52           C  
ATOM   4240  HG2 PRO B 127       0.788  21.581  14.072  1.00 98.52           H  
ATOM   4241  HG3 PRO B 127       1.436  21.653  12.409  1.00 98.52           H  
ATOM   4242  CD  PRO B 127       0.648  23.528  13.089  1.00 98.52           C  
ATOM   4243  HD2 PRO B 127       1.675  23.893  13.101  1.00 98.52           H  
ATOM   4244  HD3 PRO B 127       0.107  23.895  13.960  1.00 98.52           H  
ATOM   4245  N   VAL B 128      -2.896  24.164  11.909  1.00 96.22           N  
ATOM   4246  H   VAL B 128      -2.304  24.649  12.569  1.00 96.22           H  
ATOM   4247  CA  VAL B 128      -4.261  24.682  11.687  1.00 96.22           C  
ATOM   4248  HA  VAL B 128      -4.955  23.844  11.745  1.00 96.22           H  
ATOM   4249  C   VAL B 128      -4.412  25.296  10.291  1.00 96.22           C  
ATOM   4250  CB  VAL B 128      -4.653  25.716  12.766  1.00 96.22           C  
ATOM   4251  HB  VAL B 128      -3.959  26.556  12.737  1.00 96.22           H  
ATOM   4252  O   VAL B 128      -5.487  25.213   9.695  1.00 96.22           O  
ATOM   4253  CG1 VAL B 128      -6.074  26.268  12.573  1.00 96.22           C  
ATOM   4254 HG11 VAL B 128      -6.787  25.445  12.533  1.00 96.22           H  
ATOM   4255 HG12 VAL B 128      -6.326  26.931  13.401  1.00 96.22           H  
ATOM   4256 HG13 VAL B 128      -6.131  26.850  11.654  1.00 96.22           H  
ATOM   4257  CG2 VAL B 128      -4.613  25.087  14.161  1.00 96.22           C  
ATOM   4258 HG21 VAL B 128      -3.586  24.800  14.387  1.00 96.22           H  
ATOM   4259 HG22 VAL B 128      -4.929  25.811  14.912  1.00 96.22           H  
ATOM   4260 HG23 VAL B 128      -5.256  24.207  14.200  1.00 96.22           H  
ATOM   4261  N   SER B 129      -3.340  25.862   9.730  1.00 97.11           N  
ATOM   4262  H   SER B 129      -2.475  25.854  10.251  1.00 97.11           H  
ATOM   4263  CA  SER B 129      -3.349  26.431   8.374  1.00 97.11           C  
ATOM   4264  HA  SER B 129      -4.234  27.060   8.286  1.00 97.11           H  
ATOM   4265  C   SER B 129      -3.450  25.381   7.260  1.00 97.11           C  
ATOM   4266  CB  SER B 129      -2.127  27.332   8.153  1.00 97.11           C  
ATOM   4267  HB2 SER B 129      -2.002  27.992   9.011  1.00 97.11           H  
ATOM   4268  HB3 SER B 129      -2.305  27.946   7.270  1.00 97.11           H  
ATOM   4269  O   SER B 129      -3.740  25.736   6.120  1.00 97.11           O  
ATOM   4270  OG  SER B 129      -0.938  26.589   7.946  1.00 97.11           O  
ATOM   4271  HG  SER B 129      -0.808  26.026   8.712  1.00 97.11           H  
ATOM   4272  N   LEU B 130      -3.234  24.096   7.572  1.00 98.20           N  
ATOM   4273  H   LEU B 130      -3.027  23.861   8.533  1.00 98.20           H  
ATOM   4274  CA  LEU B 130      -3.330  22.987   6.616  1.00 98.20           C  
ATOM   4275  HA  LEU B 130      -3.119  23.369   5.617  1.00 98.20           H  
ATOM   4276  C   LEU B 130      -4.738  22.385   6.522  1.00 98.20           C  
ATOM   4277  CB  LEU B 130      -2.280  21.918   6.962  1.00 98.20           C  
ATOM   4278  HB2 LEU B 130      -2.454  21.032   6.352  1.00 98.20           H  
ATOM   4279  HB3 LEU B 130      -2.408  21.620   8.003  1.00 98.20           H  
ATOM   4280  O   LEU B 130      -4.965  21.506   5.687  1.00 98.20           O  
ATOM   4281  CG  LEU B 130      -0.830  22.377   6.735  1.00 98.20           C  
ATOM   4282  HG  LEU B 130      -0.642  23.313   7.262  1.00 98.20           H  
ATOM   4283  CD1 LEU B 130       0.126  21.327   7.281  1.00 98.20           C  
ATOM   4284 HD11 LEU B 130      -0.040  21.217   8.353  1.00 98.20           H  
ATOM   4285 HD12 LEU B 130       1.156  21.645   7.116  1.00 98.20           H  
ATOM   4286 HD13 LEU B 130      -0.042  20.369   6.788  1.00 98.20           H  
ATOM   4287  CD2 LEU B 130      -0.520  22.570   5.247  1.00 98.20           C  
ATOM   4288 HD21 LEU B 130       0.548  22.730   5.101  1.00 98.20           H  
ATOM   4289 HD22 LEU B 130      -1.065  23.431   4.860  1.00 98.20           H  
ATOM   4290 HD23 LEU B 130      -0.814  21.678   4.693  1.00 98.20           H  
ATOM   4291  N   ARG B 131      -5.698  22.868   7.319  1.00 95.77           N  
ATOM   4292  H   ARG B 131      -5.451  23.596   7.974  1.00 95.77           H  
ATOM   4293  CA  ARG B 131      -7.102  22.453   7.214  1.00 95.77           C  
ATOM   4294  HA  ARG B 131      -7.149  21.374   7.361  1.00 95.77           H  
ATOM   4295  C   ARG B 131      -7.644  22.762   5.813  1.00 95.77           C  
ATOM   4296  CB  ARG B 131      -7.943  23.142   8.297  1.00 95.77           C  
ATOM   4297  HB2 ARG B 131      -7.814  24.222   8.223  1.00 95.77           H  
ATOM   4298  HB3 ARG B 131      -8.993  22.907   8.122  1.00 95.77           H  
ATOM   4299  O   ARG B 131      -7.545  23.891   5.341  1.00 95.77           O  
ATOM   4300  CG  ARG B 131      -7.558  22.674   9.709  1.00 95.77           C  
ATOM   4301  HG2 ARG B 131      -6.512  22.906   9.911  1.00 95.77           H  
ATOM   4302  HG3 ARG B 131      -7.688  21.594   9.773  1.00 95.77           H  
ATOM   4303  CD  ARG B 131      -8.436  23.315  10.783  1.00 95.77           C  
ATOM   4304  HD2 ARG B 131      -7.943  23.185  11.746  1.00 95.77           H  
ATOM   4305  HD3 ARG B 131      -8.522  24.382  10.579  1.00 95.77           H  
ATOM   4306  NE  ARG B 131      -9.751  22.644  10.835  1.00 95.77           N  
ATOM   4307  HE  ARG B 131      -9.724  21.637  10.759  1.00 95.77           H  
ATOM   4308  NH1 ARG B 131     -11.092  24.475  11.165  1.00 95.77           N  
ATOM   4309 HH11 ARG B 131     -12.014  24.870  11.285  1.00 95.77           H  
ATOM   4310 HH12 ARG B 131     -10.263  25.052  11.153  1.00 95.77           H  
ATOM   4311  NH2 ARG B 131     -12.006  22.441  11.001  1.00 95.77           N  
ATOM   4312 HH21 ARG B 131     -11.916  21.441  10.887  1.00 95.77           H  
ATOM   4313 HH22 ARG B 131     -12.929  22.835  11.119  1.00 95.77           H  
ATOM   4314  CZ  ARG B 131     -10.940  23.190  10.999  1.00 95.77           C  
ATOM   4315  N   GLY B 132      -8.225  21.761   5.156  1.00 95.98           N  
ATOM   4316  H   GLY B 132      -8.242  20.855   5.602  1.00 95.98           H  
ATOM   4317  CA  GLY B 132      -8.705  21.829   3.773  1.00 95.98           C  
ATOM   4318  HA2 GLY B 132      -9.450  21.047   3.623  1.00 95.98           H  
ATOM   4319  HA3 GLY B 132      -9.185  22.792   3.601  1.00 95.98           H  
ATOM   4320  C   GLY B 132      -7.613  21.648   2.710  1.00 95.98           C  
ATOM   4321  O   GLY B 132      -7.882  21.829   1.526  1.00 95.98           O  
ATOM   4322  N   SER B 133      -6.372  21.324   3.096  1.00 97.68           N  
ATOM   4323  H   SER B 133      -6.191  21.181   4.079  1.00 97.68           H  
ATOM   4324  CA  SER B 133      -5.286  21.076   2.139  1.00 97.68           C  
ATOM   4325  HA  SER B 133      -5.446  21.726   1.279  1.00 97.68           H  
ATOM   4326  C   SER B 133      -5.286  19.633   1.630  1.00 97.68           C  
ATOM   4327  CB  SER B 133      -3.916  21.450   2.719  1.00 97.68           C  
ATOM   4328  HB2 SER B 133      -3.181  21.447   1.914  1.00 97.68           H  
ATOM   4329  HB3 SER B 133      -3.960  22.453   3.143  1.00 97.68           H  
ATOM   4330  O   SER B 133      -5.592  18.693   2.364  1.00 97.68           O  
ATOM   4331  OG  SER B 133      -3.498  20.533   3.711  1.00 97.68           O  
ATOM   4332  HG  SER B 133      -4.027  20.711   4.492  1.00 97.68           H  
ATOM   4333  N   ALA B 134      -4.856  19.437   0.381  1.00 98.28           N  
ATOM   4334  H   ALA B 134      -4.648  20.245  -0.189  1.00 98.28           H  
ATOM   4335  CA  ALA B 134      -4.585  18.115  -0.180  1.00 98.28           C  
ATOM   4336  HA  ALA B 134      -5.371  17.432   0.142  1.00 98.28           H  
ATOM   4337  C   ALA B 134      -3.250  17.563   0.358  1.00 98.28           C  
ATOM   4338  CB  ALA B 134      -4.644  18.197  -1.711  1.00 98.28           C  
ATOM   4339  HB1 ALA B 134      -4.483  17.205  -2.133  1.00 98.28           H  
ATOM   4340  HB2 ALA B 134      -3.875  18.874  -2.083  1.00 98.28           H  
ATOM   4341  HB3 ALA B 134      -5.626  18.556  -2.020  1.00 98.28           H  
ATOM   4342  O   ALA B 134      -2.263  17.472  -0.375  1.00 98.28           O  
ATOM   4343  N   THR B 135      -3.221  17.241   1.651  1.00 98.89           N  
ATOM   4344  H   THR B 135      -4.057  17.407   2.192  1.00 98.89           H  
ATOM   4345  CA  THR B 135      -2.104  16.569   2.325  1.00 98.89           C  
ATOM   4346  HA  THR B 135      -1.220  16.637   1.691  1.00 98.89           H  
ATOM   4347  C   THR B 135      -2.465  15.100   2.537  1.00 98.89           C  
ATOM   4348  CB  THR B 135      -1.763  17.250   3.656  1.00 98.89           C  
ATOM   4349  HB  THR B 135      -2.639  17.209   4.304  1.00 98.89           H  
ATOM   4350  O   THR B 135      -3.502  14.821   3.133  1.00 98.89           O  
ATOM   4351  CG2 THR B 135      -0.582  16.597   4.378  1.00 98.89           C  
ATOM   4352 HG21 THR B 135       0.302  16.593   3.740  1.00 98.89           H  
ATOM   4353 HG22 THR B 135      -0.364  17.152   5.291  1.00 98.89           H  
ATOM   4354 HG23 THR B 135      -0.825  15.570   4.651  1.00 98.89           H  
ATOM   4355  OG1 THR B 135      -1.417  18.601   3.433  1.00 98.89           O  
ATOM   4356  HG1 THR B 135      -2.205  19.140   3.540  1.00 98.89           H  
ATOM   4357  N   GLY B 136      -1.658  14.171   2.021  1.00 98.90           N  
ATOM   4358  H   GLY B 136      -0.794  14.470   1.592  1.00 98.90           H  
ATOM   4359  CA  GLY B 136      -1.883  12.728   2.191  1.00 98.90           C  
ATOM   4360  HA2 GLY B 136      -2.953  12.520   2.155  1.00 98.90           H  
ATOM   4361  HA3 GLY B 136      -1.411  12.179   1.376  1.00 98.90           H  
ATOM   4362  C   GLY B 136      -1.336  12.197   3.519  1.00 98.90           C  
ATOM   4363  O   GLY B 136      -0.405  12.778   4.079  1.00 98.90           O  
ATOM   4364  N   VAL B 137      -1.886  11.086   4.011  1.00 98.95           N  
ATOM   4365  H   VAL B 137      -2.613  10.639   3.471  1.00 98.95           H  
ATOM   4366  CA  VAL B 137      -1.439  10.414   5.244  1.00 98.95           C  
ATOM   4367  HA  VAL B 137      -0.489  10.842   5.563  1.00 98.95           H  
ATOM   4368  C   VAL B 137      -1.206   8.931   4.961  1.00 98.95           C  
ATOM   4369  CB  VAL B 137      -2.439  10.600   6.405  1.00 98.95           C  
ATOM   4370  HB  VAL B 137      -3.369  10.079   6.174  1.00 98.95           H  
ATOM   4371  O   VAL B 137      -2.144   8.182   4.707  1.00 98.95           O  
ATOM   4372  CG1 VAL B 137      -1.860  10.019   7.702  1.00 98.95           C  
ATOM   4373 HG11 VAL B 137      -1.664   8.952   7.590  1.00 98.95           H  
ATOM   4374 HG12 VAL B 137      -2.583  10.138   8.509  1.00 98.95           H  
ATOM   4375 HG13 VAL B 137      -0.936  10.530   7.969  1.00 98.95           H  
ATOM   4376  CG2 VAL B 137      -2.770  12.078   6.660  1.00 98.95           C  
ATOM   4377 HG21 VAL B 137      -1.851  12.642   6.819  1.00 98.95           H  
ATOM   4378 HG22 VAL B 137      -3.409  12.165   7.539  1.00 98.95           H  
ATOM   4379 HG23 VAL B 137      -3.305  12.493   5.806  1.00 98.95           H  
ATOM   4380  N   PHE B 138       0.047   8.497   5.019  1.00 98.91           N  
ATOM   4381  H   PHE B 138       0.774   9.152   5.268  1.00 98.91           H  
ATOM   4382  CA  PHE B 138       0.460   7.124   4.738  1.00 98.91           C  
ATOM   4383  HA  PHE B 138      -0.409   6.508   4.506  1.00 98.91           H  
ATOM   4384  C   PHE B 138       1.138   6.554   5.978  1.00 98.91           C  
ATOM   4385  CB  PHE B 138       1.391   7.102   3.518  1.00 98.91           C  
ATOM   4386  HB2 PHE B 138       1.690   6.071   3.330  1.00 98.91           H  
ATOM   4387  HB3 PHE B 138       2.294   7.665   3.751  1.00 98.91           H  
ATOM   4388  O   PHE B 138       2.194   7.039   6.398  1.00 98.91           O  
ATOM   4389  CG  PHE B 138       0.773   7.672   2.256  1.00 98.91           C  
ATOM   4390  CD1 PHE B 138       0.171   6.815   1.317  1.00 98.91           C  
ATOM   4391  HD1 PHE B 138       0.154   5.749   1.486  1.00 98.91           H  
ATOM   4392  CD2 PHE B 138       0.793   9.062   2.024  1.00 98.91           C  
ATOM   4393  HD2 PHE B 138       1.255   9.719   2.746  1.00 98.91           H  
ATOM   4394  CE1 PHE B 138      -0.414   7.347   0.156  1.00 98.91           C  
ATOM   4395  HE1 PHE B 138      -0.868   6.688  -0.569  1.00 98.91           H  
ATOM   4396  CE2 PHE B 138       0.199   9.594   0.867  1.00 98.91           C  
ATOM   4397  HE2 PHE B 138       0.207  10.659   0.689  1.00 98.91           H  
ATOM   4398  CZ  PHE B 138      -0.418   8.734  -0.058  1.00 98.91           C  
ATOM   4399  HZ  PHE B 138      -0.901   9.135  -0.937  1.00 98.91           H  
ATOM   4400  N   THR B 139       0.535   5.536   6.586  1.00 98.88           N  
ATOM   4401  H   THR B 139      -0.341   5.195   6.216  1.00 98.88           H  
ATOM   4402  CA  THR B 139       0.984   5.022   7.886  1.00 98.88           C  
ATOM   4403  HA  THR B 139       1.933   5.487   8.155  1.00 98.88           H  
ATOM   4404  C   THR B 139       1.229   3.521   7.820  1.00 98.88           C  
ATOM   4405  CB  THR B 139      -0.020   5.380   8.995  1.00 98.88           C  
ATOM   4406  HB  THR B 139      -0.924   4.782   8.883  1.00 98.88           H  
ATOM   4407  O   THR B 139       0.344   2.759   7.446  1.00 98.88           O  
ATOM   4408  CG2 THR B 139       0.570   5.164  10.388  1.00 98.88           C  
ATOM   4409 HG21 THR B 139       0.844   4.117  10.524  1.00 98.88           H  
ATOM   4410 HG22 THR B 139      -0.175   5.426  11.139  1.00 98.88           H  
ATOM   4411 HG23 THR B 139       1.457   5.781  10.527  1.00 98.88           H  
ATOM   4412  OG1 THR B 139      -0.363   6.750   8.916  1.00 98.88           O  
ATOM   4413  HG1 THR B 139       0.454   7.252   8.874  1.00 98.88           H  
ATOM   4414  N   GLY B 140       2.435   3.089   8.182  1.00 98.87           N  
ATOM   4415  H   GLY B 140       3.151   3.770   8.392  1.00 98.87           H  
ATOM   4416  CA  GLY B 140       2.761   1.681   8.374  1.00 98.87           C  
ATOM   4417  HA2 GLY B 140       3.839   1.547   8.290  1.00 98.87           H  
ATOM   4418  HA3 GLY B 140       2.278   1.083   7.601  1.00 98.87           H  
ATOM   4419  C   GLY B 140       2.325   1.201   9.757  1.00 98.87           C  
ATOM   4420  O   GLY B 140       2.892   1.644  10.756  1.00 98.87           O  
ATOM   4421  N   VAL B 141       1.357   0.289   9.817  1.00 98.33           N  
ATOM   4422  H   VAL B 141       0.980  -0.077   8.955  1.00 98.33           H  
ATOM   4423  CA  VAL B 141       0.897  -0.349  11.061  1.00 98.33           C  
ATOM   4424  HA  VAL B 141       1.580  -0.113  11.877  1.00 98.33           H  
ATOM   4425  C   VAL B 141       0.909  -1.852  10.835  1.00 98.33           C  
ATOM   4426  CB  VAL B 141      -0.513   0.115  11.477  1.00 98.33           C  
ATOM   4427  HB  VAL B 141      -1.216  -0.161  10.690  1.00 98.33           H  
ATOM   4428  O   VAL B 141       0.350  -2.326   9.853  1.00 98.33           O  
ATOM   4429  CG1 VAL B 141      -0.970  -0.541  12.787  1.00 98.33           C  
ATOM   4430 HG11 VAL B 141      -1.061  -1.620  12.664  1.00 98.33           H  
ATOM   4431 HG12 VAL B 141      -0.262  -0.330  13.589  1.00 98.33           H  
ATOM   4432 HG13 VAL B 141      -1.950  -0.158  13.071  1.00 98.33           H  
ATOM   4433  CG2 VAL B 141      -0.574   1.633  11.684  1.00 98.33           C  
ATOM   4434 HG21 VAL B 141      -0.304   2.150  10.763  1.00 98.33           H  
ATOM   4435 HG22 VAL B 141      -1.588   1.921  11.962  1.00 98.33           H  
ATOM   4436 HG23 VAL B 141       0.112   1.921  12.481  1.00 98.33           H  
ATOM   4437  N   GLY B 142       1.580  -2.580  11.726  1.00 94.27           N  
ATOM   4438  H   GLY B 142       1.956  -2.107  12.535  1.00 94.27           H  
ATOM   4439  CA  GLY B 142       1.573  -4.040  11.718  1.00 94.27           C  
ATOM   4440  HA2 GLY B 142       1.466  -4.413  10.699  1.00 94.27           H  
ATOM   4441  HA3 GLY B 142       2.513  -4.417  12.122  1.00 94.27           H  
ATOM   4442  C   GLY B 142       0.405  -4.569  12.541  1.00 94.27           C  
ATOM   4443  O   GLY B 142      -0.748  -4.527  12.124  1.00 94.27           O  
ATOM   4444  N   THR B 143       0.718  -5.044  13.744  1.00 86.82           N  
ATOM   4445  H   THR B 143       1.674  -4.977  14.062  1.00 86.82           H  
ATOM   4446  CA  THR B 143      -0.289  -5.514  14.698  1.00 86.82           C  
ATOM   4447  HA  THR B 143      -1.033  -6.088  14.147  1.00 86.82           H  
ATOM   4448  C   THR B 143      -1.024  -4.358  15.385  1.00 86.82           C  
ATOM   4449  CB  THR B 143       0.345  -6.475  15.715  1.00 86.82           C  
ATOM   4450  HB  THR B 143       0.882  -7.248  15.166  1.00 86.82           H  
ATOM   4451  O   THR B 143      -0.456  -3.286  15.611  1.00 86.82           O  
ATOM   4452  CG2 THR B 143       1.321  -5.820  16.694  1.00 86.82           C  
ATOM   4453 HG21 THR B 143       2.119  -5.315  16.150  1.00 86.82           H  
ATOM   4454 HG22 THR B 143       1.765  -6.584  17.332  1.00 86.82           H  
ATOM   4455 HG23 THR B 143       0.806  -5.093  17.322  1.00 86.82           H  
ATOM   4456  OG1 THR B 143      -0.666  -7.099  16.459  1.00 86.82           O  
ATOM   4457  HG1 THR B 143      -0.431  -7.048  17.389  1.00 86.82           H  
ATOM   4458  N   VAL B 144      -2.279  -4.604  15.759  1.00 88.06           N  
ATOM   4459  H   VAL B 144      -2.661  -5.515  15.550  1.00 88.06           H  
ATOM   4460  CA  VAL B 144      -3.034  -3.795  16.719  1.00 88.06           C  
ATOM   4461  HA  VAL B 144      -2.367  -3.083  17.204  1.00 88.06           H  
ATOM   4462  C   VAL B 144      -3.575  -4.748  17.776  1.00 88.06           C  
ATOM   4463  CB  VAL B 144      -4.184  -3.003  16.063  1.00 88.06           C  
ATOM   4464  HB  VAL B 144      -4.907  -3.693  15.629  1.00 88.06           H  
ATOM   4465  O   VAL B 144      -4.497  -5.513  17.518  1.00 88.06           O  
ATOM   4466  CG1 VAL B 144      -4.880  -2.164  17.144  1.00 88.06           C  
ATOM   4467 HG11 VAL B 144      -5.505  -1.398  16.684  1.00 88.06           H  
ATOM   4468 HG12 VAL B 144      -4.140  -1.665  17.769  1.00 88.06           H  
ATOM   4469 HG13 VAL B 144      -5.509  -2.802  17.765  1.00 88.06           H  
ATOM   4470  CG2 VAL B 144      -3.703  -2.072  14.942  1.00 88.06           C  
ATOM   4471 HG21 VAL B 144      -3.191  -2.643  14.167  1.00 88.06           H  
ATOM   4472 HG22 VAL B 144      -3.031  -1.315  15.346  1.00 88.06           H  
ATOM   4473 HG23 VAL B 144      -4.564  -1.575  14.495  1.00 88.06           H  
ATOM   4474  N   ASP B 145      -2.972  -4.729  18.959  1.00 91.47           N  
ATOM   4475  H   ASP B 145      -2.175  -4.126  19.102  1.00 91.47           H  
ATOM   4476  CA  ASP B 145      -3.262  -5.661  20.054  1.00 91.47           C  
ATOM   4477  HA  ASP B 145      -4.071  -6.324  19.748  1.00 91.47           H  
ATOM   4478  C   ASP B 145      -3.766  -4.945  21.321  1.00 91.47           C  
ATOM   4479  CB  ASP B 145      -2.027  -6.541  20.296  1.00 91.47           C  
ATOM   4480  HB2 ASP B 145      -1.731  -7.005  19.355  1.00 91.47           H  
ATOM   4481  HB3 ASP B 145      -2.303  -7.341  20.983  1.00 91.47           H  
ATOM   4482  O   ASP B 145      -3.690  -5.480  22.429  1.00 91.47           O  
ATOM   4483  CG  ASP B 145      -0.826  -5.783  20.873  1.00 91.47           C  
ATOM   4484  OD1 ASP B 145      -0.738  -4.543  20.731  1.00 91.47           O  
ATOM   4485  OD2 ASP B 145       0.034  -6.451  21.487  1.00 91.47           O  
ATOM   4486  N   TYR B 146      -4.274  -3.719  21.158  1.00 96.37           N  
ATOM   4487  H   TYR B 146      -4.329  -3.362  20.215  1.00 96.37           H  
ATOM   4488  CA  TYR B 146      -4.857  -2.923  22.233  1.00 96.37           C  
ATOM   4489  HA  TYR B 146      -4.300  -3.135  23.146  1.00 96.37           H  
ATOM   4490  C   TYR B 146      -6.326  -3.277  22.490  1.00 96.37           C  
ATOM   4491  CB  TYR B 146      -4.715  -1.426  21.931  1.00 96.37           C  
ATOM   4492  HB2 TYR B 146      -5.287  -1.186  21.034  1.00 96.37           H  
ATOM   4493  HB3 TYR B 146      -3.670  -1.197  21.721  1.00 96.37           H  
ATOM   4494  O   TYR B 146      -7.097  -3.509  21.563  1.00 96.37           O  
ATOM   4495  CG  TYR B 146      -5.184  -0.551  23.079  1.00 96.37           C  
ATOM   4496  CD1 TYR B 146      -6.425   0.115  23.019  1.00 96.37           C  
ATOM   4497  HD1 TYR B 146      -7.053   0.017  22.146  1.00 96.37           H  
ATOM   4498  CD2 TYR B 146      -4.385  -0.438  24.231  1.00 96.37           C  
ATOM   4499  HD2 TYR B 146      -3.430  -0.941  24.271  1.00 96.37           H  
ATOM   4500  CE1 TYR B 146      -6.846   0.915  24.099  1.00 96.37           C  
ATOM   4501  HE1 TYR B 146      -7.790   1.438  24.048  1.00 96.37           H  
ATOM   4502  CE2 TYR B 146      -4.805   0.354  25.313  1.00 96.37           C  
ATOM   4503  HE2 TYR B 146      -4.187   0.448  26.194  1.00 96.37           H  
ATOM   4504  OH  TYR B 146      -6.390   1.839  26.282  1.00 96.37           O  
ATOM   4505  HH  TYR B 146      -7.268   2.202  26.149  1.00 96.37           H  
ATOM   4506  CZ  TYR B 146      -6.030   1.042  25.244  1.00 96.37           C  
ATOM   4507  N   GLY B 147      -6.726  -3.207  23.761  1.00 92.37           N  
ATOM   4508  H   GLY B 147      -6.026  -2.996  24.458  1.00 92.37           H  
ATOM   4509  CA  GLY B 147      -8.114  -3.333  24.195  1.00 92.37           C  
ATOM   4510  HA2 GLY B 147      -8.200  -2.851  25.169  1.00 92.37           H  
ATOM   4511  HA3 GLY B 147      -8.759  -2.797  23.498  1.00 92.37           H  
ATOM   4512  C   GLY B 147      -8.635  -4.778  24.298  1.00 92.37           C  
ATOM   4513  O   GLY B 147      -8.043  -5.724  23.765  1.00 92.37           O  
ATOM   4514  N   PRO B 148      -9.746  -4.976  25.030  1.00 92.09           N  
ATOM   4515  CA  PRO B 148     -10.533  -6.204  24.955  1.00 92.09           C  
ATOM   4516  HA  PRO B 148      -9.893  -7.082  25.039  1.00 92.09           H  
ATOM   4517  C   PRO B 148     -11.306  -6.266  23.626  1.00 92.09           C  
ATOM   4518  CB  PRO B 148     -11.464  -6.143  26.167  1.00 92.09           C  
ATOM   4519  HB2 PRO B 148     -10.942  -6.514  27.049  1.00 92.09           H  
ATOM   4520  HB3 PRO B 148     -12.391  -6.697  26.015  1.00 92.09           H  
ATOM   4521  O   PRO B 148     -11.485  -5.244  22.959  1.00 92.09           O  
ATOM   4522  CG  PRO B 148     -11.724  -4.645  26.318  1.00 92.09           C  
ATOM   4523  HG2 PRO B 148     -12.513  -4.345  25.629  1.00 92.09           H  
ATOM   4524  HG3 PRO B 148     -11.982  -4.381  27.344  1.00 92.09           H  
ATOM   4525  CD  PRO B 148     -10.413  -3.998  25.881  1.00 92.09           C  
ATOM   4526  HD2 PRO B 148     -10.619  -3.075  25.339  1.00 92.09           H  
ATOM   4527  HD3 PRO B 148      -9.794  -3.797  26.756  1.00 92.09           H  
ATOM   4528  N   ARG B 149     -11.809  -7.449  23.248  1.00 92.56           N  
ATOM   4529  H   ARG B 149     -11.708  -8.254  23.850  1.00 92.56           H  
ATOM   4530  CA  ARG B 149     -12.800  -7.526  22.163  1.00 92.56           C  
ATOM   4531  HA  ARG B 149     -12.374  -7.039  21.286  1.00 92.56           H  
ATOM   4532  C   ARG B 149     -14.074  -6.761  22.564  1.00 92.56           C  
ATOM   4533  CB  ARG B 149     -13.144  -8.982  21.810  1.00 92.56           C  
ATOM   4534  HB2 ARG B 149     -13.914  -8.982  21.038  1.00 92.56           H  
ATOM   4535  HB3 ARG B 149     -13.566  -9.479  22.683  1.00 92.56           H  
ATOM   4536  O   ARG B 149     -14.354  -6.654  23.760  1.00 92.56           O  
ATOM   4537  CG  ARG B 149     -11.951  -9.795  21.293  1.00 92.56           C  
ATOM   4538  HG2 ARG B 149     -11.183  -9.863  22.064  1.00 92.56           H  
ATOM   4539  HG3 ARG B 149     -11.530  -9.310  20.412  1.00 92.56           H  
ATOM   4540  CD  ARG B 149     -12.436 -11.201  20.920  1.00 92.56           C  
ATOM   4541  HD2 ARG B 149     -12.947 -11.640  21.777  1.00 92.56           H  
ATOM   4542  HD3 ARG B 149     -13.162 -11.119  20.112  1.00 92.56           H  
ATOM   4543  NE  ARG B 149     -11.330 -12.077  20.486  1.00 92.56           N  
ATOM   4544  HE  ARG B 149     -11.139 -12.127  19.496  1.00 92.56           H  
ATOM   4545  NH1 ARG B 149     -10.767 -12.876  22.574  1.00 92.56           N  
ATOM   4546 HH11 ARG B 149     -10.192 -13.450  23.175  1.00 92.56           H  
ATOM   4547 HH12 ARG B 149     -11.367 -12.204  23.031  1.00 92.56           H  
ATOM   4548  NH2 ARG B 149      -9.704 -13.649  20.773  1.00 92.56           N  
ATOM   4549 HH21 ARG B 149      -9.155 -14.206  21.411  1.00 92.56           H  
ATOM   4550 HH22 ARG B 149      -9.549 -13.742  19.779  1.00 92.56           H  
ATOM   4551  CZ  ARG B 149     -10.614 -12.860  21.274  1.00 92.56           C  
ATOM   4552  N   PRO B 150     -14.881  -6.271  21.605  1.00 89.82           N  
ATOM   4553  CA  PRO B 150     -16.150  -5.596  21.896  1.00 89.82           C  
ATOM   4554  HA  PRO B 150     -15.945  -4.613  22.319  1.00 89.82           H  
ATOM   4555  C   PRO B 150     -17.067  -6.371  22.853  1.00 89.82           C  
ATOM   4556  CB  PRO B 150     -16.818  -5.433  20.529  1.00 89.82           C  
ATOM   4557  HB2 PRO B 150     -17.494  -4.579  20.504  1.00 89.82           H  
ATOM   4558  HB3 PRO B 150     -17.359  -6.342  20.266  1.00 89.82           H  
ATOM   4559  O   PRO B 150     -17.698  -5.777  23.718  1.00 89.82           O  
ATOM   4560  CG  PRO B 150     -15.628  -5.271  19.588  1.00 89.82           C  
ATOM   4561  HG2 PRO B 150     -15.237  -4.256  19.661  1.00 89.82           H  
ATOM   4562  HG3 PRO B 150     -15.887  -5.514  18.557  1.00 89.82           H  
ATOM   4563  CD  PRO B 150     -14.623  -6.262  20.171  1.00 89.82           C  
ATOM   4564  HD2 PRO B 150     -13.609  -5.932  19.943  1.00 89.82           H  
ATOM   4565  HD3 PRO B 150     -14.805  -7.254  19.759  1.00 89.82           H  
ATOM   4566  N   ASP B 151     -17.094  -7.699  22.731  1.00 89.29           N  
ATOM   4567  H   ASP B 151     -16.597  -8.116  21.957  1.00 89.29           H  
ATOM   4568  CA  ASP B 151     -17.934  -8.616  23.518  1.00 89.29           C  
ATOM   4569  HA  ASP B 151     -18.970  -8.279  23.486  1.00 89.29           H  
ATOM   4570  C   ASP B 151     -17.545  -8.710  25.003  1.00 89.29           C  
ATOM   4571  CB  ASP B 151     -17.864 -10.000  22.853  1.00 89.29           C  
ATOM   4572  HB2 ASP B 151     -18.633 -10.645  23.278  1.00 89.29           H  
ATOM   4573  HB3 ASP B 151     -16.891 -10.447  23.058  1.00 89.29           H  
ATOM   4574  O   ASP B 151     -18.333  -9.157  25.832  1.00 89.29           O  
ATOM   4575  CG  ASP B 151     -18.056  -9.897  21.339  1.00 89.29           C  
ATOM   4576  OD1 ASP B 151     -19.224  -9.843  20.890  1.00 89.29           O  
ATOM   4577  OD2 ASP B 151     -17.030  -9.764  20.633  1.00 89.29           O  
ATOM   4578  N   GLU B 152     -16.328  -8.283  25.339  1.00 91.25           N  
ATOM   4579  H   GLU B 152     -15.756  -7.902  24.600  1.00 91.25           H  
ATOM   4580  CA  GLU B 152     -15.731  -8.327  26.680  1.00 91.25           C  
ATOM   4581  HA  GLU B 152     -16.495  -8.647  27.389  1.00 91.25           H  
ATOM   4582  C   GLU B 152     -15.310  -6.924  27.166  1.00 91.25           C  
ATOM   4583  CB  GLU B 152     -14.600  -9.389  26.733  1.00 91.25           C  
ATOM   4584  HB2 GLU B 152     -15.058 -10.348  26.973  1.00 91.25           H  
ATOM   4585  HB3 GLU B 152     -13.911  -9.143  27.542  1.00 91.25           H  
ATOM   4586  O   GLU B 152     -14.721  -6.767  28.238  1.00 91.25           O  
ATOM   4587  CG  GLU B 152     -13.810  -9.571  25.418  1.00 91.25           C  
ATOM   4588  HG2 GLU B 152     -14.497  -9.918  24.646  1.00 91.25           H  
ATOM   4589  HG3 GLU B 152     -13.416  -8.598  25.125  1.00 91.25           H  
ATOM   4590  CD  GLU B 152     -12.633 -10.561  25.468  1.00 91.25           C  
ATOM   4591  OE1 GLU B 152     -12.013 -10.787  24.391  1.00 91.25           O  
ATOM   4592  OE2 GLU B 152     -12.290 -11.037  26.568  1.00 91.25           O  
ATOM   4593  N   ALA B 153     -15.628  -5.881  26.393  1.00 91.06           N  
ATOM   4594  H   ALA B 153     -16.172  -6.054  25.560  1.00 91.06           H  
ATOM   4595  CA  ALA B 153     -15.324  -4.503  26.735  1.00 91.06           C  
ATOM   4596  HA  ALA B 153     -14.307  -4.490  27.126  1.00 91.06           H  
ATOM   4597  C   ALA B 153     -16.278  -3.955  27.811  1.00 91.06           C  
ATOM   4598  CB  ALA B 153     -15.358  -3.650  25.463  1.00 91.06           C  
ATOM   4599  HB1 ALA B 153     -15.065  -2.626  25.696  1.00 91.06           H  
ATOM   4600  HB2 ALA B 153     -14.679  -4.064  24.718  1.00 91.06           H  
ATOM   4601  HB3 ALA B 153     -16.369  -3.649  25.054  1.00 91.06           H  
ATOM   4602  O   ALA B 153     -17.457  -4.304  27.832  1.00 91.06           O  
ATOM   4603  N   PRO B 154     -15.816  -3.036  28.680  1.00 91.03           N  
ATOM   4604  CA  PRO B 154     -16.714  -2.311  29.568  1.00 91.03           C  
ATOM   4605  HA  PRO B 154     -17.219  -3.028  30.216  1.00 91.03           H  
ATOM   4606  C   PRO B 154     -17.750  -1.508  28.773  1.00 91.03           C  
ATOM   4607  CB  PRO B 154     -15.822  -1.390  30.413  1.00 91.03           C  
ATOM   4608  HB2 PRO B 154     -15.811  -0.382  29.998  1.00 91.03           H  
ATOM   4609  HB3 PRO B 154     -16.153  -1.359  31.452  1.00 91.03           H  
ATOM   4610  O   PRO B 154     -17.388  -0.735  27.880  1.00 91.03           O  
ATOM   4611  CG  PRO B 154     -14.425  -1.997  30.286  1.00 91.03           C  
ATOM   4612  HG2 PRO B 154     -14.293  -2.763  31.050  1.00 91.03           H  
ATOM   4613  HG3 PRO B 154     -13.645  -1.239  30.365  1.00 91.03           H  
ATOM   4614  CD  PRO B 154     -14.434  -2.656  28.910  1.00 91.03           C  
ATOM   4615  HD2 PRO B 154     -14.118  -1.945  28.146  1.00 91.03           H  
ATOM   4616  HD3 PRO B 154     -13.775  -3.524  28.919  1.00 91.03           H  
ATOM   4617  N   ASP B 155     -19.020  -1.592  29.172  1.00 87.69           N  
ATOM   4618  H   ASP B 155     -19.283  -2.408  29.706  1.00 87.69           H  
ATOM   4619  CA  ASP B 155     -20.136  -0.833  28.583  1.00 87.69           C  
ATOM   4620  HA  ASP B 155     -20.344  -1.216  27.584  1.00 87.69           H  
ATOM   4621  C   ASP B 155     -19.847   0.679  28.492  1.00 87.69           C  
ATOM   4622  CB  ASP B 155     -21.399  -1.030  29.440  1.00 87.69           C  
ATOM   4623  HB2 ASP B 155     -21.206  -0.639  30.439  1.00 87.69           H  
ATOM   4624  HB3 ASP B 155     -22.204  -0.438  29.005  1.00 87.69           H  
ATOM   4625  O   ASP B 155     -20.316   1.385  27.598  1.00 87.69           O  
ATOM   4626  CG  ASP B 155     -21.893  -2.476  29.570  1.00 87.69           C  
ATOM   4627  OD1 ASP B 155     -21.326  -3.366  28.907  1.00 87.69           O  
ATOM   4628  OD2 ASP B 155     -22.837  -2.672  30.370  1.00 87.69           O  
ATOM   4629  N   GLU B 156     -19.033   1.195  29.414  1.00 88.63           N  
ATOM   4630  H   GLU B 156     -18.681   0.562  30.119  1.00 88.63           H  
ATOM   4631  CA  GLU B 156     -18.631   2.597  29.469  1.00 88.63           C  
ATOM   4632  HA  GLU B 156     -19.528   3.213  29.401  1.00 88.63           H  
ATOM   4633  C   GLU B 156     -17.722   3.033  28.318  1.00 88.63           C  
ATOM   4634  CB  GLU B 156     -17.950   2.869  30.815  1.00 88.63           C  
ATOM   4635  HB2 GLU B 156     -17.401   3.809  30.775  1.00 88.63           H  
ATOM   4636  HB3 GLU B 156     -17.235   2.067  31.000  1.00 88.63           H  
ATOM   4637  O   GLU B 156     -17.655   4.231  28.058  1.00 88.63           O  
ATOM   4638  CG  GLU B 156     -19.014   2.977  31.924  1.00 88.63           C  
ATOM   4639  HG2 GLU B 156     -19.911   2.432  31.631  1.00 88.63           H  
ATOM   4640  HG3 GLU B 156     -19.299   4.025  32.014  1.00 88.63           H  
ATOM   4641  CD  GLU B 156     -18.580   2.437  33.293  1.00 88.63           C  
ATOM   4642  OE1 GLU B 156     -19.209   2.868  34.288  1.00 88.63           O  
ATOM   4643  OE2 GLU B 156     -17.650   1.603  33.350  1.00 88.63           O  
ATOM   4644  N   VAL B 157     -17.050   2.129  27.606  1.00 91.43           N  
ATOM   4645  H   VAL B 157     -17.160   1.155  27.849  1.00 91.43           H  
ATOM   4646  CA  VAL B 157     -16.237   2.458  26.416  1.00 91.43           C  
ATOM   4647  HA  VAL B 157     -16.262   3.535  26.252  1.00 91.43           H  
ATOM   4648  C   VAL B 157     -16.789   1.856  25.124  1.00 91.43           C  
ATOM   4649  CB  VAL B 157     -14.758   2.089  26.608  1.00 91.43           C  
ATOM   4650  HB  VAL B 157     -14.228   2.354  25.692  1.00 91.43           H  
ATOM   4651  O   VAL B 157     -16.336   2.232  24.039  1.00 91.43           O  
ATOM   4652  CG1 VAL B 157     -14.129   2.895  27.752  1.00 91.43           C  
ATOM   4653 HG11 VAL B 157     -13.061   2.682  27.792  1.00 91.43           H  
ATOM   4654 HG12 VAL B 157     -14.586   2.625  28.704  1.00 91.43           H  
ATOM   4655 HG13 VAL B 157     -14.266   3.961  27.568  1.00 91.43           H  
ATOM   4656  CG2 VAL B 157     -14.529   0.597  26.856  1.00 91.43           C  
ATOM   4657 HG21 VAL B 157     -14.967   0.301  27.809  1.00 91.43           H  
ATOM   4658 HG22 VAL B 157     -13.460   0.387  26.876  1.00 91.43           H  
ATOM   4659 HG23 VAL B 157     -14.980   0.006  26.059  1.00 91.43           H  
ATOM   4660  N   LEU B 158     -17.792   0.980  25.228  1.00 87.20           N  
ATOM   4661  H   LEU B 158     -18.089   0.695  26.150  1.00 87.20           H  
ATOM   4662  CA  LEU B 158     -18.490   0.390  24.089  1.00 87.20           C  
ATOM   4663  HA  LEU B 158     -17.759  -0.196  23.532  1.00 87.20           H  
ATOM   4664  C   LEU B 158     -19.013   1.470  23.135  1.00 87.20           C  
ATOM   4665  CB  LEU B 158     -19.603  -0.556  24.593  1.00 87.20           C  
ATOM   4666  HB2 LEU B 158     -20.568  -0.279  24.169  1.00 87.20           H  
ATOM   4667  HB3 LEU B 158     -19.690  -0.454  25.675  1.00 87.20           H  
ATOM   4668  O   LEU B 158     -19.528   2.520  23.541  1.00 87.20           O  
ATOM   4669  CG  LEU B 158     -19.299  -2.029  24.258  1.00 87.20           C  
ATOM   4670  HG  LEU B 158     -18.220  -2.181  24.264  1.00 87.20           H  
ATOM   4671  CD1 LEU B 158     -19.898  -2.977  25.292  1.00 87.20           C  
ATOM   4672 HD11 LEU B 158     -19.418  -2.827  26.259  1.00 87.20           H  
ATOM   4673 HD12 LEU B 158     -19.709  -4.008  24.994  1.00 87.20           H  
ATOM   4674 HD13 LEU B 158     -20.972  -2.820  25.390  1.00 87.20           H  
ATOM   4675  CD2 LEU B 158     -19.842  -2.410  22.882  1.00 87.20           C  
ATOM   4676 HD21 LEU B 158     -20.896  -2.676  22.957  1.00 87.20           H  
ATOM   4677 HD22 LEU B 158     -19.290  -3.283  22.532  1.00 87.20           H  
ATOM   4678 HD23 LEU B 158     -19.686  -1.606  22.162  1.00 87.20           H  
ATOM   4679  N   GLY B 159     -18.823   1.218  21.843  1.00 85.68           N  
ATOM   4680  H   GLY B 159     -18.368   0.354  21.585  1.00 85.68           H  
ATOM   4681  CA  GLY B 159     -19.058   2.182  20.776  1.00 85.68           C  
ATOM   4682  HA2 GLY B 159     -19.369   1.624  19.893  1.00 85.68           H  
ATOM   4683  HA3 GLY B 159     -19.862   2.862  21.060  1.00 85.68           H  
ATOM   4684  C   GLY B 159     -17.830   3.014  20.394  1.00 85.68           C  
ATOM   4685  O   GLY B 159     -17.887   3.674  19.359  1.00 85.68           O  
ATOM   4686  N   TYR B 160     -16.726   2.968  21.150  1.00 90.15           N  
ATOM   4687  H   TYR B 160     -16.761   2.457  22.021  1.00 90.15           H  
ATOM   4688  CA  TYR B 160     -15.430   3.523  20.732  1.00 90.15           C  
ATOM   4689  HA  TYR B 160     -15.549   4.022  19.770  1.00 90.15           H  
ATOM   4690  C   TYR B 160     -14.338   2.470  20.518  1.00 90.15           C  
ATOM   4691  CB  TYR B 160     -14.940   4.573  21.738  1.00 90.15           C  
ATOM   4692  HB2 TYR B 160     -13.928   4.872  21.467  1.00 90.15           H  
ATOM   4693  HB3 TYR B 160     -14.888   4.119  22.728  1.00 90.15           H  
ATOM   4694  O   TYR B 160     -13.294   2.823  19.969  1.00 90.15           O  
ATOM   4695  CG  TYR B 160     -15.767   5.836  21.790  1.00 90.15           C  
ATOM   4696  CD1 TYR B 160     -15.805   6.700  20.678  1.00 90.15           C  
ATOM   4697  HD1 TYR B 160     -15.267   6.440  19.778  1.00 90.15           H  
ATOM   4698  CD2 TYR B 160     -16.446   6.176  22.972  1.00 90.15           C  
ATOM   4699  HD2 TYR B 160     -16.392   5.516  23.826  1.00 90.15           H  
ATOM   4700  CE1 TYR B 160     -16.544   7.895  20.731  1.00 90.15           C  
ATOM   4701  HE1 TYR B 160     -16.564   8.550  19.872  1.00 90.15           H  
ATOM   4702  CE2 TYR B 160     -17.155   7.386  23.036  1.00 90.15           C  
ATOM   4703  HE2 TYR B 160     -17.603   7.703  23.967  1.00 90.15           H  
ATOM   4704  OH  TYR B 160     -17.955   9.381  21.992  1.00 90.15           O  
ATOM   4705  HH  TYR B 160     -17.866   9.870  21.170  1.00 90.15           H  
ATOM   4706  CZ  TYR B 160     -17.235   8.232  21.913  1.00 90.15           C  
ATOM   4707  N   VAL B 161     -14.555   1.206  20.899  1.00 93.16           N  
ATOM   4708  H   VAL B 161     -15.500   0.930  21.124  1.00 93.16           H  
ATOM   4709  CA  VAL B 161     -13.562   0.122  20.798  1.00 93.16           C  
ATOM   4710  HA  VAL B 161     -12.656   0.418  21.326  1.00 93.16           H  
ATOM   4711  C   VAL B 161     -13.187  -0.106  19.337  1.00 93.16           C  
ATOM   4712  CB  VAL B 161     -14.088  -1.187  21.435  1.00 93.16           C  
ATOM   4713  HB  VAL B 161     -14.974  -1.525  20.897  1.00 93.16           H  
ATOM   4714  O   VAL B 161     -12.006  -0.087  18.995  1.00 93.16           O  
ATOM   4715  CG1 VAL B 161     -13.057  -2.319  21.362  1.00 93.16           C  
ATOM   4716 HG11 VAL B 161     -12.843  -2.578  20.325  1.00 93.16           H  
ATOM   4717 HG12 VAL B 161     -13.450  -3.209  21.853  1.00 93.16           H  
ATOM   4718 HG13 VAL B 161     -12.131  -2.024  21.856  1.00 93.16           H  
ATOM   4719  CG2 VAL B 161     -14.467  -0.978  22.907  1.00 93.16           C  
ATOM   4720 HG21 VAL B 161     -13.597  -0.656  23.480  1.00 93.16           H  
ATOM   4721 HG22 VAL B 161     -14.845  -1.917  23.312  1.00 93.16           H  
ATOM   4722 HG23 VAL B 161     -15.261  -0.236  22.993  1.00 93.16           H  
ATOM   4723  N   GLY B 162     -14.181  -0.210  18.449  1.00 92.84           N  
ATOM   4724  H   GLY B 162     -15.123  -0.209  18.812  1.00 92.84           H  
ATOM   4725  CA  GLY B 162     -13.949  -0.435  17.018  1.00 92.84           C  
ATOM   4726  HA2 GLY B 162     -13.387  -1.360  16.888  1.00 92.84           H  
ATOM   4727  HA3 GLY B 162     -14.908  -0.538  16.511  1.00 92.84           H  
ATOM   4728  C   GLY B 162     -13.164   0.704  16.356  1.00 92.84           C  
ATOM   4729  O   GLY B 162     -12.115   0.484  15.756  1.00 92.84           O  
ATOM   4730  N   THR B 163     -13.609   1.955  16.514  1.00 92.43           N  
ATOM   4731  H   THR B 163     -14.446   2.110  17.057  1.00 92.43           H  
ATOM   4732  CA  THR B 163     -12.879   3.125  15.981  1.00 92.43           C  
ATOM   4733  HA  THR B 163     -12.674   2.962  14.923  1.00 92.43           H  
ATOM   4734  C   THR B 163     -11.527   3.345  16.662  1.00 92.43           C  
ATOM   4735  CB  THR B 163     -13.702   4.412  16.127  1.00 92.43           C  
ATOM   4736  HB  THR B 163     -13.063   5.270  15.916  1.00 92.43           H  
ATOM   4737  O   THR B 163     -10.612   3.915  16.068  1.00 92.43           O  
ATOM   4738  CG2 THR B 163     -14.882   4.441  15.156  1.00 92.43           C  
ATOM   4739 HG21 THR B 163     -15.429   5.375  15.283  1.00 92.43           H  
ATOM   4740 HG22 THR B 163     -15.554   3.606  15.354  1.00 92.43           H  
ATOM   4741 HG23 THR B 163     -14.518   4.379  14.130  1.00 92.43           H  
ATOM   4742  OG1 THR B 163     -14.228   4.538  17.433  1.00 92.43           O  
ATOM   4743  HG1 THR B 163     -13.580   4.255  18.081  1.00 92.43           H  
ATOM   4744  N   GLY B 164     -11.394   2.916  17.916  1.00 96.21           N  
ATOM   4745  H   GLY B 164     -12.172   2.457  18.369  1.00 96.21           H  
ATOM   4746  CA  GLY B 164     -10.172   3.022  18.699  1.00 96.21           C  
ATOM   4747  HA2 GLY B 164     -10.418   2.826  19.743  1.00 96.21           H  
ATOM   4748  HA3 GLY B 164      -9.766   4.030  18.616  1.00 96.21           H  
ATOM   4749  C   GLY B 164      -9.091   2.029  18.284  1.00 96.21           C  
ATOM   4750  O   GLY B 164      -7.922   2.317  18.509  1.00 96.21           O  
ATOM   4751  N   THR B 165      -9.453   0.916  17.639  1.00 96.82           N  
ATOM   4752  H   THR B 165     -10.440   0.721  17.549  1.00 96.82           H  
ATOM   4753  CA  THR B 165      -8.528  -0.184  17.294  1.00 96.82           C  
ATOM   4754  HA  THR B 165      -7.514   0.085  17.591  1.00 96.82           H  
ATOM   4755  C   THR B 165      -8.451  -0.492  15.795  1.00 96.82           C  
ATOM   4756  CB  THR B 165      -8.894  -1.458  18.069  1.00 96.82           C  
ATOM   4757  HB  THR B 165      -8.259  -2.278  17.732  1.00 96.82           H  
ATOM   4758  O   THR B 165      -7.545  -1.193  15.356  1.00 96.82           O  
ATOM   4759  CG2 THR B 165      -8.704  -1.283  19.576  1.00 96.82           C  
ATOM   4760 HG21 THR B 165      -8.958  -2.217  20.079  1.00 96.82           H  
ATOM   4761 HG22 THR B 165      -9.341  -0.488  19.963  1.00 96.82           H  
ATOM   4762 HG23 THR B 165      -7.661  -1.049  19.788  1.00 96.82           H  
ATOM   4763  OG1 THR B 165     -10.243  -1.789  17.830  1.00 96.82           O  
ATOM   4764  HG1 THR B 165     -10.786  -1.252  18.411  1.00 96.82           H  
ATOM   4765  N   ALA B 166      -9.333   0.067  14.962  1.00 96.45           N  
ATOM   4766  H   ALA B 166     -10.151   0.516  15.350  1.00 96.45           H  
ATOM   4767  CA  ALA B 166      -9.234  -0.083  13.511  1.00 96.45           C  
ATOM   4768  HA  ALA B 166      -9.236  -1.149  13.283  1.00 96.45           H  
ATOM   4769  C   ALA B 166      -7.924   0.522  12.959  1.00 96.45           C  
ATOM   4770  CB  ALA B 166     -10.473   0.542  12.861  1.00 96.45           C  
ATOM   4771  HB1 ALA B 166     -10.562   1.584  13.168  1.00 96.45           H  
ATOM   4772  HB2 ALA B 166     -10.390   0.486  11.776  1.00 96.45           H  
ATOM   4773  HB3 ALA B 166     -11.364   0.000  13.178  1.00 96.45           H  
ATOM   4774  O   ALA B 166      -7.643   1.709  13.151  1.00 96.45           O  
ATOM   4775  N   SER B 167      -7.149  -0.274  12.215  1.00 97.70           N  
ATOM   4776  H   SER B 167      -7.439  -1.231  12.079  1.00 97.70           H  
ATOM   4777  CA  SER B 167      -5.845   0.132  11.666  1.00 97.70           C  
ATOM   4778  HA  SER B 167      -5.204   0.446  12.489  1.00 97.70           H  
ATOM   4779  C   SER B 167      -5.971   1.313  10.690  1.00 97.70           C  
ATOM   4780  CB  SER B 167      -5.191  -1.088  11.006  1.00 97.70           C  
ATOM   4781  HB2 SER B 167      -5.732  -1.371  10.104  1.00 97.70           H  
ATOM   4782  HB3 SER B 167      -5.214  -1.923  11.706  1.00 97.70           H  
ATOM   4783  O   SER B 167      -5.209   2.282  10.753  1.00 97.70           O  
ATOM   4784  OG  SER B 167      -3.848  -0.809  10.682  1.00 97.70           O  
ATOM   4785  HG  SER B 167      -3.384  -1.642  10.572  1.00 97.70           H  
ATOM   4786  N   SER B 168      -7.017   1.328   9.862  1.00 96.99           N  
ATOM   4787  H   SER B 168      -7.541   0.468   9.782  1.00 96.99           H  
ATOM   4788  CA  SER B 168      -7.396   2.451   8.985  1.00 96.99           C  
ATOM   4789  HA  SER B 168      -6.612   2.601   8.243  1.00 96.99           H  
ATOM   4790  C   SER B 168      -7.609   3.785   9.706  1.00 96.99           C  
ATOM   4791  CB  SER B 168      -8.692   2.123   8.241  1.00 96.99           C  
ATOM   4792  HB2 SER B 168      -9.067   3.021   7.750  1.00 96.99           H  
ATOM   4793  HB3 SER B 168      -8.477   1.383   7.471  1.00 96.99           H  
ATOM   4794  O   SER B 168      -7.456   4.848   9.101  1.00 96.99           O  
ATOM   4795  OG  SER B 168      -9.687   1.606   9.101  1.00 96.99           O  
ATOM   4796  HG  SER B 168      -9.555   0.655   9.114  1.00 96.99           H  
ATOM   4797  N   VAL B 169      -7.949   3.766  10.997  1.00 98.23           N  
ATOM   4798  H   VAL B 169      -8.025   2.874  11.463  1.00 98.23           H  
ATOM   4799  CA  VAL B 169      -8.165   4.985  11.784  1.00 98.23           C  
ATOM   4800  HA  VAL B 169      -8.608   5.736  11.130  1.00 98.23           H  
ATOM   4801  C   VAL B 169      -6.839   5.586  12.266  1.00 98.23           C  
ATOM   4802  CB  VAL B 169      -9.184   4.736  12.913  1.00 98.23           C  
ATOM   4803  HB  VAL B 169      -8.835   3.930  13.558  1.00 98.23           H  
ATOM   4804  O   VAL B 169      -6.792   6.788  12.508  1.00 98.23           O  
ATOM   4805  CG1 VAL B 169      -9.411   5.987  13.762  1.00 98.23           C  
ATOM   4806 HG11 VAL B 169      -8.510   6.214  14.331  1.00 98.23           H  
ATOM   4807 HG12 VAL B 169     -10.221   5.808  14.469  1.00 98.23           H  
ATOM   4808 HG13 VAL B 169      -9.666   6.831  13.120  1.00 98.23           H  
ATOM   4809  CG2 VAL B 169     -10.550   4.341  12.335  1.00 98.23           C  
ATOM   4810 HG21 VAL B 169     -10.457   3.450  11.713  1.00 98.23           H  
ATOM   4811 HG22 VAL B 169     -11.241   4.117  13.148  1.00 98.23           H  
ATOM   4812 HG23 VAL B 169     -10.955   5.154  11.732  1.00 98.23           H  
ATOM   4813  N   ALA B 170      -5.730   4.836  12.294  1.00 98.64           N  
ATOM   4814  H   ALA B 170      -5.787   3.857  12.055  1.00 98.64           H  
ATOM   4815  CA  ALA B 170      -4.409   5.412  12.579  1.00 98.64           C  
ATOM   4816  HA  ALA B 170      -4.443   5.894  13.556  1.00 98.64           H  
ATOM   4817  C   ALA B 170      -4.011   6.499  11.563  1.00 98.64           C  
ATOM   4818  CB  ALA B 170      -3.367   4.288  12.632  1.00 98.64           C  
ATOM   4819  HB1 ALA B 170      -2.413   4.692  12.973  1.00 98.64           H  
ATOM   4820  HB2 ALA B 170      -3.686   3.511  13.327  1.00 98.64           H  
ATOM   4821  HB3 ALA B 170      -3.230   3.852  11.643  1.00 98.64           H  
ATOM   4822  O   ALA B 170      -3.462   7.530  11.947  1.00 98.64           O  
ATOM   4823  N   SER B 171      -4.351   6.310  10.283  1.00 98.64           N  
ATOM   4824  H   SER B 171      -4.796   5.439  10.030  1.00 98.64           H  
ATOM   4825  CA  SER B 171      -4.174   7.324   9.236  1.00 98.64           C  
ATOM   4826  HA  SER B 171      -3.303   7.932   9.480  1.00 98.64           H  
ATOM   4827  C   SER B 171      -5.376   8.278   9.143  1.00 98.64           C  
ATOM   4828  CB  SER B 171      -3.882   6.647   7.891  1.00 98.64           C  
ATOM   4829  HB2 SER B 171      -2.929   6.120   7.951  1.00 98.64           H  
ATOM   4830  HB3 SER B 171      -3.804   7.408   7.115  1.00 98.64           H  
ATOM   4831  O   SER B 171      -5.200   9.499   9.098  1.00 98.64           O  
ATOM   4832  OG  SER B 171      -4.897   5.724   7.546  1.00 98.64           O  
ATOM   4833  HG  SER B 171      -4.606   4.849   7.811  1.00 98.64           H  
ATOM   4834  N   GLY B 172      -6.607   7.751   9.174  1.00 98.66           N  
ATOM   4835  H   GLY B 172      -6.688   6.745   9.144  1.00 98.66           H  
ATOM   4836  CA  GLY B 172      -7.832   8.549   9.045  1.00 98.66           C  
ATOM   4837  HA2 GLY B 172      -8.692   7.879   9.049  1.00 98.66           H  
ATOM   4838  HA3 GLY B 172      -7.819   9.078   8.092  1.00 98.66           H  
ATOM   4839  C   GLY B 172      -8.032   9.579  10.162  1.00 98.66           C  
ATOM   4840  O   GLY B 172      -8.418  10.714   9.889  1.00 98.66           O  
ATOM   4841  N   ARG B 173      -7.691   9.248  11.415  1.00 98.57           N  
ATOM   4842  H   ARG B 173      -7.343   8.316  11.591  1.00 98.57           H  
ATOM   4843  CA  ARG B 173      -7.823  10.169  12.559  1.00 98.57           C  
ATOM   4844  HA  ARG B 173      -8.839  10.563  12.560  1.00 98.57           H  
ATOM   4845  C   ARG B 173      -6.885  11.366  12.453  1.00 98.57           C  
ATOM   4846  CB  ARG B 173      -7.596   9.401  13.865  1.00 98.57           C  
ATOM   4847  HB2 ARG B 173      -8.226   8.512  13.847  1.00 98.57           H  
ATOM   4848  HB3 ARG B 173      -6.553   9.091  13.934  1.00 98.57           H  
ATOM   4849  O   ARG B 173      -7.284  12.476  12.795  1.00 98.57           O  
ATOM   4850  CG  ARG B 173      -7.971  10.223  15.104  1.00 98.57           C  
ATOM   4851  HG2 ARG B 173      -7.364  11.127  15.139  1.00 98.57           H  
ATOM   4852  HG3 ARG B 173      -9.021  10.512  15.046  1.00 98.57           H  
ATOM   4853  CD  ARG B 173      -7.729   9.426  16.391  1.00 98.57           C  
ATOM   4854  HD2 ARG B 173      -6.680   9.133  16.430  1.00 98.57           H  
ATOM   4855  HD3 ARG B 173      -7.922  10.074  17.247  1.00 98.57           H  
ATOM   4856  NE  ARG B 173      -8.572   8.219  16.483  1.00 98.57           N  
ATOM   4857  HE  ARG B 173      -8.124   7.328  16.324  1.00 98.57           H  
ATOM   4858  NH1 ARG B 173     -10.500   9.180  17.277  1.00 98.57           N  
ATOM   4859 HH11 ARG B 173     -10.042  10.080  17.309  1.00 98.57           H  
ATOM   4860 HH12 ARG B 173     -11.368   9.080  17.783  1.00 98.57           H  
ATOM   4861  NH2 ARG B 173     -10.389   6.970  17.006  1.00 98.57           N  
ATOM   4862 HH21 ARG B 173      -9.863   6.137  16.785  1.00 98.57           H  
ATOM   4863 HH22 ARG B 173     -11.313   6.922  17.410  1.00 98.57           H  
ATOM   4864  CZ  ARG B 173      -9.815   8.132  16.915  1.00 98.57           C  
ATOM   4865  N   VAL B 174      -5.671  11.163  11.938  1.00 98.89           N  
ATOM   4866  H   VAL B 174      -5.425  10.224  11.661  1.00 98.89           H  
ATOM   4867  CA  VAL B 174      -4.723  12.253  11.658  1.00 98.89           C  
ATOM   4868  HA  VAL B 174      -4.553  12.821  12.573  1.00 98.89           H  
ATOM   4869  C   VAL B 174      -5.334  13.218  10.641  1.00 98.89           C  
ATOM   4870  CB  VAL B 174      -3.369  11.689  11.182  1.00 98.89           C  
ATOM   4871  HB  VAL B 174      -3.545  11.029  10.333  1.00 98.89           H  
ATOM   4872  O   VAL B 174      -5.390  14.420  10.900  1.00 98.89           O  
ATOM   4873  CG1 VAL B 174      -2.377  12.769  10.740  1.00 98.89           C  
ATOM   4874 HG11 VAL B 174      -2.121  13.404  11.588  1.00 98.89           H  
ATOM   4875 HG12 VAL B 174      -2.788  13.368   9.927  1.00 98.89           H  
ATOM   4876 HG13 VAL B 174      -1.466  12.291  10.379  1.00 98.89           H  
ATOM   4877  CG2 VAL B 174      -2.688  10.882  12.295  1.00 98.89           C  
ATOM   4878 HG21 VAL B 174      -2.469  11.520  13.152  1.00 98.89           H  
ATOM   4879 HG22 VAL B 174      -3.329  10.062  12.618  1.00 98.89           H  
ATOM   4880 HG23 VAL B 174      -1.758  10.453  11.923  1.00 98.89           H  
ATOM   4881  N   ALA B 175      -5.870  12.700   9.530  1.00 98.85           N  
ATOM   4882  H   ALA B 175      -5.834  11.701   9.389  1.00 98.85           H  
ATOM   4883  CA  ALA B 175      -6.542  13.521   8.524  1.00 98.85           C  
ATOM   4884  HA  ALA B 175      -5.844  14.291   8.195  1.00 98.85           H  
ATOM   4885  C   ALA B 175      -7.780  14.241   9.084  1.00 98.85           C  
ATOM   4886  CB  ALA B 175      -6.889  12.644   7.317  1.00 98.85           C  
ATOM   4887  HB1 ALA B 175      -7.357  13.255   6.545  1.00 98.85           H  
ATOM   4888  HB2 ALA B 175      -7.583  11.856   7.609  1.00 98.85           H  
ATOM   4889  HB3 ALA B 175      -5.984  12.193   6.911  1.00 98.85           H  
ATOM   4890  O   ALA B 175      -7.938  15.439   8.858  1.00 98.85           O  
ATOM   4891  N   TYR B 176      -8.608  13.559   9.876  1.00 97.06           N  
ATOM   4892  H   TYR B 176      -8.460  12.565   9.970  1.00 97.06           H  
ATOM   4893  CA  TYR B 176      -9.797  14.132  10.506  1.00 97.06           C  
ATOM   4894  HA  TYR B 176     -10.435  14.545   9.725  1.00 97.06           H  
ATOM   4895  C   TYR B 176      -9.461  15.286  11.467  1.00 97.06           C  
ATOM   4896  CB  TYR B 176     -10.574  13.003  11.200  1.00 97.06           C  
ATOM   4897  HB2 TYR B 176      -9.876  12.410  11.792  1.00 97.06           H  
ATOM   4898  HB3 TYR B 176     -10.995  12.347  10.438  1.00 97.06           H  
ATOM   4899  O   TYR B 176      -9.965  16.401  11.304  1.00 97.06           O  
ATOM   4900  CG  TYR B 176     -11.689  13.479  12.107  1.00 97.06           C  
ATOM   4901  CD1 TYR B 176     -11.553  13.364  13.504  1.00 97.06           C  
ATOM   4902  HD1 TYR B 176     -10.662  12.922  13.925  1.00 97.06           H  
ATOM   4903  CD2 TYR B 176     -12.845  14.065  11.558  1.00 97.06           C  
ATOM   4904  HD2 TYR B 176     -12.959  14.137  10.486  1.00 97.06           H  
ATOM   4905  CE1 TYR B 176     -12.571  13.836  14.354  1.00 97.06           C  
ATOM   4906  HE1 TYR B 176     -12.462  13.744  15.424  1.00 97.06           H  
ATOM   4907  CE2 TYR B 176     -13.859  14.553  12.403  1.00 97.06           C  
ATOM   4908  HE2 TYR B 176     -14.741  15.013  11.984  1.00 97.06           H  
ATOM   4909  OH  TYR B 176     -14.701  14.893  14.627  1.00 97.06           O  
ATOM   4910  HH  TYR B 176     -14.457  14.785  15.549  1.00 97.06           H  
ATOM   4911  CZ  TYR B 176     -13.722  14.437  13.802  1.00 97.06           C  
ATOM   4912  N   CYS B 177      -8.555  15.065  12.427  1.00 97.85           N  
ATOM   4913  H   CYS B 177      -8.158  14.139  12.510  1.00 97.85           H  
ATOM   4914  CA  CYS B 177      -8.198  16.062  13.443  1.00 97.85           C  
ATOM   4915  HA  CYS B 177      -9.111  16.425  13.914  1.00 97.85           H  
ATOM   4916  C   CYS B 177      -7.487  17.291  12.848  1.00 97.85           C  
ATOM   4917  CB  CYS B 177      -7.320  15.394  14.513  1.00 97.85           C  
ATOM   4918  HB2 CYS B 177      -6.523  14.831  14.028  1.00 97.85           H  
ATOM   4919  HB3 CYS B 177      -6.870  16.159  15.145  1.00 97.85           H  
ATOM   4920  O   CYS B 177      -7.750  18.421  13.264  1.00 97.85           O  
ATOM   4921  SG  CYS B 177      -8.301  14.278  15.561  1.00 97.85           S  
ATOM   4922  HG  CYS B 177      -9.000  15.210  16.215  1.00 97.85           H  
ATOM   4923  N   LEU B 178      -6.603  17.090  11.865  1.00 98.61           N  
ATOM   4924  H   LEU B 178      -6.417  16.140  11.577  1.00 98.61           H  
ATOM   4925  CA  LEU B 178      -5.881  18.171  11.176  1.00 98.61           C  
ATOM   4926  HA  LEU B 178      -5.725  18.998  11.869  1.00 98.61           H  
ATOM   4927  C   LEU B 178      -6.663  18.747   9.981  1.00 98.61           C  
ATOM   4928  CB  LEU B 178      -4.506  17.640  10.742  1.00 98.61           C  
ATOM   4929  HB2 LEU B 178      -4.668  16.707  10.202  1.00 98.61           H  
ATOM   4930  HB3 LEU B 178      -4.047  18.342  10.046  1.00 98.61           H  
ATOM   4931  O   LEU B 178      -6.232  19.728   9.380  1.00 98.61           O  
ATOM   4932  CG  LEU B 178      -3.528  17.380  11.902  1.00 98.61           C  
ATOM   4933  HG  LEU B 178      -4.060  16.999  12.774  1.00 98.61           H  
ATOM   4934  CD1 LEU B 178      -2.488  16.347  11.485  1.00 98.61           C  
ATOM   4935 HD11 LEU B 178      -1.825  16.128  12.322  1.00 98.61           H  
ATOM   4936 HD12 LEU B 178      -3.003  15.431  11.197  1.00 98.61           H  
ATOM   4937 HD13 LEU B 178      -1.904  16.712  10.640  1.00 98.61           H
[truncated: 1,789,057 more chars]
