# Supplementary material for: Module-Based Polyketide Synthase Engineering for de Novo Polyketide Biosynthesis
Source: ACS Synth Biol. 2023 Oct 23;12(11):3148–55. doi: 10.1021/acssynbio.3c00282 (PMC10661043; doi:10.1021/acssynbio.3c00282)
Supplement: Supplementary file 2 — sb3c00282_si_002.zip [file sb3c00282_si_002.zip › Final_PKS_Structures/menzella_pdbs/rapM2_ACP_epoM3_KSAT_dimer.pdb]

ATOM      1  N   LEU A   1      21.387  50.501 -13.299  1.00 72.90           N  
ATOM      2  H   LEU A   1      22.083  50.039 -13.867  1.00 72.90           H  
ATOM      3  H2  LEU A   1      20.475  50.218 -13.627  1.00 72.90           H  
ATOM      4  H3  LEU A   1      21.468  51.502 -13.403  1.00 72.90           H  
ATOM      5  CA  LEU A   1      21.539  50.116 -11.874  1.00 72.90           C  
ATOM      6  HA  LEU A   1      20.766  50.629 -11.303  1.00 72.90           H  
ATOM      7  C   LEU A   1      22.853  50.614 -11.273  1.00 72.90           C  
ATOM      8  CB  LEU A   1      21.307  48.610 -11.673  1.00 72.90           C  
ATOM      9  HB2 LEU A   1      21.804  48.271 -10.763  1.00 72.90           H  
ATOM     10  HB3 LEU A   1      21.741  48.062 -12.510  1.00 72.90           H  
ATOM     11  O   LEU A   1      22.787  51.431 -10.368  1.00 72.90           O  
ATOM     12  CG  LEU A   1      19.797  48.311 -11.562  1.00 72.90           C  
ATOM     13  HG  LEU A   1      19.256  48.962 -12.249  1.00 72.90           H  
ATOM     14  CD1 LEU A   1      19.495  46.871 -11.952  1.00 72.90           C  
ATOM     15 HD11 LEU A   1      20.015  46.181 -11.287  1.00 72.90           H  
ATOM     16 HD12 LEU A   1      18.425  46.680 -11.875  1.00 72.90           H  
ATOM     17 HD13 LEU A   1      19.802  46.670 -12.978  1.00 72.90           H  
ATOM     18  CD2 LEU A   1      19.295  48.568 -10.140  1.00 72.90           C  
ATOM     19 HD21 LEU A   1      19.812  47.915  -9.437  1.00 72.90           H  
ATOM     20 HD22 LEU A   1      18.229  48.348 -10.081  1.00 72.90           H  
ATOM     21 HD23 LEU A   1      19.448  49.606  -9.845  1.00 72.90           H  
ATOM     22  N   ALA A   2      24.024  50.223 -11.792  1.00 66.81           N  
ATOM     23  H   ALA A   2      24.055  49.456 -12.448  1.00 66.81           H  
ATOM     24  CA  ALA A   2      25.325  50.634 -11.232  1.00 66.81           C  
ATOM     25  HA  ALA A   2      25.396  50.258 -10.211  1.00 66.81           H  
ATOM     26  C   ALA A   2      25.558  52.160 -11.169  1.00 66.81           C  
ATOM     27  CB  ALA A   2      26.424  49.957 -12.059  1.00 66.81           C  
ATOM     28  HB1 ALA A   2      26.300  48.874 -12.036  1.00 66.81           H  
ATOM     29  HB2 ALA A   2      26.398  50.302 -13.093  1.00 66.81           H  
ATOM     30  HB3 ALA A   2      27.399  50.195 -11.634  1.00 66.81           H  
ATOM     31  O   ALA A   2      26.201  52.646 -10.243  1.00 66.81           O  
ATOM     32  N   ALA A   3      24.999  52.917 -12.120  1.00 73.38           N  
ATOM     33  H   ALA A   3      24.572  52.454 -12.910  1.00 73.38           H  
ATOM     34  CA  ALA A   3      25.110  54.377 -12.165  1.00 73.38           C  
ATOM     35  HA  ALA A   3      26.139  54.654 -11.937  1.00 73.38           H  
ATOM     36  C   ALA A   3      24.217  55.119 -11.150  1.00 73.38           C  
ATOM     37  CB  ALA A   3      24.803  54.828 -13.600  1.00 73.38           C  
ATOM     38  HB1 ALA A   3      24.954  55.904 -13.679  1.00 73.38           H  
ATOM     39  HB2 ALA A   3      23.768  54.600 -13.856  1.00 73.38           H  
ATOM     40  HB3 ALA A   3      25.475  54.332 -14.300  1.00 73.38           H  
ATOM     41  O   ALA A   3      24.380  56.321 -10.971  1.00 73.38           O  
ATOM     42  N   LEU A   4      23.262  54.435 -10.505  1.00 78.62           N  
ATOM     43  H   LEU A   4      23.242  53.428 -10.579  1.00 78.62           H  
ATOM     44  CA  LEU A   4      22.368  55.070  -9.534  1.00 78.62           C  
ATOM     45  HA  LEU A   4      22.036  56.028  -9.934  1.00 78.62           H  
ATOM     46  C   LEU A   4      23.114  55.365  -8.236  1.00 78.62           C  
ATOM     47  CB  LEU A   4      21.135  54.190  -9.264  1.00 78.62           C  
ATOM     48  HB2 LEU A   4      20.597  54.591  -8.405  1.00 78.62           H  
ATOM     49  HB3 LEU A   4      21.474  53.190  -8.995  1.00 78.62           H  
ATOM     50  O   LEU A   4      23.931  54.549  -7.784  1.00 78.62           O  
ATOM     51  CG  LEU A   4      20.157  54.103 -10.445  1.00 78.62           C  
ATOM     52  HG  LEU A   4      20.702  53.841 -11.352  1.00 78.62           H  
ATOM     53  CD1 LEU A   4      19.132  53.000 -10.181  1.00 78.62           C  
ATOM     54 HD11 LEU A   4      18.547  53.253  -9.297  1.00 78.62           H  
ATOM     55 HD12 LEU A   4      19.636  52.050 -10.004  1.00 78.62           H  
ATOM     56 HD13 LEU A   4      18.455  52.907 -11.030  1.00 78.62           H  
ATOM     57  CD2 LEU A   4      19.409  55.417 -10.668  1.00 78.62           C  
ATOM     58 HD21 LEU A   4      18.671  55.302 -11.462  1.00 78.62           H  
ATOM     59 HD22 LEU A   4      18.897  55.720  -9.755  1.00 78.62           H  
ATOM     60 HD23 LEU A   4      20.099  56.211 -10.954  1.00 78.62           H  
ATOM     61  N   ALA A   5      22.783  56.496  -7.610  1.00 74.63           N  
ATOM     62  H   ALA A   5      22.063  57.086  -8.001  1.00 74.63           H  
ATOM     63  CA  ALA A   5      23.232  56.785  -6.257  1.00 74.63           C  
ATOM     64  HA  ALA A   5      24.321  56.844  -6.284  1.00 74.63           H  
ATOM     65  C   ALA A   5      22.789  55.652  -5.308  1.00 74.63           C  
ATOM     66  CB  ALA A   5      22.679  58.146  -5.825  1.00 74.63           C  
ATOM     67  HB1 ALA A   5      23.027  58.393  -4.822  1.00 74.63           H  
ATOM     68  HB2 ALA A   5      21.590  58.123  -5.830  1.00 74.63           H  
ATOM     69  HB3 ALA A   5      23.014  58.919  -6.517  1.00 74.63           H  
ATOM     70  O   ALA A   5      21.748  55.036  -5.545  1.00 74.63           O  
ATOM     71  N   PRO A   6      23.543  55.352  -4.238  1.00 69.48           N  
ATOM     72  CA  PRO A   6      23.299  54.170  -3.406  1.00 69.48           C  
ATOM     73  HA  PRO A   6      23.546  53.283  -3.989  1.00 69.48           H  
ATOM     74  C   PRO A   6      21.850  54.026  -2.911  1.00 69.48           C  
ATOM     75  CB  PRO A   6      24.296  54.288  -2.249  1.00 69.48           C  
ATOM     76  HB2 PRO A   6      23.866  54.866  -1.431  1.00 69.48           H  
ATOM     77  HB3 PRO A   6      24.613  53.309  -1.892  1.00 69.48           H  
ATOM     78  O   PRO A   6      21.241  52.981  -3.113  1.00 69.48           O  
ATOM     79  CG  PRO A   6      25.456  55.072  -2.862  1.00 69.48           C  
ATOM     80  HG2 PRO A   6      26.101  54.390  -3.416  1.00 69.48           H  
ATOM     81  HG3 PRO A   6      26.027  55.609  -2.104  1.00 69.48           H  
ATOM     82  CD  PRO A   6      24.768  56.025  -3.833  1.00 69.48           C  
ATOM     83  HD2 PRO A   6      24.520  56.956  -3.323  1.00 69.48           H  
ATOM     84  HD3 PRO A   6      25.434  56.217  -4.674  1.00 69.48           H  
ATOM     85  N   ALA A   7      21.262  55.093  -2.360  1.00 71.99           N  
ATOM     86  H   ALA A   7      21.810  55.928  -2.213  1.00 71.99           H  
ATOM     87  CA  ALA A   7      19.891  55.070  -1.838  1.00 71.99           C  
ATOM     88  HA  ALA A   7      19.791  54.236  -1.143  1.00 71.99           H  
ATOM     89  C   ALA A   7      18.823  54.885  -2.934  1.00 71.99           C  
ATOM     90  CB  ALA A   7      19.664  56.379  -1.072  1.00 71.99           C  
ATOM     91  HB1 ALA A   7      20.387  56.463  -0.261  1.00 71.99           H  
ATOM     92  HB2 ALA A   7      19.761  57.234  -1.742  1.00 71.99           H  
ATOM     93  HB3 ALA A   7      18.662  56.374  -0.643  1.00 71.99           H  
ATOM     94  O   ALA A   7      17.811  54.213  -2.734  1.00 71.99           O  
ATOM     95  N   GLU A   8      19.040  55.466  -4.115  1.00 80.98           N  
ATOM     96  H   GLU A   8      19.903  55.970  -4.264  1.00 80.98           H  
ATOM     97  CA  GLU A   8      18.148  55.263  -5.263  1.00 80.98           C  
ATOM     98  HA  GLU A   8      17.111  55.401  -4.957  1.00 80.98           H  
ATOM     99  C   GLU A   8      18.276  53.842  -5.817  1.00 80.98           C  
ATOM    100  CB  GLU A   8      18.474  56.269  -6.371  1.00 80.98           C  
ATOM    101  HB2 GLU A   8      17.893  56.012  -7.257  1.00 80.98           H  
ATOM    102  HB3 GLU A   8      19.532  56.187  -6.618  1.00 80.98           H  
ATOM    103  O   GLU A   8      17.285  53.237  -6.227  1.00 80.98           O  
ATOM    104  CG  GLU A   8      18.139  57.712  -5.975  1.00 80.98           C  
ATOM    105  HG2 GLU A   8      18.715  57.988  -5.092  1.00 80.98           H  
ATOM    106  HG3 GLU A   8      17.080  57.769  -5.723  1.00 80.98           H  
ATOM    107  CD  GLU A   8      18.465  58.694  -7.108  1.00 80.98           C  
ATOM    108  OE1 GLU A   8      17.718  59.688  -7.235  1.00 80.98           O  
ATOM    109  OE2 GLU A   8      19.473  58.450  -7.815  1.00 80.98           O  
ATOM    110  N   ARG A   9      19.493  53.289  -5.799  1.00 81.44           N  
ATOM    111  H   ARG A   9      20.251  53.849  -5.436  1.00 81.44           H  
ATOM    112  CA  ARG A   9      19.782  51.924  -6.239  1.00 81.44           C  
ATOM    113  HA  ARG A   9      19.397  51.793  -7.251  1.00 81.44           H  
ATOM    114  C   ARG A   9      19.084  50.893  -5.366  1.00 81.44           C  
ATOM    115  CB  ARG A   9      21.295  51.714  -6.226  1.00 81.44           C  
ATOM    116  HB2 ARG A   9      21.652  51.683  -5.196  1.00 81.44           H  
ATOM    117  HB3 ARG A   9      21.758  52.566  -6.723  1.00 81.44           H  
ATOM    118  O   ARG A   9      18.496  49.968  -5.909  1.00 81.44           O  
ATOM    119  CG  ARG A   9      21.722  50.419  -6.932  1.00 81.44           C  
ATOM    120  HG2 ARG A   9      21.177  49.567  -6.525  1.00 81.44           H  
ATOM    121  HG3 ARG A   9      21.498  50.501  -7.996  1.00 81.44           H  
ATOM    122  CD  ARG A   9      23.221  50.167  -6.743  1.00 81.44           C  
ATOM    123  HD2 ARG A   9      23.393  49.876  -5.707  1.00 81.44           H  
ATOM    124  HD3 ARG A   9      23.520  49.340  -7.387  1.00 81.44           H  
ATOM    125  NE  ARG A   9      24.021  51.370  -7.047  1.00 81.44           N  
ATOM    126  HE  ARG A   9      23.525  52.235  -7.202  1.00 81.44           H  
ATOM    127  NH1 ARG A   9      26.104  50.420  -6.921  1.00 81.44           N  
ATOM    128 HH11 ARG A   9      25.686  49.536  -6.669  1.00 81.44           H  
ATOM    129 HH12 ARG A   9      27.109  50.504  -6.965  1.00 81.44           H  
ATOM    130  NH2 ARG A   9      25.882  52.608  -7.332  1.00 81.44           N  
ATOM    131 HH21 ARG A   9      26.850  52.653  -7.617  1.00 81.44           H  
ATOM    132 HH22 ARG A   9      25.282  53.393  -7.544  1.00 81.44           H  
ATOM    133  CZ  ARG A   9      25.332  51.457  -7.094  1.00 81.44           C  
ATOM    134  N   GLU A  10      19.126  51.058  -4.050  1.00 81.06           N  
ATOM    135  H   GLU A  10      19.674  51.819  -3.674  1.00 81.06           H  
ATOM    136  CA  GLU A  10      18.477  50.149  -3.102  1.00 81.06           C  
ATOM    137  HA  GLU A  10      18.864  49.141  -3.243  1.00 81.06           H  
ATOM    138  C   GLU A  10      16.958  50.099  -3.319  1.00 81.06           C  
ATOM    139  CB  GLU A  10      18.839  50.611  -1.690  1.00 81.06           C  
ATOM    140  HB2 GLU A  10      19.917  50.764  -1.647  1.00 81.06           H  
ATOM    141  HB3 GLU A  10      18.344  51.561  -1.489  1.00 81.06           H  
ATOM    142  O   GLU A  10      16.390  49.019  -3.475  1.00 81.06           O  
ATOM    143  CG  GLU A  10      18.455  49.584  -0.620  1.00 81.06           C  
ATOM    144  HG2 GLU A  10      18.942  48.637  -0.855  1.00 81.06           H  
ATOM    145  HG3 GLU A  10      17.376  49.432  -0.646  1.00 81.06           H  
ATOM    146  CD  GLU A  10      18.868  50.040   0.787  1.00 81.06           C  
ATOM    147  OE1 GLU A  10      18.713  49.220   1.714  1.00 81.06           O  
ATOM    148  OE2 GLU A  10      19.320  51.203   0.926  1.00 81.06           O  
ATOM    149  N   LYS A  11      16.307  51.261  -3.473  1.00 84.72           N  
ATOM    150  H   LYS A  11      16.822  52.116  -3.319  1.00 84.72           H  
ATOM    151  CA  LYS A  11      14.883  51.326  -3.850  1.00 84.72           C  
ATOM    152  HA  LYS A  11      14.302  50.769  -3.115  1.00 84.72           H  
ATOM    153  C   LYS A  11      14.595  50.652  -5.190  1.00 84.72           C  
ATOM    154  CB  LYS A  11      14.408  52.784  -3.896  1.00 84.72           C  
ATOM    155  HB2 LYS A  11      13.578  52.863  -4.599  1.00 84.72           H  
ATOM    156  HB3 LYS A  11      15.212  53.432  -4.244  1.00 84.72           H  
ATOM    157  O   LYS A  11      13.597  49.946  -5.314  1.00 84.72           O  
ATOM    158  CG  LYS A  11      13.908  53.244  -2.526  1.00 84.72           C  
ATOM    159  HG2 LYS A  11      13.111  52.578  -2.194  1.00 84.72           H  
ATOM    160  HG3 LYS A  11      14.726  53.207  -1.807  1.00 84.72           H  
ATOM    161  CD  LYS A  11      13.365  54.673  -2.615  1.00 84.72           C  
ATOM    162  HD2 LYS A  11      14.181  55.346  -2.877  1.00 84.72           H  
ATOM    163  HD3 LYS A  11      12.593  54.721  -3.384  1.00 84.72           H  
ATOM    164  CE  LYS A  11      12.770  55.065  -1.262  1.00 84.72           C  
ATOM    165  HE2 LYS A  11      13.540  54.943  -0.500  1.00 84.72           H  
ATOM    166  HE3 LYS A  11      11.962  54.374  -1.024  1.00 84.72           H  
ATOM    167  NZ  LYS A  11      12.272  56.461  -1.270  1.00 84.72           N  
ATOM    168  HZ1 LYS A  11      11.548  56.571  -1.966  1.00 84.72           H  
ATOM    169  HZ2 LYS A  11      11.887  56.693  -0.365  1.00 84.72           H  
ATOM    170  HZ3 LYS A  11      13.028  57.099  -1.473  1.00 84.72           H  
ATOM    171  N   ALA A  12      15.447  50.870  -6.191  1.00 86.98           N  
ATOM    172  H   ALA A  12      16.228  51.491  -6.037  1.00 86.98           H  
ATOM    173  CA  ALA A  12      15.284  50.247  -7.501  1.00 86.98           C  
ATOM    174  HA  ALA A  12      14.276  50.452  -7.861  1.00 86.98           H  
ATOM    175  C   ALA A  12      15.439  48.717  -7.438  1.00 86.98           C  
ATOM    176  CB  ALA A  12      16.282  50.883  -8.476  1.00 86.98           C  
ATOM    177  HB1 ALA A  12      17.303  50.680  -8.154  1.00 86.98           H  
ATOM    178  HB2 ALA A  12      16.124  51.961  -8.515  1.00 86.98           H  
ATOM    179  HB3 ALA A  12      16.131  50.464  -9.471  1.00 86.98           H  
ATOM    180  O   ALA A  12      14.702  48.006  -8.115  1.00 86.98           O  
ATOM    181  N   LEU A  13      16.360  48.211  -6.612  1.00 88.80           N  
ATOM    182  H   LEU A  13      16.940  48.852  -6.089  1.00 88.80           H  
ATOM    183  CA  LEU A  13      16.564  46.778  -6.400  1.00 88.80           C  
ATOM    184  HA  LEU A  13      16.593  46.276  -7.368  1.00 88.80           H  
ATOM    185  C   LEU A  13      15.410  46.141  -5.627  1.00 88.80           C  
ATOM    186  CB  LEU A  13      17.893  46.544  -5.666  1.00 88.80           C  
ATOM    187  HB2 LEU A  13      17.948  47.221  -4.814  1.00 88.80           H  
ATOM    188  HB3 LEU A  13      17.905  45.527  -5.273  1.00 88.80           H  
ATOM    189  O   LEU A  13      14.941  45.085  -6.031  1.00 88.80           O  
ATOM    190  CG  LEU A  13      19.135  46.730  -6.551  1.00 88.80           C  
ATOM    191  HG  LEU A  13      19.096  47.693  -7.060  1.00 88.80           H  
ATOM    192  CD1 LEU A  13      20.379  46.701  -5.670  1.00 88.80           C  
ATOM    193 HD11 LEU A  13      20.404  45.759  -5.122  1.00 88.80           H  
ATOM    194 HD12 LEU A  13      21.279  46.792  -6.279  1.00 88.80           H  
ATOM    195 HD13 LEU A  13      20.340  47.520  -4.952  1.00 88.80           H  
ATOM    196  CD2 LEU A  13      19.268  45.625  -7.605  1.00 88.80           C  
ATOM    197 HD21 LEU A  13      18.461  45.698  -8.333  1.00 88.80           H  
ATOM    198 HD22 LEU A  13      19.223  44.649  -7.123  1.00 88.80           H  
ATOM    199 HD23 LEU A  13      20.220  45.718  -8.128  1.00 88.80           H  
ATOM    200  N   LEU A  14      14.907  46.786  -4.573  1.00 88.55           N  
ATOM    201  H   LEU A  14      15.372  47.619  -4.241  1.00 88.55           H  
ATOM    202  CA  LEU A  14      13.741  46.292  -3.837  1.00 88.55           C  
ATOM    203  HA  LEU A  14      13.956  45.285  -3.477  1.00 88.55           H  
ATOM    204  C   LEU A  14      12.520  46.179  -4.744  1.00 88.55           C  
ATOM    205  CB  LEU A  14      13.475  47.214  -2.640  1.00 88.55           C  
ATOM    206  HB2 LEU A  14      14.379  47.254  -2.032  1.00 88.55           H  
ATOM    207  HB3 LEU A  14      13.270  48.221  -3.003  1.00 88.55           H  
ATOM    208  O   LEU A  14      11.852  45.147  -4.760  1.00 88.55           O  
ATOM    209  CG  LEU A  14      12.301  46.756  -1.754  1.00 88.55           C  
ATOM    210  HG  LEU A  14      11.369  46.792  -2.318  1.00 88.55           H  
ATOM    211  CD1 LEU A  14      12.516  45.337  -1.230  1.00 88.55           C  
ATOM    212 HD11 LEU A  14      13.545  45.229  -0.887  1.00 88.55           H  
ATOM    213 HD12 LEU A  14      12.325  44.613  -2.022  1.00 88.55           H  
ATOM    214 HD13 LEU A  14      11.836  45.124  -0.405  1.00 88.55           H  
ATOM    215  CD2 LEU A  14      12.186  47.722  -0.576  1.00 88.55           C  
ATOM    216 HD21 LEU A  14      11.387  47.402   0.093  1.00 88.55           H  
ATOM    217 HD22 LEU A  14      13.118  47.730  -0.011  1.00 88.55           H  
ATOM    218 HD23 LEU A  14      11.968  48.726  -0.939  1.00 88.55           H  
ATOM    219  N   LYS A  15      12.286  47.209  -5.564  1.00 88.16           N  
ATOM    220  H   LYS A  15      12.867  48.031  -5.486  1.00 88.16           H  
ATOM    221  CA  LYS A  15      11.246  47.156  -6.586  1.00 88.16           C  
ATOM    222  HA  LYS A  15      10.301  46.930  -6.094  1.00 88.16           H  
ATOM    223  C   LYS A  15      11.480  45.998  -7.560  1.00 88.16           C  
ATOM    224  CB  LYS A  15      11.123  48.517  -7.283  1.00 88.16           C  
ATOM    225  HB2 LYS A  15      10.852  49.270  -6.543  1.00 88.16           H  
ATOM    226  HB3 LYS A  15      12.064  48.795  -7.756  1.00 88.16           H  
ATOM    227  O   LYS A  15      10.564  45.226  -7.792  1.00 88.16           O  
ATOM    228  CG  LYS A  15      10.021  48.410  -8.339  1.00 88.16           C  
ATOM    229  HG2 LYS A  15       9.190  47.865  -7.891  1.00 88.16           H  
ATOM    230  HG3 LYS A  15      10.400  47.840  -9.187  1.00 88.16           H  
ATOM    231  CD  LYS A  15       9.490  49.751  -8.847  1.00 88.16           C  
ATOM    232  HD2 LYS A  15      10.318  50.369  -9.194  1.00 88.16           H  
ATOM    233  HD3 LYS A  15       8.982  50.261  -8.028  1.00 88.16           H  
ATOM    234  CE  LYS A  15       8.503  49.524 -10.007  1.00 88.16           C  
ATOM    235  HE2 LYS A  15       7.960  50.449 -10.201  1.00 88.16           H  
ATOM    236  HE3 LYS A  15       9.082  49.274 -10.896  1.00 88.16           H  
ATOM    237  NZ  LYS A  15       7.547  48.404  -9.767  1.00 88.16           N  
ATOM    238  HZ1 LYS A  15       8.031  47.518  -9.755  1.00 88.16           H  
ATOM    239  HZ2 LYS A  15       6.889  48.265 -10.520  1.00 88.16           H  
ATOM    240  HZ3 LYS A  15       7.059  48.432  -8.883  1.00 88.16           H  
ATOM    241  N   LEU A  16      12.697  45.828  -8.077  1.00 89.00           N  
ATOM    242  H   LEU A  16      13.418  46.496  -7.847  1.00 89.00           H  
ATOM    243  CA  LEU A  16      13.023  44.722  -8.983  1.00 89.00           C  
ATOM    244  HA  LEU A  16      12.383  44.811  -9.861  1.00 89.00           H  
ATOM    245  C   LEU A  16      12.744  43.344  -8.359  1.00 89.00           C  
ATOM    246  CB  LEU A  16      14.496  44.853  -9.409  1.00 89.00           C  
ATOM    247  HB2 LEU A  16      15.117  44.826  -8.513  1.00 89.00           H  
ATOM    248  HB3 LEU A  16      14.643  45.820  -9.891  1.00 89.00           H  
ATOM    249  O   LEU A  16      12.244  42.459  -9.051  1.00 89.00           O  
ATOM    250  CG  LEU A  16      14.983  43.740 -10.352  1.00 89.00           C  
ATOM    251  HG  LEU A  16      14.788  42.763  -9.909  1.00 89.00           H  
ATOM    252  CD1 LEU A  16      14.292  43.819 -11.714  1.00 89.00           C  
ATOM    253 HD11 LEU A  16      13.212  43.745 -11.593  1.00 89.00           H  
ATOM    254 HD12 LEU A  16      14.597  42.967 -12.322  1.00 89.00           H  
ATOM    255 HD13 LEU A  16      14.540  44.752 -12.220  1.00 89.00           H  
ATOM    256  CD2 LEU A  16      16.496  43.867 -10.538  1.00 89.00           C  
ATOM    257 HD21 LEU A  16      16.740  44.819 -11.008  1.00 89.00           H  
ATOM    258 HD22 LEU A  16      16.854  43.048 -11.162  1.00 89.00           H  
ATOM    259 HD23 LEU A  16      16.988  43.795  -9.568  1.00 89.00           H  
ATOM    260  N   VAL A  17      13.053  43.158  -7.073  1.00 89.29           N  
ATOM    261  H   VAL A  17      13.488  43.918  -6.569  1.00 89.29           H  
ATOM    262  CA  VAL A  17      12.791  41.904  -6.354  1.00 89.29           C  
ATOM    263  HA  VAL A  17      13.152  41.073  -6.960  1.00 89.29           H  
ATOM    264  C   VAL A  17      11.295  41.658  -6.190  1.00 89.29           C  
ATOM    265  CB  VAL A  17      13.535  41.854  -5.006  1.00 89.29           C  
ATOM    266  HB  VAL A  17      13.276  42.729  -4.411  1.00 89.29           H  
ATOM    267  O   VAL A  17      10.843  40.564  -6.519  1.00 89.29           O  
ATOM    268  CG1 VAL A  17      13.176  40.590  -4.220  1.00 89.29           C  
ATOM    269 HG11 VAL A  17      12.130  40.615  -3.913  1.00 89.29           H  
ATOM    270 HG12 VAL A  17      13.340  39.707  -4.837  1.00 89.29           H  
ATOM    271 HG13 VAL A  17      13.799  40.532  -3.327  1.00 89.29           H  
ATOM    272  CG2 VAL A  17      15.058  41.814  -5.204  1.00 89.29           C  
ATOM    273 HG21 VAL A  17      15.391  42.651  -5.817  1.00 89.29           H  
ATOM    274 HG22 VAL A  17      15.348  40.884  -5.692  1.00 89.29           H  
ATOM    275 HG23 VAL A  17      15.552  41.875  -4.234  1.00 89.29           H  
ATOM    276  N   CYS A  18      10.520  42.654  -5.753  1.00 88.05           N  
ATOM    277  H   CYS A  18      10.944  43.530  -5.482  1.00 88.05           H  
ATOM    278  CA  CYS A  18       9.063  42.529  -5.645  1.00 88.05           C  
ATOM    279  HA  CYS A  18       8.824  41.671  -5.016  1.00 88.05           H  
ATOM    280  C   CYS A  18       8.407  42.271  -7.010  1.00 88.05           C  
ATOM    281  CB  CYS A  18       8.480  43.789  -4.994  1.00 88.05           C  
ATOM    282  HB2 CYS A  18       8.836  44.673  -5.523  1.00 88.05           H  
ATOM    283  HB3 CYS A  18       7.393  43.755  -5.064  1.00 88.05           H  
ATOM    284  O   CYS A  18       7.580  41.373  -7.120  1.00 88.05           O  
ATOM    285  SG  CYS A  18       8.947  43.875  -3.241  1.00 88.05           S  
ATOM    286  HG  CYS A  18       7.728  43.645  -2.744  1.00 88.05           H  
ATOM    287  N   ASP A  19       8.816  43.001  -8.054  1.00 87.15           N  
ATOM    288  H   ASP A  19       9.439  43.776  -7.879  1.00 87.15           H  
ATOM    289  CA  ASP A  19       8.345  42.818  -9.434  1.00 87.15           C  
ATOM    290  HA  ASP A  19       7.258  42.886  -9.486  1.00 87.15           H  
ATOM    291  C   ASP A  19       8.657  41.405  -9.949  1.00 87.15           C  
ATOM    292  CB  ASP A  19       8.944  43.910 -10.355  1.00 87.15           C  
ATOM    293  HB2 ASP A  19      10.030  43.842 -10.308  1.00 87.15           H  
ATOM    294  HB3 ASP A  19       8.654  43.670 -11.378  1.00 87.15           H  
ATOM    295  O   ASP A  19       7.791  40.744 -10.529  1.00 87.15           O  
ATOM    296  CG  ASP A  19       8.541  45.384 -10.094  1.00 87.15           C  
ATOM    297  OD1 ASP A  19       7.942  45.761  -9.066  1.00 87.15           O  
ATOM    298  OD2 ASP A  19       8.858  46.264 -10.928  1.00 87.15           O  
ATOM    299  N   SER A  20       9.865  40.900  -9.681  1.00 87.03           N  
ATOM    300  H   SER A  20      10.522  41.482  -9.182  1.00 87.03           H  
ATOM    301  CA  SER A  20      10.272  39.550 -10.087  1.00 87.03           C  
ATOM    302  HA  SER A  20      10.047  39.422 -11.146  1.00 87.03           H  
ATOM    303  C   SER A  20       9.511  38.467  -9.324  1.00 87.03           C  
ATOM    304  CB  SER A  20      11.777  39.344  -9.896  1.00 87.03           C  
ATOM    305  HB2 SER A  20      12.044  38.340 -10.227  1.00 87.03           H  
ATOM    306  HB3 SER A  20      12.034  39.446  -8.842  1.00 87.03           H  
ATOM    307  O   SER A  20       9.036  37.518  -9.939  1.00 87.03           O  
ATOM    308  OG  SER A  20      12.509  40.287 -10.652  1.00 87.03           O  
ATOM    309  HG  SER A  20      12.397  41.135 -10.215  1.00 87.03           H  
ATOM    310  N   ALA A  21       9.357  38.611  -8.006  1.00 83.84           N  
ATOM    311  H   ALA A  21       9.757  39.419  -7.552  1.00 83.84           H  
ATOM    312  CA  ALA A  21       8.627  37.656  -7.177  1.00 83.84           C  
ATOM    313  HA  ALA A  21       9.020  36.654  -7.349  1.00 83.84           H  
ATOM    314  C   ALA A  21       7.136  37.613  -7.536  1.00 83.84           C  
ATOM    315  CB  ALA A  21       8.855  38.018  -5.707  1.00 83.84           C  
ATOM    316  HB1 ALA A  21       8.477  39.020  -5.507  1.00 83.84           H  
ATOM    317  HB2 ALA A  21       9.922  37.984  -5.486  1.00 83.84           H  
ATOM    318  HB3 ALA A  21       8.335  37.303  -5.069  1.00 83.84           H  
ATOM    319  O   ALA A  21       6.588  36.528  -7.700  1.00 83.84           O  
ATOM    320  N   ALA A  22       6.506  38.775  -7.740  1.00 82.67           N  
ATOM    321  H   ALA A  22       7.005  39.639  -7.583  1.00 82.67           H  
ATOM    322  CA  ALA A  22       5.118  38.865  -8.187  1.00 82.67           C  
ATOM    323  HA  ALA A  22       4.478  38.374  -7.454  1.00 82.67           H  
ATOM    324  C   ALA A  22       4.925  38.151  -9.530  1.00 82.67           C  
ATOM    325  CB  ALA A  22       4.718  40.344  -8.282  1.00 82.67           C  
ATOM    326  HB1 ALA A  22       4.800  40.815  -7.303  1.00 82.67           H  
ATOM    327  HB2 ALA A  22       5.369  40.866  -8.984  1.00 82.67           H  
ATOM    328  HB3 ALA A  22       3.688  40.427  -8.630  1.00 82.67           H  
ATOM    329  O   ALA A  22       4.017  37.338  -9.662  1.00 82.67           O  
ATOM    330  N   THR A  23       5.826  38.385 -10.490  1.00 79.58           N  
ATOM    331  H   THR A  23       6.546  39.071 -10.312  1.00 79.58           H  
ATOM    332  CA  THR A  23       5.776  37.728 -11.805  1.00 79.58           C  
ATOM    333  HA  THR A  23       4.807  37.932 -12.260  1.00 79.58           H  
ATOM    334  C   THR A  23       5.912  36.207 -11.681  1.00 79.58           C  
ATOM    335  CB  THR A  23       6.870  38.274 -12.737  1.00 79.58           C  
ATOM    336  HB  THR A  23       7.850  38.011 -12.340  1.00 79.58           H  
ATOM    337  O   THR A  23       5.124  35.474 -12.269  1.00 79.58           O  
ATOM    338  CG2 THR A  23       6.750  37.723 -14.158  1.00 79.58           C  
ATOM    339 HG21 THR A  23       7.494  38.198 -14.799  1.00 79.58           H  
ATOM    340 HG22 THR A  23       6.920  36.647 -14.163  1.00 79.58           H  
ATOM    341 HG23 THR A  23       5.754  37.929 -14.551  1.00 79.58           H  
ATOM    342  OG1 THR A  23       6.796  39.680 -12.846  1.00 79.58           O  
ATOM    343  HG1 THR A  23       7.064  40.062 -12.007  1.00 79.58           H  
ATOM    344  N   VAL A  24       6.874  35.721 -10.890  1.00 76.25           N  
ATOM    345  H   VAL A  24       7.478  36.373 -10.411  1.00 76.25           H  
ATOM    346  CA  VAL A  24       7.135  34.279 -10.714  1.00 76.25           C  
ATOM    347  HA  VAL A  24       7.224  33.811 -11.695  1.00 76.25           H  
ATOM    348  C   VAL A  24       5.978  33.560 -10.008  1.00 76.25           C  
ATOM    349  CB  VAL A  24       8.473  34.090  -9.973  1.00 76.25           C  
ATOM    350  HB  VAL A  24       8.501  34.751  -9.107  1.00 76.25           H  
ATOM    351  O   VAL A  24       5.621  32.444 -10.388  1.00 76.25           O  
ATOM    352  CG1 VAL A  24       8.703  32.661  -9.481  1.00 76.25           C  
ATOM    353 HG11 VAL A  24       8.586  31.957 -10.305  1.00 76.25           H  
ATOM    354 HG12 VAL A  24       7.984  32.417  -8.700  1.00 76.25           H  
ATOM    355 HG13 VAL A  24       9.706  32.572  -9.064  1.00 76.25           H  
ATOM    356  CG2 VAL A  24       9.636  34.452 -10.908  1.00 76.25           C  
ATOM    357 HG21 VAL A  24       9.659  33.756 -11.747  1.00 76.25           H  
ATOM    358 HG22 VAL A  24       9.520  35.463 -11.299  1.00 76.25           H  
ATOM    359 HG23 VAL A  24      10.576  34.388 -10.361  1.00 76.25           H  
ATOM    360  N   LEU A  25       5.351  34.214  -9.027  1.00 72.88           N  
ATOM    361  H   LEU A  25       5.707  35.118  -8.752  1.00 72.88           H  
ATOM    362  CA  LEU A  25       4.185  33.696  -8.300  1.00 72.88           C  
ATOM    363  HA  LEU A  25       4.294  32.618  -8.183  1.00 72.88           H  
ATOM    364  C   LEU A  25       2.855  33.900  -9.053  1.00 72.88           C  
ATOM    365  CB  LEU A  25       4.153  34.343  -6.902  1.00 72.88           C  
ATOM    366  HB2 LEU A  25       4.150  35.425  -7.029  1.00 72.88           H  
ATOM    367  HB3 LEU A  25       3.222  34.069  -6.405  1.00 72.88           H  
ATOM    368  O   LEU A  25       1.826  33.377  -8.628  1.00 72.88           O  
ATOM    369  CG  LEU A  25       5.326  33.940  -5.987  1.00 72.88           C  
ATOM    370  HG  LEU A  25       6.272  34.054  -6.516  1.00 72.88           H  
ATOM    371  CD1 LEU A  25       5.352  34.859  -4.765  1.00 72.88           C  
ATOM    372 HD11 LEU A  25       4.401  34.784  -4.238  1.00 72.88           H  
ATOM    373 HD12 LEU A  25       5.510  35.889  -5.086  1.00 72.88           H  
ATOM    374 HD13 LEU A  25       6.159  34.561  -4.097  1.00 72.88           H  
ATOM    375  CD2 LEU A  25       5.203  32.489  -5.519  1.00 72.88           C  
ATOM    376 HD21 LEU A  25       4.272  32.352  -4.969  1.00 72.88           H  
ATOM    377 HD22 LEU A  25       6.030  32.228  -4.858  1.00 72.88           H  
ATOM    378 HD23 LEU A  25       5.219  31.805  -6.368  1.00 72.88           H  
ATOM    379  N   GLY A  26       2.861  34.630 -10.175  1.00 69.47           N  
ATOM    380  H   GLY A  26       3.740  35.019 -10.485  1.00 69.47           H  
ATOM    381  CA  GLY A  26       1.676  34.886 -11.002  1.00 69.47           C  
ATOM    382  HA2 GLY A  26       2.011  35.183 -11.996  1.00 69.47           H  
ATOM    383  HA3 GLY A  26       1.097  33.967 -11.098  1.00 69.47           H  
ATOM    384  C   GLY A  26       0.744  35.986 -10.476  1.00 69.47           C  
ATOM    385  O   GLY A  26      -0.444  35.993 -10.796  1.00 69.47           O  
ATOM    386  N   HIS A  27       1.243  36.921  -9.666  1.00 70.59           N  
ATOM    387  H   HIS A  27       2.236  36.898  -9.482  1.00 70.59           H  
ATOM    388  CA  HIS A  27       0.478  38.080  -9.201  1.00 70.59           C  
ATOM    389  HA  HIS A  27      -0.553  37.766  -9.040  1.00 70.59           H  
ATOM    390  C   HIS A  27       0.468  39.213 -10.243  1.00 70.59           C  
ATOM    391  CB  HIS A  27       1.027  38.574  -7.857  1.00 70.59           C  
ATOM    392  HB2 HIS A  27       2.084  38.817  -7.970  1.00 70.59           H  
ATOM    393  HB3 HIS A  27       0.502  39.490  -7.587  1.00 70.59           H  
ATOM    394  O   HIS A  27       1.508  39.598 -10.771  1.00 70.59           O  
ATOM    395  CG  HIS A  27       0.867  37.594  -6.722  1.00 70.59           C  
ATOM    396  CD2 HIS A  27       1.868  37.062  -5.955  1.00 70.59           C  
ATOM    397  HD2 HIS A  27       2.924  37.261  -6.059  1.00 70.59           H  
ATOM    398  ND1 HIS A  27      -0.321  37.093  -6.234  1.00 70.59           N  
ATOM    399  HD1 HIS A  27      -1.243  37.258  -6.613  1.00 70.59           H  
ATOM    400  CE1 HIS A  27      -0.037  36.275  -5.207  1.00 70.59           C  
ATOM    401  HE1 HIS A  27      -0.761  35.713  -4.636  1.00 70.59           H  
ATOM    402  NE2 HIS A  27       1.284  36.232  -4.996  1.00 70.59           N  
ATOM    403  N   ALA A  28      -0.707  39.805 -10.496  1.00 66.94           N  
ATOM    404  H   ALA A  28      -1.537  39.406 -10.083  1.00 66.94           H  
ATOM    405  CA  ALA A  28      -0.875  40.891 -11.473  1.00 66.94           C  
ATOM    406  HA  ALA A  28      -0.335  40.625 -12.382  1.00 66.94           H  
ATOM    407  C   ALA A  28      -0.331  42.255 -11.006  1.00 66.94           C  
ATOM    408  CB  ALA A  28      -2.368  40.998 -11.810  1.00 66.94           C  
ATOM    409  HB1 ALA A  28      -2.936  41.273 -10.922  1.00 66.94           H  
ATOM    410  HB2 ALA A  28      -2.730  40.044 -12.193  1.00 66.94           H  
ATOM    411  HB3 ALA A  28      -2.512  41.761 -12.576  1.00 66.94           H  
ATOM    412  O   ALA A  28       0.033  43.090 -11.833  1.00 66.94           O  
ATOM    413  N   ASP A  29      -0.291  42.495  -9.692  1.00 70.19           N  
ATOM    414  H   ASP A  29      -0.561  41.754  -9.060  1.00 70.19           H  
ATOM    415  CA  ASP A  29       0.245  43.721  -9.104  1.00 70.19           C  
ATOM    416  HA  ASP A  29       0.738  44.299  -9.886  1.00 70.19           H  
ATOM    417  C   ASP A  29       1.293  43.392  -8.043  1.00 70.19           C  
ATOM    418  CB  ASP A  29      -0.875  44.613  -8.542  1.00 70.19           C  
ATOM    419  HB2 ASP A  29      -1.394  44.071  -7.750  1.00 70.19           H  
ATOM    420  HB3 ASP A  29      -1.591  44.820  -9.337  1.00 70.19           H  
ATOM    421  O   ASP A  29       1.052  42.672  -7.074  1.00 70.19           O  
ATOM    422  CG  ASP A  29      -0.369  45.954  -7.980  1.00 70.19           C  
ATOM    423  OD1 ASP A  29       0.837  46.280  -8.119  1.00 70.19           O  
ATOM    424  OD2 ASP A  29      -1.175  46.644  -7.321  1.00 70.19           O  
ATOM    425  N   THR A  30       2.452  44.006  -8.212  1.00 70.74           N  
ATOM    426  H   THR A  30       2.531  44.586  -9.035  1.00 70.74           H  
ATOM    427  CA  THR A  30       3.554  44.092  -7.256  1.00 70.74           C  
ATOM    428  HA  THR A  30       4.048  43.124  -7.184  1.00 70.74           H  
ATOM    429  C   THR A  30       3.181  44.494  -5.839  1.00 70.74           C  
ATOM    430  CB  THR A  30       4.532  45.138  -7.787  1.00 70.74           C  
ATOM    431  HB  THR A  30       5.167  45.510  -6.983  1.00 70.74           H  
ATOM    432  O   THR A  30       3.892  44.109  -4.913  1.00 70.74           O  
ATOM    433  CG2 THR A  30       5.400  44.429  -8.800  1.00 70.74           C  
ATOM    434 HG21 THR A  30       6.253  44.060  -8.231  1.00 70.74           H  
ATOM    435 HG22 THR A  30       5.708  45.122  -9.583  1.00 70.74           H  
ATOM    436 HG23 THR A  30       4.887  43.595  -9.280  1.00 70.74           H  
ATOM    437  OG1 THR A  30       3.906  46.241  -8.433  1.00 70.74           O  
ATOM    438  HG1 THR A  30       2.977  46.264  -8.193  1.00 70.74           H  
ATOM    439  N   SER A  31       2.085  45.232  -5.642  1.00 69.33           N  
ATOM    440  H   SER A  31       1.541  45.523  -6.441  1.00 69.33           H  
ATOM    441  CA  SER A  31       1.615  45.622  -4.304  1.00 69.33           C  
ATOM    442  HA  SER A  31       2.417  46.170  -3.810  1.00 69.33           H  
ATOM    443  C   SER A  31       1.269  44.431  -3.399  1.00 69.33           C  
ATOM    444  CB  SER A  31       0.407  46.555  -4.421  1.00 69.33           C  
ATOM    445  HB2 SER A  31       0.644  47.377  -5.096  1.00 69.33           H  
ATOM    446  HB3 SER A  31       0.182  46.962  -3.435  1.00 69.33           H  
ATOM    447  O   SER A  31       1.275  44.572  -2.178  1.00 69.33           O  
ATOM    448  OG  SER A  31      -0.727  45.863  -4.898  1.00 69.33           O  
ATOM    449  HG  SER A  31      -0.956  46.210  -5.763  1.00 69.33           H  
ATOM    450  N   THR A  32       1.023  43.253  -3.981  1.00 67.04           N  
ATOM    451  H   THR A  32       1.013  43.223  -4.991  1.00 67.04           H  
ATOM    452  CA  THR A  32       0.743  42.007  -3.247  1.00 67.04           C  
ATOM    453  HA  THR A  32       0.012  42.217  -2.467  1.00 67.04           H  
ATOM    454  C   THR A  32       1.971  41.421  -2.548  1.00 67.04           C  
ATOM    455  CB  THR A  32       0.149  40.944  -4.180  1.00 67.04           C  
ATOM    456  HB  THR A  32       0.032  40.014  -3.623  1.00 67.04           H  
ATOM    457  O   THR A  32       1.834  40.713  -1.551  1.00 67.04           O  
ATOM    458  CG2 THR A  32      -1.220  41.355  -4.720  1.00 67.04           C  
ATOM    459 HG21 THR A  32      -1.142  42.269  -5.309  1.00 67.04           H  
ATOM    460 HG22 THR A  32      -1.906  41.521  -3.889  1.00 67.04           H  
ATOM    461 HG23 THR A  32      -1.612  40.555  -5.348  1.00 67.04           H  
ATOM    462  OG1 THR A  32       0.998  40.711  -5.278  1.00 67.04           O  
ATOM    463  HG1 THR A  32       0.913  41.429  -5.909  1.00 67.04           H  
ATOM    464  N   VAL A  33       3.181  41.746  -3.012  1.00 76.78           N  
ATOM    465  H   VAL A  33       3.239  42.383  -3.794  1.00 76.78           H  
ATOM    466  CA  VAL A  33       4.431  41.256  -2.423  1.00 76.78           C  
ATOM    467  HA  VAL A  33       4.239  40.302  -1.932  1.00 76.78           H  
ATOM    468  C   VAL A  33       4.904  42.241  -1.359  1.00 76.78           C  
ATOM    469  CB  VAL A  33       5.494  40.989  -3.503  1.00 76.78           C  
ATOM    470  HB  VAL A  33       5.701  41.905  -4.056  1.00 76.78           H  
ATOM    471  O   VAL A  33       5.602  43.217  -1.643  1.00 76.78           O  
ATOM    472  CG1 VAL A  33       6.803  40.481  -2.880  1.00 76.78           C  
ATOM    473 HG11 VAL A  33       7.507  40.208  -3.665  1.00 76.78           H  
ATOM    474 HG12 VAL A  33       6.606  39.609  -2.256  1.00 76.78           H  
ATOM    475 HG13 VAL A  33       7.258  41.261  -2.270  1.00 76.78           H  
ATOM    476  CG2 VAL A  33       5.004  39.923  -4.490  1.00 76.78           C  
ATOM    477 HG21 VAL A  33       4.108  40.266  -5.007  1.00 76.78           H  
ATOM    478 HG22 VAL A  33       4.771  38.998  -3.963  1.00 76.78           H  
ATOM    479 HG23 VAL A  33       5.777  39.727  -5.233  1.00 76.78           H  
ATOM    480  N   SER A  34       4.536  41.976  -0.105  1.00 70.31           N  
ATOM    481  H   SER A  34       3.909  41.199   0.052  1.00 70.31           H  
ATOM    482  CA  SER A  34       5.054  42.745   1.028  1.00 70.31           C  
ATOM    483  HA  SER A  34       4.807  43.795   0.866  1.00 70.31           H  
ATOM    484  C   SER A  34       6.575  42.610   1.115  1.00 70.31           C  
ATOM    485  CB  SER A  34       4.396  42.311   2.336  1.00 70.31           C  
ATOM    486  HB2 SER A  34       3.341  42.582   2.313  1.00 70.31           H  
ATOM    487  HB3 SER A  34       4.476  41.228   2.433  1.00 70.31           H  
ATOM    488  O   SER A  34       7.121  41.509   1.167  1.00 70.31           O  
ATOM    489  OG  SER A  34       5.030  42.935   3.442  1.00 70.31           O  
ATOM    490  HG  SER A  34       4.557  42.669   4.234  1.00 70.31           H  
ATOM    491  N   VAL A  35       7.269  43.746   1.194  1.00 76.24           N  
ATOM    492  H   VAL A  35       6.748  44.608   1.122  1.00 76.24           H  
ATOM    493  CA  VAL A  35       8.739  43.829   1.247  1.00 76.24           C  
ATOM    494  HA  VAL A  35       9.130  43.347   0.351  1.00 76.24           H  
ATOM    495  C   VAL A  35       9.359  43.097   2.446  1.00 76.24           C  
ATOM    496  CB  VAL A  35       9.192  45.303   1.241  1.00 76.24           C  
ATOM    497  HB  VAL A  35      10.275  45.338   1.359  1.00 76.24           H  
ATOM    498  O   VAL A  35      10.546  42.763   2.415  1.00 76.24           O  
ATOM    499  CG1 VAL A  35       8.861  45.972  -0.098  1.00 76.24           C  
ATOM    500 HG11 VAL A  35       9.410  45.473  -0.897  1.00 76.24           H  
ATOM    501 HG12 VAL A  35       9.150  47.022  -0.076  1.00 76.24           H  
ATOM    502 HG13 VAL A  35       7.794  45.910  -0.311  1.00 76.24           H  
ATOM    503  CG2 VAL A  35       8.564  46.129   2.374  1.00 76.24           C  
ATOM    504 HG21 VAL A  35       7.481  46.186   2.265  1.00 76.24           H  
ATOM    505 HG22 VAL A  35       8.973  47.139   2.356  1.00 76.24           H  
ATOM    506 HG23 VAL A  35       8.809  45.686   3.340  1.00 76.24           H  
ATOM    507  N   ALA A  36       8.563  42.854   3.491  1.00 70.12           N  
ATOM    508  H   ALA A  36       7.593  43.121   3.407  1.00 70.12           H  
ATOM    509  CA  ALA A  36       8.962  42.162   4.712  1.00 70.12           C  
ATOM    510  HA  ALA A  36      10.048  42.068   4.735  1.00 70.12           H  
ATOM    511  C   ALA A  36       8.395  40.734   4.816  1.00 70.12           C  
ATOM    512  CB  ALA A  36       8.542  43.029   5.907  1.00 70.12           C  
ATOM    513  HB1 ALA A  36       7.457  43.127   5.935  1.00 70.12           H  
ATOM    514  HB2 ALA A  36       8.994  44.017   5.828  1.00 70.12           H  
ATOM    515  HB3 ALA A  36       8.879  42.562   6.832  1.00 70.12           H  
ATOM    516  O   ALA A  36       8.736  40.027   5.761  1.00 70.12           O  
ATOM    517  N   ALA A  37       7.536  40.301   3.883  1.00 69.10           N  
ATOM    518  H   ALA A  37       7.370  40.855   3.055  1.00 69.10           H  
ATOM    519  CA  ALA A  37       7.003  38.943   3.905  1.00 69.10           C  
ATOM    520  HA  ALA A  37       6.649  38.728   4.912  1.00 69.10           H  
ATOM    521  C   ALA A  37       8.099  37.930   3.575  1.00 69.10           C  
ATOM    522  CB  ALA A  37       5.810  38.810   2.955  1.00 69.10           C  
ATOM    523  HB1 ALA A  37       5.509  37.764   2.893  1.00 69.10           H  
ATOM    524  HB2 ALA A  37       4.968  39.381   3.344  1.00 69.10           H  
ATOM    525  HB3 ALA A  37       6.080  39.157   1.958  1.00 69.10           H  
ATOM    526  O   ALA A  37       8.945  38.163   2.708  1.00 69.10           O  
ATOM    527  N   VAL A  38       8.068  36.798   4.275  1.00 72.62           N  
ATOM    528  H   VAL A  38       7.321  36.638   4.935  1.00 72.62           H  
ATOM    529  CA  VAL A  38       8.961  35.686   3.978  1.00 72.62           C  
ATOM    530  HA  VAL A  38       9.958  36.102   3.832  1.00 72.62           H  
ATOM    531  C   VAL A  38       8.498  35.030   2.680  1.00 72.62           C  
ATOM    532  CB  VAL A  38       9.042  34.693   5.149  1.00 72.62           C  
ATOM    533  HB  VAL A  38       8.043  34.318   5.369  1.00 72.62           H  
ATOM    534  O   VAL A  38       7.318  34.739   2.518  1.00 72.62           O  
ATOM    535  CG1 VAL A  38       9.942  33.497   4.816  1.00 72.62           C  
ATOM    536 HG11 VAL A  38      10.132  32.912   5.716  1.00 72.62           H  
ATOM    537 HG12 VAL A  38       9.433  32.852   4.100  1.00 72.62           H  
ATOM    538 HG13 VAL A  38      10.885  33.836   4.387  1.00 72.62           H  
ATOM    539  CG2 VAL A  38       9.597  35.384   6.404  1.00 72.62           C  
ATOM    540 HG21 VAL A  38      10.596  35.774   6.207  1.00 72.62           H  
ATOM    541 HG22 VAL A  38       9.639  34.668   7.225  1.00 72.62           H  
ATOM    542 HG23 VAL A  38       8.940  36.200   6.706  1.00 72.62           H  
ATOM    543  N   PHE A  39       9.413  34.770   1.752  1.00 76.39           N  
ATOM    544  H   PHE A  39      10.357  35.085   1.926  1.00 76.39           H  
ATOM    545  CA  PHE A  39       9.121  34.182   0.447  1.00 76.39           C  
ATOM    546  HA  PHE A  39       8.497  34.868  -0.126  1.00 76.39           H  
ATOM    547  C   PHE A  39       8.346  32.867   0.545  1.00 76.39           C  
ATOM    548  CB  PHE A  39      10.448  33.970  -0.282  1.00 76.39           C  
ATOM    549  HB2 PHE A  39      11.154  33.502   0.403  1.00 76.39           H  
ATOM    550  HB3 PHE A  39      10.294  33.279  -1.111  1.00 76.39           H  
ATOM    551  O   PHE A  39       7.405  32.654  -0.212  1.00 76.39           O  
ATOM    552  CG  PHE A  39      11.054  35.226  -0.872  1.00 76.39           C  
ATOM    553  CD1 PHE A  39      10.344  35.952  -1.846  1.00 76.39           C  
ATOM    554  HD1 PHE A  39       9.353  35.642  -2.142  1.00 76.39           H  
ATOM    555  CD2 PHE A  39      12.350  35.632  -0.506  1.00 76.39           C  
ATOM    556  HD2 PHE A  39      12.916  35.065   0.218  1.00 76.39           H  
ATOM    557  CE1 PHE A  39      10.927  37.078  -2.448  1.00 76.39           C  
ATOM    558  HE1 PHE A  39      10.377  37.633  -3.194  1.00 76.39           H  
ATOM    559  CE2 PHE A  39      12.936  36.753  -1.115  1.00 76.39           C  
ATOM    560  HE2 PHE A  39      13.934  37.055  -0.835  1.00 76.39           H  
ATOM    561  CZ  PHE A  39      12.225  37.474  -2.088  1.00 76.39           C  
ATOM    562  HZ  PHE A  39      12.678  38.331  -2.562  1.00 76.39           H  
ATOM    563  N   ARG A  40       8.675  32.020   1.523  1.00 64.09           N  
ATOM    564  H   ARG A  40       9.460  32.257   2.112  1.00 64.09           H  
ATOM    565  CA  ARG A  40       7.936  30.778   1.773  1.00 64.09           C  
ATOM    566  HA  ARG A  40       7.954  30.172   0.866  1.00 64.09           H  
ATOM    567  C   ARG A  40       6.457  31.033   2.092  1.00 64.09           C  
ATOM    568  CB  ARG A  40       8.630  30.010   2.901  1.00 64.09           C  
ATOM    569  HB2 ARG A  40       9.701  29.967   2.702  1.00 64.09           H  
ATOM    570  HB3 ARG A  40       8.470  30.547   3.836  1.00 64.09           H  
ATOM    571  O   ARG A  40       5.601  30.302   1.614  1.00 64.09           O  
ATOM    572  CG  ARG A  40       8.100  28.571   3.009  1.00 64.09           C  
ATOM    573  HG2 ARG A  40       7.014  28.570   3.095  1.00 64.09           H  
ATOM    574  HG3 ARG A  40       8.374  28.021   2.109  1.00 64.09           H  
ATOM    575  CD  ARG A  40       8.684  27.860   4.230  1.00 64.09           C  
ATOM    576  HD2 ARG A  40       9.772  27.880   4.161  1.00 64.09           H  
ATOM    577  HD3 ARG A  40       8.350  26.822   4.216  1.00 64.09           H  
ATOM    578  NE  ARG A  40       8.227  28.506   5.476  1.00 64.09           N  
ATOM    579  HE  ARG A  40       7.426  29.116   5.396  1.00 64.09           H  
ATOM    580  NH1 ARG A  40       9.775  27.603   6.907  1.00 64.09           N  
ATOM    581 HH11 ARG A  40      10.134  27.483   7.843  1.00 64.09           H  
ATOM    582 HH12 ARG A  40      10.116  27.035   6.144  1.00 64.09           H  
ATOM    583  NH2 ARG A  40       8.246  29.064   7.664  1.00 64.09           N  
ATOM    584 HH21 ARG A  40       7.483  29.698   7.473  1.00 64.09           H  
ATOM    585 HH22 ARG A  40       8.614  28.981   8.601  1.00 64.09           H  
ATOM    586  CZ  ARG A  40       8.754  28.384   6.676  1.00 64.09           C  
ATOM    587  N   ASP A  41       6.151  32.093   2.837  1.00 63.05           N  
ATOM    588  H   ASP A  41       6.888  32.715   3.136  1.00 63.05           H  
ATOM    589  CA  ASP A  41       4.771  32.460   3.189  1.00 63.05           C  
ATOM    590  HA  ASP A  41       4.230  31.558   3.473  1.00 63.05           H  
ATOM    591  C   ASP A  41       4.025  33.090   1.999  1.00 63.05           C  
ATOM    592  CB  ASP A  41       4.762  33.416   4.394  1.00 63.05           C  
ATOM    593  HB2 ASP A  41       3.725  33.635   4.651  1.00 63.05           H  
ATOM    594  HB3 ASP A  41       5.230  34.356   4.103  1.00 63.05           H  
ATOM    595  O   ASP A  41       2.796  33.094   1.965  1.00 63.05           O  
ATOM    596  CG  ASP A  41       5.459  32.885   5.656  1.00 63.05           C  
ATOM    597  OD1 ASP A  41       5.673  31.653   5.790  1.00 63.05           O  
ATOM    598  OD2 ASP A  41       5.819  33.742   6.494  1.00 63.05           O  
ATOM    599  N   LEU A  42       4.766  33.580   0.998  1.00 67.05           N  
ATOM    600  H   LEU A  42       5.770  33.555   1.109  1.00 67.05           H  
ATOM    601  CA  LEU A  42       4.238  33.994  -0.305  1.00 67.05           C  
ATOM    602  HA  LEU A  42       3.257  34.444  -0.155  1.00 67.05           H  
ATOM    603  C   LEU A  42       4.012  32.804  -1.259  1.00 67.05           C  
ATOM    604  CB  LEU A  42       5.171  35.048  -0.937  1.00 67.05           C  
ATOM    605  HB2 LEU A  42       4.765  35.322  -1.911  1.00 67.05           H  
ATOM    606  HB3 LEU A  42       6.146  34.593  -1.114  1.00 67.05           H  
ATOM    607  O   LEU A  42       3.585  33.013  -2.390  1.00 67.05           O  
ATOM    608  CG  LEU A  42       5.363  36.341  -0.126  1.00 67.05           C  
ATOM    609  HG  LEU A  42       5.680  36.109   0.890  1.00 67.05           H  
ATOM    610  CD1 LEU A  42       6.450  37.195  -0.783  1.00 67.05           C  
ATOM    611 HD11 LEU A  42       6.173  37.400  -1.817  1.00 67.05           H  
ATOM    612 HD12 LEU A  42       7.399  36.659  -0.765  1.00 67.05           H  
ATOM    613 HD13 LEU A  42       6.570  38.129  -0.234  1.00 67.05           H  
ATOM    614  CD2 LEU A  42       4.078  37.171  -0.073  1.00 67.05           C  
ATOM    615 HD21 LEU A  42       4.260  38.111   0.448  1.00 67.05           H  
ATOM    616 HD22 LEU A  42       3.722  37.378  -1.082  1.00 67.05           H  
ATOM    617 HD23 LEU A  42       3.310  36.619   0.468  1.00 67.05           H  
ATOM    618  N   GLY A  43       4.298  31.568  -0.830  1.00 60.24           N  
ATOM    619  H   GLY A  43       4.617  31.446   0.121  1.00 60.24           H  
ATOM    620  CA  GLY A  43       4.180  30.368  -1.661  1.00 60.24           C  
ATOM    621  HA2 GLY A  43       3.306  30.451  -2.308  1.00 60.24           H  
ATOM    622  HA3 GLY A  43       4.043  29.505  -1.009  1.00 60.24           H  
ATOM    623  C   GLY A  43       5.400  30.094  -2.540  1.00 60.24           C  
ATOM    624  O   GLY A  43       5.296  29.326  -3.493  1.00 60.24           O  
ATOM    625  N   VAL A  44       6.554  30.709  -2.246  1.00 67.70           N  
ATOM    626  H   VAL A  44       6.586  31.343  -1.460  1.00 67.70           H  
ATOM    627  CA  VAL A  44       7.801  30.376  -2.940  1.00 67.70           C  
ATOM    628  HA  VAL A  44       7.557  30.279  -3.998  1.00 67.70           H  
ATOM    629  C   VAL A  44       8.321  29.032  -2.433  1.00 67.70           C  
ATOM    630  CB  VAL A  44       8.881  31.464  -2.831  1.00 67.70           C  
ATOM    631  HB  VAL A  44       9.184  31.555  -1.788  1.00 67.70           H  
ATOM    632  O   VAL A  44       8.848  28.922  -1.324  1.00 67.70           O  
ATOM    633  CG1 VAL A  44      10.116  31.108  -3.663  1.00 67.70           C  
ATOM    634 HG11 VAL A  44       9.809  30.863  -4.680  1.00 67.70           H  
ATOM    635 HG12 VAL A  44      10.619  30.247  -3.224  1.00 67.70           H  
ATOM    636 HG13 VAL A  44      10.801  31.954  -3.715  1.00 67.70           H  
ATOM    637  CG2 VAL A  44       8.405  32.829  -3.345  1.00 67.70           C  
ATOM    638 HG21 VAL A  44       9.186  33.574  -3.196  1.00 67.70           H  
ATOM    639 HG22 VAL A  44       8.181  32.763  -4.409  1.00 67.70           H  
ATOM    640 HG23 VAL A  44       7.511  33.141  -2.805  1.00 67.70           H  
ATOM    641  N   ASP A  45       8.177  28.014  -3.265  1.00 57.86           N  
ATOM    642  H   ASP A  45       7.713  28.206  -4.142  1.00 57.86           H  
ATOM    643  CA  ASP A  45       8.794  26.702  -3.120  1.00 57.86           C  
ATOM    644  HA  ASP A  45       8.923  26.493  -2.057  1.00 57.86           H  
ATOM    645  C   ASP A  45      10.192  26.665  -3.771  1.00 57.86           C  
ATOM    646  CB  ASP A  45       7.825  25.643  -3.676  1.00 57.86           C  
ATOM    647  HB2 ASP A  45       8.208  24.657  -3.410  1.00 57.86           H  
ATOM    648  HB3 ASP A  45       6.858  25.758  -3.186  1.00 57.86           H  
ATOM    649  O   ASP A  45      10.707  27.669  -4.266  1.00 57.86           O  
ATOM    650  CG  ASP A  45       7.618  25.688  -5.197  1.00 57.86           C  
ATOM    651  OD1 ASP A  45       8.250  26.537  -5.876  1.00 57.86           O  
ATOM    652  OD2 ASP A  45       6.916  24.792  -5.696  1.00 57.86           O  
ATOM    653  N   SER A  46      10.855  25.506  -3.787  1.00 53.57           N  
ATOM    654  H   SER A  46      10.428  24.689  -3.375  1.00 53.57           H  
ATOM    655  CA  SER A  46      12.195  25.361  -4.386  1.00 53.57           C  
ATOM    656  HA  SER A  46      12.900  25.989  -3.841  1.00 53.57           H  
ATOM    657  C   SER A  46      12.251  25.764  -5.863  1.00 53.57           C  
ATOM    658  CB  SER A  46      12.638  23.900  -4.294  1.00 53.57           C  
ATOM    659  HB2 SER A  46      11.990  23.286  -4.919  1.00 53.57           H  
ATOM    660  HB3 SER A  46      13.664  23.803  -4.649  1.00 53.57           H  
ATOM    661  O   SER A  46      13.301  26.135  -6.384  1.00 53.57           O  
ATOM    662  OG  SER A  46      12.551  23.442  -2.959  1.00 53.57           O  
ATOM    663  HG  SER A  46      13.158  23.936  -2.404  1.00 53.57           H  
ATOM    664  N   LEU A  47      11.118  25.677  -6.539  1.00 51.74           N  
ATOM    665  H   LEU A  47      10.262  25.535  -6.022  1.00 51.74           H  
ATOM    666  CA  LEU A  47      11.005  25.690  -7.978  1.00 51.74           C  
ATOM    667  HA  LEU A  47      11.935  25.337  -8.425  1.00 51.74           H  
ATOM    668  C   LEU A  47      10.755  27.120  -8.473  1.00 51.74           C  
ATOM    669  CB  LEU A  47       9.917  24.645  -8.208  1.00 51.74           C  
ATOM    670  HB2 LEU A  47      10.220  23.758  -7.652  1.00 51.74           H  
ATOM    671  HB3 LEU A  47       8.985  24.947  -7.729  1.00 51.74           H  
ATOM    672  O   LEU A  47      11.506  27.649  -9.296  1.00 51.74           O  
ATOM    673  CG  LEU A  47       9.704  24.255  -9.662  1.00 51.74           C  
ATOM    674  HG  LEU A  47      10.531  24.631 -10.265  1.00 51.74           H  
ATOM    675  CD1 LEU A  47       9.717  22.721  -9.714  1.00 51.74           C  
ATOM    676 HD11 LEU A  47      10.654  22.340  -9.308  1.00 51.74           H  
ATOM    677 HD12 LEU A  47       8.887  22.322  -9.132  1.00 51.74           H  
ATOM    678 HD13 LEU A  47       9.642  22.356 -10.739  1.00 51.74           H  
ATOM    679  CD2 LEU A  47       8.381  24.877 -10.123  1.00 51.74           C  
ATOM    680 HD21 LEU A  47       8.521  25.448 -11.041  1.00 51.74           H  
ATOM    681 HD22 LEU A  47       8.011  25.622  -9.418  1.00 51.74           H  
ATOM    682 HD23 LEU A  47       7.601  24.120 -10.201  1.00 51.74           H  
ATOM    683  N   THR A  48       9.832  27.817  -7.820  1.00 66.12           N  
ATOM    684  H   THR A  48       9.264  27.322  -7.147  1.00 66.12           H  
ATOM    685  CA  THR A  48       9.703  29.276  -7.900  1.00 66.12           C  
ATOM    686  HA  THR A  48       9.630  29.564  -8.949  1.00 66.12           H  
ATOM    687  C   THR A  48      10.918  30.001  -7.311  1.00 66.12           C  
ATOM    688  CB  THR A  48       8.426  29.748  -7.202  1.00 66.12           C  
ATOM    689  HB  THR A  48       8.447  30.834  -7.111  1.00 66.12           H  
ATOM    690  O   THR A  48      11.301  31.052  -7.823  1.00 66.12           O  
ATOM    691  CG2 THR A  48       7.163  29.347  -7.956  1.00 66.12           C  
ATOM    692 HG21 THR A  48       6.290  29.711  -7.415  1.00 66.12           H  
ATOM    693 HG22 THR A  48       7.103  28.261  -8.038  1.00 66.12           H  
ATOM    694 HG23 THR A  48       7.172  29.787  -8.953  1.00 66.12           H  
ATOM    695  OG1 THR A  48       8.351  29.188  -5.924  1.00 66.12           O  
ATOM    696  HG1 THR A  48       8.221  28.240  -6.004  1.00 66.12           H  
ATOM    697  N   ALA A  49      11.615  29.442  -6.314  1.00 68.07           N  
ATOM    698  H   ALA A  49      11.214  28.657  -5.822  1.00 68.07           H  
ATOM    699  CA  ALA A  49      12.871  30.020  -5.827  1.00 68.07           C  
ATOM    700  HA  ALA A  49      12.660  31.050  -5.541  1.00 68.07           H  
ATOM    701  C   ALA A  49      13.958  30.056  -6.915  1.00 68.07           C  
ATOM    702  CB  ALA A  49      13.364  29.249  -4.594  1.00 68.07           C  
ATOM    703  HB1 ALA A  49      12.648  29.349  -3.778  1.00 68.07           H  
ATOM    704  HB2 ALA A  49      14.326  29.642  -4.268  1.00 68.07           H  
ATOM    705  HB3 ALA A  49      13.484  28.193  -4.834  1.00 68.07           H  
ATOM    706  O   ALA A  49      14.722  31.024  -7.012  1.00 68.07           O  
ATOM    707  N   VAL A  50      14.014  29.022  -7.760  1.00 64.11           N  
ATOM    708  H   VAL A  50      13.366  28.260  -7.618  1.00 64.11           H  
ATOM    709  CA  VAL A  50      14.917  28.961  -8.915  1.00 64.11           C  
ATOM    710  HA  VAL A  50      15.910  29.273  -8.594  1.00 64.11           H  
ATOM    711  C   VAL A  50      14.491  29.941 -10.010  1.00 64.11           C  
ATOM    712  CB  VAL A  50      15.026  27.514  -9.434  1.00 64.11           C  
ATOM    713  HB  VAL A  50      14.035  27.063  -9.494  1.00 64.11           H  
ATOM    714  O   VAL A  50      15.345  30.683 -10.504  1.00 64.11           O  
ATOM    715  CG1 VAL A  50      15.671  27.443 -10.821  1.00 64.11           C  
ATOM    716 HG11 VAL A  50      16.546  28.092 -10.860  1.00 64.11           H  
ATOM    717 HG12 VAL A  50      14.954  27.767 -11.574  1.00 64.11           H  
ATOM    718 HG13 VAL A  50      15.952  26.414 -11.044  1.00 64.11           H  
ATOM    719  CG2 VAL A  50      15.888  26.682  -8.475  1.00 64.11           C  
ATOM    720 HG21 VAL A  50      15.492  26.746  -7.462  1.00 64.11           H  
ATOM    721 HG22 VAL A  50      15.865  25.635  -8.780  1.00 64.11           H  
ATOM    722 HG23 VAL A  50      16.916  27.043  -8.477  1.00 64.11           H  
ATOM    723  N   GLU A  51      13.200  30.009 -10.353  1.00 68.18           N  
ATOM    724  H   GLU A  51      12.549  29.354  -9.943  1.00 68.18           H  
ATOM    725  CA  GLU A  51      12.689  30.997 -11.320  1.00 68.18           C  
ATOM    726  HA  GLU A  51      13.206  30.864 -12.270  1.00 68.18           H  
ATOM    727  C   GLU A  51      12.985  32.436 -10.852  1.00 68.18           C  
ATOM    728  CB  GLU A  51      11.175  30.814 -11.577  1.00 68.18           C  
ATOM    729  HB2 GLU A  51      10.811  31.726 -12.050  1.00 68.18           H  
ATOM    730  HB3 GLU A  51      10.663  30.699 -10.621  1.00 68.18           H  
ATOM    731  O   GLU A  51      13.493  33.253 -11.628  1.00 68.18           O  
ATOM    732  CG  GLU A  51      10.803  29.639 -12.509  1.00 68.18           C  
ATOM    733  HG2 GLU A  51      11.085  28.705 -12.024  1.00 68.18           H  
ATOM    734  HG3 GLU A  51      11.393  29.731 -13.422  1.00 68.18           H  
ATOM    735  CD  GLU A  51       9.298  29.583 -12.892  1.00 68.18           C  
ATOM    736  OE1 GLU A  51       8.911  28.834 -13.825  1.00 68.18           O  
ATOM    737  OE2 GLU A  51       8.471  30.300 -12.287  1.00 68.18           O  
ATOM    738  N   LEU A  52      12.774  32.735  -9.564  1.00 76.76           N  
ATOM    739  H   LEU A  52      12.331  32.038  -8.983  1.00 76.76           H  
ATOM    740  CA  LEU A  52      13.079  34.039  -8.971  1.00 76.76           C  
ATOM    741  HA  LEU A  52      12.542  34.801  -9.536  1.00 76.76           H  
ATOM    742  C   LEU A  52      14.569  34.374  -9.080  1.00 76.76           C  
ATOM    743  CB  LEU A  52      12.585  34.067  -7.512  1.00 76.76           C  
ATOM    744  HB2 LEU A  52      11.510  33.889  -7.507  1.00 76.76           H  
ATOM    745  HB3 LEU A  52      13.058  33.254  -6.961  1.00 76.76           H  
ATOM    746  O   LEU A  52      14.931  35.458  -9.544  1.00 76.76           O  
ATOM    747  CG  LEU A  52      12.874  35.391  -6.776  1.00 76.76           C  
ATOM    748  HG  LEU A  52      13.951  35.539  -6.704  1.00 76.76           H  
ATOM    749  CD1 LEU A  52      12.259  36.596  -7.491  1.00 76.76           C  
ATOM    750 HD11 LEU A  52      12.336  37.485  -6.864  1.00 76.76           H  
ATOM    751 HD12 LEU A  52      12.788  36.784  -8.425  1.00 76.76           H  
ATOM    752 HD13 LEU A  52      11.210  36.393  -7.706  1.00 76.76           H  
ATOM    753  CD2 LEU A  52      12.315  35.334  -5.356  1.00 76.76           C  
ATOM    754 HD21 LEU A  52      11.230  35.239  -5.382  1.00 76.76           H  
ATOM    755 HD22 LEU A  52      12.584  36.239  -4.811  1.00 76.76           H  
ATOM    756 HD23 LEU A  52      12.727  34.475  -4.827  1.00 76.76           H  
ATOM    757  N   ARG A  53      15.449  33.438  -8.711  1.00 74.15           N  
ATOM    758  H   ARG A  53      15.085  32.570  -8.343  1.00 74.15           H  
ATOM    759  CA  ARG A  53      16.902  33.599  -8.866  1.00 74.15           C  
ATOM    760  HA  ARG A  53      17.231  34.458  -8.281  1.00 74.15           H  
ATOM    761  C   ARG A  53      17.287  33.882 -10.319  1.00 74.15           C  
ATOM    762  CB  ARG A  53      17.587  32.330  -8.347  1.00 74.15           C  
ATOM    763  HB2 ARG A  53      17.350  32.196  -7.292  1.00 74.15           H  
ATOM    764  HB3 ARG A  53      17.171  31.478  -8.885  1.00 74.15           H  
ATOM    765  O   ARG A  53      18.082  34.789 -10.563  1.00 74.15           O  
ATOM    766  CG  ARG A  53      19.118  32.348  -8.511  1.00 74.15           C  
ATOM    767  HG2 ARG A  53      19.426  32.825  -9.442  1.00 74.15           H  
ATOM    768  HG3 ARG A  53      19.556  32.906  -7.684  1.00 74.15           H  
ATOM    769  CD  ARG A  53      19.668  30.923  -8.523  1.00 74.15           C  
ATOM    770  HD2 ARG A  53      19.302  30.400  -7.640  1.00 74.15           H  
ATOM    771  HD3 ARG A  53      20.756  30.966  -8.472  1.00 74.15           H  
ATOM    772  NE  ARG A  53      19.279  30.199  -9.750  1.00 74.15           N  
ATOM    773  HE  ARG A  53      18.877  30.726 -10.512  1.00 74.15           H  
ATOM    774  NH1 ARG A  53      19.836  28.084  -9.049  1.00 74.15           N  
ATOM    775 HH11 ARG A  53      19.880  27.092  -9.232  1.00 74.15           H  
ATOM    776 HH12 ARG A  53      20.095  28.450  -8.144  1.00 74.15           H  
ATOM    777  NH2 ARG A  53      19.040  28.418 -11.111  1.00 74.15           N  
ATOM    778 HH21 ARG A  53      19.038  27.424 -11.293  1.00 74.15           H  
ATOM    779 HH22 ARG A  53      18.665  29.059 -11.796  1.00 74.15           H  
ATOM    780  CZ  ARG A  53      19.387  28.904  -9.958  1.00 74.15           C  
ATOM    781  N   ASN A  54      16.745  33.129 -11.276  1.00 68.74           N  
ATOM    782  H   ASN A  54      16.093  32.407 -11.005  1.00 68.74           H  
ATOM    783  CA  ASN A  54      17.072  33.281 -12.697  1.00 68.74           C  
ATOM    784  HA  ASN A  54      18.154  33.239 -12.822  1.00 68.74           H  
ATOM    785  C   ASN A  54      16.611  34.644 -13.234  1.00 68.74           C  
ATOM    786  CB  ASN A  54      16.440  32.125 -13.494  1.00 68.74           C  
ATOM    787  HB2 ASN A  54      15.378  32.054 -13.258  1.00 68.74           H  
ATOM    788  HB3 ASN A  54      16.527  32.335 -14.559  1.00 68.74           H  
ATOM    789  O   ASN A  54      17.368  35.321 -13.936  1.00 68.74           O  
ATOM    790  CG  ASN A  54      17.078  30.767 -13.250  1.00 68.74           C  
ATOM    791  ND2 ASN A  54      16.542  29.742 -13.872  1.00 68.74           N  
ATOM    792 HD21 ASN A  54      15.788  29.889 -14.529  1.00 68.74           H  
ATOM    793 HD22 ASN A  54      16.937  28.817 -13.782  1.00 68.74           H  
ATOM    794  OD1 ASN A  54      18.068  30.615 -12.537  1.00 68.74           O  
ATOM    795  N   SER A  55      15.410  35.082 -12.847  1.00 78.55           N  
ATOM    796  H   SER A  55      14.825  34.462 -12.305  1.00 78.55           H  
ATOM    797  CA  SER A  55      14.879  36.399 -13.207  1.00 78.55           C  
ATOM    798  HA  SER A  55      14.840  36.475 -14.293  1.00 78.55           H  
ATOM    799  C   SER A  55      15.775  37.530 -12.684  1.00 78.55           C  
ATOM    800  CB  SER A  55      13.451  36.538 -12.672  1.00 78.55           C  
ATOM    801  HB2 SER A  55      12.865  35.666 -12.961  1.00 78.55           H  
ATOM    802  HB3 SER A  55      13.462  36.612 -11.584  1.00 78.55           H  
ATOM    803  O   SER A  55      16.183  38.418 -13.439  1.00 78.55           O  
ATOM    804  OG  SER A  55      12.866  37.693 -13.233  1.00 78.55           O  
ATOM    805  HG  SER A  55      12.013  37.838 -12.818  1.00 78.55           H  
ATOM    806  N   LEU A  56      16.194  37.445 -11.418  1.00 83.02           N  
ATOM    807  H   LEU A  56      15.837  36.693 -10.846  1.00 83.02           H  
ATOM    808  CA  LEU A  56      17.090  38.428 -10.805  1.00 83.02           C  
ATOM    809  HA  LEU A  56      16.685  39.424 -10.984  1.00 83.02           H  
ATOM    810  C   LEU A  56      18.487  38.420 -11.424  1.00 83.02           C  
ATOM    811  CB  LEU A  56      17.169  38.169  -9.294  1.00 83.02           C  
ATOM    812  HB2 LEU A  56      17.425  37.122  -9.130  1.00 83.02           H  
ATOM    813  HB3 LEU A  56      17.965  38.780  -8.868  1.00 83.02           H  
ATOM    814  O   LEU A  56      19.048  39.488 -11.674  1.00 83.02           O  
ATOM    815  CG  LEU A  56      15.859  38.490  -8.558  1.00 83.02           C  
ATOM    816  HG  LEU A  56      15.025  37.961  -9.019  1.00 83.02           H  
ATOM    817  CD1 LEU A  56      15.978  38.034  -7.108  1.00 83.02           C  
ATOM    818 HD11 LEU A  56      16.142  36.956  -7.084  1.00 83.02           H  
ATOM    819 HD12 LEU A  56      15.047  38.249  -6.583  1.00 83.02           H  
ATOM    820 HD13 LEU A  56      16.805  38.539  -6.610  1.00 83.02           H  
ATOM    821  CD2 LEU A  56      15.548  39.986  -8.586  1.00 83.02           C  
ATOM    822 HD21 LEU A  56      16.382  40.563  -8.187  1.00 83.02           H  
ATOM    823 HD22 LEU A  56      15.319  40.306  -9.603  1.00 83.02           H  
ATOM    824 HD23 LEU A  56      14.657  40.164  -7.985  1.00 83.02           H  
ATOM    825  N   ALA A  57      19.044  37.246 -11.719  1.00 77.54           N  
ATOM    826  H   ALA A  57      18.556  36.401 -11.458  1.00 77.54           H  
ATOM    827  CA  ALA A  57      20.337  37.120 -12.386  1.00 77.54           C  
ATOM    828  HA  ALA A  57      21.100  37.625 -11.793  1.00 77.54           H  
ATOM    829  C   ALA A  57      20.308  37.779 -13.772  1.00 77.54           C  
ATOM    830  CB  ALA A  57      20.693  35.633 -12.477  1.00 77.54           C  
ATOM    831  HB1 ALA A  57      19.925  35.093 -13.029  1.00 77.54           H  
ATOM    832  HB2 ALA A  57      21.648  35.517 -12.990  1.00 77.54           H  
ATOM    833  HB3 ALA A  57      20.778  35.213 -11.475  1.00 77.54           H  
ATOM    834  O   ALA A  57      21.204  38.544 -14.121  1.00 77.54           O  
ATOM    835  N   LYS A  58      19.232  37.567 -14.538  1.00 79.39           N  
ATOM    836  H   LYS A  58      18.528  36.926 -14.200  1.00 79.39           H  
ATOM    837  CA  LYS A  58      19.049  38.185 -15.856  1.00 79.39           C  
ATOM    838  HA  LYS A  58      19.938  37.992 -16.456  1.00 79.39           H  
ATOM    839  C   LYS A  58      18.898  39.704 -15.770  1.00 79.39           C  
ATOM    840  CB  LYS A  58      17.839  37.525 -16.523  1.00 79.39           C  
ATOM    841  HB2 LYS A  58      16.937  37.763 -15.958  1.00 79.39           H  
ATOM    842  HB3 LYS A  58      17.980  36.445 -16.495  1.00 79.39           H  
ATOM    843  O   LYS A  58      19.480  40.422 -16.579  1.00 79.39           O  
ATOM    844  CG  LYS A  58      17.655  37.957 -17.984  1.00 79.39           C  
ATOM    845  HG2 LYS A  58      17.452  39.026 -18.038  1.00 79.39           H  
ATOM    846  HG3 LYS A  58      18.560  37.730 -18.548  1.00 79.39           H  
ATOM    847  CD  LYS A  58      16.472  37.185 -18.577  1.00 79.39           C  
ATOM    848  HD2 LYS A  58      16.669  36.117 -18.481  1.00 79.39           H  
ATOM    849  HD3 LYS A  58      15.574  37.422 -18.008  1.00 79.39           H  
ATOM    850  CE  LYS A  58      16.245  37.521 -20.053  1.00 79.39           C  
ATOM    851  HE2 LYS A  58      17.166  37.324 -20.601  1.00 79.39           H  
ATOM    852  HE3 LYS A  58      16.012  38.583 -20.139  1.00 79.39           H  
ATOM    853  NZ  LYS A  58      15.136  36.696 -20.595  1.00 79.39           N  
ATOM    854  HZ1 LYS A  58      14.967  36.883 -21.574  1.00 79.39           H  
ATOM    855  HZ2 LYS A  58      15.343  35.713 -20.491  1.00 79.39           H  
ATOM    856  HZ3 LYS A  58      14.283  36.861 -20.081  1.00 79.39           H  
ATOM    857  N   ALA A  59      18.139  40.198 -14.794  1.00 82.85           N  
ATOM    858  H   ALA A  59      17.638  39.550 -14.202  1.00 82.85           H  
ATOM    859  CA  ALA A  59      17.896  41.628 -14.628  1.00 82.85           C  
ATOM    860  HA  ALA A  59      17.664  42.061 -15.601  1.00 82.85           H  
ATOM    861  C   ALA A  59      19.106  42.395 -14.068  1.00 82.85           C  
ATOM    862  CB  ALA A  59      16.672  41.790 -13.729  1.00 82.85           C  
ATOM    863  HB1 ALA A  59      15.809  41.301 -14.181  1.00 82.85           H  
ATOM    864  HB2 ALA A  59      16.859  41.339 -12.754  1.00 82.85           H  
ATOM    865  HB3 ALA A  59      16.459  42.852 -13.611  1.00 82.85           H  
ATOM    866  O   ALA A  59      19.284  43.579 -14.364  1.00 82.85           O  
ATOM    867  N   THR A  60      19.942  41.738 -13.263  1.00 81.28           N  
ATOM    868  H   THR A  60      19.712  40.787 -13.013  1.00 81.28           H  
ATOM    869  CA  THR A  60      21.118  42.361 -12.638  1.00 81.28           C  
ATOM    870  HA  THR A  60      20.996  43.444 -12.653  1.00 81.28           H  
ATOM    871  C   THR A  60      22.426  42.075 -13.378  1.00 81.28           C  
ATOM    872  CB  THR A  60      21.248  41.956 -11.166  1.00 81.28           C  
ATOM    873  HB  THR A  60      22.134  42.442 -10.757  1.00 81.28           H  
ATOM    874  O   THR A  60      23.382  42.825 -13.208  1.00 81.28           O  
ATOM    875  CG2 THR A  60      20.042  42.387 -10.328  1.00 81.28           C  
ATOM    876 HG21 THR A  60      19.893  43.464 -10.417  1.00 81.28           H  
ATOM    877 HG22 THR A  60      20.228  42.144  -9.282  1.00 81.28           H  
ATOM    878 HG23 THR A  60      19.135  41.877 -10.654  1.00 81.28           H  
ATOM    879  OG1 THR A  60      21.406  40.564 -11.047  1.00 81.28           O  
ATOM    880  HG1 THR A  60      20.550  40.158 -11.201  1.00 81.28           H  
ATOM    881  N   GLY A  61      22.483  41.026 -14.203  1.00 77.70           N  
ATOM    882  H   GLY A  61      21.674  40.425 -14.271  1.00 77.70           H  
ATOM    883  CA  GLY A  61      23.721  40.510 -14.796  1.00 77.70           C  
ATOM    884  HA2 GLY A  61      24.302  41.338 -15.202  1.00 77.70           H  
ATOM    885  HA3 GLY A  61      23.465  39.828 -15.606  1.00 77.70           H  
ATOM    886  C   GLY A  61      24.610  39.748 -13.805  1.00 77.70           C  
ATOM    887  O   GLY A  61      25.694  39.306 -14.178  1.00 77.70           O  
ATOM    888  N   LEU A  62      24.167  39.587 -12.554  1.00 72.65           N  
ATOM    889  H   LEU A  62      23.235  39.907 -12.331  1.00 72.65           H  
ATOM    890  CA  LEU A  62      24.918  38.910 -11.502  1.00 72.65           C  
ATOM    891  HA  LEU A  62      25.975  39.146 -11.621  1.00 72.65           H  
ATOM    892  C   LEU A  62      24.759  37.391 -11.618  1.00 72.65           C  
ATOM    893  CB  LEU A  62      24.450  39.410 -10.121  1.00 72.65           C  
ATOM    894  HB2 LEU A  62      24.973  38.844  -9.350  1.00 72.65           H  
ATOM    895  HB3 LEU A  62      23.388  39.186 -10.024  1.00 72.65           H  
ATOM    896  O   LEU A  62      23.677  36.881 -11.912  1.00 72.65           O  
ATOM    897  CG  LEU A  62      24.671  40.914  -9.859  1.00 72.65           C  
ATOM    898  HG  LEU A  62      24.249  41.503 -10.673  1.00 72.65           H  
ATOM    899  CD1 LEU A  62      23.966  41.320  -8.564  1.00 72.65           C  
ATOM    900 HD11 LEU A  62      24.339  40.721  -7.734  1.00 72.65           H  
ATOM    901 HD12 LEU A  62      24.143  42.376  -8.359  1.00 72.65           H  
ATOM    902 HD13 LEU A  62      22.893  41.155  -8.671  1.00 72.65           H  
ATOM    903  CD2 LEU A  62      26.155  41.253  -9.726  1.00 72.65           C  
ATOM    904 HD21 LEU A  62      26.276  42.304  -9.464  1.00 72.65           H  
ATOM    905 HD22 LEU A  62      26.664  41.090 -10.675  1.00 72.65           H  
ATOM    906 HD23 LEU A  62      26.623  40.636  -8.959  1.00 72.65           H  
ATOM    907  N   ARG A  63      25.820  36.644 -11.302  1.00 67.72           N  
ATOM    908  H   ARG A  63      26.669  37.125 -11.040  1.00 67.72           H  
ATOM    909  CA  ARG A  63      25.703  35.211 -10.998  1.00 67.72           C  
ATOM    910  HA  ARG A  63      24.938  34.768 -11.636  1.00 67.72           H  
ATOM    911  C   ARG A  63      25.239  35.052  -9.557  1.00 67.72           C  
ATOM    912  CB  ARG A  63      27.031  34.483 -11.229  1.00 67.72           C  
ATOM    913  HB2 ARG A  63      27.024  33.560 -10.648  1.00 67.72           H  
ATOM    914  HB3 ARG A  63      27.859  35.099 -10.879  1.00 67.72           H  
ATOM    915  O   ARG A  63      25.932  35.489  -8.643  1.00 67.72           O  
ATOM    916  CG  ARG A  63      27.221  34.116 -12.703  1.00 67.72           C  
ATOM    917  HG2 ARG A  63      26.384  33.500 -13.031  1.00 67.72           H  
ATOM    918  HG3 ARG A  63      27.262  35.021 -13.309  1.00 67.72           H  
ATOM    919  CD  ARG A  63      28.523  33.328 -12.860  1.00 67.72           C  
ATOM    920  HD2 ARG A  63      29.358  33.987 -12.623  1.00 67.72           H  
ATOM    921  HD3 ARG A  63      28.519  32.498 -12.154  1.00 67.72           H  
ATOM    922  NE  ARG A  63      28.673  32.795 -14.225  1.00 67.72           N  
ATOM    923  HE  ARG A  63      27.884  32.908 -14.845  1.00 67.72           H  
ATOM    924  NH1 ARG A  63      30.804  31.981 -13.972  1.00 67.72           N  
ATOM    925 HH11 ARG A  63      30.813  32.331 -13.025  1.00 67.72           H  
ATOM    926 HH12 ARG A  63      31.599  31.470 -14.331  1.00 67.72           H  
ATOM    927  NH2 ARG A  63      29.733  31.685 -15.908  1.00 67.72           N  
ATOM    928 HH21 ARG A  63      28.910  31.780 -16.486  1.00 67.72           H  
ATOM    929 HH22 ARG A  63      30.534  31.174 -16.248  1.00 67.72           H  
ATOM    930  CZ  ARG A  63      29.733  32.160 -14.694  1.00 67.72           C  
ATOM    931  N   LEU A  64      24.081  34.428  -9.365  1.00 68.29           N  
ATOM    932  H   LEU A  64      23.577  34.073 -10.165  1.00 68.29           H  
ATOM    933  CA  LEU A  64      23.442  34.308  -8.059  1.00 68.29           C  
ATOM    934  HA  LEU A  64      24.058  34.825  -7.323  1.00 68.29           H  
ATOM    935  C   LEU A  64      23.315  32.830  -7.640  1.00 68.29           C  
ATOM    936  CB  LEU A  64      22.078  35.014  -8.090  1.00 68.29           C  
ATOM    937  HB2 LEU A  64      21.661  34.915  -7.087  1.00 68.29           H  
ATOM    938  HB3 LEU A  64      21.430  34.483  -8.787  1.00 68.29           H  
ATOM    939  O   LEU A  64      22.952  32.007  -8.482  1.00 68.29           O  
ATOM    940  CG  LEU A  64      22.109  36.509  -8.475  1.00 68.29           C  
ATOM    941  HG  LEU A  64      22.616  36.619  -9.434  1.00 68.29           H  
ATOM    942  CD1 LEU A  64      20.700  37.075  -8.644  1.00 68.29           C  
ATOM    943 HD11 LEU A  64      20.211  37.179  -7.676  1.00 68.29           H  
ATOM    944 HD12 LEU A  64      20.109  36.416  -9.280  1.00 68.29           H  
ATOM    945 HD13 LEU A  64      20.762  38.057  -9.114  1.00 68.29           H  
ATOM    946  CD2 LEU A  64      22.840  37.363  -7.437  1.00 68.29           C  
ATOM    947 HD21 LEU A  64      22.824  38.406  -7.753  1.00 68.29           H  
ATOM    948 HD22 LEU A  64      22.355  37.280  -6.464  1.00 68.29           H  
ATOM    949 HD23 LEU A  64      23.880  37.049  -7.357  1.00 68.29           H  
ATOM    950  N   PRO A  65      23.601  32.483  -6.372  1.00 56.54           N  
ATOM    951  CA  PRO A  65      23.365  31.145  -5.819  1.00 56.54           C  
ATOM    952  HA  PRO A  65      23.691  30.375  -6.517  1.00 56.54           H  
ATOM    953  C   PRO A  65      21.869  30.932  -5.519  1.00 56.54           C  
ATOM    954  CB  PRO A  65      24.249  31.101  -4.566  1.00 56.54           C  
ATOM    955  HB2 PRO A  65      25.270  30.849  -4.853  1.00 56.54           H  
ATOM    956  HB3 PRO A  65      23.894  30.401  -3.810  1.00 56.54           H  
ATOM    957  O   PRO A  65      21.026  31.713  -5.950  1.00 56.54           O  
ATOM    958  CG  PRO A  65      24.207  32.541  -4.062  1.00 56.54           C  
ATOM    959  HG2 PRO A  65      25.079  32.783  -3.455  1.00 56.54           H  
ATOM    960  HG3 PRO A  65      23.290  32.703  -3.496  1.00 56.54           H  
ATOM    961  CD  PRO A  65      24.167  33.357  -5.351  1.00 56.54           C  
ATOM    962  HD2 PRO A  65      23.553  34.246  -5.206  1.00 56.54           H  
ATOM    963  HD3 PRO A  65      25.180  33.639  -5.637  1.00 56.54           H  
ATOM    964  N   THR A  66      21.496  29.880  -4.791  1.00 54.49           N  
ATOM    965  H   THR A  66      22.189  29.228  -4.454  1.00 54.49           H  
ATOM    966  CA  THR A  66      20.128  29.740  -4.263  1.00 54.49           C  
ATOM    967  HA  THR A  66      19.417  29.844  -5.082  1.00 54.49           H  
ATOM    968  C   THR A  66      19.869  30.846  -3.236  1.00 54.49           C  
ATOM    969  CB  THR A  66      19.923  28.354  -3.631  1.00 54.49           C  
ATOM    970  HB  THR A  66      20.469  28.282  -2.691  1.00 54.49           H  
ATOM    971  O   THR A  66      20.374  30.792  -2.129  1.00 54.49           O  
ATOM    972  CG2 THR A  66      18.441  28.056  -3.401  1.00 54.49           C  
ATOM    973 HG21 THR A  66      17.894  28.100  -4.343  1.00 54.49           H  
ATOM    974 HG22 THR A  66      18.023  28.780  -2.702  1.00 54.49           H  
ATOM    975 HG23 THR A  66      18.332  27.061  -2.969  1.00 54.49           H  
ATOM    976  OG1 THR A  66      20.405  27.366  -4.516  1.00 54.49           O  
ATOM    977  HG1 THR A  66      20.377  26.530  -4.044  1.00 54.49           H  
ATOM    978  N   LEU A  67      19.127  31.890  -3.613  1.00 64.55           N  
ATOM    979  H   LEU A  67      18.830  31.921  -4.578  1.00 64.55           H  
ATOM    980  CA  LEU A  67      19.033  33.128  -2.822  1.00 64.55           C  
ATOM    981  HA  LEU A  67      19.988  33.335  -2.339  1.00 64.55           H  
ATOM    982  C   LEU A  67      17.963  33.092  -1.730  1.00 64.55           C  
ATOM    983  CB  LEU A  67      18.660  34.276  -3.766  1.00 64.55           C  
ATOM    984  HB2 LEU A  67      17.729  33.994  -4.259  1.00 64.55           H  
ATOM    985  HB3 LEU A  67      18.444  35.157  -3.162  1.00 64.55           H  
ATOM    986  O   LEU A  67      18.083  33.768  -0.719  1.00 64.55           O  
ATOM    987  CG  LEU A  67      19.715  34.648  -4.815  1.00 64.55           C  
ATOM    988  HG  LEU A  67      20.174  33.735  -5.194  1.00 64.55           H  
ATOM    989  CD1 LEU A  67      19.028  35.321  -6.007  1.00 64.55           C  
ATOM    990 HD11 LEU A  67      19.596  35.149  -6.921  1.00 64.55           H  
ATOM    991 HD12 LEU A  67      18.920  36.393  -5.842  1.00 64.55           H  
ATOM    992 HD13 LEU A  67      18.041  34.892  -6.178  1.00 64.55           H  
ATOM    993  CD2 LEU A  67      20.825  35.523  -4.223  1.00 64.55           C  
ATOM    994 HD21 LEU A  67      21.293  34.997  -3.390  1.00 64.55           H  
ATOM    995 HD22 LEU A  67      21.584  35.723  -4.979  1.00 64.55           H  
ATOM    996 HD23 LEU A  67      20.416  36.466  -3.860  1.00 64.55           H  
ATOM    997  N   VAL A  68      16.861  32.396  -1.991  1.00 66.80           N  
ATOM    998  H   VAL A  68      16.843  31.846  -2.838  1.00 66.80           H  
ATOM    999  CA  VAL A  68      15.577  32.690  -1.339  1.00 66.80           C  
ATOM   1000  HA  VAL A  68      15.451  33.772  -1.287  1.00 66.80           H  
ATOM   1001  C   VAL A  68      15.529  32.172   0.095  1.00 66.80           C  
ATOM   1002  CB  VAL A  68      14.428  32.114  -2.180  1.00 66.80           C  
ATOM   1003  HB  VAL A  68      14.404  31.030  -2.066  1.00 66.80           H  
ATOM   1004  O   VAL A  68      14.895  32.777   0.948  1.00 66.80           O  
ATOM   1005  CG1 VAL A  68      13.085  32.689  -1.758  1.00 66.80           C  
ATOM   1006 HG11 VAL A  68      12.289  32.079  -2.184  1.00 66.80           H  
ATOM   1007 HG12 VAL A  68      12.977  32.649  -0.674  1.00 66.80           H  
ATOM   1008 HG13 VAL A  68      12.994  33.714  -2.115  1.00 66.80           H  
ATOM   1009  CG2 VAL A  68      14.604  32.454  -3.669  1.00 66.80           C  
ATOM   1010 HG21 VAL A  68      14.859  33.508  -3.785  1.00 66.80           H  
ATOM   1011 HG22 VAL A  68      13.668  32.273  -4.197  1.00 66.80           H  
ATOM   1012 HG23 VAL A  68      15.379  31.835  -4.122  1.00 66.80           H  
ATOM   1013  N   PHE A  69      16.238  31.082   0.379  1.00 58.23           N  
ATOM   1014  H   PHE A  69      16.751  30.623  -0.359  1.00 58.23           H  
ATOM   1015  CA  PHE A  69      16.330  30.537   1.733  1.00 58.23           C  
ATOM   1016  HA  PHE A  69      15.382  30.708   2.244  1.00 58.23           H  
ATOM   1017  C   PHE A  69      17.395  31.258   2.576  1.00 58.23           C  
ATOM   1018  CB  PHE A  69      16.534  29.020   1.641  1.00 58.23           C  
ATOM   1019  HB2 PHE A  69      17.507  28.819   1.192  1.00 58.23           H  
ATOM   1020  HB3 PHE A  69      16.546  28.608   2.650  1.00 58.23           H  
ATOM   1021  O   PHE A  69      17.217  31.384   3.784  1.00 58.23           O  
ATOM   1022  CG  PHE A  69      15.444  28.312   0.845  1.00 58.23           C  
ATOM   1023  CD1 PHE A  69      14.108  28.349   1.290  1.00 58.23           C  
ATOM   1024  HD1 PHE A  69      13.858  28.857   2.210  1.00 58.23           H  
ATOM   1025  CD2 PHE A  69      15.754  27.649  -0.359  1.00 58.23           C  
ATOM   1026  HD2 PHE A  69      16.777  27.607  -0.703  1.00 58.23           H  
ATOM   1027  CE1 PHE A  69      13.091  27.736   0.535  1.00 58.23           C  
ATOM   1028  HE1 PHE A  69      12.064  27.775   0.869  1.00 58.23           H  
ATOM   1029  CE2 PHE A  69      14.737  27.036  -1.114  1.00 58.23           C  
ATOM   1030  HE2 PHE A  69      14.977  26.532  -2.039  1.00 58.23           H  
ATOM   1031  CZ  PHE A  69      13.404  27.081  -0.668  1.00 58.23           C  
ATOM   1032  HZ  PHE A  69      12.617  26.624  -1.249  1.00 58.23           H  
ATOM   1033  N   ASP A  70      18.434  31.808   1.936  1.00 64.30           N  
ATOM   1034  H   ASP A  70      18.549  31.621   0.951  1.00 64.30           H  
ATOM   1035  CA  ASP A  70      19.474  32.615   2.593  1.00 64.30           C  
ATOM   1036  HA  ASP A  70      19.748  32.152   3.541  1.00 64.30           H  
ATOM   1037  C   ASP A  70      18.998  34.052   2.881  1.00 64.30           C  
ATOM   1038  CB  ASP A  70      20.724  32.667   1.694  1.00 64.30           C  
ATOM   1039  HB2 ASP A  70      20.444  33.084   0.727  1.00 64.30           H  
ATOM   1040  HB3 ASP A  70      21.446  33.345   2.149  1.00 64.30           H  
ATOM   1041  O   ASP A  70      19.339  34.646   3.904  1.00 64.30           O  
ATOM   1042  CG  ASP A  70      21.422  31.320   1.469  1.00 64.30           C  
ATOM   1043  OD1 ASP A  70      21.221  30.394   2.285  1.00 64.30           O  
ATOM   1044  OD2 ASP A  70      22.185  31.251   0.479  1.00 64.30           O  
ATOM   1045  N   TYR A  71      18.182  34.611   1.980  1.00 77.50           N  
ATOM   1046  H   TYR A  71      17.986  34.071   1.150  1.00 77.50           H  
ATOM   1047  CA  TYR A  71      17.620  35.961   2.046  1.00 77.50           C  
ATOM   1048  HA  TYR A  71      17.909  36.422   2.990  1.00 77.50           H  
ATOM   1049  C   TYR A  71      16.086  35.884   1.986  1.00 77.50           C  
ATOM   1050  CB  TYR A  71      18.214  36.836   0.935  1.00 77.50           C  
ATOM   1051  HB2 TYR A  71      17.831  37.849   1.054  1.00 77.50           H  
ATOM   1052  HB3 TYR A  71      17.880  36.461  -0.033  1.00 77.50           H  
ATOM   1053  O   TYR A  71      15.490  36.162   0.945  1.00 77.50           O  
ATOM   1054  CG  TYR A  71      19.726  36.881   0.951  1.00 77.50           C  
ATOM   1055  CD1 TYR A  71      20.401  37.669   1.902  1.00 77.50           C  
ATOM   1056  HD1 TYR A  71      19.840  38.295   2.580  1.00 77.50           H  
ATOM   1057  CD2 TYR A  71      20.453  36.050   0.079  1.00 77.50           C  
ATOM   1058  HD2 TYR A  71      19.930  35.414  -0.620  1.00 77.50           H  
ATOM   1059  CE1 TYR A  71      21.803  37.600   2.004  1.00 77.50           C  
ATOM   1060  HE1 TYR A  71      22.315  38.187   2.752  1.00 77.50           H  
ATOM   1061  CE2 TYR A  71      21.851  35.966   0.184  1.00 77.50           C  
ATOM   1062  HE2 TYR A  71      22.403  35.270  -0.429  1.00 77.50           H  
ATOM   1063  OH  TYR A  71      23.876  36.651   1.265  1.00 77.50           O  
ATOM   1064  HH  TYR A  71      24.164  37.065   2.081  1.00 77.50           H  
ATOM   1065  CZ  TYR A  71      22.525  36.733   1.156  1.00 77.50           C  
ATOM   1066  N   PRO A  72      15.430  35.509   3.101  1.00 72.11           N  
ATOM   1067  CA  PRO A  72      14.045  35.042   3.125  1.00 72.11           C  
ATOM   1068  HA  PRO A  72      13.909  34.253   2.384  1.00 72.11           H  
ATOM   1069  C   PRO A  72      12.992  36.096   2.811  1.00 72.11           C  
ATOM   1070  CB  PRO A  72      13.841  34.425   4.513  1.00 72.11           C  
ATOM   1071  HB2 PRO A  72      12.844  34.603   4.914  1.00 72.11           H  
ATOM   1072  HB3 PRO A  72      14.051  33.356   4.469  1.00 72.11           H  
ATOM   1073  O   PRO A  72      11.842  35.727   2.638  1.00 72.11           O  
ATOM   1074  CG  PRO A  72      14.889  35.113   5.377  1.00 72.11           C  
ATOM   1075  HG2 PRO A  72      15.179  34.500   6.230  1.00 72.11           H  
ATOM   1076  HG3 PRO A  72      14.516  36.084   5.704  1.00 72.11           H  
ATOM   1077  CD  PRO A  72      16.041  35.308   4.405  1.00 72.11           C  
ATOM   1078  HD2 PRO A  72      16.645  36.163   4.711  1.00 72.11           H  
ATOM   1079  HD3 PRO A  72      16.649  34.404   4.386  1.00 72.11           H  
ATOM   1080  N   THR A  73      13.339  37.378   2.725  1.00 82.36           N  
ATOM   1081  H   THR A  73      14.324  37.603   2.729  1.00 82.36           H  
ATOM   1082  CA  THR A  73      12.395  38.459   2.412  1.00 82.36           C  
ATOM   1083  HA  THR A  73      11.430  38.020   2.159  1.00 82.36           H  
ATOM   1084  C   THR A  73      12.881  39.272   1.213  1.00 82.36           C  
ATOM   1085  CB  THR A  73      12.171  39.398   3.607  1.00 82.36           C  
ATOM   1086  HB  THR A  73      11.404  40.127   3.343  1.00 82.36           H  
ATOM   1087  O   THR A  73      14.094  39.360   0.980  1.00 82.36           O  
ATOM   1088  CG2 THR A  73      11.730  38.671   4.878  1.00 82.36           C  
ATOM   1089 HG21 THR A  73      12.500  37.981   5.223  1.00 82.36           H  
ATOM   1090 HG22 THR A  73      11.513  39.398   5.660  1.00 82.36           H  
ATOM   1091 HG23 THR A  73      10.817  38.111   4.675  1.00 82.36           H  
ATOM   1092  OG1 THR A  73      13.358  40.092   3.931  1.00 82.36           O  
ATOM   1093  HG1 THR A  73      13.618  39.761   4.794  1.00 82.36           H  
ATOM   1094  N   PRO A  74      11.980  39.951   0.482  1.00 84.85           N  
ATOM   1095  CA  PRO A  74      12.368  40.842  -0.607  1.00 84.85           C  
ATOM   1096  HA  PRO A  74      12.796  40.234  -1.404  1.00 84.85           H  
ATOM   1097  C   PRO A  74      13.393  41.909  -0.198  1.00 84.85           C  
ATOM   1098  CB  PRO A  74      11.062  41.475  -1.091  1.00 84.85           C  
ATOM   1099  HB2 PRO A  74      10.860  42.383  -0.523  1.00 84.85           H  
ATOM   1100  HB3 PRO A  74      11.086  41.703  -2.156  1.00 84.85           H  
ATOM   1101  O   PRO A  74      14.327  42.180  -0.951  1.00 84.85           O  
ATOM   1102  CG  PRO A  74      10.007  40.423  -0.758  1.00 84.85           C  
ATOM   1103  HG2 PRO A  74       9.023  40.869  -0.616  1.00 84.85           H  
ATOM   1104  HG3 PRO A  74       9.976  39.671  -1.547  1.00 84.85           H  
ATOM   1105  CD  PRO A  74      10.531  39.795   0.529  1.00 84.85           C  
ATOM   1106  HD2 PRO A  74      10.123  40.321   1.392  1.00 84.85           H  
ATOM   1107  HD3 PRO A  74      10.246  38.744   0.553  1.00 84.85           H  
ATOM   1108  N   THR A  75      13.265  42.479   1.008  1.00 81.80           N  
ATOM   1109  H   THR A  75      12.462  42.228   1.567  1.00 81.80           H  
ATOM   1110  CA  THR A  75      14.214  43.480   1.531  1.00 81.80           C  
ATOM   1111  HA  THR A  75      14.317  44.286   0.804  1.00 81.80           H  
ATOM   1112  C   THR A  75      15.607  42.893   1.732  1.00 81.80           C  
ATOM   1113  CB  THR A  75      13.722  44.110   2.842  1.00 81.80           C  
ATOM   1114  HB  THR A  75      13.669  43.351   3.621  1.00 81.80           H  
ATOM   1115  O   THR A  75      16.585  43.469   1.257  1.00 81.80           O  
ATOM   1116  CG2 THR A  75      14.621  45.256   3.312  1.00 81.80           C  
ATOM   1117 HG21 THR A  75      14.178  45.723   4.191  1.00 81.80           H  
ATOM   1118 HG22 THR A  75      15.609  44.883   3.581  1.00 81.80           H  
ATOM   1119 HG23 THR A  75      14.722  46.002   2.523  1.00 81.80           H  
ATOM   1120  OG1 THR A  75      12.444  44.665   2.653  1.00 81.80           O  
ATOM   1121  HG1 THR A  75      11.812  43.944   2.608  1.00 81.80           H  
ATOM   1122  N   ALA A  76      15.706  41.728   2.380  1.00 83.05           N  
ATOM   1123  H   ALA A  76      14.867  41.257   2.687  1.00 83.05           H  
ATOM   1124  CA  ALA A  76      16.990  41.061   2.593  1.00 83.05           C  
ATOM   1125  HA  ALA A  76      17.651  41.730   3.144  1.00 83.05           H  
ATOM   1126  C   ALA A  76      17.672  40.729   1.258  1.00 83.05           C  
ATOM   1127  CB  ALA A  76      16.749  39.801   3.434  1.00 83.05           C  
ATOM   1128  HB1 ALA A  76      16.302  40.074   4.390  1.00 83.05           H  
ATOM   1129  HB2 ALA A  76      16.083  39.117   2.908  1.00 83.05           H  
ATOM   1130  HB3 ALA A  76      17.698  39.298   3.621  1.00 83.05           H  
ATOM   1131  O   ALA A  76      18.871  40.961   1.085  1.00 83.05           O  
ATOM   1132  N   LEU A  77      16.891  40.251   0.286  1.00 86.57           N  
ATOM   1133  H   LEU A  77      15.922  40.057   0.495  1.00 86.57           H  
ATOM   1134  CA  LEU A  77      17.399  39.910  -1.035  1.00 86.57           C  
ATOM   1135  HA  LEU A  77      18.274  39.276  -0.892  1.00 86.57           H  
ATOM   1136  C   LEU A  77      17.862  41.151  -1.817  1.00 86.57           C  
ATOM   1137  CB  LEU A  77      16.310  39.099  -1.754  1.00 86.57           C  
ATOM   1138  HB2 LEU A  77      16.053  38.252  -1.118  1.00 86.57           H  
ATOM   1139  HB3 LEU A  77      15.416  39.713  -1.864  1.00 86.57           H  
ATOM   1140  O   LEU A  77      18.912  41.125  -2.459  1.00 86.57           O  
ATOM   1141  CG  LEU A  77      16.721  38.564  -3.134  1.00 86.57           C  
ATOM   1142  HG  LEU A  77      16.797  39.388  -3.843  1.00 86.57           H  
ATOM   1143  CD1 LEU A  77      18.058  37.834  -3.079  1.00 86.57           C  
ATOM   1144 HD11 LEU A  77      18.874  38.541  -2.926  1.00 86.57           H  
ATOM   1145 HD12 LEU A  77      18.225  37.329  -4.030  1.00 86.57           H  
ATOM   1146 HD13 LEU A  77      18.047  37.112  -2.262  1.00 86.57           H  
ATOM   1147  CD2 LEU A  77      15.666  37.576  -3.632  1.00 86.57           C  
ATOM   1148 HD21 LEU A  77      15.525  36.780  -2.901  1.00 86.57           H  
ATOM   1149 HD22 LEU A  77      15.979  37.124  -4.573  1.00 86.57           H  
ATOM   1150 HD23 LEU A  77      14.716  38.091  -3.782  1.00 86.57           H  
ATOM   1151  N   ALA A  78      17.137  42.266  -1.727  1.00 85.74           N  
ATOM   1152  H   ALA A  78      16.272  42.238  -1.207  1.00 85.74           H  
ATOM   1153  CA  ALA A  78      17.517  43.520  -2.374  1.00 85.74           C  
ATOM   1154  HA  ALA A  78      17.673  43.327  -3.436  1.00 85.74           H  
ATOM   1155  C   ALA A  78      18.820  44.115  -1.816  1.00 85.74           C  
ATOM   1156  CB  ALA A  78      16.354  44.499  -2.232  1.00 85.74           C  
ATOM   1157  HB1 ALA A  78      16.588  45.428  -2.754  1.00 85.74           H  
ATOM   1158  HB2 ALA A  78      16.170  44.718  -1.180  1.00 85.74           H  
ATOM   1159  HB3 ALA A  78      15.460  44.048  -2.662  1.00 85.74           H  
ATOM   1160  O   ALA A  78      19.681  44.529  -2.599  1.00 85.74           O  
ATOM   1161  N   VAL A  79      18.996  44.111  -0.486  1.00 81.95           N  
ATOM   1162  H   VAL A  79      18.238  43.784   0.096  1.00 81.95           H  
ATOM   1163  CA  VAL A  79      20.247  44.536   0.171  1.00 81.95           C  
ATOM   1164  HA  VAL A  79      20.451  45.576  -0.083  1.00 81.95           H  
ATOM   1165  C   VAL A  79      21.413  43.703  -0.352  1.00 81.95           C  
ATOM   1166  CB  VAL A  79      20.143  44.425   1.707  1.00 81.95           C  
ATOM   1167  HB  VAL A  79      19.769  43.436   1.971  1.00 81.95           H  
ATOM   1168  O   VAL A  79      22.430  44.258  -0.776  1.00 81.95           O  
ATOM   1169  CG1 VAL A  79      21.492  44.634   2.410  1.00 81.95           C  
ATOM   1170 HG11 VAL A  79      21.348  44.643   3.491  1.00 81.95           H  
ATOM   1171 HG12 VAL A  79      22.183  43.824   2.176  1.00 81.95           H  
ATOM   1172 HG13 VAL A  79      21.933  45.583   2.104  1.00 81.95           H  
ATOM   1173  CG2 VAL A  79      19.173  45.479   2.251  1.00 81.95           C  
ATOM   1174 HG21 VAL A  79      19.550  46.483   2.053  1.00 81.95           H  
ATOM   1175 HG22 VAL A  79      18.193  45.382   1.782  1.00 81.95           H  
ATOM   1176 HG23 VAL A  79      19.052  45.353   3.327  1.00 81.95           H  
ATOM   1177  N   ARG A  80      21.231  42.379  -0.435  1.00 82.90           N  
ATOM   1178  H   ARG A  80      20.378  41.983  -0.065  1.00 82.90           H  
ATOM   1179  CA  ARG A  80      22.270  41.484  -0.942  1.00 82.90           C  
ATOM   1180  HA  ARG A  80      23.149  41.652  -0.320  1.00 82.90           H  
ATOM   1181  C   ARG A  80      22.680  41.798  -2.380  1.00 82.90           C  
ATOM   1182  CB  ARG A  80      21.803  40.027  -0.811  1.00 82.90           C  
ATOM   1183  HB2 ARG A  80      21.576  39.816   0.234  1.00 82.90           H  
ATOM   1184  HB3 ARG A  80      20.896  39.867  -1.393  1.00 82.90           H  
ATOM   1185  O   ARG A  80      23.869  41.837  -2.693  1.00 82.90           O  
ATOM   1186  CG  ARG A  80      22.880  39.053  -1.304  1.00 82.90           C  
ATOM   1187  HG2 ARG A  80      23.063  39.192  -2.370  1.00 82.90           H  
ATOM   1188  HG3 ARG A  80      22.523  38.032  -1.172  1.00 82.90           H  
ATOM   1189  CD  ARG A  80      24.181  39.275  -0.526  1.00 82.90           C  
ATOM   1190  HD2 ARG A  80      24.589  40.254  -0.775  1.00 82.90           H  
ATOM   1191  HD3 ARG A  80      23.971  39.254   0.543  1.00 82.90           H  
ATOM   1192  NE  ARG A  80      25.192  38.269  -0.848  1.00 82.90           N  
ATOM   1193  HE  ARG A  80      24.860  37.380  -1.193  1.00 82.90           H  
ATOM   1194  NH1 ARG A  80      26.938  39.407   0.137  1.00 82.90           N  
ATOM   1195 HH11 ARG A  80      27.900  39.453   0.440  1.00 82.90           H  
ATOM   1196 HH12 ARG A  80      26.341  40.171   0.420  1.00 82.90           H  
ATOM   1197  NH2 ARG A  80      27.277  37.403  -0.810  1.00 82.90           N  
ATOM   1198 HH21 ARG A  80      26.910  36.559  -1.226  1.00 82.90           H  
ATOM   1199 HH22 ARG A  80      28.244  37.458  -0.523  1.00 82.90           H  
ATOM   1200  CZ  ARG A  80      26.459  38.373  -0.508  1.00 82.90           C  
ATOM   1201  N   LEU A  81      21.715  42.041  -3.263  1.00 83.25           N  
ATOM   1202  H   LEU A  81      20.757  41.962  -2.953  1.00 83.25           H  
ATOM   1203  CA  LEU A  81      22.005  42.436  -4.644  1.00 83.25           C  
ATOM   1204  HA  LEU A  81      22.663  41.693  -5.096  1.00 83.25           H  
ATOM   1205  C   LEU A  81      22.759  43.777  -4.706  1.00 83.25           C  
ATOM   1206  CB  LEU A  81      20.693  42.500  -5.441  1.00 83.25           C  
ATOM   1207  HB2 LEU A  81      20.009  43.174  -4.925  1.00 83.25           H  
ATOM   1208  HB3 LEU A  81      20.903  42.926  -6.422  1.00 83.25           H  
ATOM   1209  O   LEU A  81      23.626  43.962  -5.562  1.00 83.25           O  
ATOM   1210  CG  LEU A  81      19.996  41.141  -5.643  1.00 83.25           C  
ATOM   1211  HG  LEU A  81      19.876  40.633  -4.686  1.00 83.25           H  
ATOM   1212  CD1 LEU A  81      18.614  41.372  -6.250  1.00 83.25           C  
ATOM   1213 HD11 LEU A  81      18.699  41.855  -7.224  1.00 83.25           H  
ATOM   1214 HD12 LEU A  81      18.023  41.996  -5.581  1.00 83.25           H  
ATOM   1215 HD13 LEU A  81      18.105  40.414  -6.361  1.00 83.25           H  
ATOM   1216  CD2 LEU A  81      20.778  40.214  -6.570  1.00 83.25           C  
ATOM   1217 HD21 LEU A  81      20.904  40.671  -7.551  1.00 83.25           H  
ATOM   1218 HD22 LEU A  81      20.228  39.279  -6.680  1.00 83.25           H  
ATOM   1219 HD23 LEU A  81      21.753  39.985  -6.140  1.00 83.25           H  
ATOM   1220  N   GLY A  82      22.466  44.704  -3.790  1.00 78.46           N  
ATOM   1221  H   GLY A  82      21.746  44.492  -3.113  1.00 78.46           H  
ATOM   1222  CA  GLY A  82      23.146  45.996  -3.685  1.00 78.46           C  
ATOM   1223  HA2 GLY A  82      23.057  46.532  -4.630  1.00 78.46           H  
ATOM   1224  HA3 GLY A  82      22.662  46.575  -2.899  1.00 78.46           H  
ATOM   1225  C   GLY A  82      24.629  45.870  -3.335  1.00 78.46           C  
ATOM   1226  O   GLY A  82      25.463  46.541  -3.951  1.00 78.46           O  
ATOM   1227  N   GLU A  83      24.965  44.979  -2.401  1.00 77.58           N  
ATOM   1228  H   GLU A  83      24.221  44.499  -1.914  1.00 77.58           H  
ATOM   1229  CA  GLU A  83      26.348  44.676  -2.008  1.00 77.58           C  
ATOM   1230  HA  GLU A  83      26.839  45.584  -1.657  1.00 77.58           H  
ATOM   1231  C   GLU A  83      27.173  44.112  -3.172  1.00 77.58           C  
ATOM   1232  CB  GLU A  83      26.355  43.642  -0.878  1.00 77.58           C  
ATOM   1233  HB2 GLU A  83      25.797  42.766  -1.208  1.00 77.58           H  
ATOM   1234  HB3 GLU A  83      27.385  43.338  -0.694  1.00 77.58           H  
ATOM   1235  O   GLU A  83      28.314  44.532  -3.394  1.00 77.58           O  
ATOM   1236  CG  GLU A  83      25.771  44.158   0.441  1.00 77.58           C  
ATOM   1237  HG2 GLU A  83      26.389  44.986   0.788  1.00 77.58           H  
ATOM   1238  HG3 GLU A  83      24.762  44.538   0.275  1.00 77.58           H  
ATOM   1239  CD  GLU A  83      25.725  43.058   1.513  1.00 77.58           C  
ATOM   1240  OE1 GLU A  83      25.561  43.436   2.691  1.00 77.58           O  
ATOM   1241  OE2 GLU A  83      25.882  41.855   1.159  1.00 77.58           O  
ATOM   1242  N   LEU A  84      26.577  43.198  -3.945  1.00 74.80           N  
ATOM   1243  H   LEU A  84      25.648  42.896  -3.687  1.00 74.80           H  
ATOM   1244  CA  LEU A  84      27.225  42.563  -5.096  1.00 74.80           C  
ATOM   1245  HA  LEU A  84      28.166  42.120  -4.772  1.00 74.80           H  
ATOM   1246  C   LEU A  84      27.594  43.587  -6.182  1.00 74.80           C  
ATOM   1247  CB  LEU A  84      26.305  41.455  -5.640  1.00 74.80           C  
ATOM   1248  HB2 LEU A  84      25.311  41.875  -5.792  1.00 74.80           H  
ATOM   1249  HB3 LEU A  84      26.682  41.134  -6.611  1.00 74.80           H  
ATOM   1250  O   LEU A  84      28.681  43.528  -6.746  1.00 74.80           O  
ATOM   1251  CG  LEU A  84      26.198  40.216  -4.728  1.00 74.80           C  
ATOM   1252  HG  LEU A  84      25.982  40.525  -3.705  1.00 74.80           H  
ATOM   1253  CD1 LEU A  84      25.067  39.305  -5.206  1.00 74.80           C  
ATOM   1254 HD11 LEU A  84      25.263  38.968  -6.224  1.00 74.80           H  
ATOM   1255 HD12 LEU A  84      24.986  38.440  -4.548  1.00 74.80           H  
ATOM   1256 HD13 LEU A  84      24.124  39.850  -5.178  1.00 74.80           H  
ATOM   1257  CD2 LEU A  84      27.490  39.394  -4.730  1.00 74.80           C  
ATOM   1258 HD21 LEU A  84      27.736  39.088  -5.747  1.00 74.80           H  
ATOM   1259 HD22 LEU A  84      27.363  38.507  -4.109  1.00 74.80           H  
ATOM   1260 HD23 LEU A  84      28.313  39.983  -4.326  1.00 74.80           H  
ATOM   1261  N   PHE A  85      26.756  44.601  -6.412  1.00 67.59           N  
ATOM   1262  H   PHE A  85      25.865  44.598  -5.936  1.00 67.59           H  
ATOM   1263  CA  PHE A  85      27.080  45.688  -7.345  1.00 67.59           C  
ATOM   1264  HA  PHE A  85      27.416  45.248  -8.284  1.00 67.59           H  
ATOM   1265  C   PHE A  85      28.212  46.615  -6.870  1.00 67.59           C  
ATOM   1266  CB  PHE A  85      25.820  46.528  -7.606  1.00 67.59           C  
ATOM   1267  HB2 PHE A  85      25.175  46.513  -6.727  1.00 67.59           H  
ATOM   1268  HB3 PHE A  85      26.111  47.566  -7.766  1.00 67.59           H  
ATOM   1269  O   PHE A  85      28.848  47.278  -7.690  1.00 67.59           O  
ATOM   1270  CG  PHE A  85      25.041  46.106  -8.829  1.00 67.59           C  
ATOM   1271  CD1 PHE A  85      25.579  46.343 -10.108  1.00 67.59           C  
ATOM   1272  HD1 PHE A  85      26.566  46.768 -10.210  1.00 67.59           H  
ATOM   1273  CD2 PHE A  85      23.788  45.482  -8.699  1.00 67.59           C  
ATOM   1274  HD2 PHE A  85      23.386  45.266  -7.720  1.00 67.59           H  
ATOM   1275  CE1 PHE A  85      24.863  45.958 -11.255  1.00 67.59           C  
ATOM   1276  HE1 PHE A  85      25.308  46.067 -12.233  1.00 67.59           H  
ATOM   1277  CE2 PHE A  85      23.070  45.103  -9.845  1.00 67.59           C  
ATOM   1278  HE2 PHE A  85      22.125  44.591  -9.740  1.00 67.59           H  
ATOM   1279  CZ  PHE A  85      23.606  45.344 -11.122  1.00 67.59           C  
ATOM   1280  HZ  PHE A  85      23.078  45.006 -12.002  1.00 67.59           H  
ATOM   1281  N   GLY A  86      28.423  46.759  -5.559  1.00 56.91           N  
ATOM   1282  H   GLY A  86      27.897  46.177  -4.923  1.00 56.91           H  
ATOM   1283  CA  GLY A  86      29.412  47.693  -5.009  1.00 56.91           C  
ATOM   1284  HA2 GLY A  86      29.324  48.658  -5.509  1.00 56.91           H  
ATOM   1285  HA3 GLY A  86      29.202  47.827  -3.948  1.00 56.91           H  
ATOM   1286  C   GLY A  86      30.860  47.214  -5.139  1.00 56.91           C  
ATOM   1287  O   GLY A  86      31.776  48.035  -5.215  1.00 56.91           O  
ATOM   1288  N   THR A  87      31.073  45.899  -5.166  1.00 49.54           N  
ATOM   1289  H   THR A  87      30.278  45.276  -5.175  1.00 49.54           H  
ATOM   1290  CA  THR A  87      32.408  45.288  -5.155  1.00 49.54           C  
ATOM   1291  HA  THR A  87      33.057  45.904  -4.533  1.00 49.54           H  
ATOM   1292  C   THR A  87      33.076  45.274  -6.530  1.00 49.54           C  
ATOM   1293  CB  THR A  87      32.380  43.879  -4.530  1.00 49.54           C  
ATOM   1294  HB  THR A  87      33.117  43.249  -5.028  1.00 49.54           H  
ATOM   1295  O   THR A  87      34.270  45.558  -6.604  1.00 49.54           O  
ATOM   1296  CG2 THR A  87      32.720  43.926  -3.041  1.00 49.54           C  
ATOM   1297 HG21 THR A  87      32.666  42.920  -2.627  1.00 49.54           H  
ATOM   1298 HG22 THR A  87      33.734  44.304  -2.909  1.00 49.54           H  
ATOM   1299 HG23 THR A  87      32.017  44.572  -2.515  1.00 49.54           H  
ATOM   1300  OG1 THR A  87      31.112  43.270  -4.631  1.00 49.54           O  
ATOM   1301  HG1 THR A  87      30.514  43.636  -3.974  1.00 49.54           H  
ATOM   1302  N   GLU A  88      32.343  45.046  -7.624  1.00 40.65           N  
ATOM   1303  H   GLU A  88      31.381  44.758  -7.517  1.00 40.65           H  
ATOM   1304  CA  GLU A  88      32.947  44.953  -8.967  1.00 40.65           C  
ATOM   1305  HA  GLU A  88      33.759  44.226  -8.937  1.00 40.65           H  
ATOM   1306  C   GLU A  88      33.582  46.264  -9.470  1.00 40.65           C  
ATOM   1307  CB  GLU A  88      31.911  44.456  -9.988  1.00 40.65           C  
ATOM   1308  HB2 GLU A  88      32.253  44.728 -10.986  1.00 40.65           H  
ATOM   1309  HB3 GLU A  88      30.957  44.952  -9.807  1.00 40.65           H  
ATOM   1310  O   GLU A  88      34.635  46.236 -10.102  1.00 40.65           O  
ATOM   1311  CG  GLU A  88      31.739  42.930  -9.953  1.00 40.65           C  
ATOM   1312  HG2 GLU A  88      32.724  42.469 -10.029  1.00 40.65           H  
ATOM   1313  HG3 GLU A  88      31.304  42.644  -8.995  1.00 40.65           H  
ATOM   1314  CD  GLU A  88      30.847  42.420 -11.098  1.00 40.65           C  
ATOM   1315  OE1 GLU A  88      31.089  41.279 -11.553  1.00 40.65           O  
ATOM   1316  OE2 GLU A  88      29.936  43.175 -11.511  1.00 40.65           O  
ATOM   1317  N   VAL A  89      33.009  47.435  -9.169  1.00 35.68           N  
ATOM   1318  H   VAL A  89      32.147  47.412  -8.643  1.00 35.68           H  
ATOM   1319  CA  VAL A  89      33.469  48.707  -9.774  1.00 35.68           C  
ATOM   1320  HA  VAL A  89      33.584  48.542 -10.845  1.00 35.68           H  
ATOM   1321  C   VAL A  89      34.846  49.164  -9.265  1.00 35.68           C  
ATOM   1322  CB  VAL A  89      32.416  49.821  -9.584  1.00 35.68           C  
ATOM   1323  HB  VAL A  89      32.287  50.008  -8.518  1.00 35.68           H  
ATOM   1324  O   VAL A  89      35.545  49.900  -9.956  1.00 35.68           O  
ATOM   1325  CG1 VAL A  89      32.805  51.146 -10.261  1.00 35.68           C  
ATOM   1326 HG11 VAL A  89      33.667  51.589  -9.763  1.00 35.68           H  
ATOM   1327 HG12 VAL A  89      33.052  50.968 -11.307  1.00 35.68           H  
ATOM   1328 HG13 VAL A  89      31.982  51.858 -10.200  1.00 35.68           H  
ATOM   1329  CG2 VAL A  89      31.057  49.409 -10.168  1.00 35.68           C  
ATOM   1330 HG21 VAL A  89      31.165  49.169 -11.226  1.00 35.68           H  
ATOM   1331 HG22 VAL A  89      30.666  48.535  -9.648  1.00 35.68           H  
ATOM   1332 HG23 VAL A  89      30.335  50.218 -10.053  1.00 35.68           H  
ATOM   1333  N   ARG A  90      35.270  48.761  -8.059  1.00 33.20           N  
ATOM   1334  H   ARG A  90      34.721  48.064  -7.577  1.00 33.20           H  
ATOM   1335  CA  ARG A  90      36.548  49.224  -7.477  1.00 33.20           C  
ATOM   1336  HA  ARG A  90      36.699  50.271  -7.743  1.00 33.20           H  
ATOM   1337  C   ARG A  90      37.791  48.525  -8.040  1.00 33.20           C  
ATOM   1338  CB  ARG A  90      36.516  49.094  -5.944  1.00 33.20           C  
ATOM   1339  HB2 ARG A  90      36.002  48.175  -5.664  1.00 33.20           H  
ATOM   1340  HB3 ARG A  90      37.538  49.027  -5.570  1.00 33.20           H  
ATOM   1341  O   ARG A  90      38.894  48.967  -7.728  1.00 33.20           O  
ATOM   1342  CG  ARG A  90      35.855  50.298  -5.266  1.00 33.20           C  
ATOM   1343  HG2 ARG A  90      36.362  51.211  -5.579  1.00 33.20           H  
ATOM   1344  HG3 ARG A  90      34.804  50.350  -5.550  1.00 33.20           H  
ATOM   1345  CD  ARG A  90      35.978  50.144  -3.746  1.00 33.20           C  
ATOM   1346  HD2 ARG A  90      37.028  49.991  -3.495  1.00 33.20           H  
ATOM   1347  HD3 ARG A  90      35.414  49.261  -3.445  1.00 33.20           H  
ATOM   1348  NE  ARG A  90      35.477  51.329  -3.025  1.00 33.20           N  
ATOM   1349  HE  ARG A  90      35.160  52.101  -3.594  1.00 33.20           H  
ATOM   1350  NH1 ARG A  90      35.767  50.501  -0.904  1.00 33.20           N  
ATOM   1351 HH11 ARG A  90      36.098  49.636  -1.305  1.00 33.20           H  
ATOM   1352 HH12 ARG A  90      35.677  50.592   0.098  1.00 33.20           H  
ATOM   1353  NH2 ARG A  90      34.933  52.552  -1.180  1.00 33.20           N  
ATOM   1354 HH21 ARG A  90      34.618  53.306  -1.773  1.00 33.20           H  
ATOM   1355 HH22 ARG A  90      34.858  52.629  -0.175  1.00 33.20           H  
ATOM   1356  CZ  ARG A  90      35.396  51.456  -1.712  1.00 33.20           C  
ATOM   1357  N   GLY A  91      37.632  47.433  -8.787  1.00 33.42           N  
ATOM   1358  H   GLY A  91      36.695  47.161  -9.049  1.00 33.42           H  
ATOM   1359  CA  GLY A  91      38.719  46.486  -9.052  1.00 33.42           C  
ATOM   1360  HA2 GLY A  91      38.306  45.637  -9.597  1.00 33.42           H  
ATOM   1361  HA3 GLY A  91      39.113  46.119  -8.104  1.00 33.42           H  
ATOM   1362  C   GLY A  91      39.890  47.030  -9.872  1.00 33.42           C  
ATOM   1363  O   GLY A  91      41.037  46.735  -9.545  1.00 33.42           O  
ATOM   1364  N   GLU A  92      39.645  47.837 -10.907  1.00 33.36           N  
ATOM   1365  H   GLU A  92      38.689  48.056 -11.149  1.00 33.36           H  
ATOM   1366  CA  GLU A  92      40.719  48.371 -11.761  1.00 33.36           C  
ATOM   1367  HA  GLU A  92      41.496  47.612 -11.847  1.00 33.36           H  
ATOM   1368  C   GLU A  92      41.413  49.581 -11.113  1.00 33.36           C  
ATOM   1369  CB  GLU A  92      40.228  48.649 -13.193  1.00 33.36           C  
ATOM   1370  HB2 GLU A  92      40.992  49.225 -13.715  1.00 33.36           H  
ATOM   1371  HB3 GLU A  92      39.311  49.235 -13.153  1.00 33.36           H  
ATOM   1372  O   GLU A  92      41.507  50.667 -11.682  1.00 33.36           O  
ATOM   1373  CG  GLU A  92      40.003  47.361 -14.000  1.00 33.36           C  
ATOM   1374  HG2 GLU A  92      39.179  46.803 -13.554  1.00 33.36           H  
ATOM   1375  HG3 GLU A  92      40.902  46.748 -13.933  1.00 33.36           H  
ATOM   1376  CD  GLU A  92      39.692  47.638 -15.482  1.00 33.36           C  
ATOM   1377  OE1 GLU A  92      39.862  46.696 -16.289  1.00 33.36           O  
ATOM   1378  OE2 GLU A  92      39.294  48.781 -15.809  1.00 33.36           O  
ATOM   1379  N   ALA A  93      41.903  49.414  -9.883  1.00 34.88           N  
ATOM   1380  H   ALA A  93      41.796  48.506  -9.454  1.00 34.88           H  
ATOM   1381  CA  ALA A  93      42.831  50.364  -9.294  1.00 34.88           C  
ATOM   1382  HA  ALA A  93      42.373  51.352  -9.339  1.00 34.88           H  
ATOM   1383  C   ALA A  93      44.141  50.330 -10.113  1.00 34.88           C  
ATOM   1384  CB  ALA A  93      43.042  50.032  -7.815  1.00 34.88           C  
ATOM   1385  HB1 ALA A  93      42.086  50.067  -7.292  1.00 34.88           H  
ATOM   1386  HB2 ALA A  93      43.466  49.032  -7.719  1.00 34.88           H  
ATOM   1387  HB3 ALA A  93      43.726  50.755  -7.371  1.00 34.88           H  
ATOM   1388  O   ALA A  93      44.769  49.269 -10.206  1.00 34.88           O  
ATOM   1389  N   PRO A  94      44.570  51.451 -10.724  1.00 35.72           N  
ATOM   1390  CA  PRO A  94      45.783  51.483 -11.532  1.00 35.72           C  
ATOM   1391  HA  PRO A  94      45.652  50.799 -12.370  1.00 35.72           H  
ATOM   1392  C   PRO A  94      47.005  51.066 -10.705  1.00 35.72           C  
ATOM   1393  CB  PRO A  94      45.912  52.915 -12.062  1.00 35.72           C  
ATOM   1394  HB2 PRO A  94      46.244  52.928 -13.100  1.00 35.72           H  
ATOM   1395  HB3 PRO A  94      46.603  53.484 -11.439  1.00 35.72           H  
ATOM   1396  O   PRO A  94      47.138  51.435  -9.538  1.00 35.72           O  
ATOM   1397  CG  PRO A  94      44.509  53.499 -11.916  1.00 35.72           C  
ATOM   1398  HG2 PRO A  94      44.536  54.575 -11.739  1.00 35.72           H  
ATOM   1399  HG3 PRO A  94      43.925  53.273 -12.808  1.00 35.72           H  
ATOM   1400  CD  PRO A  94      43.922  52.750 -10.727  1.00 35.72           C  
ATOM   1401  HD2 PRO A  94      44.165  53.273  -9.801  1.00 35.72           H  
ATOM   1402  HD3 PRO A  94      42.842  52.676 -10.851  1.00 35.72           H  
ATOM   1403  N   SER A  95      47.903  50.298 -11.322  1.00 38.85           N  
ATOM   1404  H   SER A  95      47.703  50.027 -12.275  1.00 38.85           H  
ATOM   1405  CA  SER A  95      49.109  49.758 -10.683  1.00 38.85           C  
ATOM   1406  HA  SER A  95      48.799  49.056  -9.909  1.00 38.85           H  
ATOM   1407  C   SER A  95      49.974  50.848 -10.034  1.00 38.85           C  
ATOM   1408  CB  SER A  95      49.923  48.994 -11.732  1.00 38.85           C  
ATOM   1409  HB2 SER A  95      49.399  48.074 -11.993  1.00 38.85           H  
ATOM   1410  HB3 SER A  95      50.013  49.611 -12.626  1.00 38.85           H  
ATOM   1411  O   SER A  95      50.264  51.877 -10.645  1.00 38.85           O  
ATOM   1412  OG  SER A  95      51.227  48.689 -11.274  1.00 38.85           O  
ATOM   1413  HG  SER A  95      51.664  48.173 -11.956  1.00 38.85           H  
ATOM   1414  N   ALA A  96      50.458  50.576  -8.818  1.00 45.19           N  
ATOM   1415  H   ALA A  96      50.161  49.717  -8.377  1.00 45.19           H  
ATOM   1416  CA  ALA A  96      51.340  51.463  -8.056  1.00 45.19           C  
ATOM   1417  HA  ALA A  96      50.811  52.396  -7.860  1.00 45.19           H  
ATOM   1418  C   ALA A  96      52.649  51.819  -8.792  1.00 45.19           C  
ATOM   1419  CB  ALA A  96      51.646  50.772  -6.720  1.00 45.19           C  
ATOM   1420  HB1 ALA A  96      50.718  50.575  -6.183  1.00 45.19           H  
ATOM   1421  HB2 ALA A  96      52.273  51.423  -6.111  1.00 45.19           H  
ATOM   1422  HB3 ALA A  96      52.172  49.833  -6.893  1.00 45.19           H  
ATOM   1423  O   ALA A  96      53.198  52.898  -8.575  1.00 45.19           O  
ATOM   1424  N   LEU A  97      53.141  50.930  -9.667  1.00 50.02           N  
ATOM   1425  H   LEU A  97      52.593  50.101  -9.853  1.00 50.02           H  
ATOM   1426  CA  LEU A  97      54.419  51.092 -10.371  1.00 50.02           C  
ATOM   1427  HA  LEU A  97      55.205  51.284  -9.641  1.00 50.02           H  
ATOM   1428  C   LEU A  97      54.422  52.296 -11.322  1.00 50.02           C  
ATOM   1429  CB  LEU A  97      54.747  49.798 -11.142  1.00 50.02           C  
ATOM   1430  HB2 LEU A  97      53.860  49.490 -11.696  1.00 50.02           H  
ATOM   1431  HB3 LEU A  97      55.526  50.011 -11.874  1.00 50.02           H  
ATOM   1432  O   LEU A  97      55.403  53.028 -11.360  1.00 50.02           O  
ATOM   1433  CG  LEU A  97      55.230  48.640 -10.250  1.00 50.02           C  
ATOM   1434  HG  LEU A  97      54.586  48.559  -9.374  1.00 50.02           H  
ATOM   1435  CD1 LEU A  97      55.157  47.320 -11.018  1.00 50.02           C  
ATOM   1436 HD11 LEU A  97      55.781  47.375 -11.910  1.00 50.02           H  
ATOM   1437 HD12 LEU A  97      55.506  46.504 -10.384  1.00 50.02           H  
ATOM   1438 HD13 LEU A  97      54.126  47.119 -11.310  1.00 50.02           H  
ATOM   1439  CD2 LEU A  97      56.677  48.845  -9.792  1.00 50.02           C  
ATOM   1440 HD21 LEU A  97      57.334  48.930 -10.658  1.00 50.02           H  
ATOM   1441 HD22 LEU A  97      56.759  49.756  -9.199  1.00 50.02           H  
ATOM   1442 HD23 LEU A  97      56.995  48.001  -9.180  1.00 50.02           H  
ATOM   1443  N   ALA A  98      53.316  52.558 -12.026  1.00 47.90           N  
ATOM   1444  H   ALA A  98      52.500  51.979 -11.887  1.00 47.90           H  
ATOM   1445  CA  ALA A  98      53.246  53.642 -13.012  1.00 47.90           C  
ATOM   1446  HA  ALA A  98      54.059  53.518 -13.727  1.00 47.90           H  
ATOM   1447  C   ALA A  98      53.406  55.042 -12.384  1.00 47.90           C  
ATOM   1448  CB  ALA A  98      51.911  53.513 -13.756  1.00 47.90           C  
ATOM   1449  HB1 ALA A  98      51.847  54.291 -14.517  1.00 47.90           H  
ATOM   1450  HB2 ALA A  98      51.080  53.623 -13.060  1.00 47.90           H  
ATOM   1451  HB3 ALA A  98      51.853  52.540 -14.244  1.00 47.90           H  
ATOM   1452  O   ALA A  98      53.807  55.990 -13.057  1.00 47.90           O  
ATOM   1453  N   GLY A  99      53.113  55.182 -11.084  1.00 48.64           N  
ATOM   1454  H   GLY A  99      52.828  54.362 -10.568  1.00 48.64           H  
ATOM   1455  CA  GLY A  99      53.326  56.430 -10.351  1.00 48.64           C  
ATOM   1456  HA2 GLY A  99      52.869  57.254 -10.899  1.00 48.64           H  
ATOM   1457  HA3 GLY A  99      52.847  56.349  -9.376  1.00 48.64           H  
ATOM   1458  C   GLY A  99      54.805  56.768 -10.124  1.00 48.64           C  
ATOM   1459  O   GLY A  99      55.139  57.947 -10.019  1.00 48.64           O  
ATOM   1460  N   LEU A 100      55.688  55.761 -10.069  1.00 55.91           N  
ATOM   1461  H   LEU A 100      55.368  54.826 -10.273  1.00 55.91           H  
ATOM   1462  CA  LEU A 100      57.132  55.954  -9.881  1.00 55.91           C  
ATOM   1463  HA  LEU A 100      57.290  56.684  -9.087  1.00 55.91           H  
ATOM   1464  C   LEU A 100      57.799  56.547 -11.132  1.00 55.91           C  
ATOM   1465  CB  LEU A 100      57.784  54.618  -9.461  1.00 55.91           C  
ATOM   1466  HB2 LEU A 100      57.248  53.791  -9.926  1.00 55.91           H  
ATOM   1467  HB3 LEU A 100      58.802  54.576  -9.850  1.00 55.91           H  
ATOM   1468  O   LEU A 100      58.582  57.486 -10.998  1.00 55.91           O  
ATOM   1469  CG  LEU A 100      57.828  54.421  -7.936  1.00 55.91           C  
ATOM   1470  HG  LEU A 100      56.969  54.912  -7.477  1.00 55.91           H  
ATOM   1471  CD1 LEU A 100      57.776  52.939  -7.561  1.00 55.91           C  
ATOM   1472 HD11 LEU A 100      58.609  52.412  -8.025  1.00 55.91           H  
ATOM   1473 HD12 LEU A 100      56.839  52.512  -7.920  1.00 55.91           H  
ATOM   1474 HD13 LEU A 100      57.825  52.827  -6.478  1.00 55.91           H  
ATOM   1475  CD2 LEU A 100      59.115  55.017  -7.356  1.00 55.91           C  
ATOM   1476 HD21 LEU A 100      59.176  56.073  -7.618  1.00 55.91           H  
ATOM   1477 HD22 LEU A 100      59.114  54.917  -6.271  1.00 55.91           H  
ATOM   1478 HD23 LEU A 100      59.982  54.503  -7.769  1.00 55.91           H  
ATOM   1479  N   ASP A 101      57.439  56.074 -12.329  1.00 55.45           N  
ATOM   1480  H   ASP A 101      56.869  55.242 -12.360  1.00 55.45           H  
ATOM   1481  CA  ASP A 101      58.056  56.507 -13.597  1.00 55.45           C  
ATOM   1482  HA  ASP A 101      59.126  56.300 -13.567  1.00 55.45           H  
ATOM   1483  C   ASP A 101      57.866  58.013 -13.860  1.00 55.45           C  
ATOM   1484  CB  ASP A 101      57.439  55.724 -14.771  1.00 55.45           C  
ATOM   1485  HB2 ASP A 101      56.365  55.914 -14.791  1.00 55.45           H  
ATOM   1486  HB3 ASP A 101      57.859  56.109 -15.700  1.00 55.45           H  
ATOM   1487  O   ASP A 101      58.777  58.713 -14.306  1.00 55.45           O  
ATOM   1488  CG  ASP A 101      57.671  54.208 -14.744  1.00 55.45           C  
ATOM   1489  OD1 ASP A 101      58.592  53.750 -14.035  1.00 55.45           O  
ATOM   1490  OD2 ASP A 101      56.888  53.508 -15.428  1.00 55.45           O  
ATOM   1491  N   ALA A 102      56.679  58.548 -13.550  1.00 54.45           N  
ATOM   1492  H   ALA A 102      55.966  57.932 -13.186  1.00 54.45           H  
ATOM   1493  CA  ALA A 102      56.371  59.964 -13.763  1.00 54.45           C  
ATOM   1494  HA  ALA A 102      56.576  60.209 -14.805  1.00 54.45           H  
ATOM   1495  C   ALA A 102      57.239  60.890 -12.894  1.00 54.45           C  
ATOM   1496  CB  ALA A 102      54.880  60.184 -13.489  1.00 54.45           C  
ATOM   1497  HB1 ALA A 102      54.288  59.550 -14.148  1.00 54.45           H  
ATOM   1498  HB2 ALA A 102      54.651  59.935 -12.453  1.00 54.45           H  
ATOM   1499  HB3 ALA A 102      54.625  61.228 -13.674  1.00 54.45           H  
ATOM   1500  O   ALA A 102      57.626  61.975 -13.336  1.00 54.45           O  
ATOM   1501  N   LEU A 103      57.571  60.451 -11.674  1.00 55.38           N  
ATOM   1502  H   LEU A 103      57.289  59.519 -11.409  1.00 55.38           H  
ATOM   1503  CA  LEU A 103      58.487  61.174 -10.795  1.00 55.38           C  
ATOM   1504  HA  LEU A 103      58.112  62.190 -10.664  1.00 55.38           H  
ATOM   1505  C   LEU A 103      59.881  61.263 -11.431  1.00 55.38           C  
ATOM   1506  CB  LEU A 103      58.542  60.457  -9.432  1.00 55.38           C  
ATOM   1507  HB2 LEU A 103      57.532  60.202  -9.111  1.00 55.38           H  
ATOM   1508  HB3 LEU A 103      59.092  59.525  -9.562  1.00 55.38           H  
ATOM   1509  O   LEU A 103      60.515  62.314 -11.365  1.00 55.38           O  
ATOM   1510  CG  LEU A 103      59.229  61.280  -8.328  1.00 55.38           C  
ATOM   1511  HG  LEU A 103      60.140  61.739  -8.713  1.00 55.38           H  
ATOM   1512  CD1 LEU A 103      58.304  62.378  -7.793  1.00 55.38           C  
ATOM   1513 HD11 LEU A 103      58.078  63.087  -8.589  1.00 55.38           H  
ATOM   1514 HD12 LEU A 103      58.800  62.913  -6.983  1.00 55.38           H  
ATOM   1515 HD13 LEU A 103      57.376  61.939  -7.427  1.00 55.38           H  
ATOM   1516  CD2 LEU A 103      59.619  60.373  -7.160  1.00 55.38           C  
ATOM   1517 HD21 LEU A 103      60.112  60.960  -6.385  1.00 55.38           H  
ATOM   1518 HD22 LEU A 103      60.311  59.610  -7.514  1.00 55.38           H  
ATOM   1519 HD23 LEU A 103      58.732  59.889  -6.751  1.00 55.38           H  
ATOM   1520  N   GLU A 104      60.324  60.185 -12.083  1.00 59.86           N  
ATOM   1521  H   GLU A 104      59.724  59.374 -12.133  1.00 59.86           H  
ATOM   1522  CA  GLU A 104      61.639  60.077 -12.715  1.00 59.86           C  
ATOM   1523  HA  GLU A 104      62.387  60.296 -11.952  1.00 59.86           H  
ATOM   1524  C   GLU A 104      61.816  61.094 -13.856  1.00 59.86           C  
ATOM   1525  CB  GLU A 104      61.845  58.627 -13.197  1.00 59.86           C  
ATOM   1526  HB2 GLU A 104      61.508  58.536 -14.230  1.00 59.86           H  
ATOM   1527  HB3 GLU A 104      61.251  57.953 -12.580  1.00 59.86           H  
ATOM   1528  O   GLU A 104      62.839  61.773 -13.941  1.00 59.86           O  
ATOM   1529  CG  GLU A 104      63.311  58.187 -13.081  1.00 59.86           C  
ATOM   1530  HG2 GLU A 104      63.623  58.304 -12.043  1.00 59.86           H  
ATOM   1531  HG3 GLU A 104      63.926  58.850 -13.690  1.00 59.86           H  
ATOM   1532  CD  GLU A 104      63.547  56.732 -13.523  1.00 59.86           C  
ATOM   1533  OE1 GLU A 104      64.513  56.129 -12.999  1.00 59.86           O  
ATOM   1534  OE2 GLU A 104      62.817  56.256 -14.418  1.00 59.86           O  
ATOM   1535  N   ALA A 105      60.788  61.279 -14.692  1.00 55.91           N  
ATOM   1536  H   ALA A 105      59.986  60.675 -14.586  1.00 55.91           H  
ATOM   1537  CA  ALA A 105      60.832  62.217 -15.816  1.00 55.91           C  
ATOM   1538  HA  ALA A 105      61.750  62.037 -16.377  1.00 55.91           H  
ATOM   1539  C   ALA A 105      60.842  63.696 -15.391  1.00 55.91           C  
ATOM   1540  CB  ALA A 105      59.642  61.929 -16.734  1.00 55.91           C  
ATOM   1541  HB1 ALA A 105      58.709  62.102 -16.198  1.00 55.91           H  
ATOM   1542  HB2 ALA A 105      59.675  60.890 -17.064  1.00 55.91           H  
ATOM   1543  HB3 ALA A 105      59.683  62.582 -17.606  1.00 55.91           H  
ATOM   1544  O   ALA A 105      61.394  64.528 -16.109  1.00 55.91           O  
ATOM   1545  N   ALA A 106      60.244  64.031 -14.243  1.00 56.03           N  
ATOM   1546  H   ALA A 106      59.794  63.301 -13.711  1.00 56.03           H  
ATOM   1547  CA  ALA A 106      60.216  65.396 -13.713  1.00 56.03           C  
ATOM   1548  HA  ALA A 106      60.106  66.091 -14.545  1.00 56.03           H  
ATOM   1549  C   ALA A 106      61.515  65.786 -12.977  1.00 56.03           C  
ATOM   1550  CB  ALA A 106      58.981  65.539 -12.817  1.00 56.03           C  
ATOM   1551  HB1 ALA A 106      58.908  66.564 -12.454  1.00 56.03           H  
ATOM   1552  HB2 ALA A 106      58.082  65.296 -13.385  1.00 56.03           H  
ATOM   1553  HB3 ALA A 106      59.060  64.861 -11.967  1.00 56.03           H  
ATOM   1554  O   ALA A 106      61.761  66.972 -12.753  1.00 56.03           O  
ATOM   1555  N   LEU A 107      62.376  64.811 -12.646  1.00 59.14           N  
ATOM   1556  H   LEU A 107      62.109  63.859 -12.852  1.00 59.14           H  
ATOM   1557  CA  LEU A 107      63.675  65.032 -11.993  1.00 59.14           C  
ATOM   1558  HA  LEU A 107      63.485  65.374 -10.976  1.00 59.14           H  
ATOM   1559  C   LEU A 107      64.569  66.104 -12.650  1.00 59.14           C  
ATOM   1560  CB  LEU A 107      64.489  63.721 -11.942  1.00 59.14           C  
ATOM   1561  HB2 LEU A 107      65.526  63.963 -11.705  1.00 59.14           H  
ATOM   1562  HB3 LEU A 107      64.501  63.273 -12.936  1.00 59.14           H  
ATOM   1563  O   LEU A 107      65.203  66.855 -11.902  1.00 59.14           O  
ATOM   1564  CG  LEU A 107      64.018  62.680 -10.915  1.00 59.14           C  
ATOM   1565  HG  LEU A 107      62.940  62.539 -10.996  1.00 59.14           H  
ATOM   1566  CD1 LEU A 107      64.712  61.339 -11.156  1.00 59.14           C  
ATOM   1567 HD11 LEU A 107      64.307  60.586 -10.481  1.00 59.14           H  
ATOM   1568 HD12 LEU A 107      64.545  61.009 -12.182  1.00 59.14           H  
ATOM   1569 HD13 LEU A 107      65.786  61.432 -10.994  1.00 59.14           H  
ATOM   1570  CD2 LEU A 107      64.370  63.117  -9.489  1.00 59.14           C  
ATOM   1571 HD21 LEU A 107      65.444  63.273  -9.393  1.00 59.14           H  
ATOM   1572 HD22 LEU A 107      63.841  64.039  -9.244  1.00 59.14           H  
ATOM   1573 HD23 LEU A 107      64.050  62.346  -8.789  1.00 59.14           H  
ATOM   1574  N   PRO A 108      64.699  66.194 -13.993  1.00 58.32           N  
ATOM   1575  CA  PRO A 108      65.710  67.046 -14.615  1.00 58.32           C  
ATOM   1576  HA  PRO A 108      66.690  66.762 -14.231  1.00 58.32           H  
ATOM   1577  C   PRO A 108      65.485  68.534 -14.353  1.00 58.32           C  
ATOM   1578  CB  PRO A 108      65.651  66.756 -16.121  1.00 58.32           C  
ATOM   1579  HB2 PRO A 108      65.039  67.502 -16.628  1.00 58.32           H  
ATOM   1580  HB3 PRO A 108      66.647  66.727 -16.563  1.00 58.32           H  
ATOM   1581  O   PRO A 108      66.454  69.274 -14.177  1.00 58.32           O  
ATOM   1582  CG  PRO A 108      64.955  65.404 -16.220  1.00 58.32           C  
ATOM   1583  HG2 PRO A 108      65.683  64.602 -16.096  1.00 58.32           H  
ATOM   1584  HG3 PRO A 108      64.409  65.291 -17.157  1.00 58.32           H  
ATOM   1585  CD  PRO A 108      64.019  65.429 -15.024  1.00 58.32           C  
ATOM   1586  HD2 PRO A 108      63.110  65.967 -15.294  1.00 58.32           H  
ATOM   1587  HD3 PRO A 108      63.791  64.407 -14.722  1.00 58.32           H  
ATOM   1588  N   GLU A 109      64.219  68.961 -14.329  1.00 56.68           N  
ATOM   1589  H   GLU A 109      63.476  68.284 -14.426  1.00 56.68           H  
ATOM   1590  CA  GLU A 109      63.833  70.371 -14.213  1.00 56.68           C  
ATOM   1591  HA  GLU A 109      64.579  70.977 -14.728  1.00 56.68           H  
ATOM   1592  C   GLU A 109      63.820  70.877 -12.767  1.00 56.68           C  
ATOM   1593  CB  GLU A 109      62.482  70.634 -14.903  1.00 56.68           C  
ATOM   1594  HB2 GLU A 109      61.703  70.028 -14.440  1.00 56.68           H  
ATOM   1595  HB3 GLU A 109      62.241  71.686 -14.754  1.00 56.68           H  
ATOM   1596  O   GLU A 109      63.609  72.070 -12.549  1.00 56.68           O  
ATOM   1597  CG  GLU A 109      62.529  70.355 -16.416  1.00 56.68           C  
ATOM   1598  HG2 GLU A 109      63.501  70.671 -16.793  1.00 56.68           H  
ATOM   1599  HG3 GLU A 109      62.444  69.281 -16.581  1.00 56.68           H  
ATOM   1600  CD  GLU A 109      61.440  71.094 -17.217  1.00 56.68           C  
ATOM   1601  OE1 GLU A 109      61.597  71.150 -18.459  1.00 56.68           O  
ATOM   1602  OE2 GLU A 109      60.486  71.630 -16.608  1.00 56.68           O  
ATOM   1603  N   VAL A 110      64.086  70.007 -11.780  1.00 56.50           N  
ATOM   1604  H   VAL A 110      64.255  69.041 -12.024  1.00 56.50           H  
ATOM   1605  CA  VAL A 110      64.090  70.389 -10.362  1.00 56.50           C  
ATOM   1606  HA  VAL A 110      63.091  70.761 -10.134  1.00 56.50           H  
ATOM   1607  C   VAL A 110      65.138  71.490 -10.129  1.00 56.50           C  
ATOM   1608  CB  VAL A 110      64.309  69.194  -9.418  1.00 56.50           C  
ATOM   1609  HB  VAL A 110      65.261  68.714  -9.644  1.00 56.50           H  
ATOM   1610  O   VAL A 110      66.345  71.232 -10.294  1.00 56.50           O  
ATOM   1611  CG1 VAL A 110      64.318  69.659  -7.952  1.00 56.50           C  
ATOM   1612 HG11 VAL A 110      63.388  70.175  -7.713  1.00 56.50           H  
ATOM   1613 HG12 VAL A 110      65.154  70.334  -7.765  1.00 56.50           H  
ATOM   1614 HG13 VAL A 110      64.427  68.803  -7.287  1.00 56.50           H  
ATOM   1615  CG2 VAL A 110      63.177  68.169  -9.569  1.00 56.50           C  
ATOM   1616 HG21 VAL A 110      63.113  67.821 -10.600  1.00 56.50           H  
ATOM   1617 HG22 VAL A 110      62.222  68.619  -9.297  1.00 56.50           H  
ATOM   1618 HG23 VAL A 110      63.366  67.308  -8.928  1.00 56.50           H  
ATOM   1619  N   PRO A 111      64.706  72.711  -9.742  1.00 62.89           N  
ATOM   1620  CA  PRO A 111      65.588  73.857  -9.576  1.00 62.89           C  
ATOM   1621  HA  PRO A 111      66.007  74.101 -10.552  1.00 62.89           H  
ATOM   1622  C   PRO A 111      66.717  73.577  -8.584  1.00 62.89           C  
ATOM   1623  CB  PRO A 111      64.705  75.017  -9.102  1.00 62.89           C  
ATOM   1624  HB2 PRO A 111      64.689  75.056  -8.013  1.00 62.89           H  
ATOM   1625  HB3 PRO A 111      65.034  75.972  -9.512  1.00 62.89           H  
ATOM   1626  O   PRO A 111      66.554  72.854  -7.600  1.00 62.89           O  
ATOM   1627  CG  PRO A 111      63.314  74.641  -9.599  1.00 62.89           C  
ATOM   1628  HG2 PRO A 111      63.198  74.949 -10.638  1.00 62.89           H  
ATOM   1629  HG3 PRO A 111      62.529  75.073  -8.977  1.00 62.89           H  
ATOM   1630  CD  PRO A 111      63.323  73.122  -9.517  1.00 62.89           C  
ATOM   1631  HD2 PRO A 111      63.006  72.804  -8.524  1.00 62.89           H  
ATOM   1632  HD3 PRO A 111      62.641  72.731 -10.272  1.00 62.89           H  
ATOM   1633  N   ALA A 112      67.880  74.189  -8.822  1.00 59.13           N  
ATOM   1634  H   ALA A 112      67.939  74.778  -9.640  1.00 59.13           H  
ATOM   1635  CA  ALA A 112      69.114  73.889  -8.093  1.00 59.13           C  
ATOM   1636  HA  ALA A 112      69.407  72.864  -8.321  1.00 59.13           H  
ATOM   1637  C   ALA A 112      68.983  73.994  -6.563  1.00 59.13           C  
ATOM   1638  CB  ALA A 112      70.205  74.841  -8.598  1.00 59.13           C  
ATOM   1639  HB1 ALA A 112      70.343  74.713  -9.672  1.00 59.13           H  
ATOM   1640  HB2 ALA A 112      71.144  74.615  -8.092  1.00 59.13           H  
ATOM   1641  HB3 ALA A 112      69.929  75.874  -8.388  1.00 59.13           H  
ATOM   1642  O   ALA A 112      69.556  73.175  -5.851  1.00 59.13           O  
ATOM   1643  N   THR A 113      68.238  74.988  -6.074  1.00 57.95           N  
ATOM   1644  H   THR A 113      67.738  75.584  -6.718  1.00 57.95           H  
ATOM   1645  CA  THR A 113      68.060  75.287  -4.643  1.00 57.95           C  
ATOM   1646  HA  THR A 113      69.028  75.280  -4.143  1.00 57.95           H  
ATOM   1647  C   THR A 113      67.183  74.276  -3.916  1.00 57.95           C  
ATOM   1648  CB  THR A 113      67.419  76.674  -4.473  1.00 57.95           C  
ATOM   1649  HB  THR A 113      67.081  76.805  -3.446  1.00 57.95           H  
ATOM   1650  O   THR A 113      67.370  74.058  -2.727  1.00 57.95           O  
ATOM   1651  CG2 THR A 113      68.411  77.788  -4.808  1.00 57.95           C  
ATOM   1652 HG21 THR A 113      67.929  78.754  -4.657  1.00 57.95           H  
ATOM   1653 HG22 THR A 113      68.737  77.708  -5.845  1.00 57.95           H  
ATOM   1654 HG23 THR A 113      69.276  77.717  -4.147  1.00 57.95           H  
ATOM   1655  OG1 THR A 113      66.329  76.829  -5.361  1.00 57.95           O  
ATOM   1656  HG1 THR A 113      65.543  76.468  -4.943  1.00 57.95           H  
ATOM   1657  N   GLU A 114      66.231  73.660  -4.618  1.00 58.61           N  
ATOM   1658  H   GLU A 114      66.154  73.845  -5.608  1.00 58.61           H  
ATOM   1659  CA  GLU A 114      65.282  72.700  -4.040  1.00 58.61           C  
ATOM   1660  HA  GLU A 114      65.078  72.955  -3.000  1.00 58.61           H  
ATOM   1661  C   GLU A 114      65.835  71.271  -4.050  1.00 58.61           C  
ATOM   1662  CB  GLU A 114      63.960  72.763  -4.815  1.00 58.61           C  
ATOM   1663  HB2 GLU A 114      63.311  71.961  -4.463  1.00 58.61           H  
ATOM   1664  HB3 GLU A 114      64.163  72.608  -5.875  1.00 58.61           H  
ATOM   1665  O   GLU A 114      65.366  70.417  -3.297  1.00 58.61           O  
ATOM   1666  CG  GLU A 114      63.235  74.104  -4.616  1.00 58.61           C  
ATOM   1667  HG2 GLU A 114      63.014  74.228  -3.556  1.00 58.61           H  
ATOM   1668  HG3 GLU A 114      63.899  74.915  -4.917  1.00 58.61           H  
ATOM   1669  CD  GLU A 114      61.933  74.212  -5.423  1.00 58.61           C  
ATOM   1670  OE1 GLU A 114      61.374  75.332  -5.437  1.00 58.61           O  
ATOM   1671  OE2 GLU A 114      61.530  73.208  -6.053  1.00 58.61           O  
ATOM   1672  N   ARG A 115      66.868  71.007  -4.869  1.00 57.20           N  
ATOM   1673  H   ARG A 115      67.177  71.755  -5.474  1.00 57.20           H  
ATOM   1674  CA  ARG A 115      67.512  69.686  -4.974  1.00 57.20           C  
ATOM   1675  HA  ARG A 115      66.796  68.968  -5.373  1.00 57.20           H  
ATOM   1676  C   ARG A 115      67.947  69.137  -3.628  1.00 57.20           C  
ATOM   1677  CB  ARG A 115      68.761  69.739  -5.863  1.00 57.20           C  
ATOM   1678  HB2 ARG A 115      69.318  70.657  -5.673  1.00 57.20           H  
ATOM   1679  HB3 ARG A 115      69.409  68.900  -5.606  1.00 57.20           H  
ATOM   1680  O   ARG A 115      67.762  67.952  -3.379  1.00 57.20           O  
ATOM   1681  CG  ARG A 115      68.425  69.613  -7.343  1.00 57.20           C  
ATOM   1682  HG2 ARG A 115      67.851  68.703  -7.516  1.00 57.20           H  
ATOM   1683  HG3 ARG A 115      67.833  70.474  -7.655  1.00 57.20           H  
ATOM   1684  CD  ARG A 115      69.722  69.559  -8.146  1.00 57.20           C  
ATOM   1685  HD2 ARG A 115      70.282  68.672  -7.850  1.00 57.20           H  
ATOM   1686  HD3 ARG A 115      70.310  70.449  -7.925  1.00 57.20           H  
ATOM   1687  NE  ARG A 115      69.423  69.509  -9.583  1.00 57.20           N  
ATOM   1688  HE  ARG A 115      68.457  69.648  -9.845  1.00 57.20           H  
ATOM   1689  NH1 ARG A 115      71.568  69.221 -10.335  1.00 57.20           N  
ATOM   1690 HH11 ARG A 115      72.209  69.050 -11.097  1.00 57.20           H  
ATOM   1691 HH12 ARG A 115      71.879  69.250  -9.375  1.00 57.20           H  
ATOM   1692  NH2 ARG A 115      69.858  69.264 -11.791  1.00 57.20           N  
ATOM   1693 HH21 ARG A 115      68.868  69.339 -11.972  1.00 57.20           H  
ATOM   1694 HH22 ARG A 115      70.484  69.098 -12.566  1.00 57.20           H  
ATOM   1695  CZ  ARG A 115      70.285  69.330 -10.562  1.00 57.20           C  
ATOM   1696  N   GLU A 116      68.551  69.978  -2.795  1.00 60.79           N  
ATOM   1697  H   GLU A 116      68.628  70.948  -3.064  1.00 60.79           H  
ATOM   1698  CA  GLU A 116      69.112  69.563  -1.507  1.00 60.79           C  
ATOM   1699  HA  GLU A 116      69.819  68.751  -1.677  1.00 60.79           H  
ATOM   1700  C   GLU A 116      68.013  69.020  -0.584  1.00 60.79           C  
ATOM   1701  CB  GLU A 116      69.852  70.765  -0.885  1.00 60.79           C  
ATOM   1702  HB2 GLU A 116      69.979  71.537  -1.644  1.00 60.79           H  
ATOM   1703  HB3 GLU A 116      69.262  71.190  -0.072  1.00 60.79           H  
ATOM   1704  O   GLU A 116      68.144  67.941  -0.002  1.00 60.79           O  
ATOM   1705  CG  GLU A 116      71.245  70.383  -0.368  1.00 60.79           C  
ATOM   1706  HG2 GLU A 116      71.135  69.725   0.494  1.00 60.79           H  
ATOM   1707  HG3 GLU A 116      71.762  69.829  -1.152  1.00 60.79           H  
ATOM   1708  CD  GLU A 116      72.102  71.604   0.015  1.00 60.79           C  
ATOM   1709  OE1 GLU A 116      73.334  71.417   0.138  1.00 60.79           O  
ATOM   1710  OE2 GLU A 116      71.543  72.712   0.177  1.00 60.79           O  
ATOM   1711  N   GLU A 117      66.884  69.729  -0.528  1.00 60.19           N  
ATOM   1712  H   GLU A 117      66.818  70.575  -1.076  1.00 60.19           H  
ATOM   1713  CA  GLU A 117      65.729  69.351   0.280  1.00 60.19           C  
ATOM   1714  HA  GLU A 117      66.087  69.074   1.271  1.00 60.19           H  
ATOM   1715  C   GLU A 117      65.002  68.128  -0.308  1.00 60.19           C  
ATOM   1716  CB  GLU A 117      64.811  70.578   0.421  1.00 60.19           C  
ATOM   1717  HB2 GLU A 117      65.427  71.474   0.498  1.00 60.19           H  
ATOM   1718  HB3 GLU A 117      64.178  70.664  -0.462  1.00 60.19           H  
ATOM   1719  O   GLU A 117      64.583  67.238   0.439  1.00 60.19           O  
ATOM   1720  CG  GLU A 117      63.951  70.486   1.688  1.00 60.19           C  
ATOM   1721  HG2 GLU A 117      63.317  69.602   1.616  1.00 60.19           H  
ATOM   1722  HG3 GLU A 117      64.610  70.351   2.546  1.00 60.19           H  
ATOM   1723  CD  GLU A 117      63.063  71.717   1.934  1.00 60.19           C  
ATOM   1724  OE1 GLU A 117      62.426  71.735   3.014  1.00 60.19           O  
ATOM   1725  OE2 GLU A 117      62.987  72.601   1.053  1.00 60.19           O  
ATOM   1726  N   LEU A 118      64.924  68.027  -1.644  1.00 55.26           N  
ATOM   1727  H   LEU A 118      65.252  68.808  -2.193  1.00 55.26           H  
ATOM   1728  CA  LEU A 118      64.381  66.863  -2.352  1.00 55.26           C  
ATOM   1729  HA  LEU A 118      63.355  66.709  -2.017  1.00 55.26           H  
ATOM   1730  C   LEU A 118      65.179  65.587  -2.034  1.00 55.26           C  
ATOM   1731  CB  LEU A 118      64.374  67.135  -3.871  1.00 55.26           C  
ATOM   1732  HB2 LEU A 118      64.005  68.142  -4.063  1.00 55.26           H  
ATOM   1733  HB3 LEU A 118      65.400  67.091  -4.235  1.00 55.26           H  
ATOM   1734  O   LEU A 118      64.582  64.564  -1.696  1.00 55.26           O  
ATOM   1735  CG  LEU A 118      63.509  66.118  -4.646  1.00 55.26           C  
ATOM   1736  HG  LEU A 118      63.459  65.176  -4.099  1.00 55.26           H  
ATOM   1737  CD1 LEU A 118      62.086  66.647  -4.828  1.00 55.26           C  
ATOM   1738 HD11 LEU A 118      61.644  66.860  -3.855  1.00 55.26           H  
ATOM   1739 HD12 LEU A 118      61.479  65.900  -5.340  1.00 55.26           H  
ATOM   1740 HD13 LEU A 118      62.099  67.561  -5.422  1.00 55.26           H  
ATOM   1741  CD2 LEU A 118      64.099  65.812  -6.022  1.00 55.26           C  
ATOM   1742 HD21 LEU A 118      64.148  66.721  -6.620  1.00 55.26           H  
ATOM   1743 HD22 LEU A 118      63.472  65.082  -6.536  1.00 55.26           H  
ATOM   1744 HD23 LEU A 118      65.099  65.394  -5.909  1.00 55.26           H  
ATOM   1745  N   VAL A 119      66.517  65.658  -2.082  1.00 58.41           N  
ATOM   1746  H   VAL A 119      66.932  66.535  -2.360  1.00 58.41           H  
ATOM   1747  CA  VAL A 119      67.413  64.540  -1.736  1.00 58.41           C  
ATOM   1748  HA  VAL A 119      67.165  63.683  -2.362  1.00 58.41           H  
ATOM   1749  C   VAL A 119      67.191  64.111  -0.290  1.00 58.41           C  
ATOM   1750  CB  VAL A 119      68.894  64.899  -1.985  1.00 58.41           C  
ATOM   1751  HB  VAL A 119      69.115  65.863  -1.526  1.00 58.41           H  
ATOM   1752  O   VAL A 119      66.924  62.936  -0.049  1.00 58.41           O  
ATOM   1753  CG1 VAL A 119      69.862  63.853  -1.412  1.00 58.41           C  
ATOM   1754 HG11 VAL A 119      70.887  64.098  -1.694  1.00 58.41           H  
ATOM   1755 HG12 VAL A 119      69.819  63.843  -0.323  1.00 58.41           H  
ATOM   1756 HG13 VAL A 119      69.617  62.859  -1.785  1.00 58.41           H  
ATOM   1757  CG2 VAL A 119      69.182  64.989  -3.490  1.00 58.41           C  
ATOM   1758 HG21 VAL A 119      69.089  64.003  -3.946  1.00 58.41           H  
ATOM   1759 HG22 VAL A 119      70.193  65.366  -3.646  1.00 58.41           H  
ATOM   1760 HG23 VAL A 119      68.477  65.662  -3.978  1.00 58.41           H  
ATOM   1761  N   GLN A 120      67.185  65.051   0.662  1.00 59.90           N  
ATOM   1762  H   GLN A 120      67.406  66.003   0.407  1.00 59.90           H  
ATOM   1763  CA  GLN A 120      66.934  64.732   2.076  1.00 59.90           C  
ATOM   1764  HA  GLN A 120      67.711  64.060   2.440  1.00 59.90           H  
ATOM   1765  C   GLN A 120      65.578  64.052   2.299  1.00 59.90           C  
ATOM   1766  CB  GLN A 120      66.924  66.016   2.910  1.00 59.90           C  
ATOM   1767  HB2 GLN A 120      66.320  66.774   2.411  1.00 59.90           H  
ATOM   1768  HB3 GLN A 120      66.462  65.796   3.872  1.00 59.90           H  
ATOM   1769  O   GLN A 120      65.399  63.254   3.229  1.00 59.90           O  
ATOM   1770  CG  GLN A 120      68.318  66.578   3.191  1.00 59.90           C  
ATOM   1771  HG2 GLN A 120      68.809  66.833   2.253  1.00 59.90           H  
ATOM   1772  HG3 GLN A 120      68.919  65.823   3.697  1.00 59.90           H  
ATOM   1773  CD  GLN A 120      68.251  67.821   4.073  1.00 59.90           C  
ATOM   1774  NE2 GLN A 120      69.360  68.491   4.284  1.00 59.90           N  
ATOM   1775 HE21 GLN A 120      70.197  68.244   3.776  1.00 59.90           H  
ATOM   1776 HE22 GLN A 120      69.261  69.366   4.779  1.00 59.90           H  
ATOM   1777  OE1 GLN A 120      67.219  68.201   4.610  1.00 59.90           O  
ATOM   1778  N   ARG A 121      64.573  64.415   1.497  1.00 59.77           N  
ATOM   1779  H   ARG A 121      64.757  65.116   0.794  1.00 59.77           H  
ATOM   1780  CA  ARG A 121      63.234  63.833   1.591  1.00 59.77           C  
ATOM   1781  HA  ARG A 121      62.992  63.711   2.647  1.00 59.77           H  
ATOM   1782  C   ARG A 121      63.202  62.420   1.001  1.00 59.77           C  
ATOM   1783  CB  ARG A 121      62.229  64.808   0.966  1.00 59.77           C  
ATOM   1784  HB2 ARG A 121      62.575  65.828   1.138  1.00 59.77           H  
ATOM   1785  HB3 ARG A 121      62.166  64.647  -0.110  1.00 59.77           H  
ATOM   1786  O   ARG A 121      62.636  61.539   1.644  1.00 59.77           O  
ATOM   1787  CG  ARG A 121      60.844  64.685   1.609  1.00 59.77           C  
ATOM   1788  HG2 ARG A 121      60.936  64.756   2.692  1.00 59.77           H  
ATOM   1789  HG3 ARG A 121      60.405  63.723   1.344  1.00 59.77           H  
ATOM   1790  CD  ARG A 121      59.951  65.823   1.109  1.00 59.77           C  
ATOM   1791  HD2 ARG A 121      59.876  65.756   0.024  1.00 59.77           H  
ATOM   1792  HD3 ARG A 121      60.417  66.774   1.366  1.00 59.77           H  
ATOM   1793  NE  ARG A 121      58.603  65.756   1.702  1.00 59.77           N  
ATOM   1794  HE  ARG A 121      58.397  64.954   2.280  1.00 59.77           H  
ATOM   1795  NH1 ARG A 121      57.778  67.653   0.706  1.00 59.77           N  
ATOM   1796 HH11 ARG A 121      58.679  67.817   0.280  1.00 59.77           H  
ATOM   1797 HH12 ARG A 121      57.031  68.313   0.540  1.00 59.77           H  
ATOM   1798  NH2 ARG A 121      56.454  66.438   2.031  1.00 59.77           N  
ATOM   1799 HH21 ARG A 121      55.710  67.092   1.833  1.00 59.77           H  
ATOM   1800 HH22 ARG A 121      56.275  65.622   2.598  1.00 59.77           H  
ATOM   1801  CZ  ARG A 121      57.622  66.614   1.478  1.00 59.77           C  
ATOM   1802  N   LEU A 122      63.870  62.191  -0.134  1.00 55.00           N  
ATOM   1803  H   LEU A 122      64.315  62.979  -0.583  1.00 55.00           H  
ATOM   1804  CA  LEU A 122      64.046  60.868  -0.750  1.00 55.00           C  
ATOM   1805  HA  LEU A 122      63.068  60.410  -0.895  1.00 55.00           H  
ATOM   1806  C   LEU A 122      64.848  59.910   0.149  1.00 55.00           C  
ATOM   1807  CB  LEU A 122      64.742  61.032  -2.118  1.00 55.00           C  
ATOM   1808  HB2 LEU A 122      65.581  61.718  -2.001  1.00 55.00           H  
ATOM   1809  HB3 LEU A 122      65.153  60.071  -2.425  1.00 55.00           H  
ATOM   1810  O   LEU A 122      64.433  58.771   0.358  1.00 55.00           O  
ATOM   1811  CG  LEU A 122      63.825  61.543  -3.245  1.00 55.00           C  
ATOM   1812  HG  LEU A 122      63.235  62.387  -2.887  1.00 55.00           H  
ATOM   1813  CD1 LEU A 122      64.665  62.009  -4.435  1.00 55.00           C  
ATOM   1814 HD11 LEU A 122      65.271  61.186  -4.814  1.00 55.00           H  
ATOM   1815 HD12 LEU A 122      64.011  62.371  -5.228  1.00 55.00           H  
ATOM   1816 HD13 LEU A 122      65.316  62.826  -4.123  1.00 55.00           H  
ATOM   1817  CD2 LEU A 122      62.876  60.444  -3.734  1.00 55.00           C  
ATOM   1818 HD21 LEU A 122      62.218  60.123  -2.927  1.00 55.00           H  
ATOM   1819 HD22 LEU A 122      63.446  59.588  -4.097  1.00 55.00           H  
ATOM   1820 HD23 LEU A 122      62.260  60.827  -4.547  1.00 55.00           H  
ATOM   1821  N   GLU A 123      65.950  60.373   0.746  1.00 56.00           N  
ATOM   1822  H   GLU A 123      66.277  61.296   0.498  1.00 56.00           H  
ATOM   1823  CA  GLU A 123      66.787  59.569   1.652  1.00 56.00           C  
ATOM   1824  HA  GLU A 123      67.170  58.697   1.122  1.00 56.00           H  
ATOM   1825  C   GLU A 123      66.000  59.061   2.865  1.00 56.00           C  
ATOM   1826  CB  GLU A 123      67.971  60.407   2.154  1.00 56.00           C  
ATOM   1827  HB2 GLU A 123      67.601  61.382   2.471  1.00 56.00           H  
ATOM   1828  HB3 GLU A 123      68.406  59.909   3.021  1.00 56.00           H  
ATOM   1829  O   GLU A 123      66.105  57.889   3.240  1.00 56.00           O  
ATOM   1830  CG  GLU A 123      69.079  60.576   1.106  1.00 56.00           C  
ATOM   1831  HG2 GLU A 123      68.674  61.050   0.212  1.00 56.00           H  
ATOM   1832  HG3 GLU A 123      69.434  59.585   0.824  1.00 56.00           H  
ATOM   1833  CD  GLU A 123      70.258  61.409   1.637  1.00 56.00           C  
ATOM   1834  OE1 GLU A 123      71.372  61.228   1.098  1.00 56.00           O  
ATOM   1835  OE2 GLU A 123      70.048  62.205   2.583  1.00 56.00           O  
ATOM   1836  N   ARG A 124      65.158  59.922   3.456  1.00 55.14           N  
ATOM   1837  H   ARG A 124      65.130  60.866   3.098  1.00 55.14           H  
ATOM   1838  CA  ARG A 124      64.305  59.545   4.593  1.00 55.14           C  
ATOM   1839  HA  ARG A 124      64.937  59.111   5.368  1.00 55.14           H  
ATOM   1840  C   ARG A 124      63.310  58.441   4.244  1.00 55.14           C  
ATOM   1841  CB  ARG A 124      63.573  60.773   5.155  1.00 55.14           C  
ATOM   1842  HB2 ARG A 124      62.656  60.445   5.645  1.00 55.14           H  
ATOM   1843  HB3 ARG A 124      63.305  61.453   4.347  1.00 55.14           H  
ATOM   1844  O   ARG A 124      63.049  57.597   5.098  1.00 55.14           O  
ATOM   1845  CG  ARG A 124      64.435  61.491   6.201  1.00 55.14           C  
ATOM   1846  HG2 ARG A 124      64.699  60.780   6.983  1.00 55.14           H  
ATOM   1847  HG3 ARG A 124      65.355  61.853   5.742  1.00 55.14           H  
ATOM   1848  CD  ARG A 124      63.681  62.657   6.849  1.00 55.14           C  
ATOM   1849  HD2 ARG A 124      62.687  62.322   7.145  1.00 55.14           H  
ATOM   1850  HD3 ARG A 124      64.230  62.953   7.743  1.00 55.14           H  
ATOM   1851  NE  ARG A 124      63.587  63.814   5.942  1.00 55.14           N  
ATOM   1852  HE  ARG A 124      64.068  63.725   5.058  1.00 55.14           H  
ATOM   1853  NH1 ARG A 124      62.481  65.224   7.381  1.00 55.14           N  
ATOM   1854 HH11 ARG A 124      62.441  64.479   8.061  1.00 55.14           H  
ATOM   1855 HH12 ARG A 124      62.132  66.148   7.593  1.00 55.14           H  
ATOM   1856  NH2 ARG A 124      63.138  65.976   5.382  1.00 55.14           N  
ATOM   1857 HH21 ARG A 124      62.831  66.907   5.623  1.00 55.14           H  
ATOM   1858 HH22 ARG A 124      63.681  65.865   4.537  1.00 55.14           H  
ATOM   1859  CZ  ARG A 124      63.067  64.994   6.236  1.00 55.14           C  
ATOM   1860  N   MET A 125      62.779  58.422   3.018  1.00 50.88           N  
ATOM   1861  H   MET A 125      63.078  59.121   2.352  1.00 50.88           H  
ATOM   1862  CA  MET A 125      61.843  57.378   2.578  1.00 50.88           C  
ATOM   1863  HA  MET A 125      61.015  57.323   3.285  1.00 50.88           H  
ATOM   1864  C   MET A 125      62.505  55.994   2.561  1.00 50.88           C  
ATOM   1865  CB  MET A 125      61.274  57.706   1.188  1.00 50.88           C  
ATOM   1866  HB2 MET A 125      60.698  56.847   0.843  1.00 50.88           H  
ATOM   1867  HB3 MET A 125      62.085  57.873   0.480  1.00 50.88           H  
ATOM   1868  O   MET A 125      61.897  55.016   2.987  1.00 50.88           O  
ATOM   1869  CG  MET A 125      60.352  58.930   1.204  1.00 50.88           C  
ATOM   1870  HG2 MET A 125      59.494  58.715   1.842  1.00 50.88           H  
ATOM   1871  HG3 MET A 125      60.891  59.769   1.642  1.00 50.88           H  
ATOM   1872  SD  MET A 125      59.745  59.454  -0.424  1.00 50.88           S  
ATOM   1873  CE  MET A 125      58.731  58.024  -0.896  1.00 50.88           C  
ATOM   1874  HE1 MET A 125      58.229  58.234  -1.840  1.00 50.88           H  
ATOM   1875  HE2 MET A 125      59.363  57.145  -1.025  1.00 50.88           H  
ATOM   1876  HE3 MET A 125      57.983  57.829  -0.127  1.00 50.88           H  
ATOM   1877  N   LEU A 126      63.769  55.920   2.134  1.00 46.02           N  
ATOM   1878  H   LEU A 126      64.204  56.775   1.817  1.00 46.02           H  
ATOM   1879  CA  LEU A 126      64.540  54.678   2.017  1.00 46.02           C  
ATOM   1880  HA  LEU A 126      63.979  53.985   1.389  1.00 46.02           H  
ATOM   1881  C   LEU A 126      64.759  53.985   3.371  1.00 46.02           C  
ATOM   1882  CB  LEU A 126      65.883  55.032   1.337  1.00 46.02           C  
ATOM   1883  HB2 LEU A 126      66.715  54.850   2.018  1.00 46.02           H  
ATOM   1884  HB3 LEU A 126      65.900  56.098   1.115  1.00 46.02           H  
ATOM   1885  O   LEU A 126      64.656  52.762   3.481  1.00 46.02           O  
ATOM   1886  CG  LEU A 126      66.121  54.275   0.021  1.00 46.02           C  
ATOM   1887  HG  LEU A 126      65.182  54.183  -0.525  1.00 46.02           H  
ATOM   1888  CD1 LEU A 126      67.101  55.057  -0.853  1.00 46.02           C  
ATOM   1889 HD11 LEU A 126      66.680  56.032  -1.095  1.00 46.02           H  
ATOM   1890 HD12 LEU A 126      67.273  54.519  -1.785  1.00 46.02           H  
ATOM   1891 HD13 LEU A 126      68.048  55.194  -0.332  1.00 46.02           H  
ATOM   1892  CD2 LEU A 126      66.696  52.881   0.276  1.00 46.02           C  
ATOM   1893 HD21 LEU A 126      67.659  52.958   0.780  1.00 46.02           H  
ATOM   1894 HD22 LEU A 126      66.004  52.311   0.897  1.00 46.02           H  
ATOM   1895 HD23 LEU A 126      66.824  52.362  -0.674  1.00 46.02           H  
ATOM   1896  N   ALA A 127      65.054  54.766   4.413  1.00 42.23           N  
ATOM   1897  H   ALA A 127      65.118  55.761   4.252  1.00 42.23           H  
ATOM   1898  CA  ALA A 127      65.421  54.240   5.727  1.00 42.23           C  
ATOM   1899  HA  ALA A 127      66.256  53.551   5.599  1.00 42.23           H  
ATOM   1900  C   ALA A 127      64.289  53.457   6.418  1.00 42.23           C  
ATOM   1901  CB  ALA A 127      65.893  55.416   6.589  1.00 42.23           C  
ATOM   1902  HB1 ALA A 127      66.730  55.919   6.105  1.00 42.23           H  
ATOM   1903  HB2 ALA A 127      66.214  55.050   7.565  1.00 42.23           H  
ATOM   1904  HB3 ALA A 127      65.079  56.128   6.725  1.00 42.23           H  
ATOM   1905  O   ALA A 127      64.565  52.555   7.212  1.00 42.23           O  
ATOM   1906  N   ALA A 128      63.027  53.771   6.108  1.00 38.27           N  
ATOM   1907  H   ALA A 128      62.869  54.474   5.401  1.00 38.27           H  
ATOM   1908  CA  ALA A 128      61.859  53.243   6.814  1.00 38.27           C  
ATOM   1909  HA  ALA A 128      61.976  53.452   7.877  1.00 38.27           H  
ATOM   1910  C   ALA A 128      61.663  51.717   6.680  1.00 38.27           C  
ATOM   1911  CB  ALA A 128      60.632  54.011   6.307  1.00 38.27           C  
ATOM   1912  HB1 ALA A 128      60.511  53.857   5.234  1.00 38.27           H  
ATOM   1913  HB2 ALA A 128      60.753  55.076   6.505  1.00 38.27           H  
ATOM   1914  HB3 ALA A 128      59.739  53.653   6.819  1.00 38.27           H  
ATOM   1915  O   ALA A 128      61.030  51.111   7.540  1.00 38.27           O  
ATOM   1916  N   LEU A 129      62.208  51.082   5.634  1.00 37.31           N  
ATOM   1917  H   LEU A 129      62.729  51.638   4.972  1.00 37.31           H  
ATOM   1918  CA  LEU A 129      61.909  49.683   5.285  1.00 37.31           C  
ATOM   1919  HA  LEU A 129      60.828  49.546   5.307  1.00 37.31           H  
ATOM   1920  C   LEU A 129      62.485  48.618   6.233  1.00 37.31           C  
ATOM   1921  CB  LEU A 129      62.428  49.419   3.857  1.00 37.31           C  
ATOM   1922  HB2 LEU A 129      62.641  48.357   3.738  1.00 37.31           H  
ATOM   1923  HB3 LEU A 129      63.370  49.951   3.721  1.00 37.31           H  
ATOM   1924  O   LEU A 129      61.942  47.520   6.312  1.00 37.31           O  
ATOM   1925  CG  LEU A 129      61.443  49.825   2.749  1.00 37.31           C  
ATOM   1926  HG  LEU A 129      61.029  50.809   2.969  1.00 37.31           H  
ATOM   1927  CD1 LEU A 129      62.179  49.894   1.411  1.00 37.31           C  
ATOM   1928 HD11 LEU A 129      61.481  50.181   0.624  1.00 37.31           H  
ATOM   1929 HD12 LEU A 129      62.966  50.646   1.464  1.00 37.31           H  
ATOM   1930 HD13 LEU A 129      62.614  48.925   1.169  1.00 37.31           H  
ATOM   1931  CD2 LEU A 129      60.304  48.810   2.616  1.00 37.31           C  
ATOM   1932 HD21 LEU A 129      60.701  47.822   2.382  1.00 37.31           H  
ATOM   1933 HD22 LEU A 129      59.734  48.753   3.543  1.00 37.31           H  
ATOM   1934 HD23 LEU A 129      59.629  49.119   1.818  1.00 37.31           H  
ATOM   1935  N   ARG A 130      63.611  48.870   6.911  1.00 30.99           N  
ATOM   1936  H   ARG A 130      63.970  49.814   6.886  1.00 30.99           H  
ATOM   1937  CA  ARG A 130      64.432  47.775   7.475  1.00 30.99           C  
ATOM   1938  HA  ARG A 130      64.477  46.995   6.715  1.00 30.99           H  
ATOM   1939  C   ARG A 130      63.923  46.997   8.707  1.00 30.99           C  
ATOM   1940  CB  ARG A 130      65.865  48.272   7.736  1.00 30.99           C  
ATOM   1941  HB2 ARG A 130      66.312  47.683   8.538  1.00 30.99           H  
ATOM   1942  HB3 ARG A 130      65.846  49.313   8.059  1.00 30.99           H  
ATOM   1943  O   ARG A 130      64.431  45.892   8.886  1.00 30.99           O  
ATOM   1944  CG  ARG A 130      66.751  48.115   6.495  1.00 30.99           C  
ATOM   1945  HG2 ARG A 130      66.380  48.764   5.701  1.00 30.99           H  
ATOM   1946  HG3 ARG A 130      66.721  47.079   6.156  1.00 30.99           H  
ATOM   1947  CD  ARG A 130      68.196  48.487   6.840  1.00 30.99           C  
ATOM   1948  HD2 ARG A 130      68.209  49.516   7.199  1.00 30.99           H  
ATOM   1949  HD3 ARG A 130      68.548  47.830   7.634  1.00 30.99           H  
ATOM   1950  NE  ARG A 130      69.080  48.360   5.668  1.00 30.99           N  
ATOM   1951  HE  ARG A 130      68.670  47.964   4.834  1.00 30.99           H  
ATOM   1952  NH1 ARG A 130      70.964  49.260   6.624  1.00 30.99           N  
ATOM   1953 HH11 ARG A 130      71.923  49.568   6.549  1.00 30.99           H  
ATOM   1954 HH12 ARG A 130      70.452  49.376   7.488  1.00 30.99           H  
ATOM   1955  NH2 ARG A 130      71.014  48.606   4.491  1.00 30.99           N  
ATOM   1956 HH21 ARG A 130      71.978  48.903   4.437  1.00 30.99           H  
ATOM   1957 HH22 ARG A 130      70.559  48.232   3.670  1.00 30.99           H  
ATOM   1958  CZ  ARG A 130      70.344  48.740   5.601  1.00 30.99           C  
ATOM   1959  N   PRO A 131      63.049  47.486   9.606  1.00 28.28           N  
ATOM   1960  CA  PRO A 131      63.122  47.072  11.013  1.00 28.28           C  
ATOM   1961  HA  PRO A 131      64.166  47.114  11.323  1.00 28.28           H  
ATOM   1962  C   PRO A 131      62.643  45.654  11.370  1.00 28.28           C  
ATOM   1963  CB  PRO A 131      62.368  48.149  11.803  1.00 28.28           C  
ATOM   1964  HB2 PRO A 131      61.834  47.751  12.666  1.00 28.28           H  
ATOM   1965  HB3 PRO A 131      63.071  48.917  12.125  1.00 28.28           H  
ATOM   1966  O   PRO A 131      62.714  45.306  12.543  1.00 28.28           O  
ATOM   1967  CG  PRO A 131      61.407  48.746  10.783  1.00 28.28           C  
ATOM   1968  HG2 PRO A 131      60.512  48.127  10.720  1.00 28.28           H  
ATOM   1969  HG3 PRO A 131      61.144  49.776  11.023  1.00 28.28           H  
ATOM   1970  CD  PRO A 131      62.184  48.650   9.479  1.00 28.28           C  
ATOM   1971  HD2 PRO A 131      62.785  49.550   9.349  1.00 28.28           H  
ATOM   1972  HD3 PRO A 131      61.479  48.537   8.655  1.00 28.28           H  
ATOM   1973  N   VAL A 132      62.193  44.814  10.432  1.00 28.60           N  
ATOM   1974  H   VAL A 132      62.225  45.115   9.469  1.00 28.60           H  
ATOM   1975  CA  VAL A 132      61.511  43.533  10.744  1.00 28.60           C  
ATOM   1976  HA  VAL A 132      60.634  43.761  11.350  1.00 28.60           H  
ATOM   1977  C   VAL A 132      62.360  42.547  11.576  1.00 28.60           C  
ATOM   1978  CB  VAL A 132      61.015  42.854   9.442  1.00 28.60           C  
ATOM   1979  HB  VAL A 132      61.879  42.530   8.861  1.00 28.60           H  
ATOM   1980  O   VAL A 132      61.832  41.602  12.146  1.00 28.60           O  
ATOM   1981  CG1 VAL A 132      60.115  41.635   9.698  1.00 28.60           C  
ATOM   1982 HG11 VAL A 132      60.694  40.810  10.113  1.00 28.60           H  
ATOM   1983 HG12 VAL A 132      59.313  41.895  10.390  1.00 28.60           H  
ATOM   1984 HG13 VAL A 132      59.679  41.281   8.764  1.00 28.60           H  
ATOM   1985  CG2 VAL A 132      60.194  43.823   8.574  1.00 28.60           C  
ATOM   1986 HG21 VAL A 132      59.350  44.211   9.145  1.00 28.60           H  
ATOM   1987 HG22 VAL A 132      60.809  44.653   8.225  1.00 28.60           H  
ATOM   1988 HG23 VAL A 132      59.816  43.306   7.692  1.00 28.60           H  
ATOM   1989  N   ALA A 133      63.674  42.744  11.665  1.00 22.86           N  
ATOM   1990  H   ALA A 133      64.035  43.599  11.265  1.00 22.86           H  
ATOM   1991  CA  ALA A 133      64.625  41.687  11.992  1.00 22.86           C  
ATOM   1992  HA  ALA A 133      64.495  40.896  11.253  1.00 22.86           H  
ATOM   1993  C   ALA A 133      64.499  40.993  13.369  1.00 22.86           C  
ATOM   1994  CB  ALA A 133      66.034  42.268  11.804  1.00 22.86           C  
ATOM   1995  HB1 ALA A 133      66.156  42.617  10.779  1.00 22.86           H  
ATOM   1996  HB2 ALA A 133      66.191  43.101  12.491  1.00 22.86           H  
ATOM   1997  HB3 ALA A 133      66.774  41.493  12.002  1.00 22.86           H  
ATOM   1998  O   ALA A 133      64.602  39.774  13.420  1.00 22.86           O  
ATOM   1999  N   GLN A 134      64.471  41.722  14.490  1.00 21.95           N  
ATOM   2000  H   GLN A 134      64.266  42.707  14.404  1.00 21.95           H  
ATOM   2001  CA  GLN A 134      65.339  41.288  15.606  1.00 21.95           C  
ATOM   2002  HA  GLN A 134      66.200  40.781  15.170  1.00 21.95           H  
ATOM   2003  C   GLN A 134      64.816  40.276  16.641  1.00 21.95           C  
ATOM   2004  CB  GLN A 134      65.872  42.520  16.361  1.00 21.95           C  
ATOM   2005  HB2 GLN A 134      66.058  42.253  17.401  1.00 21.95           H  
ATOM   2006  HB3 GLN A 134      65.127  43.315  16.352  1.00 21.95           H  
ATOM   2007  O   GLN A 134      65.646  39.552  17.178  1.00 21.95           O  
ATOM   2008  CG  GLN A 134      67.196  43.029  15.779  1.00 21.95           C  
ATOM   2009  HG2 GLN A 134      67.039  43.359  14.751  1.00 21.95           H  
ATOM   2010  HG3 GLN A 134      67.920  42.215  15.775  1.00 21.95           H  
ATOM   2011  CD  GLN A 134      67.784  44.188  16.580  1.00 21.95           C  
ATOM   2012  NE2 GLN A 134      68.976  44.632  16.249  1.00 21.95           N  
ATOM   2013 HE21 GLN A 134      69.512  44.175  15.526  1.00 21.95           H  
ATOM   2014 HE22 GLN A 134      69.331  45.375  16.834  1.00 21.95           H  
ATOM   2015  OE1 GLN A 134      67.203  44.732  17.502  1.00 21.95           O  
ATOM   2016  N   ALA A 135      63.552  40.341  17.071  1.00 22.45           N  
ATOM   2017  H   ALA A 135      62.881  40.848  16.511  1.00 22.45           H  
ATOM   2018  CA  ALA A 135      63.230  40.107  18.494  1.00 22.45           C  
ATOM   2019  HA  ALA A 135      63.911  40.741  19.063  1.00 22.45           H  
ATOM   2020  C   ALA A 135      63.464  38.671  19.049  1.00 22.45           C  
ATOM   2021  CB  ALA A 135      61.819  40.634  18.773  1.00 22.45           C  
ATOM   2022  HB1 ALA A 135      61.738  41.674  18.456  1.00 22.45           H  
ATOM   2023  HB2 ALA A 135      61.600  40.573  19.839  1.00 22.45           H  
ATOM   2024  HB3 ALA A 135      61.091  40.033  18.228  1.00 22.45           H  
ATOM   2025  O   ALA A 135      63.530  37.700  18.306  1.00 22.45           O  
ATOM   2026  N   ALA A 136      63.584  38.571  20.386  1.00 21.05           N  
ATOM   2027  H   ALA A 136      63.298  39.385  20.911  1.00 21.05           H  
ATOM   2028  CA  ALA A 136      64.614  37.767  21.065  1.00 21.05           C  
ATOM   2029  HA  ALA A 136      65.440  37.656  20.363  1.00 21.05           H  
ATOM   2030  C   ALA A 136      64.308  36.315  21.535  1.00 21.05           C  
ATOM   2031  CB  ALA A 136      65.141  38.622  22.231  1.00 21.05           C  
ATOM   2032  HB1 ALA A 136      65.564  39.552  21.850  1.00 21.05           H  
ATOM   2033  HB2 ALA A 136      64.339  38.853  22.933  1.00 21.05           H  
ATOM   2034  HB3 ALA A 136      65.923  38.077  22.759  1.00 21.05           H  
ATOM   2035  O   ALA A 136      64.963  35.392  21.066  1.00 21.05           O  
ATOM   2036  N   ASP A 137      63.512  36.115  22.596  1.00 19.97           N  
ATOM   2037  H   ASP A 137      62.868  36.863  22.807  1.00 19.97           H  
ATOM   2038  CA  ASP A 137      64.141  35.517  23.801  1.00 19.97           C  
ATOM   2039  HA  ASP A 137      65.216  35.524  23.621  1.00 19.97           H  
ATOM   2040  C   ASP A 137      63.842  34.040  24.178  1.00 19.97           C  
ATOM   2041  CB  ASP A 137      63.872  36.473  24.992  1.00 19.97           C  
ATOM   2042  HB2 ASP A 137      63.071  36.079  25.618  1.00 19.97           H  
ATOM   2043  HB3 ASP A 137      63.507  37.427  24.613  1.00 19.97           H  
ATOM   2044  O   ASP A 137      64.748  33.209  24.214  1.00 19.97           O  
ATOM   2045  CG  ASP A 137      65.083  36.796  25.876  1.00 19.97           C  
ATOM   2046  OD1 ASP A 137      66.234  36.606  25.429  1.00 19.97           O  
ATOM   2047  OD2 ASP A 137      64.833  37.322  26.983  1.00 19.97           O  
ATOM   2048  N   ALA A 138      62.627  33.730  24.647  1.00 20.19           N  
ATOM   2049  H   ALA A 138      61.886  34.400  24.493  1.00 20.19           H  
ATOM   2050  CA  ALA A 138      62.485  32.843  25.816  1.00 20.19           C  
ATOM   2051  HA  ALA A 138      63.349  33.042  26.450  1.00 20.19           H  
ATOM   2052  C   ALA A 138      62.516  31.317  25.551  1.00 20.19           C  
ATOM   2053  CB  ALA A 138      61.259  33.284  26.623  1.00 20.19           C  
ATOM   2054  HB1 ALA A 138      61.194  32.708  27.547  1.00 20.19           H  
ATOM   2055  HB2 ALA A 138      60.355  33.114  26.037  1.00 20.19           H  
ATOM   2056  HB3 ALA A 138      61.338  34.342  26.872  1.00 20.19           H  
ATOM   2057  O   ALA A 138      62.225  30.838  24.459  1.00 20.19           O  
ATOM   2058  N   SER A 139      62.885  30.563  26.599  1.00 18.90           N  
ATOM   2059  H   SER A 139      62.952  31.026  27.494  1.00 18.90           H  
ATOM   2060  CA  SER A 139      63.478  29.216  26.542  1.00 18.90           C  
ATOM   2061  HA  SER A 139      63.875  29.079  25.536  1.00 18.90           H  
ATOM   2062  C   SER A 139      62.517  28.022  26.777  1.00 18.90           C  
ATOM   2063  CB  SER A 139      64.681  29.216  27.497  1.00 18.90           C  
ATOM   2064  HB2 SER A 139      65.324  30.060  27.250  1.00 18.90           H  
ATOM   2065  HB3 SER A 139      65.261  28.302  27.376  1.00 18.90           H  
ATOM   2066  O   SER A 139      61.325  28.102  26.508  1.00 18.90           O  
ATOM   2067  OG  SER A 139      64.247  29.339  28.838  1.00 18.90           O  
ATOM   2068  HG  SER A 139      64.983  29.624  29.385  1.00 18.90           H  
ATOM   2069  N   GLY A 140      63.081  26.867  27.173  1.00 17.60           N  
ATOM   2070  H   GLY A 140      63.990  26.946  27.605  1.00 17.60           H  
ATOM   2071  CA  GLY A 140      62.694  25.519  26.723  1.00 17.60           C  
ATOM   2072  HA2 GLY A 140      62.281  25.612  25.718  1.00 17.60           H  
ATOM   2073  HA3 GLY A 140      63.600  24.919  26.636  1.00 17.60           H  
ATOM   2074  C   GLY A 140      61.677  24.698  27.539  1.00 17.60           C  
ATOM   2075  O   GLY A 140      61.145  25.123  28.557  1.00 17.60           O  
ATOM   2076  N   THR A 141      61.433  23.475  27.049  1.00 19.85           N  
ATOM   2077  H   THR A 141      62.022  23.182  26.282  1.00 19.85           H  
ATOM   2078  CA  THR A 141      60.111  22.809  26.995  1.00 19.85           C  
ATOM   2079  HA  THR A 141      59.334  23.520  27.276  1.00 19.85           H  
ATOM   2080  C   THR A 141      59.883  21.553  27.855  1.00 19.85           C  
ATOM   2081  CB  THR A 141      59.875  22.355  25.533  1.00 19.85           C  
ATOM   2082  HB  THR A 141      59.163  21.531  25.502  1.00 19.85           H  
ATOM   2083  O   THR A 141      58.751  21.086  27.915  1.00 19.85           O  
ATOM   2084  CG2 THR A 141      59.324  23.464  24.645  1.00 19.85           C  
ATOM   2085 HG21 THR A 141      59.168  23.090  23.634  1.00 19.85           H  
ATOM   2086 HG22 THR A 141      58.366  23.802  25.041  1.00 19.85           H  
ATOM   2087 HG23 THR A 141      60.013  24.308  24.621  1.00 19.85           H  
ATOM   2088  OG1 THR A 141      61.091  21.933  24.936  1.00 19.85           O  
ATOM   2089  HG1 THR A 141      60.872  21.628  24.052  1.00 19.85           H  
ATOM   2090  N   GLY A 142      60.914  20.914  28.417  1.00 18.52           N  
ATOM   2091  H   GLY A 142      61.812  21.376  28.410  1.00 18.52           H  
ATOM   2092  CA  GLY A 142      60.866  19.464  28.713  1.00 18.52           C  
ATOM   2093  HA2 GLY A 142      61.828  19.162  29.127  1.00 18.52           H  
ATOM   2094  HA3 GLY A 142      60.729  18.927  27.774  1.00 18.52           H  
ATOM   2095  C   GLY A 142      59.776  19.003  29.703  1.00 18.52           C  
ATOM   2096  O   GLY A 142      59.845  19.349  30.876  1.00 18.52           O  
ATOM   2097  N   ALA A 143      58.818  18.175  29.250  1.00 20.54           N  
ATOM   2098  H   ALA A 143      58.836  17.956  28.264  1.00 20.54           H  
ATOM   2099  CA  ALA A 143      57.522  17.952  29.923  1.00 20.54           C  
ATOM   2100  HA  ALA A 143      57.436  18.652  30.754  1.00 20.54           H  
ATOM   2101  C   ALA A 143      57.231  16.542  30.511  1.00 20.54           C  
ATOM   2102  CB  ALA A 143      56.437  18.318  28.893  1.00 20.54           C  
ATOM   2103  HB1 ALA A 143      55.455  18.282  29.364  1.00 20.54           H  
ATOM   2104  HB2 ALA A 143      56.600  19.329  28.521  1.00 20.54           H  
ATOM   2105  HB3 ALA A 143      56.452  17.616  28.059  1.00 20.54           H  
ATOM   2106  O   ALA A 143      56.132  16.326  31.007  1.00 20.54           O  
ATOM   2107  N   ASN A 144      58.115  15.546  30.381  1.00 20.37           N  
ATOM   2108  H   ASN A 144      59.050  15.782  30.080  1.00 20.37           H  
ATOM   2109  CA  ASN A 144      57.652  14.154  30.179  1.00 20.37           C  
ATOM   2110  HA  ASN A 144      56.970  14.257  29.334  1.00 20.37           H  
ATOM   2111  C   ASN A 144      56.870  13.491  31.373  1.00 20.37           C  
ATOM   2112  CB  ASN A 144      58.847  13.301  29.700  1.00 20.37           C  
ATOM   2113  HB2 ASN A 144      59.610  13.940  29.256  1.00 20.37           H  
ATOM   2114  HB3 ASN A 144      59.287  12.788  30.555  1.00 20.37           H  
ATOM   2115  O   ASN A 144      57.391  13.553  32.488  1.00 20.37           O  
ATOM   2116  CG  ASN A 144      58.470  12.278  28.641  1.00 20.37           C  
ATOM   2117  ND2 ASN A 144      59.379  11.413  28.267  1.00 20.37           N  
ATOM   2118 HD21 ASN A 144      59.065  10.729  27.593  1.00 20.37           H  
ATOM   2119 HD22 ASN A 144      60.268  11.352  28.743  1.00 20.37           H  
ATOM   2120  OD1 ASN A 144      57.389  12.263  28.089  1.00 20.37           O  
ATOM   2121  N   PRO A 145      55.692  12.821  31.183  1.00 22.16           N  
ATOM   2122  CA  PRO A 145      54.636  12.764  32.223  1.00 22.16           C  
ATOM   2123  HA  PRO A 145      54.887  13.456  33.027  1.00 22.16           H  
ATOM   2124  C   PRO A 145      54.215  11.423  32.912  1.00 22.16           C  
ATOM   2125  CB  PRO A 145      53.419  13.332  31.480  1.00 22.16           C  
ATOM   2126  HB2 PRO A 145      53.502  14.418  31.441  1.00 22.16           H  
ATOM   2127  HB3 PRO A 145      52.474  13.049  31.943  1.00 22.16           H  
ATOM   2128  O   PRO A 145      53.692  11.487  34.019  1.00 22.16           O  
ATOM   2129  CG  PRO A 145      53.551  12.769  30.069  1.00 22.16           C  
ATOM   2130  HG2 PRO A 145      53.132  13.455  29.333  1.00 22.16           H  
ATOM   2131  HG3 PRO A 145      53.055  11.801  30.006  1.00 22.16           H  
ATOM   2132  CD  PRO A 145      55.053  12.600  29.885  1.00 22.16           C  
ATOM   2133  HD2 PRO A 145      55.346  13.325  29.125  1.00 22.16           H  
ATOM   2134  HD3 PRO A 145      55.270  11.593  29.529  1.00 22.16           H  
ATOM   2135  N   SER A 146      54.301  10.229  32.307  1.00 21.19           N  
ATOM   2136  H   SER A 146      54.929  10.149  31.521  1.00 21.19           H  
ATOM   2137  CA  SER A 146      53.110   9.332  32.199  1.00 21.19           C  
ATOM   2138  HA  SER A 146      52.229   9.966  32.297  1.00 21.19           H  
ATOM   2139  C   SER A 146      52.839   8.144  33.176  1.00 21.19           C  
ATOM   2140  CB  SER A 146      53.091   8.786  30.760  1.00 21.19           C  
ATOM   2141  HB2 SER A 146      52.158   8.260  30.558  1.00 21.19           H  
ATOM   2142  HB3 SER A 146      53.172   9.610  30.052  1.00 21.19           H  
ATOM   2143  O   SER A 146      52.164   7.223  32.748  1.00 21.19           O  
ATOM   2144  OG  SER A 146      54.186   7.911  30.572  1.00 21.19           O  
ATOM   2145  HG  SER A 146      53.884   7.043  30.849  1.00 21.19           H  
ATOM   2146  N   GLY A 147      53.324   8.065  34.421  1.00 19.65           N  
ATOM   2147  H   GLY A 147      53.791   8.877  34.798  1.00 19.65           H  
ATOM   2148  CA  GLY A 147      53.360   6.780  35.191  1.00 19.65           C  
ATOM   2149  HA2 GLY A 147      54.124   6.151  34.735  1.00 19.65           H  
ATOM   2150  HA3 GLY A 147      53.688   6.996  36.208  1.00 19.65           H  
ATOM   2151  C   GLY A 147      52.067   5.904  35.314  1.00 19.65           C  
ATOM   2152  O   GLY A 147      50.986   6.437  35.551  1.00 19.65           O  
ATOM   2153  N   ASP A 148      52.227   4.561  35.243  1.00 21.96           N  
ATOM   2154  H   ASP A 148      53.184   4.255  35.138  1.00 21.96           H  
ATOM   2155  CA  ASP A 148      51.259   3.500  34.820  1.00 21.96           C  
ATOM   2156  HA  ASP A 148      50.457   3.971  34.252  1.00 21.96           H  
ATOM   2157  C   ASP A 148      50.587   2.600  35.922  1.00 21.96           C  
ATOM   2158  CB  ASP A 148      52.015   2.527  33.867  1.00 21.96           C  
ATOM   2159  HB2 ASP A 148      51.327   1.748  33.539  1.00 21.96           H  
ATOM   2160  HB3 ASP A 148      52.816   2.046  34.429  1.00 21.96           H  
ATOM   2161  O   ASP A 148      50.633   1.372  35.824  1.00 21.96           O  
ATOM   2162  CG  ASP A 148      52.595   3.103  32.582  1.00 21.96           C  
ATOM   2163  OD1 ASP A 148      51.831   3.741  31.829  1.00 21.96           O  
ATOM   2164  OD2 ASP A 148      53.802   2.864  32.341  1.00 21.96           O  
ATOM   2165  N   ASP A 149      50.022   3.108  37.024  1.00 22.75           N  
ATOM   2166  H   ASP A 149      49.929   4.109  37.113  1.00 22.75           H  
ATOM   2167  CA  ASP A 149      49.839   2.240  38.224  1.00 22.75           C  
ATOM   2168  HA  ASP A 149      50.791   1.715  38.303  1.00 22.75           H  
ATOM   2169  C   ASP A 149      48.772   1.090  38.157  1.00 22.75           C  
ATOM   2170  CB  ASP A 149      49.730   3.103  39.494  1.00 22.75           C  
ATOM   2171  HB2 ASP A 149      48.679   3.240  39.749  1.00 22.75           H  
ATOM   2172  HB3 ASP A 149      50.156   4.087  39.295  1.00 22.75           H  
ATOM   2173  O   ASP A 149      47.741   1.207  37.499  1.00 22.75           O  
ATOM   2174  CG  ASP A 149      50.482   2.507  40.694  1.00 22.75           C  
ATOM   2175  OD1 ASP A 149      50.897   1.325  40.623  1.00 22.75           O  
ATOM   2176  OD2 ASP A 149      50.653   3.250  41.687  1.00 22.75           O  
ATOM   2177  N   LEU A 150      49.017  -0.023  38.885  1.00 19.47           N  
ATOM   2178  H   LEU A 150      49.769   0.108  39.546  1.00 19.47           H  
ATOM   2179  CA  LEU A 150      48.776  -1.442  38.483  1.00 19.47           C  
ATOM   2180  HA  LEU A 150      48.693  -1.479  37.397  1.00 19.47           H  
ATOM   2181  C   LEU A 150      47.559  -2.255  39.036  1.00 19.47           C  
ATOM   2182  CB  LEU A 150      50.048  -2.216  38.926  1.00 19.47           C  
ATOM   2183  HB2 LEU A 150      49.819  -3.274  39.050  1.00 19.47           H  
ATOM   2184  HB3 LEU A 150      50.332  -1.854  39.914  1.00 19.47           H  
ATOM   2185  O   LEU A 150      47.346  -3.361  38.550  1.00 19.47           O  
ATOM   2186  CG  LEU A 150      51.263  -2.120  37.987  1.00 19.47           C  
ATOM   2187  HG  LEU A 150      51.340  -1.114  37.575  1.00 19.47           H  
ATOM   2188  CD1 LEU A 150      52.546  -2.431  38.766  1.00 19.47           C  
ATOM   2189 HD11 LEU A 150      53.401  -2.375  38.092  1.00 19.47           H  
ATOM   2190 HD12 LEU A 150      52.483  -3.425  39.209  1.00 19.47           H  
ATOM   2191 HD13 LEU A 150      52.672  -1.686  39.551  1.00 19.47           H  
ATOM   2192  CD2 LEU A 150      51.157  -3.139  36.848  1.00 19.47           C  
ATOM   2193 HD21 LEU A 150      52.012  -3.033  36.180  1.00 19.47           H  
ATOM   2194 HD22 LEU A 150      51.115  -4.154  37.244  1.00 19.47           H  
ATOM   2195 HD23 LEU A 150      50.249  -2.942  36.277  1.00 19.47           H  
ATOM   2196  N   GLY A 151      46.871  -1.830  40.107  1.00 23.59           N  
ATOM   2197  H   GLY A 151      47.014  -0.855  40.330  1.00 23.59           H  
ATOM   2198  CA  GLY A 151      46.398  -2.698  41.228  1.00 23.59           C  
ATOM   2199  HA2 GLY A 151      47.276  -3.198  41.637  1.00 23.59           H  
ATOM   2200  HA3 GLY A 151      46.047  -2.023  42.008  1.00 23.59           H  
ATOM   2201  C   GLY A 151      45.305  -3.809  41.092  1.00 23.59           C  
ATOM   2202  O   GLY A 151      45.054  -4.384  40.046  1.00 23.59           O  
ATOM   2203  N   GLU A 152      44.698  -4.169  42.239  1.00 26.00           N  
ATOM   2204  H   GLU A 152      44.809  -3.523  43.008  1.00 26.00           H  
ATOM   2205  CA  GLU A 152      44.311  -5.542  42.672  1.00 26.00           C  
ATOM   2206  HA  GLU A 152      45.102  -6.210  42.331  1.00 26.00           H  
ATOM   2207  C   GLU A 152      42.976  -6.157  42.148  1.00 26.00           C  
ATOM   2208  CB  GLU A 152      44.314  -5.570  44.217  1.00 26.00           C  
ATOM   2209  HB2 GLU A 152      44.038  -6.572  44.545  1.00 26.00           H  
ATOM   2210  HB3 GLU A 152      43.559  -4.871  44.576  1.00 26.00           H  
ATOM   2211  O   GLU A 152      41.967  -5.472  42.020  1.00 26.00           O  
ATOM   2212  CG  GLU A 152      45.679  -5.218  44.845  1.00 26.00           C  
ATOM   2213  HG2 GLU A 152      45.974  -4.217  44.529  1.00 26.00           H  
ATOM   2214  HG3 GLU A 152      46.420  -5.919  44.462  1.00 26.00           H  
ATOM   2215  CD  GLU A 152      45.684  -5.256  46.386  1.00 26.00           C  
ATOM   2216  OE1 GLU A 152      46.785  -5.449  46.952  1.00 26.00           O  
ATOM   2217  OE2 GLU A 152      44.606  -5.079  46.997  1.00 26.00           O  
ATOM   2218  N   ALA A 153      42.950  -7.490  41.922  1.00 24.35           N  
ATOM   2219  H   ALA A 153      43.781  -7.998  42.189  1.00 24.35           H  
ATOM   2220  CA  ALA A 153      42.135  -8.148  40.872  1.00 24.35           C  
ATOM   2221  HA  ALA A 153      41.510  -7.387  40.406  1.00 24.35           H  
ATOM   2222  C   ALA A 153      41.171  -9.329  41.242  1.00 24.35           C  
ATOM   2223  CB  ALA A 153      43.152  -8.627  39.815  1.00 24.35           C  
ATOM   2224  HB1 ALA A 153      42.626  -8.974  38.925  1.00 24.35           H  
ATOM   2225  HB2 ALA A 153      43.756  -9.444  40.211  1.00 24.35           H  
ATOM   2226  HB3 ALA A 153      43.801  -7.803  39.519  1.00 24.35           H  
ATOM   2227  O   ALA A 153      40.832 -10.095  40.349  1.00 24.35           O  
ATOM   2228  N   GLY A 154      40.786  -9.595  42.500  1.00 28.98           N  
ATOM   2229  H   GLY A 154      40.988  -8.898  43.203  1.00 28.98           H  
ATOM   2230  CA  GLY A 154      40.263 -10.925  42.940  1.00 28.98           C  
ATOM   2231  HA2 GLY A 154      39.991 -10.851  43.993  1.00 28.98           H  
ATOM   2232  HA3 GLY A 154      41.089 -11.633  42.872  1.00 28.98           H  
ATOM   2233  C   GLY A 154      39.050 -11.577  42.207  1.00 28.98           C  
ATOM   2234  O   GLY A 154      38.238 -10.890  41.605  1.00 28.98           O  
ATOM   2235  N   VAL A 155      38.918 -12.918  42.328  1.00 26.48           N  
ATOM   2236  H   VAL A 155      39.525 -13.351  43.010  1.00 26.48           H  
ATOM   2237  CA  VAL A 155      38.401 -13.868  41.297  1.00 26.48           C  
ATOM   2238  HA  VAL A 155      38.514 -13.369  40.335  1.00 26.48           H  
ATOM   2239  C   VAL A 155      36.914 -14.312  41.344  1.00 26.48           C  
ATOM   2240  CB  VAL A 155      39.297 -15.138  41.247  1.00 26.48           C  
ATOM   2241  HB  VAL A 155      39.112 -15.745  42.133  1.00 26.48           H  
ATOM   2242  O   VAL A 155      36.112 -13.860  40.535  1.00 26.48           O  
ATOM   2243  CG1 VAL A 155      39.025 -15.982  39.999  1.00 26.48           C  
ATOM   2244 HG11 VAL A 155      37.962 -16.188  39.875  1.00 26.48           H  
ATOM   2245 HG12 VAL A 155      39.366 -15.456  39.107  1.00 26.48           H  
ATOM   2246 HG13 VAL A 155      39.544 -16.938  40.077  1.00 26.48           H  
ATOM   2247  CG2 VAL A 155      40.801 -14.830  41.236  1.00 26.48           C  
ATOM   2248 HG21 VAL A 155      41.362 -15.755  41.107  1.00 26.48           H  
ATOM   2249 HG22 VAL A 155      41.032 -14.151  40.415  1.00 26.48           H  
ATOM   2250 HG23 VAL A 155      41.106 -14.378  42.180  1.00 26.48           H  
ATOM   2251  N   ASP A 156      36.581 -15.336  42.149  1.00 27.27           N  
ATOM   2252  H   ASP A 156      37.284 -15.633  42.810  1.00 27.27           H  
ATOM   2253  CA  ASP A 156      35.684 -16.426  41.692  1.00 27.27           C  
ATOM   2254  HA  ASP A 156      35.725 -16.515  40.606  1.00 27.27           H  
ATOM   2255  C   ASP A 156      34.213 -16.298  42.078  1.00 27.27           C  
ATOM   2256  CB  ASP A 156      36.148 -17.761  42.310  1.00 27.27           C  
ATOM   2257  HB2 ASP A 156      36.289 -17.626  43.383  1.00 27.27           H  
ATOM   2258  HB3 ASP A 156      35.362 -18.504  42.180  1.00 27.27           H  
ATOM   2259  O   ASP A 156      33.335 -16.751  41.350  1.00 27.27           O  
ATOM   2260  CG  ASP A 156      37.414 -18.346  41.693  1.00 27.27           C  
ATOM   2261  OD1 ASP A 156      37.417 -18.573  40.465  1.00 27.27           O  
ATOM   2262  OD2 ASP A 156      38.371 -18.584  42.464  1.00 27.27           O  
ATOM   2263  N   GLU A 157      33.935 -15.782  43.277  1.00 30.39           N  
ATOM   2264  H   GLU A 157      34.708 -15.402  43.806  1.00 30.39           H  
ATOM   2265  CA  GLU A 157      32.689 -16.085  44.005  1.00 30.39           C  
ATOM   2266  HA  GLU A 157      32.509 -17.155  43.905  1.00 30.39           H  
ATOM   2267  C   GLU A 157      31.429 -15.422  43.407  1.00 30.39           C  
ATOM   2268  CB  GLU A 157      32.877 -15.801  45.508  1.00 30.39           C  
ATOM   2269  HB2 GLU A 157      31.920 -15.918  46.017  1.00 30.39           H  
ATOM   2270  HB3 GLU A 157      33.211 -14.771  45.631  1.00 30.39           H  
ATOM   2271  O   GLU A 157      30.329 -15.566  43.946  1.00 30.39           O  
ATOM   2272  CG  GLU A 157      33.886 -16.766  46.164  1.00 30.39           C  
ATOM   2273  HG2 GLU A 157      33.530 -17.786  46.019  1.00 30.39           H  
ATOM   2274  HG3 GLU A 157      34.847 -16.673  45.659  1.00 30.39           H  
ATOM   2275  CD  GLU A 157      34.102 -16.511  47.669  1.00 30.39           C  
ATOM   2276  OE1 GLU A 157      34.562 -17.451  48.360  1.00 30.39           O  
ATOM   2277  OE2 GLU A 157      33.831 -15.380  48.135  1.00 30.39           O  
ATOM   2278  N   LEU A 158      31.582 -14.776  42.243  1.00 26.75           N  
ATOM   2279  H   LEU A 158      32.521 -14.821  41.873  1.00 26.75           H  
ATOM   2280  CA  LEU A 158      30.558 -14.414  41.256  1.00 26.75           C  
ATOM   2281  HA  LEU A 158      29.781 -13.830  41.750  1.00 26.75           H  
ATOM   2282  C   LEU A 158      29.858 -15.683  40.683  1.00 26.75           C  
ATOM   2283  CB  LEU A 158      31.253 -13.527  40.181  1.00 26.75           C  
ATOM   2284  HB2 LEU A 158      32.297 -13.829  40.095  1.00 26.75           H  
ATOM   2285  HB3 LEU A 158      30.810 -13.702  39.201  1.00 26.75           H  
ATOM   2286  O   LEU A 158      29.884 -15.945  39.487  1.00 26.75           O  
ATOM   2287  CG  LEU A 158      31.170 -12.015  40.473  1.00 26.75           C  
ATOM   2288  HG  LEU A 158      31.096 -11.854  41.548  1.00 26.75           H  
ATOM   2289  CD1 LEU A 158      32.401 -11.259  39.969  1.00 26.75           C  
ATOM   2290 HD11 LEU A 158      32.511 -11.403  38.894  1.00 26.75           H  
ATOM   2291 HD12 LEU A 158      33.292 -11.642  40.466  1.00 26.75           H  
ATOM   2292 HD13 LEU A 158      32.304 -10.196  40.187  1.00 26.75           H  
ATOM   2293  CD2 LEU A 158      29.940 -11.409  39.790  1.00 26.75           C  
ATOM   2294 HD21 LEU A 158      29.855 -10.354  40.049  1.00 26.75           H  
ATOM   2295 HD22 LEU A 158      30.025 -11.508  38.707  1.00 26.75           H  
ATOM   2296 HD23 LEU A 158      29.043 -11.931  40.123  1.00 26.75           H  
ATOM   2297  N   LEU A 159      29.253 -16.497  41.563  1.00 27.38           N  
ATOM   2298  H   LEU A 159      29.354 -16.218  42.529  1.00 27.38           H  
ATOM   2299  CA  LEU A 159      28.632 -17.813  41.314  1.00 27.38           C  
ATOM   2300  HA  LEU A 159      29.094 -18.239  40.424  1.00 27.38           H  
ATOM   2301  C   LEU A 159      27.110 -17.785  41.021  1.00 27.38           C  
ATOM   2302  CB  LEU A 159      28.925 -18.744  42.521  1.00 27.38           C  
ATOM   2303  HB2 LEU A 159      28.969 -18.135  43.424  1.00 27.38           H  
ATOM   2304  HB3 LEU A 159      28.100 -19.444  42.651  1.00 27.38           H  
ATOM   2305  O   LEU A 159      26.688 -17.963  39.888  1.00 27.38           O  
ATOM   2306  CG  LEU A 159      30.196 -19.600  42.432  1.00 27.38           C  
ATOM   2307  HG  LEU A 159      31.037 -18.988  42.106  1.00 27.38           H  
ATOM   2308  CD1 LEU A 159      30.504 -20.182  43.816  1.00 27.38           C  
ATOM   2309 HD11 LEU A 159      30.683 -19.370  44.520  1.00 27.38           H  
ATOM   2310 HD12 LEU A 159      31.404 -20.794  43.760  1.00 27.38           H  
ATOM   2311 HD13 LEU A 159      29.669 -20.789  44.165  1.00 27.38           H  
ATOM   2312  CD2 LEU A 159      29.999 -20.777  41.471  1.00 27.38           C  
ATOM   2313 HD21 LEU A 159      29.785 -20.401  40.470  1.00 27.38           H  
ATOM   2314 HD22 LEU A 159      29.172 -21.406  41.802  1.00 27.38           H  
ATOM   2315 HD23 LEU A 159      30.914 -21.368  41.426  1.00 27.38           H  
ATOM   2316  N   GLU A 160      26.264 -17.729  42.063  1.00 32.85           N  
ATOM   2317  H   GLU A 160      26.700 -17.554  42.957  1.00 32.85           H  
ATOM   2318  CA  GLU A 160      24.993 -18.499  42.105  1.00 32.85           C  
ATOM   2319  HA  GLU A 160      25.000 -19.244  41.309  1.00 32.85           H  
ATOM   2320  C   GLU A 160      23.707 -17.660  41.938  1.00 32.85           C  
ATOM   2321  CB  GLU A 160      24.958 -19.227  43.473  1.00 32.85           C  
ATOM   2322  HB2 GLU A 160      24.411 -18.604  44.181  1.00 32.85           H  
ATOM   2323  HB3 GLU A 160      25.974 -19.323  43.856  1.00 32.85           H  
ATOM   2324  O   GLU A 160      22.668 -18.157  41.507  1.00 32.85           O  
ATOM   2325  CG  GLU A 160      24.360 -20.643  43.464  1.00 32.85           C  
ATOM   2326  HG2 GLU A 160      24.946 -21.259  42.782  1.00 32.85           H  
ATOM   2327  HG3 GLU A 160      23.339 -20.594  43.084  1.00 32.85           H  
ATOM   2328  CD  GLU A 160      24.348 -21.290  44.867  1.00 32.85           C  
ATOM   2329  OE1 GLU A 160      24.437 -22.538  44.944  1.00 32.85           O  
ATOM   2330  OE2 GLU A 160      24.200 -20.548  45.867  1.00 32.85           O  
ATOM   2331  N   ALA A 161      23.734 -16.391  42.358  1.00 30.53           N  
ATOM   2332  H   ALA A 161      24.623 -16.020  42.660  1.00 30.53           H  
ATOM   2333  CA  ALA A 161      22.517 -15.599  42.579  1.00 30.53           C  
ATOM   2334  HA  ALA A 161      21.796 -16.219  43.111  1.00 30.53           H  
ATOM   2335  C   ALA A 161      21.842 -15.144  41.278  1.00 30.53           C  
ATOM   2336  CB  ALA A 161      22.877 -14.407  43.470  1.00 30.53           C  
ATOM   2337  HB1 ALA A 161      23.296 -14.760  44.412  1.00 30.53           H  
ATOM   2338  HB2 ALA A 161      23.604 -13.770  42.967  1.00 30.53           H  
ATOM   2339  HB3 ALA A 161      21.980 -13.823  43.676  1.00 30.53           H  
ATOM   2340  O   ALA A 161      20.610 -15.119  41.189  1.00 30.53           O  
ATOM   2341  N   LEU A 162      22.659 -14.864  40.262  1.00 30.44           N  
ATOM   2342  H   LEU A 162      23.650 -14.973  40.423  1.00 30.44           H  
ATOM   2343  CA  LEU A 162      22.248 -14.744  38.867  1.00 30.44           C  
ATOM   2344  HA  LEU A 162      21.313 -14.187  38.805  1.00 30.44           H  
ATOM   2345  C   LEU A 162      21.961 -16.156  38.321  1.00 30.44           C  
ATOM   2346  CB  LEU A 162      23.336 -13.959  38.104  1.00 30.44           C  
ATOM   2347  HB2 LEU A 162      24.311 -14.237  38.504  1.00 30.44           H  
ATOM   2348  HB3 LEU A 162      23.350 -14.252  37.054  1.00 30.44           H  
ATOM   2349  O   LEU A 162      22.663 -16.693  37.480  1.00 30.44           O  
ATOM   2350  CG  LEU A 162      23.157 -12.430  38.183  1.00 30.44           C  
ATOM   2351  HG  LEU A 162      22.820 -12.161  39.184  1.00 30.44           H  
ATOM   2352  CD1 LEU A 162      24.482 -11.717  37.937  1.00 30.44           C  
ATOM   2353 HD11 LEU A 162      25.216 -12.034  38.678  1.00 30.44           H  
ATOM   2354 HD12 LEU A 162      24.854 -11.959  36.942  1.00 30.44           H  
ATOM   2355 HD13 LEU A 162      24.346 -10.638  38.017  1.00 30.44           H  
ATOM   2356  CD2 LEU A 162      22.161 -11.888  37.164  1.00 30.44           C  
ATOM   2357 HD21 LEU A 162      22.103 -10.803  37.241  1.00 30.44           H  
ATOM   2358 HD22 LEU A 162      22.466 -12.147  36.150  1.00 30.44           H  
ATOM   2359 HD23 LEU A 162      21.171 -12.284  37.392  1.00 30.44           H  
ATOM   2360  N   GLY A 163      20.933 -16.784  38.879  1.00 29.60           N  
ATOM   2361  H   GLY A 163      20.523 -16.310  39.671  1.00 29.60           H  
ATOM   2362  CA  GLY A 163      20.155 -17.834  38.233  1.00 29.60           C  
ATOM   2363  HA2 GLY A 163      20.533 -18.038  37.231  1.00 29.60           H  
ATOM   2364  HA3 GLY A 163      20.200 -18.749  38.823  1.00 29.60           H  
ATOM   2365  C   GLY A 163      18.707 -17.362  38.121  1.00 29.60           C  
ATOM   2366  O   GLY A 163      18.195 -17.151  37.038  1.00 29.60           O  
ATOM   2367  N   ARG A 164      18.061 -17.072  39.262  1.00 29.57           N  
ATOM   2368  H   ARG A 164      18.598 -17.163  40.113  1.00 29.57           H  
ATOM   2369  CA  ARG A 164      16.597 -16.877  39.359  1.00 29.57           C  
ATOM   2370  HA  ARG A 164      16.124 -17.728  38.868  1.00 29.57           H  
ATOM   2371  C   ARG A 164      15.986 -15.670  38.642  1.00 29.57           C  
ATOM   2372  CB  ARG A 164      16.184 -16.804  40.840  1.00 29.57           C  
ATOM   2373  HB2 ARG A 164      15.439 -16.018  40.972  1.00 29.57           H  
ATOM   2374  HB3 ARG A 164      17.041 -16.549  41.463  1.00 29.57           H  
ATOM   2375  O   ARG A 164      14.816 -15.739  38.291  1.00 29.57           O  
ATOM   2376  CG  ARG A 164      15.564 -18.122  41.307  1.00 29.57           C  
ATOM   2377  HG2 ARG A 164      14.760 -18.388  40.621  1.00 29.57           H  
ATOM   2378  HG3 ARG A 164      16.311 -18.915  41.288  1.00 29.57           H  
ATOM   2379  CD  ARG A 164      14.964 -17.982  42.711  1.00 29.57           C  
ATOM   2380  HD2 ARG A 164      14.366 -17.071  42.741  1.00 29.57           H  
ATOM   2381  HD3 ARG A 164      14.303 -18.832  42.878  1.00 29.57           H  
ATOM   2382  NE  ARG A 164      16.002 -17.977  43.761  1.00 29.57           N  
ATOM   2383  HE  ARG A 164      16.888 -18.388  43.503  1.00 29.57           H  
ATOM   2384  NH1 ARG A 164      14.828 -16.841  45.373  1.00 29.57           N  
ATOM   2385 HH11 ARG A 164      14.830 -16.345  46.252  1.00 29.57           H  
ATOM   2386 HH12 ARG A 164      14.139 -16.630  44.666  1.00 29.57           H  
ATOM   2387  NH2 ARG A 164      16.878 -17.613  45.827  1.00 29.57           N  
ATOM   2388 HH21 ARG A 164      17.741 -18.033  45.513  1.00 29.57           H  
ATOM   2389 HH22 ARG A 164      16.852 -17.157  46.728  1.00 29.57           H  
ATOM   2390  CZ  ARG A 164      15.897 -17.481  44.980  1.00 29.57           C  
ATOM   2391  N   GLU A 165      16.682 -14.542  38.593  1.00 28.65           N  
ATOM   2392  H   GLU A 165      17.633 -14.546  38.933  1.00 28.65           H  
ATOM   2393  CA  GLU A 165      16.150 -13.294  38.012  1.00 28.65           C  
ATOM   2394  HA  GLU A 165      15.061 -13.297  38.062  1.00 28.65           H  
ATOM   2395  C   GLU A 165      16.517 -13.155  36.531  1.00 28.65           C  
ATOM   2396  CB  GLU A 165      16.669 -12.119  38.852  1.00 28.65           C  
ATOM   2397  HB2 GLU A 165      16.576 -12.393  39.903  1.00 28.65           H  
ATOM   2398  HB3 GLU A 165      17.726 -11.964  38.633  1.00 28.65           H  
ATOM   2399  O   GLU A 165      15.797 -12.507  35.781  1.00 28.65           O  
ATOM   2400  CG  GLU A 165      15.895 -10.807  38.646  1.00 28.65           C  
ATOM   2401  HG2 GLU A 165      16.047 -10.456  37.625  1.00 28.65           H  
ATOM   2402  HG3 GLU A 165      14.833 -11.009  38.786  1.00 28.65           H  
ATOM   2403  CD  GLU A 165      16.333  -9.706  39.630  1.00 28.65           C  
ATOM   2404  OE1 GLU A 165      15.545  -8.750  39.818  1.00 28.65           O  
ATOM   2405  OE2 GLU A 165      17.412  -9.849  40.253  1.00 28.65           O  
ATOM   2406  N   LEU A 166      17.611 -13.807  36.128  1.00 28.01           N  
ATOM   2407  H   LEU A 166      18.123 -14.347  36.811  1.00 28.01           H  
ATOM   2408  CA  LEU A 166      17.943 -14.049  34.725  1.00 28.01           C  
ATOM   2409  HA  LEU A 166      17.915 -13.128  34.142  1.00 28.01           H  
ATOM   2410  C   LEU A 166      16.974 -15.023  34.104  1.00 28.01           C  
ATOM   2411  CB  LEU A 166      19.304 -14.742  34.618  1.00 28.01           C  
ATOM   2412  HB2 LEU A 166      19.393 -15.196  33.631  1.00 28.01           H  
ATOM   2413  HB3 LEU A 166      19.355 -15.546  35.352  1.00 28.01           H  
ATOM   2414  O   LEU A 166      16.597 -14.862  32.954  1.00 28.01           O  
ATOM   2415  CG  LEU A 166      20.488 -13.813  34.800  1.00 28.01           C  
ATOM   2416  HG  LEU A 166      20.342 -13.240  35.715  1.00 28.01           H  
ATOM   2417  CD1 LEU A 166      21.729 -14.685  34.920  1.00 28.01           C  
ATOM   2418 HD11 LEU A 166      21.817 -15.309  34.030  1.00 28.01           H  
ATOM   2419 HD12 LEU A 166      21.632 -15.337  35.788  1.00 28.01           H  
ATOM   2420 HD13 LEU A 166      22.627 -14.071  34.986  1.00 28.01           H  
ATOM   2421  CD2 LEU A 166      20.688 -12.868  33.622  1.00 28.01           C  
ATOM   2422 HD21 LEU A 166      21.578 -12.255  33.766  1.00 28.01           H  
ATOM   2423 HD22 LEU A 166      19.824 -12.213  33.506  1.00 28.01           H  
ATOM   2424 HD23 LEU A 166      20.792 -13.437  32.698  1.00 28.01           H  
ATOM   2425  N   ASP A 167      16.636 -16.067  34.862  1.00 28.43           N  
ATOM   2426  H   ASP A 167      17.116 -16.220  35.738  1.00 28.43           H  
ATOM   2427  CA  ASP A 167      15.716 -17.083  34.402  1.00 28.43           C  
ATOM   2428  HA  ASP A 167      16.172 -17.607  33.562  1.00 28.43           H  
ATOM   2429  C   ASP A 167      14.403 -16.403  33.971  1.00 28.43           C  
ATOM   2430  CB  ASP A 167      15.454 -18.133  35.490  1.00 28.43           C  
ATOM   2431  HB2 ASP A 167      14.513 -18.631  35.260  1.00 28.43           H  
ATOM   2432  HB3 ASP A 167      15.330 -17.637  36.453  1.00 28.43           H  
ATOM   2433  O   ASP A 167      13.685 -15.818  34.781  1.00 28.43           O  
ATOM   2434  CG  ASP A 167      16.518 -19.233  35.612  1.00 28.43           C  
ATOM   2435  OD1 ASP A 167      17.271 -19.477  34.644  1.00 28.43           O  
ATOM   2436  OD2 ASP A 167      16.483 -19.918  36.667  1.00 28.43           O  
ATOM   2437  N   GLY A 168      13.989 -16.479  32.711  1.00 26.93           N  
ATOM   2438  H   GLY A 168      13.180 -15.907  32.517  1.00 26.93           H  
ATOM   2439  CA  GLY A 168      14.790 -16.798  31.527  1.00 26.93           C  
ATOM   2440  HA2 GLY A 168      14.369 -17.661  31.011  1.00 26.93           H  
ATOM   2441  HA3 GLY A 168      15.831 -17.018  31.762  1.00 26.93           H  
ATOM   2442  C   GLY A 168      14.775 -15.616  30.562  1.00 26.93           C  
ATOM   2443  O   GLY A 168      13.680 -15.152  30.221  1.00 26.93           O  
ATOM   2444  N   ASP A 169      15.993 -15.215  30.178  1.00 26.04           N  
ATOM   2445  H   ASP A 169      16.749 -15.545  30.760  1.00 26.04           H  
ATOM   2446  CA  ASP A 169      16.445 -14.388  29.046  1.00 26.04           C  
ATOM   2447  HA  ASP A 169      16.295 -13.334  29.281  1.00 26.04           H  
ATOM   2448  C   ASP A 169      15.711 -14.661  27.716  1.00 26.04           C  
ATOM   2449  CB  ASP A 169      17.971 -14.635  28.857  1.00 26.04           C  
ATOM   2450  HB2 ASP A 169      18.246 -14.274  27.866  1.00 26.04           H  
ATOM   2451  HB3 ASP A 169      18.153 -15.709  28.858  1.00 26.04           H  
ATOM   2452  O   ASP A 169      15.382 -15.839  27.418  1.00 26.04           O  
ATOM   2453  CG  ASP A 169      18.933 -13.949  29.854  1.00 26.04           C  
ATOM   2454  OD1 ASP A 169      18.740 -12.748  30.155  1.00 26.04           O  
ATOM   2455  OD2 ASP A 169      19.919 -14.614  30.260  1.00 26.04           O  
ATOM   2456  OXT ASP A 169      15.470 -13.666  26.994  1.00 26.04           O  
TER    2457      ASP A 169                                                       
ATOM   2457  N   MET B   1      -3.877 -38.486  42.544  1.00 74.42           N  
ATOM   2458  H   MET B   1      -3.439 -38.847  43.379  1.00 74.42           H  
ATOM   2459  H2  MET B   1      -4.860 -38.334  42.715  1.00 74.42           H  
ATOM   2460  H3  MET B   1      -3.748 -39.151  41.794  1.00 74.42           H  
ATOM   2461  CA  MET B   1      -3.240 -37.215  42.184  1.00 74.42           C  
ATOM   2462  HA  MET B   1      -2.170 -37.397  42.084  1.00 74.42           H  
ATOM   2463  C   MET B   1      -3.468 -36.239  43.325  1.00 74.42           C  
ATOM   2464  CB  MET B   1      -3.740 -36.708  40.826  1.00 74.42           C  
ATOM   2465  HB2 MET B   1      -3.959 -37.559  40.182  1.00 74.42           H  
ATOM   2466  HB3 MET B   1      -4.649 -36.116  40.942  1.00 74.42           H  
ATOM   2467  O   MET B   1      -4.622 -35.912  43.607  1.00 74.42           O  
ATOM   2468  CG  MET B   1      -2.655 -35.881  40.150  1.00 74.42           C  
ATOM   2469  HG2 MET B   1      -1.742 -36.469  40.062  1.00 74.42           H  
ATOM   2470  HG3 MET B   1      -2.466 -35.017  40.786  1.00 74.42           H  
ATOM   2471  SD  MET B   1      -3.098 -35.237  38.525  1.00 74.42           S  
ATOM   2472  CE  MET B   1      -3.015 -36.702  37.462  1.00 74.42           C  
ATOM   2473  HE1 MET B   1      -2.020 -37.144  37.524  1.00 74.42           H  
ATOM   2474  HE2 MET B   1      -3.192 -36.395  36.431  1.00 74.42           H  
ATOM   2475  HE3 MET B   1      -3.770 -37.430  37.757  1.00 74.42           H  
ATOM   2476  N   THR B   2      -2.408 -35.901  44.051  1.00 85.60           N  
ATOM   2477  H   THR B   2      -1.501 -36.193  43.714  1.00 85.60           H  
ATOM   2478  CA  THR B   2      -2.426 -34.861  45.087  1.00 85.60           C  
ATOM   2479  HA  THR B   2      -3.177 -35.112  45.836  1.00 85.60           H  
ATOM   2480  C   THR B   2      -2.814 -33.519  44.469  1.00 85.60           C  
ATOM   2481  CB  THR B   2      -1.066 -34.733  45.795  1.00 85.60           C  
ATOM   2482  HB  THR B   2      -1.153 -33.976  46.574  1.00 85.60           H  
ATOM   2483  O   THR B   2      -2.787 -33.361  43.247  1.00 85.60           O  
ATOM   2484  CG2 THR B   2      -0.607 -36.039  46.442  1.00 85.60           C  
ATOM   2485 HG21 THR B   2      -0.419 -36.799  45.684  1.00 85.60           H  
ATOM   2486 HG22 THR B   2       0.315 -35.860  46.995  1.00 85.60           H  
ATOM   2487 HG23 THR B   2      -1.369 -36.396  47.135  1.00 85.60           H  
ATOM   2488  OG1 THR B   2      -0.075 -34.325  44.889  1.00 85.60           O  
ATOM   2489  HG1 THR B   2       0.360 -35.106  44.539  1.00 85.60           H  
ATOM   2490  N   ASP B   3      -3.205 -32.552  45.295  1.00 76.57           N  
ATOM   2491  H   ASP B   3      -3.225 -32.694  46.295  1.00 76.57           H  
ATOM   2492  CA  ASP B   3      -3.541 -31.223  44.782  1.00 76.57           C  
ATOM   2493  HA  ASP B   3      -4.325 -31.338  44.033  1.00 76.57           H  
ATOM   2494  C   ASP B   3      -2.334 -30.583  44.075  1.00 76.57           C  
ATOM   2495  CB  ASP B   3      -4.089 -30.367  45.929  1.00 76.57           C  
ATOM   2496  HB2 ASP B   3      -4.682 -30.993  46.595  1.00 76.57           H  
ATOM   2497  HB3 ASP B   3      -3.264 -29.947  46.504  1.00 76.57           H  
ATOM   2498  O   ASP B   3      -2.464 -30.111  42.949  1.00 76.57           O  
ATOM   2499  CG  ASP B   3      -4.999 -29.263  45.396  1.00 76.57           C  
ATOM   2500  OD1 ASP B   3      -5.945 -29.632  44.658  1.00 76.57           O  
ATOM   2501  OD2 ASP B   3      -4.763 -28.096  45.767  1.00 76.57           O  
ATOM   2502  N   SER B   4      -1.129 -30.720  44.647  1.00 74.67           N  
ATOM   2503  H   SER B   4      -1.070 -31.090  45.585  1.00 74.67           H  
ATOM   2504  CA  SER B   4       0.120 -30.290  44.001  1.00 74.67           C  
ATOM   2505  HA  SER B   4       0.072 -29.214  43.836  1.00 74.67           H  
ATOM   2506  C   SER B   4       0.346 -30.941  42.633  1.00 74.67           C  
ATOM   2507  CB  SER B   4       1.335 -30.576  44.892  1.00 74.67           C  
ATOM   2508  HB2 SER B   4       2.243 -30.409  44.314  1.00 74.67           H  
ATOM   2509  HB3 SER B   4       1.318 -31.614  45.226  1.00 74.67           H  
ATOM   2510  O   SER B   4       0.692 -30.240  41.688  1.00 74.67           O  
ATOM   2511  OG  SER B   4       1.354 -29.707  46.008  1.00 74.67           O  
ATOM   2512  HG  SER B   4       2.230 -29.315  46.035  1.00 74.67           H  
ATOM   2513  N   GLU B   5       0.116 -32.251  42.481  1.00 82.60           N  
ATOM   2514  H   GLU B   5      -0.178 -32.793  43.282  1.00 82.60           H  
ATOM   2515  CA  GLU B   5       0.278 -32.931  41.184  1.00 82.60           C  
ATOM   2516  HA  GLU B   5       1.278 -32.740  40.795  1.00 82.60           H  
ATOM   2517  C   GLU B   5      -0.714 -32.410  40.128  1.00 82.60           C  
ATOM   2518  CB  GLU B   5       0.098 -34.445  41.353  1.00 82.60           C  
ATOM   2519  HB2 GLU B   5      -0.788 -34.597  41.970  1.00 82.60           H  
ATOM   2520  HB3 GLU B   5      -0.068 -34.887  40.371  1.00 82.60           H  
ATOM   2521  O   GLU B   5      -0.322 -32.182  38.985  1.00 82.60           O  
ATOM   2522  CG  GLU B   5       1.281 -35.185  41.991  1.00 82.60           C  
ATOM   2523  HG2 GLU B   5       2.121 -35.159  41.298  1.00 82.60           H  
ATOM   2524  HG3 GLU B   5       1.584 -34.670  42.903  1.00 82.60           H  
ATOM   2525  CD  GLU B   5       0.925 -36.645  42.336  1.00 82.60           C  
ATOM   2526  OE1 GLU B   5       1.832 -37.495  42.349  1.00 82.60           O  
ATOM   2527  OE2 GLU B   5      -0.260 -36.916  42.667  1.00 82.60           O  
ATOM   2528  N   LYS B   6      -1.977 -32.159  40.507  1.00 83.89           N  
ATOM   2529  H   LYS B   6      -2.217 -32.302  41.478  1.00 83.89           H  
ATOM   2530  CA  LYS B   6      -2.986 -31.603  39.586  1.00 83.89           C  
ATOM   2531  HA  LYS B   6      -3.019 -32.204  38.678  1.00 83.89           H  
ATOM   2532  C   LYS B   6      -2.627 -30.186  39.153  1.00 83.89           C  
ATOM   2533  CB  LYS B   6      -4.370 -31.571  40.242  1.00 83.89           C  
ATOM   2534  HB2 LYS B   6      -4.299 -31.031  41.186  1.00 83.89           H  
ATOM   2535  HB3 LYS B   6      -5.047 -31.020  39.589  1.00 83.89           H  
ATOM   2536  O   LYS B   6      -2.666 -29.870  37.966  1.00 83.89           O  
ATOM   2537  CG  LYS B   6      -4.969 -32.956  40.492  1.00 83.89           C  
ATOM   2538  HG2 LYS B   6      -4.295 -33.542  41.118  1.00 83.89           H  
ATOM   2539  HG3 LYS B   6      -5.132 -33.468  39.544  1.00 83.89           H  
ATOM   2540  CD  LYS B   6      -6.304 -32.775  41.212  1.00 83.89           C  
ATOM   2541  HD2 LYS B   6      -6.150 -32.127  42.075  1.00 83.89           H  
ATOM   2542  HD3 LYS B   6      -7.014 -32.299  40.537  1.00 83.89           H  
ATOM   2543  CE  LYS B   6      -6.848 -34.116  41.694  1.00 83.89           C  
ATOM   2544  HE2 LYS B   6      -6.081 -34.592  42.304  1.00 83.89           H  
ATOM   2545  HE3 LYS B   6      -7.052 -34.746  40.829  1.00 83.89           H  
ATOM   2546  NZ  LYS B   6      -8.072 -33.891  42.496  1.00 83.89           N  
ATOM   2547  HZ1 LYS B   6      -7.853 -33.272  43.263  1.00 83.89           H  
ATOM   2548  HZ2 LYS B   6      -8.434 -34.758  42.867  1.00 83.89           H  
ATOM   2549  HZ3 LYS B   6      -8.778 -33.436  41.935  1.00 83.89           H  
ATOM   2550  N   VAL B   7      -2.287 -29.321  40.110  1.00 82.93           N  
ATOM   2551  H   VAL B   7      -2.276 -29.641  41.068  1.00 82.93           H  
ATOM   2552  CA  VAL B   7      -1.944 -27.921  39.826  1.00 82.93           C  
ATOM   2553  HA  VAL B   7      -2.740 -27.484  39.223  1.00 82.93           H  
ATOM   2554  C   VAL B   7      -0.665 -27.846  38.983  1.00 82.93           C  
ATOM   2555  CB  VAL B   7      -1.843 -27.095  41.124  1.00 82.93           C  
ATOM   2556  HB  VAL B   7      -1.057 -27.510  41.755  1.00 82.93           H  
ATOM   2557  O   VAL B   7      -0.598 -27.027  38.070  1.00 82.93           O  
ATOM   2558  CG1 VAL B   7      -1.541 -25.619  40.842  1.00 82.93           C  
ATOM   2559 HG11 VAL B   7      -1.301 -25.107  41.774  1.00 82.93           H  
ATOM   2560 HG12 VAL B   7      -0.700 -25.523  40.154  1.00 82.93           H  
ATOM   2561 HG13 VAL B   7      -2.403 -25.136  40.381  1.00 82.93           H  
ATOM   2562  CG2 VAL B   7      -3.172 -27.080  41.897  1.00 82.93           C  
ATOM   2563 HG21 VAL B   7      -3.045 -26.546  42.839  1.00 82.93           H  
ATOM   2564 HG22 VAL B   7      -3.950 -26.592  41.311  1.00 82.93           H  
ATOM   2565 HG23 VAL B   7      -3.511 -28.089  42.130  1.00 82.93           H  
ATOM   2566  N   ALA B   8       0.307 -28.739  39.201  1.00 81.70           N  
ATOM   2567  H   ALA B   8       0.228 -29.373  39.983  1.00 81.70           H  
ATOM   2568  CA  ALA B   8       1.504 -28.831  38.365  1.00 81.70           C  
ATOM   2569  HA  ALA B   8       1.998 -27.859  38.363  1.00 81.70           H  
ATOM   2570  C   ALA B   8       1.183 -29.187  36.900  1.00 81.70           C  
ATOM   2571  CB  ALA B   8       2.459 -29.855  38.989  1.00 81.70           C  
ATOM   2572  HB1 ALA B   8       2.720 -29.546  40.001  1.00 81.70           H  
ATOM   2573  HB2 ALA B   8       3.371 -29.913  38.394  1.00 81.70           H  
ATOM   2574  HB3 ALA B   8       1.989 -30.838  39.023  1.00 81.70           H  
ATOM   2575  O   ALA B   8       1.797 -28.640  35.982  1.00 81.70           O  
ATOM   2576  N   GLU B   9       0.207 -30.066  36.657  1.00 84.38           N  
ATOM   2577  H   GLU B   9      -0.247 -30.520  37.437  1.00 84.38           H  
ATOM   2578  CA  GLU B   9      -0.219 -30.432  35.302  1.00 84.38           C  
ATOM   2579  HA  GLU B   9       0.674 -30.654  34.719  1.00 84.38           H  
ATOM   2580  C   GLU B   9      -0.940 -29.272  34.592  1.00 84.38           C  
ATOM   2581  CB  GLU B   9      -1.066 -31.713  35.381  1.00 84.38           C  
ATOM   2582  HB2 GLU B   9      -0.614 -32.378  36.116  1.00 84.38           H  
ATOM   2583  HB3 GLU B   9      -2.077 -31.469  35.708  1.00 84.38           H  
ATOM   2584  O   GLU B   9      -0.637 -28.969  33.433  1.00 84.38           O  
ATOM   2585  CG  GLU B   9      -1.109 -32.458  34.042  1.00 84.38           C  
ATOM   2586  HG2 GLU B   9      -1.678 -31.868  33.324  1.00 84.38           H  
ATOM   2587  HG3 GLU B   9      -0.089 -32.549  33.666  1.00 84.38           H  
ATOM   2588  CD  GLU B   9      -1.724 -33.864  34.158  1.00 84.38           C  
ATOM   2589  OE1 GLU B   9      -1.373 -34.698  33.295  1.00 84.38           O  
ATOM   2590  OE2 GLU B   9      -2.514 -34.108  35.098  1.00 84.38           O  
ATOM   2591  N   TYR B  10      -1.803 -28.541  35.309  1.00 85.10           N  
ATOM   2592  H   TYR B  10      -2.034 -28.854  36.241  1.00 85.10           H  
ATOM   2593  CA  TYR B  10      -2.416 -27.308  34.800  1.00 85.10           C  
ATOM   2594  HA  TYR B  10      -2.900 -27.533  33.849  1.00 85.10           H  
ATOM   2595  C   TYR B  10      -1.384 -26.212  34.518  1.00 85.10           C  
ATOM   2596  CB  TYR B  10      -3.473 -26.783  35.780  1.00 85.10           C  
ATOM   2597  HB2 TYR B  10      -3.042 -26.730  36.780  1.00 85.10           H  
ATOM   2598  HB3 TYR B  10      -3.740 -25.767  35.489  1.00 85.10           H  
ATOM   2599  O   TYR B  10      -1.458 -25.564  33.472  1.00 85.10           O  
ATOM   2600  CG  TYR B  10      -4.754 -27.590  35.809  1.00 85.10           C  
ATOM   2601  CD1 TYR B  10      -5.529 -27.714  34.639  1.00 85.10           C  
ATOM   2602  HD1 TYR B  10      -5.209 -27.239  33.723  1.00 85.10           H  
ATOM   2603  CD2 TYR B  10      -5.186 -28.196  37.004  1.00 85.10           C  
ATOM   2604  HD2 TYR B  10      -4.592 -28.098  37.901  1.00 85.10           H  
ATOM   2605  CE1 TYR B  10      -6.723 -28.458  34.658  1.00 85.10           C  
ATOM   2606  HE1 TYR B  10      -7.321 -28.566  33.765  1.00 85.10           H  
ATOM   2607  CE2 TYR B  10      -6.381 -28.938  37.030  1.00 85.10           C  
ATOM   2608  HE2 TYR B  10      -6.702 -29.405  37.949  1.00 85.10           H  
ATOM   2609  OH  TYR B  10      -8.306 -29.783  35.872  1.00 85.10           O  
ATOM   2610  HH  TYR B  10      -8.476 -30.152  36.741  1.00 85.10           H  
ATOM   2611  CZ  TYR B  10      -7.149 -29.072  35.853  1.00 85.10           C  
ATOM   2612  N   LEU B  11      -0.400 -26.024  35.406  1.00 82.81           N  
ATOM   2613  H   LEU B  11      -0.414 -26.559  36.262  1.00 82.81           H  
ATOM   2614  CA  LEU B  11       0.676 -25.053  35.208  1.00 82.81           C  
ATOM   2615  HA  LEU B  11       0.226 -24.075  35.041  1.00 82.81           H  
ATOM   2616  C   LEU B  11       1.475 -25.377  33.949  1.00 82.81           C  
ATOM   2617  CB  LEU B  11       1.561 -24.981  36.467  1.00 82.81           C  
ATOM   2618  HB2 LEU B  11       1.967 -25.973  36.668  1.00 82.81           H  
ATOM   2619  HB3 LEU B  11       0.941 -24.694  37.316  1.00 82.81           H  
ATOM   2620  O   LEU B  11       1.691 -24.476  33.139  1.00 82.81           O  
ATOM   2621  CG  LEU B  11       2.737 -23.988  36.349  1.00 82.81           C  
ATOM   2622  HG  LEU B  11       3.383 -24.283  35.522  1.00 82.81           H  
ATOM   2623  CD1 LEU B  11       2.270 -22.549  36.131  1.00 82.81           C  
ATOM   2624 HD11 LEU B  11       1.722 -22.455  35.193  1.00 82.81           H  
ATOM   2625 HD12 LEU B  11       3.134 -21.886  36.086  1.00 82.81           H  
ATOM   2626 HD13 LEU B  11       1.639 -22.251  36.969  1.00 82.81           H  
ATOM   2627  CD2 LEU B  11       3.563 -24.006  37.633  1.00 82.81           C  
ATOM   2628 HD21 LEU B  11       2.964 -23.642  38.468  1.00 82.81           H  
ATOM   2629 HD22 LEU B  11       3.903 -25.021  37.842  1.00 82.81           H  
ATOM   2630 HD23 LEU B  11       4.436 -23.364  37.517  1.00 82.81           H  
ATOM   2631  N   ARG B  12       1.831 -26.652  33.739  1.00 84.80           N  
ATOM   2632  H   ARG B  12       1.621 -27.323  34.465  1.00 84.80           H  
ATOM   2633  CA  ARG B  12       2.528 -27.113  32.530  1.00 84.80           C  
ATOM   2634  HA  ARG B  12       3.463 -26.560  32.440  1.00 84.80           H  
ATOM   2635  C   ARG B  12       1.726 -26.811  31.263  1.00 84.80           C  
ATOM   2636  CB  ARG B  12       2.835 -28.613  32.664  1.00 84.80           C  
ATOM   2637  HB2 ARG B  12       1.904 -29.178  32.634  1.00 84.80           H  
ATOM   2638  HB3 ARG B  12       3.309 -28.786  33.630  1.00 84.80           H  
ATOM   2639  O   ARG B  12       2.294 -26.333  30.284  1.00 84.80           O  
ATOM   2640  CG  ARG B  12       3.776 -29.116  31.555  1.00 84.80           C  
ATOM   2641  HG2 ARG B  12       4.742 -28.619  31.646  1.00 84.80           H  
ATOM   2642  HG3 ARG B  12       3.356 -28.872  30.580  1.00 84.80           H  
ATOM   2643  CD  ARG B  12       3.971 -30.636  31.615  1.00 84.80           C  
ATOM   2644  HD2 ARG B  12       2.996 -31.108  31.493  1.00 84.80           H  
ATOM   2645  HD3 ARG B  12       4.596 -30.936  30.773  1.00 84.80           H  
ATOM   2646  NE  ARG B  12       4.620 -31.069  32.870  1.00 84.80           N  
ATOM   2647  HE  ARG B  12       5.415 -30.524  33.172  1.00 84.80           H  
ATOM   2648  NH1 ARG B  12       3.253 -32.858  33.377  1.00 84.80           N  
ATOM   2649 HH11 ARG B  12       2.691 -32.677  32.558  1.00 84.80           H  
ATOM   2650 HH12 ARG B  12       2.970 -33.593  34.009  1.00 84.80           H  
ATOM   2651  NH2 ARG B  12       4.936 -32.329  34.738  1.00 84.80           N  
ATOM   2652 HH21 ARG B  12       5.714 -31.741  35.003  1.00 84.80           H  
ATOM   2653 HH22 ARG B  12       4.651 -33.087  35.341  1.00 84.80           H  
ATOM   2654  CZ  ARG B  12       4.266 -32.080  33.648  1.00 84.80           C  
ATOM   2655  N   ARG B  13       0.408 -27.050  31.269  1.00 86.08           N  
ATOM   2656  H   ARG B  13       0.001 -27.460  32.097  1.00 86.08           H  
ATOM   2657  CA  ARG B  13      -0.452 -26.726  30.119  1.00 86.08           C  
ATOM   2658  HA  ARG B  13       0.006 -27.167  29.233  1.00 86.08           H  
ATOM   2659  C   ARG B  13      -0.494 -25.221  29.848  1.00 86.08           C  
ATOM   2660  CB  ARG B  13      -1.862 -27.311  30.323  1.00 86.08           C  
ATOM   2661  HB2 ARG B  13      -2.323 -26.835  31.189  1.00 86.08           H  
ATOM   2662  HB3 ARG B  13      -1.786 -28.379  30.530  1.00 86.08           H  
ATOM   2663  O   ARG B  13      -0.319 -24.817  28.703  1.00 86.08           O  
ATOM   2664  CG  ARG B  13      -2.779 -27.099  29.105  1.00 86.08           C  
ATOM   2665  HG2 ARG B  13      -2.796 -26.042  28.841  1.00 86.08           H  
ATOM   2666  HG3 ARG B  13      -3.797 -27.386  29.371  1.00 86.08           H  
ATOM   2667  CD  ARG B  13      -2.339 -27.932  27.893  1.00 86.08           C  
ATOM   2668  HD2 ARG B  13      -1.252 -27.975  27.842  1.00 86.08           H  
ATOM   2669  HD3 ARG B  13      -2.720 -28.946  28.014  1.00 86.08           H  
ATOM   2670  NE  ARG B  13      -2.818 -27.344  26.635  1.00 86.08           N  
ATOM   2671  HE  ARG B  13      -3.012 -26.353  26.633  1.00 86.08           H  
ATOM   2672  NH1 ARG B  13      -2.435 -29.156  25.264  1.00 86.08           N  
ATOM   2673 HH11 ARG B  13      -2.192 -29.712  26.071  1.00 86.08           H  
ATOM   2674 HH12 ARG B  13      -2.416 -29.540  24.330  1.00 86.08           H  
ATOM   2675  NH2 ARG B  13      -3.084 -27.199  24.405  1.00 86.08           N  
ATOM   2676 HH21 ARG B  13      -2.976 -26.204  24.542  1.00 86.08           H  
ATOM   2677 HH22 ARG B  13      -2.999 -27.561  23.466  1.00 86.08           H  
ATOM   2678  CZ  ARG B  13      -2.787 -27.911  25.445  1.00 86.08           C  
ATOM   2679  N   ALA B  14      -0.660 -24.405  30.889  1.00 87.14           N  
ATOM   2680  H   ALA B  14      -0.803 -24.810  31.803  1.00 87.14           H  
ATOM   2681  CA  ALA B  14      -0.684 -22.951  30.762  1.00 87.14           C  
ATOM   2682  HA  ALA B  14      -1.465 -22.677  30.052  1.00 87.14           H  
ATOM   2683  C   ALA B  14       0.641 -22.391  30.217  1.00 87.14           C  
ATOM   2684  CB  ALA B  14      -1.036 -22.343  32.126  1.00 87.14           C  
ATOM   2685  HB1 ALA B  14      -1.997 -22.729  32.467  1.00 87.14           H  
ATOM   2686  HB2 ALA B  14      -0.271 -22.592  32.860  1.00 87.14           H  
ATOM   2687  HB3 ALA B  14      -1.103 -21.258  32.036  1.00 87.14           H  
ATOM   2688  O   ALA B  14       0.617 -21.509  29.362  1.00 87.14           O  
ATOM   2689  N   THR B  15       1.792 -22.926  30.649  1.00 85.86           N  
ATOM   2690  H   THR B  15       1.758 -23.661  31.341  1.00 85.86           H  
ATOM   2691  CA  THR B  15       3.103 -22.504  30.117  1.00 85.86           C  
ATOM   2692  HA  THR B  15       3.130 -21.414  30.127  1.00 85.86           H  
ATOM   2693  C   THR B  15       3.290 -22.912  28.657  1.00 85.86           C  
ATOM   2694  CB  THR B  15       4.316 -23.014  30.924  1.00 85.86           C  
ATOM   2695  HB  THR B  15       5.017 -23.493  30.240  1.00 85.86           H  
ATOM   2696  O   THR B  15       3.816 -22.122  27.875  1.00 85.86           O  
ATOM   2697  CG2 THR B  15       5.064 -21.869  31.595  1.00 85.86           C  
ATOM   2698 HG21 THR B  15       5.437 -21.182  30.835  1.00 85.86           H  
ATOM   2699 HG22 THR B  15       4.405 -21.332  32.277  1.00 85.86           H  
ATOM   2700 HG23 THR B  15       5.916 -22.264  32.150  1.00 85.86           H  
ATOM   2701  OG1 THR B  15       4.004 -23.961  31.917  1.00 85.86           O  
ATOM   2702  HG1 THR B  15       3.279 -23.643  32.461  1.00 85.86           H  
ATOM   2703  N   LEU B  16       2.834 -24.108  28.262  1.00 90.56           N  
ATOM   2704  H   LEU B  16       2.438 -24.727  28.955  1.00 90.56           H  
ATOM   2705  CA  LEU B  16       2.874 -24.548  26.863  1.00 90.56           C  
ATOM   2706  HA  LEU B  16       3.894 -24.448  26.492  1.00 90.56           H  
ATOM   2707  C   LEU B  16       2.008 -23.661  25.960  1.00 90.56           C  
ATOM   2708  CB  LEU B  16       2.428 -26.019  26.756  1.00 90.56           C  
ATOM   2709  HB2 LEU B  16       2.199 -26.237  25.713  1.00 90.56           H  
ATOM   2710  HB3 LEU B  16       1.505 -26.145  27.322  1.00 90.56           H  
ATOM   2711  O   LEU B  16       2.488 -23.196  24.926  1.00 90.56           O  
ATOM   2712  CG  LEU B  16       3.464 -27.044  27.244  1.00 90.56           C  
ATOM   2713  HG  LEU B  16       3.797 -26.792  28.251  1.00 90.56           H  
ATOM   2714  CD1 LEU B  16       2.830 -28.436  27.272  1.00 90.56           C  
ATOM   2715 HD11 LEU B  16       3.560 -29.166  27.622  1.00 90.56           H  
ATOM   2716 HD12 LEU B  16       1.982 -28.432  27.957  1.00 90.56           H  
ATOM   2717 HD13 LEU B  16       2.491 -28.713  26.274  1.00 90.56           H  
ATOM   2718  CD2 LEU B  16       4.690 -27.101  26.330  1.00 90.56           C  
ATOM   2719 HD21 LEU B  16       5.228 -26.155  26.380  1.00 90.56           H  
ATOM   2720 HD22 LEU B  16       4.380 -27.298  25.304  1.00 90.56           H  
ATOM   2721 HD23 LEU B  16       5.359 -27.893  26.667  1.00 90.56           H  
ATOM   2722  N   ASP B  17       0.767 -23.386  26.367  1.00 91.11           N  
ATOM   2723  H   ASP B  17       0.426 -23.821  27.213  1.00 91.11           H  
ATOM   2724  CA  ASP B  17      -0.145 -22.525  25.609  1.00 91.11           C  
ATOM   2725  HA  ASP B  17      -0.196 -22.887  24.582  1.00 91.11           H  
ATOM   2726  C   ASP B  17       0.372 -21.071  25.552  1.00 91.11           C  
ATOM   2727  CB  ASP B  17      -1.563 -22.594  26.214  1.00 91.11           C  
ATOM   2728  HB2 ASP B  17      -2.170 -21.821  25.744  1.00 91.11           H  
ATOM   2729  HB3 ASP B  17      -1.502 -22.364  27.277  1.00 91.11           H  
ATOM   2730  O   ASP B  17       0.239 -20.415  24.519  1.00 91.11           O  
ATOM   2731  CG  ASP B  17      -2.305 -23.934  26.029  1.00 91.11           C  
ATOM   2732  OD1 ASP B  17      -2.014 -24.714  25.095  1.00 91.11           O  
ATOM   2733  OD2 ASP B  17      -3.268 -24.193  26.785  1.00 91.11           O  
ATOM   2734  N   LEU B  18       1.006 -20.567  26.623  1.00 90.65           N  
ATOM   2735  H   LEU B  18       1.040 -21.124  27.465  1.00 90.65           H  
ATOM   2736  CA  LEU B  18       1.630 -19.234  26.650  1.00 90.65           C  
ATOM   2737  HA  LEU B  18       0.898 -18.496  26.322  1.00 90.65           H  
ATOM   2738  C   LEU B  18       2.810 -19.146  25.681  1.00 90.65           C  
ATOM   2739  CB  LEU B  18       2.063 -18.895  28.090  1.00 90.65           C  
ATOM   2740  HB2 LEU B  18       2.677 -19.712  28.469  1.00 90.65           H  
ATOM   2741  HB3 LEU B  18       1.171 -18.832  28.714  1.00 90.65           H  
ATOM   2742  O   LEU B  18       2.927 -18.165  24.946  1.00 90.65           O  
ATOM   2743  CG  LEU B  18       2.872 -17.589  28.240  1.00 90.65           C  
ATOM   2744  HG  LEU B  18       3.809 -17.672  27.689  1.00 90.65           H  
ATOM   2745  CD1 LEU B  18       2.115 -16.362  27.738  1.00 90.65           C  
ATOM   2746 HD11 LEU B  18       2.709 -15.464  27.906  1.00 90.65           H  
ATOM   2747 HD12 LEU B  18       1.179 -16.274  28.291  1.00 90.65           H  
ATOM   2748 HD13 LEU B  18       1.902 -16.443  26.672  1.00 90.65           H  
ATOM   2749  CD2 LEU B  18       3.208 -17.364  29.714  1.00 90.65           C  
ATOM   2750 HD21 LEU B  18       3.797 -16.454  29.829  1.00 90.65           H  
ATOM   2751 HD22 LEU B  18       2.293 -17.272  30.298  1.00 90.65           H  
ATOM   2752 HD23 LEU B  18       3.791 -18.204  30.091  1.00 90.65           H  
ATOM   2753  N   ARG B  19       3.670 -20.170  25.653  1.00 91.73           N  
ATOM   2754  H   ARG B  19       3.527 -20.932  26.299  1.00 91.73           H  
ATOM   2755  CA  ARG B  19       4.797 -20.229  24.717  1.00 91.73           C  
ATOM   2756  HA  ARG B  19       5.401 -19.330  24.843  1.00 91.73           H  
ATOM   2757  C   ARG B  19       4.311 -20.219  23.268  1.00 91.73           C  
ATOM   2758  CB  ARG B  19       5.660 -21.456  25.037  1.00 91.73           C  
ATOM   2759  HB2 ARG B  19       5.083 -22.362  24.852  1.00 91.73           H  
ATOM   2760  HB3 ARG B  19       5.931 -21.429  26.093  1.00 91.73           H  
ATOM   2761  O   ARG B  19       4.839 -19.448  22.474  1.00 91.73           O  
ATOM   2762  CG  ARG B  19       6.949 -21.473  24.200  1.00 91.73           C  
ATOM   2763  HG2 ARG B  19       7.502 -20.551  24.379  1.00 91.73           H  
ATOM   2764  HG3 ARG B  19       6.710 -21.532  23.138  1.00 91.73           H  
ATOM   2765  CD  ARG B  19       7.843 -22.657  24.578  1.00 91.73           C  
ATOM   2766  HD2 ARG B  19       8.048 -22.613  25.647  1.00 91.73           H  
ATOM   2767  HD3 ARG B  19       8.786 -22.559  24.040  1.00 91.73           H  
ATOM   2768  NE  ARG B  19       7.216 -23.945  24.224  1.00 91.73           N  
ATOM   2769  HE  ARG B  19       6.470 -23.906  23.545  1.00 91.73           H  
ATOM   2770  NH1 ARG B  19       8.613 -25.296  25.445  1.00 91.73           N  
ATOM   2771 HH11 ARG B  19       8.965 -26.213  25.678  1.00 91.73           H  
ATOM   2772 HH12 ARG B  19       9.128 -24.476  25.733  1.00 91.73           H  
ATOM   2773  NH2 ARG B  19       7.013 -26.206  24.178  1.00 91.73           N  
ATOM   2774 HH21 ARG B  19       6.295 -26.113  23.473  1.00 91.73           H  
ATOM   2775 HH22 ARG B  19       7.363 -27.121  24.425  1.00 91.73           H  
ATOM   2776  CZ  ARG B  19       7.614 -25.139  24.621  1.00 91.73           C  
ATOM   2777  N   ALA B  20       3.282 -21.008  22.952  1.00 94.81           N  
ATOM   2778  H   ALA B  20       2.898 -21.611  23.665  1.00 94.81           H  
ATOM   2779  CA  ALA B  20       2.676 -21.030  21.621  1.00 94.81           C  
ATOM   2780  HA  ALA B  20       3.447 -21.255  20.884  1.00 94.81           H  
ATOM   2781  C   ALA B  20       2.068 -19.667  21.241  1.00 94.81           C  
ATOM   2782  CB  ALA B  20       1.627 -22.148  21.582  1.00 94.81           C  
ATOM   2783  HB1 ALA B  20       0.833 -21.949  22.301  1.00 94.81           H  
ATOM   2784  HB2 ALA B  20       1.197 -22.204  20.582  1.00 94.81           H  
ATOM   2785  HB3 ALA B  20       2.095 -23.104  21.817  1.00 94.81           H  
ATOM   2786  O   ALA B  20       2.296 -19.179  20.139  1.00 94.81           O  
ATOM   2787  N   ALA B  21       1.360 -19.010  22.166  1.00 95.25           N  
ATOM   2788  H   ALA B  21       1.163 -19.463  23.047  1.00 95.25           H  
ATOM   2789  CA  ALA B  21       0.791 -17.687  21.915  1.00 95.25           C  
ATOM   2790  HA  ALA B  21       0.194 -17.745  21.005  1.00 95.25           H  
ATOM   2791  C   ALA B  21       1.873 -16.617  21.676  1.00 95.25           C  
ATOM   2792  CB  ALA B  21      -0.138 -17.319  23.079  1.00 95.25           C  
ATOM   2793  HB1 ALA B  21      -0.621 -16.365  22.868  1.00 95.25           H  
ATOM   2794  HB2 ALA B  21       0.433 -17.239  24.005  1.00 95.25           H  
ATOM   2795  HB3 ALA B  21      -0.905 -18.086  23.195  1.00 95.25           H  
ATOM   2796  O   ALA B  21       1.779 -15.847  20.727  1.00 95.25           O  
ATOM   2797  N   ARG B  22       2.939 -16.586  22.489  1.00 93.50           N  
ATOM   2798  H   ARG B  22       2.975 -17.245  23.254  1.00 93.50           H  
ATOM   2799  CA  ARG B  22       4.068 -15.658  22.283  1.00 93.50           C  
ATOM   2800  HA  ARG B  22       3.692 -14.638  22.207  1.00 93.50           H  
ATOM   2801  C   ARG B  22       4.799 -15.905  20.966  1.00 93.50           C  
ATOM   2802  CB  ARG B  22       5.061 -15.750  23.447  1.00 93.50           C  
ATOM   2803  HB2 ARG B  22       5.994 -15.275  23.142  1.00 93.50           H  
ATOM   2804  HB3 ARG B  22       5.269 -16.796  23.672  1.00 93.50           H  
ATOM   2805  O   ARG B  22       5.255 -14.955  20.341  1.00 93.50           O  
ATOM   2806  CG  ARG B  22       4.552 -15.033  24.702  1.00 93.50           C  
ATOM   2807  HG2 ARG B  22       3.638 -15.508  25.060  1.00 93.50           H  
ATOM   2808  HG3 ARG B  22       4.343 -13.992  24.459  1.00 93.50           H  
ATOM   2809  CD  ARG B  22       5.629 -15.094  25.792  1.00 93.50           C  
ATOM   2810  HD2 ARG B  22       6.563 -14.710  25.381  1.00 93.50           H  
ATOM   2811  HD3 ARG B  22       5.772 -16.134  26.084  1.00 93.50           H  
ATOM   2812  NE  ARG B  22       5.265 -14.291  26.974  1.00 93.50           N  
ATOM   2813  HE  ARG B  22       4.422 -13.739  26.912  1.00 93.50           H  
ATOM   2814  NH1 ARG B  22       7.126 -14.771  28.247  1.00 93.50           N  
ATOM   2815 HH11 ARG B  22       7.700 -14.576  29.054  1.00 93.50           H  
ATOM   2816 HH12 ARG B  22       7.541 -15.276  27.477  1.00 93.50           H  
ATOM   2817  NH2 ARG B  22       5.560 -13.411  29.056  1.00 93.50           N  
ATOM   2818 HH21 ARG B  22       4.710 -12.873  28.969  1.00 93.50           H  
ATOM   2819 HH22 ARG B  22       6.129 -13.302  29.883  1.00 93.50           H  
ATOM   2820  CZ  ARG B  22       5.983 -14.164  28.080  1.00 93.50           C  
ATOM   2821  N   GLN B  23       4.912 -17.163  20.549  1.00 94.39           N  
ATOM   2822  H   GLN B  23       4.546 -17.909  21.123  1.00 94.39           H  
ATOM   2823  CA  GLN B  23       5.496 -17.503  19.258  1.00 94.39           C  
ATOM   2824  HA  GLN B  23       6.452 -16.988  19.168  1.00 94.39           H  
ATOM   2825  C   GLN B  23       4.628 -16.997  18.099  1.00 94.39           C  
ATOM   2826  CB  GLN B  23       5.768 -19.008  19.220  1.00 94.39           C  
ATOM   2827  HB2 GLN B  23       4.839 -19.567  19.332  1.00 94.39           H  
ATOM   2828  HB3 GLN B  23       6.430 -19.252  20.051  1.00 94.39           H  
ATOM   2829  O   GLN B  23       5.158 -16.322  17.224  1.00 94.39           O  
ATOM   2830  CG  GLN B  23       6.440 -19.403  17.904  1.00 94.39           C  
ATOM   2831  HG2 GLN B  23       5.692 -19.359  17.112  1.00 94.39           H  
ATOM   2832  HG3 GLN B  23       7.233 -18.696  17.661  1.00 94.39           H  
ATOM   2833  CD  GLN B  23       7.045 -20.799  17.919  1.00 94.39           C  
ATOM   2834  NE2 GLN B  23       7.469 -21.261  16.768  1.00 94.39           N  
ATOM   2835 HE21 GLN B  23       7.204 -20.760  15.933  1.00 94.39           H  
ATOM   2836 HE22 GLN B  23       7.867 -22.189  16.724  1.00 94.39           H  
ATOM   2837  OE1 GLN B  23       7.168 -21.460  18.947  1.00 94.39           O  
ATOM   2838  N   ARG B  24       3.303 -17.192  18.160  1.00 94.87           N  
ATOM   2839  H   ARG B  24       2.936 -17.790  18.887  1.00 94.87           H  
ATOM   2840  CA  ARG B  24       2.372 -16.663  17.152  1.00 94.87           C  
ATOM   2841  HA  ARG B  24       2.685 -17.057  16.185  1.00 94.87           H  
ATOM   2842  C   ARG B  24       2.430 -15.137  17.026  1.00 94.87           C  
ATOM   2843  CB  ARG B  24       0.944 -17.150  17.461  1.00 94.87           C  
ATOM   2844  HB2 ARG B  24       0.946 -18.240  17.481  1.00 94.87           H  
ATOM   2845  HB3 ARG B  24       0.654 -16.797  18.450  1.00 94.87           H  
ATOM   2846  O   ARG B  24       2.359 -14.624  15.920  1.00 94.87           O  
ATOM   2847  CG  ARG B  24      -0.121 -16.684  16.449  1.00 94.87           C  
ATOM   2848  HG2 ARG B  24      -0.214 -15.598  16.480  1.00 94.87           H  
ATOM   2849  HG3 ARG B  24      -1.082 -17.115  16.727  1.00 94.87           H  
ATOM   2850  CD  ARG B  24       0.224 -17.122  15.022  1.00 94.87           C  
ATOM   2851  HD2 ARG B  24       1.168 -16.662  14.729  1.00 94.87           H  
ATOM   2852  HD3 ARG B  24       0.351 -18.204  14.997  1.00 94.87           H  
ATOM   2853  NE  ARG B  24      -0.800 -16.728  14.040  1.00 94.87           N  
ATOM   2854  HE  ARG B  24      -1.646 -16.259  14.332  1.00 94.87           H  
ATOM   2855  NH1 ARG B  24       0.457 -17.253  12.185  1.00 94.87           N  
ATOM   2856 HH11 ARG B  24       1.232 -17.534  12.769  1.00 94.87           H  
ATOM   2857 HH12 ARG B  24       0.598 -17.174  11.188  1.00 94.87           H  
ATOM   2858  NH2 ARG B  24      -1.593 -16.377  11.961  1.00 94.87           N  
ATOM   2859 HH21 ARG B  24      -2.368 -15.913  12.413  1.00 94.87           H  
ATOM   2860 HH22 ARG B  24      -1.482 -16.307  10.960  1.00 94.87           H  
ATOM   2861  CZ  ARG B  24      -0.637 -16.793  12.733  1.00 94.87           C  
ATOM   2862  N   ILE B  25       2.583 -14.408  18.136  1.00 96.39           N  
ATOM   2863  H   ILE B  25       2.578 -14.888  19.025  1.00 96.39           H  
ATOM   2864  CA  ILE B  25       2.749 -12.941  18.104  1.00 96.39           C  
ATOM   2865  HA  ILE B  25       1.904 -12.501  17.575  1.00 96.39           H  
ATOM   2866  C   ILE B  25       4.004 -12.557  17.312  1.00 96.39           C  
ATOM   2867  CB  ILE B  25       2.785 -12.351  19.531  1.00 96.39           C  
ATOM   2868  HB  ILE B  25       3.534 -12.892  20.109  1.00 96.39           H  
ATOM   2869  O   ILE B  25       3.921 -11.718  16.424  1.00 96.39           O  
ATOM   2870  CG1 ILE B  25       1.411 -12.522  20.206  1.00 96.39           C  
ATOM   2871 HG12 ILE B  25       0.687 -11.851  19.743  1.00 96.39           H  
ATOM   2872 HG13 ILE B  25       1.058 -13.542  20.056  1.00 96.39           H  
ATOM   2873  CG2 ILE B  25       3.170 -10.860  19.524  1.00 96.39           C  
ATOM   2874 HG21 ILE B  25       2.483 -10.292  18.897  1.00 96.39           H  
ATOM   2875 HG22 ILE B  25       4.175 -10.714  19.130  1.00 96.39           H  
ATOM   2876 HG23 ILE B  25       3.165 -10.437  20.529  1.00 96.39           H  
ATOM   2877  CD1 ILE B  25       1.442 -12.271  21.716  1.00 96.39           C  
ATOM   2878 HD11 ILE B  25       0.480 -12.564  22.137  1.00 96.39           H  
ATOM   2879 HD12 ILE B  25       2.225 -12.871  22.181  1.00 96.39           H  
ATOM   2880 HD13 ILE B  25       1.612 -11.216  21.931  1.00 96.39           H  
ATOM   2881  N   ARG B  26       5.144 -13.208  17.583  1.00 95.42           N  
ATOM   2882  H   ARG B  26       5.134 -13.927  18.293  1.00 95.42           H  
ATOM   2883  CA  ARG B  26       6.388 -12.950  16.841  1.00 95.42           C  
ATOM   2884  HA  ARG B  26       6.609 -11.883  16.871  1.00 95.42           H  
ATOM   2885  C   ARG B  26       6.258 -13.273  15.354  1.00 95.42           C  
ATOM   2886  CB  ARG B  26       7.562 -13.725  17.444  1.00 95.42           C  
ATOM   2887  HB2 ARG B  26       7.283 -14.771  17.574  1.00 95.42           H  
ATOM   2888  HB3 ARG B  26       8.397 -13.678  16.745  1.00 95.42           H  
ATOM   2889  O   ARG B  26       6.750 -12.508  14.542  1.00 95.42           O  
ATOM   2890  CG  ARG B  26       8.019 -13.122  18.778  1.00 95.42           C  
ATOM   2891  HG2 ARG B  26       8.250 -12.067  18.626  1.00 95.42           H  
ATOM   2892  HG3 ARG B  26       7.225 -13.201  19.520  1.00 95.42           H  
ATOM   2893  CD  ARG B  26       9.279 -13.830  19.284  1.00 95.42           C  
ATOM   2894  HD2 ARG B  26      10.033 -13.805  18.497  1.00 95.42           H  
ATOM   2895  HD3 ARG B  26       9.677 -13.264  20.126  1.00 95.42           H  
ATOM   2896  NE  ARG B  26       9.001 -15.234  19.652  1.00 95.42           N  
ATOM   2897  HE  ARG B  26       8.776 -15.841  18.877  1.00 95.42           H  
ATOM   2898  NH1 ARG B  26       9.323 -15.054  21.918  1.00 95.42           N  
ATOM   2899 HH11 ARG B  26       9.584 -15.493  22.789  1.00 95.42           H  
ATOM   2900 HH12 ARG B  26       9.554 -14.082  21.770  1.00 95.42           H  
ATOM   2901  NH2 ARG B  26       8.835 -17.042  21.018  1.00 95.42           N  
ATOM   2902 HH21 ARG B  26       8.720 -17.619  20.197  1.00 95.42           H  
ATOM   2903 HH22 ARG B  26       8.968 -17.464  21.926  1.00 95.42           H  
ATOM   2904  CZ  ARG B  26       9.046 -15.764  20.858  1.00 95.42           C  
ATOM   2905  N   GLU B  27       5.570 -14.354  14.997  1.00 95.63           N  
ATOM   2906  H   GLU B  27       5.227 -14.975  15.716  1.00 95.63           H  
ATOM   2907  CA  GLU B  27       5.298 -14.693  13.590  1.00 95.63           C  
ATOM   2908  HA  GLU B  27       6.241 -14.760  13.048  1.00 95.63           H  
ATOM   2909  C   GLU B  27       4.433 -13.617  12.896  1.00 95.63           C  
ATOM   2910  CB  GLU B  27       4.605 -16.064  13.522  1.00 95.63           C  
ATOM   2911  HB2 GLU B  27       3.743 -16.040  14.189  1.00 95.63           H  
ATOM   2912  HB3 GLU B  27       4.242 -16.232  12.508  1.00 95.63           H  
ATOM   2913  O   GLU B  27       4.671 -13.243  11.751  1.00 95.63           O  
ATOM   2914  CG  GLU B  27       5.527 -17.239  13.909  1.00 95.63           C  
ATOM   2915  HG2 GLU B  27       6.097 -16.972  14.799  1.00 95.63           H  
ATOM   2916  HG3 GLU B  27       6.239 -17.405  13.101  1.00 95.63           H  
ATOM   2917  CD  GLU B  27       4.768 -18.549  14.202  1.00 95.63           C  
ATOM   2918  OE1 GLU B  27       5.438 -19.510  14.663  1.00 95.63           O  
ATOM   2919  OE2 GLU B  27       3.516 -18.575  14.071  1.00 95.63           O  
ATOM   2920  N   LEU B  28       3.443 -13.058  13.592  1.00 96.78           N  
ATOM   2921  H   LEU B  28       3.261 -13.387  14.529  1.00 96.78           H  
ATOM   2922  CA  LEU B  28       2.585 -12.010  13.028  1.00 96.78           C  
ATOM   2923  HA  LEU B  28       2.291 -12.298  12.019  1.00 96.78           H  
ATOM   2924  C   LEU B  28       3.291 -10.652  12.897  1.00 96.78           C  
ATOM   2925  CB  LEU B  28       1.336 -11.879  13.908  1.00 96.78           C  
ATOM   2926  HB2 LEU B  28       1.655 -11.808  14.948  1.00 96.78           H  
ATOM   2927  HB3 LEU B  28       0.820 -10.951  13.660  1.00 96.78           H  
ATOM   2928  O   LEU B  28       3.019  -9.910  11.953  1.00 96.78           O  
ATOM   2929  CG  LEU B  28       0.349 -13.046  13.753  1.00 96.78           C  
ATOM   2930  HG  LEU B  28       0.872 -14.001  13.807  1.00 96.78           H  
ATOM   2931  CD1 LEU B  28      -0.655 -12.984  14.903  1.00 96.78           C  
ATOM   2932 HD11 LEU B  28      -1.189 -12.034  14.876  1.00 96.78           H  
ATOM   2933 HD12 LEU B  28      -1.366 -13.804  14.808  1.00 96.78           H  
ATOM   2934 HD13 LEU B  28      -0.127 -13.077  15.852  1.00 96.78           H  
ATOM   2935  CD2 LEU B  28      -0.404 -12.970  12.422  1.00 96.78           C  
ATOM   2936 HD21 LEU B  28      -1.188 -13.727  12.397  1.00 96.78           H  
ATOM   2937 HD22 LEU B  28       0.284 -13.150  11.596  1.00 96.78           H  
ATOM   2938 HD23 LEU B  28      -0.865 -11.989  12.306  1.00 96.78           H  
ATOM   2939  N   GLU B  29       4.165 -10.307  13.845  1.00 95.19           N  
ATOM   2940  H   GLU B  29       4.291 -10.939  14.623  1.00 95.19           H  
ATOM   2941  CA  GLU B  29       4.816  -8.993  13.907  1.00 95.19           C  
ATOM   2942  HA  GLU B  29       4.181  -8.249  13.426  1.00 95.19           H  
ATOM   2943  C   GLU B  29       6.153  -8.960  13.159  1.00 95.19           C  
ATOM   2944  CB  GLU B  29       5.008  -8.567  15.376  1.00 95.19           C  
ATOM   2945  HB2 GLU B  29       5.520  -9.365  15.914  1.00 95.19           H  
ATOM   2946  HB3 GLU B  29       5.635  -7.676  15.404  1.00 95.19           H  
ATOM   2947  O   GLU B  29       6.415  -8.027  12.407  1.00 95.19           O  
ATOM   2948  CG  GLU B  29       3.673  -8.239  16.070  1.00 95.19           C  
ATOM   2949  HG2 GLU B  29       3.185  -7.438  15.514  1.00 95.19           H  
ATOM   2950  HG3 GLU B  29       3.030  -9.117  16.023  1.00 95.19           H  
ATOM   2951  CD  GLU B  29       3.814  -7.818  17.546  1.00 95.19           C  
ATOM   2952  OE1 GLU B  29       2.881  -7.147  18.060  1.00 95.19           O  
ATOM   2953  OE2 GLU B  29       4.798  -8.209  18.210  1.00 95.19           O  
ATOM   2954  N   SER B  30       7.007  -9.963  13.353  1.00 94.37           N  
ATOM   2955  H   SER B  30       6.728 -10.732  13.945  1.00 94.37           H  
ATOM   2956  CA  SER B  30       8.431  -9.879  13.018  1.00 94.37           C  
ATOM   2957  HA  SER B  30       8.549  -9.159  12.208  1.00 94.37           H  
ATOM   2958  C   SER B  30       9.027 -11.180  12.475  1.00 94.37           C  
ATOM   2959  CB  SER B  30       9.215  -9.326  14.217  1.00 94.37           C  
ATOM   2960  HB2 SER B  30      10.280  -9.297  13.986  1.00 94.37           H  
ATOM   2961  HB3 SER B  30       8.885  -8.302  14.392  1.00 94.37           H  
ATOM   2962  O   SER B  30      10.239 -11.378  12.565  1.00 94.37           O  
ATOM   2963  OG  SER B  30       8.998 -10.077  15.403  1.00 94.37           O  
ATOM   2964  HG  SER B  30       9.258  -9.515  16.136  1.00 94.37           H  
ATOM   2965  N   ASP B  31       8.214 -12.048  11.855  1.00 97.08           N  
ATOM   2966  H   ASP B  31       7.215 -11.906  11.893  1.00 97.08           H  
ATOM   2967  CA  ASP B  31       8.742 -13.245  11.184  1.00 97.08           C  
ATOM   2968  HA  ASP B  31       9.192 -13.860  11.963  1.00 97.08           H  
ATOM   2969  C   ASP B  31       9.789 -12.837  10.129  1.00 97.08           C  
ATOM   2970  CB  ASP B  31       7.639 -14.086  10.523  1.00 97.08           C  
ATOM   2971  HB2 ASP B  31       7.406 -13.684   9.537  1.00 97.08           H  
ATOM   2972  HB3 ASP B  31       6.745 -14.014  11.143  1.00 97.08           H  
ATOM   2973  O   ASP B  31       9.501 -11.955   9.294  1.00 97.08           O  
ATOM   2974  CG  ASP B  31       7.948 -15.583  10.394  1.00 97.08           C  
ATOM   2975  OD1 ASP B  31       9.013 -16.030  10.873  1.00 97.08           O  
ATOM   2976  OD2 ASP B  31       7.087 -16.296   9.836  1.00 97.08           O  
ATOM   2977  N   PRO B  32      11.001 -13.421  10.158  1.00 98.41           N  
ATOM   2978  CA  PRO B  32      12.003 -13.197   9.130  1.00 98.41           C  
ATOM   2979  HA  PRO B  32      12.183 -12.125   9.048  1.00 98.41           H  
ATOM   2980  C   PRO B  32      11.535 -13.750   7.781  1.00 98.41           C  
ATOM   2981  CB  PRO B  32      13.278 -13.886   9.627  1.00 98.41           C  
ATOM   2982  HB2 PRO B  32      13.381 -14.870   9.169  1.00 98.41           H  
ATOM   2983  HB3 PRO B  32      14.157 -13.274   9.429  1.00 98.41           H  
ATOM   2984  O   PRO B  32      11.030 -14.870   7.686  1.00 98.41           O  
ATOM   2985  CG  PRO B  32      13.065 -14.052  11.128  1.00 98.41           C  
ATOM   2986  HG2 PRO B  32      13.360 -13.139  11.645  1.00 98.41           H  
ATOM   2987  HG3 PRO B  32      13.604 -14.913  11.524  1.00 98.41           H  
ATOM   2988  CD  PRO B  32      11.559 -14.229  11.233  1.00 98.41           C  
ATOM   2989  HD2 PRO B  32      11.309 -15.278  11.074  1.00 98.41           H  
ATOM   2990  HD3 PRO B  32      11.227 -13.899  12.217  1.00 98.41           H  
ATOM   2991  N   ILE B  33      11.736 -12.980   6.714  1.00 98.91           N  
ATOM   2992  H   ILE B  33      12.187 -12.086   6.844  1.00 98.91           H  
ATOM   2993  CA  ILE B  33      11.321 -13.355   5.356  1.00 98.91           C  
ATOM   2994  HA  ILE B  33      10.711 -14.258   5.389  1.00 98.91           H  
ATOM   2995  C   ILE B  33      12.564 -13.683   4.529  1.00 98.91           C  
ATOM   2996  CB  ILE B  33      10.453 -12.235   4.743  1.00 98.91           C  
ATOM   2997  HB  ILE B  33      11.052 -11.325   4.712  1.00 98.91           H  
ATOM   2998  O   ILE B  33      13.449 -12.849   4.386  1.00 98.91           O  
ATOM   2999  CG1 ILE B  33       9.198 -11.905   5.587  1.00 98.91           C  
ATOM   3000 HG12 ILE B  33       8.626 -11.135   5.070  1.00 98.91           H  
ATOM   3001 HG13 ILE B  33       9.512 -11.478   6.539  1.00 98.91           H  
ATOM   3002  CG2 ILE B  33      10.053 -12.551   3.295  1.00 98.91           C  
ATOM   3003 HG21 ILE B  33       9.441 -11.742   2.897  1.00 98.91           H  
ATOM   3004 HG22 ILE B  33      10.940 -12.644   2.667  1.00 98.91           H  
ATOM   3005 HG23 ILE B  33       9.489 -13.483   3.247  1.00 98.91           H  
ATOM   3006  CD1 ILE B  33       8.257 -13.082   5.880  1.00 98.91           C  
ATOM   3007 HD11 ILE B  33       7.948 -13.572   4.957  1.00 98.91           H  
ATOM   3008 HD12 ILE B  33       8.749 -13.803   6.533  1.00 98.91           H  
ATOM   3009 HD13 ILE B  33       7.368 -12.711   6.391  1.00 98.91           H  
ATOM   3010  N   ALA B  34      12.652 -14.888   3.979  1.00 98.87           N  
ATOM   3011  H   ALA B  34      11.837 -15.484   4.012  1.00 98.87           H  
ATOM   3012  CA  ALA B  34      13.736 -15.296   3.096  1.00 98.87           C  
ATOM   3013  HA  ALA B  34      14.675 -14.881   3.465  1.00 98.87           H  
ATOM   3014  C   ALA B  34      13.509 -14.778   1.670  1.00 98.87           C  
ATOM   3015  CB  ALA B  34      13.852 -16.822   3.126  1.00 98.87           C  
ATOM   3016  HB1 ALA B  34      14.600 -17.147   2.402  1.00 98.87           H  
ATOM   3017  HB2 ALA B  34      14.154 -17.152   4.120  1.00 98.87           H  
ATOM   3018  HB3 ALA B  34      12.895 -17.273   2.864  1.00 98.87           H  
ATOM   3019  O   ALA B  34      12.412 -14.903   1.121  1.00 98.87           O  
ATOM   3020  N   ILE B  35      14.570 -14.254   1.055  1.00 98.92           N  
ATOM   3021  H   ILE B  35      15.431 -14.179   1.578  1.00 98.92           H  
ATOM   3022  CA  ILE B  35      14.647 -14.055  -0.393  1.00 98.92           C  
ATOM   3023  HA  ILE B  35      13.655 -13.841  -0.789  1.00 98.92           H  
ATOM   3024  C   ILE B  35      15.141 -15.373  -0.987  1.00 98.92           C  
ATOM   3025  CB  ILE B  35      15.585 -12.881  -0.757  1.00 98.92           C  
ATOM   3026  HB  ILE B  35      16.598 -13.127  -0.440  1.00 98.92           H  
ATOM   3027  O   ILE B  35      16.304 -15.727  -0.789  1.00 98.92           O  
ATOM   3028  CG1 ILE B  35      15.162 -11.580  -0.035  1.00 98.92           C  
ATOM   3029 HG12 ILE B  35      14.156 -11.302  -0.346  1.00 98.92           H  
ATOM   3030 HG13 ILE B  35      15.150 -11.750   1.041  1.00 98.92           H  
ATOM   3031  CG2 ILE B  35      15.579 -12.695  -2.286  1.00 98.92           C  
ATOM   3032 HG21 ILE B  35      16.290 -11.925  -2.586  1.00 98.92           H  
ATOM   3033 HG22 ILE B  35      14.578 -12.420  -2.620  1.00 98.92           H  
ATOM   3034 HG23 ILE B  35      15.864 -13.619  -2.788  1.00 98.92           H  
ATOM   3035  CD1 ILE B  35      16.093 -10.390  -0.286  1.00 98.92           C  
ATOM   3036 HD11 ILE B  35      16.028 -10.064  -1.325  1.00 98.92           H  
ATOM   3037 HD12 ILE B  35      15.796  -9.561   0.356  1.00 98.92           H  
ATOM   3038 HD13 ILE B  35      17.121 -10.668  -0.053  1.00 98.92           H  
ATOM   3039  N   VAL B  36      14.264 -16.102  -1.678  1.00 98.62           N  
ATOM   3040  H   VAL B  36      13.334 -15.736  -1.817  1.00 98.62           H  
ATOM   3041  CA  VAL B  36      14.577 -17.449  -2.188  1.00 98.62           C  
ATOM   3042  HA  VAL B  36      15.451 -17.804  -1.641  1.00 98.62           H  
ATOM   3043  C   VAL B  36      14.997 -17.468  -3.653  1.00 98.62           C  
ATOM   3044  CB  VAL B  36      13.451 -18.463  -1.919  1.00 98.62           C  
ATOM   3045  HB  VAL B  36      13.758 -19.424  -2.332  1.00 98.62           H  
ATOM   3046  O   VAL B  36      15.744 -18.335  -4.081  1.00 98.62           O  
ATOM   3047  CG1 VAL B  36      13.219 -18.641  -0.413  1.00 98.62           C  
ATOM   3048 HG11 VAL B  36      12.486 -19.432  -0.252  1.00 98.62           H  
ATOM   3049 HG12 VAL B  36      14.155 -18.939   0.060  1.00 98.62           H  
ATOM   3050 HG13 VAL B  36      12.860 -17.716   0.036  1.00 98.62           H  
ATOM   3051  CG2 VAL B  36      12.114 -18.082  -2.567  1.00 98.62           C  
ATOM   3052 HG21 VAL B  36      11.402 -18.894  -2.419  1.00 98.62           H  
ATOM   3053 HG22 VAL B  36      11.713 -17.176  -2.113  1.00 98.62           H  
ATOM   3054 HG23 VAL B  36      12.246 -17.939  -3.639  1.00 98.62           H  
ATOM   3055  N   GLY B  37      14.574 -16.471  -4.424  1.00 98.71           N  
ATOM   3056  H   GLY B  37      13.983 -15.764  -4.011  1.00 98.71           H  
ATOM   3057  CA  GLY B  37      14.980 -16.295  -5.813  1.00 98.71           C  
ATOM   3058  HA2 GLY B  37      15.980 -16.704  -5.962  1.00 98.71           H  
ATOM   3059  HA3 GLY B  37      14.294 -16.815  -6.480  1.00 98.71           H  
ATOM   3060  C   GLY B  37      14.987 -14.826  -6.187  1.00 98.71           C  
ATOM   3061  O   GLY B  37      14.303 -14.010  -5.567  1.00 98.71           O  
ATOM   3062  N   ALA B  38      15.781 -14.480  -7.192  1.00 98.83           N  
ATOM   3063  H   ALA B  38      16.316 -15.191  -7.669  1.00 98.83           H  
ATOM   3064  CA  ALA B  38      15.865 -13.125  -7.702  1.00 98.83           C  
ATOM   3065  HA  ALA B  38      14.873 -12.674  -7.663  1.00 98.83           H  
ATOM   3066  C   ALA B  38      16.331 -13.116  -9.158  1.00 98.83           C  
ATOM   3067  CB  ALA B  38      16.814 -12.314  -6.815  1.00 98.83           C  
ATOM   3068  HB1 ALA B  38      16.380 -12.185  -5.823  1.00 98.83           H  
ATOM   3069  HB2 ALA B  38      16.976 -11.341  -7.279  1.00 98.83           H  
ATOM   3070  HB3 ALA B  38      17.770 -12.827  -6.712  1.00 98.83           H  
ATOM   3071  O   ALA B  38      17.156 -13.935  -9.564  1.00 98.83           O  
ATOM   3072  N   ALA B  39      15.834 -12.157  -9.928  1.00 98.82           N  
ATOM   3073  H   ALA B  39      15.149 -11.527  -9.536  1.00 98.82           H  
ATOM   3074  CA  ALA B  39      16.310 -11.866 -11.272  1.00 98.82           C  
ATOM   3075  HA  ALA B  39      17.354 -12.167 -11.357  1.00 98.82           H  
ATOM   3076  C   ALA B  39      16.247 -10.360 -11.535  1.00 98.82           C  
ATOM   3077  CB  ALA B  39      15.497 -12.670 -12.290  1.00 98.82           C  
ATOM   3078  HB1 ALA B  39      15.597 -13.737 -12.091  1.00 98.82           H  
ATOM   3079  HB2 ALA B  39      15.852 -12.471 -13.302  1.00 98.82           H  
ATOM   3080  HB3 ALA B  39      14.446 -12.387 -12.227  1.00 98.82           H  
ATOM   3081  O   ALA B  39      15.519  -9.618 -10.865  1.00 98.82           O  
ATOM   3082  N   CYS B  40      17.030  -9.903 -12.506  1.00 98.73           N  
ATOM   3083  H   CYS B  40      17.574 -10.540 -13.068  1.00 98.73           H  
ATOM   3084  CA  CYS B  40      17.061  -8.507 -12.898  1.00 98.73           C  
ATOM   3085  HA  CYS B  40      16.046  -8.117 -12.826  1.00 98.73           H  
ATOM   3086  C   CYS B  40      17.504  -8.333 -14.350  1.00 98.73           C  
ATOM   3087  CB  CYS B  40      17.968  -7.706 -11.949  1.00 98.73           C  
ATOM   3088  HB2 CYS B  40      17.522  -7.692 -10.954  1.00 98.73           H  
ATOM   3089  HB3 CYS B  40      18.027  -6.683 -12.319  1.00 98.73           H  
ATOM   3090  O   CYS B  40      18.279  -9.120 -14.876  1.00 98.73           O  
ATOM   3091  SG  CYS B  40      19.648  -8.400 -11.849  1.00 98.73           S  
ATOM   3092  HG  CYS B  40      20.291  -7.254 -11.606  1.00 98.73           H  
ATOM   3093  N   ARG B  41      17.057  -7.234 -14.956  1.00 98.53           N  
ATOM   3094  H   ARG B  41      16.414  -6.657 -14.431  1.00 98.53           H  
ATOM   3095  CA  ARG B  41      17.636  -6.660 -16.171  1.00 98.53           C  
ATOM   3096  HA  ARG B  41      18.548  -7.200 -16.425  1.00 98.53           H  
ATOM   3097  C   ARG B  41      18.006  -5.219 -15.887  1.00 98.53           C  
ATOM   3098  CB  ARG B  41      16.657  -6.740 -17.353  1.00 98.53           C  
ATOM   3099  HB2 ARG B  41      15.631  -6.818 -16.995  1.00 98.53           H  
ATOM   3100  HB3 ARG B  41      16.737  -5.817 -17.928  1.00 98.53           H  
ATOM   3101  O   ARG B  41      17.114  -4.414 -15.604  1.00 98.53           O  
ATOM   3102  CG  ARG B  41      16.971  -7.903 -18.302  1.00 98.53           C  
ATOM   3103  HG2 ARG B  41      16.681  -8.846 -17.838  1.00 98.53           H  
ATOM   3104  HG3 ARG B  41      18.037  -7.923 -18.530  1.00 98.53           H  
ATOM   3105  CD  ARG B  41      16.193  -7.680 -19.603  1.00 98.53           C  
ATOM   3106  HD2 ARG B  41      15.137  -7.597 -19.349  1.00 98.53           H  
ATOM   3107  HD3 ARG B  41      16.527  -6.752 -20.068  1.00 98.53           H  
ATOM   3108  NE  ARG B  41      16.356  -8.785 -20.557  1.00 98.53           N  
ATOM   3109  HE  ARG B  41      16.991  -9.530 -20.306  1.00 98.53           H  
ATOM   3110  NH1 ARG B  41      14.722  -8.127 -22.045  1.00 98.53           N  
ATOM   3111 HH11 ARG B  41      14.645  -7.228 -21.590  1.00 98.53           H  
ATOM   3112 HH12 ARG B  41      14.079  -8.413 -22.770  1.00 98.53           H  
ATOM   3113  NH2 ARG B  41      15.612 -10.144 -22.225  1.00 98.53           N  
ATOM   3114 HH21 ARG B  41      14.806 -10.394 -22.780  1.00 98.53           H  
ATOM   3115 HH22 ARG B  41      16.224 -10.878 -21.899  1.00 98.53           H  
ATOM   3116  CZ  ARG B  41      15.579  -9.006 -21.606  1.00 98.53           C  
ATOM   3117  N   PHE B  42      19.289  -4.883 -15.991  1.00 98.59           N  
ATOM   3118  H   PHE B  42      19.931  -5.589 -16.323  1.00 98.59           H  
ATOM   3119  CA  PHE B  42      19.798  -3.530 -15.764  1.00 98.59           C  
ATOM   3120  HA  PHE B  42      18.939  -2.861 -15.707  1.00 98.59           H  
ATOM   3121  C   PHE B  42      20.666  -3.028 -16.935  1.00 98.59           C  
ATOM   3122  CB  PHE B  42      20.540  -3.432 -14.415  1.00 98.59           C  
ATOM   3123  HB2 PHE B  42      21.462  -4.012 -14.464  1.00 98.59           H  
ATOM   3124  HB3 PHE B  42      20.845  -2.397 -14.262  1.00 98.59           H  
ATOM   3125  O   PHE B  42      21.147  -3.812 -17.760  1.00 98.59           O  
ATOM   3126  CG  PHE B  42      19.777  -3.856 -13.174  1.00 98.59           C  
ATOM   3127  CD1 PHE B  42      18.413  -3.543 -13.017  1.00 98.59           C  
ATOM   3128  HD1 PHE B  42      17.884  -2.994 -13.783  1.00 98.59           H  
ATOM   3129  CD2 PHE B  42      20.459  -4.501 -12.127  1.00 98.59           C  
ATOM   3130  HD2 PHE B  42      21.512  -4.725 -12.215  1.00 98.59           H  
ATOM   3131  CE1 PHE B  42      17.729  -3.898 -11.845  1.00 98.59           C  
ATOM   3132  HE1 PHE B  42      16.682  -3.653 -11.738  1.00 98.59           H  
ATOM   3133  CE2 PHE B  42      19.778  -4.847 -10.949  1.00 98.59           C  
ATOM   3134  HE2 PHE B  42      20.300  -5.350 -10.148  1.00 98.59           H  
ATOM   3135  CZ  PHE B  42      18.417  -4.544 -10.807  1.00 98.59           C  
ATOM   3136  HZ  PHE B  42      17.908  -4.808  -9.892  1.00 98.59           H  
ATOM   3137  N   PRO B  43      20.873  -1.703 -17.051  1.00 97.74           N  
ATOM   3138  CA  PRO B  43      21.742  -1.125 -18.066  1.00 97.74           C  
ATOM   3139  HA  PRO B  43      21.323  -1.345 -19.048  1.00 97.74           H  
ATOM   3140  C   PRO B  43      23.169  -1.674 -17.976  1.00 97.74           C  
ATOM   3141  CB  PRO B  43      21.698   0.387 -17.822  1.00 97.74           C  
ATOM   3142  HB2 PRO B  43      22.479   0.675 -17.119  1.00 97.74           H  
ATOM   3143  HB3 PRO B  43      21.789   0.949 -18.752  1.00 97.74           H  
ATOM   3144  O   PRO B  43      23.619  -2.120 -16.926  1.00 97.74           O  
ATOM   3145  CG  PRO B  43      20.344   0.598 -17.154  1.00 97.74           C  
ATOM   3146  HG2 PRO B  43      20.318   1.508 -16.554  1.00 97.74           H  
ATOM   3147  HG3 PRO B  43      19.550   0.598 -17.900  1.00 97.74           H  
ATOM   3148  CD  PRO B  43      20.237  -0.646 -16.285  1.00 97.74           C  
ATOM   3149  HD2 PRO B  43      20.776  -0.483 -15.352  1.00 97.74           H  
ATOM   3150  HD3 PRO B  43      19.189  -0.874 -16.091  1.00 97.74           H  
ATOM   3151  N   GLY B  44      23.912  -1.593 -19.080  1.00 96.75           N  
ATOM   3152  H   GLY B  44      23.492  -1.191 -19.906  1.00 96.75           H  
ATOM   3153  CA  GLY B  44      25.295  -2.086 -19.134  1.00 96.75           C  
ATOM   3154  HA2 GLY B  44      25.865  -1.474 -19.833  1.00 96.75           H  
ATOM   3155  HA3 GLY B  44      25.761  -1.994 -18.153  1.00 96.75           H  
ATOM   3156  C   GLY B  44      25.437  -3.548 -19.556  1.00 96.75           C  
ATOM   3157  O   GLY B  44      26.556  -4.042 -19.578  1.00 96.75           O  
ATOM   3158  N   GLY B  45      24.345  -4.201 -19.970  1.00 95.73           N  
ATOM   3159  H   GLY B  45      23.446  -3.760 -19.842  1.00 95.73           H  
ATOM   3160  CA  GLY B  45      24.350  -5.618 -20.358  1.00 95.73           C  
ATOM   3161  HA2 GLY B  45      25.290  -5.877 -20.845  1.00 95.73           H  
ATOM   3162  HA3 GLY B  45      23.533  -5.805 -21.055  1.00 95.73           H  
ATOM   3163  C   GLY B  45      24.161  -6.562 -19.172  1.00 95.73           C  
ATOM   3164  O   GLY B  45      24.645  -7.684 -19.211  1.00 95.73           O  
ATOM   3165  N   VAL B  46      23.503  -6.087 -18.112  1.00 97.99           N  
ATOM   3166  H   VAL B  46      23.078  -5.172 -18.158  1.00 97.99           H  
ATOM   3167  CA  VAL B  46      23.142  -6.916 -16.965  1.00 97.99           C  
ATOM   3168  HA  VAL B  46      23.921  -7.657 -16.783  1.00 97.99           H  
ATOM   3169  C   VAL B  46      21.843  -7.637 -17.286  1.00 97.99           C  
ATOM   3170  CB  VAL B  46      22.993  -6.058 -15.709  1.00 97.99           C  
ATOM   3171  HB  VAL B  46      22.288  -5.257 -15.931  1.00 97.99           H  
ATOM   3172  O   VAL B  46      20.781  -7.012 -17.338  1.00 97.99           O  
ATOM   3173  CG1 VAL B  46      22.469  -6.858 -14.519  1.00 97.99           C  
ATOM   3174 HG11 VAL B  46      21.452  -7.206 -14.700  1.00 97.99           H  
ATOM   3175 HG12 VAL B  46      23.109  -7.725 -14.362  1.00 97.99           H  
ATOM   3176 HG13 VAL B  46      22.462  -6.232 -13.627  1.00 97.99           H  
ATOM   3177  CG2 VAL B  46      24.326  -5.420 -15.314  1.00 97.99           C  
ATOM   3178 HG21 VAL B  46      25.071  -6.197 -15.142  1.00 97.99           H  
ATOM   3179 HG22 VAL B  46      24.671  -4.770 -16.118  1.00 97.99           H  
ATOM   3180 HG23 VAL B  46      24.196  -4.831 -14.407  1.00 97.99           H  
ATOM   3181  N   GLU B  47      21.940  -8.941 -17.495  1.00 95.80           N  
ATOM   3182  H   GLU B  47      22.857  -9.364 -17.456  1.00 95.80           H  
ATOM   3183  CA  GLU B  47      20.800  -9.828 -17.763  1.00 95.80           C  
ATOM   3184  HA  GLU B  47      19.894  -9.238 -17.898  1.00 95.80           H  
ATOM   3185  C   GLU B  47      20.512 -10.762 -16.585  1.00 95.80           C  
ATOM   3186  CB  GLU B  47      21.043 -10.613 -19.062  1.00 95.80           C  
ATOM   3187  HB2 GLU B  47      21.921 -11.249 -18.951  1.00 95.80           H  
ATOM   3188  HB3 GLU B  47      20.170 -11.239 -19.248  1.00 95.80           H  
ATOM   3189  O   GLU B  47      19.522 -11.486 -16.578  1.00 95.80           O  
ATOM   3190  CG  GLU B  47      21.241  -9.659 -20.252  1.00 95.80           C  
ATOM   3191  HG2 GLU B  47      20.448  -8.911 -20.227  1.00 95.80           H  
ATOM   3192  HG3 GLU B  47      22.191  -9.136 -20.139  1.00 95.80           H  
ATOM   3193  CD  GLU B  47      21.215 -10.340 -21.626  1.00 95.80           C  
ATOM   3194  OE1 GLU B  47      21.400  -9.584 -22.608  1.00 95.80           O  
ATOM   3195  OE2 GLU B  47      20.995 -11.569 -21.705  1.00 95.80           O  
ATOM   3196  N   ASP B  48      21.383 -10.747 -15.577  1.00 96.36           N  
ATOM   3197  H   ASP B  48      22.180 -10.128 -15.630  1.00 96.36           H  
ATOM   3198  CA  ASP B  48      21.287 -11.593 -14.407  1.00 96.36           C  
ATOM   3199  HA  ASP B  48      20.242 -11.624 -14.099  1.00 96.36           H  
ATOM   3200  C   ASP B  48      22.094 -11.062 -13.204  1.00 96.36           C  
ATOM   3201  CB  ASP B  48      21.715 -13.014 -14.793  1.00 96.36           C  
ATOM   3202  HB2 ASP B  48      20.955 -13.470 -15.428  1.00 96.36           H  
ATOM   3203  HB3 ASP B  48      21.752 -13.560 -13.850  1.00 96.36           H  
ATOM   3204  O   ASP B  48      22.720 -10.003 -13.245  1.00 96.36           O  
ATOM   3205  CG  ASP B  48      23.092 -13.169 -15.434  1.00 96.36           C  
ATOM   3206  OD1 ASP B  48      23.987 -12.365 -15.088  1.00 96.36           O  
ATOM   3207  OD2 ASP B  48      23.253 -14.129 -16.216  1.00 96.36           O  
ATOM   3208  N   LEU B  49      22.054 -11.799 -12.090  1.00 97.65           N  
ATOM   3209  H   LEU B  49      21.645 -12.720 -12.147  1.00 97.65           H  
ATOM   3210  CA  LEU B  49      22.740 -11.452 -10.847  1.00 97.65           C  
ATOM   3211  HA  LEU B  49      22.490 -10.429 -10.569  1.00 97.65           H  
ATOM   3212  C   LEU B  49      24.269 -11.517 -10.980  1.00 97.65           C  
ATOM   3213  CB  LEU B  49      22.262 -12.433  -9.764  1.00 97.65           C  
ATOM   3214  HB2 LEU B  49      22.888 -12.318  -8.879  1.00 97.65           H  
ATOM   3215  HB3 LEU B  49      22.417 -13.448 -10.131  1.00 97.65           H  
ATOM   3216  O   LEU B  49      24.972 -10.716 -10.367  1.00 97.65           O  
ATOM   3217  CG  LEU B  49      20.794 -12.276  -9.337  1.00 97.65           C  
ATOM   3218  HG  LEU B  49      20.145 -12.388 -10.206  1.00 97.65           H  
ATOM   3219  CD1 LEU B  49      20.453 -13.383  -8.340  1.00 97.65           C  
ATOM   3220 HD11 LEU B  49      19.386 -13.359  -8.119  1.00 97.65           H  
ATOM   3221 HD12 LEU B  49      21.025 -13.257  -7.421  1.00 97.65           H  
ATOM   3222 HD13 LEU B  49      20.687 -14.355  -8.776  1.00 97.65           H  
ATOM   3223  CD2 LEU B  49      20.508 -10.924  -8.676  1.00 97.65           C  
ATOM   3224 HD21 LEU B  49      21.172 -10.773  -7.825  1.00 97.65           H  
ATOM   3225 HD22 LEU B  49      19.470 -10.901  -8.342  1.00 97.65           H  
ATOM   3226 HD23 LEU B  49      20.651 -10.122  -9.399  1.00 97.65           H  
ATOM   3227  N   GLU B  50      24.784 -12.454 -11.772  1.00 95.76           N  
ATOM   3228  H   GLU B  50      24.153 -13.086 -12.244  1.00 95.76           H  
ATOM   3229  CA  GLU B  50      26.209 -12.679 -11.995  1.00 95.76           C  
ATOM   3230  HA  GLU B  50      26.722 -12.713 -11.034  1.00 95.76           H  
ATOM   3231  C   GLU B  50      26.823 -11.525 -12.794  1.00 95.76           C  
ATOM   3232  CB  GLU B  50      26.427 -14.028 -12.711  1.00 95.76           C  
ATOM   3233  HB2 GLU B  50      27.498 -14.125 -12.891  1.00 95.76           H  
ATOM   3234  HB3 GLU B  50      25.935 -14.022 -13.684  1.00 95.76           H  
ATOM   3235  O   GLU B  50      27.800 -10.916 -12.353  1.00 95.76           O  
ATOM   3236  CG  GLU B  50      25.982 -15.270 -11.910  1.00 95.76           C  
ATOM   3237  HG2 GLU B  50      26.534 -16.124 -12.302  1.00 95.76           H  
ATOM   3238  HG3 GLU B  50      26.282 -15.143 -10.870  1.00 95.76           H  
ATOM   3239  CD  GLU B  50      24.475 -15.613 -11.974  1.00 95.76           C  
ATOM   3240  OE1 GLU B  50      24.083 -16.688 -11.466  1.00 95.76           O  
ATOM   3241  OE2 GLU B  50      23.661 -14.821 -12.505  1.00 95.76           O  
ATOM   3242  N   SER B  51      26.201 -11.150 -13.915  1.00 97.32           N  
ATOM   3243  H   SER B  51      25.409 -11.692 -14.227  1.00 97.32           H  
ATOM   3244  CA  SER B  51      26.581  -9.968 -14.695  1.00 97.32           C  
ATOM   3245  HA  SER B  51      27.642 -10.043 -14.930  1.00 97.32           H  
ATOM   3246  C   SER B  51      26.383  -8.674 -13.903  1.00 97.32           C  
ATOM   3247  CB  SER B  51      25.814  -9.915 -16.022  1.00 97.32           C  
ATOM   3248  HB2 SER B  51      26.087  -9.006 -16.558  1.00 97.32           H  
ATOM   3249  HB3 SER B  51      26.096 -10.774 -16.630  1.00 97.32           H  
ATOM   3250  O   SER B  51      27.192  -7.750 -14.030  1.00 97.32           O  
ATOM   3251  OG  SER B  51      24.415  -9.939 -15.823  1.00 97.32           O  
ATOM   3252  HG  SER B  51      24.206 -10.836 -15.555  1.00 97.32           H  
ATOM   3253  N   TYR B  52      25.378  -8.604 -13.018  1.00 98.46           N  
ATOM   3254  H   TYR B  52      24.687  -9.340 -13.010  1.00 98.46           H  
ATOM   3255  CA  TYR B  52      25.230  -7.458 -12.121  1.00 98.46           C  
ATOM   3256  HA  TYR B  52      25.241  -6.575 -12.759  1.00 98.46           H  
ATOM   3257  C   TYR B  52      26.400  -7.350 -11.136  1.00 98.46           C  
ATOM   3258  CB  TYR B  52      23.905  -7.501 -11.342  1.00 98.46           C  
ATOM   3259  HB2 TYR B  52      23.932  -8.350 -10.659  1.00 98.46           H  
ATOM   3260  HB3 TYR B  52      23.074  -7.680 -12.024  1.00 98.46           H  
ATOM   3261  O   TYR B  52      26.986  -6.276 -10.978  1.00 98.46           O  
ATOM   3262  CG  TYR B  52      23.595  -6.247 -10.533  1.00 98.46           C  
ATOM   3263  CD1 TYR B  52      22.751  -6.341  -9.408  1.00 98.46           C  
ATOM   3264  HD1 TYR B  52      22.326  -7.296  -9.139  1.00 98.46           H  
ATOM   3265  CD2 TYR B  52      24.153  -4.995 -10.875  1.00 98.46           C  
ATOM   3266  HD2 TYR B  52      24.823  -4.887 -11.715  1.00 98.46           H  
ATOM   3267  CE1 TYR B  52      22.455  -5.194  -8.643  1.00 98.46           C  
ATOM   3268  HE1 TYR B  52      21.798  -5.249  -7.788  1.00 98.46           H  
ATOM   3269  CE2 TYR B  52      23.891  -3.862 -10.093  1.00 98.46           C  
ATOM   3270  HE2 TYR B  52      24.383  -2.929 -10.323  1.00 98.46           H  
ATOM   3271  OH  TYR B  52      22.717  -2.827  -8.305  1.00 98.46           O  
ATOM   3272  HH  TYR B  52      23.139  -2.059  -8.696  1.00 98.46           H  
ATOM   3273  CZ  TYR B  52      23.011  -3.951  -9.001  1.00 98.46           C  
ATOM   3274  N   TRP B  53      26.773  -8.458 -10.492  1.00 98.22           N  
ATOM   3275  H   TRP B  53      26.261  -9.313 -10.659  1.00 98.22           H  
ATOM   3276  CA  TRP B  53      27.913  -8.493  -9.580  1.00 98.22           C  
ATOM   3277  HA  TRP B  53      27.756  -7.753  -8.795  1.00 98.22           H  
ATOM   3278  C   TRP B  53      29.218  -8.132 -10.289  1.00 98.22           C  
ATOM   3279  CB  TRP B  53      28.028  -9.875  -8.936  1.00 98.22           C  
ATOM   3280  HB2 TRP B  53      28.144 -10.631  -9.713  1.00 98.22           H  
ATOM   3281  HB3 TRP B  53      27.109 -10.097  -8.394  1.00 98.22           H  
ATOM   3282  O   TRP B  53      30.019  -7.358  -9.757  1.00 98.22           O  
ATOM   3283  CG  TRP B  53      29.175  -9.974  -7.984  1.00 98.22           C  
ATOM   3284  CD1 TRP B  53      30.239 -10.800  -8.107  1.00 98.22           C  
ATOM   3285  HD1 TRP B  53      30.375 -11.516  -8.904  1.00 98.22           H  
ATOM   3286  CD2 TRP B  53      29.418  -9.179  -6.783  1.00 98.22           C  
ATOM   3287  CE2 TRP B  53      30.665  -9.586  -6.224  1.00 98.22           C  
ATOM   3288  CE3 TRP B  53      28.704  -8.165  -6.107  1.00 98.22           C  
ATOM   3289  HE3 TRP B  53      27.749  -7.843  -6.495  1.00 98.22           H  
ATOM   3290  NE1 TRP B  53      31.113 -10.587  -7.059  1.00 98.22           N  
ATOM   3291  HE1 TRP B  53      31.947 -11.135  -6.907  1.00 98.22           H  
ATOM   3292  CH2 TRP B  53      30.452  -8.002  -4.415  1.00 98.22           C  
ATOM   3293  HH2 TRP B  53      30.845  -7.553  -3.515  1.00 98.22           H  
ATOM   3294  CZ2 TRP B  53      31.187  -9.008  -5.060  1.00 98.22           C  
ATOM   3295  HZ2 TRP B  53      32.135  -9.339  -4.663  1.00 98.22           H  
ATOM   3296  CZ3 TRP B  53      29.209  -7.591  -4.927  1.00 98.22           C  
ATOM   3297  HZ3 TRP B  53      28.635  -6.841  -4.403  1.00 98.22           H  
ATOM   3298  N   GLN B  54      29.407  -8.629 -11.512  1.00 97.80           N  
ATOM   3299  H   GLN B  54      28.737  -9.291 -11.875  1.00 97.80           H  
ATOM   3300  CA  GLN B  54      30.567  -8.301 -12.330  1.00 97.80           C  
ATOM   3301  HA  GLN B  54      31.462  -8.551 -11.761  1.00 97.80           H  
ATOM   3302  C   GLN B  54      30.626  -6.797 -12.643  1.00 97.80           C  
ATOM   3303  CB  GLN B  54      30.545  -9.180 -13.586  1.00 97.80           C  
ATOM   3304  HB2 GLN B  54      30.394 -10.216 -13.285  1.00 97.80           H  
ATOM   3305  HB3 GLN B  54      29.731  -8.880 -14.247  1.00 97.80           H  
ATOM   3306  O   GLN B  54      31.657  -6.164 -12.426  1.00 97.80           O  
ATOM   3307  CG  GLN B  54      31.881  -9.074 -14.323  1.00 97.80           C  
ATOM   3308  HG2 GLN B  54      32.698  -9.232 -13.619  1.00 97.80           H  
ATOM   3309  HG3 GLN B  54      31.980  -8.070 -14.736  1.00 97.80           H  
ATOM   3310  CD  GLN B  54      32.045 -10.072 -15.458  1.00 97.80           C  
ATOM   3311  NE2 GLN B  54      33.178 -10.021 -16.118  1.00 97.80           N  
ATOM   3312 HE21 GLN B  54      33.784  -9.234 -15.937  1.00 97.80           H  
ATOM   3313 HE22 GLN B  54      33.265 -10.628 -16.921  1.00 97.80           H  
ATOM   3314  OE1 GLN B  54      31.195 -10.888 -15.777  1.00 97.80           O  
ATOM   3315  N   LEU B  55      29.500  -6.185 -13.027  1.00 98.22           N  
ATOM   3316  H   LEU B  55      28.683  -6.756 -13.195  1.00 98.22           H  
ATOM   3317  CA  LEU B  55      29.399  -4.740 -13.261  1.00 98.22           C  
ATOM   3318  HA  LEU B  55      30.103  -4.476 -14.051  1.00 98.22           H  
ATOM   3319  C   LEU B  55      29.789  -3.922 -12.016  1.00 98.22           C  
ATOM   3320  CB  LEU B  55      27.966  -4.444 -13.755  1.00 98.22           C  
ATOM   3321  HB2 LEU B  55      27.805  -5.057 -14.641  1.00 98.22           H  
ATOM   3322  HB3 LEU B  55      27.236  -4.758 -13.009  1.00 98.22           H  
ATOM   3323  O   LEU B  55      30.504  -2.921 -12.119  1.00 98.22           O  
ATOM   3324  CG  LEU B  55      27.706  -2.973 -14.126  1.00 98.22           C  
ATOM   3325  HG  LEU B  55      28.623  -2.550 -14.537  1.00 98.22           H  
ATOM   3326  CD1 LEU B  55      26.668  -2.843 -15.233  1.00 98.22           C  
ATOM   3327 HD11 LEU B  55      26.936  -3.481 -16.075  1.00 98.22           H  
ATOM   3328 HD12 LEU B  55      25.686  -3.127 -14.855  1.00 98.22           H  
ATOM   3329 HD13 LEU B  55      26.627  -1.809 -15.575  1.00 98.22           H  
ATOM   3330  CD2 LEU B  55      27.226  -2.109 -12.952  1.00 98.22           C  
ATOM   3331 HD21 LEU B  55      27.000  -1.105 -13.311  1.00 98.22           H  
ATOM   3332 HD22 LEU B  55      26.334  -2.550 -12.507  1.00 98.22           H  
ATOM   3333 HD23 LEU B  55      28.005  -2.026 -12.193  1.00 98.22           H  
ATOM   3334  N   LEU B  56      29.328  -4.347 -10.835  1.00 97.98           N  
ATOM   3335  H   LEU B  56      28.743  -5.170 -10.835  1.00 97.98           H  
ATOM   3336  CA  LEU B  56      29.616  -3.684  -9.561  1.00 97.98           C  
ATOM   3337  HA  LEU B  56      29.412  -2.618  -9.659  1.00 97.98           H  
ATOM   3338  C   LEU B  56      31.089  -3.815  -9.153  1.00 97.98           C  
ATOM   3339  CB  LEU B  56      28.718  -4.283  -8.465  1.00 97.98           C  
ATOM   3340  HB2 LEU B  56      28.841  -5.366  -8.474  1.00 97.98           H  
ATOM   3341  HB3 LEU B  56      29.069  -3.926  -7.497  1.00 97.98           H  
ATOM   3342  O   LEU B  56      31.696  -2.831  -8.730  1.00 97.98           O  
ATOM   3343  CG  LEU B  56      27.221  -3.956  -8.588  1.00 97.98           C  
ATOM   3344  HG  LEU B  56      26.862  -4.170  -9.595  1.00 97.98           H  
ATOM   3345  CD1 LEU B  56      26.454  -4.826  -7.592  1.00 97.98           C  
ATOM   3346 HD11 LEU B  56      26.511  -5.865  -7.916  1.00 97.98           H  
ATOM   3347 HD12 LEU B  56      26.892  -4.741  -6.598  1.00 97.98           H  
ATOM   3348 HD13 LEU B  56      25.402  -4.541  -7.567  1.00 97.98           H  
ATOM   3349  CD2 LEU B  56      26.934  -2.482  -8.290  1.00 97.98           C  
ATOM   3350 HD21 LEU B  56      25.857  -2.310  -8.296  1.00 97.98           H  
ATOM   3351 HD22 LEU B  56      27.390  -1.859  -9.059  1.00 97.98           H  
ATOM   3352 HD23 LEU B  56      27.345  -2.211  -7.317  1.00 97.98           H  
ATOM   3353  N   THR B  57      31.668  -5.010  -9.276  1.00 96.67           N  
ATOM   3354  H   THR B  57      31.125  -5.764  -9.672  1.00 96.67           H  
ATOM   3355  CA  THR B  57      33.054  -5.286  -8.861  1.00 96.67           C  
ATOM   3356  HA  THR B  57      33.226  -4.809  -7.896  1.00 96.67           H  
ATOM   3357  C   THR B  57      34.088  -4.697  -9.811  1.00 96.67           C  
ATOM   3358  CB  THR B  57      33.324  -6.785  -8.687  1.00 96.67           C  
ATOM   3359  HB  THR B  57      34.401  -6.949  -8.658  1.00 96.67           H  
ATOM   3360  O   THR B  57      35.126  -4.218  -9.356  1.00 96.67           O  
ATOM   3361  CG2 THR B  57      32.742  -7.295  -7.378  1.00 96.67           C  
ATOM   3362 HG21 THR B  57      33.182  -6.760  -6.538  1.00 96.67           H  
ATOM   3363 HG22 THR B  57      31.660  -7.160  -7.367  1.00 96.67           H  
ATOM   3364 HG23 THR B  57      32.980  -8.354  -7.272  1.00 96.67           H  
ATOM   3365  OG1 THR B  57      32.780  -7.548  -9.736  1.00 96.67           O  
ATOM   3366  HG1 THR B  57      31.824  -7.549  -9.653  1.00 96.67           H  
ATOM   3367  N   GLU B  58      33.785  -4.634 -11.109  1.00 96.87           N  
ATOM   3368  H   GLU B  58      32.974  -5.134 -11.444  1.00 96.87           H  
ATOM   3369  CA  GLU B  58      34.596  -3.912 -12.095  1.00 96.87           C  
ATOM   3370  HA  GLU B  58      35.647  -4.147 -11.923  1.00 96.87           H  
ATOM   3371  C   GLU B  58      34.469  -2.381 -11.963  1.00 96.87           C  
ATOM   3372  CB  GLU B  58      34.234  -4.388 -13.513  1.00 96.87           C  
ATOM   3373  HB2 GLU B  58      34.733  -3.739 -14.232  1.00 96.87           H  
ATOM   3374  HB3 GLU B  58      33.157  -4.299 -13.655  1.00 96.87           H  
ATOM   3375  O   GLU B  58      35.204  -1.637 -12.615  1.00 96.87           O  
ATOM   3376  CG  GLU B  58      34.678  -5.839 -13.790  1.00 96.87           C  
ATOM   3377  HG2 GLU B  58      35.758  -5.896 -13.658  1.00 96.87           H  
ATOM   3378  HG3 GLU B  58      34.222  -6.506 -13.059  1.00 96.87           H  
ATOM   3379  CD  GLU B  58      34.327  -6.332 -15.208  1.00 96.87           C  
ATOM   3380  OE1 GLU B  58      34.529  -7.545 -15.471  1.00 96.87           O  
ATOM   3381  OE2 GLU B  58      33.912  -5.502 -16.051  1.00 96.87           O  
ATOM   3382  N   GLY B  59      33.562  -1.885 -11.108  1.00 96.73           N  
ATOM   3383  H   GLY B  59      33.002  -2.538 -10.579  1.00 96.73           H  
ATOM   3384  CA  GLY B  59      33.352  -0.453 -10.893  1.00 96.73           C  
ATOM   3385  HA2 GLY B  59      32.642  -0.322 -10.076  1.00 96.73           H  
ATOM   3386  HA3 GLY B  59      34.298   0.013 -10.620  1.00 96.73           H  
ATOM   3387  C   GLY B  59      32.800   0.259 -12.130  1.00 96.73           C  
ATOM   3388  O   GLY B  59      33.042   1.452 -12.321  1.00 96.73           O  
ATOM   3389  N   VAL B  60      32.082  -0.464 -12.992  1.00 97.36           N  
ATOM   3390  H   VAL B  60      31.878  -1.425 -12.757  1.00 97.36           H  
ATOM   3391  CA  VAL B  60      31.543   0.082 -14.237  1.00 97.36           C  
ATOM   3392  HA  VAL B  60      32.343   0.622 -14.743  1.00 97.36           H  
ATOM   3393  C   VAL B  60      30.424   1.068 -13.916  1.00 97.36           C  
ATOM   3394  CB  VAL B  60      31.072  -1.042 -15.174  1.00 97.36           C  
ATOM   3395  HB  VAL B  60      30.420  -1.694 -14.592  1.00 97.36           H  
ATOM   3396  O   VAL B  60      29.547   0.814 -13.085  1.00 97.36           O  
ATOM   3397  CG1 VAL B  60      30.316  -0.531 -16.412  1.00 97.36           C  
ATOM   3398 HG11 VAL B  60      30.940   0.165 -16.972  1.00 97.36           H  
ATOM   3399 HG12 VAL B  60      29.387  -0.046 -16.112  1.00 97.36           H  
ATOM   3400 HG13 VAL B  60      30.059  -1.378 -17.049  1.00 97.36           H  
ATOM   3401  CG2 VAL B  60      32.246  -1.894 -15.658  1.00 97.36           C  
ATOM   3402 HG21 VAL B  60      32.929  -1.300 -16.266  1.00 97.36           H  
ATOM   3403 HG22 VAL B  60      32.794  -2.293 -14.804  1.00 97.36           H  
ATOM   3404 HG23 VAL B  60      31.883  -2.742 -16.239  1.00 97.36           H  
ATOM   3405  N   VAL B  61      30.449   2.202 -14.613  1.00 97.31           N  
ATOM   3406  H   VAL B  61      31.216   2.345 -15.255  1.00 97.31           H  
ATOM   3407  CA  VAL B  61      29.403   3.222 -14.543  1.00 97.31           C  
ATOM   3408  HA  VAL B  61      28.648   2.915 -13.820  1.00 97.31           H  
ATOM   3409  C   VAL B  61      28.753   3.372 -15.908  1.00 97.31           C  
ATOM   3410  CB  VAL B  61      29.955   4.564 -14.084  1.00 97.31           C  
ATOM   3411  HB  VAL B  61      30.704   4.840 -14.826  1.00 97.31           H  
ATOM   3412  O   VAL B  61      29.388   3.792 -16.879  1.00 97.31           O  
ATOM   3413  CG1 VAL B  61      28.837   5.615 -14.014  1.00 97.31           C  
ATOM   3414 HG11 VAL B  61      28.012   5.221 -13.420  1.00 97.31           H  
ATOM   3415 HG12 VAL B  61      29.195   6.514 -13.513  1.00 97.31           H  
ATOM   3416 HG13 VAL B  61      28.456   5.850 -15.008  1.00 97.31           H  
ATOM   3417  CG2 VAL B  61      30.654   4.511 -12.736  1.00 97.31           C  
ATOM   3418 HG21 VAL B  61      31.475   3.796 -12.771  1.00 97.31           H  
ATOM   3419 HG22 VAL B  61      29.933   4.203 -11.979  1.00 97.31           H  
ATOM   3420 HG23 VAL B  61      31.054   5.491 -12.476  1.00 97.31           H  
ATOM   3421  N   VAL B  62      27.463   3.080 -15.966  1.00 96.91           N  
ATOM   3422  H   VAL B  62      27.000   2.820 -15.107  1.00 96.91           H  
ATOM   3423  CA  VAL B  62      26.664   3.094 -17.182  1.00 96.91           C  
ATOM   3424  HA  VAL B  62      27.325   2.916 -18.029  1.00 96.91           H  
ATOM   3425  C   VAL B  62      26.002   4.458 -17.350  1.00 96.91           C  
ATOM   3426  CB  VAL B  62      25.624   1.961 -17.166  1.00 96.91           C  
ATOM   3427  HB  VAL B  62      24.855   2.169 -16.422  1.00 96.91           H  
ATOM   3428  O   VAL B  62      25.154   4.863 -16.564  1.00 96.91           O  
ATOM   3429  CG1 VAL B  62      24.973   1.863 -18.551  1.00 96.91           C  
ATOM   3430 HG11 VAL B  62      25.732   1.707 -19.318  1.00 96.91           H  
ATOM   3431 HG12 VAL B  62      24.409   2.770 -18.767  1.00 96.91           H  
ATOM   3432 HG13 VAL B  62      24.280   1.021 -18.569  1.00 96.91           H  
ATOM   3433  CG2 VAL B  62      26.262   0.608 -16.834  1.00 96.91           C  
ATOM   3434 HG21 VAL B  62      27.053   0.367 -17.545  1.00 96.91           H  
ATOM   3435 HG22 VAL B  62      25.494  -0.165 -16.860  1.00 96.91           H  
ATOM   3436 HG23 VAL B  62      26.673   0.618 -15.825  1.00 96.91           H  
ATOM   3437  N   SER B  63      26.386   5.176 -18.404  1.00 95.36           N  
ATOM   3438  H   SER B  63      27.138   4.814 -18.973  1.00 95.36           H  
ATOM   3439  CA  SER B  63      25.699   6.393 -18.848  1.00 95.36           C  
ATOM   3440  HA  SER B  63      24.633   6.293 -18.644  1.00 95.36           H  
ATOM   3441  C   SER B  63      25.894   6.582 -20.351  1.00 95.36           C  
ATOM   3442  CB  SER B  63      26.205   7.610 -18.073  1.00 95.36           C  
ATOM   3443  HB2 SER B  63      27.279   7.722 -18.219  1.00 95.36           H  
ATOM   3444  HB3 SER B  63      26.005   7.469 -17.011  1.00 95.36           H  
ATOM   3445  O   SER B  63      26.960   6.997 -20.822  1.00 95.36           O  
ATOM   3446  OG  SER B  63      25.544   8.777 -18.521  1.00 95.36           O  
ATOM   3447  HG  SER B  63      25.067   9.131 -17.766  1.00 95.36           H  
ATOM   3448  N   THR B  64      24.867   6.261 -21.130  1.00 92.63           N  
ATOM   3449  H   THR B  64      23.999   5.980 -20.697  1.00 92.63           H  
ATOM   3450  CA  THR B  64      24.874   6.360 -22.597  1.00 92.63           C  
ATOM   3451  HA  THR B  64      25.880   6.599 -22.943  1.00 92.63           H  
ATOM   3452  C   THR B  64      23.969   7.495 -23.056  1.00 92.63           C  
ATOM   3453  CB  THR B  64      24.490   5.025 -23.255  1.00 92.63           C  
ATOM   3454  HB  THR B  64      24.486   5.145 -24.338  1.00 92.63           H  
ATOM   3455  O   THR B  64      23.161   7.998 -22.278  1.00 92.63           O  
ATOM   3456  CG2 THR B  64      25.488   3.921 -22.894  1.00 92.63           C  
ATOM   3457 HG21 THR B  64      26.481   4.192 -23.252  1.00 92.63           H  
ATOM   3458 HG22 THR B  64      25.518   3.766 -21.816  1.00 92.63           H  
ATOM   3459 HG23 THR B  64      25.182   2.992 -23.373  1.00 92.63           H  
ATOM   3460  OG1 THR B  64      23.220   4.592 -22.852  1.00 92.63           O  
ATOM   3461  HG1 THR B  64      22.566   5.054 -23.383  1.00 92.63           H  
ATOM   3462  N   GLU B  65      24.110   7.940 -24.308  1.00 90.20           N  
ATOM   3463  H   GLU B  65      24.746   7.473 -24.938  1.00 90.20           H  
ATOM   3464  CA  GLU B  65      23.052   8.759 -24.913  1.00 90.20           C  
ATOM   3465  HA  GLU B  65      22.823   9.581 -24.235  1.00 90.20           H  
ATOM   3466  C   GLU B  65      21.752   7.954 -25.028  1.00 90.20           C  
ATOM   3467  CB  GLU B  65      23.471   9.377 -26.264  1.00 90.20           C  
ATOM   3468  HB2 GLU B  65      23.941   8.623 -26.895  1.00 90.20           H  
ATOM   3469  HB3 GLU B  65      22.572   9.737 -26.764  1.00 90.20           H  
ATOM   3470  O   GLU B  65      21.763   6.719 -25.010  1.00 90.20           O  
ATOM   3471  CG  GLU B  65      24.420  10.577 -26.073  1.00 90.20           C  
ATOM   3472  HG2 GLU B  65      24.068  11.161 -25.222  1.00 90.20           H  
ATOM   3473  HG3 GLU B  65      25.414  10.207 -25.826  1.00 90.20           H  
ATOM   3474  CD  GLU B  65      24.507  11.540 -27.273  1.00 90.20           C  
ATOM   3475  OE1 GLU B  65      24.921  12.710 -27.031  1.00 90.20           O  
ATOM   3476  OE2 GLU B  65      24.179  11.130 -28.405  1.00 90.20           O  
ATOM   3477  N   VAL B  66      20.636   8.677 -25.112  1.00 89.41           N  
ATOM   3478  H   VAL B  66      20.717   9.683 -25.082  1.00 89.41           H  
ATOM   3479  CA  VAL B  66      19.319   8.098 -25.392  1.00 89.41           C  
ATOM   3480  HA  VAL B  66      19.033   7.465 -24.552  1.00 89.41           H  
ATOM   3481  C   VAL B  66      19.382   7.270 -26.685  1.00 89.41           C  
ATOM   3482  CB  VAL B  66      18.260   9.205 -25.518  1.00 89.41           C  
ATOM   3483  HB  VAL B  66      18.642   9.987 -26.174  1.00 89.41           H  
ATOM   3484  O   VAL B  66      19.841   7.788 -27.707  1.00 89.41           O  
ATOM   3485  CG1 VAL B  66      16.935   8.699 -26.093  1.00 89.41           C  
ATOM   3486 HG11 VAL B  66      16.240   9.535 -26.164  1.00 89.41           H  
ATOM   3487 HG12 VAL B  66      17.073   8.339 -27.113  1.00 89.41           H  
ATOM   3488 HG13 VAL B  66      16.514   7.907 -25.474  1.00 89.41           H  
ATOM   3489  CG2 VAL B  66      17.954   9.825 -24.148  1.00 89.41           C  
ATOM   3490 HG21 VAL B  66      17.414  10.760 -24.293  1.00 89.41           H  
ATOM   3491 HG22 VAL B  66      18.875  10.032 -23.602  1.00 89.41           H  
ATOM   3492 HG23 VAL B  66      17.331   9.145 -23.567  1.00 89.41           H  
ATOM   3493  N   PRO B  67      18.900   6.015 -26.675  1.00 88.56           N  
ATOM   3494  CA  PRO B  67      18.787   5.199 -27.879  1.00 88.56           C  
ATOM   3495  HA  PRO B  67      19.789   5.027 -28.273  1.00 88.56           H  
ATOM   3496  C   PRO B  67      17.924   5.876 -28.960  1.00 88.56           C  
ATOM   3497  CB  PRO B  67      18.210   3.866 -27.394  1.00 88.56           C  
ATOM   3498  HB2 PRO B  67      17.121   3.905 -27.407  1.00 88.56           H  
ATOM   3499  HB3 PRO B  67      18.576   3.023 -27.980  1.00 88.56           H  
ATOM   3500  O   PRO B  67      16.827   6.366 -28.687  1.00 88.56           O  
ATOM   3501  CG  PRO B  67      18.655   3.773 -25.941  1.00 88.56           C  
ATOM   3502  HG2 PRO B  67      19.688   3.427 -25.894  1.00 88.56           H  
ATOM   3503  HG3 PRO B  67      18.007   3.125 -25.351  1.00 88.56           H  
ATOM   3504  CD  PRO B  67      18.584   5.226 -25.493  1.00 88.56           C  
ATOM   3505  HD2 PRO B  67      17.584   5.471 -25.135  1.00 88.56           H  
ATOM   3506  HD3 PRO B  67      19.321   5.385 -24.706  1.00 88.56           H  
ATOM   3507  N   ALA B  68      18.427   5.937 -30.197  1.00 83.88           N  
ATOM   3508  H   ALA B  68      19.325   5.507 -30.366  1.00 83.88           H  
ATOM   3509  CA  ALA B  68      17.803   6.699 -31.286  1.00 83.88           C  
ATOM   3510  HA  ALA B  68      17.620   7.715 -30.936  1.00 83.88           H  
ATOM   3511  C   ALA B  68      16.451   6.127 -31.750  1.00 83.88           C  
ATOM   3512  CB  ALA B  68      18.795   6.750 -32.456  1.00 83.88           C  
ATOM   3513  HB1 ALA B  68      18.374   7.352 -33.261  1.00 83.88           H  
ATOM   3514  HB2 ALA B  68      19.730   7.203 -32.128  1.00 83.88           H  
ATOM   3515  HB3 ALA B  68      18.986   5.743 -32.827  1.00 83.88           H  
ATOM   3516  O   ALA B  68      15.596   6.866 -32.234  1.00 83.88           O  
ATOM   3517  N   ASP B  69      16.259   4.822 -31.582  1.00 79.28           N  
ATOM   3518  H   ASP B  69      16.949   4.313 -31.047  1.00 79.28           H  
ATOM   3519  CA  ASP B  69      15.008   4.084 -31.785  1.00 79.28           C  
ATOM   3520  HA  ASP B  69      14.636   4.278 -32.791  1.00 79.28           H  
ATOM   3521  C   ASP B  69      13.907   4.491 -30.795  1.00 79.28           C  
ATOM   3522  CB  ASP B  69      15.309   2.581 -31.648  1.00 79.28           C  
ATOM   3523  HB2 ASP B  69      16.070   2.302 -32.377  1.00 79.28           H  
ATOM   3524  HB3 ASP B  69      14.403   2.022 -31.883  1.00 79.28           H  
ATOM   3525  O   ASP B  69      12.723   4.259 -31.038  1.00 79.28           O  
ATOM   3526  CG  ASP B  69      15.799   2.193 -30.244  1.00 79.28           C  
ATOM   3527  OD1 ASP B  69      16.563   2.988 -29.649  1.00 79.28           O  
ATOM   3528  OD2 ASP B  69      15.397   1.128 -29.752  1.00 79.28           O  
ATOM   3529  N   ARG B  70      14.277   5.148 -29.693  1.00 81.63           N  
ATOM   3530  H   ARG B  70      15.267   5.243 -29.517  1.00 81.63           H  
ATOM   3531  CA  ARG B  70      13.319   5.754 -28.780  1.00 81.63           C  
ATOM   3532  HA  ARG B  70      12.415   5.146 -28.811  1.00 81.63           H  
ATOM   3533  C   ARG B  70      12.927   7.126 -29.272  1.00 81.63           C  
ATOM   3534  CB  ARG B  70      13.872   5.783 -27.356  1.00 81.63           C  
ATOM   3535  HB2 ARG B  70      13.157   6.239 -26.671  1.00 81.63           H  
ATOM   3536  HB3 ARG B  70      14.787   6.374 -27.315  1.00 81.63           H  
ATOM   3537  O   ARG B  70      11.781   7.363 -29.650  1.00 81.63           O  
ATOM   3538  CG  ARG B  70      14.156   4.361 -26.904  1.00 81.63           C  
ATOM   3539  HG2 ARG B  70      13.243   3.766 -26.900  1.00 81.63           H  
ATOM   3540  HG3 ARG B  70      14.896   3.888 -27.549  1.00 81.63           H  
ATOM   3541  CD  ARG B  70      14.697   4.480 -25.507  1.00 81.63           C  
ATOM   3542  HD2 ARG B  70      15.501   5.215 -25.482  1.00 81.63           H  
ATOM   3543  HD3 ARG B  70      13.886   4.809 -24.858  1.00 81.63           H  
ATOM   3544  NE  ARG B  70      15.215   3.186 -25.087  1.00 81.63           N  
ATOM   3545  HE  ARG B  70      15.437   2.497 -25.791  1.00 81.63           H  
ATOM   3546  NH1 ARG B  70      15.111   3.741 -22.927  1.00 81.63           N  
ATOM   3547 HH11 ARG B  70      14.935   3.313 -22.029  1.00 81.63           H  
ATOM   3548 HH12 ARG B  70      14.523   4.532 -23.143  1.00 81.63           H  
ATOM   3549  NH2 ARG B  70      15.890   1.718 -23.522  1.00 81.63           N  
ATOM   3550 HH21 ARG B  70      16.205   1.033 -24.194  1.00 81.63           H  
ATOM   3551 HH22 ARG B  70      15.948   1.493 -22.539  1.00 81.63           H  
ATOM   3552  CZ  ARG B  70      15.411   2.877 -23.840  1.00 81.63           C  
ATOM   3553  N   TRP B  71      13.842   8.066 -29.172  1.00 74.33           N  
ATOM   3554  H   TRP B  71      14.775   7.804 -28.888  1.00 74.33           H  
ATOM   3555  CA  TRP B  71      13.635   9.414 -29.658  1.00 74.33           C  
ATOM   3556  HA  TRP B  71      13.079   9.362 -30.594  1.00 74.33           H  
ATOM   3557  C   TRP B  71      14.994  10.014 -29.960  1.00 74.33           C  
ATOM   3558  CB  TRP B  71      12.820  10.244 -28.655  1.00 74.33           C  
ATOM   3559  HB2 TRP B  71      11.837   9.789 -28.536  1.00 74.33           H  
ATOM   3560  HB3 TRP B  71      12.653  11.229 -29.090  1.00 74.33           H  
ATOM   3561  O   TRP B  71      16.001   9.670 -29.340  1.00 74.33           O  
ATOM   3562  CG  TRP B  71      13.409  10.437 -27.292  1.00 74.33           C  
ATOM   3563  CD1 TRP B  71      13.314   9.586 -26.244  1.00 74.33           C  
ATOM   3564  HD1 TRP B  71      12.808   8.632 -26.265  1.00 74.33           H  
ATOM   3565  CD2 TRP B  71      14.168  11.579 -26.805  1.00 74.33           C  
ATOM   3566  CE2 TRP B  71      14.471  11.371 -25.426  1.00 74.33           C  
ATOM   3567  CE3 TRP B  71      14.606  12.783 -27.393  1.00 74.33           C  
ATOM   3568  HE3 TRP B  71      14.406  12.970 -28.438  1.00 74.33           H  
ATOM   3569  NE1 TRP B  71      13.928  10.139 -25.136  1.00 74.33           N  
ATOM   3570  HE1 TRP B  71      13.976   9.678 -24.238  1.00 74.33           H  
ATOM   3571  CH2 TRP B  71      15.628  13.482 -25.290  1.00 74.33           C  
ATOM   3572  HH2 TRP B  71      16.231  14.191 -24.743  1.00 74.33           H  
ATOM   3573  CZ2 TRP B  71      15.181  12.309 -24.665  1.00 74.33           C  
ATOM   3574  HZ2 TRP B  71      15.402  12.116 -23.625  1.00 74.33           H  
ATOM   3575  CZ3 TRP B  71      15.339  13.717 -26.644  1.00 74.33           C  
ATOM   3576  HZ3 TRP B  71      15.741  14.590 -27.137  1.00 74.33           H  
ATOM   3577  N   ASN B  72      15.034  10.906 -30.941  1.00 67.97           N  
ATOM   3578  H   ASN B  72      14.188  11.160 -31.431  1.00 67.97           H  
ATOM   3579  CA  ASN B  72      16.288  11.495 -31.358  1.00 67.97           C  
ATOM   3580  HA  ASN B  72      17.027  10.700 -31.463  1.00 67.97           H  
ATOM   3581  C   ASN B  72      16.786  12.472 -30.284  1.00 67.97           C  
ATOM   3582  CB  ASN B  72      16.089  12.133 -32.734  1.00 67.97           C  
ATOM   3583  HB2 ASN B  72      15.654  11.405 -33.418  1.00 67.97           H  
ATOM   3584  HB3 ASN B  72      15.403  12.976 -32.647  1.00 67.97           H  
ATOM   3585  O   ASN B  72      16.309  13.605 -30.186  1.00 67.97           O  
ATOM   3586  CG  ASN B  72      17.391  12.611 -33.340  1.00 67.97           C  
ATOM   3587  ND2 ASN B  72      17.313  13.273 -34.464  1.00 67.97           N  
ATOM   3588 HD21 ASN B  72      16.418  13.688 -34.683  1.00 67.97           H  
ATOM   3589 HD22 ASN B  72      18.155  13.723 -34.795  1.00 67.97           H  
ATOM   3590  OD1 ASN B  72      18.476  12.417 -32.809  1.00 67.97           O  
ATOM   3591  N   GLY B  73      17.760  12.031 -29.483  1.00 57.43           N  
ATOM   3592  H   GLY B  73      18.001  11.052 -29.541  1.00 57.43           H  
ATOM   3593  CA  GLY B  73      18.356  12.828 -28.411  1.00 57.43           C  
ATOM   3594  HA2 GLY B  73      17.621  12.986 -27.623  1.00 57.43           H  
ATOM   3595  HA3 GLY B  73      19.194  12.271 -27.992  1.00 57.43           H  
ATOM   3596  C   GLY B  73      18.880  14.188 -28.885  1.00 57.43           C  
ATOM   3597  O   GLY B  73      18.848  15.152 -28.121  1.00 57.43           O  
ATOM   3598  N   ALA B  74      19.308  14.291 -30.150  1.00 53.33           N  
ATOM   3599  H   ALA B  74      19.259  13.473 -30.741  1.00 53.33           H  
ATOM   3600  CA  ALA B  74      19.769  15.539 -30.753  1.00 53.33           C  
ATOM   3601  HA  ALA B  74      20.507  15.992 -30.090  1.00 53.33           H  
ATOM   3602  C   ALA B  74      18.639  16.563 -30.945  1.00 53.33           C  
ATOM   3603  CB  ALA B  74      20.451  15.216 -32.087  1.00 53.33           C  
ATOM   3604  HB1 ALA B  74      20.860  16.130 -32.517  1.00 53.33           H  
ATOM   3605  HB2 ALA B  74      21.259  14.501 -31.929  1.00 53.33           H  
ATOM   3606  HB3 ALA B  74      19.727  14.793 -32.784  1.00 53.33           H  
ATOM   3607  O   ALA B  74      18.851  17.746 -30.688  1.00 53.33           O  
ATOM   3608  N   ASP B  75      17.438  16.119 -31.327  1.00 54.47           N  
ATOM   3609  H   ASP B  75      17.301  15.127 -31.457  1.00 54.47           H  
ATOM   3610  CA  ASP B  75      16.291  17.009 -31.560  1.00 54.47           C  
ATOM   3611  HA  ASP B  75      16.612  17.847 -32.178  1.00 54.47           H  
ATOM   3612  C   ASP B  75      15.757  17.596 -30.247  1.00 54.47           C  
ATOM   3613  CB  ASP B  75      15.178  16.256 -32.311  1.00 54.47           C  
ATOM   3614  HB2 ASP B  75      14.906  15.362 -31.750  1.00 54.47           H  
ATOM   3615  HB3 ASP B  75      14.298  16.898 -32.360  1.00 54.47           H  
ATOM   3616  O   ASP B  75      15.250  18.719 -30.212  1.00 54.47           O  
ATOM   3617  CG  ASP B  75      15.560  15.871 -33.745  1.00 54.47           C  
ATOM   3618  OD1 ASP B  75      16.430  16.542 -34.341  1.00 54.47           O  
ATOM   3619  OD2 ASP B  75      15.004  14.869 -34.250  1.00 54.47           O  
ATOM   3620  N   GLY B  76      15.922  16.861 -29.144  1.00 54.77           N  
ATOM   3621  H   GLY B  76      16.317  15.937 -29.252  1.00 54.77           H  
ATOM   3622  CA  GLY B  76      15.612  17.355 -27.806  1.00 54.77           C  
ATOM   3623  HA2 GLY B  76      14.819  18.100 -27.871  1.00 54.77           H  
ATOM   3624  HA3 GLY B  76      15.225  16.548 -27.184  1.00 54.77           H  
ATOM   3625  C   GLY B  76      16.791  18.003 -27.083  1.00 54.77           C  
ATOM   3626  O   GLY B  76      16.595  18.454 -25.959  1.00 54.77           O  
ATOM   3627  N   ARG B  77      18.002  18.086 -27.657  1.00 57.83           N  
ATOM   3628  H   ARG B  77      18.123  17.745 -28.600  1.00 57.83           H  
ATOM   3629  CA  ARG B  77      19.129  18.750 -26.981  1.00 57.83           C  
ATOM   3630  HA  ARG B  77      19.048  18.519 -25.919  1.00 57.83           H  
ATOM   3631  C   ARG B  77      18.990  20.265 -27.127  1.00 57.83           C  
ATOM   3632  CB  ARG B  77      20.489  18.202 -27.445  1.00 57.83           C  
ATOM   3633  HB2 ARG B  77      20.671  18.493 -28.480  1.00 57.83           H  
ATOM   3634  HB3 ARG B  77      20.476  17.114 -27.384  1.00 57.83           H  
ATOM   3635  O   ARG B  77      19.228  20.834 -28.189  1.00 57.83           O  
ATOM   3636  CG  ARG B  77      21.614  18.738 -26.538  1.00 57.83           C  
ATOM   3637  HG2 ARG B  77      21.637  19.824 -26.635  1.00 57.83           H  
ATOM   3638  HG3 ARG B  77      21.395  18.506 -25.495  1.00 57.83           H  
ATOM   3639  CD  ARG B  77      23.013  18.214 -26.902  1.00 57.83           C  
ATOM   3640  HD2 ARG B  77      23.729  19.004 -26.675  1.00 57.83           H  
ATOM   3641  HD3 ARG B  77      23.051  18.013 -27.972  1.00 57.83           H  
ATOM   3642  NE  ARG B  77      23.398  17.006 -26.139  1.00 57.83           N  
ATOM   3643  HE  ARG B  77      22.697  16.625 -25.519  1.00 57.83           H  
ATOM   3644  NH1 ARG B  77      25.488  16.714 -27.047  1.00 57.83           N  
ATOM   3645 HH11 ARG B  77      26.266  16.086 -27.187  1.00 57.83           H  
ATOM   3646 HH12 ARG B  77      25.366  17.556 -27.591  1.00 57.83           H  
ATOM   3647  NH2 ARG B  77      24.670  15.164 -25.683  1.00 57.83           N  
ATOM   3648 HH21 ARG B  77      25.121  14.423 -26.201  1.00 57.83           H  
ATOM   3649 HH22 ARG B  77      23.921  14.809 -25.106  1.00 57.83           H  
ATOM   3650  CZ  ARG B  77      24.516  16.310 -26.281  1.00 57.83           C  
ATOM   3651  N   GLY B  78      18.606  20.919 -26.039  1.00 53.73           N  
ATOM   3652  H   GLY B  78      18.417  20.378 -25.207  1.00 53.73           H  
ATOM   3653  CA  GLY B  78      18.487  22.373 -25.990  1.00 53.73           C  
ATOM   3654  HA2 GLY B  78      18.165  22.737 -26.966  1.00 53.73           H  
ATOM   3655  HA3 GLY B  78      17.738  22.656 -25.250  1.00 53.73           H  
ATOM   3656  C   GLY B  78      19.786  23.081 -25.623  1.00 53.73           C  
ATOM   3657  O   GLY B  78      20.746  22.441 -25.180  1.00 53.73           O  
ATOM   3658  N   PRO B  79      19.826  24.420 -25.752  1.00 50.38           N  
ATOM   3659  CA  PRO B  79      20.858  25.202 -25.091  1.00 50.38           C  
ATOM   3660  HA  PRO B  79      21.836  24.933 -25.491  1.00 50.38           H  
ATOM   3661  C   PRO B  79      20.829  24.900 -23.585  1.00 50.38           C  
ATOM   3662  CB  PRO B  79      20.547  26.664 -25.426  1.00 50.38           C  
ATOM   3663  HB2 PRO B  79      21.067  26.941 -26.343  1.00 50.38           H  
ATOM   3664  HB3 PRO B  79      20.820  27.340 -24.616  1.00 50.38           H  
ATOM   3665  O   PRO B  79      19.768  24.660 -23.008  1.00 50.38           O  
ATOM   3666  CG  PRO B  79      19.039  26.670 -25.682  1.00 50.38           C  
ATOM   3667  HG2 PRO B  79      18.513  26.797 -24.736  1.00 50.38           H  
ATOM   3668  HG3 PRO B  79      18.750  27.450 -26.386  1.00 50.38           H  
ATOM   3669  CD  PRO B  79      18.751  25.276 -26.233  1.00 50.38           C  
ATOM   3670  HD2 PRO B  79      18.756  25.293 -27.323  1.00 50.38           H  
ATOM   3671  HD3 PRO B  79      17.780  24.945 -25.863  1.00 50.38           H  
ATOM   3672  N   GLY B  80      21.997  24.914 -22.940  1.00 50.93           N  
ATOM   3673  H   GLY B  80      22.829  25.098 -23.483  1.00 50.93           H  
ATOM   3674  CA  GLY B  80      22.187  24.460 -21.554  1.00 50.93           C  
ATOM   3675  HA2 GLY B  80      21.869  23.420 -21.490  1.00 50.93           H  
ATOM   3676  HA3 GLY B  80      23.249  24.499 -21.310  1.00 50.93           H  
ATOM   3677  C   GLY B  80      21.430  25.230 -20.461  1.00 50.93           C  
ATOM   3678  O   GLY B  80      21.720  25.022 -19.290  1.00 50.93           O  
ATOM   3679  N   SER B  81      20.491  26.118 -20.802  1.00 51.91           N  
ATOM   3680  H   SER B  81      20.211  26.170 -21.771  1.00 51.91           H  
ATOM   3681  CA  SER B  81      19.602  26.745 -19.822  1.00 51.91           C  
ATOM   3682  HA  SER B  81      20.183  26.997 -18.935  1.00 51.91           H  
ATOM   3683  C   SER B  81      18.477  25.818 -19.354  1.00 51.91           C  
ATOM   3684  CB  SER B  81      19.010  28.051 -20.363  1.00 51.91           C  
ATOM   3685  HB2 SER B  81      18.405  28.509 -19.580  1.00 51.91           H  
ATOM   3686  HB3 SER B  81      19.819  28.735 -20.620  1.00 51.91           H  
ATOM   3687  O   SER B  81      17.954  26.039 -18.271  1.00 51.91           O  
ATOM   3688  OG  SER B  81      18.199  27.829 -21.502  1.00 51.91           O  
ATOM   3689  HG  SER B  81      17.497  28.483 -21.484  1.00 51.91           H  
ATOM   3690  N   GLY B  82      18.097  24.791 -20.127  1.00 53.87           N  
ATOM   3691  H   GLY B  82      18.553  24.668 -21.019  1.00 53.87           H  
ATOM   3692  CA  GLY B  82      17.030  23.854 -19.741  1.00 53.87           C  
ATOM   3693  HA2 GLY B  82      17.023  23.016 -20.438  1.00 53.87           H  
ATOM   3694  HA3 GLY B  82      17.240  23.476 -18.740  1.00 53.87           H  
ATOM   3695  C   GLY B  82      15.612  24.441 -19.708  1.00 53.87           C  
ATOM   3696  O   GLY B  82      14.699  23.754 -19.274  1.00 53.87           O  
ATOM   3697  N   GLU B  83      15.405  25.682 -20.164  1.00 54.96           N  
ATOM   3698  H   GLU B  83      16.218  26.224 -20.419  1.00 54.96           H  
ATOM   3699  CA  GLU B  83      14.112  26.385 -20.056  1.00 54.96           C  
ATOM   3700  HA  GLU B  83      13.645  26.122 -19.107  1.00 54.96           H  
ATOM   3701  C   GLU B  83      13.102  26.010 -21.157  1.00 54.96           C  
ATOM   3702  CB  GLU B  83      14.345  27.908 -20.063  1.00 54.96           C  
ATOM   3703  HB2 GLU B  83      13.379  28.408 -20.138  1.00 54.96           H  
ATOM   3704  HB3 GLU B  83      14.937  28.171 -20.940  1.00 54.96           H  
ATOM   3705  O   GLU B  83      11.903  26.234 -21.002  1.00 54.96           O  
ATOM   3706  CG  GLU B  83      15.047  28.419 -18.792  1.00 54.96           C  
ATOM   3707  HG2 GLU B  83      14.476  28.088 -17.924  1.00 54.96           H  
ATOM   3708  HG3 GLU B  83      16.040  27.972 -18.738  1.00 54.96           H  
ATOM   3709  CD  GLU B  83      15.198  29.952 -18.748  1.00 54.96           C  
ATOM   3710  OE1 GLU B  83      15.422  30.489 -17.638  1.00 54.96           O  
ATOM   3711  OE2 GLU B  83      15.174  30.589 -19.830  1.00 54.96           O  
ATOM   3712  N   ALA B  84      13.559  25.446 -22.278  1.00 61.65           N  
ATOM   3713  H   ALA B  84      14.534  25.189 -22.324  1.00 61.65           H  
ATOM   3714  CA  ALA B  84      12.690  25.152 -23.415  1.00 61.65           C  
ATOM   3715  HA  ALA B  84      12.060  26.030 -23.555  1.00 61.65           H  
ATOM   3716  C   ALA B  84      11.797  23.907 -23.153  1.00 61.65           C  
ATOM   3717  CB  ALA B  84      13.548  25.039 -24.679  1.00 61.65           C  
ATOM   3718  HB1 ALA B  84      12.939  24.703 -25.518  1.00 61.65           H  
ATOM   3719  HB2 ALA B  84      13.976  26.012 -24.917  1.00 61.65           H  
ATOM   3720  HB3 ALA B  84      14.365  24.337 -24.512  1.00 61.65           H  
ATOM   3721  O   ALA B  84      12.327  22.847 -22.821  1.00 61.65           O  
ATOM   3722  N   PRO B  85      10.462  23.965 -23.372  1.00 62.51           N  
ATOM   3723  CA  PRO B  85       9.500  22.939 -22.924  1.00 62.51           C  
ATOM   3724  HA  PRO B  85       9.506  22.910 -21.834  1.00 62.51           H  
ATOM   3725  C   PRO B  85       9.711  21.515 -23.448  1.00 62.51           C  
ATOM   3726  CB  PRO B  85       8.126  23.428 -23.396  1.00 62.51           C  
ATOM   3727  HB2 PRO B  85       7.338  23.154 -22.694  1.00 62.51           H  
ATOM   3728  HB3 PRO B  85       7.900  23.031 -24.386  1.00 62.51           H  
ATOM   3729  O   PRO B  85       9.251  20.554 -22.839  1.00 62.51           O  
ATOM   3730  CG  PRO B  85       8.282  24.937 -23.500  1.00 62.51           C  
ATOM   3731  HG2 PRO B  85       8.105  25.387 -22.523  1.00 62.51           H  
ATOM   3732  HG3 PRO B  85       7.608  25.367 -24.241  1.00 62.51           H  
ATOM   3733  CD  PRO B  85       9.743  25.124 -23.885  1.00 62.51           C  
ATOM   3734  HD2 PRO B  85      10.085  26.058 -23.440  1.00 62.51           H  
ATOM   3735  HD3 PRO B  85       9.837  25.162 -24.971  1.00 62.51           H  
ATOM   3736  N   ARG B  86      10.359  21.366 -24.604  1.00 66.33           N  
ATOM   3737  H   ARG B  86      10.733  22.204 -25.027  1.00 66.33           H  
ATOM   3738  CA  ARG B  86      10.566  20.075 -25.282  1.00 66.33           C  
ATOM   3739  HA  ARG B  86      10.149  19.277 -24.669  1.00 66.33           H  
ATOM   3740  C   ARG B  86      12.037  19.714 -25.416  1.00 66.33           C  
ATOM   3741  CB  ARG B  86       9.842  20.065 -26.634  1.00 66.33           C  
ATOM   3742  HB2 ARG B  86      10.074  19.137 -27.155  1.00 66.33           H  
ATOM   3743  HB3 ARG B  86      10.188  20.900 -27.244  1.00 66.33           H  
ATOM   3744  O   ARG B  86      12.395  18.889 -26.250  1.00 66.33           O  
ATOM   3745  CG  ARG B  86       8.322  20.139 -26.460  1.00 66.33           C  
ATOM   3746  HG2 ARG B  86       8.038  21.105 -26.045  1.00 66.33           H  
ATOM   3747  HG3 ARG B  86       7.995  19.348 -25.785  1.00 66.33           H  
ATOM   3748  CD  ARG B  86       7.650  19.951 -27.820  1.00 66.33           C  
ATOM   3749  HD2 ARG B  86       7.969  20.753 -28.486  1.00 66.33           H  
ATOM   3750  HD3 ARG B  86       7.971  18.996 -28.236  1.00 66.33           H  
ATOM   3751  NE  ARG B  86       6.183  19.967 -27.698  1.00 66.33           N  
ATOM   3752  HE  ARG B  86       5.798  20.274 -26.816  1.00 66.33           H  
ATOM   3753  NH1 ARG B  86       5.699  19.221 -29.814  1.00 66.33           N  
ATOM   3754 HH11 ARG B  86       5.016  18.909 -30.489  1.00 66.33           H  
ATOM   3755 HH12 ARG B  86       6.688  19.162 -30.012  1.00 66.33           H  
ATOM   3756  NH2 ARG B  86       4.036  19.653 -28.385  1.00 66.33           N  
ATOM   3757 HH21 ARG B  86       3.688  19.971 -27.491  1.00 66.33           H  
ATOM   3758 HH22 ARG B  86       3.358  19.382 -29.083  1.00 66.33           H  
ATOM   3759  CZ  ARG B  86       5.315  19.616 -28.630  1.00 66.33           C  
ATOM   3760  N   GLN B  87      12.887  20.367 -24.633  1.00 74.85           N  
ATOM   3761  H   GLN B  87      12.536  20.990 -23.919  1.00 74.85           H  
ATOM   3762  CA  GLN B  87      14.316  20.149 -24.690  1.00 74.85           C  
ATOM   3763  HA  GLN B  87      14.512  19.304 -25.350  1.00 74.85           H  
ATOM   3764  C   GLN B  87      14.861  19.770 -23.321  1.00 74.85           C  
ATOM   3765  CB  GLN B  87      15.025  21.369 -25.279  1.00 74.85           C  
ATOM   3766  HB2 GLN B  87      16.098  21.206 -25.185  1.00 74.85           H  
ATOM   3767  HB3 GLN B  87      14.755  22.250 -24.696  1.00 74.85           H  
ATOM   3768  O   GLN B  87      14.488  20.324 -22.293  1.00 74.85           O  
ATOM   3769  CG  GLN B  87      14.684  21.575 -26.765  1.00 74.85           C  
ATOM   3770  HG2 GLN B  87      13.610  21.723 -26.882  1.00 74.85           H  
ATOM   3771  HG3 GLN B  87      14.962  20.676 -27.314  1.00 74.85           H  
ATOM   3772  CD  GLN B  87      15.388  22.768 -27.402  1.00 74.85           C  
ATOM   3773  NE2 GLN B  87      15.470  22.808 -28.713  1.00 74.85           N  
ATOM   3774 HE21 GLN B  87      15.990  23.575 -29.113  1.00 74.85           H  
ATOM   3775 HE22 GLN B  87      15.180  22.007 -29.256  1.00 74.85           H  
ATOM   3776  OE1 GLN B  87      15.865  23.689 -26.758  1.00 74.85           O  
ATOM   3777  N   THR B  88      15.784  18.822 -23.328  1.00 81.68           N  
ATOM   3778  H   THR B  88      16.076  18.467 -24.227  1.00 81.68           H  
ATOM   3779  CA  THR B  88      16.594  18.447 -22.181  1.00 81.68           C  
ATOM   3780  HA  THR B  88      16.239  18.983 -21.302  1.00 81.68           H  
ATOM   3781  C   THR B  88      18.034  18.866 -22.438  1.00 81.68           C  
ATOM   3782  CB  THR B  88      16.462  16.950 -21.878  1.00 81.68           C  
ATOM   3783  HB  THR B  88      15.417  16.731 -21.658  1.00 81.68           H  
ATOM   3784  O   THR B  88      18.538  18.792 -23.561  1.00 81.68           O  
ATOM   3785  CG2 THR B  88      16.927  16.046 -23.015  1.00 81.68           C  
ATOM   3786 HG21 THR B  88      16.794  15.007 -22.713  1.00 81.68           H  
ATOM   3787 HG22 THR B  88      16.334  16.245 -23.908  1.00 81.68           H  
ATOM   3788 HG23 THR B  88      17.981  16.214 -23.236  1.00 81.68           H  
ATOM   3789  OG1 THR B  88      17.243  16.623 -20.758  1.00 81.68           O  
ATOM   3790  HG1 THR B  88      16.826  17.019 -19.990  1.00 81.68           H  
ATOM   3791  N   TYR B  89      18.725  19.299 -21.390  1.00 78.58           N  
ATOM   3792  H   TYR B  89      18.272  19.337 -20.487  1.00 78.58           H  
ATOM   3793  CA  TYR B  89      20.175  19.474 -21.452  1.00 78.58           C  
ATOM   3794  HA  TYR B  89      20.451  19.769 -22.465  1.00 78.58           H  
ATOM   3795  C   TYR B  89      20.927  18.155 -21.180  1.00 78.58           C  
ATOM   3796  CB  TYR B  89      20.603  20.631 -20.542  1.00 78.58           C  
ATOM   3797  HB2 TYR B  89      21.679  20.777 -20.640  1.00 78.58           H  
ATOM   3798  HB3 TYR B  89      20.124  21.545 -20.893  1.00 78.58           H  
ATOM   3799  O   TYR B  89      22.147  18.124 -21.322  1.00 78.58           O  
ATOM   3800  CG  TYR B  89      20.271  20.433 -19.079  1.00 78.58           C  
ATOM   3801  CD1 TYR B  89      19.093  20.976 -18.545  1.00 78.58           C  
ATOM   3802  HD1 TYR B  89      18.441  21.574 -19.164  1.00 78.58           H  
ATOM   3803  CD2 TYR B  89      21.149  19.721 -18.244  1.00 78.58           C  
ATOM   3804  HD2 TYR B  89      22.077  19.342 -18.646  1.00 78.58           H  
ATOM   3805  CE1 TYR B  89      18.783  20.762 -17.192  1.00 78.58           C  
ATOM   3806  HE1 TYR B  89      17.923  21.246 -16.753  1.00 78.58           H  
ATOM   3807  CE2 TYR B  89      20.806  19.461 -16.901  1.00 78.58           C  
ATOM   3808  HE2 TYR B  89      21.456  18.874 -16.269  1.00 78.58           H  
ATOM   3809  OH  TYR B  89      19.226  19.663 -15.104  1.00 78.58           O  
ATOM   3810  HH  TYR B  89      19.869  19.116 -14.647  1.00 78.58           H  
ATOM   3811  CZ  TYR B  89      19.598  19.955 -16.377  1.00 78.58           C  
ATOM   3812  N   VAL B  90      20.222  17.062 -20.840  1.00 83.56           N  
ATOM   3813  H   VAL B  90      19.216  17.139 -20.778  1.00 83.56           H  
ATOM   3814  CA  VAL B  90      20.799  15.745 -20.507  1.00 83.56           C  
ATOM   3815  HA  VAL B  90      21.856  15.751 -20.773  1.00 83.56           H  
ATOM   3816  C   VAL B  90      20.127  14.626 -21.307  1.00 83.56           C  
ATOM   3817  CB  VAL B  90      20.719  15.413 -18.998  1.00 83.56           C  
ATOM   3818  HB  VAL B  90      19.713  15.098 -18.722  1.00 83.56           H  
ATOM   3819  O   VAL B  90      19.374  13.826 -20.754  1.00 83.56           O  
ATOM   3820  CG1 VAL B  90      21.713  14.302 -18.636  1.00 83.56           C  
ATOM   3821 HG11 VAL B  90      21.602  14.054 -17.581  1.00 83.56           H  
ATOM   3822 HG12 VAL B  90      21.505  13.400 -19.212  1.00 83.56           H  
ATOM   3823 HG13 VAL B  90      22.735  14.633 -18.820  1.00 83.56           H  
ATOM   3824  CG2 VAL B  90      21.035  16.616 -18.138  1.00 83.56           C  
ATOM   3825 HG21 VAL B  90      21.138  16.325 -17.093  1.00 83.56           H  
ATOM   3826 HG22 VAL B  90      21.957  17.069 -18.504  1.00 83.56           H  
ATOM   3827 HG23 VAL B  90      20.194  17.305 -18.213  1.00 83.56           H  
ATOM   3828  N   PRO B  91      20.411  14.484 -22.610  1.00 82.79           N  
ATOM   3829  CA  PRO B  91      19.947  13.327 -23.374  1.00 82.79           C  
ATOM   3830  HA  PRO B  91      18.913  13.097 -23.114  1.00 82.79           H  
ATOM   3831  C   PRO B  91      20.798  12.075 -23.064  1.00 82.79           C  
ATOM   3832  CB  PRO B  91      19.988  13.799 -24.830  1.00 82.79           C  
ATOM   3833  HB2 PRO B  91      19.088  14.374 -25.049  1.00 82.79           H  
ATOM   3834  HB3 PRO B  91      20.087  12.984 -25.546  1.00 82.79           H  
ATOM   3835  O   PRO B  91      21.240  11.385 -23.979  1.00 82.79           O  
ATOM   3836  CG  PRO B  91      21.198  14.730 -24.840  1.00 82.79           C  
ATOM   3837  HG2 PRO B  91      22.106  14.134 -24.933  1.00 82.79           H  
ATOM   3838  HG3 PRO B  91      21.124  15.457 -25.649  1.00 82.79           H  
ATOM   3839  CD  PRO B  91      21.155  15.399 -23.463  1.00 82.79           C  
ATOM   3840  HD2 PRO B  91      20.614  16.343 -23.535  1.00 82.79           H  
ATOM   3841  HD3 PRO B  91      22.163  15.568 -23.084  1.00 82.79           H  
ATOM   3842  N   ARG B  92      21.093  11.811 -21.779  1.00 90.29           N  
ATOM   3843  H   ARG B  92      20.592  12.344 -21.082  1.00 90.29           H  
ATOM   3844  CA  ARG B  92      21.912  10.691 -21.286  1.00 90.29           C  
ATOM   3845  HA  ARG B  92      21.928   9.927 -22.063  1.00 90.29           H  
ATOM   3846  C   ARG B  92      21.298  10.040 -20.046  1.00 90.29           C  
ATOM   3847  CB  ARG B  92      23.357  11.124 -20.963  1.00 90.29           C  
ATOM   3848  HB2 ARG B  92      23.888  10.265 -20.553  1.00 90.29           H  
ATOM   3849  HB3 ARG B  92      23.337  11.904 -20.202  1.00 90.29           H  
ATOM   3850  O   ARG B  92      20.635  10.712 -19.262  1.00 90.29           O  
ATOM   3851  CG  ARG B  92      24.128  11.636 -22.185  1.00 90.29           C  
ATOM   3852  HG2 ARG B  92      23.692  12.581 -22.507  1.00 90.29           H  
ATOM   3853  HG3 ARG B  92      24.037  10.913 -22.996  1.00 90.29           H  
ATOM   3854  CD  ARG B  92      25.615  11.856 -21.884  1.00 90.29           C  
ATOM   3855  HD2 ARG B  92      26.017  12.496 -22.670  1.00 90.29           H  
ATOM   3856  HD3 ARG B  92      25.719  12.368 -20.928  1.00 90.29           H  
ATOM   3857  NE  ARG B  92      26.368  10.586 -21.862  1.00 90.29           N  
ATOM   3858  HE  ARG B  92      25.839   9.745 -21.681  1.00 90.29           H  
ATOM   3859  NH1 ARG B  92      28.468  11.480 -22.084  1.00 90.29           N  
ATOM   3860 HH11 ARG B  92      29.469  11.353 -22.121  1.00 90.29           H  
ATOM   3861 HH12 ARG B  92      28.055  12.396 -21.976  1.00 90.29           H  
ATOM   3862  NH2 ARG B  92      28.221   9.265 -21.998  1.00 90.29           N  
ATOM   3863 HH21 ARG B  92      27.671   8.468 -21.711  1.00 90.29           H  
ATOM   3864 HH22 ARG B  92      29.223   9.153 -22.051  1.00 90.29           H  
ATOM   3865  CZ  ARG B  92      27.675  10.447 -21.988  1.00 90.29           C  
ATOM   3866  N   GLY B  93      21.568   8.753 -19.858  1.00 93.84           N  
ATOM   3867  H   GLY B  93      22.123   8.271 -20.551  1.00 93.84           H  
ATOM   3868  CA  GLY B  93      21.086   7.960 -18.727  1.00 93.84           C  
ATOM   3869  HA2 GLY B  93      19.997   7.993 -18.699  1.00 93.84           H  
ATOM   3870  HA3 GLY B  93      21.463   8.377 -17.793  1.00 93.84           H  
ATOM   3871  C   GLY B  93      21.521   6.497 -18.818  1.00 93.84           C  
ATOM   3872  O   GLY B  93      22.323   6.132 -19.682  1.00 93.84           O  
ATOM   3873  N   GLY B  94      20.998   5.664 -17.922  1.00 96.77           N  
ATOM   3874  H   GLY B  94      20.355   6.039 -17.239  1.00 96.77           H  
ATOM   3875  CA  GLY B  94      21.157   4.211 -17.981  1.00 96.77           C  
ATOM   3876  HA2 GLY B  94      21.137   3.806 -16.969  1.00 96.77           H  
ATOM   3877  HA3 GLY B  94      22.115   3.948 -18.431  1.00 96.77           H  
ATOM   3878  C   GLY B  94      20.018   3.576 -18.778  1.00 96.77           C  
ATOM   3879  O   GLY B  94      18.881   3.586 -18.321  1.00 96.77           O  
ATOM   3880  N   PHE B  95      20.301   3.008 -19.950  1.00 96.54           N  
ATOM   3881  H   PHE B  95      21.251   3.024 -20.292  1.00 96.54           H  
ATOM   3882  CA  PHE B  95      19.275   2.417 -20.815  1.00 96.54           C  
ATOM   3883  HA  PHE B  95      18.295   2.531 -20.352  1.00 96.54           H  
ATOM   3884  C   PHE B  95      19.487   0.916 -21.016  1.00 96.54           C  
ATOM   3885  CB  PHE B  95      19.229   3.181 -22.143  1.00 96.54           C  
ATOM   3886  HB2 PHE B  95      20.188   3.074 -22.651  1.00 96.54           H  
ATOM   3887  HB3 PHE B  95      18.470   2.725 -22.778  1.00 96.54           H  
ATOM   3888  O   PHE B  95      20.621   0.454 -21.183  1.00 96.54           O  
ATOM   3889  CG  PHE B  95      18.898   4.654 -21.982  1.00 96.54           C  
ATOM   3890  CD1 PHE B  95      17.598   5.044 -21.626  1.00 96.54           C  
ATOM   3891  HD1 PHE B  95      16.873   4.285 -21.374  1.00 96.54           H  
ATOM   3892  CD2 PHE B  95      19.885   5.639 -22.145  1.00 96.54           C  
ATOM   3893  HD2 PHE B  95      20.900   5.353 -22.381  1.00 96.54           H  
ATOM   3894  CE1 PHE B  95      17.260   6.404 -21.520  1.00 96.54           C  
ATOM   3895  HE1 PHE B  95      16.255   6.691 -21.249  1.00 96.54           H  
ATOM   3896  CE2 PHE B  95      19.566   6.999 -22.000  1.00 96.54           C  
ATOM   3897  HE2 PHE B  95      20.334   7.745 -22.141  1.00 96.54           H  
ATOM   3898  CZ  PHE B  95      18.251   7.383 -21.694  1.00 96.54           C  
ATOM   3899  HZ  PHE B  95      18.011   8.427 -21.562  1.00 96.54           H  
ATOM   3900  N   LEU B  96      18.387   0.164 -21.017  1.00 96.95           N  
ATOM   3901  H   LEU B  96      17.494   0.619 -20.886  1.00 96.95           H  
ATOM   3902  CA  LEU B  96      18.368  -1.238 -21.421  1.00 96.95           C  
ATOM   3903  HA  LEU B  96      19.211  -1.751 -20.959  1.00 96.95           H  
ATOM   3904  C   LEU B  96      18.545  -1.357 -22.939  1.00 96.95           C  
ATOM   3905  CB  LEU B  96      17.059  -1.903 -20.958  1.00 96.95           C  
ATOM   3906  HB2 LEU B  96      16.228  -1.301 -21.327  1.00 96.95           H  
ATOM   3907  HB3 LEU B  96      16.988  -2.892 -21.409  1.00 96.95           H  
ATOM   3908  O   LEU B  96      18.122  -0.487 -23.708  1.00 96.95           O  
ATOM   3909  CG  LEU B  96      16.890  -2.047 -19.438  1.00 96.95           C  
ATOM   3910  HG  LEU B  96      16.941  -1.065 -18.968  1.00 96.95           H  
ATOM   3911  CD1 LEU B  96      15.530  -2.668 -19.127  1.00 96.95           C  
ATOM   3912 HD11 LEU B  96      15.446  -3.649 -19.596  1.00 96.95           H  
ATOM   3913 HD12 LEU B  96      15.403  -2.775 -18.050  1.00 96.95           H  
ATOM   3914 HD13 LEU B  96      14.740  -2.020 -19.506  1.00 96.95           H  
ATOM   3915  CD2 LEU B  96      17.966  -2.934 -18.822  1.00 96.95           C  
ATOM   3916 HD21 LEU B  96      17.770  -3.030 -17.754  1.00 96.95           H  
ATOM   3917 HD22 LEU B  96      17.953  -3.923 -19.280  1.00 96.95           H  
ATOM   3918 HD23 LEU B  96      18.947  -2.481 -18.960  1.00 96.95           H  
ATOM   3919  N   ARG B  97      19.184  -2.449 -23.361  1.00 90.58           N  
ATOM   3920  H   ARG B  97      19.362  -3.176 -22.682  1.00 90.58           H  
ATOM   3921  CA  ARG B  97      19.343  -2.809 -24.774  1.00 90.58           C  
ATOM   3922  HA  ARG B  97      19.317  -1.907 -25.386  1.00 90.58           H  
ATOM   3923  C   ARG B  97      18.170  -3.682 -25.212  1.00 90.58           C  
ATOM   3924  CB  ARG B  97      20.678  -3.534 -24.998  1.00 90.58           C  
ATOM   3925  HB2 ARG B  97      20.783  -3.752 -26.060  1.00 90.58           H  
ATOM   3926  HB3 ARG B  97      20.665  -4.481 -24.458  1.00 90.58           H  
ATOM   3927  O   ARG B  97      17.578  -4.350 -24.372  1.00 90.58           O  
ATOM   3928  CG  ARG B  97      21.887  -2.706 -24.538  1.00 90.58           C  
ATOM   3929  HG2 ARG B  97      21.882  -1.738 -25.038  1.00 90.58           H  
ATOM   3930  HG3 ARG B  97      21.838  -2.555 -23.460  1.00 90.58           H  
ATOM   3931  CD  ARG B  97      23.179  -3.452 -24.878  1.00 90.58           C  
ATOM   3932  HD2 ARG B  97      23.279  -3.509 -25.962  1.00 90.58           H  
ATOM   3933  HD3 ARG B  97      23.101  -4.465 -24.484  1.00 90.58           H  
ATOM   3934  NE  ARG B  97      24.359  -2.787 -24.292  1.00 90.58           N  
ATOM   3935  HE  ARG B  97      24.194  -1.913 -23.814  1.00 90.58           H  
ATOM   3936  NH1 ARG B  97      25.871  -4.413 -24.860  1.00 90.58           N  
ATOM   3937 HH11 ARG B  97      26.763  -4.867 -24.723  1.00 90.58           H  
ATOM   3938 HH12 ARG B  97      25.121  -4.932 -25.295  1.00 90.58           H  
ATOM   3939  NH2 ARG B  97      26.527  -2.699 -23.589  1.00 90.58           N  
ATOM   3940 HH21 ARG B  97      26.315  -1.882 -23.034  1.00 90.58           H  
ATOM   3941 HH22 ARG B  97      27.406  -3.179 -23.456  1.00 90.58           H  
ATOM   3942  CZ  ARG B  97      25.578  -3.297 -24.255  1.00 90.58           C  
ATOM   3943  N   GLU B  98      17.869  -3.655 -26.509  1.00 89.16           N  
ATOM   3944  H   GLU B  98      18.413  -3.068 -27.125  1.00 89.16           H  
ATOM   3945  CA  GLU B  98      16.935  -4.585 -27.167  1.00 89.16           C  
ATOM   3946  HA  GLU B  98      16.729  -4.187 -28.161  1.00 89.16           H  
ATOM   3947  C   GLU B  98      15.561  -4.678 -26.476  1.00 89.16           C  
ATOM   3948  CB  GLU B  98      17.607  -5.954 -27.383  1.00 89.16           C  
ATOM   3949  HB2 GLU B  98      16.930  -6.592 -27.950  1.00 89.16           H  
ATOM   3950  HB3 GLU B  98      17.798  -6.416 -26.414  1.00 89.16           H  
ATOM   3951  O   GLU B  98      14.944  -5.738 -26.410  1.00 89.16           O  
ATOM   3952  CG  GLU B  98      18.928  -5.832 -28.164  1.00 89.16           C  
ATOM   3953  HG2 GLU B  98      18.734  -5.286 -29.087  1.00 89.16           H  
ATOM   3954  HG3 GLU B  98      19.644  -5.252 -27.583  1.00 89.16           H  
ATOM   3955  CD  GLU B  98      19.570  -7.185 -28.500  1.00 89.16           C  
ATOM   3956  OE1 GLU B  98      20.344  -7.213 -29.488  1.00 89.16           O  
ATOM   3957  OE2 GLU B  98      19.345  -8.159 -27.755  1.00 89.16           O  
ATOM   3958  N   VAL B  99      15.063  -3.559 -25.945  1.00 90.68           N  
ATOM   3959  H   VAL B  99      15.570  -2.705 -26.130  1.00 90.68           H  
ATOM   3960  CA  VAL B  99      13.800  -3.480 -25.182  1.00 90.68           C  
ATOM   3961  HA  VAL B  99      13.841  -4.222 -24.384  1.00 90.68           H  
ATOM   3962  C   VAL B  99      12.564  -3.823 -26.021  1.00 90.68           C  
ATOM   3963  CB  VAL B  99      13.639  -2.088 -24.549  1.00 90.68           C  
ATOM   3964  HB  VAL B  99      12.685  -2.047 -24.024  1.00 90.68           H  
ATOM   3965  O   VAL B  99      11.477  -4.063 -25.496  1.00 90.68           O  
ATOM   3966  CG1 VAL B  99      14.749  -1.857 -23.520  1.00 90.68           C  
ATOM   3967 HG11 VAL B  99      14.662  -2.603 -22.731  1.00 90.68           H  
ATOM   3968 HG12 VAL B  99      15.731  -1.949 -23.985  1.00 90.68           H  
ATOM   3969 HG13 VAL B  99      14.668  -0.862 -23.081  1.00 90.68           H  
ATOM   3970  CG2 VAL B  99      13.669  -0.940 -25.573  1.00 90.68           C  
ATOM   3971 HG21 VAL B  99      12.881  -1.081 -26.312  1.00 90.68           H  
ATOM   3972 HG22 VAL B  99      13.506   0.009 -25.063  1.00 90.68           H  
ATOM   3973 HG23 VAL B  99      14.627  -0.910 -26.093  1.00 90.68           H  
ATOM   3974  N   GLU B 100      12.714  -3.826 -27.340  1.00 88.83           N  
ATOM   3975  H   GLU B 100      13.610  -3.530 -27.699  1.00 88.83           H  
ATOM   3976  CA  GLU B 100      11.740  -4.289 -28.312  1.00 88.83           C  
ATOM   3977  HA  GLU B 100      10.768  -3.899 -28.012  1.00 88.83           H  
ATOM   3978  C   GLU B 100      11.608  -5.818 -28.359  1.00 88.83           C  
ATOM   3979  CB  GLU B 100      12.063  -3.705 -29.702  1.00 88.83           C  
ATOM   3980  HB2 GLU B 100      11.212  -3.936 -30.343  1.00 88.83           H  
ATOM   3981  HB3 GLU B 100      12.112  -2.618 -29.633  1.00 88.83           H  
ATOM   3982  O   GLU B 100      10.550  -6.306 -28.767  1.00 88.83           O  
ATOM   3983  CG  GLU B 100      13.327  -4.233 -30.416  1.00 88.83           C  
ATOM   3984  HG2 GLU B 100      13.352  -5.321 -30.355  1.00 88.83           H  
ATOM   3985  HG3 GLU B 100      13.217  -3.984 -31.472  1.00 88.83           H  
ATOM   3986  CD  GLU B 100      14.673  -3.655 -29.936  1.00 88.83           C  
ATOM   3987  OE1 GLU B 100      15.688  -3.969 -30.590  1.00 88.83           O  
ATOM   3988  OE2 GLU B 100      14.706  -2.932 -28.915  1.00 88.83           O  
ATOM   3989  N   THR B 101      12.633  -6.567 -27.934  1.00 93.18           N  
ATOM   3990  H   THR B 101      13.422  -6.106 -27.504  1.00 93.18           H  
ATOM   3991  CA  THR B 101      12.618  -8.035 -27.936  1.00 93.18           C  
ATOM   3992  HA  THR B 101      12.104  -8.349 -28.845  1.00 93.18           H  
ATOM   3993  C   THR B 101      11.819  -8.587 -26.757  1.00 93.18           C  
ATOM   3994  CB  THR B 101      14.018  -8.670 -27.995  1.00 93.18           C  
ATOM   3995  HB  THR B 101      13.884  -9.752 -27.996  1.00 93.18           H  
ATOM   3996  O   THR B 101      11.900  -8.092 -25.635  1.00 93.18           O  
ATOM   3997  CG2 THR B 101      14.782  -8.316 -29.269  1.00 93.18           C  
ATOM   3998 HG21 THR B 101      15.758  -8.801 -29.247  1.00 93.18           H  
ATOM   3999 HG22 THR B 101      14.232  -8.658 -30.145  1.00 93.18           H  
ATOM   4000 HG23 THR B 101      14.930  -7.237 -29.326  1.00 93.18           H  
ATOM   4001  OG1 THR B 101      14.819  -8.347 -26.892  1.00 93.18           O  
ATOM   4002  HG1 THR B 101      14.915  -7.396 -26.802  1.00 93.18           H  
ATOM   4003  N   PHE B 102      10.978  -9.585 -27.039  1.00 95.28           N  
ATOM   4004  H   PHE B 102      10.943  -9.935 -27.986  1.00 95.28           H  
ATOM   4005  CA  PHE B 102      10.114 -10.253 -26.065  1.00 95.28           C  
ATOM   4006  HA  PHE B 102      10.677 -10.456 -25.154  1.00 95.28           H  
ATOM   4007  C   PHE B 102       9.597 -11.575 -26.642  1.00 95.28           C  
ATOM   4008  CB  PHE B 102       8.932  -9.325 -25.744  1.00 95.28           C  
ATOM   4009  HB2 PHE B 102       9.328  -8.445 -25.237  1.00 95.28           H  
ATOM   4010  HB3 PHE B 102       8.473  -8.997 -26.677  1.00 95.28           H  
ATOM   4011  O   PHE B 102       9.104 -11.592 -27.778  1.00 95.28           O  
ATOM   4012  CG  PHE B 102       7.869  -9.935 -24.853  1.00 95.28           C  
ATOM   4013  CD1 PHE B 102       6.545 -10.082 -25.308  1.00 95.28           C  
ATOM   4014  HD1 PHE B 102       6.279  -9.767 -26.307  1.00 95.28           H  
ATOM   4015  CD2 PHE B 102       8.211 -10.350 -23.555  1.00 95.28           C  
ATOM   4016  HD2 PHE B 102       9.221 -10.229 -23.195  1.00 95.28           H  
ATOM   4017  CE1 PHE B 102       5.572 -10.651 -24.467  1.00 95.28           C  
ATOM   4018  HE1 PHE B 102       4.556 -10.769 -24.816  1.00 95.28           H  
ATOM   4019  CE2 PHE B 102       7.245 -10.934 -22.722  1.00 95.28           C  
ATOM   4020  HE2 PHE B 102       7.524 -11.268 -21.734  1.00 95.28           H  
ATOM   4021  CZ  PHE B 102       5.929 -11.090 -23.181  1.00 95.28           C  
ATOM   4022  HZ  PHE B 102       5.202 -11.560 -22.536  1.00 95.28           H  
ATOM   4023  N   ASP B 103       9.641 -12.671 -25.879  1.00 95.86           N  
ATOM   4024  H   ASP B 103      10.062 -12.607 -24.963  1.00 95.86           H  
ATOM   4025  CA  ASP B 103       9.077 -13.957 -26.325  1.00 95.86           C  
ATOM   4026  HA  ASP B 103       9.235 -14.022 -27.401  1.00 95.86           H  
ATOM   4027  C   ASP B 103       7.553 -14.019 -26.113  1.00 95.86           C  
ATOM   4028  CB  ASP B 103       9.822 -15.169 -25.745  1.00 95.86           C  
ATOM   4029  HB2 ASP B 103       9.590 -15.275 -24.685  1.00 95.86           H  
ATOM   4030  HB3 ASP B 103      10.894 -14.999 -25.844  1.00 95.86           H  
ATOM   4031  O   ASP B 103       7.018 -14.701 -25.237  1.00 95.86           O  
ATOM   4032  CG  ASP B 103       9.465 -16.472 -26.493  1.00 95.86           C  
ATOM   4033  OD1 ASP B 103       8.415 -16.524 -27.191  1.00 95.86           O  
ATOM   4034  OD2 ASP B 103      10.233 -17.453 -26.375  1.00 95.86           O  
ATOM   4035  N   ALA B 104       6.818 -13.297 -26.961  1.00 94.37           N  
ATOM   4036  H   ALA B 104       7.318 -12.687 -27.591  1.00 94.37           H  
ATOM   4037  CA  ALA B 104       5.361 -13.226 -26.877  1.00 94.37           C  
ATOM   4038  HA  ALA B 104       5.099 -12.789 -25.914  1.00 94.37           H  
ATOM   4039  C   ALA B 104       4.688 -14.613 -26.936  1.00 94.37           C  
ATOM   4040  CB  ALA B 104       4.870 -12.300 -27.997  1.00 94.37           C  
ATOM   4041  HB1 ALA B 104       3.805 -12.108 -27.869  1.00 94.37           H  
ATOM   4042  HB2 ALA B 104       5.041 -12.763 -28.969  1.00 94.37           H  
ATOM   4043  HB3 ALA B 104       5.404 -11.351 -27.951  1.00 94.37           H  
ATOM   4044  O   ALA B 104       3.738 -14.879 -26.197  1.00 94.37           O  
ATOM   4045  N   ALA B 105       5.202 -15.528 -27.768  1.00 91.17           N  
ATOM   4046  H   ALA B 105       6.098 -15.328 -28.189  1.00 91.17           H  
ATOM   4047  CA  ALA B 105       4.632 -16.863 -27.934  1.00 91.17           C  
ATOM   4048  HA  ALA B 105       3.562 -16.760 -28.116  1.00 91.17           H  
ATOM   4049  C   ALA B 105       4.803 -17.727 -26.676  1.00 91.17           C  
ATOM   4050  CB  ALA B 105       5.275 -17.525 -29.157  1.00 91.17           C  
ATOM   4051  HB1 ALA B 105       4.836 -18.511 -29.313  1.00 91.17           H  
ATOM   4052  HB2 ALA B 105       6.348 -17.632 -28.994  1.00 91.17           H  
ATOM   4053  HB3 ALA B 105       5.106 -16.911 -30.041  1.00 91.17           H  
ATOM   4054  O   ALA B 105       3.896 -18.496 -26.332  1.00 91.17           O  
ATOM   4055  N   PHE B 106       5.924 -17.581 -25.963  1.00 95.49           N  
ATOM   4056  H   PHE B 106       6.657 -16.977 -26.308  1.00 95.49           H  
ATOM   4057  CA  PHE B 106       6.140 -18.233 -24.676  1.00 95.49           C  
ATOM   4058  HA  PHE B 106       6.134 -19.313 -24.829  1.00 95.49           H  
ATOM   4059  C   PHE B 106       5.038 -17.884 -23.674  1.00 95.49           C  
ATOM   4060  CB  PHE B 106       7.513 -17.849 -24.136  1.00 95.49           C  
ATOM   4061  HB2 PHE B 106       8.251 -18.076 -24.906  1.00 95.49           H  
ATOM   4062  HB3 PHE B 106       7.555 -16.782 -23.920  1.00 95.49           H  
ATOM   4063  O   PHE B 106       4.449 -18.789 -23.071  1.00 95.49           O  
ATOM   4064  CG  PHE B 106       7.903 -18.614 -22.900  1.00 95.49           C  
ATOM   4065  CD1 PHE B 106       7.523 -18.159 -21.625  1.00 95.49           C  
ATOM   4066  HD1 PHE B 106       6.965 -17.241 -21.514  1.00 95.49           H  
ATOM   4067  CD2 PHE B 106       8.677 -19.776 -23.038  1.00 95.49           C  
ATOM   4068  HD2 PHE B 106       9.022 -20.082 -24.014  1.00 95.49           H  
ATOM   4069  CE1 PHE B 106       7.911 -18.880 -20.484  1.00 95.49           C  
ATOM   4070  HE1 PHE B 106       7.657 -18.514 -19.500  1.00 95.49           H  
ATOM   4071  CE2 PHE B 106       9.071 -20.489 -21.898  1.00 95.49           C  
ATOM   4072  HE2 PHE B 106       9.730 -21.338 -22.003  1.00 95.49           H  
ATOM   4073  CZ  PHE B 106       8.687 -20.043 -20.624  1.00 95.49           C  
ATOM   4074  HZ  PHE B 106       9.038 -20.566 -19.746  1.00 95.49           H  
ATOM   4075  N   PHE B 107       4.690 -16.598 -23.588  1.00 95.04           N  
ATOM   4076  H   PHE B 107       5.246 -15.932 -24.106  1.00 95.04           H  
ATOM   4077  CA  PHE B 107       3.677 -16.070 -22.673  1.00 95.04           C  
ATOM   4078  HA  PHE B 107       3.698 -16.706 -21.789  1.00 95.04           H  
ATOM   4079  C   PHE B 107       2.235 -16.122 -23.208  1.00 95.04           C  
ATOM   4080  CB  PHE B 107       4.084 -14.673 -22.192  1.00 95.04           C  
ATOM   4081  HB2 PHE B 107       4.195 -14.013 -23.052  1.00 95.04           H  
ATOM   4082  HB3 PHE B 107       3.300 -14.263 -21.556  1.00 95.04           H  
ATOM   4083  O   PHE B 107       1.330 -15.567 -22.591  1.00 95.04           O  
ATOM   4084  CG  PHE B 107       5.367 -14.694 -21.388  1.00 95.04           C  
ATOM   4085  CD1 PHE B 107       5.357 -15.157 -20.060  1.00 95.04           C  
ATOM   4086  HD1 PHE B 107       4.420 -15.426 -19.597  1.00 95.04           H  
ATOM   4087  CD2 PHE B 107       6.579 -14.297 -21.975  1.00 95.04           C  
ATOM   4088  HD2 PHE B 107       6.604 -13.920 -22.986  1.00 95.04           H  
ATOM   4089  CE1 PHE B 107       6.556 -15.252 -19.331  1.00 95.04           C  
ATOM   4090  HE1 PHE B 107       6.552 -15.600 -18.309  1.00 95.04           H  
ATOM   4091  CE2 PHE B 107       7.778 -14.391 -21.251  1.00 95.04           C  
ATOM   4092  HE2 PHE B 107       8.707 -14.100 -21.717  1.00 95.04           H  
ATOM   4093  CZ  PHE B 107       7.769 -14.876 -19.932  1.00 95.04           C  
ATOM   4094  HZ  PHE B 107       8.692 -14.957 -19.378  1.00 95.04           H  
ATOM   4095  N   HIS B 108       1.990 -16.803 -24.334  1.00 88.89           N  
ATOM   4096  H   HIS B 108       2.779 -17.221 -24.806  1.00 88.89           H  
ATOM   4097  CA  HIS B 108       0.675 -16.859 -24.993  1.00 88.89           C  
ATOM   4098  HA  HIS B 108       0.834 -17.375 -25.939  1.00 88.89           H  
ATOM   4099  C   HIS B 108       0.107 -15.481 -25.394  1.00 88.89           C  
ATOM   4100  CB  HIS B 108      -0.313 -17.716 -24.174  1.00 88.89           C  
ATOM   4101  HB2 HIS B 108      -0.474 -17.268 -23.193  1.00 88.89           H  
ATOM   4102  HB3 HIS B 108      -1.277 -17.732 -24.684  1.00 88.89           H  
ATOM   4103  O   HIS B 108      -1.106 -15.311 -25.501  1.00 88.89           O  
ATOM   4104  CG  HIS B 108       0.135 -19.143 -24.008  1.00 88.89           C  
ATOM   4105  CD2 HIS B 108       0.511 -19.776 -22.854  1.00 88.89           C  
ATOM   4106  HD2 HIS B 108       0.514 -19.340 -21.866  1.00 88.89           H  
ATOM   4107  ND1 HIS B 108       0.205 -20.068 -25.020  1.00 88.89           N  
ATOM   4108  HD1 HIS B 108      -0.033 -19.893 -25.985  1.00 88.89           H  
ATOM   4109  CE1 HIS B 108       0.610 -21.232 -24.494  1.00 88.89           C  
ATOM   4110  HE1 HIS B 108       0.731 -22.148 -25.053  1.00 88.89           H  
ATOM   4111  NE2 HIS B 108       0.847 -21.102 -23.180  1.00 88.89           N  
ATOM   4112  N   ILE B 109       0.983 -14.515 -25.669  1.00 90.98           N  
ATOM   4113  H   ILE B 109       1.966 -14.739 -25.617  1.00 90.98           H  
ATOM   4114  CA  ILE B 109       0.643 -13.167 -26.127  1.00 90.98           C  
ATOM   4115  HA  ILE B 109      -0.393 -12.950 -25.866  1.00 90.98           H  
ATOM   4116  C   ILE B 109       0.758 -13.126 -27.653  1.00 90.98           C  
ATOM   4117  CB  ILE B 109       1.528 -12.133 -25.395  1.00 90.98           C  
ATOM   4118  HB  ILE B 109       2.571 -12.438 -25.483  1.00 90.98           H  
ATOM   4119  O   ILE B 109       1.750 -13.559 -28.242  1.00 90.98           O  
ATOM   4120  CG1 ILE B 109       1.131 -12.109 -23.900  1.00 90.98           C  
ATOM   4121 HG12 ILE B 109       0.115 -11.728 -23.801  1.00 90.98           H  
ATOM   4122 HG13 ILE B 109       1.143 -13.124 -23.503  1.00 90.98           H  
ATOM   4123  CG2 ILE B 109       1.385 -10.726 -25.996  1.00 90.98           C  
ATOM   4124 HG21 ILE B 109       0.354 -10.390 -25.885  1.00 90.98           H  
ATOM   4125 HG22 ILE B 109       2.047 -10.023 -25.490  1.00 90.98           H  
ATOM   4126 HG23 ILE B 109       1.661 -10.733 -27.051  1.00 90.98           H  
ATOM   4127  CD1 ILE B 109       2.057 -11.281 -23.007  1.00 90.98           C  
ATOM   4128 HD11 ILE B 109       1.993 -10.222 -23.257  1.00 90.98           H  
ATOM   4129 HD12 ILE B 109       1.757 -11.411 -21.967  1.00 90.98           H  
ATOM   4130 HD13 ILE B 109       3.081 -11.635 -23.124  1.00 90.98           H  
ATOM   4131  N   SER B 110      -0.272 -12.615 -28.327  1.00 82.38           N  
ATOM   4132  H   SER B 110      -1.043 -12.236 -27.796  1.00 82.38           H  
ATOM   4133  CA  SER B 110      -0.228 -12.481 -29.788  1.00 82.38           C  
ATOM   4134  HA  SER B 110       0.119 -13.434 -30.186  1.00 82.38           H  
ATOM   4135  C   SER B 110       0.762 -11.382 -30.210  1.00 82.38           C  
ATOM   4136  CB  SER B 110      -1.621 -12.222 -30.369  1.00 82.38           C  
ATOM   4137  HB2 SER B 110      -2.333 -12.928 -29.942  1.00 82.38           H  
ATOM   4138  HB3 SER B 110      -1.585 -12.380 -31.447  1.00 82.38           H  
ATOM   4139  O   SER B 110       0.920 -10.405 -29.479  1.00 82.38           O  
ATOM   4140  OG  SER B 110      -2.054 -10.897 -30.125  1.00 82.38           O  
ATOM   4141  HG  SER B 110      -2.303 -10.826 -29.201  1.00 82.38           H  
ATOM   4142  N   PRO B 111       1.368 -11.441 -31.412  1.00 84.45           N  
ATOM   4143  CA  PRO B 111       2.235 -10.361 -31.896  1.00 84.45           C  
ATOM   4144  HA  PRO B 111       3.122 -10.313 -31.264  1.00 84.45           H  
ATOM   4145  C   PRO B 111       1.548  -8.987 -31.896  1.00 84.45           C  
ATOM   4146  CB  PRO B 111       2.641 -10.776 -33.314  1.00 84.45           C  
ATOM   4147  HB2 PRO B 111       1.929 -10.389 -34.042  1.00 84.45           H  
ATOM   4148  HB3 PRO B 111       3.650 -10.440 -33.555  1.00 84.45           H  
ATOM   4149  O   PRO B 111       2.177  -7.970 -31.616  1.00 84.45           O  
ATOM   4150  CG  PRO B 111       2.547 -12.301 -33.279  1.00 84.45           C  
ATOM   4151  HG2 PRO B 111       3.456 -12.712 -32.841  1.00 84.45           H  
ATOM   4152  HG3 PRO B 111       2.376 -12.720 -34.271  1.00 84.45           H  
ATOM   4153  CD  PRO B 111       1.369 -12.560 -32.343  1.00 84.45           C  
ATOM   4154  HD2 PRO B 111       1.511 -13.510 -31.829  1.00 84.45           H  
ATOM   4155  HD3 PRO B 111       0.437 -12.566 -32.909  1.00 84.45           H  
ATOM   4156  N   ARG B 112       0.233  -8.957 -32.162  1.00 79.23           N  
ATOM   4157  H   ARG B 112      -0.234  -9.839 -32.321  1.00 79.23           H  
ATOM   4158  CA  ARG B 112      -0.568  -7.729 -32.138  1.00 79.23           C  
ATOM   4159  HA  ARG B 112      -0.039  -6.962 -32.703  1.00 79.23           H  
ATOM   4160  C   ARG B 112      -0.721  -7.170 -30.725  1.00 79.23           C  
ATOM   4161  CB  ARG B 112      -1.927  -7.993 -32.797  1.00 79.23           C  
ATOM   4162  HB2 ARG B 112      -2.501  -8.689 -32.186  1.00 79.23           H  
ATOM   4163  HB3 ARG B 112      -1.765  -8.436 -33.779  1.00 79.23           H  
ATOM   4164  O   ARG B 112      -0.603  -5.966 -30.548  1.00 79.23           O  
ATOM   4165  CG  ARG B 112      -2.712  -6.687 -32.969  1.00 79.23           C  
ATOM   4166  HG2 ARG B 112      -2.907  -6.243 -31.993  1.00 79.23           H  
ATOM   4167  HG3 ARG B 112      -2.129  -5.985 -33.565  1.00 79.23           H  
ATOM   4168  CD  ARG B 112      -4.046  -6.951 -33.660  1.00 79.23           C  
ATOM   4169  HD2 ARG B 112      -3.854  -7.330 -34.664  1.00 79.23           H  
ATOM   4170  HD3 ARG B 112      -4.599  -7.698 -33.090  1.00 79.23           H  
ATOM   4171  NE  ARG B 112      -4.826  -5.709 -33.737  1.00 79.23           N  
ATOM   4172  HE  ARG B 112      -4.348  -4.862 -33.466  1.00 79.23           H  
ATOM   4173  NH1 ARG B 112      -6.695  -6.571 -34.757  1.00 79.23           N  
ATOM   4174 HH11 ARG B 112      -6.241  -7.472 -34.793  1.00 79.23           H  
ATOM   4175 HH12 ARG B 112      -7.604  -6.432 -35.175  1.00 79.23           H  
ATOM   4176  NH2 ARG B 112      -6.580  -4.390 -34.248  1.00 79.23           N  
ATOM   4177 HH21 ARG B 112      -5.993  -3.613 -33.980  1.00 79.23           H  
ATOM   4178 HH22 ARG B 112      -7.446  -4.232 -34.742  1.00 79.23           H  
ATOM   4179  CZ  ARG B 112      -6.033  -5.570 -34.242  1.00 79.23           C  
ATOM   4180  N   GLU B 113      -0.967  -8.026 -29.738  1.00 83.09           N  
ATOM   4181  H   GLU B 113      -1.007  -9.014 -29.946  1.00 83.09           H  
ATOM   4182  CA  GLU B 113      -1.008  -7.612 -28.333  1.00 83.09           C  
ATOM   4183  HA  GLU B 113      -1.668  -6.750 -28.233  1.00 83.09           H  
ATOM   4184  C   GLU B 113       0.378  -7.166 -27.850  1.00 83.09           C  
ATOM   4185  CB  GLU B 113      -1.580  -8.753 -27.482  1.00 83.09           C  
ATOM   4186  HB2 GLU B 113      -0.949  -9.633 -27.605  1.00 83.09           H  
ATOM   4187  HB3 GLU B 113      -2.575  -8.994 -27.855  1.00 83.09           H  
ATOM   4188  O   GLU B 113       0.474  -6.127 -27.208  1.00 83.09           O  
ATOM   4189  CG  GLU B 113      -1.682  -8.391 -25.988  1.00 83.09           C  
ATOM   4190  HG2 GLU B 113      -2.293  -7.495 -25.884  1.00 83.09           H  
ATOM   4191  HG3 GLU B 113      -0.686  -8.166 -25.607  1.00 83.09           H  
ATOM   4192  CD  GLU B 113      -2.281  -9.518 -25.134  1.00 83.09           C  
ATOM   4193  OE1 GLU B 113      -2.532  -9.253 -23.930  1.00 83.09           O  
ATOM   4194  OE2 GLU B 113      -2.465 -10.632 -25.680  1.00 83.09           O  
ATOM   4195  N   ALA B 114       1.448  -7.876 -28.228  1.00 89.38           N  
ATOM   4196  H   ALA B 114       1.296  -8.730 -28.744  1.00 89.38           H  
ATOM   4197  CA  ALA B 114       2.826  -7.537 -27.863  1.00 89.38           C  
ATOM   4198  HA  ALA B 114       2.905  -7.539 -26.775  1.00 89.38           H  
ATOM   4199  C   ALA B 114       3.251  -6.140 -28.352  1.00 89.38           C  
ATOM   4200  CB  ALA B 114       3.761  -8.622 -28.411  1.00 89.38           C  
ATOM   4201  HB1 ALA B 114       3.729  -8.631 -29.500  1.00 89.38           H  
ATOM   4202  HB2 ALA B 114       4.782  -8.417 -28.089  1.00 89.38           H  
ATOM   4203  HB3 ALA B 114       3.462  -9.599 -28.033  1.00 89.38           H  
ATOM   4204  O   ALA B 114       3.928  -5.424 -27.619  1.00 89.38           O  
ATOM   4205  N   MET B 115       2.817  -5.723 -29.550  1.00 85.87           N  
ATOM   4206  H   MET B 115       2.305  -6.375 -30.127  1.00 85.87           H  
ATOM   4207  CA  MET B 115       3.043  -4.357 -30.054  1.00 85.87           C  
ATOM   4208  HA  MET B 115       4.101  -4.111 -29.972  1.00 85.87           H  
ATOM   4209  C   MET B 115       2.277  -3.278 -29.282  1.00 85.87           C  
ATOM   4210  CB  MET B 115       2.610  -4.237 -31.519  1.00 85.87           C  
ATOM   4211  HB2 MET B 115       2.534  -3.179 -31.769  1.00 85.87           H  
ATOM   4212  HB3 MET B 115       1.622  -4.682 -31.639  1.00 85.87           H  
ATOM   4213  O   MET B 115       2.666  -2.118 -29.318  1.00 85.87           O  
ATOM   4214  CG  MET B 115       3.585  -4.857 -32.518  1.00 85.87           C  
ATOM   4215  HG2 MET B 115       4.601  -4.583 -32.236  1.00 85.87           H  
ATOM   4216  HG3 MET B 115       3.500  -5.943 -32.474  1.00 85.87           H  
ATOM   4217  SD  MET B 115       3.309  -4.299 -34.226  1.00 85.87           S  
ATOM   4218  CE  MET B 115       1.535  -4.627 -34.426  1.00 85.87           C  
ATOM   4219  HE1 MET B 115       1.244  -4.419 -35.456  1.00 85.87           H  
ATOM   4220  HE2 MET B 115       0.958  -3.986 -33.760  1.00 85.87           H  
ATOM   4221  HE3 MET B 115       1.331  -5.674 -34.199  1.00 85.87           H  
ATOM   4222  N   SER B 116       1.168  -3.620 -28.628  1.00 85.08           N  
ATOM   4223  H   SER B 116       0.858  -4.580 -28.659  1.00 85.08           H  
ATOM   4224  CA  SER B 116       0.407  -2.686 -27.787  1.00 85.08           C  
ATOM   4225  HA  SER B 116       0.579  -1.664 -28.125  1.00 85.08           H  
ATOM   4226  C   SER B 116       0.824  -2.756 -26.313  1.00 85.08           C  
ATOM   4227  CB  SER B 116      -1.091  -2.976 -27.892  1.00 85.08           C  
ATOM   4228  HB2 SER B 116      -1.645  -2.205 -27.357  1.00 85.08           H  
ATOM   4229  HB3 SER B 116      -1.287  -3.936 -27.414  1.00 85.08           H  
ATOM   4230  O   SER B 116       0.309  -1.981 -25.503  1.00 85.08           O  
ATOM   4231  OG  SER B 116      -1.549  -3.039 -29.230  1.00 85.08           O  
ATOM   4232  HG  SER B 116      -1.574  -2.155 -29.602  1.00 85.08           H  
ATOM   4233  N   LEU B 117       1.715  -3.691 -25.961  1.00 91.00           N  
ATOM   4234  H   LEU B 117       2.112  -4.268 -26.689  1.00 91.00           H  
ATOM   4235  CA  LEU B 117       2.121  -3.985 -24.593  1.00 91.00           C  
ATOM   4236  HA  LEU B 117       1.274  -3.767 -23.942  1.00 91.00           H  
ATOM   4237  C   LEU B 117       3.278  -3.084 -24.162  1.00 91.00           C  
ATOM   4238  CB  LEU B 117       2.487  -5.482 -24.459  1.00 91.00           C  
ATOM   4239  HB2 LEU B 117       3.559  -5.608 -24.614  1.00 91.00           H  
ATOM   4240  HB3 LEU B 117       1.978  -6.068 -25.224  1.00 91.00           H  
ATOM   4241  O   LEU B 117       4.368  -3.130 -24.750  1.00 91.00           O  
ATOM   4242  CG  LEU B 117       2.096  -6.052 -23.088  1.00 91.00           C  
ATOM   4243  HG  LEU B 117       2.345  -5.331 -22.310  1.00 91.00           H  
ATOM   4244  CD1 LEU B 117       0.595  -6.329 -23.048  1.00 91.00           C  
ATOM   4245 HD11 LEU B 117       0.362  -7.249 -23.584  1.00 91.00           H  
ATOM   4246 HD12 LEU B 117       0.037  -5.514 -23.508  1.00 91.00           H  
ATOM   4247 HD13 LEU B 117       0.303  -6.417 -22.002  1.00 91.00           H  
ATOM   4248  CD2 LEU B 117       2.793  -7.379 -22.783  1.00 91.00           C  
ATOM   4249 HD21 LEU B 117       2.259  -7.913 -21.997  1.00 91.00           H  
ATOM   4250 HD22 LEU B 117       3.796  -7.180 -22.405  1.00 91.00           H  
ATOM   4251 HD23 LEU B 117       2.842  -7.999 -23.679  1.00 91.00           H  
ATOM   4252  N   ASP B 118       3.052  -2.317 -23.095  1.00 93.46           N  
ATOM   4253  H   ASP B 118       2.137  -2.314 -22.668  1.00 93.46           H  
ATOM   4254  CA  ASP B 118       4.095  -1.556 -22.413  1.00 93.46           C  
ATOM   4255  HA  ASP B 118       4.387  -0.722 -23.050  1.00 93.46           H  
ATOM   4256  C   ASP B 118       5.308  -2.474 -22.145  1.00 93.46           C  
ATOM   4257  CB  ASP B 118       3.516  -0.951 -21.119  1.00 93.46           C  
ATOM   4258  HB2 ASP B 118       2.662  -0.329 -21.387  1.00 93.46           H  
ATOM   4259  HB3 ASP B 118       3.159  -1.759 -20.481  1.00 93.46           H  
ATOM   4260  O   ASP B 118       5.139  -3.556 -21.563  1.00 93.46           O  
ATOM   4261  CG  ASP B 118       4.493  -0.090 -20.308  1.00 93.46           C  
ATOM   4262  OD1 ASP B 118       5.700  -0.084 -20.629  1.00 93.46           O  
ATOM   4263  OD2 ASP B 118       4.044   0.534 -19.320  1.00 93.46           O  
ATOM   4264  N   PRO B 119       6.530  -2.089 -22.573  1.00 95.42           N  
ATOM   4265  CA  PRO B 119       7.751  -2.827 -22.264  1.00 95.42           C  
ATOM   4266  HA  PRO B 119       7.758  -3.755 -22.837  1.00 95.42           H  
ATOM   4267  C   PRO B 119       7.911  -3.163 -20.775  1.00 95.42           C  
ATOM   4268  CB  PRO B 119       8.901  -1.936 -22.739  1.00 95.42           C  
ATOM   4269  HB2 PRO B 119       9.245  -1.307 -21.918  1.00 95.42           H  
ATOM   4270  HB3 PRO B 119       9.729  -2.525 -23.133  1.00 95.42           H  
ATOM   4271  O   PRO B 119       8.489  -4.198 -20.454  1.00 95.42           O  
ATOM   4272  CG  PRO B 119       8.284  -1.042 -23.809  1.00 95.42           C  
ATOM   4273  HG2 PRO B 119       8.349  -1.538 -24.777  1.00 95.42           H  
ATOM   4274  HG3 PRO B 119       8.778  -0.072 -23.855  1.00 95.42           H  
ATOM   4275  CD  PRO B 119       6.825  -0.915 -23.387  1.00 95.42           C  
ATOM   4276  HD2 PRO B 119       6.189  -0.878 -24.271  1.00 95.42           H  
ATOM   4277  HD3 PRO B 119       6.700  -0.004 -22.801  1.00 95.42           H  
ATOM   4278  N   GLN B 120       7.353  -2.356 -19.864  1.00 97.34           N  
ATOM   4279  H   GLN B 120       6.873  -1.525 -20.178  1.00 97.34           H  
ATOM   4280  CA  GLN B 120       7.346  -2.661 -18.431  1.00 97.34           C  
ATOM   4281  HA  GLN B 120       8.377  -2.760 -18.093  1.00 97.34           H  
ATOM   4282  C   GLN B 120       6.630  -3.985 -18.117  1.00 97.34           C  
ATOM   4283  CB  GLN B 120       6.680  -1.516 -17.652  1.00 97.34           C  
ATOM   4284  HB2 GLN B 120       6.636  -1.792 -16.599  1.00 97.34           H  
ATOM   4285  HB3 GLN B 120       5.658  -1.382 -18.006  1.00 97.34           H  
ATOM   4286  O   GLN B 120       7.150  -4.793 -17.350  1.00 97.34           O  
ATOM   4287  CG  GLN B 120       7.442  -0.189 -17.774  1.00 97.34           C  
ATOM   4288  HG2 GLN B 120       8.487  -0.356 -17.515  1.00 97.34           H  
ATOM   4289  HG3 GLN B 120       7.391   0.182 -18.798  1.00 97.34           H  
ATOM   4290  CD  GLN B 120       6.890   0.880 -16.844  1.00 97.34           C  
ATOM   4291  NE2 GLN B 120       5.652   1.296 -17.000  1.00 97.34           N  
ATOM   4292 HE21 GLN B 120       5.104   0.994 -17.793  1.00 97.34           H  
ATOM   4293 HE22 GLN B 120       5.328   2.011 -16.365  1.00 97.34           H  
ATOM   4294  OE1 GLN B 120       7.586   1.344 -15.954  1.00 97.34           O  
ATOM   4295  N   GLN B 121       5.473  -4.254 -18.739  1.00 97.29           N  
ATOM   4296  H   GLN B 121       5.147  -3.609 -19.444  1.00 97.29           H  
ATOM   4297  CA  GLN B 121       4.749  -5.519 -18.550  1.00 97.29           C  
ATOM   4298  HA  GLN B 121       4.648  -5.710 -17.482  1.00 97.29           H  
ATOM   4299  C   GLN B 121       5.518  -6.706 -19.152  1.00 97.29           C  
ATOM   4300  CB  GLN B 121       3.338  -5.460 -19.169  1.00 97.29           C  
ATOM   4301  HB2 GLN B 121       2.867  -6.427 -18.994  1.00 97.29           H  
ATOM   4302  HB3 GLN B 121       3.421  -5.314 -20.246  1.00 97.29           H  
ATOM   4303  O   GLN B 121       5.513  -7.796 -18.582  1.00 97.29           O  
ATOM   4304  CG  GLN B 121       2.425  -4.363 -18.589  1.00 97.29           C  
ATOM   4305  HG2 GLN B 121       2.770  -3.390 -18.936  1.00 97.29           H  
ATOM   4306  HG3 GLN B 121       2.514  -4.372 -17.502  1.00 97.29           H  
ATOM   4307  CD  GLN B 121       0.944  -4.520 -18.964  1.00 97.29           C  
ATOM   4308  NE2 GLN B 121       0.081  -3.608 -18.576  1.00 97.29           N  
ATOM   4309 HE21 GLN B 121      -0.879  -3.727 -18.866  1.00 97.29           H  
ATOM   4310 HE22 GLN B 121       0.356  -2.832 -17.991  1.00 97.29           H  
ATOM   4311  OE1 GLN B 121       0.507  -5.479 -19.590  1.00 97.29           O  
ATOM   4312  N   ARG B 122       6.193  -6.496 -20.292  1.00 97.49           N  
ATOM   4313  H   ARG B 122       6.171  -5.562 -20.678  1.00 97.49           H  
ATOM   4314  CA  ARG B 122       7.021  -7.518 -20.958  1.00 97.49           C  
ATOM   4315  HA  ARG B 122       6.441  -8.432 -21.088  1.00 97.49           H  
ATOM   4316  C   ARG B 122       8.219  -7.923 -20.102  1.00 97.49           C  
ATOM   4317  CB  ARG B 122       7.483  -7.020 -22.337  1.00 97.49           C  
ATOM   4318  HB2 ARG B 122       8.209  -7.729 -22.736  1.00 97.49           H  
ATOM   4319  HB3 ARG B 122       7.976  -6.052 -22.246  1.00 97.49           H  
ATOM   4320  O   ARG B 122       8.407  -9.109 -19.848  1.00 97.49           O  
ATOM   4321  CG  ARG B 122       6.306  -6.912 -23.311  1.00 97.49           C  
ATOM   4322  HG2 ARG B 122       5.789  -7.872 -23.321  1.00 97.49           H  
ATOM   4323  HG3 ARG B 122       5.620  -6.134 -22.975  1.00 97.49           H  
ATOM   4324  CD  ARG B 122       6.752  -6.608 -24.739  1.00 97.49           C  
ATOM   4325  HD2 ARG B 122       6.050  -7.081 -25.425  1.00 97.49           H  
ATOM   4326  HD3 ARG B 122       7.738  -7.043 -24.899  1.00 97.49           H  
ATOM   4327  NE  ARG B 122       6.776  -5.167 -25.029  1.00 97.49           N  
ATOM   4328  HE  ARG B 122       6.109  -4.581 -24.548  1.00 97.49           H  
ATOM   4329  NH1 ARG B 122       8.247  -5.268 -26.794  1.00 97.49           N  
ATOM   4330 HH11 ARG B 122       8.793  -4.823 -27.518  1.00 97.49           H  
ATOM   4331 HH12 ARG B 122       8.526  -6.198 -26.516  1.00 97.49           H  
ATOM   4332  NH2 ARG B 122       7.193  -3.353 -26.294  1.00 97.49           N  
ATOM   4333 HH21 ARG B 122       7.642  -2.920 -27.088  1.00 97.49           H  
ATOM   4334 HH22 ARG B 122       6.404  -2.918 -25.839  1.00 97.49           H  
ATOM   4335  CZ  ARG B 122       7.419  -4.605 -26.033  1.00 97.49           C  
ATOM   4336  N   LEU B 123       8.966  -6.938 -19.601  1.00 97.86           N  
ATOM   4337  H   LEU B 123       8.745  -5.989 -19.866  1.00 97.86           H  
ATOM   4338  CA  LEU B 123      10.097  -7.162 -18.698  1.00 97.86           C  
ATOM   4339  HA  LEU B 123      10.814  -7.826 -19.181  1.00 97.86           H  
ATOM   4340  C   LEU B 123       9.660  -7.859 -17.410  1.00 97.86           C  
ATOM   4341  CB  LEU B 123      10.766  -5.817 -18.364  1.00 97.86           C  
ATOM   4342  HB2 LEU B 123      11.403  -5.953 -17.490  1.00 97.86           H  
ATOM   4343  HB3 LEU B 123       9.990  -5.100 -18.097  1.00 97.86           H  
ATOM   4344  O   LEU B 123      10.310  -8.807 -16.985  1.00 97.86           O  
ATOM   4345  CG  LEU B 123      11.628  -5.240 -19.498  1.00 97.86           C  
ATOM   4346  HG  LEU B 123      11.063  -5.230 -20.430  1.00 97.86           H  
ATOM   4347  CD1 LEU B 123      12.020  -3.804 -19.151  1.00 97.86           C  
ATOM   4348 HD11 LEU B 123      11.121  -3.200 -19.026  1.00 97.86           H  
ATOM   4349 HD12 LEU B 123      12.602  -3.780 -18.229  1.00 97.86           H  
ATOM   4350 HD13 LEU B 123      12.609  -3.379 -19.963  1.00 97.86           H  
ATOM   4351  CD2 LEU B 123      12.917  -6.040 -19.700  1.00 97.86           C  
ATOM   4352 HD21 LEU B 123      13.522  -5.562 -20.471  1.00 97.86           H  
ATOM   4353 HD22 LEU B 123      13.478  -6.079 -18.766  1.00 97.86           H  
ATOM   4354 HD23 LEU B 123      12.680  -7.054 -20.022  1.00 97.86           H  
ATOM   4355  N   LEU B 124       8.543  -7.436 -16.809  1.00 98.50           N  
ATOM   4356  H   LEU B 124       8.064  -6.625 -17.174  1.00 98.50           H  
ATOM   4357  CA  LEU B 124       8.022  -8.085 -15.607  1.00 98.50           C  
ATOM   4358  HA  LEU B 124       8.794  -8.055 -14.838  1.00 98.50           H  
ATOM   4359  C   LEU B 124       7.709  -9.567 -15.840  1.00 98.50           C  
ATOM   4360  CB  LEU B 124       6.772  -7.343 -15.109  1.00 98.50           C  
ATOM   4361  HB2 LEU B 124       6.149  -7.094 -15.968  1.00 98.50           H  
ATOM   4362  HB3 LEU B 124       6.192  -8.013 -14.474  1.00 98.50           H  
ATOM   4363  O   LEU B 124       8.006 -10.369 -14.960  1.00 98.50           O  
ATOM   4364  CG  LEU B 124       7.071  -6.071 -14.299  1.00 98.50           C  
ATOM   4365  HG  LEU B 124       7.786  -5.447 -14.836  1.00 98.50           H  
ATOM   4366  CD1 LEU B 124       5.766  -5.294 -14.123  1.00 98.50           C  
ATOM   4367 HD11 LEU B 124       5.943  -4.404 -13.520  1.00 98.50           H  
ATOM   4368 HD12 LEU B 124       5.396  -4.988 -15.102  1.00 98.50           H  
ATOM   4369 HD13 LEU B 124       5.020  -5.920 -13.634  1.00 98.50           H  
ATOM   4370  CD2 LEU B 124       7.628  -6.381 -12.906  1.00 98.50           C  
ATOM   4371 HD21 LEU B 124       8.582  -6.902 -12.989  1.00 98.50           H  
ATOM   4372 HD22 LEU B 124       7.796  -5.450 -12.364  1.00 98.50           H  
ATOM   4373 HD23 LEU B 124       6.927  -7.003 -12.350  1.00 98.50           H  
ATOM   4374  N   LEU B 125       7.139  -9.946 -16.989  1.00 98.43           N  
ATOM   4375  H   LEU B 125       6.930  -9.238 -17.678  1.00 98.43           H  
ATOM   4376  CA  LEU B 125       6.845 -11.349 -17.312  1.00 98.43           C  
ATOM   4377  HA  LEU B 125       6.237 -11.774 -16.514  1.00 98.43           H  
ATOM   4378  C   LEU B 125       8.115 -12.206 -17.377  1.00 98.43           C  
ATOM   4379  CB  LEU B 125       6.076 -11.430 -18.644  1.00 98.43           C  
ATOM   4380  HB2 LEU B 125       6.531 -10.740 -19.354  1.00 98.43           H  
ATOM   4381  HB3 LEU B 125       6.185 -12.432 -19.059  1.00 98.43           H  
ATOM   4382  O   LEU B 125       8.184 -13.236 -16.705  1.00 98.43           O  
ATOM   4383  CG  LEU B 125       4.578 -11.122 -18.524  1.00 98.43           C  
ATOM   4384  HG  LEU B 125       4.424 -10.234 -17.911  1.00 98.43           H  
ATOM   4385  CD1 LEU B 125       4.002 -10.876 -19.918  1.00 98.43           C  
ATOM   4386 HD11 LEU B 125       4.487 -10.007 -20.362  1.00 98.43           H  
ATOM   4387 HD12 LEU B 125       2.930 -10.692 -19.840  1.00 98.43           H  
ATOM   4388 HD13 LEU B 125       4.173 -11.753 -20.541  1.00 98.43           H  
ATOM   4389  CD2 LEU B 125       3.803 -12.298 -17.918  1.00 98.43           C  
ATOM   4390 HD21 LEU B 125       2.778 -11.998 -17.699  1.00 98.43           H  
ATOM   4391 HD22 LEU B 125       4.276 -12.633 -16.995  1.00 98.43           H  
ATOM   4392 HD23 LEU B 125       3.795 -13.138 -18.611  1.00 98.43           H  
ATOM   4393  N   GLU B 126       9.111 -11.771 -18.152  1.00 98.47           N  
ATOM   4394  H   GLU B 126       8.988 -10.906 -18.658  1.00 98.47           H  
ATOM   4395  CA  GLU B 126      10.384 -12.489 -18.314  1.00 98.47           C  
ATOM   4396  HA  GLU B 126      10.188 -13.518 -18.617  1.00 98.47           H  
ATOM   4397  C   GLU B 126      11.142 -12.581 -16.984  1.00 98.47           C  
ATOM   4398  CB  GLU B 126      11.240 -11.825 -19.414  1.00 98.47           C  
ATOM   4399  HB2 GLU B 126      11.300 -10.753 -19.229  1.00 98.47           H  
ATOM   4400  HB3 GLU B 126      12.245 -12.244 -19.377  1.00 98.47           H  
ATOM   4401  O   GLU B 126      11.425 -13.678 -16.503  1.00 98.47           O  
ATOM   4402  CG  GLU B 126      10.653 -12.084 -20.813  1.00 98.47           C  
ATOM   4403  HG2 GLU B 126      10.601 -13.163 -20.953  1.00 98.47           H  
ATOM   4404  HG3 GLU B 126       9.636 -11.694 -20.843  1.00 98.47           H  
ATOM   4405  CD  GLU B 126      11.444 -11.480 -21.993  1.00 98.47           C  
ATOM   4406  OE1 GLU B 126      11.090 -11.842 -23.145  1.00 98.47           O  
ATOM   4407  OE2 GLU B 126      12.342 -10.627 -21.784  1.00 98.47           O  
ATOM   4408  N   VAL B 127      11.366 -11.443 -16.322  1.00 98.61           N  
ATOM   4409  H   VAL B 127      11.067 -10.576 -16.745  1.00 98.61           H  
ATOM   4410  CA  VAL B 127      12.158 -11.384 -15.086  1.00 98.61           C  
ATOM   4411  HA  VAL B 127      13.096 -11.911 -15.263  1.00 98.61           H  
ATOM   4412  C   VAL B 127      11.453 -12.108 -13.929  1.00 98.61           C  
ATOM   4413  CB  VAL B 127      12.499  -9.920 -14.741  1.00 98.61           C  
ATOM   4414  HB  VAL B 127      11.576  -9.361 -14.584  1.00 98.61           H  
ATOM   4415  O   VAL B 127      12.114 -12.708 -13.084  1.00 98.61           O  
ATOM   4416  CG1 VAL B 127      13.362  -9.791 -13.481  1.00 98.61           C  
ATOM   4417 HG11 VAL B 127      14.296 -10.331 -13.636  1.00 98.61           H  
ATOM   4418 HG12 VAL B 127      13.581  -8.743 -13.276  1.00 98.61           H  
ATOM   4419 HG13 VAL B 127      12.850 -10.216 -12.618  1.00 98.61           H  
ATOM   4420  CG2 VAL B 127      13.313  -9.251 -15.862  1.00 98.61           C  
ATOM   4421 HG21 VAL B 127      13.548  -8.220 -15.598  1.00 98.61           H  
ATOM   4422 HG22 VAL B 127      12.763  -9.254 -16.803  1.00 98.61           H  
ATOM   4423 HG23 VAL B 127      14.240  -9.803 -16.018  1.00 98.61           H  
ATOM   4424  N   SER B 128      10.114 -12.127 -13.885  1.00 98.72           N  
ATOM   4425  H   SER B 128       9.595 -11.641 -14.603  1.00 98.72           H  
ATOM   4426  CA  SER B 128       9.386 -12.931 -12.887  1.00 98.72           C  
ATOM   4427  HA  SER B 128       9.791 -12.713 -11.899  1.00 98.72           H  
ATOM   4428  C   SER B 128       9.555 -14.429 -13.123  1.00 98.72           C  
ATOM   4429  CB  SER B 128       7.890 -12.619 -12.864  1.00 98.72           C  
ATOM   4430  HB2 SER B 128       7.458 -12.818 -13.846  1.00 98.72           H  
ATOM   4431  HB3 SER B 128       7.403 -13.263 -12.132  1.00 98.72           H  
ATOM   4432  O   SER B 128       9.768 -15.167 -12.163  1.00 98.72           O  
ATOM   4433  OG  SER B 128       7.664 -11.273 -12.513  1.00 98.72           O  
ATOM   4434  HG  SER B 128       7.810 -10.777 -13.322  1.00 98.72           H  
ATOM   4435  N   TRP B 129       9.482 -14.888 -14.379  1.00 98.57           N  
ATOM   4436  H   TRP B 129       9.369 -14.230 -15.137  1.00 98.57           H  
ATOM   4437  CA  TRP B 129       9.715 -16.295 -14.719  1.00 98.57           C  
ATOM   4438  HA  TRP B 129       9.007 -16.919 -14.175  1.00 98.57           H  
ATOM   4439  C   TRP B 129      11.122 -16.734 -14.297  1.00 98.57           C  
ATOM   4440  CB  TRP B 129       9.499 -16.507 -16.224  1.00 98.57           C  
ATOM   4441  HB2 TRP B 129      10.222 -15.917 -16.787  1.00 98.57           H  
ATOM   4442  HB3 TRP B 129       8.505 -16.147 -16.490  1.00 98.57           H  
ATOM   4443  O   TRP B 129      11.284 -17.734 -13.598  1.00 98.57           O  
ATOM   4444  CG  TRP B 129       9.616 -17.935 -16.658  1.00 98.57           C  
ATOM   4445  CD1 TRP B 129      10.771 -18.594 -16.911  1.00 98.57           C  
ATOM   4446  HD1 TRP B 129      11.759 -18.165 -16.837  1.00 98.57           H  
ATOM   4447  CD2 TRP B 129       8.554 -18.920 -16.815  1.00 98.57           C  
ATOM   4448  CE2 TRP B 129       9.148 -20.174 -17.146  1.00 98.57           C  
ATOM   4449  CE3 TRP B 129       7.149 -18.885 -16.673  1.00 98.57           C  
ATOM   4450  HE3 TRP B 129       6.681 -17.954 -16.391  1.00 98.57           H  
ATOM   4451  NE1 TRP B 129      10.502 -19.922 -17.181  1.00 98.57           N  
ATOM   4452  HE1 TRP B 129      11.229 -20.622 -17.216  1.00 98.57           H  
ATOM   4453  CH2 TRP B 129       6.989 -21.268 -17.190  1.00 98.57           C  
ATOM   4454  HH2 TRP B 129       6.396 -22.166 -17.284  1.00 98.57           H  
ATOM   4455  CZ2 TRP B 129       8.386 -21.338 -17.317  1.00 98.57           C  
ATOM   4456  HZ2 TRP B 129       8.881 -22.280 -17.503  1.00 98.57           H  
ATOM   4457  CZ3 TRP B 129       6.372 -20.043 -16.872  1.00 98.57           C  
ATOM   4458  HZ3 TRP B 129       5.301 -20.002 -16.735  1.00 98.57           H  
ATOM   4459  N   GLU B 130      12.129 -15.937 -14.650  1.00 98.48           N  
ATOM   4460  H   GLU B 130      11.926 -15.139 -15.236  1.00 98.48           H  
ATOM   4461  CA  GLU B 130      13.530 -16.177 -14.298  1.00 98.48           C  
ATOM   4462  HA  GLU B 130      13.847 -17.144 -14.689  1.00 98.48           H  
ATOM   4463  C   GLU B 130      13.757 -16.188 -12.781  1.00 98.48           C  
ATOM   4464  CB  GLU B 130      14.391 -15.078 -14.926  1.00 98.48           C  
ATOM   4465  HB2 GLU B 130      13.971 -14.116 -14.633  1.00 98.48           H  
ATOM   4466  HB3 GLU B 130      15.404 -15.147 -14.531  1.00 98.48           H  
ATOM   4467  O   GLU B 130      14.476 -17.050 -12.274  1.00 98.48           O  
ATOM   4468  CG  GLU B 130      14.457 -15.176 -16.459  1.00 98.48           C  
ATOM   4469  HG2 GLU B 130      13.457 -15.329 -16.864  1.00 98.48           H  
ATOM   4470  HG3 GLU B 130      15.053 -16.051 -16.720  1.00 98.48           H  
ATOM   4471  CD  GLU B 130      15.068 -13.925 -17.108  1.00 98.48           C  
ATOM   4472  OE1 GLU B 130      15.205 -13.950 -18.351  1.00 98.48           O  
ATOM   4473  OE2 GLU B 130      15.392 -12.965 -16.368  1.00 98.48           O  
ATOM   4474  N   ALA B 131      13.125 -15.276 -12.033  1.00 98.77           N  
ATOM   4475  H   ALA B 131      12.586 -14.560 -12.498  1.00 98.77           H  
ATOM   4476  CA  ALA B 131      13.249 -15.224 -10.576  1.00 98.77           C  
ATOM   4477  HA  ALA B 131      14.308 -15.152 -10.328  1.00 98.77           H  
ATOM   4478  C   ALA B 131      12.702 -16.494  -9.898  1.00 98.77           C  
ATOM   4479  CB  ALA B 131      12.550 -13.961 -10.055  1.00 98.77           C  
ATOM   4480  HB1 ALA B 131      12.963 -13.077 -10.542  1.00 98.77           H  
ATOM   4481  HB2 ALA B 131      11.481 -14.013 -10.260  1.00 98.77           H  
ATOM   4482  HB3 ALA B 131      12.710 -13.870  -8.981  1.00 98.77           H  
ATOM   4483  O   ALA B 131      13.299 -16.974  -8.932  1.00 98.77           O  
ATOM   4484  N   ILE B 132      11.606 -17.063 -10.416  1.00 98.72           N  
ATOM   4485  H   ILE B 132      11.176 -16.619 -11.214  1.00 98.72           H  
ATOM   4486  CA  ILE B 132      11.038 -18.332  -9.930  1.00 98.72           C  
ATOM   4487  HA  ILE B 132      10.969 -18.297  -8.843  1.00 98.72           H  
ATOM   4488  C   ILE B 132      11.962 -19.506 -10.284  1.00 98.72           C  
ATOM   4489  CB  ILE B 132       9.617 -18.544 -10.496  1.00 98.72           C  
ATOM   4490  HB  ILE B 132       9.690 -18.558 -11.583  1.00 98.72           H  
ATOM   4491  O   ILE B 132      12.270 -20.328  -9.422  1.00 98.72           O  
ATOM   4492  CG1 ILE B 132       8.631 -17.425 -10.085  1.00 98.72           C  
ATOM   4493 HG12 ILE B 132       8.270 -17.596  -9.071  1.00 98.72           H  
ATOM   4494 HG13 ILE B 132       9.138 -16.460 -10.087  1.00 98.72           H  
ATOM   4495  CG2 ILE B 132       9.050 -19.892 -10.018  1.00 98.72           C  
ATOM   4496 HG21 ILE B 132       8.019 -20.008 -10.350  1.00 98.72           H  
ATOM   4497 HG22 ILE B 132       9.073 -19.940  -8.929  1.00 98.72           H  
ATOM   4498 HG23 ILE B 132       9.629 -20.722 -10.424  1.00 98.72           H  
ATOM   4499  CD1 ILE B 132       7.441 -17.330 -11.051  1.00 98.72           C  
ATOM   4500 HD11 ILE B 132       6.798 -18.207 -10.969  1.00 98.72           H  
ATOM   4501 HD12 ILE B 132       6.858 -16.436 -10.830  1.00 98.72           H  
ATOM   4502 HD13 ILE B 132       7.801 -17.249 -12.077  1.00 98.72           H  
ATOM   4503  N   GLU B 133      12.483 -19.561 -11.515  1.00 97.97           N  
ATOM   4504  H   GLU B 133      12.194 -18.877 -12.200  1.00 97.97           H  
ATOM   4505  CA  GLU B 133      13.446 -20.599 -11.912  1.00 97.97           C  
ATOM   4506  HA  GLU B 133      12.997 -21.577 -11.740  1.00 97.97           H  
ATOM   4507  C   GLU B 133      14.742 -20.543 -11.086  1.00 97.97           C  
ATOM   4508  CB  GLU B 133      13.800 -20.469 -13.401  1.00 97.97           C  
ATOM   4509  HB2 GLU B 133      14.686 -21.075 -13.591  1.00 97.97           H  
ATOM   4510  HB3 GLU B 133      14.046 -19.432 -13.630  1.00 97.97           H  
ATOM   4511  O   GLU B 133      15.322 -21.590 -10.768  1.00 97.97           O  
ATOM   4512  CG  GLU B 133      12.686 -20.958 -14.336  1.00 97.97           C  
ATOM   4513  HG2 GLU B 133      11.832 -20.283 -14.273  1.00 97.97           H  
ATOM   4514  HG3 GLU B 133      12.362 -21.943 -13.997  1.00 97.97           H  
ATOM   4515  CD  GLU B 133      13.152 -21.071 -15.798  1.00 97.97           C  
ATOM   4516  OE1 GLU B 133      12.521 -21.853 -16.552  1.00 97.97           O  
ATOM   4517  OE2 GLU B 133      14.152 -20.424 -16.177  1.00 97.97           O  
ATOM   4518  N   ARG B 134      15.187 -19.332 -10.720  1.00 97.69           N  
ATOM   4519  H   ARG B 134      14.696 -18.535 -11.099  1.00 97.69           H  
ATOM   4520  CA  ARG B 134      16.319 -19.072  -9.814  1.00 97.69           C  
ATOM   4521  HA  ARG B 134      17.172 -19.680 -10.113  1.00 97.69           H  
ATOM   4522  C   ARG B 134      16.042 -19.466  -8.367  1.00 97.69           C  
ATOM   4523  CB  ARG B 134      16.706 -17.585  -9.877  1.00 97.69           C  
ATOM   4524  HB2 ARG B 134      15.809 -16.966  -9.894  1.00 97.69           H  
ATOM   4525  HB3 ARG B 134      17.242 -17.329  -8.962  1.00 97.69           H  
ATOM   4526  O   ARG B 134      16.988 -19.802  -7.665  1.00 97.69           O  
ATOM   4527  CG  ARG B 134      17.582 -17.252 -11.096  1.00 97.69           C  
ATOM   4528  HG2 ARG B 134      17.815 -18.160 -11.652  1.00 97.69           H  
ATOM   4529  HG3 ARG B 134      17.053 -16.567 -11.759  1.00 97.69           H  
ATOM   4530  CD  ARG B 134      18.885 -16.597 -10.625  1.00 97.69           C  
ATOM   4531  HD2 ARG B 134      19.296 -17.184  -9.804  1.00 97.69           H  
ATOM   4532  HD3 ARG B 134      18.691 -15.593 -10.248  1.00 97.69           H  
ATOM   4533  NE  ARG B 134      19.890 -16.568 -11.686  1.00 97.69           N  
ATOM   4534  HE  ARG B 134      20.445 -17.403 -11.802  1.00 97.69           H  
ATOM   4535  NH1 ARG B 134      19.722 -14.371 -12.365  1.00 97.69           N  
ATOM   4536 HH11 ARG B 134      18.922 -14.250 -11.761  1.00 97.69           H  
ATOM   4537 HH12 ARG B 134      19.891 -13.753 -13.146  1.00 97.69           H  
ATOM   4538  NH2 ARG B 134      21.256 -15.794 -13.228  1.00 97.69           N  
ATOM   4539 HH21 ARG B 134      21.878 -15.038 -13.477  1.00 97.69           H  
ATOM   4540 HH22 ARG B 134      21.836 -16.602 -13.052  1.00 97.69           H  
ATOM   4541  CZ  ARG B 134      20.277 -15.553 -12.420  1.00 97.69           C  
ATOM   4542  N   ALA B 135      14.779 -19.495  -7.943  1.00 97.83           N  
ATOM   4543  H   ALA B 135      14.049 -19.179  -8.566  1.00 97.83           H  
ATOM   4544  CA  ALA B 135      14.383 -20.060  -6.654  1.00 97.83           C  
ATOM   4545  HA  ALA B 135      15.094 -19.718  -5.902  1.00 97.83           H  
ATOM   4546  C   ALA B 135      14.438 -21.599  -6.627  1.00 97.83           C  
ATOM   4547  CB  ALA B 135      12.989 -19.538  -6.268  1.00 97.83           C  
ATOM   4548  HB1 ALA B 135      12.775 -19.821  -5.238  1.00 97.83           H  
ATOM   4549  HB2 ALA B 135      12.228 -19.981  -6.910  1.00 97.83           H  
ATOM   4550  HB3 ALA B 135      12.940 -18.453  -6.356  1.00 97.83           H  
ATOM   4551  O   ALA B 135      14.111 -22.205  -5.614  1.00 97.83           O  
ATOM   4552  N   GLY B 136      14.816 -22.253  -7.734  1.00 96.89           N  
ATOM   4553  H   GLY B 136      15.061 -21.717  -8.554  1.00 96.89           H  
ATOM   4554  CA  GLY B 136      14.775 -23.711  -7.841  1.00 96.89           C  
ATOM   4555  HA2 GLY B 136      15.329 -24.016  -8.729  1.00 96.89           H  
ATOM   4556  HA3 GLY B 136      15.244 -24.155  -6.962  1.00 96.89           H  
ATOM   4557  C   GLY B 136      13.351 -24.259  -7.954  1.00 96.89           C  
ATOM   4558  O   GLY B 136      13.116 -25.418  -7.624  1.00 96.89           O  
ATOM   4559  N   GLN B 137      12.402 -23.447  -8.424  1.00 96.97           N  
ATOM   4560  H   GLN B 137      12.650 -22.508  -8.698  1.00 96.97           H  
ATOM   4561  CA  GLN B 137      10.996 -23.821  -8.545  1.00 96.97           C  
ATOM   4562  HA  GLN B 137      10.828 -24.788  -8.071  1.00 96.97           H  
ATOM   4563  C   GLN B 137      10.593 -23.946 -10.016  1.00 96.97           C  
ATOM   4564  CB  GLN B 137      10.129 -22.786  -7.814  1.00 96.97           C  
ATOM   4565  HB2 GLN B 137       9.078 -23.033  -7.964  1.00 96.97           H  
ATOM   4566  HB3 GLN B 137      10.320 -21.804  -8.245  1.00 96.97           H  
ATOM   4567  O   GLN B 137      11.016 -23.148 -10.850  1.00 96.97           O  
ATOM   4568  CG  GLN B 137      10.418 -22.732  -6.304  1.00 96.97           C  
ATOM   4569  HG2 GLN B 137      10.189 -23.699  -5.857  1.00 96.97           H  
ATOM   4570  HG3 GLN B 137      11.474 -22.523  -6.133  1.00 96.97           H  
ATOM   4571  CD  GLN B 137       9.614 -21.657  -5.581  1.00 96.97           C  
ATOM   4572  NE2 GLN B 137       9.807 -21.506  -4.289  1.00 96.97           N  
ATOM   4573 HE21 GLN B 137      10.519 -22.039  -3.810  1.00 96.97           H  
ATOM   4574 HE22 GLN B 137       9.249 -20.788  -3.849  1.00 96.97           H  
ATOM   4575  OE1 GLN B 137       8.798 -20.940  -6.151  1.00 96.97           O  
ATOM   4576  N   ASP B 138       9.740 -24.924 -10.327  1.00 96.73           N  
ATOM   4577  H   ASP B 138       9.426 -25.542  -9.592  1.00 96.73           H  
ATOM   4578  CA  ASP B 138       9.022 -24.978 -11.602  1.00 96.73           C  
ATOM   4579  HA  ASP B 138       9.716 -24.760 -12.414  1.00 96.73           H  
ATOM   4580  C   ASP B 138       7.890 -23.931 -11.579  1.00 96.73           C  
ATOM   4581  CB  ASP B 138       8.482 -26.405 -11.829  1.00 96.73           C  
ATOM   4582  HB2 ASP B 138       7.917 -26.715 -10.950  1.00 96.73           H  
ATOM   4583  HB3 ASP B 138       9.329 -27.082 -11.938  1.00 96.73           H  
ATOM   4584  O   ASP B 138       6.937 -24.100 -10.812  1.00 96.73           O  
ATOM   4585  CG  ASP B 138       7.578 -26.548 -13.062  1.00 96.73           C  
ATOM   4586  OD1 ASP B 138       7.324 -25.549 -13.777  1.00 96.73           O  
ATOM   4587  OD2 ASP B 138       7.103 -27.663 -13.342  1.00 96.73           O  
ATOM   4588  N   PRO B 139       7.919 -22.885 -12.427  1.00 97.07           N  
ATOM   4589  CA  PRO B 139       6.866 -21.870 -12.440  1.00 97.07           C  
ATOM   4590  HA  PRO B 139       6.858 -21.362 -11.475  1.00 97.07           H  
ATOM   4591  C   PRO B 139       5.463 -22.430 -12.690  1.00 97.07           C  
ATOM   4592  CB  PRO B 139       7.273 -20.886 -13.538  1.00 97.07           C  
ATOM   4593  HB2 PRO B 139       6.978 -19.864 -13.301  1.00 97.07           H  
ATOM   4594  HB3 PRO B 139       6.833 -21.204 -14.484  1.00 97.07           H  
ATOM   4595  O   PRO B 139       4.482 -21.893 -12.181  1.00 97.07           O  
ATOM   4596  CG  PRO B 139       8.790 -21.034 -13.616  1.00 97.07           C  
ATOM   4597  HG2 PRO B 139       9.190 -20.742 -14.587  1.00 97.07           H  
ATOM   4598  HG3 PRO B 139       9.265 -20.451 -12.827  1.00 97.07           H  
ATOM   4599  CD  PRO B 139       8.990 -22.517 -13.346  1.00 97.07           C  
ATOM   4600  HD2 PRO B 139       9.985 -22.677 -12.928  1.00 97.07           H  
ATOM   4601  HD3 PRO B 139       8.889 -23.078 -14.275  1.00 97.07           H  
ATOM   4602  N   SER B 140       5.344 -23.535 -13.431  1.00 93.68           N  
ATOM   4603  H   SER B 140       6.189 -23.999 -13.734  1.00 93.68           H  
ATOM   4604  CA  SER B 140       4.054 -24.185 -13.675  1.00 93.68           C  
ATOM   4605  HA  SER B 140       3.331 -23.396 -13.880  1.00 93.68           H  
ATOM   4606  C   SER B 140       3.498 -24.932 -12.458  1.00 93.68           C  
ATOM   4607  CB  SER B 140       4.107 -25.053 -14.936  1.00 93.68           C  
ATOM   4608  HB2 SER B 140       3.109 -25.455 -15.116  1.00 93.68           H  
ATOM   4609  HB3 SER B 140       4.359 -24.410 -15.779  1.00 93.68           H  
ATOM   4610  O   SER B 140       2.285 -25.133 -12.383  1.00 93.68           O  
ATOM   4611  OG  SER B 140       5.018 -26.133 -14.915  1.00 93.68           O  
ATOM   4612  HG  SER B 140       5.807 -25.939 -14.403  1.00 93.68           H  
ATOM   4613  N   ALA B 141       4.338 -25.261 -11.471  1.00 94.71           N  
ATOM   4614  H   ALA B 141       5.314 -25.017 -11.558  1.00 94.71           H  
ATOM   4615  CA  ALA B 141       3.909 -25.845 -10.201  1.00 94.71           C  
ATOM   4616  HA  ALA B 141       3.145 -26.595 -10.408  1.00 94.71           H  
ATOM   4617  C   ALA B 141       3.276 -24.817  -9.244  1.00 94.71           C  
ATOM   4618  CB  ALA B 141       5.104 -26.557  -9.557  1.00 94.71           C  
ATOM   4619  HB1 ALA B 141       5.861 -25.831  -9.261  1.00 94.71           H  
ATOM   4620  HB2 ALA B 141       5.537 -27.269 -10.259  1.00 94.71           H  
ATOM   4621  HB3 ALA B 141       4.771 -27.092  -8.667  1.00 94.71           H  
ATOM   4622  O   ALA B 141       2.605 -25.214  -8.294  1.00 94.71           O  
ATOM   4623  N   LEU B 142       3.443 -23.511  -9.496  1.00 96.79           N  
ATOM   4624  H   LEU B 142       4.024 -23.243 -10.277  1.00 96.79           H  
ATOM   4625  CA  LEU B 142       2.791 -22.444  -8.724  1.00 96.79           C  
ATOM   4626  HA  LEU B 142       2.745 -22.743  -7.677  1.00 96.79           H  
ATOM   4627  C   LEU B 142       1.336 -22.195  -9.147  1.00 96.79           C  
ATOM   4628  CB  LEU B 142       3.606 -21.142  -8.830  1.00 96.79           C  
ATOM   4629  HB2 LEU B 142       3.643 -20.839  -9.876  1.00 96.79           H  
ATOM   4630  HB3 LEU B 142       3.074 -20.363  -8.283  1.00 96.79           H  
ATOM   4631  O   LEU B 142       0.646 -21.382  -8.539  1.00 96.79           O  
ATOM   4632  CG  LEU B 142       5.039 -21.212  -8.279  1.00 96.79           C  
ATOM   4633  HG  LEU B 142       5.616 -21.945  -8.843  1.00 96.79           H  
ATOM   4634  CD1 LEU B 142       5.693 -19.842  -8.448  1.00 96.79           C  
ATOM   4635 HD11 LEU B 142       5.152 -19.094  -7.870  1.00 96.79           H  
ATOM   4636 HD12 LEU B 142       5.677 -19.567  -9.502  1.00 96.79           H  
ATOM   4637 HD13 LEU B 142       6.728 -19.891  -8.109  1.00 96.79           H  
ATOM   4638  CD2 LEU B 142       5.075 -21.577  -6.793  1.00 96.79           C  
ATOM   4639 HD21 LEU B 142       6.103 -21.534  -6.432  1.00 96.79           H  
ATOM   4640 HD22 LEU B 142       4.463 -20.882  -6.219  1.00 96.79           H  
ATOM   4641 HD23 LEU B 142       4.711 -22.595  -6.650  1.00 96.79           H  
ATOM   4642  N   ARG B 143       0.843 -22.867 -10.190  1.00 95.82           N  
ATOM   4643  H   ARG B 143       1.428 -23.557 -10.639  1.00 95.82           H  
ATOM   4644  CA  ARG B 143      -0.530 -22.671 -10.654  1.00 95.82           C  
ATOM   4645  HA  ARG B 143      -0.643 -21.611 -10.881  1.00 95.82           H  
ATOM   4646  C   ARG B 143      -1.533 -23.024  -9.548  1.00 95.82           C  
ATOM   4647  CB  ARG B 143      -0.748 -23.484 -11.930  1.00 95.82           C  
ATOM   4648  HB2 ARG B 143      -0.816 -24.542 -11.680  1.00 95.82           H  
ATOM   4649  HB3 ARG B 143       0.105 -23.336 -12.592  1.00 95.82           H  
ATOM   4650  O   ARG B 143      -1.443 -24.077  -8.928  1.00 95.82           O  
ATOM   4651  CG  ARG B 143      -2.013 -23.032 -12.664  1.00 95.82           C  
ATOM   4652  HG2 ARG B 143      -1.905 -21.984 -12.944  1.00 95.82           H  
ATOM   4653  HG3 ARG B 143      -2.885 -23.142 -12.020  1.00 95.82           H  
ATOM   4654  CD  ARG B 143      -2.200 -23.885 -13.918  1.00 95.82           C  
ATOM   4655  HD2 ARG B 143      -2.395 -24.912 -13.607  1.00 95.82           H  
ATOM   4656  HD3 ARG B 143      -1.278 -23.884 -14.499  1.00 95.82           H  
ATOM   4657  NE  ARG B 143      -3.327 -23.407 -14.739  1.00 95.82           N  
ATOM   4658  HE  ARG B 143      -4.238 -23.768 -14.494  1.00 95.82           H  
ATOM   4659  NH1 ARG B 143      -2.164 -21.872 -15.998  1.00 95.82           N  
ATOM   4660 HH11 ARG B 143      -1.380 -21.975 -15.370  1.00 95.82           H  
ATOM   4661 HH12 ARG B 143      -2.161 -21.087 -16.634  1.00 95.82           H  
ATOM   4662  NH2 ARG B 143      -4.322 -22.252 -16.423  1.00 95.82           N  
ATOM   4663 HH21 ARG B 143      -4.292 -21.494 -17.091  1.00 95.82           H  
ATOM   4664 HH22 ARG B 143      -5.213 -22.634 -16.143  1.00 95.82           H  
ATOM   4665  CZ  ARG B 143      -3.263 -22.517 -15.714  1.00 95.82           C  
ATOM   4666  N   GLU B 144      -2.501 -22.140  -9.351  1.00 95.81           N  
ATOM   4667  H   GLU B 144      -2.444 -21.283  -9.882  1.00 95.81           H  
ATOM   4668  CA  GLU B 144      -3.528 -22.148  -8.300  1.00 95.81           C  
ATOM   4669  HA  GLU B 144      -4.096 -21.232  -8.465  1.00 95.81           H  
ATOM   4670  C   GLU B 144      -3.005 -21.999  -6.861  1.00 95.81           C  
ATOM   4671  CB  GLU B 144      -4.545 -23.289  -8.471  1.00 95.81           C  
ATOM   4672  HB2 GLU B 144      -5.366 -23.102  -7.779  1.00 95.81           H  
ATOM   4673  HB3 GLU B 144      -4.091 -24.246  -8.218  1.00 95.81           H  
ATOM   4674  O   GLU B 144      -3.748 -22.203  -5.899  1.00 95.81           O  
ATOM   4675  CG  GLU B 144      -5.105 -23.344  -9.901  1.00 95.81           C  
ATOM   4676  HG2 GLU B 144      -5.066 -22.346 -10.336  1.00 95.81           H  
ATOM   4677  HG3 GLU B 144      -4.468 -23.990 -10.505  1.00 95.81           H  
ATOM   4678  CD  GLU B 144      -6.554 -23.839  -9.983  1.00 95.81           C  
ATOM   4679  OE1 GLU B 144      -7.213 -23.447 -10.976  1.00 95.81           O  
ATOM   4680  OE2 GLU B 144      -6.975 -24.660  -9.136  1.00 95.81           O  
ATOM   4681  N   SER B 145      -1.749 -21.584  -6.682  1.00 97.15           N  
ATOM   4682  H   SER B 145      -1.154 -21.412  -7.480  1.00 97.15           H  
ATOM   4683  CA  SER B 145      -1.214 -21.271  -5.359  1.00 97.15           C  
ATOM   4684  HA  SER B 145      -1.559 -22.048  -4.676  1.00 97.15           H  
ATOM   4685  C   SER B 145      -1.704 -19.903  -4.850  1.00 97.15           C  
ATOM   4686  CB  SER B 145       0.318 -21.314  -5.367  1.00 97.15           C  
ATOM   4687  HB2 SER B 145       0.668 -22.197  -5.901  1.00 97.15           H  
ATOM   4688  HB3 SER B 145       0.686 -21.347  -4.342  1.00 97.15           H  
ATOM   4689  O   SER B 145      -1.984 -18.984  -5.635  1.00 97.15           O  
ATOM   4690  OG  SER B 145       0.798 -20.142  -5.987  1.00 97.15           O  
ATOM   4691  HG  SER B 145       1.694 -19.934  -5.714  1.00 97.15           H  
ATOM   4692  N   PRO B 146      -1.732 -19.690  -3.522  1.00 97.94           N  
ATOM   4693  CA  PRO B 146      -1.926 -18.373  -2.925  1.00 97.94           C  
ATOM   4694  HA  PRO B 146      -2.685 -17.817  -3.476  1.00 97.94           H  
ATOM   4695  C   PRO B 146      -0.618 -17.559  -2.956  1.00 97.94           C  
ATOM   4696  CB  PRO B 146      -2.453 -18.669  -1.517  1.00 97.94           C  
ATOM   4697  HB2 PRO B 146      -2.280 -17.857  -0.810  1.00 97.94           H  
ATOM   4698  HB3 PRO B 146      -3.517 -18.898  -1.568  1.00 97.94           H  
ATOM   4699  O   PRO B 146      -0.159 -17.059  -1.930  1.00 97.94           O  
ATOM   4700  CG  PRO B 146      -1.679 -19.933  -1.149  1.00 97.94           C  
ATOM   4701  HG2 PRO B 146      -0.674 -19.659  -0.828  1.00 97.94           H  
ATOM   4702  HG3 PRO B 146      -2.184 -20.511  -0.375  1.00 97.94           H  
ATOM   4703  CD  PRO B 146      -1.601 -20.695  -2.472  1.00 97.94           C  
ATOM   4704  HD2 PRO B 146      -2.433 -21.397  -2.539  1.00 97.94           H  
ATOM   4705  HD3 PRO B 146      -0.652 -21.228  -2.536  1.00 97.94           H  
ATOM   4706  N   THR B 147       0.034 -17.449  -4.118  1.00 98.77           N  
ATOM   4707  H   THR B 147      -0.341 -17.919  -4.929  1.00 98.77           H  
ATOM   4708  CA  THR B 147       1.207 -16.580  -4.290  1.00 98.77           C  
ATOM   4709  HA  THR B 147       1.768 -16.590  -3.355  1.00 98.77           H  
ATOM   4710  C   THR B 147       0.758 -15.146  -4.566  1.00 98.77           C  
ATOM   4711  CB  THR B 147       2.149 -17.097  -5.386  1.00 98.77           C  
ATOM   4712  HB  THR B 147       1.593 -17.174  -6.319  1.00 98.77           H  
ATOM   4713  O   THR B 147      -0.013 -14.909  -5.493  1.00 98.77           O  
ATOM   4714  CG2 THR B 147       3.381 -16.218  -5.609  1.00 98.77           C  
ATOM   4715 HG21 THR B 147       4.021 -16.679  -6.361  1.00 98.77           H  
ATOM   4716 HG22 THR B 147       3.939 -16.098  -4.680  1.00 98.77           H  
ATOM   4717 HG23 THR B 147       3.080 -15.235  -5.972  1.00 98.77           H  
ATOM   4718  OG1 THR B 147       2.652 -18.368  -5.027  1.00 98.77           O  
ATOM   4719  HG1 THR B 147       3.102 -18.275  -4.184  1.00 98.77           H  
ATOM   4720  N   GLY B 148       1.216 -14.191  -3.753  1.00 98.84           N  
ATOM   4721  H   GLY B 148       1.881 -14.454  -3.040  1.00 98.84           H  
ATOM   4722  CA  GLY B 148       0.932 -12.765  -3.942  1.00 98.84           C  
ATOM   4723  HA2 GLY B 148       1.012 -12.240  -2.990  1.00 98.84           H  
ATOM   4724  HA3 GLY B 148      -0.089 -12.648  -4.304  1.00 98.84           H  
ATOM   4725  C   GLY B 148       1.879 -12.103  -4.948  1.00 98.84           C  
ATOM   4726  O   GLY B 148       3.005 -12.561  -5.137  1.00 98.84           O  
ATOM   4727  N   VAL B 149       1.441 -11.008  -5.569  1.00 98.93           N  
ATOM   4728  H   VAL B 149       0.518 -10.676  -5.329  1.00 98.93           H  
ATOM   4729  CA  VAL B 149       2.211 -10.210  -6.534  1.00 98.93           C  
ATOM   4730  HA  VAL B 149       3.258 -10.507  -6.490  1.00 98.93           H  
ATOM   4731  C   VAL B 149       2.119  -8.727  -6.168  1.00 98.93           C  
ATOM   4732  CB  VAL B 149       1.727 -10.461  -7.975  1.00 98.93           C  
ATOM   4733  HB  VAL B 149       0.656 -10.267  -8.027  1.00 98.93           H  
ATOM   4734  O   VAL B 149       1.037  -8.142  -6.155  1.00 98.93           O  
ATOM   4735  CG1 VAL B 149       2.440  -9.551  -8.984  1.00 98.93           C  
ATOM   4736 HG11 VAL B 149       3.518  -9.710  -8.941  1.00 98.93           H  
ATOM   4737 HG12 VAL B 149       2.077  -9.778  -9.987  1.00 98.93           H  
ATOM   4738 HG13 VAL B 149       2.211  -8.505  -8.781  1.00 98.93           H  
ATOM   4739  CG2 VAL B 149       1.974 -11.911  -8.409  1.00 98.93           C  
ATOM   4740 HG21 VAL B 149       1.669 -12.043  -9.447  1.00 98.93           H  
ATOM   4741 HG22 VAL B 149       3.031 -12.160  -8.317  1.00 98.93           H  
ATOM   4742 HG23 VAL B 149       1.385 -12.590  -7.793  1.00 98.93           H  
ATOM   4743  N   PHE B 150       3.262  -8.098  -5.907  1.00 98.88           N  
ATOM   4744  H   PHE B 150       4.119  -8.631  -5.951  1.00 98.88           H  
ATOM   4745  CA  PHE B 150       3.349  -6.696  -5.491  1.00 98.88           C  
ATOM   4746  HA  PHE B 150       2.375  -6.216  -5.591  1.00 98.88           H  
ATOM   4747  C   PHE B 150       4.341  -5.960  -6.389  1.00 98.88           C  
ATOM   4748  CB  PHE B 150       3.764  -6.612  -4.013  1.00 98.88           C  
ATOM   4749  HB2 PHE B 150       4.774  -7.007  -3.905  1.00 98.88           H  
ATOM   4750  HB3 PHE B 150       3.795  -5.562  -3.721  1.00 98.88           H  
ATOM   4751  O   PHE B 150       5.516  -6.323  -6.435  1.00 98.88           O  
ATOM   4752  CG  PHE B 150       2.853  -7.357  -3.056  1.00 98.88           C  
ATOM   4753  CD1 PHE B 150       1.842  -6.670  -2.359  1.00 98.88           C  
ATOM   4754  HD1 PHE B 150       1.719  -5.606  -2.496  1.00 98.88           H  
ATOM   4755  CD2 PHE B 150       3.013  -8.744  -2.866  1.00 98.88           C  
ATOM   4756  HD2 PHE B 150       3.788  -9.275  -3.398  1.00 98.88           H  
ATOM   4757  CE1 PHE B 150       0.992  -7.370  -1.483  1.00 98.88           C  
ATOM   4758  HE1 PHE B 150       0.224  -6.847  -0.932  1.00 98.88           H  
ATOM   4759  CE2 PHE B 150       2.145  -9.446  -2.012  1.00 98.88           C  
ATOM   4760  HE2 PHE B 150       2.254 -10.513  -1.884  1.00 98.88           H  
ATOM   4761  CZ  PHE B 150       1.130  -8.758  -1.327  1.00 98.88           C  
ATOM   4762  HZ  PHE B 150       0.451  -9.298  -0.683  1.00 98.88           H  
ATOM   4763  N   VAL B 151       3.890  -4.933  -7.112  1.00 98.65           N  
ATOM   4764  H   VAL B 151       2.913  -4.687  -7.045  1.00 98.65           H  
ATOM   4765  CA  VAL B 151       4.711  -4.270  -8.140  1.00 98.65           C  
ATOM   4766  HA  VAL B 151       5.730  -4.651  -8.084  1.00 98.65           H  
ATOM   4767  C   VAL B 151       4.784  -2.762  -7.917  1.00 98.65           C  
ATOM   4768  CB  VAL B 151       4.197  -4.608  -9.555  1.00 98.65           C  
ATOM   4769  HB  VAL B 151       3.155  -4.299  -9.635  1.00 98.65           H  
ATOM   4770  O   VAL B 151       3.755  -2.104  -7.800  1.00 98.65           O  
ATOM   4771  CG1 VAL B 151       4.996  -3.891 -10.650  1.00 98.65           C  
ATOM   4772 HG11 VAL B 151       6.052  -4.150 -10.581  1.00 98.65           H  
ATOM   4773 HG12 VAL B 151       4.612  -4.187 -11.627  1.00 98.65           H  
ATOM   4774 HG13 VAL B 151       4.878  -2.811 -10.562  1.00 98.65           H  
ATOM   4775  CG2 VAL B 151       4.289  -6.114  -9.844  1.00 98.65           C  
ATOM   4776 HG21 VAL B 151       3.695  -6.674  -9.121  1.00 98.65           H  
ATOM   4777 HG22 VAL B 151       3.898  -6.325 -10.839  1.00 98.65           H  
ATOM   4778 HG23 VAL B 151       5.325  -6.448  -9.788  1.00 98.65           H  
ATOM   4779  N   GLY B 152       5.995  -2.203  -7.921  1.00 97.40           N  
ATOM   4780  H   GLY B 152       6.791  -2.821  -7.995  1.00 97.40           H  
ATOM   4781  CA  GLY B 152       6.230  -0.771  -8.130  1.00 97.40           C  
ATOM   4782  HA2 GLY B 152       7.029  -0.436  -7.468  1.00 97.40           H  
ATOM   4783  HA3 GLY B 152       5.332  -0.196  -7.904  1.00 97.40           H  
ATOM   4784  C   GLY B 152       6.657  -0.508  -9.575  1.00 97.40           C  
ATOM   4785  O   GLY B 152       7.689  -1.021 -10.003  1.00 97.40           O  
ATOM   4786  N   ALA B 153       5.893   0.272 -10.337  1.00 90.06           N  
ATOM   4787  H   ALA B 153       5.099   0.742  -9.926  1.00 90.06           H  
ATOM   4788  CA  ALA B 153       6.152   0.497 -11.762  1.00 90.06           C  
ATOM   4789  HA  ALA B 153       7.134   0.097 -12.017  1.00 90.06           H  
ATOM   4790  C   ALA B 153       6.205   1.988 -12.122  1.00 90.06           C  
ATOM   4791  CB  ALA B 153       5.134  -0.295 -12.591  1.00 90.06           C  
ATOM   4792  HB1 ALA B 153       5.194  -0.002 -13.639  1.00 90.06           H  
ATOM   4793  HB2 ALA B 153       5.348  -1.360 -12.509  1.00 90.06           H  
ATOM   4794  HB3 ALA B 153       4.126  -0.122 -12.215  1.00 90.06           H  
ATOM   4795  O   ALA B 153       5.637   2.827 -11.424  1.00 90.06           O  
ATOM   4796  N   GLY B 154       6.926   2.309 -13.198  1.00 79.52           N  
ATOM   4797  H   GLY B 154       7.378   1.573 -13.723  1.00 79.52           H  
ATOM   4798  CA  GLY B 154       7.057   3.666 -13.722  1.00 79.52           C  
ATOM   4799  HA2 GLY B 154       7.867   3.697 -14.451  1.00 79.52           H  
ATOM   4800  HA3 GLY B 154       7.295   4.358 -12.913  1.00 79.52           H  
ATOM   4801  C   GLY B 154       5.781   4.167 -14.392  1.00 79.52           C  
ATOM   4802  O   GLY B 154       4.901   3.370 -14.741  1.00 79.52           O  
ATOM   4803  N   PRO B 155       5.672   5.491 -14.602  1.00 79.62           N  
ATOM   4804  CA  PRO B 155       4.556   6.067 -15.337  1.00 79.62           C  
ATOM   4805  HA  PRO B 155       3.625   5.865 -14.807  1.00 79.62           H  
ATOM   4806  C   PRO B 155       4.474   5.462 -16.743  1.00 79.62           C  
ATOM   4807  CB  PRO B 155       4.815   7.578 -15.362  1.00 79.62           C  
ATOM   4808  HB2 PRO B 155       4.335   8.039 -14.499  1.00 79.62           H  
ATOM   4809  HB3 PRO B 155       4.465   8.043 -16.283  1.00 79.62           H  
ATOM   4810  O   PRO B 155       5.492   5.220 -17.394  1.00 79.62           O  
ATOM   4811  CG  PRO B 155       6.333   7.690 -15.213  1.00 79.62           C  
ATOM   4812  HG2 PRO B 155       6.806   7.571 -16.188  1.00 79.62           H  
ATOM   4813  HG3 PRO B 155       6.629   8.634 -14.757  1.00 79.62           H  
ATOM   4814  CD  PRO B 155       6.687   6.499 -14.326  1.00 79.62           C  
ATOM   4815  HD2 PRO B 155       7.688   6.143 -14.567  1.00 79.62           H  
ATOM   4816  HD3 PRO B 155       6.631   6.788 -13.277  1.00 79.62           H  
ATOM   4817  N   ASN B 156       3.255   5.224 -17.234  1.00 80.38           N  
ATOM   4818  H   ASN B 156       2.441   5.434 -16.675  1.00 80.38           H  
ATOM   4819  CA  ASN B 156       3.077   4.677 -18.574  1.00 80.38           C  
ATOM   4820  HA  ASN B 156       3.801   3.873 -18.706  1.00 80.38           H  
ATOM   4821  C   ASN B 156       3.373   5.750 -19.633  1.00 80.38           C  
ATOM   4822  CB  ASN B 156       1.685   4.056 -18.738  1.00 80.38           C  
ATOM   4823  HB2 ASN B 156       1.502   3.332 -17.945  1.00 80.38           H  
ATOM   4824  HB3 ASN B 156       0.914   4.826 -18.701  1.00 80.38           H  
ATOM   4825  O   ASN B 156       2.536   6.591 -19.952  1.00 80.38           O  
ATOM   4826  CG  ASN B 156       1.608   3.357 -20.083  1.00 80.38           C  
ATOM   4827  ND2 ASN B 156       1.674   2.059 -20.130  1.00 80.38           N  
ATOM   4828 HD21 ASN B 156       2.069   1.551 -19.351  1.00 80.38           H  
ATOM   4829 HD22 ASN B 156       1.710   1.670 -21.061  1.00 80.38           H  
ATOM   4830  OD1 ASN B 156       1.614   3.954 -21.144  1.00 80.38           O  
ATOM   4831  N   GLU B 157       4.575   5.698 -20.198  1.00 86.30           N  
ATOM   4832  H   GLU B 157       5.271   5.121 -19.747  1.00 86.30           H  
ATOM   4833  CA  GLU B 157       4.984   6.553 -21.316  1.00 86.30           C  
ATOM   4834  HA  GLU B 157       4.399   7.472 -21.305  1.00 86.30           H  
ATOM   4835  C   GLU B 157       4.730   5.889 -22.687  1.00 86.30           C  
ATOM   4836  CB  GLU B 157       6.464   6.930 -21.126  1.00 86.30           C  
ATOM   4837  HB2 GLU B 157       6.807   7.445 -22.023  1.00 86.30           H  
ATOM   4838  HB3 GLU B 157       7.041   6.012 -21.014  1.00 86.30           H  
ATOM   4839  O   GLU B 157       4.866   6.532 -23.729  1.00 86.30           O  
ATOM   4840  CG  GLU B 157       6.730   7.842 -19.907  1.00 86.30           C  
ATOM   4841  HG2 GLU B 157       6.119   8.738 -20.013  1.00 86.30           H  
ATOM   4842  HG3 GLU B 157       6.424   7.332 -18.994  1.00 86.30           H  
ATOM   4843  CD  GLU B 157       8.208   8.263 -19.769  1.00 86.30           C  
ATOM   4844  OE1 GLU B 157       8.510   9.204 -18.994  1.00 86.30           O  
ATOM   4845  OE2 GLU B 157       9.071   7.736 -20.508  1.00 86.30           O  
ATOM   4846  N   TYR B 158       4.367   4.599 -22.716  1.00 87.99           N  
ATOM   4847  H   TYR B 158       4.186   4.133 -21.838  1.00 87.99           H  
ATOM   4848  CA  TYR B 158       4.208   3.842 -23.960  1.00 87.99           C  
ATOM   4849  HA  TYR B 158       5.008   4.151 -24.633  1.00 87.99           H  
ATOM   4850  C   TYR B 158       2.889   4.137 -24.687  1.00 87.99           C  
ATOM   4851  CB  TYR B 158       4.371   2.340 -23.689  1.00 87.99           C  
ATOM   4852  HB2 TYR B 158       5.270   2.182 -23.094  1.00 87.99           H  
ATOM   4853  HB3 TYR B 158       3.526   1.991 -23.096  1.00 87.99           H  
ATOM   4854  O   TYR B 158       2.864   4.133 -25.918  1.00 87.99           O  
ATOM   4855  CG  TYR B 158       4.496   1.506 -24.954  1.00 87.99           C  
ATOM   4856  CD1 TYR B 158       3.576   0.478 -25.236  1.00 87.99           C  
ATOM   4857  HD1 TYR B 158       2.757   0.282 -24.560  1.00 87.99           H  
ATOM   4858  CD2 TYR B 158       5.554   1.761 -25.850  1.00 87.99           C  
ATOM   4859  HD2 TYR B 158       6.248   2.562 -25.646  1.00 87.99           H  
ATOM   4860  CE1 TYR B 158       3.740  -0.316 -26.389  1.00 87.99           C  
ATOM   4861  HE1 TYR B 158       3.060  -1.126 -26.607  1.00 87.99           H  
ATOM   4862  CE2 TYR B 158       5.708   0.987 -27.012  1.00 87.99           C  
ATOM   4863  HE2 TYR B 158       6.522   1.183 -27.694  1.00 87.99           H  
ATOM   4864  OH  TYR B 158       4.997  -0.835 -28.370  1.00 87.99           O  
ATOM   4865  HH  TYR B 158       5.669  -0.486 -28.960  1.00 87.99           H  
ATOM   4866  CZ  TYR B 158       4.806  -0.062 -27.274  1.00 87.99           C  
ATOM   4867  N   ALA B 159       1.817   4.467 -23.963  1.00 79.54           N  
ATOM   4868  H   ALA B 159       1.877   4.411 -22.956  1.00 79.54           H  
ATOM   4869  CA  ALA B 159       0.510   4.759 -24.548  1.00 79.54           C  
ATOM   4870  HA  ALA B 159       0.165   3.868 -25.073  1.00 79.54           H  
ATOM   4871  C   ALA B 159       0.551   5.911 -25.569  1.00 79.54           C  
ATOM   4872  CB  ALA B 159      -0.475   5.064 -23.414  1.00 79.54           C  
ATOM   4873  HB1 ALA B 159      -0.550   4.204 -22.749  1.00 79.54           H  
ATOM   4874  HB2 ALA B 159      -0.133   5.925 -22.840  1.00 79.54           H  
ATOM   4875  HB3 ALA B 159      -1.461   5.276 -23.828  1.00 79.54           H  
ATOM   4876  O   ALA B 159      -0.110   5.821 -26.605  1.00 79.54           O  
ATOM   4877  N   GLU B 160       1.350   6.961 -25.325  1.00 75.86           N  
ATOM   4878  H   GLU B 160       1.868   6.982 -24.459  1.00 75.86           H  
ATOM   4879  CA  GLU B 160       1.548   8.051 -26.297  1.00 75.86           C  
ATOM   4880  HA  GLU B 160       0.578   8.454 -26.588  1.00 75.86           H  
ATOM   4881  C   GLU B 160       2.203   7.536 -27.584  1.00 75.86           C  
ATOM   4882  CB  GLU B 160       2.395   9.201 -25.712  1.00 75.86           C  
ATOM   4883  HB2 GLU B 160       3.245   8.793 -25.166  1.00 75.86           H  
ATOM   4884  HB3 GLU B 160       2.779   9.788 -26.546  1.00 75.86           H  
ATOM   4885  O   GLU B 160       1.739   7.853 -28.675  1.00 75.86           O  
ATOM   4886  CG  GLU B 160       1.596  10.154 -24.806  1.00 75.86           C  
ATOM   4887  HG2 GLU B 160       0.676  10.428 -25.322  1.00 75.86           H  
ATOM   4888  HG3 GLU B 160       1.326   9.625 -23.892  1.00 75.86           H  
ATOM   4889  CD  GLU B 160       2.356  11.451 -24.442  1.00 75.86           C  
ATOM   4890  OE1 GLU B 160       1.727  12.422 -23.963  1.00 75.86           O  
ATOM   4891  OE2 GLU B 160       3.573  11.600 -24.705  1.00 75.86           O  
ATOM   4892  N   ARG B 161       3.221   6.673 -27.480  1.00 76.39           N  
ATOM   4893  H   ARG B 161       3.500   6.372 -26.557  1.00 76.39           H  
ATOM   4894  CA  ARG B 161       3.866   6.089 -28.666  1.00 76.39           C  
ATOM   4895  HA  ARG B 161       4.140   6.890 -29.352  1.00 76.39           H  
ATOM   4896  C   ARG B 161       2.946   5.186 -29.462  1.00 76.39           C  
ATOM   4897  CB  ARG B 161       5.095   5.274 -28.282  1.00 76.39           C  
ATOM   4898  HB2 ARG B 161       4.884   4.613 -27.441  1.00 76.39           H  
ATOM   4899  HB3 ARG B 161       5.364   4.655 -29.139  1.00 76.39           H  
ATOM   4900  O   ARG B 161       3.020   5.176 -30.685  1.00 76.39           O  
ATOM   4901  CG  ARG B 161       6.262   6.189 -27.952  1.00 76.39           C  
ATOM   4902  HG2 ARG B 161       6.168   6.564 -26.932  1.00 76.39           H  
ATOM   4903  HG3 ARG B 161       6.291   7.025 -28.650  1.00 76.39           H  
ATOM   4904  CD  ARG B 161       7.532   5.368 -28.113  1.00 76.39           C  
ATOM   4905  HD2 ARG B 161       7.511   4.540 -27.405  1.00 76.39           H  
ATOM   4906  HD3 ARG B 161       7.588   4.979 -29.129  1.00 76.39           H  
ATOM   4907  NE  ARG B 161       8.683   6.219 -27.864  1.00 76.39           N  
ATOM   4908  HE  ARG B 161       8.511   7.212 -27.802  1.00 76.39           H  
ATOM   4909  NH1 ARG B 161      10.271   4.564 -27.648  1.00 76.39           N  
ATOM   4910 HH11 ARG B 161      11.230   4.341 -27.424  1.00 76.39           H  
ATOM   4911 HH12 ARG B 161       9.639   3.859 -27.999  1.00 76.39           H  
ATOM   4912  NH2 ARG B 161      10.760   6.690 -27.271  1.00 76.39           N  
ATOM   4913 HH21 ARG B 161      11.066   7.194 -28.091  1.00 76.39           H  
ATOM   4914 HH22 ARG B 161      10.407   7.315 -26.560  1.00 76.39           H  
ATOM   4915  CZ  ARG B 161       9.894   5.806 -27.605  1.00 76.39           C  
ATOM   4916  N   VAL B 162       2.097   4.416 -28.786  1.00 76.19           N  
ATOM   4917  H   VAL B 162       2.133   4.439 -27.777  1.00 76.19           H  
ATOM   4918  CA  VAL B 162       1.154   3.517 -29.460  1.00 76.19           C  
ATOM   4919  HA  VAL B 162       1.715   2.902 -30.164  1.00 76.19           H  
ATOM   4920  C   VAL B 162       0.142   4.299 -30.296  1.00 76.19           C  
ATOM   4921  CB  VAL B 162       0.469   2.577 -28.452  1.00 76.19           C  
ATOM   4922  HB  VAL B 162       0.019   3.167 -27.654  1.00 76.19           H  
ATOM   4923  O   VAL B 162      -0.262   3.817 -31.351  1.00 76.19           O  
ATOM   4924  CG1 VAL B 162      -0.625   1.718 -29.098  1.00 76.19           C  
ATOM   4925 HG11 VAL B 162      -1.005   0.993 -28.378  1.00 76.19           H  
ATOM   4926 HG12 VAL B 162      -0.223   1.190 -29.962  1.00 76.19           H  
ATOM   4927 HG13 VAL B 162      -1.454   2.352 -29.413  1.00 76.19           H  
ATOM   4928  CG2 VAL B 162       1.482   1.604 -27.840  1.00 76.19           C  
ATOM   4929 HG21 VAL B 162       1.896   0.950 -28.607  1.00 76.19           H  
ATOM   4930 HG22 VAL B 162       2.302   2.148 -27.371  1.00 76.19           H  
ATOM   4931 HG23 VAL B 162       1.001   0.997 -27.073  1.00 76.19           H  
ATOM   4932  N   GLN B 163      -0.235   5.513 -29.880  1.00 68.51           N  
ATOM   4933  H   GLN B 163       0.164   5.884 -29.029  1.00 68.51           H  
ATOM   4934  CA  GLN B 163      -1.129   6.371 -30.666  1.00 68.51           C  
ATOM   4935  HA  GLN B 163      -2.010   5.793 -30.943  1.00 68.51           H  
ATOM   4936  C   GLN B 163      -0.502   6.854 -31.983  1.00 68.51           C  
ATOM   4937  CB  GLN B 163      -1.581   7.576 -29.828  1.00 68.51           C
[truncated: 1,850,617 more chars]
