# Supplementary material for: Module-Based Polyketide Synthase Engineering for de Novo Polyketide Biosynthesis
Source: ACS Synth Biol. 2023 Oct 23;12(11):3148–55. doi: 10.1021/acssynbio.3c00282 (PMC10661043; doi:10.1021/acssynbio.3c00282)
Supplement: Supplementary file 2 — sb3c00282_si_002.zip [file sb3c00282_si_002.zip › Final_PKS_Structures/menzella_pdbs/eryM2_ACP_eryM5_KSAT_dimer.pdb]

ATOM      1  N   LEU A   1      48.766 -39.725   4.076  1.00 68.69           N  
ATOM      2  H   LEU A   1      48.343 -39.901   4.976  1.00 68.69           H  
ATOM      3  H2  LEU A   1      49.426 -40.463   3.877  1.00 68.69           H  
ATOM      4  H3  LEU A   1      49.248 -38.839   4.117  1.00 68.69           H  
ATOM      5  CA  LEU A   1      47.713 -39.691   3.034  1.00 68.69           C  
ATOM      6  HA  LEU A   1      47.219 -40.662   3.023  1.00 68.69           H  
ATOM      7  C   LEU A   1      48.303 -39.548   1.629  1.00 68.69           C  
ATOM      8  CB  LEU A   1      46.630 -38.653   3.364  1.00 68.69           C  
ATOM      9  HB2 LEU A   1      46.110 -38.367   2.450  1.00 68.69           H  
ATOM     10  HB3 LEU A   1      47.099 -37.758   3.775  1.00 68.69           H  
ATOM     11  O   LEU A   1      48.146 -40.486   0.864  1.00 68.69           O  
ATOM     12  CG  LEU A   1      45.593 -39.222   4.357  1.00 68.69           C  
ATOM     13  HG  LEU A   1      46.107 -39.855   5.080  1.00 68.69           H  
ATOM     14  CD1 LEU A   1      44.903 -38.102   5.124  1.00 68.69           C  
ATOM     15 HD11 LEU A   1      44.372 -37.444   4.435  1.00 68.69           H  
ATOM     16 HD12 LEU A   1      44.185 -38.518   5.830  1.00 68.69           H  
ATOM     17 HD13 LEU A   1      45.628 -37.512   5.685  1.00 68.69           H  
ATOM     18  CD2 LEU A   1      44.536 -40.055   3.630  1.00 68.69           C  
ATOM     19 HD21 LEU A   1      44.990 -40.897   3.107  1.00 68.69           H  
ATOM     20 HD22 LEU A   1      43.817 -40.448   4.349  1.00 68.69           H  
ATOM     21 HD23 LEU A   1      43.998 -39.438   2.910  1.00 68.69           H  
ATOM     22  N   ALA A   2      49.034 -38.475   1.294  1.00 66.70           N  
ATOM     23  H   ALA A   2      49.056 -37.665   1.897  1.00 66.70           H  
ATOM     24  CA  ALA A   2      49.584 -38.266  -0.062  1.00 66.70           C  
ATOM     25  HA  ALA A   2      48.754 -38.189  -0.765  1.00 66.70           H  
ATOM     26  C   ALA A   2      50.506 -39.395  -0.579  1.00 66.70           C  
ATOM     27  CB  ALA A   2      50.321 -36.922  -0.074  1.00 66.70           C  
ATOM     28  HB1 ALA A   2      51.168 -36.933   0.612  1.00 66.70           H  
ATOM     29  HB2 ALA A   2      50.685 -36.716  -1.081  1.00 66.70           H  
ATOM     30  HB3 ALA A   2      49.642 -36.115   0.200  1.00 66.70           H  
ATOM     31  O   ALA A   2      50.415 -39.778  -1.741  1.00 66.70           O  
ATOM     32  N   GLY A   3      51.345 -39.972   0.293  1.00 69.74           N  
ATOM     33  H   GLY A   3      51.447 -39.544   1.202  1.00 69.74           H  
ATOM     34  CA  GLY A   3      52.256 -41.071  -0.063  1.00 69.74           C  
ATOM     35  HA2 GLY A   3      52.760 -40.819  -0.996  1.00 69.74           H  
ATOM     36  HA3 GLY A   3      53.016 -41.170   0.712  1.00 69.74           H  
ATOM     37  C   GLY A   3      51.600 -42.446  -0.255  1.00 69.74           C  
ATOM     38  O   GLY A   3      52.304 -43.399  -0.576  1.00 69.74           O  
ATOM     39  N   LEU A   4      50.285 -42.577  -0.037  1.00 75.56           N  
ATOM     40  H   LEU A   4      49.728 -41.745   0.087  1.00 75.56           H  
ATOM     41  CA  LEU A   4      49.577 -43.829  -0.310  1.00 75.56           C  
ATOM     42  HA  LEU A   4      50.199 -44.650   0.048  1.00 75.56           H  
ATOM     43  C   LEU A   4      49.365 -43.998  -1.827  1.00 75.56           C  
ATOM     44  CB  LEU A   4      48.233 -43.878   0.441  1.00 75.56           C  
ATOM     45  HB2 LEU A   4      47.646 -44.711   0.055  1.00 75.56           H  
ATOM     46  HB3 LEU A   4      47.682 -42.964   0.219  1.00 75.56           H  
ATOM     47  O   LEU A   4      49.038 -43.016  -2.505  1.00 75.56           O  
ATOM     48  CG  LEU A   4      48.358 -44.043   1.965  1.00 75.56           C  
ATOM     49  HG  LEU A   4      49.051 -43.298   2.357  1.00 75.56           H  
ATOM     50  CD1 LEU A   4      46.998 -43.807   2.624  1.00 75.56           C  
ATOM     51 HD11 LEU A   4      46.618 -42.820   2.360  1.00 75.56           H  
ATOM     52 HD12 LEU A   4      46.287 -44.555   2.273  1.00 75.56           H  
ATOM     53 HD13 LEU A   4      47.083 -43.892   3.707  1.00 75.56           H  
ATOM     54  CD2 LEU A   4      48.849 -45.439   2.356  1.00 75.56           C  
ATOM     55 HD21 LEU A   4      48.200 -46.200   1.925  1.00 75.56           H  
ATOM     56 HD22 LEU A   4      49.864 -45.603   1.995  1.00 75.56           H  
ATOM     57 HD23 LEU A   4      48.845 -45.549   3.441  1.00 75.56           H  
ATOM     58  N   PRO A   5      49.490 -45.224  -2.371  1.00 71.91           N  
ATOM     59  CA  PRO A   5      49.048 -45.536  -3.727  1.00 71.91           C  
ATOM     60  HA  PRO A   5      49.703 -45.027  -4.434  1.00 71.91           H  
ATOM     61  C   PRO A   5      47.595 -45.099  -3.935  1.00 71.91           C  
ATOM     62  CB  PRO A   5      49.191 -47.055  -3.880  1.00 71.91           C  
ATOM     63  HB2 PRO A   5      48.247 -47.549  -3.647  1.00 71.91           H  
ATOM     64  HB3 PRO A   5      49.526 -47.331  -4.880  1.00 71.91           H  
ATOM     65  O   PRO A   5      46.761 -45.260  -3.046  1.00 71.91           O  
ATOM     66  CG  PRO A   5      50.217 -47.439  -2.817  1.00 71.91           C  
ATOM     67  HG2 PRO A   5      50.077 -48.462  -2.467  1.00 71.91           H  
ATOM     68  HG3 PRO A   5      51.223 -47.301  -3.212  1.00 71.91           H  
ATOM     69  CD  PRO A   5      49.964 -46.427  -1.705  1.00 71.91           C  
ATOM     70  HD2 PRO A   5      49.192 -46.801  -1.033  1.00 71.91           H  
ATOM     71  HD3 PRO A   5      50.889 -46.249  -1.157  1.00 71.91           H  
ATOM     72  N   ARG A   6      47.271 -44.569  -5.119  1.00 66.33           N  
ATOM     73  H   ARG A   6      48.016 -44.462  -5.793  1.00 66.33           H  
ATOM     74  CA  ARG A   6      45.996 -43.875  -5.378  1.00 66.33           C  
ATOM     75  HA  ARG A   6      45.989 -42.951  -4.799  1.00 66.33           H  
ATOM     76  C   ARG A   6      44.747 -44.641  -4.922  1.00 66.33           C  
ATOM     77  CB  ARG A   6      45.921 -43.513  -6.867  1.00 66.33           C  
ATOM     78  HB2 ARG A   6      45.903 -44.423  -7.466  1.00 66.33           H  
ATOM     79  HB3 ARG A   6      46.811 -42.941  -7.129  1.00 66.33           H  
ATOM     80  O   ARG A   6      43.911 -44.063  -4.246  1.00 66.33           O  
ATOM     81  CG  ARG A   6      44.681 -42.668  -7.191  1.00 66.33           C  
ATOM     82  HG2 ARG A   6      44.654 -41.793  -6.542  1.00 66.33           H  
ATOM     83  HG3 ARG A   6      43.774 -43.250  -7.024  1.00 66.33           H  
ATOM     84  CD  ARG A   6      44.719 -42.220  -8.652  1.00 66.33           C  
ATOM     85  HD2 ARG A   6      45.655 -41.692  -8.836  1.00 66.33           H  
ATOM     86  HD3 ARG A   6      44.670 -43.100  -9.292  1.00 66.33           H  
ATOM     87  NE  ARG A   6      43.593 -41.324  -8.950  1.00 66.33           N  
ATOM     88  HE  ARG A   6      43.021 -41.038  -8.169  1.00 66.33           H  
ATOM     89  NH1 ARG A   6      43.985 -41.076 -11.205  1.00 66.33           N  
ATOM     90 HH11 ARG A   6      43.717 -40.662 -12.087  1.00 66.33           H  
ATOM     91 HH12 ARG A   6      44.786 -41.686 -11.133  1.00 66.33           H  
ATOM     92  NH2 ARG A   6      42.260 -40.028 -10.244  1.00 66.33           N  
ATOM     93 HH21 ARG A   6      41.738 -39.779  -9.416  1.00 66.33           H  
ATOM     94 HH22 ARG A   6      42.009 -39.604 -11.126  1.00 66.33           H  
ATOM     95  CZ  ARG A   6      43.286 -40.818 -10.130  1.00 66.33           C  
ATOM     96  N   ALA A   7      44.626 -45.928  -5.250  1.00 68.07           N  
ATOM     97  H   ALA A   7      45.368 -46.367  -5.777  1.00 68.07           H  
ATOM     98  CA  ALA A   7      43.444 -46.717  -4.890  1.00 68.07           C  
ATOM     99  HA  ALA A   7      42.557 -46.208  -5.266  1.00 68.07           H  
ATOM    100  C   ALA A   7      43.265 -46.867  -3.367  1.00 68.07           C  
ATOM    101  CB  ALA A   7      43.547 -48.084  -5.578  1.00 68.07           C  
ATOM    102  HB1 ALA A   7      44.425 -48.622  -5.223  1.00 68.07           H  
ATOM    103  HB2 ALA A   7      43.609 -47.954  -6.658  1.00 68.07           H  
ATOM    104  HB3 ALA A   7      42.658 -48.671  -5.347  1.00 68.07           H  
ATOM    105  O   ALA A   7      42.160 -46.699  -2.852  1.00 68.07           O  
ATOM    106  N   GLU A   8      44.354 -47.130  -2.638  1.00 78.15           N  
ATOM    107  H   GLU A   8      45.253 -47.192  -3.095  1.00 78.15           H  
ATOM    108  CA  GLU A   8      44.335 -47.157  -1.171  1.00 78.15           C  
ATOM    109  HA  GLU A   8      43.539 -47.815  -0.824  1.00 78.15           H  
ATOM    110  C   GLU A   8      44.046 -45.767  -0.601  1.00 78.15           C  
ATOM    111  CB  GLU A   8      45.674 -47.673  -0.624  1.00 78.15           C  
ATOM    112  HB2 GLU A   8      46.492 -47.149  -1.117  1.00 78.15           H  
ATOM    113  HB3 GLU A   8      45.718 -47.455   0.443  1.00 78.15           H  
ATOM    114  O   GLU A   8      43.282 -45.642   0.354  1.00 78.15           O  
ATOM    115  CG  GLU A   8      45.833 -49.189  -0.811  1.00 78.15           C  
ATOM    116  HG2 GLU A   8      45.001 -49.689  -0.315  1.00 78.15           H  
ATOM    117  HG3 GLU A   8      45.780 -49.418  -1.875  1.00 78.15           H  
ATOM    118  CD  GLU A   8      47.160 -49.729  -0.250  1.00 78.15           C  
ATOM    119  OE1 GLU A   8      47.301 -50.971  -0.229  1.00 78.15           O  
ATOM    120  OE2 GLU A   8      48.035 -48.909   0.115  1.00 78.15           O  
ATOM    121  N   ARG A   9      44.590 -44.712  -1.221  1.00 79.88           N  
ATOM    122  H   ARG A   9      45.214 -44.893  -1.995  1.00 79.88           H  
ATOM    123  CA  ARG A   9      44.351 -43.324  -0.819  1.00 79.88           C  
ATOM    124  HA  ARG A   9      44.614 -43.231   0.235  1.00 79.88           H  
ATOM    125  C   ARG A   9      42.874 -42.942  -0.923  1.00 79.88           C  
ATOM    126  CB  ARG A   9      45.247 -42.393  -1.642  1.00 79.88           C  
ATOM    127  HB2 ARG A   9      46.262 -42.790  -1.651  1.00 79.88           H  
ATOM    128  HB3 ARG A   9      44.885 -42.358  -2.670  1.00 79.88           H  
ATOM    129  O   ARG A   9      42.334 -42.427   0.049  1.00 79.88           O  
ATOM    130  CG  ARG A   9      45.276 -40.970  -1.066  1.00 79.88           C  
ATOM    131  HG2 ARG A   9      45.582 -41.010  -0.021  1.00 79.88           H  
ATOM    132  HG3 ARG A   9      44.284 -40.521  -1.124  1.00 79.88           H  
ATOM    133  CD  ARG A   9      46.272 -40.108  -1.845  1.00 79.88           C  
ATOM    134  HD2 ARG A   9      47.252 -40.585  -1.819  1.00 79.88           H  
ATOM    135  HD3 ARG A   9      46.342 -39.131  -1.367  1.00 79.88           H  
ATOM    136  NE  ARG A   9      45.808 -39.932  -3.220  1.00 79.88           N  
ATOM    137  HE  ARG A   9      44.811 -39.820  -3.340  1.00 79.88           H  
ATOM    138  NH1 ARG A   9      47.783 -39.983  -4.384  1.00 79.88           N  
ATOM    139 HH11 ARG A   9      48.288 -39.820  -5.244  1.00 79.88           H  
ATOM    140 HH12 ARG A   9      48.285 -40.160  -3.526  1.00 79.88           H  
ATOM    141  NH2 ARG A   9      45.812 -39.630  -5.427  1.00 79.88           N  
ATOM    142 HH21 ARG A   9      46.258 -39.221  -6.236  1.00 79.88           H  
ATOM    143 HH22 ARG A   9      44.821 -39.499  -5.284  1.00 79.88           H  
ATOM    144  CZ  ARG A   9      46.484 -39.854  -4.338  1.00 79.88           C  
ATOM    145  N   THR A  10      42.199 -43.230  -2.038  1.00 76.10           N  
ATOM    146  H   THR A  10      42.708 -43.592  -2.831  1.00 76.10           H  
ATOM    147  CA  THR A  10      40.767 -42.925  -2.204  1.00 76.10           C  
ATOM    148  HA  THR A  10      40.614 -41.859  -2.039  1.00 76.10           H  
ATOM    149  C   THR A  10      39.902 -43.686  -1.197  1.00 76.10           C  
ATOM    150  CB  THR A  10      40.275 -43.270  -3.619  1.00 76.10           C  
ATOM    151  HB  THR A  10      40.247 -44.355  -3.723  1.00 76.10           H  
ATOM    152  O   THR A  10      39.018 -43.096  -0.576  1.00 76.10           O  
ATOM    153  CG2 THR A  10      38.875 -42.722  -3.893  1.00 76.10           C  
ATOM    154 HG21 THR A  10      38.599 -42.936  -4.926  1.00 76.10           H  
ATOM    155 HG22 THR A  10      38.858 -41.644  -3.736  1.00 76.10           H  
ATOM    156 HG23 THR A  10      38.146 -43.194  -3.234  1.00 76.10           H  
ATOM    157  OG1 THR A  10      41.135 -42.777  -4.623  1.00 76.10           O  
ATOM    158  HG1 THR A  10      41.179 -41.818  -4.598  1.00 76.10           H  
ATOM    159  N   ALA A  11      40.156 -44.984  -0.994  1.00 81.27           N  
ATOM    160  H   ALA A  11      40.901 -45.428  -1.511  1.00 81.27           H  
ATOM    161  CA  ALA A  11      39.419 -45.780  -0.010  1.00 81.27           C  
ATOM    162  HA  ALA A  11      38.358 -45.753  -0.255  1.00 81.27           H  
ATOM    163  C   ALA A  11      39.587 -45.214   1.408  1.00 81.27           C  
ATOM    164  CB  ALA A  11      39.910 -47.230  -0.092  1.00 81.27           C  
ATOM    165  HB1 ALA A  11      40.972 -47.280   0.150  1.00 81.27           H  
ATOM    166  HB2 ALA A  11      39.757 -47.615  -1.100  1.00 81.27           H  
ATOM    167  HB3 ALA A  11      39.354 -47.846   0.614  1.00 81.27           H  
ATOM    168  O   ALA A  11      38.618 -45.106   2.165  1.00 81.27           O  
ATOM    169  N   GLU A  12      40.806 -44.793   1.738  1.00 86.04           N  
ATOM    170  H   GLU A  12      41.572 -44.954   1.100  1.00 86.04           H  
ATOM    171  CA  GLU A  12      41.112 -44.199   3.028  1.00 86.04           C  
ATOM    172  HA  GLU A  12      40.642 -44.835   3.778  1.00 86.04           H  
ATOM    173  C   GLU A  12      40.491 -42.812   3.205  1.00 86.04           C  
ATOM    174  CB  GLU A  12      42.638 -44.197   3.209  1.00 86.04           C  
ATOM    175  HB2 GLU A  12      43.075 -43.461   2.535  1.00 86.04           H  
ATOM    176  HB3 GLU A  12      43.031 -45.178   2.942  1.00 86.04           H  
ATOM    177  O   GLU A  12      40.041 -42.480   4.299  1.00 86.04           O  
ATOM    178  CG  GLU A  12      43.097 -43.889   4.633  1.00 86.04           C  
ATOM    179  HG2 GLU A  12      44.183 -43.793   4.616  1.00 86.04           H  
ATOM    180  HG3 GLU A  12      42.696 -42.924   4.942  1.00 86.04           H  
ATOM    181  CD  GLU A  12      42.711 -44.961   5.660  1.00 86.04           C  
ATOM    182  OE1 GLU A  12      43.302 -44.928   6.757  1.00 86.04           O  
ATOM    183  OE2 GLU A  12      41.771 -45.764   5.466  1.00 86.04           O  
ATOM    184  N   LEU A  13      40.367 -42.033   2.130  1.00 89.85           N  
ATOM    185  H   LEU A  13      40.799 -42.336   1.269  1.00 89.85           H  
ATOM    186  CA  LEU A  13      39.647 -40.762   2.140  1.00 89.85           C  
ATOM    187  HA  LEU A  13      39.983 -40.181   3.000  1.00 89.85           H  
ATOM    188  C   LEU A  13      38.140 -40.950   2.317  1.00 89.85           C  
ATOM    189  CB  LEU A  13      39.964 -39.980   0.861  1.00 89.85           C  
ATOM    190  HB2 LEU A  13      39.850 -40.640   0.002  1.00 89.85           H  
ATOM    191  HB3 LEU A  13      39.246 -39.168   0.750  1.00 89.85           H  
ATOM    192  O   LEU A  13      37.544 -40.252   3.128  1.00 89.85           O  
ATOM    193  CG  LEU A  13      41.378 -39.378   0.865  1.00 89.85           C  
ATOM    194  HG  LEU A  13      42.120 -40.135   1.121  1.00 89.85           H  
ATOM    195  CD1 LEU A  13      41.680 -38.861  -0.530  1.00 89.85           C  
ATOM    196 HD11 LEU A  13      40.891 -38.173  -0.833  1.00 89.85           H  
ATOM    197 HD12 LEU A  13      42.640 -38.344  -0.546  1.00 89.85           H  
ATOM    198 HD13 LEU A  13      41.719 -39.695  -1.232  1.00 89.85           H  
ATOM    199  CD2 LEU A  13      41.508 -38.227   1.866  1.00 89.85           C  
ATOM    200 HD21 LEU A  13      40.694 -37.517   1.723  1.00 89.85           H  
ATOM    201 HD22 LEU A  13      42.457 -37.712   1.720  1.00 89.85           H  
ATOM    202 HD23 LEU A  13      41.477 -38.610   2.886  1.00 89.85           H  
ATOM    203  N   VAL A  14      37.509 -41.919   1.647  1.00 85.86           N  
ATOM    204  H   VAL A  14      38.032 -42.450   0.965  1.00 85.86           H  
ATOM    205  CA  VAL A  14      36.086 -42.228   1.887  1.00 85.86           C  
ATOM    206  HA  VAL A  14      35.492 -41.327   1.737  1.00 85.86           H  
ATOM    207  C   VAL A  14      35.875 -42.656   3.336  1.00 85.86           C  
ATOM    208  CB  VAL A  14      35.567 -43.310   0.921  1.00 85.86           C  
ATOM    209  HB  VAL A  14      36.231 -44.174   0.958  1.00 85.86           H  
ATOM    210  O   VAL A  14      34.922 -42.214   3.981  1.00 85.86           O  
ATOM    211  CG1 VAL A  14      34.145 -43.774   1.280  1.00 85.86           C  
ATOM    212 HG11 VAL A  14      34.154 -44.317   2.225  1.00 85.86           H  
ATOM    213 HG12 VAL A  14      33.486 -42.910   1.358  1.00 85.86           H  
ATOM    214 HG13 VAL A  14      33.770 -44.441   0.504  1.00 85.86           H  
ATOM    215  CG2 VAL A  14      35.520 -42.787  -0.518  1.00 85.86           C  
ATOM    216 HG21 VAL A  14      34.786 -41.986  -0.603  1.00 85.86           H  
ATOM    217 HG22 VAL A  14      36.496 -42.406  -0.817  1.00 85.86           H  
ATOM    218 HG23 VAL A  14      35.249 -43.595  -1.198  1.00 85.86           H  
ATOM    219  N   ARG A  15      36.771 -43.489   3.879  1.00 85.76           N  
ATOM    220  H   ARG A  15      37.528 -43.822   3.299  1.00 85.76           H  
ATOM    221  CA  ARG A  15      36.730 -43.879   5.291  1.00 85.76           C  
ATOM    222  HA  ARG A  15      35.746 -44.293   5.507  1.00 85.76           H  
ATOM    223  C   ARG A  15      36.904 -42.671   6.205  1.00 85.76           C  
ATOM    224  CB  ARG A  15      37.797 -44.948   5.561  1.00 85.76           C  
ATOM    225  HB2 ARG A  15      37.720 -45.727   4.803  1.00 85.76           H  
ATOM    226  HB3 ARG A  15      38.790 -44.503   5.494  1.00 85.76           H  
ATOM    227  O   ARG A  15      36.136 -42.548   7.157  1.00 85.76           O  
ATOM    228  CG  ARG A  15      37.607 -45.589   6.943  1.00 85.76           C  
ATOM    229  HG2 ARG A  15      36.628 -46.068   6.974  1.00 85.76           H  
ATOM    230  HG3 ARG A  15      37.650 -44.834   7.728  1.00 85.76           H  
ATOM    231  CD  ARG A  15      38.680 -46.651   7.209  1.00 85.76           C  
ATOM    232  HD2 ARG A  15      38.337 -47.288   8.023  1.00 85.76           H  
ATOM    233  HD3 ARG A  15      38.785 -47.278   6.323  1.00 85.76           H  
ATOM    234  NE  ARG A  15      39.991 -46.055   7.529  1.00 85.76           N  
ATOM    235  HE  ARG A  15      40.551 -45.746   6.748  1.00 85.76           H  
ATOM    236  NH1 ARG A  15      40.167 -46.707   9.721  1.00 85.76           N  
ATOM    237 HH11 ARG A  15      40.662 -46.653  10.599  1.00 85.76           H  
ATOM    238 HH12 ARG A  15      39.253 -47.132   9.651  1.00 85.76           H  
ATOM    239  NH2 ARG A  15      41.774 -45.493   8.840  1.00 85.76           N  
ATOM    240 HH21 ARG A  15      42.256 -45.177   8.011  1.00 85.76           H  
ATOM    241 HH22 ARG A  15      42.308 -45.549   9.696  1.00 85.76           H  
ATOM    242  CZ  ARG A  15      40.635 -46.082   8.680  1.00 85.76           C  
ATOM    243  N   LEU A  16      37.858 -41.786   5.912  1.00 89.30           N  
ATOM    244  H   LEU A  16      38.475 -41.990   5.138  1.00 89.30           H  
ATOM    245  CA  LEU A  16      38.096 -40.554   6.659  1.00 89.30           C  
ATOM    246  HA  LEU A  16      38.318 -40.820   7.692  1.00 89.30           H  
ATOM    247  C   LEU A  16      36.846 -39.681   6.666  1.00 89.30           C  
ATOM    248  CB  LEU A  16      39.304 -39.800   6.069  1.00 89.30           C  
ATOM    249  HB2 LEU A  16      39.133 -39.647   5.003  1.00 89.30           H  
ATOM    250  HB3 LEU A  16      40.197 -40.415   6.181  1.00 89.30           H  
ATOM    251  O   LEU A  16      36.367 -39.353   7.743  1.00 89.30           O  
ATOM    252  CG  LEU A  16      39.553 -38.420   6.705  1.00 89.30           C  
ATOM    253  HG  LEU A  16      38.655 -37.808   6.623  1.00 89.30           H  
ATOM    254  CD1 LEU A  16      39.931 -38.544   8.182  1.00 89.30           C  
ATOM    255 HD11 LEU A  16      40.872 -39.083   8.292  1.00 89.30           H  
ATOM    256 HD12 LEU A  16      40.018 -37.545   8.610  1.00 89.30           H  
ATOM    257 HD13 LEU A  16      39.142 -39.055   8.733  1.00 89.30           H  
ATOM    258  CD2 LEU A  16      40.668 -37.702   5.946  1.00 89.30           C  
ATOM    259 HD21 LEU A  16      40.389 -37.601   4.898  1.00 89.30           H  
ATOM    260 HD22 LEU A  16      41.601 -38.261   6.024  1.00 89.30           H  
ATOM    261 HD23 LEU A  16      40.805 -36.701   6.356  1.00 89.30           H  
ATOM    262  N   VAL A  17      36.277 -39.375   5.499  1.00 91.35           N  
ATOM    263  H   VAL A  17      36.720 -39.678   4.644  1.00 91.35           H  
ATOM    264  CA  VAL A  17      35.095 -38.515   5.418  1.00 91.35           C  
ATOM    265  HA  VAL A  17      35.315 -37.592   5.955  1.00 91.35           H  
ATOM    266  C   VAL A  17      33.922 -39.143   6.143  1.00 91.35           C  
ATOM    267  CB  VAL A  17      34.717 -38.141   3.980  1.00 91.35           C  
ATOM    268  HB  VAL A  17      34.466 -39.040   3.417  1.00 91.35           H  
ATOM    269  O   VAL A  17      33.351 -38.488   6.999  1.00 91.35           O  
ATOM    270  CG1 VAL A  17      33.516 -37.192   4.008  1.00 91.35           C  
ATOM    271 HG11 VAL A  17      32.631 -37.677   4.420  1.00 91.35           H  
ATOM    272 HG12 VAL A  17      33.296 -36.875   2.988  1.00 91.35           H  
ATOM    273 HG13 VAL A  17      33.740 -36.310   4.608  1.00 91.35           H  
ATOM    274  CG2 VAL A  17      35.843 -37.390   3.265  1.00 91.35           C  
ATOM    275 HG21 VAL A  17      36.016 -36.426   3.743  1.00 91.35           H  
ATOM    276 HG22 VAL A  17      36.775 -37.956   3.282  1.00 91.35           H  
ATOM    277 HG23 VAL A  17      35.560 -37.225   2.226  1.00 91.35           H  
ATOM    278  N   ARG A  18      33.610 -40.422   5.913  1.00 86.88           N  
ATOM    279  H   ARG A  18      34.145 -40.931   5.224  1.00 86.88           H  
ATOM    280  CA  ARG A  18      32.532 -41.101   6.652  1.00 86.88           C  
ATOM    281  HA  ARG A  18      31.592 -40.575   6.485  1.00 86.88           H  
ATOM    282  C   ARG A  18      32.758 -41.088   8.161  1.00 86.88           C  
ATOM    283  CB  ARG A  18      32.403 -42.550   6.192  1.00 86.88           C  
ATOM    284  HB2 ARG A  18      31.744 -43.072   6.886  1.00 86.88           H  
ATOM    285  HB3 ARG A  18      33.383 -43.026   6.231  1.00 86.88           H  
ATOM    286  O   ARG A  18      31.809 -40.878   8.904  1.00 86.88           O  
ATOM    287  CG  ARG A  18      31.821 -42.666   4.780  1.00 86.88           C  
ATOM    288  HG2 ARG A  18      30.797 -42.293   4.767  1.00 86.88           H  
ATOM    289  HG3 ARG A  18      32.411 -42.081   4.074  1.00 86.88           H  
ATOM    290  CD  ARG A  18      31.850 -44.135   4.358  1.00 86.88           C  
ATOM    291  HD2 ARG A  18      31.600 -44.188   3.299  1.00 86.88           H  
ATOM    292  HD3 ARG A  18      32.859 -44.524   4.493  1.00 86.88           H  
ATOM    293  NE  ARG A  18      30.890 -44.921   5.148  1.00 86.88           N  
ATOM    294  HE  ARG A  18      30.351 -44.414   5.835  1.00 86.88           H  
ATOM    295  NH1 ARG A  18      31.045 -46.937   4.080  1.00 86.88           N  
ATOM    296 HH11 ARG A  18      31.783 -46.551   3.509  1.00 86.88           H  
ATOM    297 HH12 ARG A  18      30.744 -47.896   3.976  1.00 86.88           H  
ATOM    298  NH2 ARG A  18      29.584 -46.658   5.754  1.00 86.88           N  
ATOM    299 HH21 ARG A  18      29.224 -47.597   5.664  1.00 86.88           H  
ATOM    300 HH22 ARG A  18      29.118 -46.001   6.363  1.00 86.88           H  
ATOM    301  CZ  ARG A  18      30.520 -46.172   4.995  1.00 86.88           C  
ATOM    302  N   THR A  19      33.997 -41.293   8.610  1.00 85.65           N  
ATOM    303  H   THR A  19      34.730 -41.430   7.929  1.00 85.65           H  
ATOM    304  CA  THR A  19      34.359 -41.247  10.035  1.00 85.65           C  
ATOM    305  HA  THR A  19      33.682 -41.892  10.596  1.00 85.65           H  
ATOM    306  C   THR A  19      34.195 -39.837  10.592  1.00 85.65           C  
ATOM    307  CB  THR A  19      35.795 -41.744  10.267  1.00 85.65           C  
ATOM    308  HB  THR A  19      36.491 -41.094   9.736  1.00 85.65           H  
ATOM    309  O   THR A  19      33.613 -39.675  11.660  1.00 85.65           O  
ATOM    310  CG2 THR A  19      36.195 -41.772  11.742  1.00 85.65           C  
ATOM    311 HG21 THR A  19      35.444 -42.291  12.338  1.00 85.65           H  
ATOM    312 HG22 THR A  19      37.154 -42.280  11.851  1.00 85.65           H  
ATOM    313 HG23 THR A  19      36.298 -40.755  12.119  1.00 85.65           H  
ATOM    314  OG1 THR A  19      35.942 -43.054   9.763  1.00 85.65           O  
ATOM    315  HG1 THR A  19      35.984 -42.956   8.809  1.00 85.65           H  
ATOM    316  N   SER A  20      34.641 -38.806   9.872  1.00 90.77           N  
ATOM    317  H   SER A  20      35.138 -38.982   9.011  1.00 90.77           H  
ATOM    318  CA  SER A  20      34.458 -37.408  10.265  1.00 90.77           C  
ATOM    319  HA  SER A  20      34.836 -37.274  11.278  1.00 90.77           H  
ATOM    320  C   SER A  20      32.981 -37.023  10.276  1.00 90.77           C  
ATOM    321  CB  SER A  20      35.239 -36.476   9.332  1.00 90.77           C  
ATOM    322  HB2 SER A  20      34.894 -36.608   8.306  1.00 90.77           H  
ATOM    323  HB3 SER A  20      35.067 -35.442   9.632  1.00 90.77           H  
ATOM    324  O   SER A  20      32.524 -36.436  11.245  1.00 90.77           O  
ATOM    325  OG  SER A  20      36.625 -36.749   9.398  1.00 90.77           O  
ATOM    326  HG  SER A  20      36.932 -36.609  10.296  1.00 90.77           H  
ATOM    327  N   THR A  21      32.205 -37.409   9.265  1.00 86.49           N  
ATOM    328  H   THR A  21      32.639 -37.850   8.466  1.00 86.49           H  
ATOM    329  CA  THR A  21      30.755 -37.192   9.199  1.00 86.49           C  
ATOM    330  HA  THR A  21      30.542 -36.125   9.273  1.00 86.49           H  
ATOM    331  C   THR A  21      30.044 -37.881  10.359  1.00 86.49           C  
ATOM    332  CB  THR A  21      30.211 -37.716   7.863  1.00 86.49           C  
ATOM    333  HB  THR A  21      30.389 -38.790   7.812  1.00 86.49           H  
ATOM    334  O   THR A  21      29.236 -37.251  11.030  1.00 86.49           O  
ATOM    335  CG2 THR A  21      28.730 -37.441   7.643  1.00 86.49           C  
ATOM    336 HG21 THR A  21      28.390 -37.951   6.741  1.00 86.49           H  
ATOM    337 HG22 THR A  21      28.576 -36.372   7.502  1.00 86.49           H  
ATOM    338 HG23 THR A  21      28.134 -37.793   8.485  1.00 86.49           H  
ATOM    339  OG1 THR A  21      30.875 -37.097   6.788  1.00 86.49           O  
ATOM    340  HG1 THR A  21      30.644 -36.165   6.785  1.00 86.49           H  
ATOM    341  N   ALA A  22      30.389 -39.138  10.650  1.00 83.46           N  
ATOM    342  H   ALA A  22      31.045 -39.618  10.051  1.00 83.46           H  
ATOM    343  CA  ALA A  22      29.860 -39.871  11.795  1.00 83.46           C  
ATOM    344  HA  ALA A  22      28.774 -39.916  11.720  1.00 83.46           H  
ATOM    345  C   ALA A  22      30.198 -39.153  13.107  1.00 83.46           C  
ATOM    346  CB  ALA A  22      30.422 -41.297  11.754  1.00 83.46           C  
ATOM    347  HB1 ALA A  22      31.511 -41.274  11.735  1.00 83.46           H  
ATOM    348  HB2 ALA A  22      30.116 -41.856  12.638  1.00 83.46           H  
ATOM    349  HB3 ALA A  22      30.055 -41.807  10.864  1.00 83.46           H  
ATOM    350  O   ALA A  22      29.306 -38.898  13.906  1.00 83.46           O  
ATOM    351  N   THR A  23      31.453 -38.726  13.273  1.00 82.38           N  
ATOM    352  H   THR A  23      32.130 -38.982  12.568  1.00 82.38           H  
ATOM    353  CA  THR A  23      31.906 -37.957  14.443  1.00 82.38           C  
ATOM    354  HA  THR A  23      31.761 -38.562  15.338  1.00 82.38           H  
ATOM    355  C   THR A  23      31.104 -36.665  14.619  1.00 82.38           C  
ATOM    356  CB  THR A  23      33.399 -37.600  14.329  1.00 82.38           C  
ATOM    357  HB  THR A  23      33.549 -36.929  13.483  1.00 82.38           H  
ATOM    358  O   THR A  23      30.710 -36.331  15.731  1.00 82.38           O  
ATOM    359  CG2 THR A  23      33.938 -36.913  15.583  1.00 82.38           C  
ATOM    360 HG21 THR A  23      33.509 -35.916  15.681  1.00 82.38           H  
ATOM    361 HG22 THR A  23      33.684 -37.505  16.463  1.00 82.38           H  
ATOM    362 HG23 THR A  23      35.022 -36.822  15.512  1.00 82.38           H  
ATOM    363  OG1 THR A  23      34.195 -38.746  14.133  1.00 82.38           O  
ATOM    364  HG1 THR A  23      33.916 -39.165  13.315  1.00 82.38           H  
ATOM    365  N   VAL A  24      30.837 -35.935  13.532  1.00 82.45           N  
ATOM    366  H   VAL A  24      31.185 -36.259  12.640  1.00 82.45           H  
ATOM    367  CA  VAL A  24      30.064 -34.683  13.565  1.00 82.45           C  
ATOM    368  HA  VAL A  24      30.485 -34.029  14.329  1.00 82.45           H  
ATOM    369  C   VAL A  24      28.609 -34.916  13.953  1.00 82.45           C  
ATOM    370  CB  VAL A  24      30.146 -33.970  12.208  1.00 82.45           C  
ATOM    371  HB  VAL A  24      29.925 -34.674  11.405  1.00 82.45           H  
ATOM    372  O   VAL A  24      28.067 -34.130  14.724  1.00 82.45           O  
ATOM    373  CG1 VAL A  24      29.198 -32.780  12.081  1.00 82.45           C  
ATOM    374 HG11 VAL A  24      29.387 -32.053  12.871  1.00 82.45           H  
ATOM    375 HG12 VAL A  24      29.337 -32.323  11.101  1.00 82.45           H  
ATOM    376 HG13 VAL A  24      28.161 -33.111  12.134  1.00 82.45           H  
ATOM    377  CG2 VAL A  24      31.554 -33.420  12.014  1.00 82.45           C  
ATOM    378 HG21 VAL A  24      32.274 -34.236  12.068  1.00 82.45           H  
ATOM    379 HG22 VAL A  24      31.786 -32.703  12.802  1.00 82.45           H  
ATOM    380 HG23 VAL A  24      31.625 -32.947  11.035  1.00 82.45           H  
ATOM    381  N   LEU A  25      28.003 -35.991  13.448  1.00 76.09           N  
ATOM    382  H   LEU A  25      28.522 -36.576  12.808  1.00 76.09           H  
ATOM    383  CA  LEU A  25      26.617 -36.373  13.730  1.00 76.09           C  
ATOM    384  HA  LEU A  25      26.011 -35.473  13.830  1.00 76.09           H  
ATOM    385  C   LEU A  25      26.442 -37.141  15.052  1.00 76.09           C  
ATOM    386  CB  LEU A  25      26.091 -37.202  12.551  1.00 76.09           C  
ATOM    387  HB2 LEU A  25      26.763 -38.047  12.402  1.00 76.09           H  
ATOM    388  HB3 LEU A  25      25.112 -37.602  12.815  1.00 76.09           H  
ATOM    389  O   LEU A  25      25.323 -37.503  15.402  1.00 76.09           O  
ATOM    390  CG  LEU A  25      25.946 -36.431  11.233  1.00 76.09           C  
ATOM    391  HG  LEU A  25      26.908 -36.011  10.937  1.00 76.09           H  
ATOM    392  CD1 LEU A  25      25.508 -37.442  10.179  1.00 76.09           C  
ATOM    393 HD11 LEU A  25      26.270 -38.210  10.054  1.00 76.09           H  
ATOM    394 HD12 LEU A  25      25.337 -36.927   9.233  1.00 76.09           H  
ATOM    395 HD13 LEU A  25      24.570 -37.905  10.487  1.00 76.09           H  
ATOM    396  CD2 LEU A  25      24.924 -35.297  11.324  1.00 76.09           C  
ATOM    397 HD21 LEU A  25      24.730 -34.873  10.338  1.00 76.09           H  
ATOM    398 HD22 LEU A  25      23.981 -35.676  11.716  1.00 76.09           H  
ATOM    399 HD23 LEU A  25      25.289 -34.501  11.973  1.00 76.09           H  
ATOM    400  N   GLY A  26      27.526 -37.409  15.788  1.00 75.56           N  
ATOM    401  H   GLY A  26      28.424 -37.099  15.445  1.00 75.56           H  
ATOM    402  CA  GLY A  26      27.478 -38.147  17.053  1.00 75.56           C  
ATOM    403  HA2 GLY A  26      28.412 -37.978  17.589  1.00 75.56           H  
ATOM    404  HA3 GLY A  26      26.657 -37.767  17.662  1.00 75.56           H  
ATOM    405  C   GLY A  26      27.295 -39.662  16.901  1.00 75.56           C  
ATOM    406  O   GLY A  26      26.776 -40.314  17.802  1.00 75.56           O  
ATOM    407  N   HIS A  27      27.703 -40.239  15.772  1.00 77.11           N  
ATOM    408  H   HIS A  27      28.140 -39.651  15.076  1.00 77.11           H  
ATOM    409  CA  HIS A  27      27.714 -41.684  15.557  1.00 77.11           C  
ATOM    410  HA  HIS A  27      26.939 -42.140  16.172  1.00 77.11           H  
ATOM    411  C   HIS A  27      29.065 -42.303  15.964  1.00 77.11           C  
ATOM    412  CB  HIS A  27      27.388 -41.986  14.088  1.00 77.11           C  
ATOM    413  HB2 HIS A  27      28.133 -41.496  13.461  1.00 77.11           H  
ATOM    414  HB3 HIS A  27      27.465 -43.061  13.927  1.00 77.11           H  
ATOM    415  O   HIS A  27      30.107 -41.915  15.437  1.00 77.11           O  
ATOM    416  CG  HIS A  27      26.026 -41.535  13.624  1.00 77.11           C  
ATOM    417  CD2 HIS A  27      25.748 -40.838  12.480  1.00 77.11           C  
ATOM    418  HD2 HIS A  27      26.469 -40.491  11.754  1.00 77.11           H  
ATOM    419  ND1 HIS A  27      24.824 -41.774  14.251  1.00 77.11           N  
ATOM    420  HD1 HIS A  27      24.702 -42.129  15.189  1.00 77.11           H  
ATOM    421  CE1 HIS A  27      23.850 -41.230  13.502  1.00 77.11           C  
ATOM    422  HE1 HIS A  27      22.803 -41.198  13.765  1.00 77.11           H  
ATOM    423  NE2 HIS A  27      24.367 -40.671  12.398  1.00 77.11           N  
ATOM    424  N   ASP A  28      29.040 -43.323  16.833  1.00 74.34           N  
ATOM    425  H   ASP A  28      28.185 -43.491  17.343  1.00 74.34           H  
ATOM    426  CA  ASP A  28      30.241 -44.063  17.274  1.00 74.34           C  
ATOM    427  HA  ASP A  28      31.009 -43.355  17.585  1.00 74.34           H  
ATOM    428  C   ASP A  28      30.847 -44.959  16.180  1.00 74.34           C  
ATOM    429  CB  ASP A  28      29.886 -44.966  18.469  1.00 74.34           C  
ATOM    430  HB2 ASP A  28      29.019 -45.574  18.208  1.00 74.34           H  
ATOM    431  HB3 ASP A  28      30.718 -45.646  18.652  1.00 74.34           H  
ATOM    432  O   ASP A  28      32.050 -45.226  16.173  1.00 74.34           O  
ATOM    433  CG  ASP A  28      29.618 -44.218  19.775  1.00 74.34           C  
ATOM    434  OD1 ASP A  28      30.285 -43.188  20.009  1.00 74.34           O  
ATOM    435  OD2 ASP A  28      28.778 -44.729  20.548  1.00 74.34           O  
ATOM    436  N   ASP A  29      30.016 -45.450  15.253  1.00 75.46           N  
ATOM    437  H   ASP A  29      29.048 -45.163  15.298  1.00 75.46           H  
ATOM    438  CA  ASP A  29      30.449 -46.300  14.144  1.00 75.46           C  
ATOM    439  HA  ASP A  29      31.477 -46.608  14.333  1.00 75.46           H  
ATOM    440  C   ASP A  29      30.376 -45.523  12.814  1.00 75.46           C  
ATOM    441  CB  ASP A  29      29.650 -47.617  14.102  1.00 75.46           C  
ATOM    442  HB2 ASP A  29      29.669 -48.067  15.095  1.00 75.46           H  
ATOM    443  HB3 ASP A  29      28.612 -47.405  13.846  1.00 75.46           H  
ATOM    444  O   ASP A  29      29.276 -45.192  12.354  1.00 75.46           O  
ATOM    445  CG  ASP A  29      30.218 -48.643  13.099  1.00 75.46           C  
ATOM    446  OD1 ASP A  29      31.119 -48.298  12.297  1.00 75.46           O  
ATOM    447  OD2 ASP A  29      29.731 -49.797  13.070  1.00 75.46           O  
ATOM    448  N   PRO A  30      31.511 -45.299  12.121  1.00 75.16           N  
ATOM    449  CA  PRO A  30      31.550 -44.731  10.771  1.00 75.16           C  
ATOM    450  HA  PRO A  30      31.269 -43.679  10.820  1.00 75.16           H  
ATOM    451  C   PRO A  30      30.649 -45.450   9.758  1.00 75.16           C  
ATOM    452  CB  PRO A  30      33.011 -44.851  10.329  1.00 75.16           C  
ATOM    453  HB2 PRO A  30      33.172 -45.799   9.816  1.00 75.16           H  
ATOM    454  HB3 PRO A  30      33.305 -44.022   9.685  1.00 75.16           H  
ATOM    455  O   PRO A  30      30.295 -44.884   8.719  1.00 75.16           O  
ATOM    456  CG  PRO A  30      33.787 -44.865  11.640  1.00 75.16           C  
ATOM    457  HG2 PRO A  30      33.914 -43.841  11.992  1.00 75.16           H  
ATOM    458  HG3 PRO A  30      34.750 -45.366  11.545  1.00 75.16           H  
ATOM    459  CD  PRO A  30      32.854 -45.590  12.594  1.00 75.16           C  
ATOM    460  HD2 PRO A  30      33.007 -45.222  13.608  1.00 75.16           H  
ATOM    461  HD3 PRO A  30      33.040 -46.663  12.548  1.00 75.16           H  
ATOM    462  N   LYS A  31      30.278 -46.712  10.021  1.00 73.89           N  
ATOM    463  H   LYS A  31      30.605 -47.135  10.878  1.00 73.89           H  
ATOM    464  CA  LYS A  31      29.356 -47.474   9.172  1.00 73.89           C  
ATOM    465  HA  LYS A  31      29.723 -47.426   8.147  1.00 73.89           H  
ATOM    466  C   LYS A  31      27.938 -46.905   9.150  1.00 73.89           C  
ATOM    467  CB  LYS A  31      29.314 -48.941   9.599  1.00 73.89           C  
ATOM    468  HB2 LYS A  31      28.532 -49.449   9.034  1.00 73.89           H  
ATOM    469  HB3 LYS A  31      29.051 -49.000  10.655  1.00 73.89           H  
ATOM    470  O   LYS A  31      27.259 -47.138   8.150  1.00 73.89           O  
ATOM    471  CG  LYS A  31      30.643 -49.657   9.332  1.00 73.89           C  
ATOM    472  HG2 LYS A  31      30.850 -49.657   8.262  1.00 73.89           H  
ATOM    473  HG3 LYS A  31      31.457 -49.151   9.852  1.00 73.89           H  
ATOM    474  CD  LYS A  31      30.533 -51.093   9.837  1.00 73.89           C  
ATOM    475  HD2 LYS A  31      29.744 -51.614   9.294  1.00 73.89           H  
ATOM    476  HD3 LYS A  31      30.275 -51.066  10.896  1.00 73.89           H  
ATOM    477  CE  LYS A  31      31.862 -51.821   9.663  1.00 73.89           C  
ATOM    478  HE2 LYS A  31      32.636 -51.216  10.136  1.00 73.89           H  
ATOM    479  HE3 LYS A  31      32.089 -51.911   8.601  1.00 73.89           H  
ATOM    480  NZ  LYS A  31      31.791 -53.147  10.313  1.00 73.89           N  
ATOM    481  HZ1 LYS A  31      31.558 -53.009  11.286  1.00 73.89           H  
ATOM    482  HZ2 LYS A  31      31.059 -53.708   9.899  1.00 73.89           H  
ATOM    483  HZ3 LYS A  31      32.676 -53.630  10.258  1.00 73.89           H  
ATOM    484  N   ALA A  32      27.523 -46.151  10.173  1.00 72.54           N  
ATOM    485  H   ALA A  32      28.152 -45.992  10.947  1.00 72.54           H  
ATOM    486  CA  ALA A  32      26.213 -45.497  10.226  1.00 72.54           C  
ATOM    487  HA  ALA A  32      25.431 -46.250  10.131  1.00 72.54           H  
ATOM    488  C   ALA A  32      26.025 -44.483   9.086  1.00 72.54           C  
ATOM    489  CB  ALA A  32      26.071 -44.815  11.592  1.00 72.54           C  
ATOM    490  HB1 ALA A  32      26.833 -44.044  11.709  1.00 72.54           H  
ATOM    491  HB2 ALA A  32      25.089 -44.348  11.670  1.00 72.54           H  
ATOM    492  HB3 ALA A  32      26.179 -45.548  12.391  1.00 72.54           H  
ATOM    493  O   ALA A  32      24.939 -44.353   8.528  1.00 72.54           O  
ATOM    494  N   VAL A  33      27.108 -43.826   8.670  1.00 81.69           N  
ATOM    495  H   VAL A  33      27.978 -43.977   9.160  1.00 81.69           H  
ATOM    496  CA  VAL A  33      27.099 -42.900   7.538  1.00 81.69           C  
ATOM    497  HA  VAL A  33      26.130 -42.404   7.478  1.00 81.69           H  
ATOM    498  C   VAL A  33      27.324 -43.688   6.260  1.00 81.69           C  
ATOM    499  CB  VAL A  33      28.171 -41.819   7.731  1.00 81.69           C  
ATOM    500  HB  VAL A  33      29.145 -42.288   7.871  1.00 81.69           H  
ATOM    501  O   VAL A  33      28.433 -44.163   6.017  1.00 81.69           O  
ATOM    502  CG1 VAL A  33      28.256 -40.883   6.521  1.00 81.69           C  
ATOM    503 HG11 VAL A  33      27.309 -40.361   6.382  1.00 81.69           H  
ATOM    504 HG12 VAL A  33      29.053 -40.157   6.679  1.00 81.69           H  
ATOM    505 HG13 VAL A  33      28.494 -41.434   5.611  1.00 81.69           H  
ATOM    506  CG2 VAL A  33      27.845 -40.984   8.973  1.00 81.69           C  
ATOM    507 HG21 VAL A  33      27.880 -41.599   9.872  1.00 81.69           H  
ATOM    508 HG22 VAL A  33      26.851 -40.545   8.883  1.00 81.69           H  
ATOM    509 HG23 VAL A  33      28.575 -40.181   9.070  1.00 81.69           H  
ATOM    510  N   ARG A  34      26.307 -43.834   5.408  1.00 75.95           N  
ATOM    511  H   ARG A  34      25.419 -43.421   5.658  1.00 75.95           H  
ATOM    512  CA  ARG A  34      26.504 -44.350   4.043  1.00 75.95           C  
ATOM    513  HA  ARG A  34      27.129 -45.241   4.090  1.00 75.95           H  
ATOM    514  C   ARG A  34      27.242 -43.307   3.207  1.00 75.95           C  
ATOM    515  CB  ARG A  34      25.160 -44.716   3.408  1.00 75.95           C  
ATOM    516  HB2 ARG A  34      24.426 -43.970   3.714  1.00 75.95           H  
ATOM    517  HB3 ARG A  34      25.251 -44.697   2.323  1.00 75.95           H  
ATOM    518  O   ARG A  34      26.907 -42.131   3.236  1.00 75.95           O  
ATOM    519  CG  ARG A  34      24.656 -46.097   3.837  1.00 75.95           C  
ATOM    520  HG2 ARG A  34      25.370 -46.860   3.527  1.00 75.95           H  
ATOM    521  HG3 ARG A  34      24.544 -46.124   4.921  1.00 75.95           H  
ATOM    522  CD  ARG A  34      23.300 -46.362   3.175  1.00 75.95           C  
ATOM    523  HD2 ARG A  34      23.414 -46.322   2.092  1.00 75.95           H  
ATOM    524  HD3 ARG A  34      22.619 -45.567   3.480  1.00 75.95           H  
ATOM    525  NE  ARG A  34      22.750 -47.675   3.564  1.00 75.95           N  
ATOM    526  HE  ARG A  34      23.404 -48.370   3.895  1.00 75.95           H  
ATOM    527  NH1 ARG A  34      20.534 -47.186   3.179  1.00 75.95           N  
ATOM    528 HH11 ARG A  34      19.559 -47.449   3.194  1.00 75.95           H  
ATOM    529 HH12 ARG A  34      20.782 -46.247   2.901  1.00 75.95           H  
ATOM    530  NH2 ARG A  34      21.100 -49.204   3.934  1.00 75.95           N  
ATOM    531 HH21 ARG A  34      20.118 -49.439   3.926  1.00 75.95           H  
ATOM    532 HH22 ARG A  34      21.778 -49.881   4.253  1.00 75.95           H  
ATOM    533  CZ  ARG A  34      21.470 -48.012   3.556  1.00 75.95           C  
ATOM    534  N   ALA A  35      28.238 -43.753   2.439  1.00 77.19           N  
ATOM    535  H   ALA A  35      28.431 -44.745   2.426  1.00 77.19           H  
ATOM    536  CA  ALA A  35      29.138 -42.862   1.703  1.00 77.19           C  
ATOM    537  HA  ALA A  35      29.658 -42.237   2.429  1.00 77.19           H  
ATOM    538  C   ALA A  35      28.405 -41.940   0.710  1.00 77.19           C  
ATOM    539  CB  ALA A  35      30.171 -43.722   0.965  1.00 77.19           C  
ATOM    540  HB1 ALA A  35      29.736 -44.119   0.047  1.00 77.19           H  
ATOM    541  HB2 ALA A  35      30.503 -44.561   1.577  1.00 77.19           H  
ATOM    542  HB3 ALA A  35      31.028 -43.101   0.704  1.00 77.19           H  
ATOM    543  O   ALA A  35      28.829 -40.818   0.464  1.00 77.19           O  
ATOM    544  N   THR A  36      27.297 -42.423   0.158  1.00 73.21           N  
ATOM    545  H   THR A  36      27.005 -43.363   0.386  1.00 73.21           H  
ATOM    546  CA  THR A  36      26.520 -41.757  -0.888  1.00 73.21           C  
ATOM    547  HA  THR A  36      27.142 -41.020  -1.395  1.00 73.21           H  
ATOM    548  C   THR A  36      25.295 -41.015  -0.363  1.00 73.21           C  
ATOM    549  CB  THR A  36      26.076 -42.798  -1.922  1.00 73.21           C  
ATOM    550  HB  THR A  36      25.418 -42.334  -2.657  1.00 73.21           H  
ATOM    551  O   THR A  36      24.651 -40.328  -1.150  1.00 73.21           O  
ATOM    552  CG2 THR A  36      27.270 -43.413  -2.655  1.00 73.21           C  
ATOM    553 HG21 THR A  36      27.902 -43.972  -1.965  1.00 73.21           H  
ATOM    554 HG22 THR A  36      26.907 -44.087  -3.431  1.00 73.21           H  
ATOM    555 HG23 THR A  36      27.858 -42.624  -3.122  1.00 73.21           H  
ATOM    556  OG1 THR A  36      25.392 -43.851  -1.268  1.00 73.21           O  
ATOM    557  HG1 THR A  36      24.465 -43.754  -1.499  1.00 73.21           H  
ATOM    558  N   THR A  37      24.946 -41.142   0.923  1.00 74.52           N  
ATOM    559  H   THR A  37      25.557 -41.621   1.570  1.00 74.52           H  
ATOM    560  CA  THR A  37      23.785 -40.430   1.473  1.00 74.52           C  
ATOM    561  HA  THR A  37      22.943 -40.603   0.803  1.00 74.52           H  
ATOM    562  C   THR A  37      24.098 -38.939   1.547  1.00 74.52           C  
ATOM    563  CB  THR A  37      23.354 -40.949   2.848  1.00 74.52           C  
ATOM    564  HB  THR A  37      24.162 -40.836   3.571  1.00 74.52           H  
ATOM    565  O   THR A  37      25.149 -38.580   2.089  1.00 74.52           O  
ATOM    566  CG2 THR A  37      22.076 -40.279   3.354  1.00 74.52           C  
ATOM    567 HG21 THR A  37      21.793 -40.686   4.324  1.00 74.52           H  
ATOM    568 HG22 THR A  37      21.254 -40.425   2.652  1.00 74.52           H  
ATOM    569 HG23 THR A  37      22.223 -39.205   3.464  1.00 74.52           H  
ATOM    570  OG1 THR A  37      22.992 -42.303   2.721  1.00 74.52           O  
ATOM    571  HG1 THR A  37      22.049 -42.270   2.544  1.00 74.52           H  
ATOM    572  N   PRO A  38      23.225 -38.072   1.008  1.00 71.17           N  
ATOM    573  CA  PRO A  38      23.419 -36.639   1.090  1.00 71.17           C  
ATOM    574  HA  PRO A  38      24.342 -36.435   0.549  1.00 71.17           H  
ATOM    575  C   PRO A  38      23.503 -36.145   2.539  1.00 71.17           C  
ATOM    576  CB  PRO A  38      22.253 -35.997   0.335  1.00 71.17           C  
ATOM    577  HB2 PRO A  38      21.436 -35.775   1.021  1.00 71.17           H  
ATOM    578  HB3 PRO A  38      22.563 -35.096  -0.195  1.00 71.17           H  
ATOM    579  O   PRO A  38      22.736 -36.580   3.394  1.00 71.17           O  
ATOM    580  CG  PRO A  38      21.810 -37.096  -0.627  1.00 71.17           C  
ATOM    581  HG2 PRO A  38      22.443 -37.087  -1.514  1.00 71.17           H  
ATOM    582  HG3 PRO A  38      20.759 -36.998  -0.899  1.00 71.17           H  
ATOM    583  CD  PRO A  38      22.067 -38.368   0.174  1.00 71.17           C  
ATOM    584  HD2 PRO A  38      22.250 -39.191  -0.517  1.00 71.17           H  
ATOM    585  HD3 PRO A  38      21.207 -38.584   0.808  1.00 71.17           H  
ATOM    586  N   PHE A  39      24.375 -35.185   2.826  1.00 79.57           N  
ATOM    587  H   PHE A  39      25.000 -34.881   2.093  1.00 79.57           H  
ATOM    588  CA  PHE A  39      24.553 -34.606   4.152  1.00 79.57           C  
ATOM    589  HA  PHE A  39      24.834 -35.397   4.848  1.00 79.57           H  
ATOM    590  C   PHE A  39      23.255 -33.998   4.696  1.00 79.57           C  
ATOM    591  CB  PHE A  39      25.684 -33.574   4.083  1.00 79.57           C  
ATOM    592  HB2 PHE A  39      25.448 -32.845   3.308  1.00 79.57           H  
ATOM    593  HB3 PHE A  39      25.726 -33.037   5.030  1.00 79.57           H  
ATOM    594  O   PHE A  39      22.945 -34.193   5.869  1.00 79.57           O  
ATOM    595  CG  PHE A  39      27.064 -34.156   3.832  1.00 79.57           C  
ATOM    596  CD1 PHE A  39      27.569 -35.175   4.662  1.00 79.57           C  
ATOM    597  HD1 PHE A  39      26.966 -35.565   5.468  1.00 79.57           H  
ATOM    598  CD2 PHE A  39      27.873 -33.643   2.803  1.00 79.57           C  
ATOM    599  HD2 PHE A  39      27.508 -32.853   2.162  1.00 79.57           H  
ATOM    600  CE1 PHE A  39      28.855 -35.696   4.438  1.00 79.57           C  
ATOM    601  HE1 PHE A  39      29.217 -36.519   5.037  1.00 79.57           H  
ATOM    602  CE2 PHE A  39      29.183 -34.111   2.640  1.00 79.57           C  
ATOM    603  HE2 PHE A  39      29.815 -33.661   1.888  1.00 79.57           H  
ATOM    604  CZ  PHE A  39      29.675 -35.149   3.441  1.00 79.57           C  
ATOM    605  HZ  PHE A  39      30.678 -35.519   3.288  1.00 79.57           H  
ATOM    606  N   LYS A  40      22.446 -33.356   3.840  1.00 64.34           N  
ATOM    607  H   LYS A  40      22.772 -33.234   2.892  1.00 64.34           H  
ATOM    608  CA  LYS A  40      21.137 -32.799   4.221  1.00 64.34           C  
ATOM    609  HA  LYS A  40      21.291 -32.092   5.036  1.00 64.34           H  
ATOM    610  C   LYS A  40      20.177 -33.868   4.764  1.00 64.34           C  
ATOM    611  CB  LYS A  40      20.538 -32.041   3.022  1.00 64.34           C  
ATOM    612  HB2 LYS A  40      20.278 -32.751   2.236  1.00 64.34           H  
ATOM    613  HB3 LYS A  40      21.287 -31.352   2.632  1.00 64.34           H  
ATOM    614  O   LYS A  40      19.501 -33.624   5.755  1.00 64.34           O  
ATOM    615  CG  LYS A  40      19.290 -31.229   3.412  1.00 64.34           C  
ATOM    616  HG2 LYS A  40      18.521 -31.904   3.787  1.00 64.34           H  
ATOM    617  HG3 LYS A  40      19.556 -30.529   4.204  1.00 64.34           H  
ATOM    618  CD  LYS A  40      18.717 -30.448   2.220  1.00 64.34           C  
ATOM    619  HD2 LYS A  40      18.446 -31.150   1.431  1.00 64.34           H  
ATOM    620  HD3 LYS A  40      19.474 -29.759   1.845  1.00 64.34           H  
ATOM    621  CE  LYS A  40      17.475 -29.663   2.665  1.00 64.34           C  
ATOM    622  HE2 LYS A  40      17.765 -28.981   3.464  1.00 64.34           H  
ATOM    623  HE3 LYS A  40      16.753 -30.365   3.083  1.00 64.34           H  
ATOM    624  NZ  LYS A  40      16.853 -28.903   1.548  1.00 64.34           N  
ATOM    625  HZ1 LYS A  40      16.547 -29.526   0.814  1.00 64.34           H  
ATOM    626  HZ2 LYS A  40      17.502 -28.234   1.161  1.00 64.34           H  
ATOM    627  HZ3 LYS A  40      16.045 -28.395   1.878  1.00 64.34           H  
ATOM    628  N   GLU A  41      20.154 -35.062   4.168  1.00 65.41           N  
ATOM    629  H   GLU A  41      20.796 -35.244   3.410  1.00 65.41           H  
ATOM    630  CA  GLU A  41      19.339 -36.188   4.662  1.00 65.41           C  
ATOM    631  HA  GLU A  41      18.334 -35.841   4.902  1.00 65.41           H  
ATOM    632  C   GLU A  41      19.905 -36.814   5.940  1.00 65.41           C  
ATOM    633  CB  GLU A  41      19.237 -37.290   3.601  1.00 65.41           C  
ATOM    634  HB2 GLU A  41      20.231 -37.518   3.217  1.00 65.41           H  
ATOM    635  HB3 GLU A  41      18.841 -38.185   4.080  1.00 65.41           H  
ATOM    636  O   GLU A  41      19.161 -37.391   6.727  1.00 65.41           O  
ATOM    637  CG  GLU A  41      18.305 -36.929   2.441  1.00 65.41           C  
ATOM    638  HG2 GLU A  41      17.333 -36.646   2.845  1.00 65.41           H  
ATOM    639  HG3 GLU A  41      18.719 -36.072   1.911  1.00 65.41           H  
ATOM    640  CD  GLU A  41      18.125 -38.099   1.457  1.00 65.41           C  
ATOM    641  OE1 GLU A  41      17.356 -37.910   0.491  1.00 65.41           O  
ATOM    642  OE2 GLU A  41      18.791 -39.150   1.629  1.00 65.41           O  
ATOM    643  N   LEU A  42      21.212 -36.682   6.176  1.00 69.07           N  
ATOM    644  H   LEU A  42      21.777 -36.207   5.486  1.00 69.07           H  
ATOM    645  CA  LEU A  42      21.845 -37.112   7.422  1.00 69.07           C  
ATOM    646  HA  LEU A  42      21.373 -38.039   7.747  1.00 69.07           H  
ATOM    647  C   LEU A  42      21.635 -36.116   8.581  1.00 69.07           C  
ATOM    648  CB  LEU A  42      23.338 -37.387   7.180  1.00 69.07           C  
ATOM    649  HB2 LEU A  42      23.757 -37.686   8.141  1.00 69.07           H  
ATOM    650  HB3 LEU A  42      23.819 -36.462   6.862  1.00 69.07           H  
ATOM    651  O   LEU A  42      22.177 -36.333   9.661  1.00 69.07           O  
ATOM    652  CG  LEU A  42      23.676 -38.510   6.193  1.00 69.07           C  
ATOM    653  HG  LEU A  42      23.135 -38.356   5.259  1.00 69.07           H  
ATOM    654  CD1 LEU A  42      25.175 -38.497   5.887  1.00 69.07           C  
ATOM    655 HD11 LEU A  42      25.435 -37.551   5.411  1.00 69.07           H  
ATOM    656 HD12 LEU A  42      25.742 -38.607   6.811  1.00 69.07           H  
ATOM    657 HD13 LEU A  42      25.415 -39.301   5.192  1.00 69.07           H  
ATOM    658  CD2 LEU A  42      23.325 -39.888   6.763  1.00 69.07           C  
ATOM    659 HD21 LEU A  42      23.824 -40.036   7.721  1.00 69.07           H  
ATOM    660 HD22 LEU A  42      22.247 -39.953   6.912  1.00 69.07           H  
ATOM    661 HD23 LEU A  42      23.628 -40.668   6.065  1.00 69.07           H  
ATOM    662  N   GLY A  43      20.879 -35.032   8.370  1.00 64.29           N  
ATOM    663  H   GLY A  43      20.431 -34.927   7.471  1.00 64.29           H  
ATOM    664  CA  GLY A  43      20.620 -34.009   9.385  1.00 64.29           C  
ATOM    665  HA2 GLY A  43      19.697 -33.491   9.127  1.00 64.29           H  
ATOM    666  HA3 GLY A  43      20.487 -34.482  10.358  1.00 64.29           H  
ATOM    667  C   GLY A  43      21.724 -32.959   9.510  1.00 64.29           C  
ATOM    668  O   GLY A  43      21.863 -32.351  10.568  1.00 64.29           O  
ATOM    669  N   PHE A  44      22.528 -32.738   8.462  1.00 69.90           N  
ATOM    670  H   PHE A  44      22.394 -33.266   7.611  1.00 69.90           H  
ATOM    671  CA  PHE A  44      23.492 -31.640   8.474  1.00 69.90           C  
ATOM    672  HA  PHE A  44      24.057 -31.698   9.404  1.00 69.90           H  
ATOM    673  C   PHE A  44      22.783 -30.291   8.451  1.00 69.90           C  
ATOM    674  CB  PHE A  44      24.494 -31.711   7.319  1.00 69.90           C  
ATOM    675  HB2 PHE A  44      24.819 -30.694   7.099  1.00 69.90           H  
ATOM    676  HB3 PHE A  44      24.006 -32.064   6.410  1.00 69.90           H  
ATOM    677  O   PHE A  44      22.207 -29.883   7.442  1.00 69.90           O  
ATOM    678  CG  PHE A  44      25.729 -32.523   7.630  1.00 69.90           C  
ATOM    679  CD1 PHE A  44      26.977 -31.882   7.620  1.00 69.90           C  
ATOM    680  HD1 PHE A  44      27.036 -30.838   7.348  1.00 69.90           H  
ATOM    681  CD2 PHE A  44      25.648 -33.884   7.968  1.00 69.90           C  
ATOM    682  HD2 PHE A  44      24.693 -34.388   7.969  1.00 69.90           H  
ATOM    683  CE1 PHE A  44      28.134 -32.571   8.000  1.00 69.90           C  
ATOM    684  HE1 PHE A  44      29.075 -32.042   8.016  1.00 69.90           H  
ATOM    685  CE2 PHE A  44      26.814 -34.571   8.345  1.00 69.90           C  
ATOM    686  HE2 PHE A  44      26.766 -35.613   8.623  1.00 69.90           H  
ATOM    687  CZ  PHE A  44      28.051 -33.912   8.392  1.00 69.90           C  
ATOM    688  HZ  PHE A  44      28.933 -34.432   8.736  1.00 69.90           H  
ATOM    689  N   ASP A  45      22.921 -29.579   9.558  1.00 51.73           N  
ATOM    690  H   ASP A  45      23.326 -30.025  10.369  1.00 51.73           H  
ATOM    691  CA  ASP A  45      22.768 -28.138   9.617  1.00 51.73           C  
ATOM    692  HA  ASP A  45      22.036 -27.827   8.872  1.00 51.73           H  
ATOM    693  C   ASP A  45      24.100 -27.431   9.279  1.00 51.73           C  
ATOM    694  CB  ASP A  45      22.197 -27.767  10.999  1.00 51.73           C  
ATOM    695  HB2 ASP A  45      21.250 -28.289  11.134  1.00 51.73           H  
ATOM    696  HB3 ASP A  45      21.984 -26.698  11.013  1.00 51.73           H  
ATOM    697  O   ASP A  45      25.136 -28.054   9.007  1.00 51.73           O  
ATOM    698  CG  ASP A  45      23.118 -28.093  12.185  1.00 51.73           C  
ATOM    699  OD1 ASP A  45      24.347 -28.226  11.976  1.00 51.73           O  
ATOM    700  OD2 ASP A  45      22.617 -28.129  13.324  1.00 51.73           O  
ATOM    701  N   SER A  46      24.093 -26.097   9.306  1.00 50.85           N  
ATOM    702  H   SER A  46      23.216 -25.615   9.446  1.00 50.85           H  
ATOM    703  CA  SER A  46      25.282 -25.285   9.025  1.00 50.85           C  
ATOM    704  HA  SER A  46      25.632 -25.524   8.020  1.00 50.85           H  
ATOM    705  C   SER A  46      26.439 -25.549  10.001  1.00 50.85           C  
ATOM    706  CB  SER A  46      24.913 -23.796   9.058  1.00 50.85           C  
ATOM    707  HB2 SER A  46      25.767 -23.208   8.721  1.00 50.85           H  
ATOM    708  HB3 SER A  46      24.658 -23.505  10.076  1.00 50.85           H  
ATOM    709  O   SER A  46      27.606 -25.451   9.615  1.00 50.85           O  
ATOM    710  OG  SER A  46      23.807 -23.552   8.211  1.00 50.85           O  
ATOM    711  HG  SER A  46      23.667 -22.607   8.119  1.00 50.85           H  
ATOM    712  N   LEU A  47      26.157 -25.911  11.260  1.00 55.46           N  
ATOM    713  H   LEU A  47      25.208 -26.173  11.484  1.00 55.46           H  
ATOM    714  CA  LEU A  47      27.196 -26.189  12.256  1.00 55.46           C  
ATOM    715  HA  LEU A  47      27.954 -25.410  12.181  1.00 55.46           H  
ATOM    716  C   LEU A  47      27.875 -27.531  11.976  1.00 55.46           C  
ATOM    717  CB  LEU A  47      26.580 -26.159  13.666  1.00 55.46           C  
ATOM    718  HB2 LEU A  47      26.097 -25.195  13.823  1.00 55.46           H  
ATOM    719  HB3 LEU A  47      25.810 -26.928  13.729  1.00 55.46           H  
ATOM    720  O   LEU A  47      29.106 -27.627  12.034  1.00 55.46           O  
ATOM    721  CG  LEU A  47      27.605 -26.399  14.792  1.00 55.46           C  
ATOM    722  HG  LEU A  47      28.128 -27.342  14.627  1.00 55.46           H  
ATOM    723  CD1 LEU A  47      28.643 -25.274  14.877  1.00 55.46           C  
ATOM    724 HD11 LEU A  47      28.135 -24.315  14.984  1.00 55.46           H  
ATOM    725 HD12 LEU A  47      29.293 -25.433  15.737  1.00 55.46           H  
ATOM    726 HD13 LEU A  47      29.252 -25.260  13.974  1.00 55.46           H  
ATOM    727  CD2 LEU A  47      26.898 -26.500  16.141  1.00 55.46           C  
ATOM    728 HD21 LEU A  47      26.369 -25.571  16.353  1.00 55.46           H  
ATOM    729 HD22 LEU A  47      26.169 -27.310  16.106  1.00 55.46           H  
ATOM    730 HD23 LEU A  47      27.617 -26.702  16.935  1.00 55.46           H  
ATOM    731  N   ALA A  48      27.086 -28.551  11.645  1.00 70.31           N  
ATOM    732  H   ALA A  48      26.085 -28.411  11.659  1.00 70.31           H  
ATOM    733  CA  ALA A  48      27.578 -29.841  11.199  1.00 70.31           C  
ATOM    734  HA  ALA A  48      28.200 -30.263  11.988  1.00 70.31           H  
ATOM    735  C   ALA A  48      28.441 -29.675   9.942  1.00 70.31           C  
ATOM    736  CB  ALA A  48      26.380 -30.767  10.967  1.00 70.31           C  
ATOM    737  HB1 ALA A  48      25.808 -30.873  11.889  1.00 70.31           H  
ATOM    738  HB2 ALA A  48      26.719 -31.750  10.640  1.00 70.31           H  
ATOM    739  HB3 ALA A  48      25.730 -30.342  10.202  1.00 70.31           H  
ATOM    740  O   ALA A  48      29.548 -30.218   9.876  1.00 70.31           O  
ATOM    741  N   ALA A  49      28.006 -28.844   8.989  1.00 69.16           N  
ATOM    742  H   ALA A  49      27.080 -28.450   9.080  1.00 69.16           H  
ATOM    743  CA  ALA A  49      28.765 -28.579   7.773  1.00 69.16           C  
ATOM    744  HA  ALA A  49      28.934 -29.541   7.288  1.00 69.16           H  
ATOM    745  C   ALA A  49      30.152 -27.976   8.060  1.00 69.16           C  
ATOM    746  CB  ALA A  49      27.922 -27.705   6.838  1.00 69.16           C  
ATOM    747  HB1 ALA A  49      28.462 -27.532   5.907  1.00 69.16           H  
ATOM    748  HB2 ALA A  49      26.976 -28.199   6.615  1.00 69.16           H  
ATOM    749  HB3 ALA A  49      27.713 -26.742   7.304  1.00 69.16           H  
ATOM    750  O   ALA A  49      31.175 -28.506   7.613  1.00 69.16           O  
ATOM    751  N   VAL A  50      30.210 -26.928   8.889  1.00 66.77           N  
ATOM    752  H   VAL A  50      29.338 -26.526   9.202  1.00 66.77           H  
ATOM    753  CA  VAL A  50      31.474 -26.284   9.284  1.00 66.77           C  
ATOM    754  HA  VAL A  50      32.023 -26.020   8.379  1.00 66.77           H  
ATOM    755  C   VAL A  50      32.367 -27.232  10.087  1.00 66.77           C  
ATOM    756  CB  VAL A  50      31.194 -24.988  10.070  1.00 66.77           C  
ATOM    757  HB  VAL A  50      30.486 -25.198  10.872  1.00 66.77           H  
ATOM    758  O   VAL A  50      33.579 -27.286   9.855  1.00 66.77           O  
ATOM    759  CG1 VAL A  50      32.464 -24.390  10.695  1.00 66.77           C  
ATOM    760 HG11 VAL A  50      33.225 -24.259   9.926  1.00 66.77           H  
ATOM    761 HG12 VAL A  50      32.840 -25.043  11.482  1.00 66.77           H  
ATOM    762 HG13 VAL A  50      32.231 -23.423  11.141  1.00 66.77           H  
ATOM    763  CG2 VAL A  50      30.599 -23.921   9.145  1.00 66.77           C  
ATOM    764 HG21 VAL A  50      29.688 -24.288   8.673  1.00 66.77           H  
ATOM    765 HG22 VAL A  50      31.308 -23.656   8.360  1.00 66.77           H  
ATOM    766 HG23 VAL A  50      30.346 -23.028   9.717  1.00 66.77           H  
ATOM    767  N   ARG A  51      31.800 -28.009  11.020  1.00 71.34           N  
ATOM    768  H   ARG A  51      30.803 -27.934  11.163  1.00 71.34           H  
ATOM    769  CA  ARG A  51      32.569 -28.990  11.803  1.00 71.34           C  
ATOM    770  HA  ARG A  51      33.415 -28.488  12.273  1.00 71.34           H  
ATOM    771  C   ARG A  51      33.174 -30.073  10.922  1.00 71.34           C  
ATOM    772  CB  ARG A  51      31.701 -29.640  12.886  1.00 71.34           C  
ATOM    773  HB2 ARG A  51      32.160 -30.592  13.153  1.00 71.34           H  
ATOM    774  HB3 ARG A  51      30.701 -29.837  12.500  1.00 71.34           H  
ATOM    775  O   ARG A  51      34.343 -30.403  11.118  1.00 71.34           O  
ATOM    776  CG  ARG A  51      31.631 -28.811  14.169  1.00 71.34           C  
ATOM    777  HG2 ARG A  51      31.146 -27.855  13.971  1.00 71.34           H  
ATOM    778  HG3 ARG A  51      32.641 -28.638  14.540  1.00 71.34           H  
ATOM    779  CD  ARG A  51      30.830 -29.593  15.215  1.00 71.34           C  
ATOM    780  HD2 ARG A  51      31.213 -30.612  15.267  1.00 71.34           H  
ATOM    781  HD3 ARG A  51      29.788 -29.629  14.898  1.00 71.34           H  
ATOM    782  NE  ARG A  51      30.926 -28.978  16.551  1.00 71.34           N  
ATOM    783  HE  ARG A  51      31.408 -28.093  16.618  1.00 71.34           H  
ATOM    784  NH1 ARG A  51      29.663 -30.548  17.659  1.00 71.34           N  
ATOM    785 HH11 ARG A  51      29.197 -30.873  18.494  1.00 71.34           H  
ATOM    786 HH12 ARG A  51      29.467 -31.016  16.786  1.00 71.34           H  
ATOM    787  NH2 ARG A  51      30.526 -28.827  18.788  1.00 71.34           N  
ATOM    788 HH21 ARG A  51      31.017 -27.946  18.826  1.00 71.34           H  
ATOM    789 HH22 ARG A  51      30.054 -29.175  19.611  1.00 71.34           H  
ATOM    790  CZ  ARG A  51      30.375 -29.454  17.655  1.00 71.34           C  
ATOM    791  N   LEU A  52      32.422 -30.592   9.952  1.00 80.23           N  
ATOM    792  H   LEU A  52      31.464 -30.285   9.859  1.00 80.23           H  
ATOM    793  CA  LEU A  52      32.935 -31.593   9.020  1.00 80.23           C  
ATOM    794  HA  LEU A  52      33.324 -32.430   9.600  1.00 80.23           H  
ATOM    795  C   LEU A  52      34.101 -31.028   8.215  1.00 80.23           C  
ATOM    796  CB  LEU A  52      31.799 -32.102   8.121  1.00 80.23           C  
ATOM    797  HB2 LEU A  52      31.337 -31.255   7.614  1.00 80.23           H  
ATOM    798  HB3 LEU A  52      31.052 -32.575   8.758  1.00 80.23           H  
ATOM    799  O   LEU A  52      35.176 -31.624   8.214  1.00 80.23           O  
ATOM    800  CG  LEU A  52      32.257 -33.118   7.058  1.00 80.23           C  
ATOM    801  HG  LEU A  52      32.985 -32.653   6.393  1.00 80.23           H  
ATOM    802  CD1 LEU A  52      32.887 -34.356   7.700  1.00 80.23           C  
ATOM    803 HD11 LEU A  52      33.851 -34.090   8.132  1.00 80.23           H  
ATOM    804 HD12 LEU A  52      33.053 -35.126   6.946  1.00 80.23           H  
ATOM    805 HD13 LEU A  52      32.229 -34.739   8.480  1.00 80.23           H  
ATOM    806  CD2 LEU A  52      31.077 -33.577   6.210  1.00 80.23           C  
ATOM    807 HD21 LEU A  52      30.343 -34.104   6.820  1.00 80.23           H  
ATOM    808 HD22 LEU A  52      31.433 -34.232   5.414  1.00 80.23           H  
ATOM    809 HD23 LEU A  52      30.593 -32.716   5.749  1.00 80.23           H  
ATOM    810  N   ARG A  53      33.934 -29.845   7.615  1.00 75.69           N  
ATOM    811  H   ARG A  53      33.023 -29.410   7.652  1.00 75.69           H  
ATOM    812  CA  ARG A  53      35.018 -29.160   6.898  1.00 75.69           C  
ATOM    813  HA  ARG A  53      35.320 -29.762   6.041  1.00 75.69           H  
ATOM    814  C   ARG A  53      36.259 -28.982   7.780  1.00 75.69           C  
ATOM    815  CB  ARG A  53      34.491 -27.811   6.393  1.00 75.69           C  
ATOM    816  HB2 ARG A  53      34.186 -27.219   7.256  1.00 75.69           H  
ATOM    817  HB3 ARG A  53      33.604 -27.972   5.779  1.00 75.69           H  
ATOM    818  O   ARG A  53      37.364 -29.288   7.348  1.00 75.69           O  
ATOM    819  CG  ARG A  53      35.531 -27.042   5.557  1.00 75.69           C  
ATOM    820  HG2 ARG A  53      35.476 -27.385   4.523  1.00 75.69           H  
ATOM    821  HG3 ARG A  53      36.546 -27.214   5.915  1.00 75.69           H  
ATOM    822  CD  ARG A  53      35.267 -25.537   5.603  1.00 75.69           C  
ATOM    823  HD2 ARG A  53      35.936 -25.050   4.893  1.00 75.69           H  
ATOM    824  HD3 ARG A  53      34.239 -25.361   5.286  1.00 75.69           H  
ATOM    825  NE  ARG A  53      35.486 -24.975   6.954  1.00 75.69           N  
ATOM    826  HE  ARG A  53      35.782 -25.605   7.686  1.00 75.69           H  
ATOM    827  NH1 ARG A  53      34.900 -22.808   6.467  1.00 75.69           N  
ATOM    828 HH11 ARG A  53      34.873 -23.044   5.486  1.00 75.69           H  
ATOM    829 HH12 ARG A  53      34.719 -21.855   6.747  1.00 75.69           H  
ATOM    830  NH2 ARG A  53      35.447 -23.374   8.550  1.00 75.69           N  
ATOM    831 HH21 ARG A  53      35.820 -24.065   9.186  1.00 75.69           H  
ATOM    832 HH22 ARG A  53      35.306 -22.411   8.820  1.00 75.69           H  
ATOM    833  CZ  ARG A  53      35.269 -23.726   7.313  1.00 75.69           C  
ATOM    834  N   ASN A  54      36.097 -28.534   9.027  1.00 73.49           N  
ATOM    835  H   ASN A  54      35.164 -28.285   9.321  1.00 73.49           H  
ATOM    836  CA  ASN A  54      37.224 -28.315   9.941  1.00 73.49           C  
ATOM    837  HA  ASN A  54      37.959 -27.681   9.446  1.00 73.49           H  
ATOM    838  C   ASN A  54      37.950 -29.617  10.312  1.00 73.49           C  
ATOM    839  CB  ASN A  54      36.726 -27.596  11.205  1.00 73.49           C  
ATOM    840  HB2 ASN A  54      35.878 -28.141  11.621  1.00 73.49           H  
ATOM    841  HB3 ASN A  54      37.525 -27.591  11.946  1.00 73.49           H  
ATOM    842  O   ASN A  54      39.181 -29.641  10.346  1.00 73.49           O  
ATOM    843  CG  ASN A  54      36.318 -26.154  10.970  1.00 73.49           C  
ATOM    844  ND2 ASN A  54      35.727 -25.530  11.962  1.00 73.49           N  
ATOM    845 HD21 ASN A  54      35.439 -24.574  11.811  1.00 73.49           H  
ATOM    846 HD22 ASN A  54      35.538 -26.017  12.826  1.00 73.49           H  
ATOM    847  OD1 ASN A  54      36.538 -25.556   9.925  1.00 73.49           O  
ATOM    848  N   LEU A  55      37.209 -30.702  10.558  1.00 81.63           N  
ATOM    849  H   LEU A  55      36.203 -30.623  10.524  1.00 81.63           H  
ATOM    850  CA  LEU A  55      37.801 -32.020  10.800  1.00 81.63           C  
ATOM    851  HA  LEU A  55      38.516 -31.945  11.620  1.00 81.63           H  
ATOM    852  C   LEU A  55      38.587 -32.512   9.583  1.00 81.63           C  
ATOM    853  CB  LEU A  55      36.695 -33.023  11.164  1.00 81.63           C  
ATOM    854  HB2 LEU A  55      35.855 -32.878  10.486  1.00 81.63           H  
ATOM    855  HB3 LEU A  55      37.067 -34.036  11.010  1.00 81.63           H  
ATOM    856  O   LEU A  55      39.675 -33.065   9.736  1.00 81.63           O  
ATOM    857  CG  LEU A  55      36.215 -32.904  12.619  1.00 81.63           C  
ATOM    858  HG  LEU A  55      36.007 -31.861  12.860  1.00 81.63           H  
ATOM    859  CD1 LEU A  55      34.929 -33.703  12.776  1.00 81.63           C  
ATOM    860 HD11 LEU A  55      34.540 -33.598  13.789  1.00 81.63           H  
ATOM    861 HD12 LEU A  55      35.097 -34.757  12.555  1.00 81.63           H  
ATOM    862 HD13 LEU A  55      34.206 -33.291  12.072  1.00 81.63           H  
ATOM    863  CD2 LEU A  55      37.239 -33.456  13.613  1.00 81.63           C  
ATOM    864 HD21 LEU A  55      37.467 -34.496  13.381  1.00 81.63           H  
ATOM    865 HD22 LEU A  55      38.156 -32.867  13.577  1.00 81.63           H  
ATOM    866 HD23 LEU A  55      36.834 -33.398  14.623  1.00 81.63           H  
ATOM    867  N   LEU A  56      38.073 -32.274   8.378  1.00 82.58           N  
ATOM    868  H   LEU A  56      37.164 -31.838   8.318  1.00 82.58           H  
ATOM    869  CA  LEU A  56      38.739 -32.671   7.142  1.00 82.58           C  
ATOM    870  HA  LEU A  56      39.109 -33.690   7.260  1.00 82.58           H  
ATOM    871  C   LEU A  56      39.970 -31.817   6.831  1.00 82.58           C  
ATOM    872  CB  LEU A  56      37.723 -32.646   5.999  1.00 82.58           C  
ATOM    873  HB2 LEU A  56      38.250 -32.831   5.063  1.00 82.58           H  
ATOM    874  HB3 LEU A  56      37.273 -31.654   5.951  1.00 82.58           H  
ATOM    875  O   LEU A  56      40.982 -32.377   6.411  1.00 82.58           O  
ATOM    876  CG  LEU A  56      36.612 -33.694   6.141  1.00 82.58           C  
ATOM    877  HG  LEU A  56      36.093 -33.585   7.094  1.00 82.58           H  
ATOM    878  CD1 LEU A  56      35.609 -33.475   5.019  1.00 82.58           C  
ATOM    879 HD11 LEU A  56      34.814 -34.218   5.080  1.00 82.58           H  
ATOM    880 HD12 LEU A  56      36.119 -33.546   4.058  1.00 82.58           H  
ATOM    881 HD13 LEU A  56      35.167 -32.483   5.117  1.00 82.58           H  
ATOM    882  CD2 LEU A  56      37.148 -35.121   6.079  1.00 82.58           C  
ATOM    883 HD21 LEU A  56      37.745 -35.340   6.964  1.00 82.58           H  
ATOM    884 HD22 LEU A  56      36.302 -35.808   6.076  1.00 82.58           H  
ATOM    885 HD23 LEU A  56      37.750 -35.268   5.182  1.00 82.58           H  
ATOM    886  N   ASN A  57      39.941 -30.511   7.114  1.00 78.03           N  
ATOM    887  H   ASN A  57      39.053 -30.096   7.358  1.00 78.03           H  
ATOM    888  CA  ASN A  57      41.127 -29.649   7.053  1.00 78.03           C  
ATOM    889  HA  ASN A  57      41.518 -29.635   6.036  1.00 78.03           H  
ATOM    890  C   ASN A  57      42.236 -30.192   7.963  1.00 78.03           C  
ATOM    891  CB  ASN A  57      40.766 -28.211   7.480  1.00 78.03           C  
ATOM    892  HB2 ASN A  57      40.184 -28.229   8.401  1.00 78.03           H  
ATOM    893  HB3 ASN A  57      41.691 -27.666   7.669  1.00 78.03           H  
ATOM    894  O   ASN A  57      43.371 -30.371   7.530  1.00 78.03           O  
ATOM    895  CG  ASN A  57      40.013 -27.419   6.431  1.00 78.03           C  
ATOM    896  ND2 ASN A  57      39.454 -26.282   6.772  1.00 78.03           N  
ATOM    897 HD21 ASN A  57      39.543 -25.920   7.711  1.00 78.03           H  
ATOM    898 HD22 ASN A  57      38.989 -25.786   6.025  1.00 78.03           H  
ATOM    899  OD1 ASN A  57      39.918 -27.775   5.281  1.00 78.03           O  
ATOM    900  N   ALA A  58      41.905 -30.514   9.218  1.00 79.89           N  
ATOM    901  H   ALA A  58      40.956 -30.360   9.525  1.00 79.89           H  
ATOM    902  CA  ALA A  58      42.880 -31.021  10.182  1.00 79.89           C  
ATOM    903  HA  ALA A  58      43.718 -30.325  10.230  1.00 79.89           H  
ATOM    904  C   ALA A  58      43.450 -32.391   9.781  1.00 79.89           C  
ATOM    905  CB  ALA A  58      42.210 -31.077  11.558  1.00 79.89           C  
ATOM    906  HB1 ALA A  58      41.363 -31.763  11.536  1.00 79.89           H  
ATOM    907  HB2 ALA A  58      41.857 -30.084  11.837  1.00 79.89           H  
ATOM    908  HB3 ALA A  58      42.930 -31.420  12.301  1.00 79.89           H  
ATOM    909  O   ALA A  58      44.639 -32.647   9.960  1.00 79.89           O  
ATOM    910  N   ALA A  59      42.612 -33.273   9.232  1.00 83.49           N  
ATOM    911  H   ALA A  59      41.635 -33.030   9.154  1.00 83.49           H  
ATOM    912  CA  ALA A  59      43.027 -34.620   8.862  1.00 83.49           C  
ATOM    913  HA  ALA A  59      43.674 -35.015   9.645  1.00 83.49           H  
ATOM    914  C   ALA A  59      43.824 -34.681   7.550  1.00 83.49           C  
ATOM    915  CB  ALA A  59      41.776 -35.492   8.794  1.00 83.49           C  
ATOM    916  HB1 ALA A  59      41.091 -35.101   8.042  1.00 83.49           H  
ATOM    917  HB2 ALA A  59      41.276 -35.498   9.763  1.00 83.49           H  
ATOM    918  HB3 ALA A  59      42.070 -36.509   8.535  1.00 83.49           H  
ATOM    919  O   ALA A  59      44.651 -35.579   7.383  1.00 83.49           O  
ATOM    920  N   THR A  60      43.580 -33.757   6.617  1.00 79.26           N  
ATOM    921  H   THR A  60      42.861 -33.070   6.791  1.00 79.26           H  
ATOM    922  CA  THR A  60      44.240 -33.756   5.301  1.00 79.26           C  
ATOM    923  HA  THR A  60      44.727 -34.719   5.146  1.00 79.26           H  
ATOM    924  C   THR A  60      45.356 -32.723   5.169  1.00 79.26           C  
ATOM    925  CB  THR A  60      43.230 -33.601   4.157  1.00 79.26           C  
ATOM    926  HB  THR A  60      43.774 -33.665   3.215  1.00 79.26           H  
ATOM    927  O   THR A  60      46.212 -32.885   4.306  1.00 79.26           O  
ATOM    928  CG2 THR A  60      42.167 -34.697   4.175  1.00 79.26           C  
ATOM    929 HG21 THR A  60      41.441 -34.514   4.967  1.00 79.26           H  
ATOM    930 HG22 THR A  60      41.659 -34.703   3.210  1.00 79.26           H  
ATOM    931 HG23 THR A  60      42.633 -35.671   4.327  1.00 79.26           H  
ATOM    932  OG1 THR A  60      42.565 -32.365   4.235  1.00 79.26           O  
ATOM    933  HG1 THR A  60      41.895 -32.422   4.920  1.00 79.26           H  
ATOM    934  N   GLY A  61      45.384 -31.696   6.023  1.00 73.62           N  
ATOM    935  H   GLY A  61      44.635 -31.603   6.695  1.00 73.62           H  
ATOM    936  CA  GLY A  61      46.278 -30.543   5.886  1.00 73.62           C  
ATOM    937  HA2 GLY A  61      46.287 -29.991   6.826  1.00 73.62           H  
ATOM    938  HA3 GLY A  61      47.289 -30.887   5.670  1.00 73.62           H  
ATOM    939  C   GLY A  61      45.860 -29.569   4.777  1.00 73.62           C  
ATOM    940  O   GLY A  61      46.568 -28.598   4.529  1.00 73.62           O  
ATOM    941  N   LEU A  62      44.723 -29.816   4.120  1.00 73.79           N  
ATOM    942  H   LEU A  62      44.165 -30.609   4.402  1.00 73.79           H  
ATOM    943  CA  LEU A  62      44.189 -28.974   3.053  1.00 73.79           C  
ATOM    944  HA  LEU A  62      45.019 -28.569   2.474  1.00 73.79           H  
ATOM    945  C   LEU A  62      43.400 -27.783   3.620  1.00 73.79           C  
ATOM    946  CB  LEU A  62      43.312 -29.829   2.121  1.00 73.79           C  
ATOM    947  HB2 LEU A  62      42.902 -29.186   1.342  1.00 73.79           H  
ATOM    948  HB3 LEU A  62      42.472 -30.210   2.701  1.00 73.79           H  
ATOM    949  O   LEU A  62      42.904 -27.820   4.748  1.00 73.79           O  
ATOM    950  CG  LEU A  62      44.034 -31.010   1.442  1.00 73.79           C  
ATOM    951  HG  LEU A  62      44.509 -31.643   2.191  1.00 73.79           H  
ATOM    952  CD1 LEU A  62      42.991 -31.851   0.712  1.00 73.79           C  
ATOM    953 HD11 LEU A  62      42.394 -31.212   0.061  1.00 73.79           H  
ATOM    954 HD12 LEU A  62      42.336 -32.327   1.442  1.00 73.79           H  
ATOM    955 HD13 LEU A  62      43.473 -32.620   0.109  1.00 73.79           H  
ATOM    956  CD2 LEU A  62      45.109 -30.535   0.465  1.00 73.79           C  
ATOM    957 HD21 LEU A  62      45.504 -31.379  -0.101  1.00 73.79           H  
ATOM    958 HD22 LEU A  62      45.932 -30.072   1.008  1.00 73.79           H  
ATOM    959 HD23 LEU A  62      44.693 -29.809  -0.234  1.00 73.79           H  
ATOM    960  N   ARG A  63      43.243 -26.734   2.805  1.00 69.72           N  
ATOM    961  H   ARG A  63      43.660 -26.797   1.888  1.00 69.72           H  
ATOM    962  CA  ARG A  63      42.281 -25.642   3.032  1.00 69.72           C  
ATOM    963  HA  ARG A  63      41.941 -25.655   4.067  1.00 69.72           H  
ATOM    964  C   ARG A  63      41.049 -25.874   2.162  1.00 69.72           C  
ATOM    965  CB  ARG A  63      42.920 -24.276   2.724  1.00 69.72           C  
ATOM    966  HB2 ARG A  63      43.708 -24.387   1.979  1.00 69.72           H  
ATOM    967  HB3 ARG A  63      42.157 -23.622   2.300  1.00 69.72           H  
ATOM    968  O   ARG A  63      41.059 -25.552   0.982  1.00 69.72           O  
ATOM    969  CG  ARG A  63      43.466 -23.580   3.973  1.00 69.72           C  
ATOM    970  HG2 ARG A  63      42.664 -23.480   4.705  1.00 69.72           H  
ATOM    971  HG3 ARG A  63      44.279 -24.166   4.400  1.00 69.72           H  
ATOM    972  CD  ARG A  63      43.973 -22.187   3.582  1.00 69.72           C  
ATOM    973  HD2 ARG A  63      43.197 -21.682   3.006  1.00 69.72           H  
ATOM    974  HD3 ARG A  63      44.852 -22.303   2.948  1.00 69.72           H  
ATOM    975  NE  ARG A  63      44.303 -21.363   4.760  1.00 69.72           N  
ATOM    976  HE  ARG A  63      44.150 -21.780   5.667  1.00 69.72           H  
ATOM    977  NH1 ARG A  63      44.953 -19.490   3.602  1.00 69.72           N  
ATOM    978 HH11 ARG A  63      44.765 -19.971   2.734  1.00 69.72           H  
ATOM    979 HH12 ARG A  63      45.183 -18.506   3.580  1.00 69.72           H  
ATOM    980  NH2 ARG A  63      44.901 -19.439   5.830  1.00 69.72           N  
ATOM    981 HH21 ARG A  63      45.155 -18.463   5.779  1.00 69.72           H  
ATOM    982 HH22 ARG A  63      44.670 -19.854   6.722  1.00 69.72           H  
ATOM    983  CZ  ARG A  63      44.719 -20.108   4.725  1.00 69.72           C  
ATOM    984  N   LEU A  64      40.004 -26.444   2.750  1.00 71.45           N  
ATOM    985  H   LEU A  64      40.101 -26.760   3.704  1.00 71.45           H  
ATOM    986  CA  LEU A  64      38.770 -26.792   2.047  1.00 71.45           C  
ATOM    987  HA  LEU A  64      39.042 -27.028   1.019  1.00 71.45           H  
ATOM    988  C   LEU A  64      37.763 -25.622   2.035  1.00 71.45           C  
ATOM    989  CB  LEU A  64      38.158 -28.049   2.683  1.00 71.45           C  
ATOM    990  HB2 LEU A  64      37.831 -27.790   3.690  1.00 71.45           H  
ATOM    991  HB3 LEU A  64      37.274 -28.339   2.115  1.00 71.45           H  
ATOM    992  O   LEU A  64      37.722 -24.864   3.013  1.00 71.45           O  
ATOM    993  CG  LEU A  64      39.120 -29.250   2.765  1.00 71.45           C  
ATOM    994  HG  LEU A  64      40.068 -28.961   3.219  1.00 71.45           H  
ATOM    995  CD1 LEU A  64      38.502 -30.339   3.636  1.00 71.45           C  
ATOM    996 HD11 LEU A  64      38.254 -29.916   4.609  1.00 71.45           H  
ATOM    997 HD12 LEU A  64      39.239 -31.128   3.777  1.00 71.45           H  
ATOM    998 HD13 LEU A  64      37.603 -30.736   3.164  1.00 71.45           H  
ATOM    999  CD2 LEU A  64      39.473 -29.828   1.405  1.00 71.45           C  
ATOM   1000 HD21 LEU A  64      40.280 -30.550   1.533  1.00 71.45           H  
ATOM   1001 HD22 LEU A  64      39.852 -29.048   0.746  1.00 71.45           H  
ATOM   1002 HD23 LEU A  64      38.602 -30.314   0.967  1.00 71.45           H  
ATOM   1003  N   PRO A  65      36.916 -25.507   0.993  1.00 62.27           N  
ATOM   1004  CA  PRO A  65      35.891 -24.462   0.881  1.00 62.27           C  
ATOM   1005  HA  PRO A  65      36.389 -23.495   0.816  1.00 62.27           H  
ATOM   1006  C   PRO A  65      34.902 -24.446   2.058  1.00 62.27           C  
ATOM   1007  CB  PRO A  65      35.159 -24.732  -0.441  1.00 62.27           C  
ATOM   1008  HB2 PRO A  65      34.881 -23.806  -0.946  1.00 62.27           H  
ATOM   1009  HB3 PRO A  65      34.271 -25.339  -0.265  1.00 62.27           H  
ATOM   1010  O   PRO A  65      34.578 -25.489   2.630  1.00 62.27           O  
ATOM   1011  CG  PRO A  65      36.157 -25.542  -1.263  1.00 62.27           C  
ATOM   1012  HG2 PRO A  65      35.657 -26.194  -1.980  1.00 62.27           H  
ATOM   1013  HG3 PRO A  65      36.843 -24.866  -1.773  1.00 62.27           H  
ATOM   1014  CD  PRO A  65      36.913 -26.337  -0.207  1.00 62.27           C  
ATOM   1015  HD2 PRO A  65      36.387 -27.270  -0.004  1.00 62.27           H  
ATOM   1016  HD3 PRO A  65      37.918 -26.536  -0.580  1.00 62.27           H  
ATOM   1017  N   SER A  66      34.379 -23.271   2.421  1.00 53.39           N  
ATOM   1018  H   SER A  66      34.610 -22.447   1.885  1.00 53.39           H  
ATOM   1019  CA  SER A  66      33.288 -23.092   3.403  1.00 53.39           C  
ATOM   1020  HA  SER A  66      33.606 -23.458   4.379  1.00 53.39           H  
ATOM   1021  C   SER A  66      32.040 -23.890   3.044  1.00 53.39           C  
ATOM   1022  CB  SER A  66      32.895 -21.601   3.530  1.00 53.39           C  
ATOM   1023  HB2 SER A  66      33.341 -21.189   4.435  1.00 53.39           H  
ATOM   1024  HB3 SER A  66      31.812 -21.495   3.603  1.00 53.39           H  
ATOM   1025  O   SER A  66      31.434 -24.511   3.917  1.00 53.39           O  
ATOM   1026  OG  SER A  66      33.376 -20.862   2.425  1.00 53.39           O  
ATOM   1027  HG  SER A  66      32.706 -20.323   1.998  1.00 53.39           H  
ATOM   1028  N   THR A  67      31.709 -23.918   1.760  1.00 54.53           N  
ATOM   1029  H   THR A  67      32.232 -23.346   1.112  1.00 54.53           H  
ATOM   1030  CA  THR A  67      30.538 -24.567   1.169  1.00 54.53           C  
ATOM   1031  HA  THR A  67      29.715 -24.522   1.882  1.00 54.53           H  
ATOM   1032  C   THR A  67      30.755 -26.040   0.835  1.00 54.53           C  
ATOM   1033  CB  THR A  67      30.114 -23.791  -0.088  1.00 54.53           C  
ATOM   1034  HB  THR A  67      29.359 -24.339  -0.651  1.00 54.53           H  
ATOM   1035  O   THR A  67      29.877 -26.644   0.230  1.00 54.53           O  
ATOM   1036  CG2 THR A  67      29.550 -22.420   0.296  1.00 54.53           C  
ATOM   1037 HG21 THR A  67      30.310 -21.802   0.774  1.00 54.53           H  
ATOM   1038 HG22 THR A  67      28.693 -22.533   0.959  1.00 54.53           H  
ATOM   1039 HG23 THR A  67      29.225 -21.906  -0.608  1.00 54.53           H  
ATOM   1040  OG1 THR A  67      31.264 -23.590  -0.875  1.00 54.53           O  
ATOM   1041  HG1 THR A  67      31.328 -24.311  -1.506  1.00 54.53           H  
ATOM   1042  N   LEU A  68      31.853 -26.663   1.294  1.00 66.66           N  
ATOM   1043  H   LEU A  68      32.536 -26.087   1.765  1.00 66.66           H  
ATOM   1044  CA  LEU A  68      32.248 -28.042   0.957  1.00 66.66           C  
ATOM   1045  HA  LEU A  68      32.669 -28.033  -0.048  1.00 66.66           H  
ATOM   1046  C   LEU A  68      31.081 -29.048   0.960  1.00 66.66           C  
ATOM   1047  CB  LEU A  68      33.320 -28.492   1.975  1.00 66.66           C  
ATOM   1048  HB2 LEU A  68      32.889 -28.424   2.974  1.00 66.66           H  
ATOM   1049  HB3 LEU A  68      34.164 -27.804   1.925  1.00 66.66           H  
ATOM   1050  O   LEU A  68      30.998 -29.907   0.091  1.00 66.66           O  
ATOM   1051  CG  LEU A  68      33.866 -29.917   1.765  1.00 66.66           C  
ATOM   1052  HG  LEU A  68      33.050 -30.618   1.586  1.00 66.66           H  
ATOM   1053  CD1 LEU A  68      34.842 -29.969   0.590  1.00 66.66           C  
ATOM   1054 HD11 LEU A  68      34.422 -29.441  -0.267  1.00 66.66           H  
ATOM   1055 HD12 LEU A  68      35.037 -31.004   0.308  1.00 66.66           H  
ATOM   1056 HD13 LEU A  68      35.781 -29.480   0.848  1.00 66.66           H  
ATOM   1057  CD2 LEU A  68      34.601 -30.386   3.022  1.00 66.66           C  
ATOM   1058 HD21 LEU A  68      35.388 -29.675   3.276  1.00 66.66           H  
ATOM   1059 HD22 LEU A  68      35.040 -31.367   2.844  1.00 66.66           H  
ATOM   1060 HD23 LEU A  68      33.893 -30.455   3.848  1.00 66.66           H  
ATOM   1061  N   VAL A  69      30.199 -28.960   1.956  1.00 73.90           N  
ATOM   1062  H   VAL A  69      30.305 -28.176   2.584  1.00 73.90           H  
ATOM   1063  CA  VAL A  69      29.071 -29.886   2.174  1.00 73.90           C  
ATOM   1064  HA  VAL A  69      29.405 -30.908   1.997  1.00 73.90           H  
ATOM   1065  C   VAL A  69      27.911 -29.635   1.211  1.00 73.90           C  
ATOM   1066  CB  VAL A  69      28.617 -29.752   3.640  1.00 73.90           C  
ATOM   1067  HB  VAL A  69      28.359 -28.709   3.823  1.00 73.90           H  
ATOM   1068  O   VAL A  69      27.150 -30.551   0.922  1.00 73.90           O  
ATOM   1069  CG1 VAL A  69      27.421 -30.599   4.081  1.00 73.90           C  
ATOM   1070 HG11 VAL A  69      27.744 -31.623   4.270  1.00 73.90           H  
ATOM   1071 HG12 VAL A  69      26.612 -30.571   3.351  1.00 73.90           H  
ATOM   1072 HG13 VAL A  69      27.030 -30.197   5.015  1.00 73.90           H  
ATOM   1073  CG2 VAL A  69      29.800 -30.136   4.545  1.00 73.90           C  
ATOM   1074 HG21 VAL A  69      30.315 -31.003   4.130  1.00 73.90           H  
ATOM   1075 HG22 VAL A  69      30.500 -29.305   4.624  1.00 73.90           H  
ATOM   1076 HG23 VAL A  69      29.451 -30.405   5.543  1.00 73.90           H  
ATOM   1077  N   PHE A  70      27.779 -28.416   0.703  1.00 61.05           N  
ATOM   1078  H   PHE A  70      28.496 -27.731   0.893  1.00 61.05           H  
ATOM   1079  CA  PHE A  70      26.813 -28.073  -0.332  1.00 61.05           C  
ATOM   1080  HA  PHE A  70      25.919 -28.685  -0.209  1.00 61.05           H  
ATOM   1081  C   PHE A  70      27.374 -28.390  -1.727  1.00 61.05           C  
ATOM   1082  CB  PHE A  70      26.406 -26.604  -0.157  1.00 61.05           C  
ATOM   1083  HB2 PHE A  70      25.674 -26.353  -0.925  1.00 61.05           H  
ATOM   1084  HB3 PHE A  70      27.276 -25.968  -0.321  1.00 61.05           H  
ATOM   1085  O   PHE A  70      26.655 -28.958  -2.546  1.00 61.05           O  
ATOM   1086  CG  PHE A  70      25.800 -26.300   1.205  1.00 61.05           C  
ATOM   1087  CD1 PHE A  70      24.531 -26.811   1.539  1.00 61.05           C  
ATOM   1088  HD1 PHE A  70      23.987 -27.403   0.819  1.00 61.05           H  
ATOM   1089  CD2 PHE A  70      26.501 -25.519   2.145  1.00 61.05           C  
ATOM   1090  HD2 PHE A  70      27.465 -25.106   1.886  1.00 61.05           H  
ATOM   1091  CE1 PHE A  70      23.967 -26.543   2.800  1.00 61.05           C  
ATOM   1092  HE1 PHE A  70      22.989 -26.928   3.050  1.00 61.05           H  
ATOM   1093  CE2 PHE A  70      25.937 -25.249   3.406  1.00 61.05           C  
ATOM   1094  HE2 PHE A  70      26.469 -24.630   4.112  1.00 61.05           H  
ATOM   1095  CZ  PHE A  70      24.669 -25.761   3.734  1.00 61.05           C  
ATOM   1096  HZ  PHE A  70      24.231 -25.543   4.696  1.00 61.05           H  
ATOM   1097  N   ASP A  71      28.668 -28.135  -1.951  1.00 63.96           N  
ATOM   1098  H   ASP A  71      29.161 -27.577  -1.268  1.00 63.96           H  
ATOM   1099  CA  ASP A  71      29.368 -28.409  -3.217  1.00 63.96           C  
ATOM   1100  HA  ASP A  71      28.801 -27.977  -4.042  1.00 63.96           H  
ATOM   1101  C   ASP A  71      29.533 -29.915  -3.475  1.00 63.96           C  
ATOM   1102  CB  ASP A  71      30.764 -27.762  -3.186  1.00 63.96           C  
ATOM   1103  HB2 ASP A  71      31.256 -27.945  -4.142  1.00 63.96           H  
ATOM   1104  HB3 ASP A  71      31.358 -28.245  -2.409  1.00 63.96           H  
ATOM   1105  O   ASP A  71      29.390 -30.410  -4.595  1.00 63.96           O  
ATOM   1106  CG  ASP A  71      30.744 -26.255  -2.929  1.00 63.96           C  
ATOM   1107  OD1 ASP A  71      29.769 -25.595  -3.338  1.00 63.96           O  
ATOM   1108  OD2 ASP A  71      31.693 -25.778  -2.264  1.00 63.96           O  
ATOM   1109  N   HIS A  72      29.821 -30.670  -2.413  1.00 72.78           N  
ATOM   1110  H   HIS A  72      29.974 -30.191  -1.537  1.00 72.78           H  
ATOM   1111  CA  HIS A  72      30.017 -32.111  -2.440  1.00 72.78           C  
ATOM   1112  HA  HIS A  72      29.820 -32.491  -3.443  1.00 72.78           H  
ATOM   1113  C   HIS A  72      29.047 -32.763  -1.457  1.00 72.78           C  
ATOM   1114  CB  HIS A  72      31.471 -32.433  -2.119  1.00 72.78           C  
ATOM   1115  HB2 HIS A  72      31.711 -32.038  -1.131  1.00 72.78           H  
ATOM   1116  HB3 HIS A  72      31.597 -33.515  -2.102  1.00 72.78           H  
ATOM   1117  O   HIS A  72      29.409 -33.050  -0.320  1.00 72.78           O  
ATOM   1118  CG  HIS A  72      32.438 -31.850  -3.103  1.00 72.78           C  
ATOM   1119  CD2 HIS A  72      33.333 -30.854  -2.840  1.00 72.78           C  
ATOM   1120  HD2 HIS A  72      33.465 -30.359  -1.890  1.00 72.78           H  
ATOM   1121  ND1 HIS A  72      32.509 -32.121  -4.449  1.00 72.78           N  
ATOM   1122  HD1 HIS A  72      31.833 -32.644  -4.987  1.00 72.78           H  
ATOM   1123  CE1 HIS A  72      33.439 -31.310  -4.978  1.00 72.78           C  
ATOM   1124  HE1 HIS A  72      33.677 -31.234  -6.029  1.00 72.78           H  
ATOM   1125  NE2 HIS A  72      33.986 -30.540  -4.030  1.00 72.78           N  
ATOM   1126  N   PRO A  73      27.804 -33.035  -1.874  1.00 70.74           N  
ATOM   1127  CA  PRO A  73      26.700 -33.267  -0.954  1.00 70.74           C  
ATOM   1128  HA  PRO A  73      26.699 -32.481  -0.199  1.00 70.74           H  
ATOM   1129  C   PRO A  73      26.757 -34.582  -0.187  1.00 70.74           C  
ATOM   1130  CB  PRO A  73      25.425 -33.107  -1.789  1.00 70.74           C  
ATOM   1131  HB2 PRO A  73      24.623 -33.774  -1.473  1.00 70.74           H  
ATOM   1132  HB3 PRO A  73      25.093 -32.070  -1.737  1.00 70.74           H  
ATOM   1133  O   PRO A  73      25.857 -34.823   0.596  1.00 70.74           O  
ATOM   1134  CG  PRO A  73      25.889 -33.416  -3.208  1.00 70.74           C  
ATOM   1135  HG2 PRO A  73      25.912 -34.495  -3.361  1.00 70.74           H  
ATOM   1136  HG3 PRO A  73      25.260 -32.932  -3.955  1.00 70.74           H  
ATOM   1137  CD  PRO A  73      27.308 -32.866  -3.226  1.00 70.74           C  
ATOM   1138  HD2 PRO A  73      27.912 -33.410  -3.952  1.00 70.74           H  
ATOM   1139  HD3 PRO A  73      27.282 -31.805  -3.474  1.00 70.74           H  
ATOM   1140  N   ASN A  74      27.757 -35.444  -0.367  1.00 81.43           N  
ATOM   1141  H   ASN A  74      28.560 -35.117  -0.886  1.00 81.43           H  
ATOM   1142  CA  ASN A  74      27.899 -36.687   0.389  1.00 81.43           C  
ATOM   1143  HA  ASN A  74      27.451 -36.549   1.373  1.00 81.43           H  
ATOM   1144  C   ASN A  74      29.374 -37.036   0.629  1.00 81.43           C  
ATOM   1145  CB  ASN A  74      27.130 -37.811  -0.329  1.00 81.43           C  
ATOM   1146  HB2 ASN A  74      27.183 -38.727   0.259  1.00 81.43           H  
ATOM   1147  HB3 ASN A  74      26.079 -37.529  -0.391  1.00 81.43           H  
ATOM   1148  O   ASN A  74      30.288 -36.450   0.041  1.00 81.43           O  
ATOM   1149  CG  ASN A  74      27.645 -38.111  -1.723  1.00 81.43           C  
ATOM   1150  ND2 ASN A  74      26.779 -38.126  -2.708  1.00 81.43           N  
ATOM   1151 HD21 ASN A  74      25.800 -37.967  -2.519  1.00 81.43           H  
ATOM   1152 HD22 ASN A  74      27.136 -38.275  -3.641  1.00 81.43           H  
ATOM   1153  OD1 ASN A  74      28.817 -38.366  -1.947  1.00 81.43           O  
ATOM   1154  N   ALA A  75      29.619 -38.030   1.482  1.00 85.65           N  
ATOM   1155  H   ALA A  75      28.835 -38.508   1.904  1.00 85.65           H  
ATOM   1156  CA  ALA A  75      30.972 -38.398   1.879  1.00 85.65           C  
ATOM   1157  HA  ALA A  75      31.446 -37.492   2.256  1.00 85.65           H  
ATOM   1158  C   ALA A  75      31.846 -38.905   0.715  1.00 85.65           C  
ATOM   1159  CB  ALA A  75      30.885 -39.414   3.022  1.00 85.65           C  
ATOM   1160  HB1 ALA A  75      30.391 -38.958   3.880  1.00 85.65           H  
ATOM   1161  HB2 ALA A  75      30.312 -40.282   2.698  1.00 85.65           H  
ATOM   1162  HB3 ALA A  75      31.888 -39.726   3.312  1.00 85.65           H  
ATOM   1163  O   ALA A  75      33.049 -38.647   0.700  1.00 85.65           O  
ATOM   1164  N   SER A  76      31.265 -39.597  -0.269  1.00 81.76           N  
ATOM   1165  H   SER A  76      30.273 -39.776  -0.201  1.00 81.76           H  
ATOM   1166  CA  SER A  76      31.965 -40.038  -1.481  1.00 81.76           C  
ATOM   1167  HA  SER A  76      32.867 -40.578  -1.193  1.00 81.76           H  
ATOM   1168  C   SER A  76      32.406 -38.861  -2.351  1.00 81.76           C  
ATOM   1169  CB  SER A  76      31.071 -40.973  -2.302  1.00 81.76           C  
ATOM   1170  HB2 SER A  76      31.417 -40.994  -3.336  1.00 81.76           H  
ATOM   1171  HB3 SER A  76      30.043 -40.612  -2.288  1.00 81.76           H  
ATOM   1172  O   SER A  76      33.537 -38.864  -2.833  1.00 81.76           O  
ATOM   1173  OG  SER A  76      31.125 -42.289  -1.783  1.00 81.76           O  
ATOM   1174  HG  SER A  76      31.876 -42.724  -2.193  1.00 81.76           H  
ATOM   1175  N   ALA A  77      31.550 -37.850  -2.523  1.00 81.02           N  
ATOM   1176  H   ALA A  77      30.635 -37.909  -2.100  1.00 81.02           H  
ATOM   1177  CA  ALA A  77      31.863 -36.650  -3.292  1.00 81.02           C  
ATOM   1178  HA  ALA A  77      32.216 -36.945  -4.281  1.00 81.02           H  
ATOM   1179  C   ALA A  77      32.990 -35.848  -2.627  1.00 81.02           C  
ATOM   1180  CB  ALA A  77      30.580 -35.827  -3.465  1.00 81.02           C  
ATOM   1181  HB1 ALA A  77      30.793 -34.940  -4.061  1.00 81.02           H  
ATOM   1182  HB2 ALA A  77      30.192 -35.520  -2.494  1.00 81.02           H  
ATOM   1183  HB3 ALA A  77      29.824 -36.422  -3.978  1.00 81.02           H  
ATOM   1184  O   ALA A  77      33.978 -35.517  -3.281  1.00 81.02           O  
ATOM   1185  N   VAL A  78      32.899 -35.630  -1.311  1.00 89.69           N  
ATOM   1186  H   VAL A  78      32.048 -35.894  -0.835  1.00 89.69           H  
ATOM   1187  CA  VAL A  78      33.958 -34.948  -0.555  1.00 89.69           C  
ATOM   1188  HA  VAL A  78      34.143 -33.972  -1.004  1.00 89.69           H  
ATOM   1189  C   VAL A  78      35.266 -35.739  -0.623  1.00 89.69           C  
ATOM   1190  CB  VAL A  78      33.537 -34.742   0.904  1.00 89.69           C  
ATOM   1191  HB  VAL A  78      33.222 -35.708   1.298  1.00 89.69           H  
ATOM   1192  O   VAL A  78      36.320 -35.160  -0.847  1.00 89.69           O  
ATOM   1193  CG1 VAL A  78      34.660 -34.177   1.773  1.00 89.69           C  
ATOM   1194 HG11 VAL A  78      34.263 -33.971   2.767  1.00 89.69           H  
ATOM   1195 HG12 VAL A  78      35.037 -33.253   1.334  1.00 89.69           H  
ATOM   1196 HG13 VAL A  78      35.482 -34.887   1.860  1.00 89.69           H  
ATOM   1197  CG2 VAL A  78      32.370 -33.774   1.044  1.00 89.69           C  
ATOM   1198 HG21 VAL A  78      32.069 -33.699   2.089  1.00 89.69           H  
ATOM   1199 HG22 VAL A  78      31.524 -34.131   0.456  1.00 89.69           H  
ATOM   1200 HG23 VAL A  78      32.661 -32.784   0.694  1.00 89.69           H  
ATOM   1201  N   ALA A  79      35.235 -37.066  -0.479  1.00 87.60           N  
ATOM   1202  H   ALA A  79      34.355 -37.522  -0.283  1.00 87.60           H  
ATOM   1203  CA  ALA A  79      36.449 -37.881  -0.555  1.00 87.60           C  
ATOM   1204  HA  ALA A  79      37.169 -37.506   0.173  1.00 87.60           H  
ATOM   1205  C   ALA A  79      37.124 -37.823  -1.934  1.00 87.60           C  
ATOM   1206  CB  ALA A  79      36.090 -39.317  -0.187  1.00 87.60           C  
ATOM   1207  HB1 ALA A  79      35.711 -39.341   0.834  1.00 87.60           H  
ATOM   1208  HB2 ALA A  79      35.327 -39.692  -0.870  1.00 87.60           H  
ATOM   1209  HB3 ALA A  79      36.980 -39.942  -0.263  1.00 87.60           H  
ATOM   1210  O   ALA A  79      38.352 -37.810  -2.008  1.00 87.60           O  
ATOM   1211  N   GLY A  80      36.335 -37.765  -3.011  1.00 81.00           N  
ATOM   1212  H   GLY A  80      35.334 -37.796  -2.880  1.00 81.00           H  
ATOM   1213  CA  GLY A  80      36.847 -37.560  -4.366  1.00 81.00           C  
ATOM   1214  HA2 GLY A  80      37.552 -38.353  -4.617  1.00 81.00           H  
ATOM   1215  HA3 GLY A  80      36.013 -37.588  -5.067  1.00 81.00           H  
ATOM   1216  C   GLY A  80      37.553 -36.213  -4.522  1.00 81.00           C  
ATOM   1217  O   GLY A  80      38.642 -36.161  -5.090  1.00 81.00           O  
ATOM   1218  N   PHE A  81      36.983 -35.151  -3.948  1.00 80.15           N  
ATOM   1219  H   PHE A  81      36.075 -35.253  -3.518  1.00 80.15           H  
ATOM   1220  CA  PHE A  81      37.610 -33.830  -3.913  1.00 80.15           C  
ATOM   1221  HA  PHE A  81      37.823 -33.509  -4.933  1.00 80.15           H  
ATOM   1222  C   PHE A  81      38.953 -33.851  -3.164  1.00 80.15           C  
ATOM   1223  CB  PHE A  81      36.620 -32.835  -3.296  1.00 80.15           C  
ATOM   1224  HB2 PHE A  81      36.307 -33.177  -2.310  1.00 80.15           H  
ATOM   1225  HB3 PHE A  81      35.729 -32.796  -3.923  1.00 80.15           H  
ATOM   1226  O   PHE A  81      39.973 -33.418  -3.695  1.00 80.15           O  
ATOM   1227  CG  PHE A  81      37.178 -31.437  -3.165  1.00 80.15           C  
ATOM   1228  CD1 PHE A  81      37.517 -30.915  -1.902  1.00 80.15           C  
ATOM   1229  HD1 PHE A  81      37.360 -31.502  -1.009  1.00 80.15           H  
ATOM   1230  CD2 PHE A  81      37.373 -30.659  -4.320  1.00 80.15           C  
ATOM   1231  HD2 PHE A  81      37.105 -31.048  -5.291  1.00 80.15           H  
ATOM   1232  CE1 PHE A  81      38.040 -29.613  -1.807  1.00 80.15           C  
ATOM   1233  HE1 PHE A  81      38.269 -29.172  -0.848  1.00 80.15           H  
ATOM   1234  CE2 PHE A  81      37.919 -29.370  -4.219  1.00 80.15           C  
ATOM   1235  HE2 PHE A  81      38.085 -28.778  -5.107  1.00 80.15           H  
ATOM   1236  CZ  PHE A  81      38.256 -28.847  -2.962  1.00 80.15           C  
ATOM   1237  HZ  PHE A  81      38.676 -27.855  -2.890  1.00 80.15           H  
ATOM   1238  N   LEU A  82      38.993 -34.459  -1.974  1.00 83.96           N  
ATOM   1239  H   LEU A  82      38.122 -34.794  -1.588  1.00 83.96           H  
ATOM   1240  CA  LEU A  82      40.228 -34.579  -1.188  1.00 83.96           C  
ATOM   1241  HA  LEU A  82      40.634 -33.581  -1.025  1.00 83.96           H  
ATOM   1242  C   LEU A  82      41.331 -35.381  -1.908  1.00 83.96           C  
ATOM   1243  CB  LEU A  82      39.912 -35.236   0.169  1.00 83.96           C  
ATOM   1244  HB2 LEU A  82      39.498 -36.226  -0.025  1.00 83.96           H  
ATOM   1245  HB3 LEU A  82      40.850 -35.360   0.709  1.00 83.96           H  
ATOM   1246  O   LEU A  82      42.515 -35.094  -1.726  1.00 83.96           O  
ATOM   1247  CG  LEU A  82      38.935 -34.470   1.074  1.00 83.96           C  
ATOM   1248  HG  LEU A  82      38.004 -34.274   0.541  1.00 83.96           H  
ATOM   1249  CD1 LEU A  82      38.604 -35.295   2.317  1.00 83.96           C  
ATOM   1250 HD11 LEU A  82      38.178 -36.250   2.010  1.00 83.96           H  
ATOM   1251 HD12 LEU A  82      37.869 -34.755   2.914  1.00 83.96           H  
ATOM   1252 HD13 LEU A  82      39.502 -35.470   2.909  1.00 83.96           H  
ATOM   1253  CD2 LEU A  82      39.472 -33.125   1.520  1.00 83.96           C  
ATOM   1254 HD21 LEU A  82      40.371 -33.239   2.126  1.00 83.96           H  
ATOM   1255 HD22 LEU A  82      39.695 -32.523   0.639  1.00 83.96           H  
ATOM   1256 HD23 LEU A  82      38.699 -32.618   2.097  1.00 83.96           H  
ATOM   1257  N   ASP A  83      40.971 -36.394  -2.708  1.00 76.04           N  
ATOM   1258  H   ASP A  83      39.987 -36.596  -2.809  1.00 76.04           H  
ATOM   1259  CA  ASP A  83      41.941 -37.217  -3.451  1.00 76.04           C  
ATOM   1260  HA  ASP A  83      42.717 -37.549  -2.762  1.00 76.04           H  
ATOM   1261  C   ASP A  83      42.637 -36.423  -4.559  1.00 76.04           C  
ATOM   1262  CB  ASP A  83      41.255 -38.459  -4.057  1.00 76.04           C  
ATOM   1263  HB2 ASP A  83      40.533 -38.142  -4.809  1.00 76.04           H  
ATOM   1264  HB3 ASP A  83      40.712 -38.993  -3.278  1.00 76.04           H  
ATOM   1265  O   ASP A  83      43.825 -36.638  -4.821  1.00 76.04           O  
ATOM   1266  CG  ASP A  83      42.265 -39.426  -4.697  1.00 76.04           C  
ATOM   1267  OD1 ASP A  83      43.271 -39.759  -4.034  1.00 76.04           O  
ATOM   1268  OD2 ASP A  83      42.064 -39.904  -5.839  1.00 76.04           O  
ATOM   1269  N   ALA A  84      41.900 -35.509  -5.193  1.00 73.71           N  
ATOM   1270  H   ALA A  84      40.945 -35.367  -4.897  1.00 73.71           H  
ATOM   1271  CA  ALA A  84      42.433 -34.618  -6.212  1.00 73.71           C  
ATOM   1272  HA  ALA A  84      42.970 -35.212  -6.951  1.00 73.71           H  
ATOM   1273  C   ALA A  84      43.435 -33.624  -5.607  1.00 73.71           C  
ATOM   1274  CB  ALA A  84      41.259 -33.923  -6.912  1.00 73.71           C  
ATOM   1275  HB1 ALA A  84      40.722 -33.288  -6.207  1.00 73.71           H  
ATOM   1276  HB2 ALA A  84      40.572 -34.665  -7.320  1.00 73.71           H  
ATOM   1277  HB3 ALA A  84      41.636 -33.297  -7.721  1.00 73.71           H  
ATOM   1278  O   ALA A  84      44.544 -33.487  -6.124  1.00 73.71           O  
ATOM   1279  N   GLU A  85      43.087 -33.019  -4.470  1.00 76.50           N  
ATOM   1280  H   GLU A  85      42.141 -33.143  -4.138  1.00 76.50           H  
ATOM   1281  CA  GLU A  85      43.911 -32.011  -3.794  1.00 76.50           C  
ATOM   1282  HA  GLU A  85      44.169 -31.220  -4.498  1.00 76.50           H  
ATOM   1283  C   GLU A  85      45.245 -32.561  -3.249  1.00 76.50           C  
ATOM   1284  CB  GLU A  85      43.076 -31.403  -2.658  1.00 76.50           C  
ATOM   1285  HB2 GLU A  85      42.609 -32.212  -2.096  1.00 76.50           H  
ATOM   1286  HB3 GLU A  85      43.744 -30.865  -1.986  1.00 76.50           H  
ATOM   1287  O   GLU A  85      46.270 -31.889  -3.302  1.00 76.50           O  
ATOM   1288  CG  GLU A  85      41.982 -30.435  -3.132  1.00 76.50           C  
ATOM   1289  HG2 GLU A  85      41.285 -30.971  -3.777  1.00 76.50           H  
ATOM   1290  HG3 GLU A  85      41.427 -30.086  -2.261  1.00 76.50           H  
ATOM   1291  CD  GLU A  85      42.580 -29.233  -3.875  1.00 76.50           C  
ATOM   1292  OE1 GLU A  85      42.165 -28.997  -5.030  1.00 76.50           O  
ATOM   1293  OE2 GLU A  85      43.494 -28.601  -3.299  1.00 76.50           O  
ATOM   1294  N   LEU A  86      45.292 -33.809  -2.767  1.00 70.01           N  
ATOM   1295  H   LEU A  86      44.422 -34.320  -2.723  1.00 70.01           H  
ATOM   1296  CA  LEU A  86      46.521 -34.400  -2.202  1.00 70.01           C  
ATOM   1297  HA  LEU A  86      47.037 -33.632  -1.626  1.00 70.01           H  
ATOM   1298  C   LEU A  86      47.542 -34.897  -3.246  1.00 70.01           C  
ATOM   1299  CB  LEU A  86      46.119 -35.552  -1.263  1.00 70.01           C  
ATOM   1300  HB2 LEU A  86      45.350 -36.143  -1.761  1.00 70.01           H  
ATOM   1301  HB3 LEU A  86      46.977 -36.203  -1.095  1.00 70.01           H  
ATOM   1302  O   LEU A  86      48.669 -35.241  -2.886  1.00 70.01           O  
ATOM   1303  CG  LEU A  86      45.601 -35.076   0.104  1.00 70.01           C  
ATOM   1304  HG  LEU A  86      44.915 -34.238  -0.025  1.00 70.01           H  
ATOM   1305  CD1 LEU A  86      44.843 -36.222   0.775  1.00 70.01           C  
ATOM   1306 HD11 LEU A  86      44.566 -35.937   1.790  1.00 70.01           H  
ATOM   1307 HD12 LEU A  86      45.451 -37.127   0.768  1.00 70.01           H  
ATOM   1308 HD13 LEU A  86      43.928 -36.397   0.209  1.00 70.01           H  
ATOM   1309  CD2 LEU A  86      46.744 -34.652   1.030  1.00 70.01           C  
ATOM   1310 HD21 LEU A  86      47.458 -35.465   1.160  1.00 70.01           H  
ATOM   1311 HD22 LEU A  86      47.254 -33.787   0.607  1.00 70.01           H  
ATOM   1312 HD23 LEU A  86      46.342 -34.350   1.997  1.00 70.01           H  
ATOM   1313  N   GLY A  87      47.159 -35.037  -4.517  1.00 55.43           N  
ATOM   1314  H   GLY A  87      46.247 -34.685  -4.771  1.00 55.43           H  
ATOM   1315  CA  GLY A  87      47.972 -35.711  -5.537  1.00 55.43           C  
ATOM   1316  HA2 GLY A  87      48.443 -36.589  -5.096  1.00 55.43           H  
ATOM   1317  HA3 GLY A  87      47.301 -36.041  -6.330  1.00 55.43           H  
ATOM   1318  C   GLY A  87      49.073 -34.869  -6.198  1.00 55.43           C  
ATOM   1319  O   GLY A  87      49.922 -35.439  -6.883  1.00 55.43           O  
ATOM   1320  N   THR A  88      49.076 -33.546  -6.042  1.00 45.53           N  
ATOM   1321  H   THR A  88      48.371 -33.117  -5.459  1.00 45.53           H  
ATOM   1322  CA  THR A  88      49.871 -32.616  -6.870  1.00 45.53           C  
ATOM   1323  HA  THR A  88      49.952 -33.044  -7.869  1.00 45.53           H  
ATOM   1324  C   THR A  88      51.324 -32.387  -6.420  1.00 45.53           C  
ATOM   1325  CB  THR A  88      49.136 -31.265  -7.013  1.00 45.53           C  
ATOM   1326  HB  THR A  88      49.857 -30.461  -7.166  1.00 45.53           H  
ATOM   1327  O   THR A  88      52.167 -32.141  -7.281  1.00 45.53           O  
ATOM   1328  CG2 THR A  88      48.162 -31.275  -8.190  1.00 45.53           C  
ATOM   1329 HG21 THR A  88      47.661 -30.309  -8.256  1.00 45.53           H  
ATOM   1330 HG22 THR A  88      48.704 -31.455  -9.119  1.00 45.53           H  
ATOM   1331 HG23 THR A  88      47.413 -32.053  -8.045  1.00 45.53           H  
ATOM   1332  OG1 THR A  88      48.389 -31.017  -5.846  1.00 45.53           O  
ATOM   1333  HG1 THR A  88      47.803 -30.266  -5.968  1.00 45.53           H  
ATOM   1334  N   GLU A  89      51.677 -32.492  -5.132  1.00 38.15           N  
ATOM   1335  H   GLU A  89      50.943 -32.637  -4.454  1.00 38.15           H  
ATOM   1336  CA  GLU A  89      53.003 -32.045  -4.638  1.00 38.15           C  
ATOM   1337  HA  GLU A  89      53.252 -31.104  -5.128  1.00 38.15           H  
ATOM   1338  C   GLU A  89      54.199 -32.978  -4.923  1.00 38.15           C  
ATOM   1339  CB  GLU A  89      52.955 -31.778  -3.124  1.00 38.15           C  
ATOM   1340  HB2 GLU A  89      52.283 -32.491  -2.647  1.00 38.15           H  
ATOM   1341  HB3 GLU A  89      53.952 -31.936  -2.713  1.00 38.15           H  
ATOM   1342  O   GLU A  89      55.333 -32.508  -4.975  1.00 38.15           O  
ATOM   1343  CG  GLU A  89      52.542 -30.341  -2.771  1.00 38.15           C  
ATOM   1344  HG2 GLU A  89      53.133 -29.653  -3.375  1.00 38.15           H  
ATOM   1345  HG3 GLU A  89      51.492 -30.202  -3.025  1.00 38.15           H  
ATOM   1346  CD  GLU A  89      52.771 -30.026  -1.281  1.00 38.15           C  
ATOM   1347  OE1 GLU A  89      52.916 -28.825  -0.962  1.00 38.15           O  
ATOM   1348  OE2 GLU A  89      52.835 -30.986  -0.475  1.00 38.15           O  
ATOM   1349  N   VAL A  90      54.017 -34.293  -5.102  1.00 34.36           N  
ATOM   1350  H   VAL A  90      53.066 -34.633  -5.095  1.00 34.36           H  
ATOM   1351  CA  VAL A  90      55.141 -35.268  -5.096  1.00 34.36           C  
ATOM   1352  HA  VAL A  90      55.854 -34.892  -4.363  1.00 34.36           H  
ATOM   1353  C   VAL A  90      55.918 -35.310  -6.431  1.00 34.36           C  
ATOM   1354  CB  VAL A  90      54.723 -36.675  -4.596  1.00 34.36           C  
ATOM   1355  HB  VAL A  90      54.225 -37.211  -5.404  1.00 34.36           H  
ATOM   1356  O   VAL A  90      56.277 -36.374  -6.932  1.00 34.36           O  
ATOM   1357  CG1 VAL A  90      55.931 -37.501  -4.110  1.00 34.36           C  
ATOM   1358 HG11 VAL A  90      56.430 -36.983  -3.292  1.00 34.36           H  
ATOM   1359 HG12 VAL A  90      56.648 -37.665  -4.914  1.00 34.36           H  
ATOM   1360 HG13 VAL A  90      55.594 -38.478  -3.763  1.00 34.36           H  
ATOM   1361  CG2 VAL A  90      53.753 -36.617  -3.405  1.00 34.36           C  
ATOM   1362 HG21 VAL A  90      53.541 -37.622  -3.041  1.00 34.36           H  
ATOM   1363 HG22 VAL A  90      52.807 -36.168  -3.708  1.00 34.36           H  
ATOM   1364 HG23 VAL A  90      54.184 -36.022  -2.599  1.00 34.36           H  
ATOM   1365  N   ARG A  91      56.209 -34.163  -7.051  1.00 31.55           N  
ATOM   1366  H   ARG A  91      55.911 -33.318  -6.585  1.00 31.55           H  
ATOM   1367  CA  ARG A  91      57.235 -34.057  -8.105  1.00 31.55           C  
ATOM   1368  HA  ARG A  91      57.301 -34.998  -8.653  1.00 31.55           H  
ATOM   1369  C   ARG A  91      58.603 -33.868  -7.446  1.00 31.55           C  
ATOM   1370  CB  ARG A  91      56.891 -32.945  -9.111  1.00 31.55           C  
ATOM   1371  HB2 ARG A  91      56.479 -32.084  -8.583  1.00 31.55           H  
ATOM   1372  HB3 ARG A  91      57.807 -32.629  -9.610  1.00 31.55           H  
ATOM   1373  O   ARG A  91      59.162 -32.779  -7.455  1.00 31.55           O  
ATOM   1374  CG  ARG A  91      55.918 -33.419 -10.199  1.00 31.55           C  
ATOM   1375  HG2 ARG A  91      56.347 -34.280 -10.712  1.00 31.55           H  
ATOM   1376  HG3 ARG A  91      54.969 -33.704  -9.746  1.00 31.55           H  
ATOM   1377  CD  ARG A  91      55.693 -32.286 -11.208  1.00 31.55           C  
ATOM   1378  HD2 ARG A  91      56.663 -31.914 -11.537  1.00 31.55           H  
ATOM   1379  HD3 ARG A  91      55.164 -31.479 -10.702  1.00 31.55           H  
ATOM   1380  NE  ARG A  91      54.923 -32.733 -12.385  1.00 31.55           N  
ATOM   1381  HE  ARG A  91      54.645 -33.704 -12.402  1.00 31.55           H  
ATOM   1382  NH1 ARG A  91      54.792 -30.686 -13.416  1.00 31.55           N  
ATOM   1383 HH11 ARG A  91      54.450 -30.094 -14.160  1.00 31.55           H  
ATOM   1384 HH12 ARG A  91      55.269 -30.275 -12.626  1.00 31.55           H  
ATOM   1385  NH2 ARG A  91      53.860 -32.465 -14.386  1.00 31.55           N  
ATOM   1386 HH21 ARG A  91      53.600 -33.441 -14.381  1.00 31.55           H  
ATOM   1387 HH22 ARG A  91      53.533 -31.858 -15.124  1.00 31.55           H  
ATOM   1388  CZ  ARG A  91      54.532 -31.963 -13.387  1.00 31.55           C  
ATOM   1389  N   GLY A  92      59.122 -34.931  -6.830  1.00 31.13           N  
ATOM   1390  H   GLY A  92      58.589 -35.788  -6.838  1.00 31.13           H  
ATOM   1391  CA  GLY A  92      60.473 -34.926  -6.261  1.00 31.13           C  
ATOM   1392  HA2 GLY A  92      60.546 -34.122  -5.528  1.00 31.13           H  
ATOM   1393  HA3 GLY A  92      60.669 -35.872  -5.757  1.00 31.13           H  
ATOM   1394  C   GLY A  92      61.547 -34.718  -7.337  1.00 31.13           C  
ATOM   1395  O   GLY A  92      61.448 -35.282  -8.428  1.00 31.13           O  
ATOM   1396  N   GLU A  93      62.565 -33.908  -7.033  1.00 31.77           N  
ATOM   1397  H   GLU A  93      62.569 -33.442  -6.137  1.00 31.77           H  
ATOM   1398  CA  GLU A  93      63.676 -33.608  -7.945  1.00 31.77           C  
ATOM   1399  HA  GLU A  93      63.257 -33.238  -8.880  1.00 31.77           H  
ATOM   1400  C   GLU A  93      64.502 -34.863  -8.269  1.00 31.77           C  
ATOM   1401  CB  GLU A  93      64.582 -32.507  -7.366  1.00 31.77           C  
ATOM   1402  HB2 GLU A  93      64.778 -32.723  -6.316  1.00 31.77           H  
ATOM   1403  HB3 GLU A  93      65.530 -32.521  -7.904  1.00 31.77           H  
ATOM   1404  O   GLU A  93      64.924 -35.611  -7.384  1.00 31.77           O  
ATOM   1405  CG  GLU A  93      63.974 -31.105  -7.520  1.00 31.77           C  
ATOM   1406  HG2 GLU A  93      63.773 -30.932  -8.578  1.00 31.77           H  
ATOM   1407  HG3 GLU A  93      63.023 -31.072  -6.988  1.00 31.77           H  
ATOM   1408  CD  GLU A  93      64.892 -29.994  -6.980  1.00 31.77           C  
ATOM   1409  OE1 GLU A  93      64.852 -28.884  -7.555  1.00 31.77           O  
ATOM   1410  OE2 GLU A  93      65.629 -30.264  -6.004  1.00 31.77           O  
ATOM   1411  N   ALA A  94      64.742 -35.095  -9.562  1.00 38.01           N  
ATOM   1412  H   ALA A  94      64.393 -34.432 -10.240  1.00 38.01           H  
ATOM   1413  CA  ALA A  94      65.522 -36.225 -10.051  1.00 38.01           C  
ATOM   1414  HA  ALA A  94      65.110 -37.125  -9.596  1.00 38.01           H  
ATOM   1415  C   ALA A  94      67.009 -36.060  -9.657  1.00 38.01           C  
ATOM   1416  CB  ALA A  94      65.332 -36.332 -11.569  1.00 38.01           C  
ATOM   1417  HB1 ALA A  94      65.701 -35.429 -12.055  1.00 38.01           H  
ATOM   1418  HB2 ALA A  94      65.891 -37.190 -11.945  1.00 38.01           H  
ATOM   1419  HB3 ALA A  94      64.276 -36.464 -11.801  1.00 38.01           H  
ATOM   1420  O   ALA A  94      67.623 -35.058 -10.033  1.00 38.01           O  
ATOM   1421  N   PRO A  95      67.615 -37.008  -8.916  1.00 40.52           N  
ATOM   1422  CA  PRO A  95      68.989 -36.870  -8.443  1.00 40.52           C  
ATOM   1423  HA  PRO A  95      69.056 -35.946  -7.868  1.00 40.52           H  
ATOM   1424  C   PRO A  95      70.001 -36.786  -9.599  1.00 40.52           C  
ATOM   1425  CB  PRO A  95      69.231 -38.046  -7.490  1.00 40.52           C  
ATOM   1426  HB2 PRO A  95      70.237 -38.453  -7.584  1.00 40.52           H  
ATOM   1427  HB3 PRO A  95      69.050 -37.720  -6.466  1.00 40.52           H  
ATOM   1428  O   PRO A  95      69.858 -37.432 -10.636  1.00 40.52           O  
ATOM   1429  CG  PRO A  95      68.169 -39.072  -7.884  1.00 40.52           C  
ATOM   1430  HG2 PRO A  95      67.869 -39.692  -7.039  1.00 40.52           H  
ATOM   1431  HG3 PRO A  95      68.551 -39.691  -8.696  1.00 40.52           H  
ATOM   1432  CD  PRO A  95      67.012 -38.225  -8.402  1.00 40.52           C  
ATOM   1433  HD2 PRO A  95      66.340 -37.974  -7.581  1.00 40.52           H  
ATOM   1434  HD3 PRO A  95      66.475 -38.767  -9.180  1.00 40.52           H  
ATOM   1435  N   SER A  96      71.031 -35.959  -9.399  1.00 46.42           N  
ATOM   1436  H   SER A  96      71.054 -35.480  -8.510  1.00 46.42           H  
ATOM   1437  CA  SER A  96      72.013 -35.547 -10.412  1.00 46.42           C  
ATOM   1438  HA  SER A  96      71.477 -35.037 -11.212  1.00 46.42           H  
ATOM   1439  C   SER A  96      72.802 -36.712 -11.029  1.00 46.42           C  
ATOM   1440  CB  SER A  96      72.973 -34.538  -9.768  1.00 46.42           C  
ATOM   1441  HB2 SER A  96      72.440 -33.606  -9.584  1.00 46.42           H  
ATOM   1442  HB3 SER A  96      73.316 -34.938  -8.813  1.00 46.42           H  
ATOM   1443  O   SER A  96      73.350 -37.558 -10.322  1.00 46.42           O  
ATOM   1444  OG  SER A  96      74.111 -34.286 -10.572  1.00 46.42           O  
ATOM   1445  HG  SER A  96      74.612 -33.583 -10.153  1.00 46.42           H  
ATOM   1446  N   ALA A  97      72.943 -36.697 -12.360  1.00 55.23           N  
ATOM   1447  H   ALA A  97      72.453 -35.977 -12.871  1.00 55.23           H  
ATOM   1448  CA  ALA A  97      73.705 -37.681 -13.135  1.00 55.23           C  
ATOM   1449  HA  ALA A  97      73.284 -38.668 -12.949  1.00 55.23           H  
ATOM   1450  C   ALA A  97      75.206 -37.747 -12.773  1.00 55.23           C  
ATOM   1451  CB  ALA A  97      73.523 -37.337 -14.622  1.00 55.23           C  
ATOM   1452  HB1 ALA A  97      72.464 -37.352 -14.879  1.00 55.23           H  
ATOM   1453  HB2 ALA A  97      74.043 -38.076 -15.231  1.00 55.23           H  
ATOM   1454  HB3 ALA A  97      73.935 -36.350 -14.833  1.00 55.23           H  
ATOM   1455  O   ALA A  97      75.844 -38.775 -12.997  1.00 55.23           O  
ATOM   1456  N   LEU A  98      75.773 -36.671 -12.207  1.00 59.42           N  
ATOM   1457  H   LEU A  98      75.174 -35.891 -11.977  1.00 59.42           H  
ATOM   1458  CA  LEU A  98      77.209 -36.554 -11.917  1.00 59.42           C  
ATOM   1459  HA  LEU A  98      77.771 -36.794 -12.819  1.00 59.42           H  
ATOM   1460  C   LEU A  98      77.689 -37.544 -10.846  1.00 59.42           C  
ATOM   1461  CB  LEU A  98      77.526 -35.107 -11.494  1.00 59.42           C  
ATOM   1462  HB2 LEU A  98      78.518 -35.082 -11.041  1.00 59.42           H  
ATOM   1463  HB3 LEU A  98      76.814 -34.807 -10.725  1.00 59.42           H  
ATOM   1464  O   LEU A  98      78.761 -38.117 -10.995  1.00 59.42           O  
ATOM   1465  CG  LEU A  98      77.498 -34.092 -12.651  1.00 59.42           C  
ATOM   1466  HG  LEU A  98      76.608 -34.251 -13.259  1.00 59.42           H  
ATOM   1467  CD1 LEU A  98      77.448 -32.667 -12.100  1.00 59.42           C  
ATOM   1468 HD11 LEU A  98      77.436 -31.952 -12.923  1.00 59.42           H  
ATOM   1469 HD12 LEU A  98      78.319 -32.480 -11.472  1.00 59.42           H  
ATOM   1470 HD13 LEU A  98      76.542 -32.532 -11.509  1.00 59.42           H  
ATOM   1471  CD2 LEU A  98      78.740 -34.215 -13.539  1.00 59.42           C  
ATOM   1472 HD21 LEU A  98      78.780 -35.203 -13.996  1.00 59.42           H  
ATOM   1473 HD22 LEU A  98      79.641 -34.065 -12.945  1.00 59.42           H  
ATOM   1474 HD23 LEU A  98      78.703 -33.467 -14.332  1.00 59.42           H  
ATOM   1475  N   ALA A  99      76.886 -37.815  -9.813  1.00 57.72           N  
ATOM   1476  H   ALA A  99      75.980 -37.372  -9.768  1.00 57.72           H  
ATOM   1477  CA  ALA A  99      77.292 -38.698  -8.714  1.00 57.72           C  
ATOM   1478  HA  ALA A  99      78.239 -38.341  -8.307  1.00 57.72           H  
ATOM   1479  C   ALA A  99      77.515 -40.159  -9.160  1.00 57.72           C  
ATOM   1480  CB  ALA A  99      76.223 -38.607  -7.619  1.00 57.72           C  
ATOM   1481  HB1 ALA A  99      76.132 -37.576  -7.276  1.00 57.72           H  
ATOM   1482  HB2 ALA A  99      75.262 -38.949  -8.003  1.00 57.72           H  
ATOM   1483  HB3 ALA A  99      76.516 -39.232  -6.776  1.00 57.72           H  
ATOM   1484  O   ALA A  99      78.270 -40.900  -8.532  1.00 57.72           O  
ATOM   1485  N   GLY A 100      76.877 -40.580 -10.260  1.00 56.81           N  
ATOM   1486  H   GLY A 100      76.304 -39.918 -10.763  1.00 56.81           H  
ATOM   1487  CA  GLY A 100      77.080 -41.911 -10.836  1.00 56.81           C  
ATOM   1488  HA2 GLY A 100      76.956 -42.665 -10.058  1.00 56.81           H  
ATOM   1489  HA3 GLY A 100      76.329 -42.077 -11.608  1.00 56.81           H  
ATOM   1490  C   GLY A 100      78.462 -42.102 -11.473  1.00 56.81           C  
ATOM   1491  O   GLY A 100      78.953 -43.229 -11.520  1.00 56.81           O  
ATOM   1492  N   LEU A 101      79.101 -41.020 -11.939  1.00 62.90           N  
ATOM   1493  H   LEU A 101      78.696 -40.111 -11.771  1.00 62.90           H  
ATOM   1494  CA  LEU A 101      80.433 -41.064 -12.554  1.00 62.90           C  
ATOM   1495  HA  LEU A 101      80.468 -41.896 -13.257  1.00 62.90           H  
ATOM   1496  C   LEU A 101      81.536 -41.352 -11.522  1.00 62.90           C  
ATOM   1497  CB  LEU A 101      80.682 -39.750 -13.329  1.00 62.90           C  
ATOM   1498  HB2 LEU A 101      81.728 -39.464 -13.226  1.00 62.90           H  
ATOM   1499  HB3 LEU A 101      80.103 -38.944 -12.876  1.00 62.90           H  
ATOM   1500  O   LEU A 101      82.391 -42.195 -11.789  1.00 62.90           O  
ATOM   1501  CG  LEU A 101      80.335 -39.859 -14.826  1.00 62.90           C  
ATOM   1502  HG  LEU A 101      79.590 -40.641 -14.976  1.00 62.90           H  
ATOM   1503  CD1 LEU A 101      79.751 -38.554 -15.368  1.00 62.90           C  
ATOM   1504 HD11 LEU A 101      79.531 -38.658 -16.431  1.00 62.90           H  
ATOM   1505 HD12 LEU A 101      80.462 -37.741 -15.216  1.00 62.90           H  
ATOM   1506 HD13 LEU A 101      78.828 -38.325 -14.835  1.00 62.90           H  
ATOM   1507  CD2 LEU A 101      81.586 -40.201 -15.639  1.00 62.90           C  
ATOM   1508 HD21 LEU A 101      81.324 -40.331 -16.689  1.00 62.90           H  
ATOM   1509 HD22 LEU A 101      82.021 -41.126 -15.261  1.00 62.90           H  
ATOM   1510 HD23 LEU A 101      82.324 -39.404 -15.542  1.00 62.90           H  
ATOM   1511  N   ASP A 102      81.473 -40.741 -10.334  1.00 63.15           N  
ATOM   1512  H   ASP A 102      80.793 -40.003 -10.214  1.00 63.15           H  
ATOM   1513  CA  ASP A 102      82.502 -40.877  -9.286  1.00 63.15           C  
ATOM   1514  HA  ASP A 102      83.461 -40.537  -9.677  1.00 63.15           H  
ATOM   1515  C   ASP A 102      82.671 -42.332  -8.807  1.00 63.15           C  
ATOM   1516  CB  ASP A 102      82.129 -40.002  -8.073  1.00 63.15           C  
ATOM   1517  HB2 ASP A 102      82.852 -40.191  -7.279  1.00 63.15           H  
ATOM   1518  HB3 ASP A 102      81.150 -40.311  -7.706  1.00 63.15           H  
ATOM   1519  O   ASP A 102      83.785 -42.830  -8.625  1.00 63.15           O  
ATOM   1520  CG  ASP A 102      82.108 -38.490  -8.335  1.00 63.15           C  
ATOM   1521  OD1 ASP A 102      82.746 -38.039  -9.308  1.00 63.15           O  
ATOM   1522  OD2 ASP A 102      81.433 -37.792  -7.544  1.00 63.15           O  
ATOM   1523  N   ALA A 103      81.557 -43.053  -8.626  1.00 63.04           N  
ATOM   1524  H   ALA A 103      80.671 -42.596  -8.787  1.00 63.04           H  
ATOM   1525  CA  ALA A 103      81.579 -44.444  -8.168  1.00 63.04           C  
ATOM   1526  HA  ALA A 103      82.172 -44.500  -7.254  1.00 63.04           H  
ATOM   1527  C   ALA A 103      82.226 -45.387  -9.194  1.00 63.04           C  
ATOM   1528  CB  ALA A 103      80.143 -44.876  -7.850  1.00 63.04           C  
ATOM   1529  HB1 ALA A 103      80.143 -45.900  -7.478  1.00 63.04           H  
ATOM   1530  HB2 ALA A 103      79.722 -44.220  -7.088  1.00 63.04           H  
ATOM   1531  HB3 ALA A 103      79.529 -44.819  -8.749  1.00 63.04           H  
ATOM   1532  O   ALA A 103      82.928 -46.331  -8.821  1.00 63.04           O  
ATOM   1533  N   LEU A 104      82.011 -45.120 -10.487  1.00 64.28           N  
ATOM   1534  H   LEU A 104      81.488 -44.288 -10.723  1.00 64.28           H  
ATOM   1535  CA  LEU A 104      82.644 -45.873 -11.564  1.00 64.28           C  
ATOM   1536  HA  LEU A 104      82.448 -46.932 -11.402  1.00 64.28           H  
ATOM   1537  C   LEU A 104      84.163 -45.667 -11.537  1.00 64.28           C  
ATOM   1538  CB  LEU A 104      82.032 -45.428 -12.905  1.00 64.28           C  
ATOM   1539  HB2 LEU A 104      82.410 -44.433 -13.141  1.00 64.28           H  
ATOM   1540  HB3 LEU A 104      80.949 -45.352 -12.802  1.00 64.28           H  
ATOM   1541  O   LEU A 104      84.911 -46.634 -11.671  1.00 64.28           O  
ATOM   1542  CG  LEU A 104      82.355 -46.374 -14.073  1.00 64.28           C  
ATOM   1543  HG  LEU A 104      83.413 -46.634 -14.070  1.00 64.28           H  
ATOM   1544  CD1 LEU A 104      81.519 -47.657 -14.011  1.00 64.28           C  
ATOM   1545 HD11 LEU A 104      81.749 -48.202 -13.096  1.00 64.28           H  
ATOM   1546 HD12 LEU A 104      81.760 -48.296 -14.860  1.00 64.28           H  
ATOM   1547 HD13 LEU A 104      80.457 -47.412 -14.026  1.00 64.28           H  
ATOM   1548  CD2 LEU A 104      82.036 -45.679 -15.395  1.00 64.28           C  
ATOM   1549 HD21 LEU A 104      82.725 -44.848 -15.544  1.00 64.28           H  
ATOM   1550 HD22 LEU A 104      82.138 -46.391 -16.214  1.00 64.28           H  
ATOM   1551 HD23 LEU A 104      81.014 -45.299 -15.377  1.00 64.28           H  
ATOM   1552  N   GLU A 105      84.614 -44.430 -11.307  1.00 68.26           N  
ATOM   1553  H   GLU A 105      83.942 -43.687 -11.179  1.00 68.26           H  
ATOM   1554  CA  GLU A 105      86.032 -44.062 -11.298  1.00 68.26           C  
ATOM   1555  HA  GLU A 105      86.443 -44.365 -12.261  1.00 68.26           H  
ATOM   1556  C   GLU A 105      86.824 -44.801 -10.202  1.00 68.26           C  
ATOM   1557  CB  GLU A 105      86.160 -42.531 -11.188  1.00 68.26           C  
ATOM   1558  HB2 GLU A 105      85.314 -42.067 -11.695  1.00 68.26           H  
ATOM   1559  HB3 GLU A 105      86.140 -42.236 -10.139  1.00 68.26           H  
ATOM   1560  O   GLU A 105      87.929 -45.288 -10.449  1.00 68.26           O  
ATOM   1561  CG  GLU A 105      87.443 -42.021 -11.864  1.00 68.26           C  
ATOM   1562  HG2 GLU A 105      87.456 -42.385 -12.891  1.00 68.26           H  
ATOM   1563  HG3 GLU A 105      88.305 -42.445 -11.351  1.00 68.26           H  
ATOM   1564  CD  GLU A 105      87.567 -40.486 -11.876  1.00 68.26           C  
ATOM   1565  OE1 GLU A 105      88.299 -39.983 -12.762  1.00 68.26           O  
ATOM   1566  OE2 GLU A 105      86.979 -39.831 -10.991  1.00 68.26           O  
ATOM   1567  N   ALA A 106      86.225 -44.981  -9.019  1.00 66.10           N  
ATOM   1568  H   ALA A 106      85.334 -44.527  -8.875  1.00 66.10           H  
ATOM   1569  CA  ALA A 106      86.838 -45.697  -7.898  1.00 66.10           C  
ATOM   1570  HA  ALA A 106      87.850 -45.316  -7.762  1.00 66.10           H  
ATOM   1571  C   ALA A 106      86.951 -47.220  -8.106  1.00 66.10           C  
ATOM   1572  CB  ALA A 106      86.031 -45.383  -6.633  1.00 66.10           C  
ATOM   1573  HB1 ALA A 106      85.010 -45.749  -6.743  1.00 66.10           H  
ATOM   1574  HB2 ALA A 106      86.495 -45.865  -5.773  1.00 66.10           H  
ATOM   1575  HB3 ALA A 106      86.007 -44.305  -6.470  1.00 66.10           H  
ATOM   1576  O   ALA A 106      87.863 -47.838  -7.557  1.00 66.10           O  
ATOM   1577  N   ALA A 107      86.049 -47.831  -8.883  1.00 66.14           N  
ATOM   1578  H   ALA A 107      85.317 -47.267  -9.292  1.00 66.14           H  
ATOM   1579  CA  ALA A 107      86.046 -49.274  -9.151  1.00 66.14           C  
ATOM   1580  HA  ALA A 107      86.399 -49.797  -8.262  1.00 66.14           H  
ATOM   1581  C   ALA A 107      86.980 -49.679 -10.309  1.00 66.14           C  
ATOM   1582  CB  ALA A 107      84.601 -49.711  -9.410  1.00 66.14           C  
ATOM   1583  HB1 ALA A 107      84.217 -49.214 -10.301  1.00 66.14           H  
ATOM   1584  HB2 ALA A 107      83.976 -49.445  -8.557  1.00 66.14           H  
ATOM   1585  HB3 ALA A 107      84.565 -50.790  -9.556  1.00 66.14           H  
ATOM   1586  O   ALA A 107      87.411 -50.832 -10.384  1.00 66.14           O  
ATOM   1587  N   LEU A 108      87.339 -48.733 -11.188  1.00 69.73           N  
ATOM   1588  H   LEU A 108      86.933 -47.815 -11.076  1.00 69.73           H  
ATOM   1589  CA  LEU A 108      88.250 -48.954 -12.321  1.00 69.73           C  
ATOM   1590  HA  LEU A 108      87.739 -49.604 -13.031  1.00 69.73           H  
ATOM   1591  C   LEU A 108      89.576 -49.669 -11.977  1.00 69.73           C  
ATOM   1592  CB  LEU A 108      88.571 -47.606 -13.004  1.00 69.73           C  
ATOM   1593  HB2 LEU A 108      89.478 -47.716 -13.599  1.00 69.73           H  
ATOM   1594  HB3 LEU A 108      88.787 -46.866 -12.234  1.00 69.73           H  
ATOM   1595  O   LEU A 108      89.998 -50.509 -12.780  1.00 69.73           O  
ATOM   1596  CG  LEU A 108      87.469 -47.067 -13.929  1.00 69.73           C  
ATOM   1597  HG  LEU A 108      86.504 -47.120 -13.425  1.00 69.73           H  
ATOM   1598  CD1 LEU A 108      87.751 -45.617 -14.322  1.00 69.73           C  
ATOM   1599 HD11 LEU A 108      88.016 -45.035 -13.439  1.00 69.73           H  
ATOM   1600 HD12 LEU A 108      88.589 -45.566 -15.017  1.00 69.73           H  
ATOM   1601 HD13 LEU A 108      86.865 -45.182 -14.784  1.00 69.73           H  
ATOM   1602  CD2 LEU A 108      87.393 -47.875 -15.222  1.00 69.73           C  
ATOM   1603 HD21 LEU A 108      88.334 -47.812 -15.769  1.00 69.73           H  
ATOM   1604 HD22 LEU A 108      86.582 -47.487 -15.838  1.00 69.73           H  
ATOM   1605 HD23 LEU A 108      87.186 -48.917 -14.978  1.00 69.73           H  
ATOM   1606  N   PRO A 109      90.266 -49.391 -10.847  1.00 69.02           N  
ATOM   1607  CA  PRO A 109      91.582 -49.968 -10.573  1.00 69.02           C  
ATOM   1608  HA  PRO A 109      92.257 -49.694 -11.384  1.00 69.02           H  
ATOM   1609  C   PRO A 109      91.565 -51.495 -10.436  1.00 69.02           C  
ATOM   1610  CB  PRO A 109      92.066 -49.314  -9.270  1.00 69.02           C  
ATOM   1611  HB2 PRO A 109      91.830 -49.951  -8.418  1.00 69.02           H  
ATOM   1612  HB3 PRO A 109      93.136 -49.106  -9.299  1.00 69.02           H  
ATOM   1613  O   PRO A 109      92.520 -52.156 -10.857  1.00 69.02           O  
ATOM   1614  CG  PRO A 109      91.248 -48.031  -9.166  1.00 69.02           C  
ATOM   1615  HG2 PRO A 109      91.113 -47.714  -8.132  1.00 69.02           H  
ATOM   1616  HG3 PRO A 109      91.714 -47.243  -9.757  1.00 69.02           H  
ATOM   1617  CD  PRO A 109      89.931 -48.436  -9.805  1.00 69.02           C  
ATOM   1618  HD2 PRO A 109      89.419 -47.551 -10.184  1.00 69.02           H  
ATOM   1619  HD3 PRO A 109      89.320 -48.950  -9.063  1.00 69.02           H  
ATOM   1620  N   GLU A 110      90.486 -52.052  -9.877  1.00 64.41           N  
ATOM   1621  H   GLU A 110      89.714 -51.457  -9.612  1.00 64.41           H  
ATOM   1622  CA  GLU A 110      90.365 -53.483  -9.574  1.00 64.41           C  
ATOM   1623  HA  GLU A 110      91.351 -53.868  -9.313  1.00 64.41           H  
ATOM   1624  C   GLU A 110      89.897 -54.324 -10.765  1.00 64.41           C  
ATOM   1625  CB  GLU A 110      89.458 -53.717  -8.355  1.00 64.41           C  
ATOM   1626  HB2 GLU A 110      88.456 -53.338  -8.556  1.00 64.41           H  
ATOM   1627  HB3 GLU A 110      89.397 -54.796  -8.210  1.00 64.41           H  
ATOM   1628  O   GLU A 110      89.911 -55.553 -10.690  1.00 64.41           O  
ATOM   1629  CG  GLU A 110      90.015 -53.066  -7.076  1.00 64.41           C  
ATOM   1630  HG2 GLU A 110      89.616 -52.055  -6.991  1.00 64.41           H  
ATOM   1631  HG3 GLU A 110      91.098 -52.982  -7.172  1.00 64.41           H  
ATOM   1632  CD  GLU A 110      89.715 -53.862  -5.791  1.00 64.41           C  
ATOM   1633  OE1 GLU A 110      90.449 -53.628  -4.803  1.00 64.41           O  
ATOM   1634  OE2 GLU A 110      88.803 -54.719  -5.798  1.00 64.41           O  
ATOM   1635  N   VAL A 111      89.533 -53.689 -11.888  1.00 68.13           N  
ATOM   1636  H   VAL A 111      89.532 -52.679 -11.894  1.00 68.13           H  
ATOM   1637  CA  VAL A 111      89.063 -54.412 -13.074  1.00 68.13           C  
ATOM   1638  HA  VAL A 111      88.211 -55.010 -12.753  1.00 68.13           H  
ATOM   1639  C   VAL A 111      90.186 -55.321 -13.597  1.00 68.13           C  
ATOM   1640  CB  VAL A 111      88.529 -53.477 -14.170  1.00 68.13           C  
ATOM   1641  HB  VAL A 111      89.318 -52.796 -14.490  1.00 68.13           H  
ATOM   1642  O   VAL A 111      91.271 -54.812 -13.934  1.00 68.13           O  
ATOM   1643  CG1 VAL A 111      88.045 -54.285 -15.385  1.00 68.13           C  
ATOM   1644 HG11 VAL A 111      87.277 -54.998 -15.084  1.00 68.13           H  
ATOM   1645 HG12 VAL A 111      87.624 -53.620 -16.139  1.00 68.13           H  
ATOM   1646 HG13 VAL A 111      88.872 -54.827 -15.845  1.00 68.13           H  
ATOM   1647  CG2 VAL A 111      87.345 -52.661 -13.633  1.00 68.13           C  
ATOM   1648 HG21 VAL A 111      87.652 -52.065 -12.773  1.00 68.13           H  
ATOM   1649 HG22 VAL A 111      86.537 -53.326 -13.328  1.00 68.13           H  
ATOM   1650 HG23 VAL A 111      86.978 -51.978 -14.399  1.00 68.13           H  
ATOM   1651  N   PRO A 112      89.954 -56.650 -13.677  1.00 73.79           N  
ATOM   1652  CA  PRO A 112      90.950 -57.613 -14.126  1.00 73.79           C  
ATOM   1653  HA  PRO A 112      91.755 -57.636 -13.392  1.00 73.79           H  
ATOM   1654  C   PRO A 112      91.505 -57.250 -15.502  1.00 73.79           C  
ATOM   1655  CB  PRO A 112      90.248 -58.976 -14.154  1.00 73.79           C  
ATOM   1656  HB2 PRO A 112      89.824 -59.160 -15.141  1.00 73.79           H  
ATOM   1657  HB3 PRO A 112      90.922 -59.786 -13.875  1.00 73.79           H  
ATOM   1658  O   PRO A 112      90.781 -56.803 -16.392  1.00 73.79           O  
ATOM   1659  CG  PRO A 112      89.109 -58.818 -13.153  1.00 73.79           C  
ATOM   1660  HG2 PRO A 112      88.269 -59.471 -13.387  1.00 73.79           H  
ATOM   1661  HG3 PRO A 112      89.477 -59.007 -12.145  1.00 73.79           H  
ATOM   1662  CD  PRO A 112      88.733 -57.348 -13.288  1.00 73.79           C  
ATOM   1663  HD2 PRO A 112      88.345 -56.999 -12.332  1.00 73.79           H  
ATOM   1664  HD3 PRO A 112      87.981 -57.231 -14.069  1.00 73.79           H  
ATOM   1665  N   ALA A 113      92.807 -57.470 -15.699  1.00 73.02           N  
ATOM   1666  H   ALA A 113      93.345 -57.839 -14.928  1.00 73.02           H  
ATOM   1667  CA  ALA A 113      93.521 -57.042 -16.904  1.00 73.02           C  
ATOM   1668  HA  ALA A 113      93.515 -55.953 -16.937  1.00 73.02           H  
ATOM   1669  C   ALA A 113      92.882 -57.538 -18.215  1.00 73.02           C  
ATOM   1670  CB  ALA A 113      94.972 -57.525 -16.793  1.00 73.02           C  
ATOM   1671  HB1 ALA A 113      95.430 -57.124 -15.889  1.00 73.02           H  
ATOM   1672  HB2 ALA A 113      95.535 -57.178 -17.660  1.00 73.02           H  
ATOM   1673  HB3 ALA A 113      95.003 -58.614 -16.765  1.00 73.02           H  
ATOM   1674  O   ALA A 113      92.918 -56.823 -19.211  1.00 73.02           O  
ATOM   1675  N   THR A 114      92.283 -58.732 -18.194  1.00 69.82           N  
ATOM   1676  H   THR A 114      92.220 -59.229 -17.317  1.00 69.82           H  
ATOM   1677  CA  THR A 114      91.622 -59.370 -19.341  1.00 69.82           C  
ATOM   1678  HA  THR A 114      92.305 -59.378 -20.191  1.00 69.82           H  
ATOM   1679  C   THR A 114      90.360 -58.651 -19.813  1.00 69.82           C  
ATOM   1680  CB  THR A 114      91.253 -60.821 -18.991  1.00 69.82           C  
ATOM   1681  HB  THR A 114      90.543 -61.211 -19.721  1.00 69.82           H  
ATOM   1682  O   THR A 114      90.005 -58.786 -20.976  1.00 69.82           O  
ATOM   1683  CG2 THR A 114      92.490 -61.720 -18.985  1.00 69.82           C  
ATOM   1684 HG21 THR A 114      93.205 -61.376 -18.238  1.00 69.82           H  
ATOM   1685 HG22 THR A 114      92.955 -61.704 -19.971  1.00 69.82           H  
ATOM   1686 HG23 THR A 114      92.190 -62.741 -18.752  1.00 69.82           H  
ATOM   1687  OG1 THR A 114      90.698 -60.900 -17.691  1.00 69.82           O  
ATOM   1688  HG1 THR A 114      89.750 -60.764 -17.763  1.00 69.82           H  
ATOM   1689  N   GLU A 115      89.693 -57.891 -18.941  1.00 74.35           N  
ATOM   1690  H   GLU A 115      90.039 -57.816 -17.995  1.00 74.35           H  
ATOM   1691  CA  GLU A 115      88.440 -57.183 -19.250  1.00 74.35           C  
ATOM   1692  HA  GLU A 115      87.980 -57.602 -20.145  1.00 74.35           H  
ATOM   1693  C   GLU A 115      88.662 -55.690 -19.519  1.00 74.35           C  
ATOM   1694  CB  GLU A 115      87.455 -57.359 -18.087  1.00 74.35           C  
ATOM   1695  HB2 GLU A 115      87.930 -57.024 -17.165  1.00 74.35           H  
ATOM   1696  HB3 GLU A 115      86.581 -56.735 -18.274  1.00 74.35           H  
ATOM   1697  O   GLU A 115      87.815 -55.032 -20.123  1.00 74.35           O  
ATOM   1698  CG  GLU A 115      86.992 -58.816 -17.930  1.00 74.35           C  
ATOM   1699  HG2 GLU A 115      87.865 -59.455 -17.796  1.00 74.35           H  
ATOM   1700  HG3 GLU A 115      86.488 -59.123 -18.846  1.00 74.35           H  
ATOM   1701  CD  GLU A 115      86.047 -59.022 -16.736  1.00 74.35           C  
ATOM   1702  OE1 GLU A 115      85.823 -60.207 -16.400  1.00 74.35           O  
ATOM   1703  OE2 GLU A 115      85.596 -58.016 -16.143  1.00 74.35           O  
ATOM   1704  N   ARG A 116      89.815 -55.139 -19.105  1.00 73.87           N  
ATOM   1705  H   ARG A 116      90.459 -55.743 -18.614  1.00 73.87           H  
ATOM   1706  CA  ARG A 116      90.133 -53.707 -19.248  1.00 73.87           C  
ATOM   1707  HA  ARG A 116      89.405 -53.123 -18.686  1.00 73.87           H  
ATOM   1708  C   ARG A 116      90.035 -53.219 -20.684  1.00 73.87           C  
ATOM   1709  CB  ARG A 116      91.547 -53.404 -18.737  1.00 73.87           C  
ATOM   1710  HB2 ARG A 116      91.856 -52.432 -19.121  1.00 73.87           H  
ATOM   1711  HB3 ARG A 116      92.244 -54.155 -19.109  1.00 73.87           H  
ATOM   1712  O   ARG A 116      89.546 -52.120 -20.910  1.00 73.87           O  
ATOM   1713  CG  ARG A 116      91.600 -53.341 -17.213  1.00 73.87           C  
ATOM   1714  HG2 ARG A 116      90.898 -52.592 -16.847  1.00 73.87           H  
ATOM   1715  HG3 ARG A 116      91.329 -54.313 -16.801  1.00 73.87           H  
ATOM   1716  CD  ARG A 116      93.015 -52.974 -16.769  1.00 73.87           C  
ATOM   1717  HD2 ARG A 116      93.720 -53.665 -17.231  1.00 73.87           H  
ATOM   1718  HD3 ARG A 116      93.235 -51.960 -17.103  1.00 73.87           H  
ATOM   1719  NE  ARG A 116      93.132 -53.053 -15.306  1.00 73.87           N  
ATOM   1720  HE  ARG A 116      92.322 -53.381 -14.799  1.00 73.87           H  
ATOM   1721  NH1 ARG A 116      95.350 -52.518 -15.140  1.00 73.87           N  
ATOM   1722 HH11 ARG A 116      95.386 -52.469 -16.148  1.00 73.87           H  
ATOM   1723 HH12 ARG A 116      96.144 -52.282 -14.562  1.00 73.87           H  
ATOM   1724  NH2 ARG A 116      94.128 -52.801 -13.283  1.00 73.87           N  
ATOM   1725 HH21 ARG A 116      93.234 -52.925 -12.830  1.00 73.87           H  
ATOM   1726 HH22 ARG A 116      94.903 -52.537 -12.692  1.00 73.87           H  
ATOM   1727  CZ  ARG A 116      94.200 -52.792 -14.583  1.00 73.87           C  
ATOM   1728  N   GLU A 117      90.505 -54.015 -21.638  1.00 74.83           N  
ATOM   1729  H   GLU A 117      90.870 -54.919 -21.374  1.00 74.83           H  
ATOM   1730  CA  GLU A 117      90.503 -53.643 -23.055  1.00 74.83           C  
ATOM   1731  HA  GLU A 117      91.001 -52.680 -23.161  1.00 74.83           H  
ATOM   1732  C   GLU A 117      89.067 -53.472 -23.575  1.00 74.83           C  
ATOM   1733  CB  GLU A 117      91.294 -54.710 -23.835  1.00 74.83           C  
ATOM   1734  HB2 GLU A 117      90.609 -55.423 -24.293  1.00 74.83           H  
ATOM   1735  HB3 GLU A 117      91.931 -55.255 -23.139  1.00 74.83           H  
ATOM   1736  O   GLU A 117      88.750 -52.491 -24.250  1.00 74.83           O  
ATOM   1737  CG  GLU A 117      92.204 -54.094 -24.907  1.00 74.83           C  
ATOM   1738  HG2 GLU A 117      91.584 -53.671 -25.698  1.00 74.83           H  
ATOM   1739  HG3 GLU A 117      92.769 -53.282 -24.451  1.00 74.83           H  
ATOM   1740  CD  GLU A 117      93.199 -55.106 -25.506  1.00 74.83           C  
ATOM   1741  OE1 GLU A 117      94.174 -54.640 -26.138  1.00 74.83           O  
ATOM   1742  OE2 GLU A 117      92.999 -56.329 -25.332  1.00 74.83           O  
ATOM   1743  N   GLU A 118      88.168 -54.371 -23.169  1.00 73.35           N  
ATOM   1744  H   GLU A 118      88.468 -55.115 -22.555  1.00 73.35           H  
ATOM   1745  CA  GLU A 118      86.750 -54.315 -23.518  1.00 73.35           C  
ATOM   1746  HA  GLU A 118      86.672 -54.112 -24.586  1.00 73.35           H  
ATOM   1747  C   GLU A 118      86.028 -53.179 -22.774  1.00 73.35           C  
ATOM   1748  CB  GLU A 118      86.123 -55.691 -23.240  1.00 73.35           C  
ATOM   1749  HB2 GLU A 118      85.939 -55.802 -22.171  1.00 73.35           H  
ATOM   1750  HB3 GLU A 118      86.821 -56.465 -23.558  1.00 73.35           H  
ATOM   1751  O   GLU A 118      85.201 -52.479 -23.364  1.00 73.35           O  
ATOM   1752  CG  GLU A 118      84.816 -55.877 -24.024  1.00 73.35           C  
ATOM   1753  HG2 GLU A 118      85.018 -55.696 -25.079  1.00 73.35           H  
ATOM   1754  HG3 GLU A 118      84.098 -55.128 -23.691  1.00 73.35           H  
ATOM   1755  CD  GLU A 118      84.187 -57.271 -23.870  1.00 73.35           C  
ATOM   1756  OE1 GLU A 118      83.193 -57.511 -24.595  1.00 73.35           O  
ATOM   1757  OE2 GLU A 118      84.658 -58.064 -23.026  1.00 73.35           O  
ATOM   1758  N   LEU A 119      86.387 -52.929 -21.508  1.00 71.57           N  
ATOM   1759  H   LEU A 119      87.034 -53.571 -21.073  1.00 71.57           H  
ATOM   1760  CA  LEU A 119      85.867 -51.817 -20.711  1.00 71.57           C  
ATOM   1761  HA  LEU A 119      84.780 -51.890 -20.700  1.00 71.57           H  
ATOM   1762  C   LEU A 119      86.240 -50.459 -21.317  1.00 71.57           C  
ATOM   1763  CB  LEU A 119      86.393 -51.926 -19.270  1.00 71.57           C  
ATOM   1764  HB2 LEU A 119      86.265 -52.944 -18.904  1.00 71.57           H  
ATOM   1765  HB3 LEU A 119      87.461 -51.707 -19.273  1.00 71.57           H  
ATOM   1766  O   LEU A 119      85.368 -49.603 -21.460  1.00 71.57           O  
ATOM   1767  CG  LEU A 119      85.679 -50.951 -18.314  1.00 71.57           C  
ATOM   1768  HG  LEU A 119      85.500 -49.995 -18.807  1.00 71.57           H  
ATOM   1769  CD1 LEU A 119      84.339 -51.516 -17.840  1.00 71.57           C  
ATOM   1770 HD11 LEU A 119      83.855 -50.802 -17.173  1.00 71.57           H  
ATOM   1771 HD12 LEU A 119      84.496 -52.453 -17.307  1.00 71.57           H  
ATOM   1772 HD13 LEU A 119      83.686 -51.692 -18.695  1.00 71.57           H  
ATOM   1773  CD2 LEU A 119      86.544 -50.680 -17.094  1.00 71.57           C  
ATOM   1774 HD21 LEU A 119      87.448 -50.147 -17.388  1.00 71.57           H  
ATOM   1775 HD22 LEU A 119      85.976 -50.071 -16.391  1.00 71.57           H  
ATOM   1776 HD23 LEU A 119      86.810 -51.624 -16.617  1.00 71.57           H  
ATOM   1777  N   VAL A 120      87.503 -50.271 -21.716  1.00 74.65           N  
ATOM   1778  H   VAL A 120      88.162 -51.021 -21.563  1.00 74.65           H  
ATOM   1779  CA  VAL A 120      87.979 -49.056 -22.397  1.00 74.65           C  
ATOM   1780  HA  VAL A 120      87.778 -48.192 -21.762  1.00 74.65           H  
ATOM   1781  C   VAL A 120      87.197 -48.846 -23.691  1.00 74.65           C  
ATOM   1782  CB  VAL A 120      89.499 -49.117 -22.655  1.00 74.65           C  
ATOM   1783  HB  VAL A 120      89.749 -50.076 -23.107  1.00 74.65           H  
ATOM   1784  O   VAL A 120      86.611 -47.782 -23.871  1.00 74.65           O  
ATOM   1785  CG1 VAL A 120      89.988 -47.998 -23.584  1.00 74.65           C  
ATOM   1786 HG11 VAL A 120      89.587 -48.129 -24.589  1.00 74.65           H  
ATOM   1787 HG12 VAL A 120      89.678 -47.024 -23.207  1.00 74.65           H  
ATOM   1788 HG13 VAL A 120      91.075 -48.023 -23.660  1.00 74.65           H  
ATOM   1789  CG2 VAL A 120      90.273 -48.971 -21.336  1.00 74.65           C  
ATOM   1790 HG21 VAL A 120      90.138 -47.966 -20.936  1.00 74.65           H  
ATOM   1791 HG22 VAL A 120      91.333 -49.150 -21.514  1.00 74.65           H  
ATOM   1792 HG23 VAL A 120      89.915 -49.687 -20.597  1.00 74.65           H  
ATOM   1793  N   GLN A 121      87.061 -49.882 -24.528  1.00 73.58           N  
ATOM   1794  H   GLN A 121      87.559 -50.738 -24.328  1.00 73.58           H  
ATOM   1795  CA  GLN A 121      86.261 -49.801 -25.759  1.00 73.58           C  
ATOM   1796  HA  GLN A 121      86.679 -49.032 -26.409  1.00 73.58           H  
ATOM   1797  C   GLN A 121      84.789 -49.447 -25.500  1.00 73.58           C  
ATOM   1798  CB  GLN A 121      86.281 -51.154 -26.479  1.00 73.58           C  
ATOM   1799  HB2 GLN A 121      86.096 -51.953 -25.761  1.00 73.58           H  
ATOM   1800  HB3 GLN A 121      85.476 -51.168 -27.213  1.00 73.58           H  
ATOM   1801  O   GLN A 121      84.105 -48.867 -26.352  1.00 73.58           O  
ATOM   1802  CG  GLN A 121      87.586 -51.434 -27.226  1.00 73.58           C  
ATOM   1803  HG2 GLN A 121      87.745 -50.661 -27.979  1.00 73.58           H  
ATOM   1804  HG3 GLN A 121      88.427 -51.405 -26.532  1.00 73.58           H  
ATOM   1805  CD  GLN A 121      87.557 -52.794 -27.917  1.00 73.58           C  
ATOM   1806  NE2 GLN A 121      88.656 -53.216 -28.500  1.00 73.58           N  
ATOM   1807 HE21 GLN A 121      88.633 -54.164 -28.845  1.00 73.58           H  
ATOM   1808 HE22 GLN A 121      89.518 -52.707 -28.367  1.00 73.58           H  
ATOM   1809  OE1 GLN A 121      86.552 -53.488 -27.979  1.00 73.58           O  
ATOM   1810  N   ARG A 122      84.242 -49.855 -24.352  1.00 73.29           N  
ATOM   1811  H   ARG A 122      84.821 -50.384 -23.717  1.00 73.29           H  
ATOM   1812  CA  ARG A 122      82.851 -49.573 -23.982  1.00 73.29           C  
ATOM   1813  HA  ARG A 122      82.243 -49.613 -24.885  1.00 73.29           H  
ATOM   1814  C   ARG A 122      82.694 -48.148 -23.448  1.00 73.29           C  
ATOM   1815  CB  ARG A 122      82.366 -50.664 -23.018  1.00 73.29           C  
ATOM   1816  HB2 ARG A 122      82.565 -50.374 -21.986  1.00 73.29           H  
ATOM   1817  HB3 ARG A 122      82.914 -51.585 -23.221  1.00 73.29           H  
ATOM   1818  O   ARG A 122      81.768 -47.462 -23.874  1.00 73.29           O  
ATOM   1819  CG  ARG A 122      80.881 -50.984 -23.208  1.00 73.29           C  
ATOM   1820  HG2 ARG A 122      80.278 -50.145 -22.860  1.00 73.29           H  
ATOM   1821  HG3 ARG A 122      80.677 -51.164 -24.264  1.00 73.29           H  
ATOM   1822  CD  ARG A 122      80.537 -52.248 -22.414  1.00 73.29           C  
ATOM   1823  HD2 ARG A 122      81.171 -53.064 -22.761  1.00 73.29           H  
ATOM   1824  HD3 ARG A 122      80.752 -52.067 -21.361  1.00 73.29           H  
ATOM   1825  NE  ARG A 122      79.120 -52.623 -22.570  1.00 73.29           N  
ATOM   1826  HE  ARG A 122      78.524 -51.974 -23.062  1.00 73.29           H  
ATOM   1827  NH1 ARG A 122      79.228 -54.572 -21.358  1.00 73.29           N  
ATOM   1828 HH11 ARG A 122      78.797 -55.404 -20.982  1.00 73.29           H  
ATOM   1829 HH12 ARG A 122      80.224 -54.446 -21.243  1.00 73.29           H  
ATOM   1830  NH2 ARG A 122      77.278 -53.916 -22.222  1.00 73.29           N  
ATOM   1831 HH21 ARG A 122      76.857 -54.733 -21.803  1.00 73.29           H  
ATOM   1832 HH22 ARG A 122      76.707 -53.251 -22.722  1.00 73.29           H  
ATOM   1833  CZ  ARG A 122      78.552 -53.699 -22.052  1.00 73.29           C  
ATOM   1834  N   LEU A 123      83.629 -47.683 -22.618  1.00 72.93           N  
ATOM   1835  H   LEU A 123      84.362 -48.319 -22.338  1.00 72.93           H  
ATOM   1836  CA  LEU A 123      83.706 -46.304 -22.122  1.00 72.93           C  
ATOM   1837  HA  LEU A 123      82.764 -46.046 -21.638  1.00 72.93           H  
ATOM   1838  C   LEU A 123      83.906 -45.299 -23.262  1.00 72.93           C  
ATOM   1839  CB  LEU A 123      84.855 -46.201 -21.101  1.00 72.93           C  
ATOM   1840  HB2 LEU A 123      85.149 -45.157 -20.995  1.00 72.93           H  
ATOM   1841  HB3 LEU A 123      85.719 -46.741 -21.490  1.00 72.93           H  
ATOM   1842  O   LEU A 123      83.198 -44.295 -23.321  1.00 72.93           O  
ATOM   1843  CG  LEU A 123      84.494 -46.747 -19.709  1.00 72.93           C  
ATOM   1844  HG  LEU A 123      83.983 -47.704 -19.807  1.00 72.93           H  
ATOM   1845  CD1 LEU A 123      85.756 -46.958 -18.875  1.00 72.93           C  
ATOM   1846 HD11 LEU A 123      85.484 -47.376 -17.906  1.00 72.93           H  
ATOM   1847 HD12 LEU A 123      86.418 -47.659 -19.383  1.00 72.93           H  
ATOM   1848 HD13 LEU A 123      86.275 -46.010 -18.728  1.00 72.93           H  
ATOM   1849  CD2 LEU A 123      83.589 -45.768 -18.960  1.00 72.93           C  
ATOM   1850 HD21 LEU A 123      82.624 -45.676 -19.459  1.00 72.93           H  
ATOM   1851 HD22 LEU A 123      83.424 -46.143 -17.950  1.00 72.93           H  
ATOM   1852 HD23 LEU A 123      84.061 -44.787 -18.893  1.00 72.93           H  
ATOM   1853  N   GLU A 124      84.792 -45.596 -24.216  1.00 74.71           N  
ATOM   1854  H   GLU A 124      85.390 -46.399 -24.082  1.00 74.71           H  
ATOM   1855  CA  GLU A 124      85.012 -44.776 -25.414  1.00 74.71           C  
ATOM   1856  HA  GLU A 124      85.326 -43.775 -25.118  1.00 74.71           H  
ATOM   1857  C   GLU A 124      83.730 -44.625 -26.246  1.00 74.71           C  
ATOM   1858  CB  GLU A 124      86.113 -45.406 -26.280  1.00 74.71           C  
ATOM   1859  HB2 GLU A 124      86.077 -44.957 -27.273  1.00 74.71           H  
ATOM   1860  HB3 GLU A 124      85.913 -46.472 -26.379  1.00 74.71           H  
ATOM   1861  O   GLU A 124      83.397 -43.520 -26.685  1.00 74.71           O  
ATOM   1862  CG  GLU A 124      87.522 -45.177 -25.709  1.00 74.71           C  
ATOM   1863  HG2 GLU A 124      87.574 -45.550 -24.686  1.00 74.71           H  
ATOM   1864  HG3 GLU A 124      87.701 -44.102 -25.674  1.00 74.71           H  
ATOM   1865  CD  GLU A 124      88.617 -45.849 -26.554  1.00 74.71           C  
ATOM   1866  OE1 GLU A 124      89.766 -45.356 -26.494  1.00 74.71           O  
ATOM   1867  OE2 GLU A 124      88.304 -46.832 -27.268  1.00 74.71           O  
ATOM   1868  N   ARG A 125      82.959 -45.712 -26.411  1.00 71.45           N  
ATOM   1869  H   ARG A 125      83.297 -46.584 -26.029  1.00 71.45           H  
ATOM   1870  CA  ARG A 125      81.658 -45.673 -27.102  1.00 71.45           C  
ATOM   1871  HA  ARG A 125      81.794 -45.181 -28.065  1.00 71.45           H  
ATOM   1872  C   ARG A 125      80.630 -44.813 -26.371  1.00 71.45           C  
ATOM   1873  CB  ARG A 125      81.118 -47.094 -27.328  1.00 71.45           C  
ATOM   1874  HB2 ARG A 125      80.033 -47.050 -27.422  1.00 71.45           H  
ATOM   1875  HB3 ARG A 125      81.362 -47.729 -26.476  1.00 71.45           H  
ATOM   1876  O   ARG A 125      79.881 -44.092 -27.027  1.00 71.45           O  
ATOM   1877  CG  ARG A 125      81.680 -47.694 -28.622  1.00 71.45           C  
ATOM   1878  HG2 ARG A 125      82.768 -47.742 -28.570  1.00 71.45           H  
ATOM   1879  HG3 ARG A 125      81.406 -47.044 -29.453  1.00 71.45           H  
ATOM   1880  CD  ARG A 125      81.113 -49.090 -28.899  1.00 71.45           C  
ATOM   1881  HD2 ARG A 125      81.338 -49.336 -29.937  1.00 71.45           H  
ATOM   1882  HD3 ARG A 125      80.031 -49.076 -28.770  1.00 71.45           H  
ATOM   1883  NE  ARG A 125      81.720 -50.104 -28.017  1.00 71.45           N  
ATOM   1884  HE  ARG A 125      82.333 -49.752 -27.295  1.00 71.45           H  
ATOM   1885  NH1 ARG A 125      81.121 -51.960 -29.233  1.00 71.45           N  
ATOM   1886 HH11 ARG A 125      80.659 -51.363 -29.904  1.00 71.45           H  
ATOM   1887 HH12 ARG A 125      81.170 -52.960 -29.366  1.00 71.45           H  
ATOM   1888  NH2 ARG A 125      82.329 -52.202 -27.373  1.00 71.45           N  
ATOM   1889 HH21 ARG A 125      82.416 -53.192 -27.553  1.00 71.45           H  
ATOM   1890 HH22 ARG A 125      82.892 -51.812 -26.630  1.00 71.45           H  
ATOM   1891  CZ  ARG A 125      81.716 -51.412 -28.208  1.00 71.45           C  
ATOM   1892  N   MET A 126      80.602 -44.857 -25.039  1.00 69.94           N  
ATOM   1893  H   MET A 126      81.251 -45.469 -24.565  1.00 69.94           H  
ATOM   1894  CA  MET A 126      79.690 -44.032 -24.236  1.00 69.94           C  
ATOM   1895  HA  MET A 126      78.676 -44.148 -24.620  1.00 69.94           H  
ATOM   1896  C   MET A 126      80.031 -42.539 -24.343  1.00 69.94           C  
ATOM   1897  CB  MET A 126      79.706 -44.497 -22.773  1.00 69.94           C  
ATOM   1898  HB2 MET A 126      80.732 -44.545 -22.408  1.00 69.94           H  
ATOM   1899  HB3 MET A 126      79.161 -43.769 -22.171  1.00 69.94           H  
ATOM   1900  O   MET A 126      79.139 -41.716 -24.544  1.00 69.94           O  
ATOM   1901  CG  MET A 126      79.039 -45.867 -22.605  1.00 69.94           C  
ATOM   1902  HG2 MET A 126      79.525 -46.581 -23.270  1.00 69.94           H  
ATOM   1903  HG3 MET A 126      77.995 -45.789 -22.908  1.00 69.94           H  
ATOM   1904  SD  MET A 126      79.102 -46.547 -20.925  1.00 69.94           S  
ATOM   1905  CE  MET A 126      78.007 -45.389 -20.055  1.00 69.94           C  
ATOM   1906  HE1 MET A 126      77.031 -45.365 -20.539  1.00 69.94           H  
ATOM   1907  HE2 MET A 126      77.887 -45.715 -19.021  1.00 69.94           H  
ATOM   1908  HE3 MET A 126      78.443 -44.390 -20.058  1.00 69.94           H  
ATOM   1909  N   LEU A 127      81.319 -42.190 -24.295  1.00 71.52           N  
ATOM   1910  H   LEU A 127      81.997 -42.915 -24.106  1.00 71.52           H  
ATOM   1911  CA  LEU A 127      81.809 -40.815 -24.454  1.00 71.52           C  
ATOM   1912  HA  LEU A 127      81.293 -40.184 -23.731  1.00 71.52           H  
ATOM   1913  C   LEU A 127      81.498 -40.238 -25.843  1.00 71.52           C  
ATOM   1914  CB  LEU A 127      83.327 -40.812 -24.161  1.00 71.52           C  
ATOM   1915  HB2 LEU A 127      83.664 -41.835 -23.994  1.00 71.52           H  
ATOM   1916  HB3 LEU A 127      83.878 -40.457 -25.032  1.00 71.52           H  
ATOM   1917  O   LEU A 127      81.136 -39.065 -25.964  1.00 71.52           O  
ATOM   1918  CG  LEU A 127      83.702 -39.963 -22.933  1.00 71.52           C  
ATOM   1919  HG  LEU A 127      82.873 -39.945 -22.225  1.00 71.52           H  
ATOM   1920  CD1 LEU A 127      84.909 -40.564 -22.217  1.00 71.52           C  
ATOM   1921 HD11 LEU A 127      84.664 -41.567 -21.866  1.00 71.52           H  
ATOM   1922 HD12 LEU A 127      85.763 -40.620 -22.892  1.00 71.52           H  
ATOM   1923 HD13 LEU A 127      85.168 -39.953 -21.352  1.00 71.52           H  
ATOM   1924  CD2 LEU A 127      84.040 -38.530 -23.351  1.00 71.52           C  
ATOM   1925 HD21 LEU A 127      84.260 -37.939 -22.462  1.00 71.52           H  
ATOM   1926 HD22 LEU A 127      84.907 -38.528 -24.011  1.00 71.52           H  
ATOM   1927 HD23 LEU A 127      83.183 -38.092 -23.863  1.00 71.52           H  
ATOM   1928  N   ALA A 128      81.594 -41.062 -26.892  1.00 68.14           N  
ATOM   1929  H   ALA A 128      81.953 -41.993 -26.739  1.00 68.14           H  
ATOM   1930  CA  ALA A 128      81.265 -40.658 -28.258  1.00 68.14           C  
ATOM   1931  HA  ALA A 128      81.854 -39.775 -28.508  1.00 68.14           H  
ATOM   1932  C   ALA A 128      79.782 -40.279 -28.427  1.00 68.14           C  
ATOM   1933  CB  ALA A 128      81.670 -41.791 -29.209  1.00 68.14           C  
ATOM   1934  HB1 ALA A 128      81.090 -42.688 -28.990  1.00 68.14           H  
ATOM   1935  HB2 ALA A 128      82.730 -42.015 -29.090  1.00 68.14           H  
ATOM   1936  HB3 ALA A 128      81.482 -41.489 -30.239  1.00 68.14           H  
ATOM   1937  O   ALA A 128      79.473 -39.348 -29.172  1.00 68.14           O  
ATOM   1938  N   ALA A 129      78.875 -40.956 -27.715  1.00 61.56           N  
ATOM   1939  H   ALA A 129      79.192 -41.704 -27.115  1.00 61.56           H  
ATOM   1940  CA  ALA A 129      77.434 -40.721 -27.810  1.00 61.56           C  
ATOM   1941  HA  ALA A 129      77.164 -40.642 -28.863  1.00 61.56           H  
ATOM   1942  C   ALA A 129      76.968 -39.415 -27.131  1.00 61.56           C  
ATOM   1943  CB  ALA A 129      76.720 -41.947 -27.227  1.00 61.56           C  
ATOM   1944  HB1 ALA A 129      76.952 -42.046 -26.167  1.00 61.56           H  
ATOM   1945  HB2 ALA A 129      77.038 -42.848 -27.752  1.00 61.56           H  
ATOM   1946  HB3 ALA A 129      75.642 -41.829 -27.344  1.00 61.56           H  
ATOM   1947  O   ALA A 129      75.956 -38.849 -27.531  1.00 61.56           O  
ATOM   1948  N   LEU A 130      77.701 -38.918 -26.128  1.00 58.25           N  
ATOM   1949  H   LEU A 130      78.514 -39.445 -25.842  1.00 58.25           H  
ATOM   1950  CA  LEU A 130      77.274 -37.800 -25.271  1.00 58.25           C  
ATOM   1951  HA  LEU A 130      76.195 -37.879 -25.135  1.00 58.25           H  
ATOM   1952  C   LEU A 130      77.510 -36.400 -25.877  1.00 58.25           C  
ATOM   1953  CB  LEU A 130      77.964 -37.974 -23.896  1.00 58.25           C  
ATOM   1954  HB2 LEU A 130      78.624 -38.840 -23.934  1.00 58.25           H  
ATOM   1955  HB3 LEU A 130      78.602 -37.115 -23.686  1.00 58.25           H  
ATOM   1956  O   LEU A 130      76.811 -35.451 -25.533  1.00 58.25           O  
ATOM   1957  CG  LEU A 130      76.970 -38.172 -22.733  1.00 58.25           C  
ATOM   1958  HG  LEU A 130      76.069 -38.667 -23.097  1.00 58.25           H  
ATOM   1959  CD1 LEU A 130      77.579 -39.065 -21.653  1.00 58.25           C  
ATOM   1960 HD11 LEU A 130      77.808 -40.045 -22.072  1.00 58.25           H  
ATOM   1961 HD12 LEU A 130      76.867 -39.192 -20.837  1.00 58.25           H  
ATOM   1962 HD13 LEU A 130      78.492 -38.614 -21.264  1.00 58.25           H  
ATOM   1963  CD2 LEU A 130      76.587 -36.834 -22.100  1.00 58.25           C  
ATOM   1964 HD21 LEU A 130      75.851 -36.997 -21.312  1.00 58.25           H  
ATOM   1965 HD22 LEU A 130      77.465 -36.349 -21.674  1.00 58.25           H  
ATOM   1966 HD23 LEU A 130      76.149 -36.183 -22.856  1.00 58.25           H  
ATOM   1967  N   ARG A 131      78.474 -36.245 -26.794  1.00 59.73           N  
ATOM   1968  H   ARG A 131      78.981 -37.077 -27.061  1.00 59.73           H  
ATOM   1969  CA  ARG A 131      78.886 -34.932 -27.345  1.00 59.73           C  
ATOM   1970  HA  ARG A 131      79.159 -34.293 -26.506  1.00 59.73           H  
ATOM   1971  C   ARG A 131      77.810 -34.121 -28.086  1.00 59.73           C  
ATOM   1972  CB  ARG A 131      80.098 -35.095 -28.274  1.00 59.73           C  
ATOM   1973  HB2 ARG A 131      80.054 -36.057 -28.786  1.00 59.73           H  
ATOM   1974  HB3 ARG A 131      80.078 -34.310 -29.030  1.00 59.73           H  
ATOM   1975  O   ARG A 131      77.790 -32.907 -27.888  1.00 59.73           O  
ATOM   1976  CG  ARG A 131      81.415 -34.970 -27.511  1.00 59.73           C  
ATOM   1977  HG2 ARG A 131      81.450 -34.010 -26.996  1.00 59.73           H  
ATOM   1978  HG3 ARG A 131      81.489 -35.776 -26.781  1.00 59.73           H  
ATOM   1979  CD  ARG A 131      82.575 -35.059 -28.503  1.00 59.73           C  
ATOM   1980  HD2 ARG A 131      82.494 -34.243 -29.220  1.00 59.73           H  
ATOM   1981  HD3 ARG A 131      82.499 -36.008 -29.033  1.00 59.73           H  
ATOM   1982  NE  ARG A 131      83.870 -34.980 -27.808  1.00 59.73           N  
ATOM   1983  HE  ARG A 131      83.841 -34.733 -26.829  1.00 59.73           H  
ATOM   1984  NH1 ARG A 131      85.189 -35.589 -29.583  1.00 59.73           N  
ATOM   1985 HH11 ARG A 131      84.360 -35.652 -30.155  1.00 59.73           H  
ATOM   1986 HH12 ARG A 131      86.097 -35.820 -29.960  1.00 59.73           H  
ATOM   1987  NH2 ARG A 131      86.124 -35.190 -27.593  1.00 59.73           N  
ATOM   1988 HH21 ARG A 131      86.047 -34.957 -26.613  1.00 59.73           H  
ATOM   1989 HH22 ARG A 131      87.026 -35.425 -27.982  1.00 59.73           H  
ATOM   1990  CZ  ARG A 131      85.051 -35.251 -28.330  1.00 59.73           C  
ATOM   1991  N   PRO A 132      76.979 -34.700 -28.973  1.00 50.38           N  
ATOM   1992  CA  PRO A 132      76.181 -33.894 -29.901  1.00 50.38           C  
ATOM   1993  HA  PRO A 132      76.851 -33.242 -30.461  1.00 50.38           H  
ATOM   1994  C   PRO A 132      75.110 -33.017 -29.235  1.00 50.38           C  
ATOM   1995  CB  PRO A 132      75.541 -34.895 -30.869  1.00 50.38           C  
ATOM   1996  HB2 PRO A 132      74.547 -35.172 -30.518  1.00 50.38           H  
ATOM   1997  HB3 PRO A 132      75.483 -34.494 -31.881  1.00 50.38           H  
ATOM   1998  O   PRO A 132      74.698 -32.018 -29.811  1.00 50.38           O  
ATOM   1999  CG  PRO A 132      76.451 -36.119 -30.798  1.00 50.38           C  
ATOM   2000  HG2 PRO A 132      75.917 -37.038 -31.039  1.00 50.38           H  
ATOM   2001  HG3 PRO A 132      77.303 -35.981 -31.464  1.00 50.38           H  
ATOM   2002  CD  PRO A 132      76.924 -36.104 -29.352  1.00 50.38           C  
ATOM   2003  HD2 PRO A 132      76.194 -36.613 -28.724  1.00 50.38           H  
ATOM   2004  HD3 PRO A 132      77.892 -36.602 -29.287  1.00 50.38           H  
ATOM   2005  N   VAL A 133      74.656 -33.375 -28.031  1.00 47.63           N  
ATOM   2006  H   VAL A 133      75.075 -34.176 -27.582  1.00 47.63           H  
ATOM   2007  CA  VAL A 133      73.447 -32.804 -27.412  1.00 47.63           C  
ATOM   2008  HA  VAL A 133      72.653 -32.800 -28.159  1.00 47.63           H  
ATOM   2009  C   VAL A 133      73.615 -31.335 -26.970  1.00 47.63           C  
ATOM   2010  CB  VAL A 133      72.988 -33.721 -26.252  1.00 47.63           C  
ATOM   2011  HB  VAL A 133      73.763 -33.735 -25.486  1.00 47.63           H  
ATOM   2012  O   VAL A 133      72.631 -30.611 -26.882  1.00 47.63           O  
ATOM   2013  CG1 VAL A 133      71.677 -33.263 -25.602  1.00 47.63           C  
ATOM   2014 HG11 VAL A 133      71.815 -32.302 -25.108  1.00 47.63           H  
ATOM   2015 HG12 VAL A 133      70.896 -33.166 -26.356  1.00 47.63           H  
ATOM   2016 HG13 VAL A 133      71.360 -33.981 -24.846  1.00 47.63           H  
ATOM   2017  CG2 VAL A 133      72.764 -35.165 -26.740  1.00 47.63           C  
ATOM   2018 HG21 VAL A 133      72.039 -35.177 -27.553  1.00 47.63           H  
ATOM   2019 HG22 VAL A 133      73.700 -35.610 -27.078  1.00 47.63           H  
ATOM   2020 HG23 VAL A 133      72.389 -35.778 -25.920  1.00 47.63           H  
ATOM   2021  N   ALA A 134      74.837 -30.850 -26.729  1.00 42.63           N  
ATOM   2022  H   ALA A 134      75.628 -31.459 -26.881  1.00 42.63           H  
ATOM   2023  CA  ALA A 134      75.063 -29.573 -26.038  1.00 42.63           C  
ATOM   2024  HA  ALA A 134      74.349 -29.508 -25.217  1.00 42.63           H  
ATOM   2025  C   ALA A 134      74.870 -28.274 -26.867  1.00 42.63           C  
ATOM   2026  CB  ALA A 134      76.468 -29.632 -25.420  1.00 42.63           C  
ATOM   2027  HB1 ALA A 134      76.645 -28.731 -24.833  1.00 42.63           H  
ATOM   2028  HB2 ALA A 134      76.549 -30.499 -24.763  1.00 42.63           H  
ATOM   2029  HB3 ALA A 134      77.220 -29.700 -26.206  1.00 42.63           H  
ATOM   2030  O   ALA A 134      74.748 -27.210 -26.272  1.00 42.63           O  
ATOM   2031  N   GLN A 135      74.884 -28.298 -28.208  1.00 38.52           N  
ATOM   2032  H   GLN A 135      74.909 -29.197 -28.669  1.00 38.52           H  
ATOM   2033  CA  GLN A 135      75.108 -27.075 -29.017  1.00 38.52           C  
ATOM   2034  HA  GLN A 135      75.743 -26.403 -28.440  1.00 38.52           H  
ATOM   2035  C   GLN A 135      73.873 -26.212 -29.377  1.00 38.52           C  
ATOM   2036  CB  GLN A 135      75.881 -27.444 -30.302  1.00 38.52           C  
ATOM   2037  HB2 GLN A 135      75.744 -26.658 -31.044  1.00 38.52           H  
ATOM   2038  HB3 GLN A 135      75.480 -28.369 -30.716  1.00 38.52           H  
ATOM   2039  O   GLN A 135      74.051 -25.076 -29.801  1.00 38.52           O  
ATOM   2040  CG  GLN A 135      77.391 -27.586 -30.060  1.00 38.52           C  
ATOM   2041  HG2 GLN A 135      77.569 -28.376 -29.330  1.00 38.52           H  
ATOM   2042  HG3 GLN A 135      77.769 -26.650 -29.648  1.00 38.52           H  
ATOM   2043  CD  GLN A 135      78.182 -27.913 -31.327  1.00 38.52           C  
ATOM   2044  NE2 GLN A 135      79.485 -27.735 -31.313  1.00 38.52           N  
ATOM   2045 HE21 GLN A 135      79.930 -27.316 -30.510  1.00 38.52           H  
ATOM   2046 HE22 GLN A 135      79.952 -27.917 -32.190  1.00 38.52           H  
ATOM   2047  OE1 GLN A 135      77.676 -28.351 -32.346  1.00 38.52           O  
ATOM   2048  N   ALA A 136      72.635 -26.696 -29.276  1.00 34.28           N  
ATOM   2049  H   ALA A 136      72.508 -27.596 -28.836  1.00 34.28           H  
ATOM   2050  CA  ALA A 136      71.513 -26.157 -30.071  1.00 34.28           C  
ATOM   2051  HA  ALA A 136      71.919 -25.889 -31.046  1.00 34.28           H  
ATOM   2052  C   ALA A 136      70.801 -24.857 -29.577  1.00 34.28           C  
ATOM   2053  CB  ALA A 136      70.529 -27.312 -30.312  1.00 34.28           C  
ATOM   2054  HB1 ALA A 136      71.053 -28.173 -30.729  1.00 34.28           H  
ATOM   2055  HB2 ALA A 136      69.757 -27.000 -31.016  1.00 34.28           H  
ATOM   2056  HB3 ALA A 136      70.054 -27.596 -29.373  1.00 34.28           H  
ATOM   2057  O   ALA A 136      69.724 -24.553 -30.080  1.00 34.28           O  
ATOM   2058  N   ALA A 137      71.329 -24.084 -28.617  1.00 32.45           N  
ATOM   2059  H   ALA A 137      72.263 -24.297 -28.296  1.00 32.45           H  
ATOM   2060  CA  ALA A 137      70.538 -23.098 -27.844  1.00 32.45           C  
ATOM   2061  HA  ALA A 137      69.527 -23.494 -27.747  1.00 32.45           H  
ATOM   2062  C   ALA A 137      70.352 -21.654 -28.413  1.00 32.45           C  
ATOM   2063  CB  ALA A 137      71.135 -23.054 -26.428  1.00 32.45           C  
ATOM   2064  HB1 ALA A 137      70.543 -22.384 -25.804  1.00 32.45           H  
ATOM   2065  HB2 ALA A 137      72.158 -22.682 -26.467  1.00 32.45           H  
ATOM   2066  HB3 ALA A 137      71.123 -24.050 -25.985  1.00 32.45           H  
ATOM   2067  O   ALA A 137      69.446 -20.960 -27.965  1.00 32.45           O  
ATOM   2068  N   ASP A 138      71.168 -21.159 -29.354  1.00 28.14           N  
ATOM   2069  H   ASP A 138      71.865 -21.790 -29.723  1.00 28.14           H  
ATOM   2070  CA  ASP A 138      71.479 -19.704 -29.475  1.00 28.14           C  
ATOM   2071  HA  ASP A 138      71.452 -19.288 -28.468  1.00 28.14           H  
ATOM   2072  C   ASP A 138      70.535 -18.769 -30.301  1.00 28.14           C  
ATOM   2073  CB  ASP A 138      72.928 -19.582 -30.021  1.00 28.14           C  
ATOM   2074  HB2 ASP A 138      73.249 -20.545 -30.419  1.00 28.14           H  
ATOM   2075  HB3 ASP A 138      72.941 -18.896 -30.868  1.00 28.14           H  
ATOM   2076  O   ASP A 138      70.750 -17.557 -30.340  1.00 28.14           O  
ATOM   2077  CG  ASP A 138      73.995 -19.098 -29.023  1.00 28.14           C  
ATOM   2078  OD1 ASP A 138      73.646 -18.717 -27.885  1.00 28.14           O  
ATOM   2079  OD2 ASP A 138      75.182 -19.136 -29.422  1.00 28.14           O  
ATOM   2080  N   ALA A 139      69.529 -19.254 -31.040  1.00 25.76           N  
ATOM   2081  H   ALA A 139      69.289 -20.228 -30.924  1.00 25.76           H  
ATOM   2082  CA  ALA A 139      68.976 -18.513 -32.199  1.00 25.76           C  
ATOM   2083  HA  ALA A 139      69.789 -17.929 -32.630  1.00 25.76           H  
ATOM   2084  C   ALA A 139      67.829 -17.495 -31.908  1.00 25.76           C  
ATOM   2085  CB  ALA A 139      68.580 -19.554 -33.260  1.00 25.76           C  
ATOM   2086  HB1 ALA A 139      69.439 -20.175 -33.509  1.00 25.76           H  
ATOM   2087  HB2 ALA A 139      67.777 -20.185 -32.877  1.00 25.76           H  
ATOM   2088  HB3 ALA A 139      68.233 -19.046 -34.160  1.00 25.76           H  
ATOM   2089  O   ALA A 139      66.665 -17.804 -32.145  1.00 25.76           O  
ATOM   2090  N   SER A 140      68.123 -16.259 -31.470  1.00 26.79           N  
ATOM   2091  H   SER A 140      69.079 -16.089 -31.190  1.00 26.79           H  
ATOM   2092  CA  SER A 140      67.112 -15.266 -31.007  1.00 26.79           C  
ATOM   2093  HA  SER A 140      66.152 -15.773 -30.915  1.00 26.79           H  
ATOM   2094  C   SER A 140      66.822 -14.011 -31.882  1.00 26.79           C  
ATOM   2095  CB  SER A 140      67.502 -14.828 -29.587  1.00 26.79           C  
ATOM   2096  HB2 SER A 140      66.807 -14.076 -29.214  1.00 26.79           H  
ATOM   2097  HB3 SER A 140      67.459 -15.698 -28.931  1.00 26.79           H  
ATOM   2098  O   SER A 140      66.021 -13.175 -31.478  1.00 26.79           O  
ATOM   2099  OG  SER A 140      68.824 -14.316 -29.584  1.00 26.79           O  
ATOM   2100  HG  SER A 140      69.211 -14.475 -28.720  1.00 26.79           H  
ATOM   2101  N   GLY A 141      67.450 -13.799 -33.049  1.00 22.80           N  
ATOM   2102  H   GLY A 141      68.054 -14.543 -33.368  1.00 22.80           H  
ATOM   2103  CA  GLY A 141      67.745 -12.424 -33.528  1.00 22.80           C  
ATOM   2104  HA2 GLY A 141      68.614 -12.502 -34.182  1.00 22.80           H  
ATOM   2105  HA3 GLY A 141      68.075 -11.852 -32.661  1.00 22.80           H  
ATOM   2106  C   GLY A 141      66.734 -11.501 -34.282  1.00 22.80           C  
ATOM   2107  O   GLY A 141      66.803 -10.300 -34.056  1.00 22.80           O  
ATOM   2108  N   THR A 142      65.942 -11.916 -35.289  1.00 21.82           N  
ATOM   2109  H   THR A 142      65.777 -12.908 -35.379  1.00 21.82           H  
ATOM   2110  CA  THR A 142      66.010 -11.171 -36.593  1.00 21.82           C  
ATOM   2111  HA  THR A 142      66.884 -10.523 -36.534  1.00 21.82           H  
ATOM   2112  C   THR A 142      64.918 -10.198 -37.143  1.00 21.82           C  
ATOM   2113  CB  THR A 142      66.306 -12.171 -37.730  1.00 21.82           C  
ATOM   2114  HB  THR A 142      66.066 -11.726 -38.695  1.00 21.82           H  
ATOM   2115  O   THR A 142      65.296  -9.423 -38.015  1.00 21.82           O  
ATOM   2116  CG2 THR A 142      67.771 -12.603 -37.770  1.00 21.82           C  
ATOM   2117 HG21 THR A 142      67.930 -13.292 -38.599  1.00 21.82           H  
ATOM   2118 HG22 THR A 142      68.044 -13.091 -36.835  1.00 21.82           H  
ATOM   2119 HG23 THR A 142      68.403 -11.727 -37.915  1.00 21.82           H  
ATOM   2120  OG1 THR A 142      65.539 -13.345 -37.566  1.00 21.82           O  
ATOM   2121  HG1 THR A 142      65.644 -13.881 -38.356  1.00 21.82           H  
ATOM   2122  N   GLY A 143      63.612 -10.238 -36.823  1.00 21.02           N  
ATOM   2123  H   GLY A 143      63.358 -10.800 -36.023  1.00 21.02           H  
ATOM   2124  CA  GLY A 143      62.501  -9.795 -37.741  1.00 21.02           C  
ATOM   2125  HA2 GLY A 143      61.561 -10.068 -37.261  1.00 21.02           H  
ATOM   2126  HA3 GLY A 143      62.572 -10.402 -38.643  1.00 21.02           H  
ATOM   2127  C   GLY A 143      62.329  -8.308 -38.220  1.00 21.02           C  
ATOM   2128  O   GLY A 143      63.003  -7.415 -37.733  1.00 21.02           O  
ATOM   2129  N   ALA A 144      61.397  -8.051 -39.182  1.00 20.82           N  
ATOM   2130  H   ALA A 144      60.752  -8.805 -39.370  1.00 20.82           H  
ATOM   2131  CA  ALA A 144      61.358  -6.935 -40.188  1.00 20.82           C  
ATOM   2132  HA  ALA A 144      62.348  -6.479 -40.190  1.00 20.82           H  
ATOM   2133  C   ALA A 144      60.345  -5.731 -40.003  1.00 20.82           C  
ATOM   2134  CB  ALA A 144      61.166  -7.619 -41.556  1.00 20.82           C  
ATOM   2135  HB1 ALA A 144      60.155  -8.017 -41.635  1.00 20.82           H  
ATOM   2136  HB2 ALA A 144      61.341  -6.909 -42.365  1.00 20.82           H  
ATOM   2137  HB3 ALA A 144      61.882  -8.434 -41.665  1.00 20.82           H  
ATOM   2138  O   ALA A 144      59.795  -5.552 -38.927  1.00 20.82           O  
ATOM   2139  N   ASN A 145      60.107  -4.902 -41.060  1.00 20.31           N  
ATOM   2140  H   ASN A 145      60.371  -5.290 -41.954  1.00 20.31           H  
ATOM   2141  CA  ASN A 145      60.053  -3.403 -41.082  1.00 20.31           C  
ATOM   2142  HA  ASN A 145      60.110  -3.023 -40.062  1.00 20.31           H  
ATOM   2143  C   ASN A 145      58.810  -2.711 -41.790  1.00 20.31           C  
ATOM   2144  CB  ASN A 145      61.377  -3.061 -41.834  1.00 20.31           C  
ATOM   2145  HB2 ASN A 145      62.191  -3.644 -41.403  1.00 20.31           H  
ATOM   2146  HB3 ASN A 145      61.277  -3.357 -42.878  1.00 20.31           H  
ATOM   2147  O   ASN A 145      58.996  -2.186 -42.889  1.00 20.31           O  
ATOM   2148  CG  ASN A 145      61.857  -1.621 -41.786  1.00 20.31           C  
ATOM   2149  ND2 ASN A 145      62.575  -1.178 -42.795  1.00 20.31           N  
ATOM   2150 HD21 ASN A 145      62.829  -0.202 -42.728  1.00 20.31           H  
ATOM   2151 HD22 ASN A 145      62.644  -1.718 -43.645  1.00 20.31           H  
ATOM   2152  OD1 ASN A 145      61.696  -0.908 -40.818  1.00 20.31           O  
ATOM   2153  N   PRO A 146      57.550  -2.714 -41.284  1.00 22.90           N  
ATOM   2154  CA  PRO A 146      56.329  -2.381 -42.084  1.00 22.90           C  
ATOM   2155  HA  PRO A 146      56.439  -2.867 -43.053  1.00 22.90           H  
ATOM   2156  C   PRO A 146      56.010  -0.870 -42.369  1.00 22.90           C  
ATOM   2157  CB  PRO A 146      55.168  -3.073 -41.352  1.00 22.90           C  
ATOM   2158  HB2 PRO A 146      54.517  -3.606 -42.044  1.00 22.90           H  
ATOM   2159  HB3 PRO A 146      54.592  -2.332 -40.797  1.00 22.90           H  
ATOM   2160  O   PRO A 146      56.522  -0.003 -41.672  1.00 22.90           O  
ATOM   2161  CG  PRO A 146      55.828  -4.027 -40.354  1.00 22.90           C  
ATOM   2162  HG2 PRO A 146      55.218  -4.169 -39.462  1.00 22.90           H  
ATOM   2163  HG3 PRO A 146      56.029  -4.983 -40.839  1.00 22.90           H  
ATOM   2164  CD  PRO A 146      57.146  -3.332 -40.033  1.00 22.90           C  
ATOM   2165  HD2 PRO A 146      56.983  -2.556 -39.285  1.00 22.90           H  
ATOM   2166  HD3 PRO A 146      57.872  -4.057 -39.665  1.00 22.90           H  
ATOM   2167  N   SER A 147      55.161  -0.564 -43.385  1.00 21.55           N  
ATOM   2168  H   SER A 147      54.679  -1.345 -43.808  1.00 21.55           H  
ATOM   2169  CA  SER A 147      54.957   0.723 -44.144  1.00 21.55           C  
ATOM   2170  HA  SER A 147      55.838   1.350 -44.005  1.00 21.55           H  
ATOM   2171  C   SER A 147      53.709   1.603 -43.789  1.00 21.55           C  
ATOM   2172  CB  SER A 147      54.871   0.330 -45.628  1.00 21.55           C  
ATOM   2173  HB2 SER A 147      55.817  -0.126 -45.921  1.00 21.55           H  
ATOM   2174  HB3 SER A 147      54.710   1.210 -46.251  1.00 21.55           H  
ATOM   2175  O   SER A 147      53.013   1.254 -42.843  1.00 21.55           O  
ATOM   2176  OG  SER A 147      53.830  -0.611 -45.838  1.00 21.55           O  
ATOM   2177  HG  SER A 147      52.984  -0.158 -45.855  1.00 21.55           H  
ATOM   2178  N   GLY A 148      53.370   2.706 -44.523  1.00 23.01           N  
ATOM   2179  H   GLY A 148      53.928   2.981 -45.319  1.00 23.01           H  
ATOM   2180  CA  GLY A 148      52.235   3.613 -44.159  1.00 23.01           C  
ATOM   2181  HA2 GLY A 148      52.572   4.254 -43.345  1.00 23.01           H  
ATOM   2182  HA3 GLY A 148      51.443   2.994 -43.737  1.00 23.01           H  
ATOM   2183  C   GLY A 148      51.550   4.553 -45.197  1.00 23.01           C  
ATOM   2184  O   GLY A 148      52.196   5.464 -45.701  1.00 23.01           O  
ATOM   2185  N   ASP A 149      50.233   4.375 -45.425  1.00 26.09           N  
ATOM   2186  H   ASP A 149      49.767   3.664 -44.879  1.00 26.09           H  
ATOM   2187  CA  ASP A 149      49.368   5.020 -46.462  1.00 26.09           C  
ATOM   2188  HA  ASP A 149      50.017   5.441 -47.230  1.00 26.09           H  
ATOM   2189  C   ASP A 149      48.479   6.234 -45.988  1.00 26.09           C  
ATOM   2190  CB  ASP A 149      48.523   3.899 -47.131  1.00 26.09           C  
ATOM   2191  HB2 ASP A 149      47.623   4.310 -47.588  1.00 26.09           H  
ATOM   2192  HB3 ASP A 149      48.187   3.203 -46.362  1.00 26.09           H  
ATOM   2193  O   ASP A 149      48.690   6.776 -44.906  1.00 26.09           O  
ATOM   2194  CG  ASP A 149      49.229   3.120 -48.253  1.00 26.09           C  
ATOM   2195  OD1 ASP A 149      50.187   3.652 -48.857  1.00 26.09           O  
ATOM   2196  OD2 ASP A 149      48.787   1.979 -48.518  1.00 26.09           O  
ATOM   2197  N   ASP A 150      47.501   6.661 -46.825  1.00 26.47           N  
ATOM   2198  H   ASP A 150      47.266   5.984 -47.536  1.00 26.47           H  
ATOM   2199  CA  ASP A 150      47.056   8.030 -47.230  1.00 26.47           C  
ATOM   2200  HA  ASP A 150      47.891   8.712 -47.069  1.00 26.47           H  
ATOM   2201  C   ASP A 150      45.786   8.628 -46.520  1.00 26.47           C  
ATOM   2202  CB  ASP A 150      46.806   7.896 -48.762  1.00 26.47           C  
ATOM   2203  HB2 ASP A 150      47.400   7.068 -49.150  1.00 26.47           H  
ATOM   2204  HB3 ASP A 150      45.763   7.632 -48.933  1.00 26.47           H  
ATOM   2205  O   ASP A 150      44.758   7.960 -46.417  1.00 26.47           O  
ATOM   2206  CG  ASP A 150      47.162   9.102 -49.637  1.00 26.47           C  
ATOM   2207  OD1 ASP A 150      47.481  10.172 -49.074  1.00 26.47           O  
ATOM   2208  OD2 ASP A 150      47.143   8.930 -50.880  1.00 26.47           O  
ATOM   2209  N   LEU A 151      45.808   9.904 -46.072  1.00 27.77           N  
ATOM   2210  H   LEU A 151      46.618  10.446 -46.340  1.00 27.77           H  
ATOM   2211  CA  LEU A 151      44.793  10.594 -45.216  1.00 27.77           C  
ATOM   2212  HA  LEU A 151      44.006   9.894 -44.936  1.00 27.77           H  
ATOM   2213  C   LEU A 151      44.132  11.820 -45.933  1.00 27.77           C  
ATOM   2214  CB  LEU A 151      45.520  11.092 -43.931  1.00 27.77           C  
ATOM   2215  HB2 LEU A 151      46.437  11.586 -44.252  1.00 27.77           H  
ATOM   2216  HB3 LEU A 151      44.908  11.861 -43.460  1.00 27.77           H  
ATOM   2217  O   LEU A 151      44.763  12.874 -45.989  1.00 27.77           O  
ATOM   2218  CG  LEU A 151      45.878  10.047 -42.852  1.00 27.77           C  
ATOM   2219  HG  LEU A 151      46.118   9.094 -43.324  1.00 27.77           H  
ATOM   2220  CD1 LEU A 151      47.092  10.506 -42.034  1.00 27.77           C  
ATOM   2221 HD11 LEU A 151      47.319   9.761 -41.271  1.00 27.77           H  
ATOM   2222 HD12 LEU A 151      46.885  11.466 -41.562  1.00 27.77           H  
ATOM   2223 HD13 LEU A 151      47.955  10.598 -42.694  1.00 27.77           H  
ATOM   2224  CD2 LEU A 151      44.721   9.855 -41.867  1.00 27.77           C  
ATOM   2225 HD21 LEU A 151      44.498  10.789 -41.351  1.00 27.77           H  
ATOM   2226 HD22 LEU A 151      43.836   9.523 -42.411  1.00 27.77           H  
ATOM   2227 HD23 LEU A 151      44.983   9.089 -41.138  1.00 27.77           H  
ATOM   2228  N   GLY A 152      42.891  11.752 -46.469  1.00 32.29           N  
ATOM   2229  H   GLY A 152      42.405  10.870 -46.392  1.00 32.29           H  
ATOM   2230  CA  GLY A 152      42.371  12.737 -47.465  1.00 32.29           C  
ATOM   2231  HA2 GLY A 152      43.066  13.574 -47.525  1.00 32.29           H  
ATOM   2232  HA3 GLY A 152      42.405  12.248 -48.439  1.00 32.29           H  
ATOM   2233  C   GLY A 152      40.955  13.381 -47.352  1.00 32.29           C  
ATOM   2234  O   GLY A 152      40.501  13.926 -48.354  1.00 32.29           O  
ATOM   2235  N   GLU A 153      40.218  13.361 -46.229  1.00 39.69           N  
ATOM   2236  H   GLU A 153      40.606  12.900 -45.419  1.00 39.69           H  
ATOM   2237  CA  GLU A 153      38.736  13.593 -46.224  1.00 39.69           C  
ATOM   2238  HA  GLU A 153      38.365  13.419 -47.234  1.00 39.69           H  
ATOM   2239  C   GLU A 153      38.169  15.005 -45.853  1.00 39.69           C  
ATOM   2240  CB  GLU A 153      38.072  12.516 -45.340  1.00 39.69           C  
ATOM   2241  HB2 GLU A 153      37.009  12.738 -45.245  1.00 39.69           H  
ATOM   2242  HB3 GLU A 153      38.519  12.550 -44.346  1.00 39.69           H  
ATOM   2243  O   GLU A 153      36.957  15.190 -45.831  1.00 39.69           O  
ATOM   2244  CG  GLU A 153      38.190  11.095 -45.916  1.00 39.69           C  
ATOM   2245  HG2 GLU A 153      37.848  11.113 -46.951  1.00 39.69           H  
ATOM   2246  HG3 GLU A 153      39.238  10.796 -45.915  1.00 39.69           H  
ATOM   2247  CD  GLU A 153      37.368  10.062 -45.126  1.00 39.69           C  
ATOM   2248  OE1 GLU A 153      36.991   9.040 -45.744  1.00 39.69           O  
ATOM   2249  OE2 GLU A 153      37.145  10.285 -43.915  1.00 39.69           O  
ATOM   2250  N   ALA A 154      38.969  16.033 -45.551  1.00 26.82           N  
ATOM   2251  H   ALA A 154      39.959  15.880 -45.675  1.00 26.82           H  
ATOM   2252  CA  ALA A 154      38.572  17.083 -44.579  1.00 26.82           C  
ATOM   2253  HA  ALA A 154      37.992  16.581 -43.805  1.00 26.82           H  
ATOM   2254  C   ALA A 154      37.675  18.293 -45.010  1.00 26.82           C  
ATOM   2255  CB  ALA A 154      39.873  17.566 -43.917  1.00 26.82           C  
ATOM   2256  HB1 ALA A 154      39.640  18.196 -43.058  1.00 26.82           H  
ATOM   2257  HB2 ALA A 154      40.452  16.713 -43.563  1.00 26.82           H  
ATOM   2258  HB3 ALA A 154      40.464  18.139 -44.631  1.00 26.82           H  
ATOM   2259  O   ALA A 154      37.749  19.333 -44.362  1.00 26.82           O  
ATOM   2260  N   GLY A 155      36.905  18.262 -46.103  1.00 41.38           N  
ATOM   2261  H   GLY A 155      36.726  17.357 -46.515  1.00 41.38           H  
ATOM   2262  CA  GLY A 155      36.414  19.491 -46.777  1.00 41.38           C  
ATOM   2263  HA2 GLY A 155      37.287  20.083 -47.052  1.00 41.38           H  
ATOM   2264  HA3 GLY A 155      35.920  19.192 -47.701  1.00 41.38           H  
ATOM   2265  C   GLY A 155      35.439  20.425 -46.027  1.00 41.38           C  
ATOM   2266  O   GLY A 155      34.739  19.992 -45.122  1.00 41.38           O  
ATOM   2267  N   VAL A 156      35.391  21.686 -46.509  1.00 32.00           N  
ATOM   2268  H   VAL A 156      36.018  21.886 -47.276  1.00 32.00           H  
ATOM   2269  CA  VAL A 156      34.555  22.824 -46.055  1.00 32.00           C  
ATOM   2270  HA  VAL A 156      34.850  23.097 -45.041  1.00 32.00           H  
ATOM   2271  C   VAL A 156      33.111  22.397 -45.961  1.00 32.00           C  
ATOM   2272  CB  VAL A 156      34.749  24.073 -46.944  1.00 32.00           C  
ATOM   2273  HB  VAL A 156      34.698  23.734 -47.979  1.00 32.00           H  
ATOM   2274  O   VAL A 156      32.776  22.010 -44.876  1.00 32.00           O  
ATOM   2275  CG1 VAL A 156      33.775  25.261 -46.832  1.00 32.00           C  
ATOM   2276 HG11 VAL A 156      34.123  25.994 -46.105  1.00 32.00           H  
ATOM   2277 HG12 VAL A 156      33.715  25.763 -47.798  1.00 32.00           H  
ATOM   2278 HG13 VAL A 156      32.766  24.945 -46.567  1.00 32.00           H  
ATOM   2279  CG2 VAL A 156      36.156  24.634 -46.706  1.00 32.00           C  
ATOM   2280 HG21 VAL A 156      36.236  24.964 -45.670  1.00 32.00           H  
ATOM   2281 HG22 VAL A 156      36.913  23.874 -46.899  1.00 32.00           H  
ATOM   2282 HG23 VAL A 156      36.332  25.483 -47.368  1.00 32.00           H  
ATOM   2283  N   ASP A 157      32.310  22.395 -47.033  1.00 34.99           N  
ATOM   2284  H   ASP A 157      32.697  22.713 -47.910  1.00 34.99           H  
ATOM   2285  CA  ASP A 157      30.861  22.118 -47.030  1.00 34.99           C  
ATOM   2286  HA  ASP A 157      30.314  23.020 -46.755  1.00 34.99           H  
ATOM   2287  C   ASP A 157      30.419  20.965 -46.078  1.00 34.99           C  
ATOM   2288  CB  ASP A 157      30.421  21.807 -48.480  1.00 34.99           C  
ATOM   2289  HB2 ASP A 157      29.395  21.440 -48.457  1.00 34.99           H  
ATOM   2290  HB3 ASP A 157      31.049  21.011 -48.878  1.00 34.99           H  
ATOM   2291  O   ASP A 157      30.470  19.800 -46.460  1.00 34.99           O  
ATOM   2292  CG  ASP A 157      30.449  23.012 -49.433  1.00 34.99           C  
ATOM   2293  OD1 ASP A 157      29.939  24.087 -49.051  1.00 34.99           O  
ATOM   2294  OD2 ASP A 157      30.944  22.848 -50.573  1.00 34.99           O  
ATOM   2295  N   GLU A 158      29.818  21.188 -44.897  1.00 35.32           N  
ATOM   2296  H   GLU A 158      29.252  20.394 -44.634  1.00 35.32           H  
ATOM   2297  CA  GLU A 158      30.373  21.844 -43.686  1.00 35.32           C  
ATOM   2298  HA  GLU A 158      31.313  21.359 -43.424  1.00 35.32           H  
ATOM   2299  C   GLU A 158      29.512  21.549 -42.457  1.00 35.32           C  
ATOM   2300  CB  GLU A 158      30.561  23.386 -43.862  1.00 35.32           C  
ATOM   2301  HB2 GLU A 158      29.642  23.896 -43.573  1.00 35.32           H  
ATOM   2302  HB3 GLU A 158      30.699  23.621 -44.917  1.00 35.32           H  
ATOM   2303  O   GLU A 158      28.514  20.829 -42.518  1.00 35.32           O  
ATOM   2304  CG  GLU A 158      31.758  24.028 -43.123  1.00 35.32           C  
ATOM   2305  HG2 GLU A 158      31.400  24.374 -42.154  1.00 35.32           H  
ATOM   2306  HG3 GLU A 158      32.534  23.298 -42.894  1.00 35.32           H  
ATOM   2307  CD  GLU A 158      32.345  25.233 -43.877  1.00 35.32           C  
ATOM   2308  OE1 GLU A 158      33.589  25.371 -43.910  1.00 35.32           O  
ATOM   2309  OE2 GLU A 158      31.537  26.074 -44.333  1.00 35.32           O  
ATOM   2310  N   LEU A 159      29.869  22.193 -41.345  1.00 30.14           N  
ATOM   2311  H   LEU A 159      30.728  22.720 -41.418  1.00 30.14           H  
ATOM   2312  CA  LEU A 159      29.147  22.314 -40.072  1.00 30.14           C  
ATOM   2313  HA  LEU A 159      29.448  21.495 -39.419  1.00 30.14           H  
ATOM   2314  C   LEU A 159      27.611  22.301 -40.145  1.00 30.14           C  
ATOM   2315  CB  LEU A 159      29.580  23.668 -39.467  1.00 30.14           C  
ATOM   2316  HB2 LEU A 159      30.084  24.268 -40.225  1.00 30.14           H  
ATOM   2317  HB3 LEU A 159      28.707  24.251 -39.171  1.00 30.14           H  
ATOM   2318  O   LEU A 159      26.951  21.855 -39.212  1.00 30.14           O  
ATOM   2319  CG  LEU A 159      30.501  23.517 -38.249  1.00 30.14           C  
ATOM   2320  HG  LEU A 159      31.103  22.613 -38.346  1.00 30.14           H  
ATOM   2321  CD1 LEU A 159      31.451  24.710 -38.155  1.00 30.14           C  
ATOM   2322 HD11 LEU A 159      32.084  24.744 -39.041  1.00 30.14           H  
ATOM   2323 HD12 LEU A 159      32.087  24.600 -37.277  1.00 30.14           H  
ATOM   2324 HD13 LEU A 159      30.882  25.637 -38.078  1.00 30.14           H  
ATOM   2325  CD2 LEU A 159      29.672  23.445 -36.966  1.00 30.14           C  
ATOM   2326 HD21 LEU A 159      29.111  24.368 -36.819  1.00 30.14           H  
ATOM   2327 HD22 LEU A 159      28.979  22.605 -37.024  1.00 30.14           H  
ATOM   2328 HD23 LEU A 159      30.333  23.287 -36.113  1.00 30.14           H  
ATOM   2329  N   LEU A 160      27.010  22.839 -41.203  1.00 33.17           N  
ATOM   2330  H   LEU A 160      27.591  23.116 -41.982  1.00 33.17           H  
ATOM   2331  CA  LEU A 160      25.565  23.071 -41.269  1.00 33.17           C  
ATOM   2332  HA  LEU A 160      25.232  23.404 -40.286  1.00 33.17           H  
ATOM   2333  C   LEU A 160      24.743  21.802 -41.541  1.00 33.17           C  
ATOM   2334  CB  LEU A 160      25.301  24.202 -42.273  1.00 33.17           C  
ATOM   2335  HB2 LEU A 160      25.823  23.972 -43.202  1.00 33.17           H  
ATOM   2336  HB3 LEU A 160      24.234  24.250 -42.493  1.00 33.17           H  
ATOM   2337  O   LEU A 160      23.529  21.811 -41.358  1.00 33.17           O  
ATOM   2338  CG  LEU A 160      25.762  25.574 -41.741  1.00 33.17           C  
ATOM   2339  HG  LEU A 160      26.768  25.498 -41.328  1.00 33.17           H  
ATOM   2340  CD1 LEU A 160      25.800  26.586 -42.884  1.00 33.17           C  
ATOM   2341 HD11 LEU A 160      26.502  26.246 -43.645  1.00 33.17           H  
ATOM   2342 HD12 LEU A 160      24.810  26.692 -43.327  1.00 33.17           H  
ATOM   2343 HD13 LEU A 160      26.142  27.551 -42.510  1.00 33.17           H  
ATOM   2344  CD2 LEU A 160      24.819  26.114 -40.660  1.00 33.17           C  
ATOM   2345 HD21 LEU A 160      23.801  26.171 -41.044  1.00 33.17           H  
ATOM   2346 HD22 LEU A 160      25.147  27.107 -40.353  1.00 33.17           H  
ATOM   2347 HD23 LEU A 160      24.838  25.466 -39.784  1.00 33.17           H  
ATOM   2348  N   GLU A 161      25.397  20.693 -41.892  1.00 32.84           N  
ATOM   2349  H   GLU A 161      26.387  20.766 -42.076  1.00 32.84           H  
ATOM   2350  CA  GLU A 161      24.823  19.347 -41.803  1.00 32.84           C  
ATOM   2351  HA  GLU A 161      23.738  19.445 -41.796  1.00 32.84           H  
ATOM   2352  C   GLU A 161      25.186  18.617 -40.486  1.00 32.84           C  
ATOM   2353  CB  GLU A 161      25.223  18.552 -43.062  1.00 32.84           C  
ATOM   2354  HB2 GLU A 161      26.143  17.999 -42.876  1.00 32.84           H  
ATOM   2355  HB3 GLU A 161      25.397  19.246 -43.885  1.00 32.84           H  
ATOM   2356  O   GLU A 161      24.755  17.481 -40.294  1.00 32.84           O  
ATOM   2357  CG  GLU A 161      24.102  17.601 -43.495  1.00 32.84           C  
ATOM   2358  HG2 GLU A 161      23.175  18.169 -43.572  1.00 32.84           H  
ATOM   2359  HG3 GLU A 161      23.954  16.836 -42.732  1.00 32.84           H  
ATOM   2360  CD  GLU A 161      24.389  16.926 -44.836  1.00 32.84           C  
ATOM   2361  OE1 GLU A 161      23.463  16.978 -45.687  1.00 32.84           O  
ATOM   2362  OE2 GLU A 161      25.467  16.311 -44.948  1.00 32.84           O  
ATOM   2363  N   ALA A 162      25.959  19.249 -39.589  1.00 29.77           N  
ATOM   2364  H   ALA A 162      26.234  20.199 -39.793  1.00 29.77           H  
ATOM   2365  CA  ALA A 162      26.592  18.641 -38.411  1.00 29.77           C  
ATOM   2366  HA  ALA A 162      26.704  17.575 -38.609  1.00 29.77           H  
ATOM   2367  C   ALA A 162      25.766  18.754 -37.116  1.00 29.77           C  
ATOM   2368  CB  ALA A 162      28.010  19.211 -38.233  1.00 29.77           C  
ATOM   2369  HB1 ALA A 162      27.997  20.205 -37.786  1.00 29.77           H  
ATOM   2370  HB2 ALA A 162      28.528  19.235 -39.192  1.00 29.77           H  
ATOM   2371  HB3 ALA A 162      28.565  18.560 -37.559  1.00 29.77           H  
ATOM   2372  O   ALA A 162      25.232  17.763 -36.636  1.00 29.77           O  
ATOM   2373  N   LEU A 163      25.610  19.957 -36.555  1.00 31.03           N  
ATOM   2374  H   LEU A 163      26.092  20.735 -36.982  1.00 31.03           H  
ATOM   2375  CA  LEU A 163      24.943  20.166 -35.253  1.00 31.03           C  
ATOM   2376  HA  LEU A 163      25.296  19.398 -34.565  1.00 31.03           H  
ATOM   2377  C   LEU A 163      23.414  20.006 -35.321  1.00 31.03           C  
ATOM   2378  CB  LEU A 163      25.357  21.548 -34.706  1.00 31.03           C  
ATOM   2379  HB2 LEU A 163      25.957  22.064 -35.455  1.00 31.03           H  
ATOM   2380  HB3 LEU A 163      24.474  22.164 -34.532  1.00 31.03           H  
ATOM   2381  O   LEU A 163      22.771  19.658 -34.337  1.00 31.03           O  
ATOM   2382  CG  LEU A 163      26.172  21.450 -33.402  1.00 31.03           C  
ATOM   2383  HG  LEU A 163      26.799  20.558 -33.422  1.00 31.03           H  
ATOM   2384  CD1 LEU A 163      27.091  22.667 -33.281  1.00 31.03           C  
ATOM   2385 HD11 LEU A 163      26.503  23.585 -33.270  1.00 31.03           H  
ATOM   2386 HD12 LEU A 163      27.794  22.679 -34.114  1.00 31.03           H  
ATOM   2387 HD13 LEU A 163      27.659  22.585 -32.355  1.00 31.03           H  
ATOM   2388  CD2 LEU A 163      25.252  21.411 -32.181  1.00 31.03           C  
ATOM   2389 HD21 LEU A 163      25.855  21.274 -31.283  1.00 31.03           H  
ATOM   2390 HD22 LEU A 163      24.583  20.554 -32.258  1.00 31.03           H  
ATOM   2391 HD23 LEU A 163      24.667  22.327 -32.099  1.00 31.03           H  
ATOM   2392  N   GLY A 164      22.823  20.199 -36.504  1.00 31.72           N  
ATOM   2393  H   GLY A 164      23.404  20.480 -37.280  1.00 31.72           H  
ATOM   2394  CA  GLY A 164      21.424  19.839 -36.757  1.00 31.72           C  
ATOM   2395  HA2 GLY A 164      21.131  20.208 -37.740  1.00 31.72           H  
ATOM   2396  HA3 GLY A 164      20.790  20.306 -36.004  1.00 31.72           H  
ATOM   2397  C   GLY A 164      21.160  18.326 -36.719  1.00 31.72           C  
ATOM   2398  O   GLY A 164      20.003  17.937 -36.623  1.00 31.72           O  
ATOM   2399  N   ARG A 165      22.207  17.483 -36.776  1.00 26.97           N  
ATOM   2400  H   ARG A 165      23.134  17.875 -36.854  1.00 26.97           H  
ATOM   2401  CA  ARG A 165      22.124  16.067 -36.383  1.00 26.97           C  
ATOM   2402  HA  ARG A 165      21.114  15.697 -36.560  1.00 26.97           H  
ATOM   2403  C   ARG A 165      22.371  15.863 -34.885  1.00 26.97           C  
ATOM   2404  CB  ARG A 165      23.115  15.192 -37.169  1.00 26.97           C  
ATOM   2405  HB2 ARG A 165      24.126  15.579 -37.042  1.00 26.97           H  
ATOM   2406  HB3 ARG A 165      23.095  14.192 -36.735  1.00 26.97           H  
ATOM   2407  O   ARG A 165      21.750  14.979 -34.316  1.00 26.97           O  
ATOM   2408  CG  ARG A 165      22.806  15.054 -38.662  1.00 26.97           C  
ATOM   2409  HG2 ARG A 165      21.808  14.636 -38.792  1.00 26.97           H  
ATOM   2410  HG3 ARG A 165      22.840  16.043 -39.120  1.00 26.97           H  
ATOM   2411  CD  ARG A 165      23.836  14.122 -39.322  1.00 26.97           C  
ATOM   2412  HD2 ARG A 165      23.383  13.138 -39.445  1.00 26.97           H  
ATOM   2413  HD3 ARG A 165      24.699  14.022 -38.664  1.00 26.97           H  
ATOM   2414  NE  ARG A 165      24.305  14.640 -40.623  1.00 26.97           N  
ATOM   2415  HE  ARG A 165      24.170  15.628 -40.779  1.00 26.97           H  
ATOM   2416  NH1 ARG A 165      25.658  12.871 -41.155  1.00 26.97           N  
ATOM   2417 HH11 ARG A 165      25.446  12.472 -40.252  1.00 26.97           H  
ATOM   2418 HH12 ARG A 165      26.362  12.464 -41.753  1.00 26.97           H  
ATOM   2419  NH2 ARG A 165      25.506  14.571 -42.576  1.00 26.97           N  
ATOM   2420 HH21 ARG A 165      26.168  14.127 -43.196  1.00 26.97           H  
ATOM   2421 HH22 ARG A 165      25.199  15.490 -42.863  1.00 26.97           H  
ATOM   2422  CZ  ARG A 165      25.142  14.033 -41.446  1.00 26.97           C  
ATOM   2423  N   GLU A 166      23.262  16.632 -34.255  1.00 27.21           N  
ATOM   2424  H   GLU A 166      23.795  17.303 -34.789  1.00 27.21           H  
ATOM   2425  CA  GLU A 166      23.659  16.394 -32.854  1.00 27.21           C  
ATOM   2426  HA  GLU A 166      23.823  15.324 -32.730  1.00 27.21           H  
ATOM   2427  C   GLU A 166      22.560  16.764 -31.836  1.00 27.21           C  
ATOM   2428  CB  GLU A 166      25.001  17.101 -32.577  1.00 27.21           C  
ATOM   2429  HB2 GLU A 166      25.489  17.300 -33.532  1.00 27.21           H  
ATOM   2430  HB3 GLU A 166      24.817  18.057 -32.088  1.00 27.21           H  
ATOM   2431  O   GLU A 166      22.313  16.003 -30.914  1.00 27.21           O  
ATOM   2432  CG  GLU A 166      25.974  16.251 -31.738  1.00 27.21           C  
ATOM   2433  HG2 GLU A 166      26.044  15.263 -32.193  1.00 27.21           H  
ATOM   2434  HG3 GLU A 166      25.569  16.138 -30.733  1.00 27.21           H  
ATOM   2435  CD  GLU A 166      27.387  16.864 -31.667  1.00 27.21           C  
ATOM   2436  OE1 GLU A 166      28.341  16.111 -31.367  1.00 27.21           O  
ATOM   2437  OE2 GLU A 166      27.532  18.070 -31.990  1.00 27.21           O  
ATOM   2438  N   LEU A 167      21.803  17.850 -32.042  1.00 25.81           N  
ATOM   2439  H   LEU A 167      22.030  18.437 -32.832  1.00 25.81           H  
ATOM   2440  CA  LEU A 167      20.779  18.308 -31.080  1.00 25.81           C  
ATOM   2441  HA  LEU A 167      21.274  18.427 -30.116  1.00 25.81           H  
ATOM   2442  C   LEU A 167      19.598  17.352 -30.797  1.00 25.81           C  
ATOM   2443  CB  LEU A 167      20.219  19.666 -31.553  1.00 25.81           C  
ATOM   2444  HB2 LEU A 167      19.177  19.762 -31.250  1.00 25.81           H  
ATOM   2445  HB3 LEU A 167      20.232  19.685 -32.643  1.00 25.81           H  
ATOM   2446  O   LEU A 167      18.835  17.629 -29.871  1.00 25.81           O  
ATOM   2447  CG  LEU A 167      20.975  20.886 -31.008  1.00 25.81           C  
ATOM   2448  HG  LEU A 167      22.045  20.764 -31.176  1.00 25.81           H  
ATOM   2449  CD1 LEU A 167      20.501  22.136 -31.758  1.00 25.81           C  
ATOM   2450 HD11 LEU A 167      20.718  22.016 -32.819  1.00 25.81           H  
ATOM   2451 HD12 LEU A 167      21.039  23.007 -31.385  1.00 25.81           H  
ATOM   2452 HD13 LEU A 167      19.429  22.270 -31.615  1.00 25.81           H  
ATOM   2453  CD2 LEU A 167      20.712  21.119 -29.516  1.00 25.81           C  
ATOM   2454 HD21 LEU A 167      19.643  21.221 -29.331  1.00 25.81           H  
ATOM   2455 HD22 LEU A 167      21.241  22.010 -29.179  1.00 25.81           H  
ATOM   2456 HD23 LEU A 167      21.084  20.269 -28.944  1.00 25.81           H  
ATOM   2457  N   ASP A 168      19.368  16.298 -31.583  1.00 24.56           N  
ATOM   2458  H   ASP A 168      20.054  16.066 -32.287  1.00 24.56           H  
ATOM   2459  CA  ASP A 168      18.240  15.377 -31.342  1.00 24.56           C  
ATOM   2460  HA  ASP A 168      17.476  15.904 -30.770  1.00 24.56           H  
ATOM   2461  C   ASP A 168      18.598  14.156 -30.458  1.00 24.56           C  
ATOM   2462  CB  ASP A 168      17.592  14.951 -32.684  1.00 24.56           C  
ATOM   2463  HB2 ASP A 168      17.343  13.892 -32.629  1.00 24.56           H  
ATOM   2464  HB3 ASP A 168      18.322  15.056 -33.487  1.00 24.56           H  
ATOM   2465  O   ASP A 168      17.682  13.528 -29.921  1.00 24.56           O  
ATOM   2466  CG  ASP A 168      16.295  15.694 -33.079  1.00 24.56           C  
ATOM   2467  OD1 ASP A 168      15.664  16.368 -32.229  1.00 24.56           O  
ATOM   2468  OD2 ASP A 168      15.878  15.532 -34.252  1.00 24.56           O  
ATOM   2469  N   GLY A 169      19.876  13.794 -30.294  1.00 25.94           N  
ATOM   2470  H   GLY A 169      20.593  14.430 -30.615  1.00 25.94           H  
ATOM   2471  CA  GLY A 169      20.320  12.595 -29.565  1.00 25.94           C  
ATOM   2472  HA2 GLY A 169      19.472  11.944 -29.351  1.00 25.94           H  
ATOM   2473  HA3 GLY A 169      21.012  12.039 -30.197  1.00 25.94           H  
ATOM   2474  C   GLY A 169      21.028  12.881 -28.240  1.00 25.94           C  
ATOM   2475  O   GLY A 169      20.383  12.806 -27.194  1.00 25.94           O  
ATOM   2476  N   ASP A 170      22.339  13.134 -28.298  1.00 24.70           N  
ATOM   2477  H   ASP A 170      22.772  13.338 -29.187  1.00 24.70           H  
ATOM   2478  CA  ASP A 170      23.197  13.310 -27.110  1.00 24.70           C  
ATOM   2479  HA  ASP A 170      22.771  12.738 -26.286  1.00 24.70           H  
ATOM   2480  C   ASP A 170      23.215  14.763 -26.602  1.00 24.70           C  
ATOM   2481  CB  ASP A 170      24.619  12.746 -27.367  1.00 24.70           C  
ATOM   2482  HB2 ASP A 170      24.921  12.994 -28.384  1.00 24.70           H  
ATOM   2483  HB3 ASP A 170      25.309  13.257 -26.695  1.00 24.70           H  
ATOM   2484  O   ASP A 170      23.455  15.689 -27.413  1.00 24.70           O  
ATOM   2485  CG  ASP A 170      24.809  11.228 -27.128  1.00 24.70           C  
ATOM   2486  OD1 ASP A 170      23.939  10.574 -26.503  1.00 24.70           O  
ATOM   2487  OD2 ASP A 170      25.858  10.701 -27.575  1.00 24.70           O  
ATOM   2488  OXT ASP A 170      22.957  14.935 -25.389  1.00 24.70           O  
TER    2489      ASP A 170                                                       
ATOM   2489  N   MET B   1       6.047  35.169 -44.528  1.00 78.11           N  
ATOM   2490  H   MET B   1       6.681  35.634 -45.162  1.00 78.11           H  
ATOM   2491  H2  MET B   1       5.183  34.953 -45.005  1.00 78.11           H  
ATOM   2492  H3  MET B   1       5.872  35.771 -43.736  1.00 78.11           H  
ATOM   2493  CA  MET B   1       6.667  33.925 -44.067  1.00 78.11           C  
ATOM   2494  HA  MET B   1       7.631  34.175 -43.626  1.00 78.11           H  
ATOM   2495  C   MET B   1       6.909  33.021 -45.262  1.00 78.11           C  
ATOM   2496  CB  MET B   1       5.847  33.246 -42.969  1.00 78.11           C  
ATOM   2497  HB2 MET B   1       5.726  32.190 -43.210  1.00 78.11           H  
ATOM   2498  HB3 MET B   1       4.858  33.694 -42.876  1.00 78.11           H  
ATOM   2499  O   MET B   1       5.948  32.633 -45.923  1.00 78.11           O  
ATOM   2500  CG  MET B   1       6.591  33.355 -41.642  1.00 78.11           C  
ATOM   2501  HG2 MET B   1       7.634  33.085 -41.809  1.00 78.11           H  
ATOM   2502  HG3 MET B   1       6.568  34.384 -41.282  1.00 78.11           H  
ATOM   2503  SD  MET B   1       5.925  32.252 -40.385  1.00 78.11           S  
ATOM   2504  CE  MET B   1       4.954  33.423 -39.400  1.00 78.11           C  
ATOM   2505  HE1 MET B   1       5.618  34.165 -38.956  1.00 78.11           H  
ATOM   2506  HE2 MET B   1       4.459  32.881 -38.594  1.00 78.11           H  
ATOM   2507  HE3 MET B   1       4.204  33.911 -40.023  1.00 78.11           H  
ATOM   2508  N   THR B   2       8.171  32.772 -45.594  1.00 87.73           N  
ATOM   2509  H   THR B   2       8.896  33.129 -44.988  1.00 87.73           H  
ATOM   2510  CA  THR B   2       8.568  31.762 -46.581  1.00 87.73           C  
ATOM   2511  HA  THR B   2       8.066  31.970 -47.526  1.00 87.73           H  
ATOM   2512  C   THR B   2       8.127  30.376 -46.114  1.00 87.73           C  
ATOM   2513  CB  THR B   2      10.086  31.772 -46.831  1.00 87.73           C  
ATOM   2514  HB  THR B   2      10.311  31.064 -47.628  1.00 87.73           H  
ATOM   2515  O   THR B   2       7.731  30.192 -44.961  1.00 87.73           O  
ATOM   2516  CG2 THR B   2      10.616  33.145 -47.243  1.00 87.73           C  
ATOM   2517 HG21 THR B   2      10.075  33.501 -48.120  1.00 87.73           H  
ATOM   2518 HG22 THR B   2      11.673  33.062 -47.494  1.00 87.73           H  
ATOM   2519 HG23 THR B   2      10.503  33.862 -46.430  1.00 87.73           H  
ATOM   2520  OG1 THR B   2      10.770  31.372 -45.676  1.00 87.73           O  
ATOM   2521  HG1 THR B   2      11.291  32.115 -45.363  1.00 87.73           H  
ATOM   2522  N   ASP B   3       8.162  29.389 -47.008  1.00 81.47           N  
ATOM   2523  H   ASP B   3       8.509  29.546 -47.943  1.00 81.47           H  
ATOM   2524  CA  ASP B   3       7.848  28.021 -46.601  1.00 81.47           C  
ATOM   2525  HA  ASP B   3       6.859  28.035 -46.143  1.00 81.47           H  
ATOM   2526  C   ASP B   3       8.810  27.524 -45.515  1.00 81.47           C  
ATOM   2527  CB  ASP B   3       7.784  27.106 -47.825  1.00 81.47           C  
ATOM   2528  HB2 ASP B   3       7.363  27.655 -48.668  1.00 81.47           H  
ATOM   2529  HB3 ASP B   3       8.786  26.774 -48.095  1.00 81.47           H  
ATOM   2530  O   ASP B   3       8.363  27.022 -44.486  1.00 81.47           O  
ATOM   2531  CG  ASP B   3       6.870  25.917 -47.538  1.00 81.47           C  
ATOM   2532  OD1 ASP B   3       5.699  26.196 -47.156  1.00 81.47           O  
ATOM   2533  OD2 ASP B   3       7.325  24.779 -47.748  1.00 81.47           O  
ATOM   2534  N   SER B   4      10.102  27.832 -45.667  1.00 81.63           N  
ATOM   2535  H   SER B   4      10.418  28.209 -46.549  1.00 81.63           H  
ATOM   2536  CA  SER B   4      11.134  27.572 -44.663  1.00 81.63           C  
ATOM   2537  HA  SER B   4      11.201  26.497 -44.501  1.00 81.63           H  
ATOM   2538  C   SER B   4      10.829  28.225 -43.310  1.00 81.63           C  
ATOM   2539  CB  SER B   4      12.490  28.070 -45.176  1.00 81.63           C  
ATOM   2540  HB2 SER B   4      13.273  27.787 -44.473  1.00 81.63           H  
ATOM   2541  HB3 SER B   4      12.468  29.157 -45.257  1.00 81.63           H  
ATOM   2542  O   SER B   4      10.965  27.570 -42.282  1.00 81.63           O  
ATOM   2543  OG  SER B   4      12.773  27.522 -46.451  1.00 81.63           O  
ATOM   2544  HG  SER B   4      13.375  26.784 -46.333  1.00 81.63           H  
ATOM   2545  N   GLU B   5      10.369  29.483 -43.278  1.00 84.63           N  
ATOM   2546  H   GLU B   5      10.271  29.990 -44.145  1.00 84.63           H  
ATOM   2547  CA  GLU B   5      10.033  30.159 -42.013  1.00 84.63           C  
ATOM   2548  HA  GLU B   5      10.869  30.056 -41.320  1.00 84.63           H  
ATOM   2549  C   GLU B   5       8.811  29.531 -41.320  1.00 84.63           C  
ATOM   2550  CB  GLU B   5       9.782  31.655 -42.238  1.00 84.63           C  
ATOM   2551  HB2 GLU B   5       9.035  31.753 -43.025  1.00 84.63           H  
ATOM   2552  HB3 GLU B   5       9.378  32.063 -41.312  1.00 84.63           H  
ATOM   2553  O   GLU B   5       8.840  29.334 -40.107  1.00 84.63           O  
ATOM   2554  CG  GLU B   5      11.031  32.485 -42.581  1.00 84.63           C  
ATOM   2555  HG2 GLU B   5      11.666  32.527 -41.697  1.00 84.63           H  
ATOM   2556  HG3 GLU B   5      11.601  31.987 -43.366  1.00 84.63           H  
ATOM   2557  CD  GLU B   5      10.687  33.913 -43.045  1.00 84.63           C  
ATOM   2558  OE1 GLU B   5      11.494  34.831 -42.815  1.00 84.63           O  
ATOM   2559  OE2 GLU B   5       9.635  34.098 -43.708  1.00 84.63           O  
ATOM   2560  N   LYS B   6       7.762  29.152 -42.071  1.00 85.71           N  
ATOM   2561  H   LYS B   6       7.816  29.295 -43.070  1.00 85.71           H  
ATOM   2562  CA  LYS B   6       6.595  28.459 -41.488  1.00 85.71           C  
ATOM   2563  HA  LYS B   6       6.200  29.048 -40.660  1.00 85.71           H  
ATOM   2564  C   LYS B   6       6.996  27.109 -40.904  1.00 85.71           C  
ATOM   2565  CB  LYS B   6       5.492  28.217 -42.526  1.00 85.71           C  
ATOM   2566  HB2 LYS B   6       5.922  27.646 -43.350  1.00 85.71           H  
ATOM   2567  HB3 LYS B   6       4.721  27.602 -42.062  1.00 85.71           H  
ATOM   2568  O   LYS B   6       6.600  26.765 -39.794  1.00 85.71           O  
ATOM   2569  CG  LYS B   6       4.827  29.497 -43.047  1.00 85.71           C  
ATOM   2570  HG2 LYS B   6       5.597  30.129 -43.490  1.00 85.71           H  
ATOM   2571  HG3 LYS B   6       4.365  30.023 -42.211  1.00 85.71           H  
ATOM   2572  CD  LYS B   6       3.760  29.199 -44.114  1.00 85.71           C  
ATOM   2573  HD2 LYS B   6       3.105  28.410 -43.746  1.00 85.71           H  
ATOM   2574  HD3 LYS B   6       3.170  30.095 -44.306  1.00 85.71           H  
ATOM   2575  CE  LYS B   6       4.476  28.758 -45.399  1.00 85.71           C  
ATOM   2576  HE2 LYS B   6       4.842  29.628 -45.944  1.00 85.71           H  
ATOM   2577  HE3 LYS B   6       5.354  28.190 -45.091  1.00 85.71           H  
ATOM   2578  NZ  LYS B   6       3.683  27.857 -46.267  1.00 85.71           N  
ATOM   2579  HZ1 LYS B   6       3.024  28.344 -46.857  1.00 85.71           H  
ATOM   2580  HZ2 LYS B   6       4.327  27.323 -46.833  1.00 85.71           H  
ATOM   2581  HZ3 LYS B   6       3.226  27.146 -45.713  1.00 85.71           H  
ATOM   2582  N   VAL B   7       7.780  26.334 -41.654  1.00 85.41           N  
ATOM   2583  H   VAL B   7       8.073  26.670 -42.561  1.00 85.41           H  
ATOM   2584  CA  VAL B   7       8.239  25.015 -41.209  1.00 85.41           C  
ATOM   2585  HA  VAL B   7       7.374  24.436 -40.886  1.00 85.41           H  
ATOM   2586  C   VAL B   7       9.149  25.142 -39.983  1.00 85.41           C  
ATOM   2587  CB  VAL B   7       8.900  24.244 -42.363  1.00 85.41           C  
ATOM   2588  HB  VAL B   7       9.719  24.832 -42.778  1.00 85.41           H  
ATOM   2589  O   VAL B   7       9.021  24.337 -39.063  1.00 85.41           O  
ATOM   2590  CG1 VAL B   7       9.435  22.898 -41.884  1.00 85.41           C  
ATOM   2591 HG11 VAL B   7      10.251  23.045 -41.177  1.00 85.41           H  
ATOM   2592 HG12 VAL B   7       8.645  22.325 -41.398  1.00 85.41           H  
ATOM   2593 HG13 VAL B   7       9.803  22.336 -42.743  1.00 85.41           H  
ATOM   2594  CG2 VAL B   7       7.885  23.925 -43.471  1.00 85.41           C  
ATOM   2595 HG21 VAL B   7       8.393  23.456 -44.313  1.00 85.41           H  
ATOM   2596 HG22 VAL B   7       7.116  23.249 -43.097  1.00 85.41           H  
ATOM   2597 HG23 VAL B   7       7.402  24.832 -43.835  1.00 85.41           H  
ATOM   2598  N   ALA B   8       9.985  26.183 -39.903  1.00 83.98           N  
ATOM   2599  H   ALA B   8      10.089  26.793 -40.702  1.00 83.98           H  
ATOM   2600  CA  ALA B   8      10.795  26.459 -38.718  1.00 83.98           C  
ATOM   2601  HA  ALA B   8      11.401  25.578 -38.507  1.00 83.98           H  
ATOM   2602  C   ALA B   8       9.942  26.735 -37.464  1.00 83.98           C  
ATOM   2603  CB  ALA B   8      11.742  27.625 -39.028  1.00 83.98           C  
ATOM   2604  HB1 ALA B   8      11.172  28.530 -39.237  1.00 83.98           H  
ATOM   2605  HB2 ALA B   8      12.358  27.380 -39.894  1.00 83.98           H  
ATOM   2606  HB3 ALA B   8      12.393  27.802 -38.172  1.00 83.98           H  
ATOM   2607  O   ALA B   8      10.279  26.257 -36.379  1.00 83.98           O  
ATOM   2608  N   GLU B   9       8.821  27.457 -37.585  1.00 87.22           N  
ATOM   2609  H   GLU B   9       8.597  27.870 -38.479  1.00 87.22           H  
ATOM   2610  CA  GLU B   9       7.885  27.650 -36.465  1.00 87.22           C  
ATOM   2611  HA  GLU B   9       8.446  27.984 -35.592  1.00 87.22           H  
ATOM   2612  C   GLU B   9       7.188  26.347 -36.051  1.00 87.22           C  
ATOM   2613  CB  GLU B   9       6.829  28.718 -36.786  1.00 87.22           C  
ATOM   2614  HB2 GLU B   9       6.382  28.521 -37.761  1.00 87.22           H  
ATOM   2615  HB3 GLU B   9       6.050  28.649 -36.028  1.00 87.22           H  
ATOM   2616  O   GLU B   9       7.113  26.049 -34.855  1.00 87.22           O  
ATOM   2617  CG  GLU B   9       7.403  30.141 -36.750  1.00 87.22           C  
ATOM   2618  HG2 GLU B   9       7.964  30.262 -35.823  1.00 87.22           H  
ATOM   2619  HG3 GLU B   9       8.101  30.267 -37.578  1.00 87.22           H  
ATOM   2620  CD  GLU B   9       6.322  31.234 -36.816  1.00 87.22           C  
ATOM   2621  OE1 GLU B   9       6.710  32.413 -36.646  1.00 87.22           O  
ATOM   2622  OE2 GLU B   9       5.126  30.905 -36.986  1.00 87.22           O  
ATOM   2623  N   TYR B  10       6.730  25.541 -37.016  1.00 87.26           N  
ATOM   2624  H   TYR B  10       6.787  25.854 -37.975  1.00 87.26           H  
ATOM   2625  CA  TYR B  10       6.120  24.241 -36.725  1.00 87.26           C  
ATOM   2626  HA  TYR B  10       5.302  24.397 -36.021  1.00 87.26           H  
ATOM   2627  C   TYR B  10       7.099  23.282 -36.042  1.00 87.26           C  
ATOM   2628  CB  TYR B  10       5.558  23.602 -38.003  1.00 87.26           C  
ATOM   2629  HB2 TYR B  10       6.335  23.594 -38.768  1.00 87.26           H  
ATOM   2630  HB3 TYR B  10       5.308  22.563 -37.787  1.00 87.26           H  
ATOM   2631  O   TYR B  10       6.732  22.645 -35.053  1.00 87.26           O  
ATOM   2632  CG  TYR B  10       4.304  24.260 -38.547  1.00 87.26           C  
ATOM   2633  CD1 TYR B  10       3.167  24.395 -37.725  1.00 87.26           C  
ATOM   2634  HD1 TYR B  10       3.191  24.036 -36.707  1.00 87.26           H  
ATOM   2635  CD2 TYR B  10       4.257  24.706 -39.882  1.00 87.26           C  
ATOM   2636  HD2 TYR B  10       5.125  24.598 -40.516  1.00 87.26           H  
ATOM   2637  CE1 TYR B  10       1.998  25.001 -38.223  1.00 87.26           C  
ATOM   2638  HE1 TYR B  10       1.135  25.113 -37.584  1.00 87.26           H  
ATOM   2639  CE2 TYR B  10       3.089  25.306 -40.388  1.00 87.26           C  
ATOM   2640  HE2 TYR B  10       3.049  25.657 -41.408  1.00 87.26           H  
ATOM   2641  OH  TYR B  10       0.837  26.046 -40.046  1.00 87.26           O  
ATOM   2642  HH  TYR B  10       0.160  26.112 -39.368  1.00 87.26           H  
ATOM   2643  CZ  TYR B  10       1.961  25.461 -39.557  1.00 87.26           C  
ATOM   2644  N   LEU B  11       8.346  23.214 -36.518  1.00 86.05           N  
ATOM   2645  H   LEU B  11       8.578  23.745 -37.346  1.00 86.05           H  
ATOM   2646  CA  LEU B  11       9.383  22.375 -35.922  1.00 86.05           C  
ATOM   2647  HA  LEU B  11       8.992  21.359 -35.859  1.00 86.05           H  
ATOM   2648  C   LEU B  11       9.702  22.829 -34.493  1.00 86.05           C  
ATOM   2649  CB  LEU B  11      10.625  22.378 -36.830  1.00 86.05           C  
ATOM   2650  HB2 LEU B  11      10.321  22.104 -37.840  1.00 86.05           H  
ATOM   2651  HB3 LEU B  11      11.031  23.389 -36.867  1.00 86.05           H  
ATOM   2652  O   LEU B  11       9.735  22.000 -33.588  1.00 86.05           O  
ATOM   2653  CG  LEU B  11      11.738  21.411 -36.377  1.00 86.05           C  
ATOM   2654  HG  LEU B  11      12.060  21.674 -35.369  1.00 86.05           H  
ATOM   2655  CD1 LEU B  11      11.278  19.951 -36.391  1.00 86.05           C  
ATOM   2656 HD11 LEU B  11      12.120  19.304 -36.144  1.00 86.05           H  
ATOM   2657 HD12 LEU B  11      10.507  19.786 -35.638  1.00 86.05           H  
ATOM   2658 HD13 LEU B  11      10.904  19.681 -37.378  1.00 86.05           H  
ATOM   2659  CD2 LEU B  11      12.935  21.544 -37.316  1.00 86.05           C  
ATOM   2660 HD21 LEU B  11      12.653  21.266 -38.332  1.00 86.05           H  
ATOM   2661 HD22 LEU B  11      13.737  20.887 -36.980  1.00 86.05           H  
ATOM   2662 HD23 LEU B  11      13.305  22.570 -37.308  1.00 86.05           H  
ATOM   2663  N   ARG B  12       9.830  24.144 -34.261  1.00 87.78           N  
ATOM   2664  H   ARG B  12       9.796  24.772 -35.052  1.00 87.78           H  
ATOM   2665  CA  ARG B  12      10.027  24.701 -32.913  1.00 87.78           C  
ATOM   2666  HA  ARG B  12      10.923  24.255 -32.483  1.00 87.78           H  
ATOM   2667  C   ARG B  12       8.879  24.335 -31.973  1.00 87.78           C  
ATOM   2668  CB  ARG B  12      10.204  26.224 -33.007  1.00 87.78           C  
ATOM   2669  HB2 ARG B  12       9.279  26.673 -33.366  1.00 87.78           H  
ATOM   2670  HB3 ARG B  12      10.993  26.439 -33.728  1.00 87.78           H  
ATOM   2671  O   ARG B  12       9.122  24.004 -30.816  1.00 87.78           O  
ATOM   2672  CG  ARG B  12      10.584  26.849 -31.652  1.00 87.78           C  
ATOM   2673  HG2 ARG B  12      11.566  26.487 -31.346  1.00 87.78           H  
ATOM   2674  HG3 ARG B  12       9.859  26.558 -30.892  1.00 87.78           H  
ATOM   2675  CD  ARG B  12      10.593  28.381 -31.711  1.00 87.78           C  
ATOM   2676  HD2 ARG B  12      10.826  28.764 -30.717  1.00 87.78           H  
ATOM   2677  HD3 ARG B  12       9.590  28.713 -31.976  1.00 87.78           H  
ATOM   2678  NE  ARG B  12      11.592  28.894 -32.670  1.00 87.78           N  
ATOM   2679  HE  ARG B  12      12.477  28.407 -32.696  1.00 87.78           H  
ATOM   2680  NH1 ARG B  12      10.337  30.584 -33.610  1.00 87.78           N  
ATOM   2681 HH11 ARG B  12       9.558  30.345 -33.012  1.00 87.78           H  
ATOM   2682 HH12 ARG B  12      10.208  31.277 -34.333  1.00 87.78           H  
ATOM   2683  NH2 ARG B  12      12.402  30.196 -34.349  1.00 87.78           N  
ATOM   2684 HH21 ARG B  12      12.267  30.930 -35.029  1.00 87.78           H  
ATOM   2685 HH22 ARG B  12      13.259  29.660 -34.352  1.00 87.78           H  
ATOM   2686  CZ  ARG B  12      11.437  29.886 -33.531  1.00 87.78           C  
ATOM   2687  N   ARG B  13       7.625  24.398 -32.433  1.00 89.40           N  
ATOM   2688  H   ARG B  13       7.476  24.707 -33.384  1.00 89.40           H  
ATOM   2689  CA  ARG B  13       6.478  24.015 -31.598  1.00 89.40           C  
ATOM   2690  HA  ARG B  13       6.590  24.524 -30.641  1.00 89.40           H  
ATOM   2691  C   ARG B  13       6.500  22.523 -31.271  1.00 89.40           C  
ATOM   2692  CB  ARG B  13       5.156  24.439 -32.263  1.00 89.40           C  
ATOM   2693  HB2 ARG B  13       5.055  23.921 -33.216  1.00 89.40           H  
ATOM   2694  HB3 ARG B  13       5.178  25.511 -32.463  1.00 89.40           H  
ATOM   2695  O   ARG B  13       6.312  22.171 -30.111  1.00 89.40           O  
ATOM   2696  CG  ARG B  13       3.923  24.114 -31.398  1.00 89.40           C  
ATOM   2697  HG2 ARG B  13       3.917  23.050 -31.158  1.00 89.40           H  
ATOM   2698  HG3 ARG B  13       3.021  24.323 -31.973  1.00 89.40           H  
ATOM   2699  CD  ARG B  13       3.879  24.940 -30.105  1.00 89.40           C  
ATOM   2700  HD2 ARG B  13       4.878  25.021 -29.677  1.00 89.40           H  
ATOM   2701  HD3 ARG B  13       3.522  25.941 -30.348  1.00 89.40           H  
ATOM   2702  NE  ARG B  13       3.023  24.316 -29.089  1.00 89.40           N  
ATOM   2703  HE  ARG B  13       2.926  23.312 -29.126  1.00 89.40           H  
ATOM   2704  NH1 ARG B  13       2.772  26.148 -27.717  1.00 89.40           N  
ATOM   2705 HH11 ARG B  13       3.260  26.714 -28.397  1.00 89.40           H  
ATOM   2706 HH12 ARG B  13       2.435  26.533 -26.847  1.00 89.40           H  
ATOM   2707  NH2 ARG B  13       1.984  24.162 -27.091  1.00 89.40           N  
ATOM   2708 HH21 ARG B  13       2.236  23.185 -27.139  1.00 89.40           H  
ATOM   2709 HH22 ARG B  13       1.718  24.535 -26.191  1.00 89.40           H  
ATOM   2710  CZ  ARG B  13       2.589  24.882 -27.980  1.00 89.40           C  
ATOM   2711  N   ALA B  14       6.765  21.673 -32.263  1.00 90.41           N  
ATOM   2712  H   ALA B  14       6.918  22.043 -33.190  1.00 90.41           H  
ATOM   2713  CA  ALA B  14       6.828  20.227 -32.077  1.00 90.41           C  
ATOM   2714  HA  ALA B  14       5.872  19.887 -31.678  1.00 90.41           H  
ATOM   2715  C   ALA B  14       7.913  19.821 -31.066  1.00 90.41           C  
ATOM   2716  CB  ALA B  14       7.047  19.564 -33.443  1.00 90.41           C  
ATOM   2717  HB1 ALA B  14       7.998  19.883 -33.868  1.00 90.41           H  
ATOM   2718  HB2 ALA B  14       7.059  18.480 -33.325  1.00 90.41           H  
ATOM   2719  HB3 ALA B  14       6.241  19.839 -34.124  1.00 90.41           H  
ATOM   2720  O   ALA B  14       7.641  19.010 -30.182  1.00 90.41           O  
ATOM   2721  N   THR B  15       9.108  20.418 -31.139  1.00 90.97           N  
ATOM   2722  H   THR B  15       9.301  21.064 -31.891  1.00 90.97           H  
ATOM   2723  CA  THR B  15      10.200  20.123 -30.196  1.00 90.97           C  
ATOM   2724  HA  THR B  15      10.284  19.040 -30.097  1.00 90.97           H  
ATOM   2725  C   THR B  15       9.927  20.668 -28.793  1.00 90.97           C  
ATOM   2726  CB  THR B  15      11.556  20.627 -30.710  1.00 90.97           C  
ATOM   2727  HB  THR B  15      12.313  20.440 -29.949  1.00 90.97           H  
ATOM   2728  O   THR B  15      10.243  19.998 -27.810  1.00 90.97           O  
ATOM   2729  CG2 THR B  15      11.985  19.919 -31.995  1.00 90.97           C  
ATOM   2730 HG21 THR B  15      12.969  20.273 -32.304  1.00 90.97           H  
ATOM   2731 HG22 THR B  15      11.270  20.092 -32.799  1.00 90.97           H  
ATOM   2732 HG23 THR B  15      12.059  18.847 -31.813  1.00 90.97           H  
ATOM   2733  OG1 THR B  15      11.521  22.007 -30.986  1.00 90.97           O  
ATOM   2734  HG1 THR B  15      12.308  22.178 -31.508  1.00 90.97           H  
ATOM   2735  N   LEU B  16       9.265  21.826 -28.663  1.00 91.40           N  
ATOM   2736  H   LEU B  16       9.087  22.368 -29.497  1.00 91.40           H  
ATOM   2737  CA  LEU B  16       8.812  22.339 -27.362  1.00 91.40           C  
ATOM   2738  HA  LEU B  16       9.657  22.328 -26.674  1.00 91.40           H  
ATOM   2739  C   LEU B  16       7.741  21.444 -26.721  1.00 91.40           C  
ATOM   2740  CB  LEU B  16       8.290  23.780 -27.509  1.00 91.40           C  
ATOM   2741  HB2 LEU B  16       7.617  23.818 -28.365  1.00 91.40           H  
ATOM   2742  HB3 LEU B  16       7.705  24.029 -26.624  1.00 91.40           H  
ATOM   2743  O   LEU B  16       7.841  21.141 -25.532  1.00 91.40           O  
ATOM   2744  CG  LEU B  16       9.385  24.848 -27.675  1.00 91.40           C  
ATOM   2745  HG  LEU B  16      10.048  24.585 -28.499  1.00 91.40           H  
ATOM   2746  CD1 LEU B  16       8.729  26.198 -27.980  1.00 91.40           C  
ATOM   2747 HD11 LEU B  16       9.499  26.958 -28.112  1.00 91.40           H  
ATOM   2748 HD12 LEU B  16       8.068  26.487 -27.163  1.00 91.40           H  
ATOM   2749 HD13 LEU B  16       8.154  26.115 -28.902  1.00 91.40           H  
ATOM   2750  CD2 LEU B  16      10.231  25.015 -26.409  1.00 91.40           C  
ATOM   2751 HD21 LEU B  16      10.803  24.105 -26.226  1.00 91.40           H  
ATOM   2752 HD22 LEU B  16      10.935  25.835 -26.546  1.00 91.40           H  
ATOM   2753 HD23 LEU B  16       9.587  25.224 -25.555  1.00 91.40           H  
ATOM   2754  N   ASP B  17       6.751  20.993 -27.496  1.00 92.21           N  
ATOM   2755  H   ASP B  17       6.710  21.301 -28.457  1.00 92.21           H  
ATOM   2756  CA  ASP B  17       5.711  20.077 -27.013  1.00 92.21           C  
ATOM   2757  HA  ASP B  17       5.270  20.491 -26.105  1.00 92.21           H  
ATOM   2758  C   ASP B  17       6.301  18.706 -26.637  1.00 92.21           C  
ATOM   2759  CB  ASP B  17       4.597  19.926 -28.069  1.00 92.21           C  
ATOM   2760  HB2 ASP B  17       5.046  19.703 -29.037  1.00 92.21           H  
ATOM   2761  HB3 ASP B  17       3.974  19.075 -27.792  1.00 92.21           H  
ATOM   2762  O   ASP B  17       5.902  18.120 -25.630  1.00 92.21           O  
ATOM   2763  CG  ASP B  17       3.669  21.145 -28.202  1.00 92.21           C  
ATOM   2764  OD1 ASP B  17       3.511  21.923 -27.237  1.00 92.21           O  
ATOM   2765  OD2 ASP B  17       3.002  21.299 -29.249  1.00 92.21           O  
ATOM   2766  N   LEU B  18       7.285  18.206 -27.398  1.00 92.66           N  
ATOM   2767  H   LEU B  18       7.533  18.698 -28.244  1.00 92.66           H  
ATOM   2768  CA  LEU B  18       8.017  16.977 -27.072  1.00 92.66           C  
ATOM   2769  HA  LEU B  18       7.299  16.172 -26.918  1.00 92.66           H  
ATOM   2770  C   LEU B  18       8.806  17.128 -25.769  1.00 92.66           C  
ATOM   2771  CB  LEU B  18       8.938  16.604 -28.249  1.00 92.66           C  
ATOM   2772  HB2 LEU B  18       9.564  17.463 -28.489  1.00 92.66           H  
ATOM   2773  HB3 LEU B  18       8.319  16.389 -29.120  1.00 92.66           H  
ATOM   2774  O   LEU B  18       8.761  16.239 -24.919  1.00 92.66           O  
ATOM   2775  CG  LEU B  18       9.866  15.400 -27.986  1.00 92.66           C  
ATOM   2776  HG  LEU B  18      10.528  15.620 -27.148  1.00 92.66           H  
ATOM   2777  CD1 LEU B  18       9.088  14.122 -27.674  1.00 92.66           C  
ATOM   2778 HD11 LEU B  18       8.407  13.906 -28.498  1.00 92.66           H  
ATOM   2779 HD12 LEU B  18       8.523  14.230 -26.748  1.00 92.66           H  
ATOM   2780 HD13 LEU B  18       9.778  13.286 -27.564  1.00 92.66           H  
ATOM   2781  CD2 LEU B  18      10.733  15.142 -29.215  1.00 92.66           C  
ATOM   2782 HD21 LEU B  18      10.111  14.910 -30.080  1.00 92.66           H  
ATOM   2783 HD22 LEU B  18      11.409  14.306 -29.033  1.00 92.66           H  
ATOM   2784 HD23 LEU B  18      11.337  16.022 -29.438  1.00 92.66           H  
ATOM   2785  N   ARG B  19       9.496  18.259 -25.583  1.00 91.56           N  
ATOM   2786  H   ARG B  19       9.526  18.929 -26.339  1.00 91.56           H  
ATOM   2787  CA  ARG B  19      10.237  18.543 -24.349  1.00 91.56           C  
ATOM   2788  HA  ARG B  19      10.946  17.732 -24.184  1.00 91.56           H  
ATOM   2789  C   ARG B  19       9.308  18.562 -23.135  1.00 91.56           C  
ATOM   2790  CB  ARG B  19      11.013  19.857 -24.507  1.00 91.56           C  
ATOM   2791  HB2 ARG B  19      11.599  19.812 -25.425  1.00 91.56           H  
ATOM   2792  HB3 ARG B  19      10.314  20.689 -24.583  1.00 91.56           H  
ATOM   2793  O   ARG B  19       9.643  17.952 -22.124  1.00 91.56           O  
ATOM   2794  CG  ARG B  19      11.972  20.083 -23.327  1.00 91.56           C  
ATOM   2795  HG2 ARG B  19      11.419  20.132 -22.389  1.00 91.56           H  
ATOM   2796  HG3 ARG B  19      12.666  19.243 -23.275  1.00 91.56           H  
ATOM   2797  CD  ARG B  19      12.782  21.370 -23.500  1.00 91.56           C  
ATOM   2798  HD2 ARG B  19      13.571  21.377 -22.748  1.00 91.56           H  
ATOM   2799  HD3 ARG B  19      13.245  21.366 -24.487  1.00 91.56           H  
ATOM   2800  NE  ARG B  19      11.943  22.572 -23.329  1.00 91.56           N  
ATOM   2801  HE  ARG B  19      11.004  22.422 -22.990  1.00 91.56           H  
ATOM   2802  NH1 ARG B  19      13.543  24.112 -23.903  1.00 91.56           N  
ATOM   2803 HH11 ARG B  19      13.859  25.069 -23.976  1.00 91.56           H  
ATOM   2804 HH12 ARG B  19      14.189  23.355 -24.077  1.00 91.56           H  
ATOM   2805  NH2 ARG B  19      11.529  24.806 -23.226  1.00 91.56           N  
ATOM   2806 HH21 ARG B  19      11.856  25.758 -23.295  1.00 91.56           H  
ATOM   2807 HH22 ARG B  19      10.617  24.609 -22.839  1.00 91.56           H  
ATOM   2808  CZ  ARG B  19      12.340  23.820 -23.491  1.00 91.56           C  
ATOM   2809  N   ALA B  20       8.144  19.202 -23.252  1.00 94.74           N  
ATOM   2810  H   ALA B  20       7.943  19.682 -24.118  1.00 94.74           H  
ATOM   2811  CA  ALA B  20       7.136  19.226 -22.192  1.00 94.74           C  
ATOM   2812  HA  ALA B  20       7.596  19.599 -21.277  1.00 94.74           H  
ATOM   2813  C   ALA B  20       6.586  17.822 -21.885  1.00 94.74           C  
ATOM   2814  CB  ALA B  20       6.023  20.197 -22.602  1.00 94.74           C  
ATOM   2815  HB1 ALA B  20       5.542  19.856 -23.519  1.00 94.74           H  
ATOM   2816  HB2 ALA B  20       5.278  20.250 -21.808  1.00 94.74           H  
ATOM   2817  HB3 ALA B  20       6.439  21.192 -22.764  1.00 94.74           H  
ATOM   2818  O   ALA B  20       6.492  17.443 -20.721  1.00 94.74           O  
ATOM   2819  N   ALA B  21       6.295  17.015 -22.912  1.00 94.70           N  
ATOM   2820  H   ALA B  21       6.353  17.378 -23.852  1.00 94.70           H  
ATOM   2821  CA  ALA B  21       5.833  15.640 -22.722  1.00 94.70           C  
ATOM   2822  HA  ALA B  21       4.962  15.660 -22.066  1.00 94.70           H  
ATOM   2823  C   ALA B  21       6.895  14.759 -22.035  1.00 94.70           C  
ATOM   2824  CB  ALA B  21       5.401  15.073 -24.080  1.00 94.70           C  
ATOM   2825  HB1 ALA B  21       4.633  15.710 -24.518  1.00 94.70           H  
ATOM   2826  HB2 ALA B  21       6.254  15.023 -24.756  1.00 94.70           H  
ATOM   2827  HB3 ALA B  21       4.993  14.072 -23.941  1.00 94.70           H  
ATOM   2828  O   ALA B  21       6.587  14.060 -21.075  1.00 94.70           O  
ATOM   2829  N   ARG B  22       8.162  14.835 -22.467  1.00 93.09           N  
ATOM   2830  H   ARG B  22       8.355  15.425 -23.264  1.00 93.09           H  
ATOM   2831  CA  ARG B  22       9.277  14.115 -21.822  1.00 93.09           C  
ATOM   2832  HA  ARG B  22       9.041  13.052 -21.769  1.00 93.09           H  
ATOM   2833  C   ARG B  22       9.487  14.549 -20.371  1.00 93.09           C  
ATOM   2834  CB  ARG B  22      10.578  14.310 -22.619  1.00 93.09           C  
ATOM   2835  HB2 ARG B  22      10.706  15.366 -22.854  1.00 93.09           H  
ATOM   2836  HB3 ARG B  22      11.413  13.998 -21.992  1.00 93.09           H  
ATOM   2837  O   ARG B  22       9.841  13.724 -19.538  1.00 93.09           O  
ATOM   2838  CG  ARG B  22      10.630  13.480 -23.913  1.00 93.09           C  
ATOM   2839  HG2 ARG B  22      10.520  12.425 -23.662  1.00 93.09           H  
ATOM   2840  HG3 ARG B  22       9.817  13.773 -24.577  1.00 93.09           H  
ATOM   2841  CD  ARG B  22      11.978  13.696 -24.621  1.00 93.09           C  
ATOM   2842  HD2 ARG B  22      12.782  13.491 -23.914  1.00 93.09           H  
ATOM   2843  HD3 ARG B  22      12.044  14.738 -24.935  1.00 93.09           H  
ATOM   2844  NE  ARG B  22      12.150  12.816 -25.795  1.00 93.09           N  
ATOM   2845  HE  ARG B  22      11.459  12.093 -25.934  1.00 93.09           H  
ATOM   2846  NH1 ARG B  22      14.153  13.677 -26.573  1.00 93.09           N  
ATOM   2847 HH11 ARG B  22      14.915  13.635 -27.234  1.00 93.09           H  
ATOM   2848 HH12 ARG B  22      14.244  14.291 -25.776  1.00 93.09           H  
ATOM   2849  NH2 ARG B  22      13.181  12.020 -27.674  1.00 93.09           N  
ATOM   2850 HH21 ARG B  22      12.467  11.320 -27.814  1.00 93.09           H  
ATOM   2851 HH22 ARG B  22      13.954  12.068 -28.323  1.00 93.09           H  
ATOM   2852  CZ  ARG B  22      13.154  12.843 -26.665  1.00 93.09           C  
ATOM   2853  N   GLN B  23       9.277  15.829 -20.066  1.00 94.65           N  
ATOM   2854  H   GLN B  23       9.017  16.473 -20.800  1.00 94.65           H  
ATOM   2855  CA  GLN B  23       9.335  16.318 -18.693  1.00 94.65           C  
ATOM   2856  HA  GLN B  23      10.263  15.967 -18.242  1.00 94.65           H  
ATOM   2857  C   GLN B  23       8.201  15.736 -17.841  1.00 94.65           C  
ATOM   2858  CB  GLN B  23       9.364  17.851 -18.693  1.00 94.65           C  
ATOM   2859  HB2 GLN B  23       8.468  18.243 -19.174  1.00 94.65           H  
ATOM   2860  HB3 GLN B  23      10.240  18.187 -19.249  1.00 94.65           H  
ATOM   2861  O   GLN B  23       8.490  15.219 -16.768  1.00 94.65           O  
ATOM   2862  CG  GLN B  23       9.436  18.383 -17.259  1.00 94.65           C  
ATOM   2863  HG2 GLN B  23      10.279  17.932 -16.734  1.00 94.65           H  
ATOM   2864  HG3 GLN B  23       8.522  18.097 -16.740  1.00 94.65           H  
ATOM   2865  CD  GLN B  23       9.566  19.894 -17.166  1.00 94.65           C  
ATOM   2866  NE2 GLN B  23       9.322  20.428 -15.994  1.00 94.65           N  
ATOM   2867 HE21 GLN B  23       9.347  21.433 -15.897  1.00 94.65           H  
ATOM   2868 HE22 GLN B  23       8.885  19.843 -15.296  1.00 94.65           H  
ATOM   2869  OE1 GLN B  23       9.893  20.593 -18.120  1.00 94.65           O  
ATOM   2870  N   ARG B  24       6.954  15.732 -18.331  1.00 94.16           N  
ATOM   2871  H   ARG B  24       6.774  16.197 -19.210  1.00 94.16           H  
ATOM   2872  CA  ARG B  24       5.821  15.142 -17.597  1.00 94.16           C  
ATOM   2873  HA  ARG B  24       5.766  15.631 -16.625  1.00 94.16           H  
ATOM   2874  C   ARG B  24       6.030  13.656 -17.296  1.00 94.16           C  
ATOM   2875  CB  ARG B  24       4.502  15.389 -18.353  1.00 94.16           C  
ATOM   2876  HB2 ARG B  24       4.366  16.463 -18.472  1.00 94.16           H  
ATOM   2877  HB3 ARG B  24       4.575  14.947 -19.347  1.00 94.16           H  
ATOM   2878  O   ARG B  24       5.728  13.235 -16.190  1.00 94.16           O  
ATOM   2879  CG  ARG B  24       3.249  14.811 -17.658  1.00 94.16           C  
ATOM   2880  HG2 ARG B  24       3.310  13.723 -17.641  1.00 94.16           H  
ATOM   2881  HG3 ARG B  24       2.373  15.083 -18.247  1.00 94.16           H  
ATOM   2882  CD  ARG B  24       3.052  15.322 -16.220  1.00 94.16           C  
ATOM   2883  HD2 ARG B  24       3.033  16.412 -16.227  1.00 94.16           H  
ATOM   2884  HD3 ARG B  24       3.892  14.997 -15.606  1.00 94.16           H  
ATOM   2885  NE  ARG B  24       1.808  14.821 -15.601  1.00 94.16           N  
ATOM   2886  HE  ARG B  24       1.202  14.195 -16.113  1.00 94.16           H  
ATOM   2887  NH1 ARG B  24       2.093  15.683 -13.461  1.00 94.16           N  
ATOM   2888 HH11 ARG B  24       3.048  15.961 -13.637  1.00 94.16           H  
ATOM   2889 HH12 ARG B  24       1.713  15.723 -12.526  1.00 94.16           H  
ATOM   2890  NH2 ARG B  24       0.288  14.519 -13.958  1.00 94.16           N  
ATOM   2891 HH21 ARG B  24       0.035  14.600 -12.984  1.00 94.16           H  
ATOM   2892 HH22 ARG B  24      -0.193  13.885 -14.580  1.00 94.16           H  
ATOM   2893  CZ  ARG B  24       1.415  15.015 -14.351  1.00 94.16           C  
ATOM   2894  N   ILE B  25       6.589  12.885 -18.233  1.00 94.99           N  
ATOM   2895  H   ILE B  25       6.767  13.292 -19.140  1.00 94.99           H  
ATOM   2896  CA  ILE B  25       6.923  11.467 -18.001  1.00 94.99           C  
ATOM   2897  HA  ILE B  25       6.018  10.934 -17.706  1.00 94.99           H  
ATOM   2898  C   ILE B  25       7.906  11.325 -16.832  1.00 94.99           C  
ATOM   2899  CB  ILE B  25       7.472  10.809 -19.286  1.00 94.99           C  
ATOM   2900  HB  ILE B  25       8.298  11.416 -19.659  1.00 94.99           H  
ATOM   2901  O   ILE B  25       7.634  10.578 -15.902  1.00 94.99           O  
ATOM   2902  CG1 ILE B  25       6.371  10.746 -20.365  1.00 94.99           C  
ATOM   2903 HG12 ILE B  25       5.622  10.007 -20.079  1.00 94.99           H  
ATOM   2904 HG13 ILE B  25       5.873  11.713 -20.431  1.00 94.99           H  
ATOM   2905  CG2 ILE B  25       8.000   9.391 -19.013  1.00 94.99           C  
ATOM   2906 HG21 ILE B  25       8.363   8.911 -19.922  1.00 94.99           H  
ATOM   2907 HG22 ILE B  25       7.220   8.769 -18.574  1.00 94.99           H  
ATOM   2908 HG23 ILE B  25       8.838   9.411 -18.316  1.00 94.99           H  
ATOM   2909  CD1 ILE B  25       6.900  10.414 -21.764  1.00 94.99           C  
ATOM   2910 HD11 ILE B  25       7.263   9.387 -21.807  1.00 94.99           H  
ATOM   2911 HD12 ILE B  25       7.702  11.100 -22.033  1.00 94.99           H  
ATOM   2912 HD13 ILE B  25       6.087  10.525 -22.482  1.00 94.99           H  
ATOM   2913  N   ARG B  26       9.003  12.096 -16.828  1.00 94.59           N  
ATOM   2914  H   ARG B  26       9.157  12.721 -17.606  1.00 94.59           H  
ATOM   2915  CA  ARG B  26       9.975  12.067 -15.721  1.00 94.59           C  
ATOM   2916  HA  ARG B  26      10.314  11.042 -15.567  1.00 94.59           H  
ATOM   2917  C   ARG B  26       9.370  12.485 -14.385  1.00 94.59           C  
ATOM   2918  CB  ARG B  26      11.175  12.965 -16.023  1.00 94.59           C  
ATOM   2919  HB2 ARG B  26      11.749  13.087 -15.104  1.00 94.59           H  
ATOM   2920  HB3 ARG B  26      10.823  13.947 -16.339  1.00 94.59           H  
ATOM   2921  O   ARG B  26       9.766  11.950 -13.360  1.00 94.59           O  
ATOM   2922  CG  ARG B  26      12.101  12.359 -17.083  1.00 94.59           C  
ATOM   2923  HG2 ARG B  26      12.393  11.357 -16.768  1.00 94.59           H  
ATOM   2924  HG3 ARG B  26      11.586  12.288 -18.041  1.00 94.59           H  
ATOM   2925  CD  ARG B  26      13.364  13.213 -17.226  1.00 94.59           C  
ATOM   2926  HD2 ARG B  26      14.070  12.691 -17.872  1.00 94.59           H  
ATOM   2927  HD3 ARG B  26      13.835  13.301 -16.246  1.00 94.59           H  
ATOM   2928  NE  ARG B  26      13.055  14.564 -17.740  1.00 94.59           N  
ATOM   2929  HE  ARG B  26      12.658  15.201 -17.065  1.00 94.59           H  
ATOM   2930  NH1 ARG B  26      13.702  14.230 -19.915  1.00 94.59           N  
ATOM   2931 HH11 ARG B  26      13.930  13.280 -19.659  1.00 94.59           H  
ATOM   2932 HH12 ARG B  26      14.001  14.604 -20.804  1.00 94.59           H  
ATOM   2933  NH2 ARG B  26      12.924  16.229 -19.284  1.00 94.59           N  
ATOM   2934 HH21 ARG B  26      12.595  16.848 -18.556  1.00 94.59           H  
ATOM   2935 HH22 ARG B  26      13.063  16.565 -20.226  1.00 94.59           H  
ATOM   2936  CZ  ARG B  26      13.222  14.997 -18.975  1.00 94.59           C  
ATOM   2937  N   GLU B  27       8.441  13.437 -14.385  1.00 94.29           N  
ATOM   2938  H   GLU B  27       8.189  13.875 -15.260  1.00 94.29           H  
ATOM   2939  CA  GLU B  27       7.743  13.843 -13.161  1.00 94.29           C  
ATOM   2940  HA  GLU B  27       8.487  14.027 -12.386  1.00 94.29           H  
ATOM   2941  C   GLU B  27       6.814  12.732 -12.635  1.00 94.29           C  
ATOM   2942  CB  GLU B  27       6.969  15.151 -13.396  1.00 94.29           C  
ATOM   2943  HB2 GLU B  27       6.317  15.323 -12.540  1.00 94.29           H  
ATOM   2944  HB3 GLU B  27       6.347  15.050 -14.286  1.00 94.29           H  
ATOM   2945  O   GLU B  27       6.744  12.502 -11.433  1.00 94.29           O  
ATOM   2946  CG  GLU B  27       7.897  16.372 -13.552  1.00 94.29           C  
ATOM   2947  HG2 GLU B  27       8.447  16.510 -12.621  1.00 94.29           H  
ATOM   2948  HG3 GLU B  27       8.625  16.177 -14.339  1.00 94.29           H  
ATOM   2949  CD  GLU B  27       7.143  17.673 -13.880  1.00 94.29           C  
ATOM   2950  OE1 GLU B  27       7.790  18.609 -14.420  1.00 94.29           O  
ATOM   2951  OE2 GLU B  27       5.932  17.763 -13.564  1.00 94.29           O  
ATOM   2952  N   LEU B  28       6.140  11.999 -13.523  1.00 94.51           N  
ATOM   2953  H   LEU B  28       6.224  12.218 -14.505  1.00 94.51           H  
ATOM   2954  CA  LEU B  28       5.283  10.876 -13.132  1.00 94.51           C  
ATOM   2955  HA  LEU B  28       4.648  11.182 -12.300  1.00 94.51           H  
ATOM   2956  C   LEU B  28       6.084   9.661 -12.641  1.00 94.51           C  
ATOM   2957  CB  LEU B  28       4.402  10.487 -14.328  1.00 94.51           C  
ATOM   2958  HB2 LEU B  28       3.956   9.511 -14.134  1.00 94.51           H  
ATOM   2959  HB3 LEU B  28       5.040  10.382 -15.205  1.00 94.51           H  
ATOM   2960  O   LEU B  28       5.662   9.000 -11.700  1.00 94.51           O  
ATOM   2961  CG  LEU B  28       3.273  11.487 -14.626  1.00 94.51           C  
ATOM   2962  HG  LEU B  28       3.660  12.506 -14.628  1.00 94.51           H  
ATOM   2963  CD1 LEU B  28       2.712  11.188 -16.017  1.00 94.51           C  
ATOM   2964 HD11 LEU B  28       3.507  11.269 -16.759  1.00 94.51           H  
ATOM   2965 HD12 LEU B  28       1.924  11.902 -16.254  1.00 94.51           H  
ATOM   2966 HD13 LEU B  28       2.298  10.180 -16.034  1.00 94.51           H  
ATOM   2967  CD2 LEU B  28       2.145  11.385 -13.598  1.00 94.51           C  
ATOM   2968 HD21 LEU B  28       2.493  11.732 -12.625  1.00 94.51           H  
ATOM   2969 HD22 LEU B  28       1.808  10.353 -13.509  1.00 94.51           H  
ATOM   2970 HD23 LEU B  28       1.299  11.999 -13.908  1.00 94.51           H  
ATOM   2971  N   GLU B  29       7.222   9.358 -13.269  1.00 93.40           N  
ATOM   2972  H   GLU B  29       7.467   9.896 -14.088  1.00 93.40           H  
ATOM   2973  CA  GLU B  29       7.991   8.135 -12.990  1.00 93.40           C  
ATOM   2974  HA  GLU B  29       7.321   7.359 -12.619  1.00 93.40           H  
ATOM   2975  C   GLU B  29       9.064   8.329 -11.905  1.00 93.40           C  
ATOM   2976  CB  GLU B  29       8.632   7.623 -14.299  1.00 93.40           C  
ATOM   2977  HB2 GLU B  29       9.306   6.800 -14.060  1.00 93.40           H  
ATOM   2978  HB3 GLU B  29       9.220   8.429 -14.738  1.00 93.40           H  
ATOM   2979  O   GLU B  29       9.315   7.433 -11.102  1.00 93.40           O  
ATOM   2980  CG  GLU B  29       7.598   7.115 -15.326  1.00 93.40           C  
ATOM   2981  HG2 GLU B  29       7.035   6.299 -14.873  1.00 93.40           H  
ATOM   2982  HG3 GLU B  29       6.894   7.917 -15.549  1.00 93.40           H  
ATOM   2983  CD  GLU B  29       8.212   6.629 -16.658  1.00 93.40           C  
ATOM   2984  OE1 GLU B  29       7.559   5.805 -17.355  1.00 93.40           O  
ATOM   2985  OE2 GLU B  29       9.286   7.130 -17.058  1.00 93.40           O  
ATOM   2986  N   SER B  30       9.730   9.487 -11.875  1.00 91.78           N  
ATOM   2987  H   SER B  30       9.485  10.201 -12.547  1.00 91.78           H  
ATOM   2988  CA  SER B  30      10.986   9.650 -11.136  1.00 91.78           C  
ATOM   2989  HA  SER B  30      10.968   8.974 -10.280  1.00 91.78           H  
ATOM   2990  C   SER B  30      11.197  11.055 -10.554  1.00 91.78           C  
ATOM   2991  CB  SER B  30      12.166   9.210 -12.023  1.00 91.78           C  
ATOM   2992  HB2 SER B  30      11.960   8.228 -12.449  1.00 91.78           H  
ATOM   2993  HB3 SER B  30      13.065   9.134 -11.411  1.00 91.78           H  
ATOM   2994  O   SER B  30      12.346  11.469 -10.382  1.00 91.78           O  
ATOM   2995  OG  SER B  30      12.386  10.149 -13.065  1.00 91.78           O  
ATOM   2996  HG  SER B  30      12.419  11.004 -12.630  1.00 91.78           H  
ATOM   2997  N   ASP B  31      10.136  11.824 -10.263  1.00 94.36           N  
ATOM   2998  H   ASP B  31       9.207  11.497 -10.487  1.00 94.36           H  
ATOM   2999  CA  ASP B  31      10.306  13.130  -9.599  1.00 94.36           C  
ATOM   3000  HA  ASP B  31      10.957  13.722 -10.243  1.00 94.36           H  
ATOM   3001  C   ASP B  31      10.957  12.915  -8.219  1.00 94.36           C  
ATOM   3002  CB  ASP B  31       8.986  13.917  -9.451  1.00 94.36           C  
ATOM   3003  HB2 ASP B  31       8.432  13.554  -8.586  1.00 94.36           H  
ATOM   3004  HB3 ASP B  31       8.381  13.730 -10.339  1.00 94.36           H  
ATOM   3005  O   ASP B  31      10.480  12.060  -7.452  1.00 94.36           O  
ATOM   3006  CG  ASP B  31       9.137  15.449  -9.368  1.00 94.36           C  
ATOM   3007  OD1 ASP B  31      10.266  15.970  -9.485  1.00 94.36           O  
ATOM   3008  OD2 ASP B  31       8.103  16.153  -9.242  1.00 94.36           O  
ATOM   3009  N   PRO B  32      12.043  13.637  -7.880  1.00 97.55           N  
ATOM   3010  CA  PRO B  32      12.649  13.542  -6.562  1.00 97.55           C  
ATOM   3011  HA  PRO B  32      12.853  12.492  -6.352  1.00 97.55           H  
ATOM   3012  C   PRO B  32      11.723  14.109  -5.482  1.00 97.55           C  
ATOM   3013  CB  PRO B  32      13.980  14.296  -6.651  1.00 97.55           C  
ATOM   3014  HB2 PRO B  32      13.877  15.304  -6.249  1.00 97.55           H  
ATOM   3015  HB3 PRO B  32      14.769  13.748  -6.136  1.00 97.55           H  
ATOM   3016  O   PRO B  32      11.181  15.214  -5.605  1.00 97.55           O  
ATOM   3017  CG  PRO B  32      14.276  14.369  -8.145  1.00 97.55           C  
ATOM   3018  HG2 PRO B  32      14.769  13.451  -8.467  1.00 97.55           H  
ATOM   3019  HG3 PRO B  32      14.876  15.242  -8.401  1.00 97.55           H  
ATOM   3020  CD  PRO B  32      12.885  14.437  -8.758  1.00 97.55           C  
ATOM   3021  HD2 PRO B  32      12.540  15.471  -8.757  1.00 97.55           H  
ATOM   3022  HD3 PRO B  32      12.921  14.044  -9.774  1.00 97.55           H  
ATOM   3023  N   ILE B  33      11.581  13.374  -4.381  1.00 98.85           N  
ATOM   3024  H   ILE B  33      12.074  12.495  -4.319  1.00 98.85           H  
ATOM   3025  CA  ILE B  33      10.730  13.768  -3.255  1.00 98.85           C  
ATOM   3026  HA  ILE B  33      10.086  14.594  -3.554  1.00 98.85           H  
ATOM   3027  C   ILE B  33      11.615  14.280  -2.118  1.00 98.85           C  
ATOM   3028  CB  ILE B  33       9.806  12.600  -2.853  1.00 98.85           C  
ATOM   3029  HB  ILE B  33      10.429  11.754  -2.561  1.00 98.85           H  
ATOM   3030  O   ILE B  33      12.495  13.576  -1.636  1.00 98.85           O  
ATOM   3031  CG1 ILE B  33       8.908  12.114  -4.018  1.00 98.85           C  
ATOM   3032 HG12 ILE B  33       8.264  11.314  -3.652  1.00 98.85           H  
ATOM   3033 HG13 ILE B  33       9.536  11.678  -4.795  1.00 98.85           H  
ATOM   3034  CG2 ILE B  33       8.946  12.973  -1.636  1.00 98.85           C  
ATOM   3035 HG21 ILE B  33       8.358  13.868  -1.839  1.00 98.85           H  
ATOM   3036 HG22 ILE B  33       9.576  13.156  -0.766  1.00 98.85           H  
ATOM   3037 HG23 ILE B  33       8.273  12.149  -1.400  1.00 98.85           H  
ATOM   3038  CD1 ILE B  33       8.015  13.182  -4.668  1.00 98.85           C  
ATOM   3039 HD11 ILE B  33       7.368  12.706  -5.405  1.00 98.85           H  
ATOM   3040 HD12 ILE B  33       7.388  13.668  -3.921  1.00 98.85           H  
ATOM   3041 HD13 ILE B  33       8.625  13.927  -5.179  1.00 98.85           H  
ATOM   3042  N   ALA B  34      11.405  15.519  -1.690  1.00 98.90           N  
ATOM   3043  H   ALA B  34      10.589  16.006  -2.032  1.00 98.90           H  
ATOM   3044  CA  ALA B  34      12.104  16.113  -0.561  1.00 98.90           C  
ATOM   3045  HA  ALA B  34      13.148  15.802  -0.579  1.00 98.90           H  
ATOM   3046  C   ALA B  34      11.486  15.653   0.765  1.00 98.90           C  
ATOM   3047  CB  ALA B  34      12.056  17.639  -0.696  1.00 98.90           C  
ATOM   3048  HB1 ALA B  34      12.606  17.947  -1.585  1.00 98.90           H  
ATOM   3049  HB2 ALA B  34      11.022  17.974  -0.769  1.00 98.90           H  
ATOM   3050  HB3 ALA B  34      12.509  18.095   0.185  1.00 98.90           H  
ATOM   3051  O   ALA B  34      10.266  15.691   0.937  1.00 98.90           O  
ATOM   3052  N   ILE B  35      12.342  15.298   1.723  1.00 98.93           N  
ATOM   3053  H   ILE B  35      13.328  15.282   1.502  1.00 98.93           H  
ATOM   3054  CA  ILE B  35      11.970  15.228   3.137  1.00 98.93           C  
ATOM   3055  HA  ILE B  35      10.931  14.916   3.235  1.00 98.93           H  
ATOM   3056  C   ILE B  35      12.120  16.645   3.689  1.00 98.93           C  
ATOM   3057  CB  ILE B  35      12.858  14.213   3.890  1.00 98.93           C  
ATOM   3058  HB  ILE B  35      13.899  14.510   3.768  1.00 98.93           H  
ATOM   3059  O   ILE B  35      13.242  17.147   3.784  1.00 98.93           O  
ATOM   3060  CG1 ILE B  35      12.682  12.789   3.312  1.00 98.93           C  
ATOM   3061 HG12 ILE B  35      11.735  12.373   3.657  1.00 98.93           H  
ATOM   3062 HG13 ILE B  35      12.653  12.822   2.223  1.00 98.93           H  
ATOM   3063  CG2 ILE B  35      12.515  14.231   5.393  1.00 98.93           C  
ATOM   3064 HG21 ILE B  35      11.470  13.960   5.548  1.00 98.93           H  
ATOM   3065 HG22 ILE B  35      13.154  13.538   5.940  1.00 98.93           H  
ATOM   3066 HG23 ILE B  35      12.683  15.222   5.815  1.00 98.93           H  
ATOM   3067  CD1 ILE B  35      13.816  11.835   3.697  1.00 98.93           C  
ATOM   3068 HD11 ILE B  35      13.607  10.845   3.291  1.00 98.93           H  
ATOM   3069 HD12 ILE B  35      14.758  12.195   3.282  1.00 98.93           H  
ATOM   3070 HD13 ILE B  35      13.902  11.753   4.780  1.00 98.93           H  
ATOM   3071  N   VAL B  36      11.004  17.300   4.015  1.00 98.83           N  
ATOM   3072  H   VAL B  36      10.120  16.825   3.906  1.00 98.83           H  
ATOM   3073  CA  VAL B  36      11.003  18.700   4.483  1.00 98.83           C  
ATOM   3074  HA  VAL B  36      11.977  19.126   4.240  1.00 98.83           H  
ATOM   3075  C   VAL B  36      10.880  18.845   5.999  1.00 98.83           C  
ATOM   3076  CB  VAL B  36       9.965  19.570   3.753  1.00 98.83           C  
ATOM   3077  HB  VAL B  36      10.010  20.575   4.173  1.00 98.83           H  
ATOM   3078  O   VAL B  36      11.129  19.910   6.549  1.00 98.83           O  
ATOM   3079  CG1 VAL B  36      10.286  19.681   2.258  1.00 98.83           C  
ATOM   3080 HG11 VAL B  36       9.563  20.345   1.782  1.00 98.83           H  
ATOM   3081 HG12 VAL B  36      10.234  18.702   1.782  1.00 98.83           H  
ATOM   3082 HG13 VAL B  36      11.286  20.095   2.131  1.00 98.83           H  
ATOM   3083  CG2 VAL B  36       8.531  19.059   3.911  1.00 98.83           C  
ATOM   3084 HG21 VAL B  36       7.834  19.844   3.619  1.00 98.83           H  
ATOM   3085 HG22 VAL B  36       8.363  18.187   3.278  1.00 98.83           H  
ATOM   3086 HG23 VAL B  36       8.339  18.795   4.951  1.00 98.83           H  
ATOM   3087  N   GLY B  37      10.519  17.771   6.693  1.00 98.86           N  
ATOM   3088  H   GLY B  37      10.312  16.923   6.185  1.00 98.86           H  
ATOM   3089  CA  GLY B  37      10.437  17.710   8.148  1.00 98.86           C  
ATOM   3090  HA2 GLY B  37       9.561  18.252   8.505  1.00 98.86           H  
ATOM   3091  HA3 GLY B  37      11.327  18.162   8.586  1.00 98.86           H  
ATOM   3092  C   GLY B  37      10.330  16.264   8.603  1.00 98.86           C  
ATOM   3093  O   GLY B  37       9.978  15.387   7.816  1.00 98.86           O  
ATOM   3094  N   MET B  38      10.664  15.998   9.860  1.00 98.83           N  
ATOM   3095  H   MET B  38      10.948  16.749  10.472  1.00 98.83           H  
ATOM   3096  CA  MET B  38      10.551  14.666  10.451  1.00 98.83           C  
ATOM   3097  HA  MET B  38       9.608  14.235  10.116  1.00 98.83           H  
ATOM   3098  C   MET B  38      10.491  14.757  11.977  1.00 98.83           C  
ATOM   3099  CB  MET B  38      11.698  13.752   9.971  1.00 98.83           C  
ATOM   3100  HB2 MET B  38      11.547  13.525   8.916  1.00 98.83           H  
ATOM   3101  HB3 MET B  38      11.648  12.808  10.514  1.00 98.83           H  
ATOM   3102  O   MET B  38      11.024  15.702  12.558  1.00 98.83           O  
ATOM   3103  CG  MET B  38      13.099  14.358  10.132  1.00 98.83           C  
ATOM   3104  HG2 MET B  38      13.261  14.586  11.185  1.00 98.83           H  
ATOM   3105  HG3 MET B  38      13.157  15.288   9.567  1.00 98.83           H  
ATOM   3106  SD  MET B  38      14.433  13.267   9.564  1.00 98.83           S  
ATOM   3107  CE  MET B  38      15.878  14.252  10.033  1.00 98.83           C  
ATOM   3108  HE1 MET B  38      16.749  13.599  10.101  1.00 98.83           H  
ATOM   3109  HE2 MET B  38      16.065  15.009   9.272  1.00 98.83           H  
ATOM   3110  HE3 MET B  38      15.707  14.743  10.991  1.00 98.83           H  
ATOM   3111  N   ALA B  39       9.845  13.787  12.616  1.00 98.87           N  
ATOM   3112  H   ALA B  39       9.434  13.045  12.068  1.00 98.87           H  
ATOM   3113  CA  ALA B  39       9.771  13.645  14.070  1.00 98.87           C  
ATOM   3114  HA  ALA B  39      10.673  14.057  14.521  1.00 98.87           H  
ATOM   3115  C   ALA B  39       9.686  12.161  14.450  1.00 98.87           C  
ATOM   3116  CB  ALA B  39       8.562  14.419  14.601  1.00 98.87           C  
ATOM   3117  HB1 ALA B  39       8.535  14.375  15.690  1.00 98.87           H  
ATOM   3118  HB2 ALA B  39       8.615  15.462  14.289  1.00 98.87           H  
ATOM   3119  HB3 ALA B  39       7.651  13.969  14.209  1.00 98.87           H  
ATOM   3120  O   ALA B  39       9.331  11.323  13.616  1.00 98.87           O  
ATOM   3121  N   CYS B  40      10.032  11.828  15.693  1.00 98.73           N  
ATOM   3122  H   CYS B  40      10.260  12.542  16.370  1.00 98.73           H  
ATOM   3123  CA  CYS B  40      10.112  10.440  16.133  1.00 98.73           C  
ATOM   3124  HA  CYS B  40       9.304   9.881  15.661  1.00 98.73           H  
ATOM   3125  C   CYS B  40       9.934  10.259  17.642  1.00 98.73           C  
ATOM   3126  CB  CYS B  40      11.450   9.838  15.673  1.00 98.73           C  
ATOM   3127  HB2 CYS B  40      11.463   9.797  14.584  1.00 98.73           H  
ATOM   3128  HB3 CYS B  40      11.523   8.816  16.044  1.00 98.73           H  
ATOM   3129  O   CYS B  40      10.109  11.184  18.435  1.00 98.73           O  
ATOM   3130  SG  CYS B  40      12.877  10.802  16.266  1.00 98.73           S  
ATOM   3131  HG  CYS B  40      12.597  10.755  17.572  1.00 98.73           H  
ATOM   3132  N   ARG B  41       9.642   9.016  18.021  1.00 98.70           N  
ATOM   3133  H   ARG B  41       9.484   8.343  17.285  1.00 98.70           H  
ATOM   3134  CA  ARG B  41       9.783   8.468  19.369  1.00 98.70           C  
ATOM   3135  HA  ARG B  41      10.408   9.124  19.976  1.00 98.70           H  
ATOM   3136  C   ARG B  41      10.497   7.126  19.252  1.00 98.70           C  
ATOM   3137  CB  ARG B  41       8.403   8.313  20.034  1.00 98.70           C  
ATOM   3138  HB2 ARG B  41       7.715   7.848  19.328  1.00 98.70           H  
ATOM   3139  HB3 ARG B  41       8.493   7.646  20.891  1.00 98.70           H  
ATOM   3140  O   ARG B  41       9.953   6.203  18.654  1.00 98.70           O  
ATOM   3141  CG  ARG B  41       7.790   9.631  20.530  1.00 98.70           C  
ATOM   3142  HG2 ARG B  41       6.762   9.436  20.837  1.00 98.70           H  
ATOM   3143  HG3 ARG B  41       7.765  10.349  19.710  1.00 98.70           H  
ATOM   3144  CD  ARG B  41       8.544  10.224  21.733  1.00 98.70           C  
ATOM   3145  HD2 ARG B  41       8.509   9.511  22.557  1.00 98.70           H  
ATOM   3146  HD3 ARG B  41       9.592  10.385  21.482  1.00 98.70           H  
ATOM   3147  NE  ARG B  41       7.938  11.496  22.173  1.00 98.70           N  
ATOM   3148  HE  ARG B  41       7.339  11.465  22.986  1.00 98.70           H  
ATOM   3149  NH1 ARG B  41       8.736  12.856  20.493  1.00 98.70           N  
ATOM   3150 HH11 ARG B  41       8.810  13.784  20.102  1.00 98.70           H  
ATOM   3151 HH12 ARG B  41       9.265  12.113  20.058  1.00 98.70           H  
ATOM   3152  NH2 ARG B  41       7.356  13.703  21.982  1.00 98.70           N  
ATOM   3153 HH21 ARG B  41       6.615  13.573  22.656  1.00 98.70           H  
ATOM   3154 HH22 ARG B  41       7.274  14.490  21.355  1.00 98.70           H  
ATOM   3155  CZ  ARG B  41       8.029  12.671  21.566  1.00 98.70           C  
ATOM   3156  N   PHE B  42      11.700   7.006  19.797  1.00 98.76           N  
ATOM   3157  H   PHE B  42      12.058   7.777  20.343  1.00 98.76           H  
ATOM   3158  CA  PHE B  42      12.483   5.769  19.790  1.00 98.76           C  
ATOM   3159  HA  PHE B  42      11.817   4.949  19.522  1.00 98.76           H  
ATOM   3160  C   PHE B  42      13.030   5.451  21.194  1.00 98.76           C  
ATOM   3161  CB  PHE B  42      13.602   5.847  18.728  1.00 98.76           C  
ATOM   3162  HB2 PHE B  42      14.279   5.001  18.851  1.00 98.76           H  
ATOM   3163  HB3 PHE B  42      14.192   6.746  18.903  1.00 98.76           H  
ATOM   3164  O   PHE B  42      13.065   6.331  22.057  1.00 98.76           O  
ATOM   3165  CG  PHE B  42      13.129   5.840  17.285  1.00 98.76           C  
ATOM   3166  CD1 PHE B  42      12.327   4.786  16.810  1.00 98.76           C  
ATOM   3167  HD1 PHE B  42      12.065   3.976  17.475  1.00 98.76           H  
ATOM   3168  CD2 PHE B  42      13.502   6.877  16.408  1.00 98.76           C  
ATOM   3169  HD2 PHE B  42      14.135   7.680  16.755  1.00 98.76           H  
ATOM   3170  CE1 PHE B  42      11.846   4.798  15.489  1.00 98.76           C  
ATOM   3171  HE1 PHE B  42      11.194   4.010  15.142  1.00 98.76           H  
ATOM   3172  CE2 PHE B  42      13.046   6.875  15.078  1.00 98.76           C  
ATOM   3173  HE2 PHE B  42      13.331   7.678  14.414  1.00 98.76           H  
ATOM   3174  CZ  PHE B  42      12.198   5.850  14.625  1.00 98.76           C  
ATOM   3175  HZ  PHE B  42      11.819   5.871  13.614  1.00 98.76           H  
ATOM   3176  N   PRO B  43      13.450   4.198  21.444  1.00 98.53           N  
ATOM   3177  CA  PRO B  43      14.096   3.805  22.693  1.00 98.53           C  
ATOM   3178  HA  PRO B  43      13.376   3.911  23.504  1.00 98.53           H  
ATOM   3179  C   PRO B  43      15.343   4.646  23.001  1.00 98.53           C  
ATOM   3180  CB  PRO B  43      14.438   2.322  22.514  1.00 98.53           C  
ATOM   3181  HB2 PRO B  43      14.389   1.777  23.457  1.00 98.53           H  
ATOM   3182  HB3 PRO B  43      15.421   2.218  22.054  1.00 98.53           H  
ATOM   3183  O   PRO B  43      16.024   5.112  22.088  1.00 98.53           O  
ATOM   3184  CG  PRO B  43      13.389   1.837  21.519  1.00 98.53           C  
ATOM   3185  HG2 PRO B  43      13.711   0.947  20.978  1.00 98.53           H  
ATOM   3186  HG3 PRO B  43      12.443   1.665  22.030  1.00 98.53           H  
ATOM   3187  CD  PRO B  43      13.249   3.036  20.594  1.00 98.53           C  
ATOM   3188  HD2 PRO B  43      14.014   3.002  19.818  1.00 98.53           H  
ATOM   3189  HD3 PRO B  43      12.253   3.036  20.150  1.00 98.53           H  
ATOM   3190  N   GLY B  44      15.660   4.799  24.290  1.00 98.25           N  
ATOM   3191  H   GLY B  44      15.075   4.356  24.984  1.00 98.25           H  
ATOM   3192  CA  GLY B  44      16.775   5.636  24.754  1.00 98.25           C  
ATOM   3193  HA2 GLY B  44      17.128   5.255  25.712  1.00 98.25           H  
ATOM   3194  HA3 GLY B  44      17.597   5.588  24.040  1.00 98.25           H  
ATOM   3195  C   GLY B  44      16.399   7.108  24.949  1.00 98.25           C  
ATOM   3196  O   GLY B  44      17.228   7.978  24.705  1.00 98.25           O  
ATOM   3197  N   ASP B  45      15.148   7.372  25.346  1.00 96.79           N  
ATOM   3198  H   ASP B  45      14.561   6.597  25.619  1.00 96.79           H  
ATOM   3199  CA  ASP B  45      14.573   8.716  25.530  1.00 96.79           C  
ATOM   3200  HA  ASP B  45      13.503   8.576  25.686  1.00 96.79           H  
ATOM   3201  C   ASP B  45      14.676   9.606  24.278  1.00 96.79           C  
ATOM   3202  CB  ASP B  45      15.106   9.370  26.817  1.00 96.79           C  
ATOM   3203  HB2 ASP B  45      16.173   9.567  26.707  1.00 96.79           H  
ATOM   3204  HB3 ASP B  45      14.600  10.324  26.967  1.00 96.79           H  
ATOM   3205  O   ASP B  45      14.780  10.830  24.352  1.00 96.79           O  
ATOM   3206  CG  ASP B  45      14.868   8.506  28.060  1.00 96.79           C  
ATOM   3207  OD1 ASP B  45      13.783   7.883  28.142  1.00 96.79           O  
ATOM   3208  OD2 ASP B  45      15.773   8.468  28.926  1.00 96.79           O  
ATOM   3209  N   VAL B  46      14.645   8.980  23.099  1.00 98.23           N  
ATOM   3210  H   VAL B  46      14.529   7.977  23.093  1.00 98.23           H  
ATOM   3211  CA  VAL B  46      14.719   9.676  21.818  1.00 98.23           C  
ATOM   3212  HA  VAL B  46      15.375  10.539  21.926  1.00 98.23           H  
ATOM   3213  C   VAL B  46      13.333  10.177  21.426  1.00 98.23           C  
ATOM   3214  CB  VAL B  46      15.327   8.767  20.743  1.00 98.23           C  
ATOM   3215  HB  VAL B  46      14.797   7.814  20.739  1.00 98.23           H  
ATOM   3216  O   VAL B  46      12.422   9.401  21.142  1.00 98.23           O  
ATOM   3217  CG1 VAL B  46      15.200   9.399  19.354  1.00 98.23           C  
ATOM   3218 HG11 VAL B  46      15.647  10.393  19.359  1.00 98.23           H  
ATOM   3219 HG12 VAL B  46      15.697   8.762  18.622  1.00 98.23           H  
ATOM   3220 HG13 VAL B  46      14.153   9.477  19.060  1.00 98.23           H  
ATOM   3221  CG2 VAL B  46      16.810   8.487  21.016  1.00 98.23           C  
ATOM   3222 HG21 VAL B  46      17.213   7.818  20.256  1.00 98.23           H  
ATOM   3223 HG22 VAL B  46      16.922   7.999  21.984  1.00 98.23           H  
ATOM   3224 HG23 VAL B  46      17.375   9.419  21.026  1.00 98.23           H  
ATOM   3225  N   ASP B  47      13.194  11.492  21.341  1.00 97.58           N  
ATOM   3226  H   ASP B  47      13.940  12.055  21.724  1.00 97.58           H  
ATOM   3227  CA  ASP B  47      11.944  12.209  21.073  1.00 97.58           C  
ATOM   3228  HA  ASP B  47      11.190  11.491  20.752  1.00 97.58           H  
ATOM   3229  C   ASP B  47      12.067  13.253  19.940  1.00 97.58           C  
ATOM   3230  CB  ASP B  47      11.489  12.835  22.400  1.00 97.58           C  
ATOM   3231  HB2 ASP B  47      10.471  13.213  22.302  1.00 97.58           H  
ATOM   3232  HB3 ASP B  47      11.479  12.070  23.176  1.00 97.58           H  
ATOM   3233  O   ASP B  47      11.127  13.979  19.614  1.00 97.58           O  
ATOM   3234  CG  ASP B  47      12.362  14.008  22.855  1.00 97.58           C  
ATOM   3235  OD1 ASP B  47      13.504  14.151  22.338  1.00 97.58           O  
ATOM   3236  OD2 ASP B  47      11.856  14.783  23.698  1.00 97.58           O  
ATOM   3237  N   SER B  48      13.235  13.343  19.309  1.00 97.98           N  
ATOM   3238  H   SER B  48      14.000  12.768  19.632  1.00 97.98           H  
ATOM   3239  CA  SER B  48      13.500  14.274  18.217  1.00 97.98           C  
ATOM   3240  HA  SER B  48      12.577  14.403  17.651  1.00 97.98           H  
ATOM   3241  C   SER B  48      14.584  13.734  17.285  1.00 97.98           C  
ATOM   3242  CB  SER B  48      13.915  15.636  18.784  1.00 97.98           C  
ATOM   3243  HB2 SER B  48      13.977  16.360  17.971  1.00 97.98           H  
ATOM   3244  HB3 SER B  48      13.166  15.972  19.501  1.00 97.98           H  
ATOM   3245  O   SER B  48      15.383  12.890  17.696  1.00 97.98           O  
ATOM   3246  OG  SER B  48      15.169  15.573  19.420  1.00 97.98           O  
ATOM   3247  HG  SER B  48      15.116  14.887  20.089  1.00 97.98           H  
ATOM   3248  N   PRO B  49      14.665  14.219  16.033  1.00 98.60           N  
ATOM   3249  CA  PRO B  49      15.771  13.861  15.150  1.00 98.60           C  
ATOM   3250  HA  PRO B  49      15.743  12.785  14.974  1.00 98.60           H  
ATOM   3251  C   PRO B  49      17.147  14.235  15.722  1.00 98.60           C  
ATOM   3252  CB  PRO B  49      15.495  14.601  13.841  1.00 98.60           C  
ATOM   3253  HB2 PRO B  49      15.782  13.982  12.991  1.00 98.60           H  
ATOM   3254  HB3 PRO B  49      16.026  15.553  13.824  1.00 98.60           H  
ATOM   3255  O   PRO B  49      18.119  13.515  15.505  1.00 98.60           O  
ATOM   3256  CG  PRO B  49      13.990  14.864  13.866  1.00 98.60           C  
ATOM   3257  HG2 PRO B  49      13.725  15.745  13.281  1.00 98.60           H  
ATOM   3258  HG3 PRO B  49      13.455  13.984  13.509  1.00 98.60           H  
ATOM   3259  CD  PRO B  49      13.701  15.066  15.347  1.00 98.60           C  
ATOM   3260  HD2 PRO B  49      12.672  14.777  15.564  1.00 98.60           H  
ATOM   3261  HD3 PRO B  49      13.870  16.108  15.617  1.00 98.60           H  
ATOM   3262  N   GLU B  50      17.237  15.340  16.465  1.00 97.82           N  
ATOM   3263  H   GLU B  50      16.425  15.930  16.571  1.00 97.82           H  
ATOM   3264  CA  GLU B  50      18.468  15.787  17.115  1.00 97.82           C  
ATOM   3265  HA  GLU B  50      19.278  15.790  16.386  1.00 97.82           H  
ATOM   3266  C   GLU B  50      18.892  14.836  18.244  1.00 97.82           C  
ATOM   3267  CB  GLU B  50      18.295  17.221  17.647  1.00 97.82           C  
ATOM   3268  HB2 GLU B  50      19.208  17.483  18.182  1.00 97.82           H  
ATOM   3269  HB3 GLU B  50      17.477  17.256  18.367  1.00 97.82           H  
ATOM   3270  O   GLU B  50      20.032  14.368  18.243  1.00 97.82           O  
ATOM   3271  CG  GLU B  50      18.078  18.291  16.559  1.00 97.82           C  
ATOM   3272  HG2 GLU B  50      18.833  18.153  15.784  1.00 97.82           H  
ATOM   3273  HG3 GLU B  50      18.258  19.265  17.014  1.00 97.82           H  
ATOM   3274  CD  GLU B  50      16.676  18.325  15.912  1.00 97.82           C  
ATOM   3275  OE1 GLU B  50      16.550  18.972  14.849  1.00 97.82           O  
ATOM   3276  OE2 GLU B  50      15.715  17.723  16.453  1.00 97.82           O  
ATOM   3277  N   SER B  51      17.975  14.479  19.156  1.00 97.82           N  
ATOM   3278  H   SER B  51      17.042  14.860  19.093  1.00 97.82           H  
ATOM   3279  CA  SER B  51      18.261  13.499  20.219  1.00 97.82           C  
ATOM   3280  HA  SER B  51      19.188  13.807  20.704  1.00 97.82           H  
ATOM   3281  C   SER B  51      18.534  12.103  19.649  1.00 97.82           C  
ATOM   3282  CB  SER B  51      17.181  13.485  21.321  1.00 97.82           C  
ATOM   3283  HB2 SER B  51      17.437  12.719  22.053  1.00 97.82           H  
ATOM   3284  HB3 SER B  51      17.206  14.450  21.828  1.00 97.82           H  
ATOM   3285  O   SER B  51      19.395  11.389  20.162  1.00 97.82           O  
ATOM   3286  OG  SER B  51      15.851  13.261  20.870  1.00 97.82           O  
ATOM   3287  HG  SER B  51      15.255  13.495  21.585  1.00 97.82           H  
ATOM   3288  N   PHE B  52      17.908  11.740  18.524  1.00 98.66           N  
ATOM   3289  H   PHE B  52      17.165  12.332  18.181  1.00 98.66           H  
ATOM   3290  CA  PHE B  52      18.216  10.502  17.808  1.00 98.66           C  
ATOM   3291  HA  PHE B  52      18.127   9.682  18.521  1.00 98.66           H  
ATOM   3292  C   PHE B  52      19.649  10.486  17.266  1.00 98.66           C  
ATOM   3293  CB  PHE B  52      17.218  10.295  16.659  1.00 98.66           C  
ATOM   3294  HB2 PHE B  52      16.200  10.408  17.033  1.00 98.66           H  
ATOM   3295  HB3 PHE B  52      17.368  11.083  15.922  1.00 98.66           H  
ATOM   3296  O   PHE B  52      20.357   9.489  17.421  1.00 98.66           O  
ATOM   3297  CG  PHE B  52      17.309   8.949  15.962  1.00 98.66           C  
ATOM   3298  CD1 PHE B  52      17.222   8.886  14.559  1.00 98.66           C  
ATOM   3299  HD1 PHE B  52      17.110   9.795  13.987  1.00 98.66           H  
ATOM   3300  CD2 PHE B  52      17.427   7.753  16.701  1.00 98.66           C  
ATOM   3301  HD2 PHE B  52      17.510   7.773  17.777  1.00 98.66           H  
ATOM   3302  CE1 PHE B  52      17.227   7.643  13.905  1.00 98.66           C  
ATOM   3303  HE1 PHE B  52      17.126   7.591  12.831  1.00 98.66           H  
ATOM   3304  CE2 PHE B  52      17.422   6.511  16.047  1.00 98.66           C  
ATOM   3305  HE2 PHE B  52      17.494   5.603  16.627  1.00 98.66           H  
ATOM   3306  CZ  PHE B  52      17.298   6.457  14.650  1.00 98.66           C  
ATOM   3307  HZ  PHE B  52      17.225   5.506  14.144  1.00 98.66           H  
ATOM   3308  N   TRP B  53      20.099  11.588  16.654  1.00 98.71           N  
ATOM   3309  H   TRP B  53      19.481  12.383  16.567  1.00 98.71           H  
ATOM   3310  CA  TRP B  53      21.471  11.700  16.166  1.00 98.71           C  
ATOM   3311  HA  TRP B  53      21.677  10.852  15.513  1.00 98.71           H  
ATOM   3312  C   TRP B  53      22.490  11.636  17.304  1.00 98.71           C  
ATOM   3313  CB  TRP B  53      21.675  12.986  15.361  1.00 98.71           C  
ATOM   3314  HB2 TRP B  53      21.408  13.845  15.977  1.00 98.71           H  
ATOM   3315  HB3 TRP B  53      21.019  12.982  14.490  1.00 98.71           H  
ATOM   3316  O   TRP B  53      23.448  10.866  17.199  1.00 98.71           O  
ATOM   3317  CG  TRP B  53      23.085  13.142  14.890  1.00 98.71           C  
ATOM   3318  CD1 TRP B  53      23.978  14.032  15.375  1.00 98.71           C  
ATOM   3319  HD1 TRP B  53      23.765  14.767  16.137  1.00 98.71           H  
ATOM   3320  CD2 TRP B  53      23.818  12.323  13.929  1.00 98.71           C  
ATOM   3321  CE2 TRP B  53      25.167  12.784  13.880  1.00 98.71           C  
ATOM   3322  CE3 TRP B  53      23.484  11.221  13.111  1.00 98.71           C  
ATOM   3323  HE3 TRP B  53      22.480  10.825  13.147  1.00 98.71           H  
ATOM   3324  NE1 TRP B  53      25.208  13.822  14.784  1.00 98.71           N  
ATOM   3325  HE1 TRP B  53      26.038  14.341  15.031  1.00 98.71           H  
ATOM   3326  CH2 TRP B  53      25.759  11.120  12.230  1.00 98.71           C  
ATOM   3327  HH2 TRP B  53      26.490  10.651  11.588  1.00 98.71           H  
ATOM   3328  CZ2 TRP B  53      26.134  12.192  13.057  1.00 98.71           C  
ATOM   3329  HZ2 TRP B  53      27.152  12.550  13.066  1.00 98.71           H  
ATOM   3330  CZ3 TRP B  53      24.439  10.637  12.258  1.00 98.71           C  
ATOM   3331  HZ3 TRP B  53      24.161   9.806  11.627  1.00 98.71           H  
ATOM   3332  N   GLU B  54      22.285  12.392  18.389  1.00 98.41           N  
ATOM   3333  H   GLU B  54      21.487  13.010  18.413  1.00 98.41           H  
ATOM   3334  CA  GLU B  54      23.171  12.346  19.562  1.00 98.41           C  
ATOM   3335  HA  GLU B  54      24.181  12.624  19.262  1.00 98.41           H  
ATOM   3336  C   GLU B  54      23.262  10.928  20.139  1.00 98.41           C  
ATOM   3337  CB  GLU B  54      22.707  13.313  20.667  1.00 98.41           C  
ATOM   3338  HB2 GLU B  54      21.631  13.221  20.816  1.00 98.41           H  
ATOM   3339  HB3 GLU B  54      23.206  13.011  21.589  1.00 98.41           H  
ATOM   3340  O   GLU B  54      24.360  10.449  20.427  1.00 98.41           O  
ATOM   3341  CG  GLU B  54      23.079  14.780  20.394  1.00 98.41           C  
ATOM   3342  HG2 GLU B  54      24.110  14.812  20.040  1.00 98.41           H  
ATOM   3343  HG3 GLU B  54      22.443  15.166  19.598  1.00 98.41           H  
ATOM   3344  CD  GLU B  54      22.965  15.685  21.639  1.00 98.41           C  
ATOM   3345  OE1 GLU B  54      23.466  16.832  21.567  1.00 98.41           O  
ATOM   3346  OE2 GLU B  54      22.414  15.242  22.673  1.00 98.41           O  
ATOM   3347  N   PHE B  55      22.132  10.222  20.237  1.00 98.62           N  
ATOM   3348  H   PHE B  55      21.256  10.678  20.026  1.00 98.62           H  
ATOM   3349  CA  PHE B  55      22.096   8.857  20.749  1.00 98.62           C  
ATOM   3350  HA  PHE B  55      22.571   8.847  21.730  1.00 98.62           H  
ATOM   3351  C   PHE B  55      22.870   7.876  19.856  1.00 98.62           C  
ATOM   3352  CB  PHE B  55      20.632   8.430  20.920  1.00 98.62           C  
ATOM   3353  HB2 PHE B  55      20.149   8.358  19.945  1.00 98.62           H  
ATOM   3354  HB3 PHE B  55      20.105   9.192  21.493  1.00 98.62           H  
ATOM   3355  O   PHE B  55      23.730   7.129  20.331  1.00 98.62           O  
ATOM   3356  CG  PHE B  55      20.497   7.116  21.653  1.00 98.62           C  
ATOM   3357  CD1 PHE B  55      20.372   5.905  20.946  1.00 98.62           C  
ATOM   3358  HD1 PHE B  55      20.327   5.908  19.867  1.00 98.62           H  
ATOM   3359  CD2 PHE B  55      20.544   7.110  23.058  1.00 98.62           C  
ATOM   3360  HD2 PHE B  55      20.609   8.041  23.602  1.00 98.62           H  
ATOM   3361  CE1 PHE B  55      20.313   4.688  21.649  1.00 98.62           C  
ATOM   3362  HE1 PHE B  55      20.220   3.752  21.120  1.00 98.62           H  
ATOM   3363  CE2 PHE B  55      20.490   5.896  23.759  1.00 98.62           C  
ATOM   3364  HE2 PHE B  55      20.510   5.895  24.839  1.00 98.62           H  
ATOM   3365  CZ  PHE B  55      20.385   4.689  23.053  1.00 98.62           C  
ATOM   3366  HZ  PHE B  55      20.352   3.758  23.601  1.00 98.62           H  
ATOM   3367  N   VAL B  56      22.600   7.884  18.546  1.00 98.77           N  
ATOM   3368  H   VAL B  56      21.899   8.532  18.216  1.00 98.77           H  
ATOM   3369  CA  VAL B  56      23.190   6.929  17.595  1.00 98.77           C  
ATOM   3370  HA  VAL B  56      23.124   5.930  18.026  1.00 98.77           H  
ATOM   3371  C   VAL B  56      24.678   7.206  17.364  1.00 98.77           C  
ATOM   3372  CB  VAL B  56      22.395   6.921  16.274  1.00 98.77           C  
ATOM   3373  HB  VAL B  56      22.320   7.940  15.894  1.00 98.77           H  
ATOM   3374  O   VAL B  56      25.486   6.279  17.443  1.00 98.77           O  
ATOM   3375  CG1 VAL B  56      23.056   6.053  15.196  1.00 98.77           C  
ATOM   3376 HG11 VAL B  56      23.190   5.035  15.564  1.00 98.77           H  
ATOM   3377 HG12 VAL B  56      22.431   6.043  14.303  1.00 98.77           H  
ATOM   3378 HG13 VAL B  56      24.026   6.472  14.931  1.00 98.77           H  
ATOM   3379  CG2 VAL B  56      20.984   6.358  16.486  1.00 98.77           C  
ATOM   3380 HG21 VAL B  56      21.037   5.320  16.816  1.00 98.77           H  
ATOM   3381 HG22 VAL B  56      20.453   6.936  17.241  1.00 98.77           H  
ATOM   3382 HG23 VAL B  56      20.416   6.419  15.557  1.00 98.77           H  
ATOM   3383  N   SER B  57      25.066   8.463  17.115  1.00 98.55           N  
ATOM   3384  H   SER B  57      24.370   9.195  17.134  1.00 98.55           H  
ATOM   3385  CA  SER B  57      26.477   8.845  16.915  1.00 98.55           C  
ATOM   3386  HA  SER B  57      26.923   8.166  16.188  1.00 98.55           H  
ATOM   3387  C   SER B  57      27.302   8.712  18.200  1.00 98.55           C  
ATOM   3388  CB  SER B  57      26.597  10.261  16.340  1.00 98.55           C  
ATOM   3389  HB2 SER B  57      27.647  10.476  16.137  1.00 98.55           H  
ATOM   3390  HB3 SER B  57      26.043  10.325  15.403  1.00 98.55           H  
ATOM   3391  O   SER B  57      28.459   8.294  18.150  1.00 98.55           O  
ATOM   3392  OG  SER B  57      26.099  11.218  17.252  1.00 98.55           O  
ATOM   3393  HG  SER B  57      25.140  11.184  17.232  1.00 98.55           H  
ATOM   3394  N   GLY B  58      26.683   8.937  19.366  1.00 98.46           N  
ATOM   3395  H   GLY B  58      25.762   9.353  19.354  1.00 98.46           H  
ATOM   3396  CA  GLY B  58      27.268   8.650  20.676  1.00 98.46           C  
ATOM   3397  HA2 GLY B  58      28.234   9.149  20.753  1.00 98.46           H  
ATOM   3398  HA3 GLY B  58      26.605   9.052  21.442  1.00 98.46           H  
ATOM   3399  C   GLY B  58      27.471   7.156  20.961  1.00 98.46           C  
ATOM   3400  O   GLY B  58      28.159   6.804  21.921  1.00 98.46           O  
ATOM   3401  N   GLY B  59      26.917   6.267  20.128  1.00 98.31           N  
ATOM   3402  H   GLY B  59      26.377   6.620  19.350  1.00 98.31           H  
ATOM   3403  CA  GLY B  59      27.010   4.819  20.294  1.00 98.31           C  
ATOM   3404  HA2 GLY B  59      28.046   4.540  20.487  1.00 98.31           H  
ATOM   3405  HA3 GLY B  59      26.681   4.352  19.366  1.00 98.31           H  
ATOM   3406  C   GLY B  59      26.137   4.278  21.427  1.00 98.31           C  
ATOM   3407  O   GLY B  59      26.542   3.323  22.091  1.00 98.31           O  
ATOM   3408  N   GLY B  60      24.974   4.893  21.661  1.00 98.65           N  
ATOM   3409  H   GLY B  60      24.716   5.681  21.085  1.00 98.65           H  
ATOM   3410  CA  GLY B  60      24.002   4.461  22.663  1.00 98.65           C  
ATOM   3411  HA2 GLY B  60      24.488   4.428  23.639  1.00 98.65           H  
ATOM   3412  HA3 GLY B  60      23.191   5.188  22.711  1.00 98.65           H  
ATOM   3413  C   GLY B  60      23.395   3.087  22.357  1.00 98.65           C  
ATOM   3414  O   GLY B  60      23.114   2.773  21.199  1.00 98.65           O  
ATOM   3415  N   ASP B  61      23.196   2.288  23.408  1.00 98.71           N  
ATOM   3416  H   ASP B  61      23.433   2.650  24.321  1.00 98.71           H  
ATOM   3417  CA  ASP B  61      22.468   1.009  23.418  1.00 98.71           C  
ATOM   3418  HA  ASP B  61      22.127   0.758  22.414  1.00 98.71           H  
ATOM   3419  C   ASP B  61      21.240   1.181  24.325  1.00 98.71           C  
ATOM   3420  CB  ASP B  61      23.400  -0.124  23.909  1.00 98.71           C  
ATOM   3421  HB2 ASP B  61      23.840   0.173  24.861  1.00 98.71           H  
ATOM   3422  HB3 ASP B  61      24.213  -0.239  23.191  1.00 98.71           H  
ATOM   3423  O   ASP B  61      21.386   1.423  25.524  1.00 98.71           O  
ATOM   3424  CG  ASP B  61      22.717  -1.494  24.099  1.00 98.71           C  
ATOM   3425  OD1 ASP B  61      21.556  -1.645  23.668  1.00 98.71           O  
ATOM   3426  OD2 ASP B  61      23.356  -2.403  24.699  1.00 98.71           O  
ATOM   3427  N   ALA B  62      20.044   1.130  23.739  1.00 98.70           N  
ATOM   3428  H   ALA B  62      20.012   0.905  22.755  1.00 98.70           H  
ATOM   3429  CA  ALA B  62      18.774   1.359  24.425  1.00 98.70           C  
ATOM   3430  HA  ALA B  62      18.951   1.998  25.291  1.00 98.70           H  
ATOM   3431  C   ALA B  62      18.126   0.069  24.950  1.00 98.70           C  
ATOM   3432  CB  ALA B  62      17.825   2.097  23.477  1.00 98.70           C  
ATOM   3433  HB1 ALA B  62      18.270   3.021  23.107  1.00 98.70           H  
ATOM   3434  HB2 ALA B  62      16.910   2.342  24.017  1.00 98.70           H  
ATOM   3435  HB3 ALA B  62      17.580   1.449  22.635  1.00 98.70           H  
ATOM   3436  O   ALA B  62      17.015   0.124  25.480  1.00 98.70           O  
ATOM   3437  N   ILE B  63      18.769  -1.092  24.774  1.00 98.61           N  
ATOM   3438  H   ILE B  63      19.690  -1.094  24.359  1.00 98.61           H  
ATOM   3439  CA  ILE B  63      18.206  -2.369  25.211  1.00 98.61           C  
ATOM   3440  HA  ILE B  63      17.169  -2.406  24.877  1.00 98.61           H  
ATOM   3441  C   ILE B  63      18.195  -2.441  26.740  1.00 98.61           C  
ATOM   3442  CB  ILE B  63      18.946  -3.559  24.567  1.00 98.61           C  
ATOM   3443  HB  ILE B  63      19.990  -3.524  24.881  1.00 98.61           H  
ATOM   3444  O   ILE B  63      19.236  -2.378  27.400  1.00 98.61           O  
ATOM   3445  CG1 ILE B  63      18.922  -3.509  23.020  1.00 98.61           C  
ATOM   3446 HG12 ILE B  63      19.418  -4.401  22.639  1.00 98.61           H  
ATOM   3447 HG13 ILE B  63      19.502  -2.652  22.676  1.00 98.61           H  
ATOM   3448  CG2 ILE B  63      18.361  -4.894  25.064  1.00 98.61           C  
ATOM   3449 HG21 ILE B  63      17.293  -4.949  24.854  1.00 98.61           H  
ATOM   3450 HG22 ILE B  63      18.868  -5.724  24.571  1.00 98.61           H  
ATOM   3451 HG23 ILE B  63      18.519  -5.004  26.137  1.00 98.61           H  
ATOM   3452  CD1 ILE B  63      17.539  -3.415  22.363  1.00 98.61           C  
ATOM   3453 HD11 ILE B  63      17.066  -2.464  22.610  1.00 98.61           H  
ATOM   3454 HD12 ILE B  63      16.903  -4.240  22.685  1.00 98.61           H  
ATOM   3455 HD13 ILE B  63      17.659  -3.471  21.281  1.00 98.61           H  
ATOM   3456  N   ALA B  64      17.001  -2.613  27.300  1.00 97.52           N  
ATOM   3457  H   ALA B  64      16.193  -2.652  26.694  1.00 97.52           H  
ATOM   3458  CA  ALA B  64      16.754  -2.696  28.732  1.00 97.52           C  
ATOM   3459  HA  ALA B  64      17.656  -3.041  29.236  1.00 97.52           H  
ATOM   3460  C   ALA B  64      15.636  -3.703  29.040  1.00 97.52           C  
ATOM   3461  CB  ALA B  64      16.420  -1.287  29.241  1.00 97.52           C  
ATOM   3462  HB1 ALA B  64      15.502  -0.934  28.769  1.00 97.52           H  
ATOM   3463  HB2 ALA B  64      16.282  -1.294  30.322  1.00 97.52           H  
ATOM   3464  HB3 ALA B  64      17.231  -0.603  28.991  1.00 97.52           H  
ATOM   3465  O   ALA B  64      15.032  -4.288  28.143  1.00 97.52           O  
ATOM   3466  N   GLU B  65      15.377  -3.923  30.326  1.00 96.99           N  
ATOM   3467  H   GLU B  65      15.857  -3.364  31.017  1.00 96.99           H  
ATOM   3468  CA  GLU B  65      14.211  -4.680  30.778  1.00 96.99           C  
ATOM   3469  HA  GLU B  65      14.177  -5.628  30.240  1.00 96.99           H  
ATOM   3470  C   GLU B  65      12.917  -3.926  30.448  1.00 96.99           C  
ATOM   3471  CB  GLU B  65      14.336  -4.956  32.287  1.00 96.99           C  
ATOM   3472  HB2 GLU B  65      15.362  -4.769  32.604  1.00 96.99           H  
ATOM   3473  HB3 GLU B  65      13.684  -4.278  32.839  1.00 96.99           H  
ATOM   3474  O   GLU B  65      12.861  -2.698  30.546  1.00 96.99           O  
ATOM   3475  CG  GLU B  65      13.995  -6.408  32.641  1.00 96.99           C  
ATOM   3476  HG2 GLU B  65      12.967  -6.618  32.345  1.00 96.99           H  
ATOM   3477  HG3 GLU B  65      14.657  -7.048  32.058  1.00 96.99           H  
ATOM   3478  CD  GLU B  65      14.183  -6.723  34.139  1.00 96.99           C  
ATOM   3479  OE1 GLU B  65      14.117  -7.922  34.489  1.00 96.99           O  
ATOM   3480  OE2 GLU B  65      14.431  -5.789  34.935  1.00 96.99           O  
ATOM   3481  N   ALA B  66      11.877  -4.659  30.056  1.00 96.53           N  
ATOM   3482  H   ALA B  66      11.999  -5.650  29.902  1.00 96.53           H  
ATOM   3483  CA  ALA B  66      10.586  -4.067  29.749  1.00 96.53           C  
ATOM   3484  HA  ALA B  66      10.784  -3.298  29.002  1.00 96.53           H  
ATOM   3485  C   ALA B  66       9.952  -3.372  30.970  1.00 96.53           C  
ATOM   3486  CB  ALA B  66       9.672  -5.130  29.132  1.00 96.53           C  
ATOM   3487  HB1 ALA B  66       8.714  -4.681  28.867  1.00 96.53           H  
ATOM   3488  HB2 ALA B  66       9.501  -5.930  29.852  1.00 96.53           H  
ATOM   3489  HB3 ALA B  66      10.135  -5.538  28.234  1.00 96.53           H  
ATOM   3490  O   ALA B  66      10.117  -3.837  32.102  1.00 96.53           O  
ATOM   3491  N   PRO B  67       9.207  -2.271  30.763  1.00 94.54           N  
ATOM   3492  CA  PRO B  67       8.582  -1.538  31.855  1.00 94.54           C  
ATOM   3493  HA  PRO B  67       9.344  -1.271  32.587  1.00 94.54           H  
ATOM   3494  C   PRO B  67       7.504  -2.380  32.554  1.00 94.54           C  
ATOM   3495  CB  PRO B  67       8.036  -0.255  31.224  1.00 94.54           C  
ATOM   3496  HB2 PRO B  67       7.131   0.097  31.720  1.00 94.54           H  
ATOM   3497  HB3 PRO B  67       8.802   0.520  31.257  1.00 94.54           H  
ATOM   3498  O   PRO B  67       6.726  -3.095  31.923  1.00 94.54           O  
ATOM   3499  CG  PRO B  67       7.782  -0.650  29.771  1.00 94.54           C  
ATOM   3500  HG2 PRO B  67       6.823  -1.162  29.699  1.00 94.54           H  
ATOM   3501  HG3 PRO B  67       7.816   0.210  29.103  1.00 94.54           H  
ATOM   3502  CD  PRO B  67       8.907  -1.639  29.487  1.00 94.54           C  
ATOM   3503  HD2 PRO B  67       8.581  -2.366  28.744  1.00 94.54           H  
ATOM   3504  HD3 PRO B  67       9.788  -1.102  29.136  1.00 94.54           H  
ATOM   3505  N   ALA B  68       7.451  -2.280  33.883  1.00 94.22           N  
ATOM   3506  H   ALA B  68       8.127  -1.684  34.339  1.00 94.22           H  
ATOM   3507  CA  ALA B  68       6.551  -3.074  34.724  1.00 94.22           C  
ATOM   3508  HA  ALA B  68       6.459  -4.068  34.286  1.00 94.22           H  
ATOM   3509  C   ALA B  68       5.121  -2.503  34.832  1.00 94.22           C  
ATOM   3510  CB  ALA B  68       7.210  -3.220  36.103  1.00 94.22           C  
ATOM   3511  HB1 ALA B  68       6.597  -3.867  36.730  1.00 94.22           H  
ATOM   3512  HB2 ALA B  68       8.197  -3.670  35.993  1.00 94.22           H  
ATOM   3513  HB3 ALA B  68       7.302  -2.244  36.577  1.00 94.22           H  
ATOM   3514  O   ALA B  68       4.259  -3.105  35.469  1.00 94.22           O  
ATOM   3515  N   ASP B  69       4.860  -1.332  34.251  1.00 94.02           N  
ATOM   3516  H   ASP B  69       5.553  -0.922  33.642  1.00 94.02           H  
ATOM   3517  CA  ASP B  69       3.614  -0.570  34.402  1.00 94.02           C  
ATOM   3518  HA  ASP B  69       3.177  -0.811  35.371  1.00 94.02           H  
ATOM   3519  C   ASP B  69       2.531  -0.902  33.359  1.00 94.02           C  
ATOM   3520  CB  ASP B  69       3.945   0.930  34.419  1.00 94.02           C  
ATOM   3521  HB2 ASP B  69       3.023   1.498  34.540  1.00 94.02           H  
ATOM   3522  HB3 ASP B  69       4.571   1.129  35.289  1.00 94.02           H  
ATOM   3523  O   ASP B  69       1.396  -0.447  33.490  1.00 94.02           O  
ATOM   3524  CG  ASP B  69       4.676   1.425  33.166  1.00 94.02           C  
ATOM   3525  OD1 ASP B  69       4.774   0.653  32.182  1.00 94.02           O  
ATOM   3526  OD2 ASP B  69       5.203   2.550  33.246  1.00 94.02           O  
ATOM   3527  N   ARG B  70       2.835  -1.749  32.367  1.00 95.05           N  
ATOM   3528  H   ARG B  70       3.809  -2.000  32.279  1.00 95.05           H  
ATOM   3529  CA  ARG B  70       1.900  -2.145  31.295  1.00 95.05           C  
ATOM   3530  HA  ARG B  70       1.253  -1.294  31.082  1.00 95.05           H  
ATOM   3531  C   ARG B  70       0.944  -3.281  31.670  1.00 95.05           C  
ATOM   3532  CB  ARG B  70       2.681  -2.470  30.016  1.00 95.05           C  
ATOM   3533  HB2 ARG B  70       3.334  -3.326  30.190  1.00 95.05           H  
ATOM   3534  HB3 ARG B  70       1.974  -2.725  29.226  1.00 95.05           H  
ATOM   3535  O   ARG B  70       0.200  -3.762  30.823  1.00 95.05           O  
ATOM   3536  CG  ARG B  70       3.519  -1.274  29.558  1.00 95.05           C  
ATOM   3537  HG2 ARG B  70       4.345  -1.116  30.251  1.00 95.05           H  
ATOM   3538  HG3 ARG B  70       2.899  -0.378  29.525  1.00 95.05           H  
ATOM   3539  CD  ARG B  70       4.080  -1.548  28.171  1.00 95.05           C  
ATOM   3540  HD2 ARG B  70       4.661  -2.469  28.197  1.00 95.05           H  
ATOM   3541  HD3 ARG B  70       3.249  -1.677  27.477  1.00 95.05           H  
ATOM   3542  NE  ARG B  70       4.939  -0.438  27.725  1.00 95.05           N  
ATOM   3543  HE  ARG B  70       5.186   0.268  28.403  1.00 95.05           H  
ATOM   3544  NH1 ARG B  70       5.159  -1.222  25.614  1.00 95.05           N  
ATOM   3545 HH11 ARG B  70       5.602  -1.191  24.707  1.00 95.05           H  
ATOM   3546 HH12 ARG B  70       4.500  -1.976  25.745  1.00 95.05           H  
ATOM   3547  NH2 ARG B  70       6.302   0.574  26.179  1.00 95.05           N  
ATOM   3548 HH21 ARG B  70       6.606   1.312  26.799  1.00 95.05           H  
ATOM   3549 HH22 ARG B  70       6.682   0.532  25.245  1.00 95.05           H  
ATOM   3550  CZ  ARG B  70       5.459  -0.355  26.520  1.00 95.05           C  
ATOM   3551  N   GLY B  71       0.983  -3.742  32.921  1.00 94.47           N  
ATOM   3552  H   GLY B  71       1.598  -3.271  33.570  1.00 94.47           H  
ATOM   3553  CA  GLY B  71       0.156  -4.857  33.395  1.00 94.47           C  
ATOM   3554  HA2 GLY B  71       0.224  -4.910  34.482  1.00 94.47           H  
ATOM   3555  HA3 GLY B  71      -0.883  -4.679  33.119  1.00 94.47           H  
ATOM   3556  C   GLY B  71       0.566  -6.221  32.833  1.00 94.47           C  
ATOM   3557  O   GLY B  71      -0.246  -7.139  32.818  1.00 94.47           O  
ATOM   3558  N   TRP B  72       1.805  -6.360  32.354  1.00 94.25           N  
ATOM   3559  H   TRP B  72       2.431  -5.568  32.387  1.00 94.25           H  
ATOM   3560  CA  TRP B  72       2.319  -7.626  31.836  1.00 94.25           C  
ATOM   3561  HA  TRP B  72       1.593  -8.046  31.141  1.00 94.25           H  
ATOM   3562  C   TRP B  72       2.537  -8.638  32.959  1.00 94.25           C  
ATOM   3563  CB  TRP B  72       3.636  -7.390  31.093  1.00 94.25           C  
ATOM   3564  HB2 TRP B  72       4.339  -6.896  31.764  1.00 94.25           H  
ATOM   3565  HB3 TRP B  72       4.055  -8.364  30.840  1.00 94.25           H  
ATOM   3566  O   TRP B  72       3.095  -8.298  34.005  1.00 94.25           O  
ATOM   3567  CG  TRP B  72       3.565  -6.605  29.821  1.00 94.25           C  
ATOM   3568  CD1 TRP B  72       2.469  -6.002  29.299  1.00 94.25           C  
ATOM   3569  HD1 TRP B  72       1.484  -5.979  29.740  1.00 94.25           H  
ATOM   3570  CD2 TRP B  72       4.639  -6.381  28.861  1.00 94.25           C  
ATOM   3571  CE2 TRP B  72       4.098  -5.687  27.743  1.00 94.25           C  
ATOM   3572  CE3 TRP B  72       6.010  -6.725  28.805  1.00 94.25           C  
ATOM   3573  HE3 TRP B  72       6.457  -7.213  29.658  1.00 94.25           H  
ATOM   3574  NE1 TRP B  72       2.785  -5.449  28.079  1.00 94.25           N  
ATOM   3575  HE1 TRP B  72       2.106  -4.973  27.503  1.00 94.25           H  
ATOM   3576  CH2 TRP B  72       6.213  -5.778  26.566  1.00 94.25           C  
ATOM   3577  HH2 TRP B  72       6.794  -5.576  25.678  1.00 94.25           H  
ATOM   3578  CZ2 TRP B  72       4.861  -5.414  26.607  1.00 94.25           C  
ATOM   3579  HZ2 TRP B  72       4.390  -4.984  25.736  1.00 94.25           H  
ATOM   3580  CZ3 TRP B  72       6.790  -6.430  27.669  1.00 94.25           C  
ATOM   3581  HZ3 TRP B  72       7.832  -6.712  27.632  1.00 94.25           H  
ATOM   3582  N   GLU B  73       2.185  -9.900  32.707  1.00 91.53           N  
ATOM   3583  H   GLU B  73       1.644 -10.114  31.882  1.00 91.53           H  
ATOM   3584  CA  GLU B  73       2.466 -10.988  33.641  1.00 91.53           C  
ATOM   3585  HA  GLU B  73       1.947 -10.747  34.569  1.00 91.53           H  
ATOM   3586  C   GLU B  73       3.993 -11.092  33.862  1.00 91.53           C  
ATOM   3587  CB  GLU B  73       1.888 -12.317  33.121  1.00 91.53           C  
ATOM   3588  HB2 GLU B  73       1.052 -12.126  32.448  1.00 91.53           H  
ATOM   3589  HB3 GLU B  73       2.650 -12.831  32.535  1.00 91.53           H  
ATOM   3590  O   GLU B  73       4.749 -11.150  32.873  1.00 91.53           O  
ATOM   3591  CG  GLU B  73       1.421 -13.250  34.255  1.00 91.53           C  
ATOM   3592  HG2 GLU B  73       1.285 -14.247  33.836  1.00 91.53           H  
ATOM   3593  HG3 GLU B  73       2.213 -13.317  35.002  1.00 91.53           H  
ATOM   3594  CD  GLU B  73       0.100 -12.825  34.927  1.00 91.53           C  
ATOM   3595  OE1 GLU B  73      -0.145 -13.295  36.064  1.00 91.53           O  
ATOM   3596  OE2 GLU B  73      -0.640 -12.013  34.332  1.00 91.53           O  
ATOM   3597  N   PRO B  74       4.478 -11.087  35.119  1.00 92.86           N  
ATOM   3598  CA  PRO B  74       5.895 -11.251  35.415  1.00 92.86           C  
ATOM   3599  HA  PRO B  74       6.441 -10.422  34.965  1.00 92.86           H  
ATOM   3600  C   PRO B  74       6.422 -12.579  34.869  1.00 92.86           C  
ATOM   3601  CB  PRO B  74       6.025 -11.182  36.940  1.00 92.86           C  
ATOM   3602  HB2 PRO B  74       5.979 -12.183  37.369  1.00 92.86           H  
ATOM   3603  HB3 PRO B  74       6.944 -10.679  37.242  1.00 92.86           H  
ATOM   3604  O   PRO B  74       5.803 -13.625  35.053  1.00 92.86           O  
ATOM   3605  CG  PRO B  74       4.785 -10.400  37.366  1.00 92.86           C  
ATOM   3606  HG2 PRO B  74       4.478 -10.645  38.383  1.00 92.86           H  
ATOM   3607  HG3 PRO B  74       4.976  -9.331  37.268  1.00 92.86           H  
ATOM   3608  CD  PRO B  74       3.736 -10.822  36.342  1.00 92.86           C  
ATOM   3609  HD2 PRO B  74       3.236 -11.734  36.668  1.00 92.86           H  
ATOM   3610  HD3 PRO B  74       3.013 -10.017  36.212  1.00 92.86           H  
ATOM   3611  N   ASP B  75       7.592 -12.541  34.238  1.00 91.91           N  
ATOM   3612  H   ASP B  75       8.093 -11.666  34.176  1.00 91.91           H  
ATOM   3613  CA  ASP B  75       8.202 -13.700  33.588  1.00 91.91           C  
ATOM   3614  HA  ASP B  75       7.508 -14.539  33.640  1.00 91.91           H  
ATOM   3615  C   ASP B  75       9.522 -14.067  34.285  1.00 91.91           C  
ATOM   3616  CB  ASP B  75       8.405 -13.365  32.109  1.00 91.91           C  
ATOM   3617  HB2 ASP B  75       7.522 -12.831  31.760  1.00 91.91           H  
ATOM   3618  HB3 ASP B  75       9.256 -12.693  31.998  1.00 91.91           H  
ATOM   3619  O   ASP B  75      10.281 -13.159  34.640  1.00 91.91           O  
ATOM   3620  CG  ASP B  75       8.606 -14.600  31.237  1.00 91.91           C  
ATOM   3621  OD1 ASP B  75       9.641 -15.281  31.407  1.00 91.91           O  
ATOM   3622  OD2 ASP B  75       7.775 -14.807  30.326  1.00 91.91           O  
ATOM   3623  N   PRO B  76       9.817 -15.360  34.523  1.00 90.67           N  
ATOM   3624  CA  PRO B  76      11.094 -15.783  35.099  1.00 90.67           C  
ATOM   3625  HA  PRO B  76      11.226 -15.317  36.076  1.00 90.67           H  
ATOM   3626  C   PRO B  76      12.297 -15.400  34.230  1.00 90.67           C  
ATOM   3627  CB  PRO B  76      10.984 -17.303  35.264  1.00 90.67           C  
ATOM   3628  HB2 PRO B  76      11.932 -17.808  35.079  1.00 90.67           H  
ATOM   3629  HB3 PRO B  76      10.625 -17.529  36.268  1.00 90.67           H  
ATOM   3630  O   PRO B  76      13.357 -15.096  34.779  1.00 90.67           O  
ATOM   3631  CG  PRO B  76       9.921 -17.710  34.244  1.00 90.67           C  
ATOM   3632  HG2 PRO B  76       9.409 -18.628  34.532  1.00 90.67           H  
ATOM   3633  HG3 PRO B  76      10.378 -17.818  33.260  1.00 90.67           H  
ATOM   3634  CD  PRO B  76       8.978 -16.514  34.238  1.00 90.67           C  
ATOM   3635  HD2 PRO B  76       8.234 -16.622  35.027  1.00 90.67           H  
ATOM   3636  HD3 PRO B  76       8.482 -16.445  33.269  1.00 90.67           H  
ATOM   3637  N   ASP B  77      12.128 -15.379  32.906  1.00 92.94           N  
ATOM   3638  H   ASP B  77      11.211 -15.566  32.523  1.00 92.94           H  
ATOM   3639  CA  ASP B  77      13.107 -14.825  31.985  1.00 92.94           C  
ATOM   3640  HA  ASP B  77      14.087 -14.797  32.462  1.00 92.94           H  
ATOM   3641  C   ASP B  77      12.696 -13.388  31.663  1.00 92.94           C  
ATOM   3642  CB  ASP B  77      13.235 -15.696  30.726  1.00 92.94           C  
ATOM   3643  HB2 ASP B  77      12.242 -15.897  30.323  1.00 92.94           H  
ATOM   3644  HB3 ASP B  77      13.795 -15.138  29.976  1.00 92.94           H  
ATOM   3645  O   ASP B  77      11.736 -13.135  30.930  1.00 92.94           O  
ATOM   3646  CG  ASP B  77      13.966 -17.024  30.965  1.00 92.94           C  
ATOM   3647  OD1 ASP B  77      14.833 -17.084  31.869  1.00 92.94           O  
ATOM   3648  OD2 ASP B  77      13.707 -17.971  30.189  1.00 92.94           O  
ATOM   3649  N   ALA B  78      13.446 -12.427  32.195  1.00 92.84           N  
ATOM   3650  H   ALA B  78      14.178 -12.694  32.837  1.00 92.84           H  
ATOM   3651  CA  ALA B  78      13.230 -11.010  31.945  1.00 92.84           C  
ATOM   3652  HA  ALA B  78      12.313 -10.703  32.448  1.00 92.84           H  
ATOM   3653  C   ALA B  78      13.102 -10.696  30.441  1.00 92.84           C  
ATOM   3654  CB  ALA B  78      14.400 -10.252  32.561  1.00 92.84           C  
ATOM   3655  HB1 ALA B  78      14.296  -9.193  32.325  1.00 92.84           H  
ATOM   3656  HB2 ALA B  78      15.342 -10.609  32.146  1.00 92.84           H  
ATOM   3657  HB3 ALA B  78      14.401 -10.382  33.643  1.00 92.84           H  
ATOM   3658  O   ALA B  78      13.874 -11.185  29.609  1.00 92.84           O  
ATOM   3659  N   ARG B  79      12.114  -9.876  30.072  1.00 96.67           N  
ATOM   3660  H   ARG B  79      11.536  -9.476  30.797  1.00 96.67           H  
ATOM   3661  CA  ARG B  79      11.885  -9.467  28.678  1.00 96.67           C  
ATOM   3662  HA  ARG B  79      12.184 -10.274  28.008  1.00 96.67           H  
ATOM   3663  C   ARG B  79      12.774  -8.265  28.366  1.00 96.67           C  
ATOM   3664  CB  ARG B  79      10.391  -9.189  28.430  1.00 96.67           C  
ATOM   3665  HB2 ARG B  79      10.265  -8.846  27.403  1.00 96.67           H  
ATOM   3666  HB3 ARG B  79      10.056  -8.395  29.097  1.00 96.67           H  
ATOM   3667  O   ARG B  79      12.472  -7.155  28.794  1.00 96.67           O  
ATOM   3668  CG  ARG B  79       9.514 -10.435  28.647  1.00 96.67           C  
ATOM   3669  HG2 ARG B  79       9.586 -10.749  29.689  1.00 96.67           H  
ATOM   3670  HG3 ARG B  79       9.865 -11.248  28.012  1.00 96.67           H  
ATOM   3671  CD  ARG B  79       8.043 -10.146  28.317  1.00 96.67           C  
ATOM   3672  HD2 ARG B  79       7.757  -9.192  28.759  1.00 96.67           H  
ATOM   3673  HD3 ARG B  79       7.932 -10.050  27.237  1.00 96.67           H  
ATOM   3674  NE  ARG B  79       7.153 -11.222  28.803  1.00 96.67           N  
ATOM   3675  HE  ARG B  79       7.129 -12.084  28.277  1.00 96.67           H  
ATOM   3676  NH1 ARG B  79       6.237 -10.154  30.637  1.00 96.67           N  
ATOM   3677 HH11 ARG B  79       5.661 -10.259  31.460  1.00 96.67           H  
ATOM   3678 HH12 ARG B  79       6.756  -9.309  30.445  1.00 96.67           H  
ATOM   3679  NH2 ARG B  79       5.627 -12.217  30.178  1.00 96.67           N  
ATOM   3680 HH21 ARG B  79       5.072 -12.176  31.021  1.00 96.67           H  
ATOM   3681 HH22 ARG B  79       5.769 -13.112  29.732  1.00 96.67           H  
ATOM   3682  CZ  ARG B  79       6.348 -11.189  29.854  1.00 96.67           C  
ATOM   3683  N   LEU B  80      13.884  -8.502  27.667  1.00 97.96           N  
ATOM   3684  H   LEU B  80      14.081  -9.455  27.397  1.00 97.96           H  
ATOM   3685  CA  LEU B  80      14.836  -7.466  27.255  1.00 97.96           C  
ATOM   3686  HA  LEU B  80      14.751  -6.623  27.942  1.00 97.96           H  
ATOM   3687  C   LEU B  80      14.515  -6.956  25.845  1.00 97.96           C  
ATOM   3688  CB  LEU B  80      16.279  -8.001  27.323  1.00 97.96           C  
ATOM   3689  HB2 LEU B  80      16.953  -7.211  26.991  1.00 97.96           H  
ATOM   3690  HB3 LEU B  80      16.368  -8.826  26.615  1.00 97.96           H  
ATOM   3691  O   LEU B  80      14.296  -7.760  24.938  1.00 97.96           O  
ATOM   3692  CG  LEU B  80      16.745  -8.495  28.705  1.00 97.96           C  
ATOM   3693  HG  LEU B  80      16.082  -9.285  29.057  1.00 97.96           H  
ATOM   3694  CD1 LEU B  80      18.155  -9.073  28.586  1.00 97.96           C  
ATOM   3695 HD11 LEU B  80      18.145  -9.910  27.888  1.00 97.96           H  
ATOM   3696 HD12 LEU B  80      18.843  -8.310  28.222  1.00 97.96           H  
ATOM   3697 HD13 LEU B  80      18.486  -9.437  29.559  1.00 97.96           H  
ATOM   3698  CD2 LEU B  80      16.774  -7.376  29.745  1.00 97.96           C  
ATOM   3699 HD21 LEU B  80      17.169  -7.753  30.688  1.00 97.96           H  
ATOM   3700 HD22 LEU B  80      15.756  -7.027  29.921  1.00 97.96           H  
ATOM   3701 HD23 LEU B  80      17.386  -6.545  29.391  1.00 97.96           H  
ATOM   3702  N   GLY B  81      14.530  -5.641  25.646  1.00 98.25           N  
ATOM   3703  H   GLY B  81      14.694  -5.028  26.432  1.00 98.25           H  
ATOM   3704  CA  GLY B  81      14.250  -5.025  24.351  1.00 98.25           C  
ATOM   3705  HA2 GLY B  81      14.910  -5.449  23.595  1.00 98.25           H  
ATOM   3706  HA3 GLY B  81      13.222  -5.253  24.068  1.00 98.25           H  
ATOM   3707  C   GLY B  81      14.417  -3.507  24.346  1.00 98.25           C  
ATOM   3708  O   GLY B  81      14.768  -2.899  25.356  1.00 98.25           O  
ATOM   3709  N   GLY B  82      14.170  -2.891  23.191  1.00 98.73           N  
ATOM   3710  H   GLY B  82      13.847  -3.458  22.420  1.00 98.73           H  
ATOM   3711  CA  GLY B  82      14.131  -1.435  23.054  1.00 98.73           C  
ATOM   3712  HA2 GLY B  82      14.426  -1.156  22.042  1.00 98.73           H  
ATOM   3713  HA3 GLY B  82      14.827  -0.966  23.750  1.00 98.73           H  
ATOM   3714  C   GLY B  82      12.720  -0.915  23.311  1.00 98.73           C  
ATOM   3715  O   GLY B  82      11.873  -0.991  22.427  1.00 98.73           O  
ATOM   3716  N   MET B  83      12.457  -0.383  24.502  1.00 98.31           N  
ATOM   3717  H   MET B  83      13.201  -0.328  25.183  1.00 98.31           H  
ATOM   3718  CA  MET B  83      11.104   0.013  24.916  1.00 98.31           C  
ATOM   3719  HA  MET B  83      10.378  -0.373  24.200  1.00 98.31           H  
ATOM   3720  C   MET B  83      10.926   1.530  24.953  1.00 98.31           C  
ATOM   3721  CB  MET B  83      10.767  -0.607  26.277  1.00 98.31           C  
ATOM   3722  HB2 MET B  83       9.742  -0.347  26.544  1.00 98.31           H  
ATOM   3723  HB3 MET B  83      11.429  -0.191  27.036  1.00 98.31           H  
ATOM   3724  O   MET B  83      11.858   2.272  25.268  1.00 98.31           O  
ATOM   3725  CG  MET B  83      10.915  -2.134  26.285  1.00 98.31           C  
ATOM   3726  HG2 MET B  83      10.623  -2.483  27.276  1.00 98.31           H  
ATOM   3727  HG3 MET B  83      11.966  -2.390  26.144  1.00 98.31           H  
ATOM   3728  SD  MET B  83       9.935  -3.067  25.078  1.00 98.31           S  
ATOM   3729  CE  MET B  83       8.262  -2.805  25.730  1.00 98.31           C  
ATOM   3730  HE1 MET B  83       8.049  -1.738  25.787  1.00 98.31           H  
ATOM   3731  HE2 MET B  83       7.535  -3.266  25.063  1.00 98.31           H  
ATOM   3732  HE3 MET B  83       8.173  -3.255  26.719  1.00 98.31           H  
ATOM   3733  N   LEU B  84       9.704   1.995  24.690  1.00 97.32           N  
ATOM   3734  H   LEU B  84       8.988   1.344  24.400  1.00 97.32           H  
ATOM   3735  CA  LEU B  84       9.303   3.378  24.937  1.00 97.32           C  
ATOM   3736  HA  LEU B  84      10.147   4.043  24.754  1.00 97.32           H  
ATOM   3737  C   LEU B  84       8.888   3.531  26.407  1.00 97.32           C  
ATOM   3738  CB  LEU B  84       8.168   3.739  23.966  1.00 97.32           C  
ATOM   3739  HB2 LEU B  84       7.666   4.643  24.311  1.00 97.32           H  
ATOM   3740  HB3 LEU B  84       7.442   2.927  23.981  1.00 97.32           H  
ATOM   3741  O   LEU B  84       7.862   2.986  26.827  1.00 97.32           O  
ATOM   3742  CG  LEU B  84       8.635   3.949  22.515  1.00 97.32           C  
ATOM   3743  HG  LEU B  84       9.333   3.163  22.226  1.00 97.32           H  
ATOM   3744  CD1 LEU B  84       7.432   3.889  21.578  1.00 97.32           C  
ATOM   3745 HD11 LEU B  84       6.980   2.899  21.639  1.00 97.32           H  
ATOM   3746 HD12 LEU B  84       7.746   4.067  20.549  1.00 97.32           H  
ATOM   3747 HD13 LEU B  84       6.695   4.639  21.868  1.00 97.32           H  
ATOM   3748  CD2 LEU B  84       9.315   5.307  22.341  1.00 97.32           C  
ATOM   3749 HD21 LEU B  84      10.228   5.352  22.935  1.00 97.32           H  
ATOM   3750 HD22 LEU B  84       8.641   6.106  22.652  1.00 97.32           H  
ATOM   3751 HD23 LEU B  84       9.584   5.439  21.293  1.00 97.32           H  
ATOM   3752  N   ALA B  85       9.683   4.269  27.188  1.00 79.02           N  
ATOM   3753  H   ALA B  85      10.537   4.638  26.794  1.00 79.02           H  
ATOM   3754  CA  ALA B  85       9.481   4.428  28.632  1.00 79.02           C  
ATOM   3755  HA  ALA B  85       9.520   3.445  29.101  1.00 79.02           H  
ATOM   3756  C   ALA B  85       8.117   5.045  28.987  1.00 79.02           C  
ATOM   3757  CB  ALA B  85      10.632   5.277  29.191  1.00 79.02           C  
ATOM   3758  HB1 ALA B  85      11.587   4.791  28.990  1.00 79.02           H  
ATOM   3759  HB2 ALA B  85      10.515   5.386  30.269  1.00 79.02           H  
ATOM   3760  HB3 ALA B  85      10.635   6.266  28.734  1.00 79.02           H  
ATOM   3761  O   ALA B  85       7.481   4.616  29.940  1.00 79.02           O  
ATOM   3762  N   ALA B  86       7.645   6.003  28.190  1.00 85.10           N  
ATOM   3763  H   ALA B  86       8.236   6.324  27.437  1.00 85.10           H  
ATOM   3764  CA  ALA B  86       6.391   6.717  28.415  1.00 85.10           C  
ATOM   3765  HA  ALA B  86       5.905   6.324  29.308  1.00 85.10           H  
ATOM   3766  C   ALA B  86       5.395   6.510  27.260  1.00 85.10           C  
ATOM   3767  CB  ALA B  86       6.725   8.183  28.701  1.00 85.10           C  
ATOM   3768  HB1 ALA B  86       5.808   8.719  28.945  1.00 85.10           H  
ATOM   3769  HB2 ALA B  86       7.180   8.647  27.826  1.00 85.10           H  
ATOM   3770  HB3 ALA B  86       7.404   8.255  29.551  1.00 85.10           H  
ATOM   3771  O   ALA B  86       4.737   7.445  26.820  1.00 85.10           O  
ATOM   3772  N   ALA B  87       5.281   5.281  26.736  1.00 93.01           N  
ATOM   3773  H   ALA B  87       5.863   4.543  27.106  1.00 93.01           H  
ATOM   3774  CA  ALA B  87       4.371   4.981  25.620  1.00 93.01           C  
ATOM   3775  HA  ALA B  87       4.672   5.576  24.758  1.00 93.01           H  
ATOM   3776  C   ALA B  87       2.895   5.322  25.916  1.00 93.01           C  
ATOM   3777  CB  ALA B  87       4.506   3.495  25.266  1.00 93.01           C  
ATOM   3778  HB1 ALA B  87       3.918   3.280  24.373  1.00 93.01           H  
ATOM   3779  HB2 ALA B  87       4.143   2.878  26.087  1.00 93.01           H  
ATOM   3780  HB3 ALA B  87       5.549   3.249  25.069  1.00 93.01           H  
ATOM   3781  O   ALA B  87       2.114   5.539  24.994  1.00 93.01           O  
ATOM   3782  N   GLY B  88       2.504   5.344  27.195  1.00 95.79           N  
ATOM   3783  H   GLY B  88       3.205   5.187  27.906  1.00 95.79           H  
ATOM   3784  CA  GLY B  88       1.154   5.696  27.632  1.00 95.79           C  
ATOM   3785  HA2 GLY B  88       0.985   5.258  28.615  1.00 95.79           H  
ATOM   3786  HA3 GLY B  88       0.431   5.274  26.934  1.00 95.79           H  
ATOM   3787  C   GLY B  88       0.879   7.200  27.746  1.00 95.79           C  
ATOM   3788  O   GLY B  88      -0.293   7.566  27.868  1.00 95.79           O  
ATOM   3789  N   ASP B  89       1.904   8.055  27.704  1.00 96.69           N  
ATOM   3790  H   ASP B  89       2.834   7.716  27.501  1.00 96.69           H  
ATOM   3791  CA  ASP B  89       1.750   9.506  27.838  1.00 96.69           C  
ATOM   3792  HA  ASP B  89       1.034   9.702  28.636  1.00 96.69           H  
ATOM   3793  C   ASP B  89       1.185  10.111  26.547  1.00 96.69           C  
ATOM   3794  CB  ASP B  89       3.078  10.180  28.233  1.00 96.69           C  
ATOM   3795  HB2 ASP B  89       2.968  11.254  28.084  1.00 96.69           H  
ATOM   3796  HB3 ASP B  89       3.873   9.839  27.570  1.00 96.69           H  
ATOM   3797  O   ASP B  89       1.559   9.715  25.443  1.00 96.69           O  
ATOM   3798  CG  ASP B  89       3.492   9.961  29.696  1.00 96.69           C  
ATOM   3799  OD1 ASP B  89       2.758   9.267  30.436  1.00 96.69           O  
ATOM   3800  OD2 ASP B  89       4.531  10.538  30.087  1.00 96.69           O  
ATOM   3801  N   PHE B  90       0.242  11.050  26.684  1.00 97.76           N  
ATOM   3802  H   PHE B  90      -0.025  11.340  27.614  1.00 97.76           H  
ATOM   3803  CA  PHE B  90      -0.411  11.704  25.550  1.00 97.76           C  
ATOM   3804  HA  PHE B  90       0.344  11.944  24.802  1.00 97.76           H  
ATOM   3805  C   PHE B  90      -1.132  12.994  25.958  1.00 97.76           C  
ATOM   3806  CB  PHE B  90      -1.429  10.722  24.949  1.00 97.76           C  
ATOM   3807  HB2 PHE B  90      -0.886   9.840  24.608  1.00 97.76           H  
ATOM   3808  HB3 PHE B  90      -2.116  10.406  25.734  1.00 97.76           H  
ATOM   3809  O   PHE B  90      -1.921  12.987  26.910  1.00 97.76           O  
ATOM   3810  CG  PHE B  90      -2.223  11.255  23.774  1.00 97.76           C  
ATOM   3811  CD1 PHE B  90      -3.630  11.206  23.782  1.00 97.76           C  
ATOM   3812  HD1 PHE B  90      -4.150  10.808  24.640  1.00 97.76           H  
ATOM   3813  CD2 PHE B  90      -1.548  11.766  22.652  1.00 97.76           C  
ATOM   3814  HD2 PHE B  90      -0.469  11.794  22.634  1.00 97.76           H  
ATOM   3815  CE1 PHE B  90      -4.357  11.667  22.670  1.00 97.76           C  
ATOM   3816  HE1 PHE B  90      -5.436  11.625  22.675  1.00 97.76           H  
ATOM   3817  CE2 PHE B  90      -2.273  12.239  21.548  1.00 97.76           C  
ATOM   3818  HE2 PHE B  90      -1.745  12.635  20.693  1.00 97.76           H  
ATOM   3819  CZ  PHE B  90      -3.676  12.193  21.559  1.00 97.76           C  
ATOM   3820  HZ  PHE B  90      -4.222  12.567  20.706  1.00 97.76           H  
ATOM   3821  N   ASP B  91      -0.954  14.079  25.200  1.00 97.27           N  
ATOM   3822  H   ASP B  91      -0.264  14.039  24.464  1.00 97.27           H  
ATOM   3823  CA  ASP B  91      -1.744  15.308  25.376  1.00 97.27           C  
ATOM   3824  HA  ASP B  91      -1.946  15.417  26.442  1.00 97.27           H  
ATOM   3825  C   ASP B  91      -3.116  15.214  24.681  1.00 97.27           C  
ATOM   3826  CB  ASP B  91      -0.946  16.560  24.986  1.00 97.27           C  
ATOM   3827  HB2 ASP B  91      -0.826  16.599  23.904  1.00 97.27           H  
ATOM   3828  HB3 ASP B  91       0.045  16.494  25.435  1.00 97.27           H  
ATOM   3829  O   ASP B  91      -3.384  15.806  23.630  1.00 97.27           O  
ATOM   3830  CG  ASP B  91      -1.617  17.854  25.482  1.00 97.27           C  
ATOM   3831  OD1 ASP B  91      -2.838  17.838  25.796  1.00 97.27           O  
ATOM   3832  OD2 ASP B  91      -0.910  18.886  25.523  1.00 97.27           O  
ATOM   3833  N   ALA B  92      -4.030  14.456  25.292  1.00 97.07           N  
ATOM   3834  H   ALA B  92      -3.723  13.919  26.090  1.00 97.07           H  
ATOM   3835  CA  ALA B  92      -5.386  14.278  24.769  1.00 97.07           C  
ATOM   3836  HA  ALA B  92      -5.313  13.839  23.774  1.00 97.07           H  
ATOM   3837  C   ALA B  92      -6.146  15.613  24.615  1.00 97.07           C  
ATOM   3838  CB  ALA B  92      -6.133  13.304  25.689  1.00 97.07           C  
ATOM   3839  HB1 ALA B  92      -7.108  13.073  25.262  1.00 97.07           H  
ATOM   3840  HB2 ALA B  92      -6.268  13.750  26.675  1.00 97.07           H  
ATOM   3841  HB3 ALA B  92      -5.564  12.379  25.790  1.00 97.07           H  
ATOM   3842  O   ALA B  92      -6.879  15.809  23.640  1.00 97.07           O  
ATOM   3843  N   GLY B  93      -5.940  16.556  25.544  1.00 93.41           N  
ATOM   3844  H   GLY B  93      -5.187  16.403  26.200  1.00 93.41           H  
ATOM   3845  CA  GLY B  93      -6.602  17.863  25.546  1.00 93.41           C  
ATOM   3846  HA2 GLY B  93      -6.330  18.388  26.462  1.00 93.41           H  
ATOM   3847  HA3 GLY B  93      -7.683  17.723  25.520  1.00 93.41           H  
ATOM   3848  C   GLY B  93      -6.191  18.740  24.363  1.00 93.41           C  
ATOM   3849  O   GLY B  93      -7.027  19.450  23.790  1.00 93.41           O  
ATOM   3850  N   PHE B  94      -4.933  18.642  23.932  1.00 95.88           N  
ATOM   3851  H   PHE B  94      -4.267  18.111  24.475  1.00 95.88           H  
ATOM   3852  CA  PHE B  94      -4.440  19.326  22.743  1.00 95.88           C  
ATOM   3853  HA  PHE B  94      -4.604  20.396  22.869  1.00 95.88           H  
ATOM   3854  C   PHE B  94      -5.173  18.910  21.464  1.00 95.88           C  
ATOM   3855  CB  PHE B  94      -2.935  19.108  22.634  1.00 95.88           C  
ATOM   3856  HB2 PHE B  94      -2.479  19.419  23.574  1.00 95.88           H  
ATOM   3857  HB3 PHE B  94      -2.717  18.051  22.478  1.00 95.88           H  
ATOM   3858  O   PHE B  94      -5.510  19.763  20.641  1.00 95.88           O  
ATOM   3859  CG  PHE B  94      -2.300  19.920  21.537  1.00 95.88           C  
ATOM   3860  CD1 PHE B  94      -2.165  19.376  20.250  1.00 95.88           C  
ATOM   3861  HD1 PHE B  94      -2.499  18.369  20.047  1.00 95.88           H  
ATOM   3862  CD2 PHE B  94      -1.843  21.221  21.810  1.00 95.88           C  
ATOM   3863  HD2 PHE B  94      -1.914  21.612  22.814  1.00 95.88           H  
ATOM   3864  CE1 PHE B  94      -1.560  20.131  19.236  1.00 95.88           C  
ATOM   3865  HE1 PHE B  94      -1.423  19.695  18.258  1.00 95.88           H  
ATOM   3866  CE2 PHE B  94      -1.240  21.980  20.793  1.00 95.88           C  
ATOM   3867  HE2 PHE B  94      -0.850  22.964  21.006  1.00 95.88           H  
ATOM   3868  CZ  PHE B  94      -1.091  21.427  19.510  1.00 95.88           C  
ATOM   3869  HZ  PHE B  94      -0.577  21.985  18.741  1.00 95.88           H  
ATOM   3870  N   PHE B  95      -5.515  17.630  21.323  1.00 95.35           N  
ATOM   3871  H   PHE B  95      -5.186  16.975  22.018  1.00 95.35           H  
ATOM   3872  CA  PHE B  95      -6.244  17.113  20.158  1.00 95.35           C  
ATOM   3873  HA  PHE B  95      -6.048  17.771  19.312  1.00 95.35           H  
ATOM   3874  C   PHE B  95      -7.771  17.109  20.326  1.00 95.35           C  
ATOM   3875  CB  PHE B  95      -5.677  15.742  19.781  1.00 95.35           C  
ATOM   3876  HB2 PHE B  95      -5.776  15.069  20.633  1.00 95.35           H  
ATOM   3877  HB3 PHE B  95      -6.255  15.325  18.956  1.00 95.35           H  
ATOM   3878  O   PHE B  95      -8.486  16.731  19.400  1.00 95.35           O  
ATOM   3879  CG  PHE B  95      -4.225  15.820  19.354  1.00 95.35           C  
ATOM   3880  CD1 PHE B  95      -3.889  16.314  18.079  1.00 95.35           C  
ATOM   3881  HD1 PHE B  95      -4.668  16.606  17.390  1.00 95.35           H  
ATOM   3882  CD2 PHE B  95      -3.205  15.446  20.247  1.00 95.35           C  
ATOM   3883  HD2 PHE B  95      -3.445  15.078  21.233  1.00 95.35           H  
ATOM   3884  CE1 PHE B  95      -2.540  16.424  17.697  1.00 95.35           C  
ATOM   3885  HE1 PHE B  95      -2.277  16.789  16.715  1.00 95.35           H  
ATOM   3886  CE2 PHE B  95      -1.859  15.562  19.867  1.00 95.35           C  
ATOM   3887  HE2 PHE B  95      -1.084  15.282  20.566  1.00 95.35           H  
ATOM   3888  CZ  PHE B  95      -1.524  16.050  18.593  1.00 95.35           C  
ATOM   3889  HZ  PHE B  95      -0.487  16.138  18.303  1.00 95.35           H  
ATOM   3890  N   GLY B  96      -8.287  17.563  21.474  1.00 92.84           N  
ATOM   3891  H   GLY B  96      -7.645  17.826  22.208  1.00 92.84           H  
ATOM   3892  CA  GLY B  96      -9.724  17.560  21.768  1.00 92.84           C  
ATOM   3893  HA2 GLY B  96      -9.898  18.168  22.655  1.00 92.84           H  
ATOM   3894  HA3 GLY B  96     -10.269  17.993  20.929  1.00 92.84           H  
ATOM   3895  C   GLY B  96     -10.297  16.164  22.038  1.00 92.84           C  
ATOM   3896  O   GLY B  96     -11.494  15.956  21.858  1.00 92.84           O  
ATOM   3897  N   ILE B  97      -9.456  15.218  22.459  1.00 94.56           N  
ATOM   3898  H   ILE B  97      -8.503  15.488  22.660  1.00 94.56           H  
ATOM   3899  CA  ILE B  97      -9.822  13.832  22.762  1.00 94.56           C  
ATOM   3900  HA  ILE B  97     -10.714  13.565  22.196  1.00 94.56           H  
ATOM   3901  C   ILE B  97     -10.159  13.725  24.252  1.00 94.56           C  
ATOM   3902  CB  ILE B  97      -8.687  12.884  22.316  1.00 94.56           C  
ATOM   3903  HB  ILE B  97      -7.751  13.241  22.744  1.00 94.56           H  
ATOM   3904  O   ILE B  97      -9.448  14.246  25.113  1.00 94.56           O  
ATOM   3905  CG1 ILE B  97      -8.577  12.911  20.772  1.00 94.56           C  
ATOM   3906 HG12 ILE B  97      -8.578  13.941  20.417  1.00 94.56           H  
ATOM   3907 HG13 ILE B  97      -9.442  12.410  20.337  1.00 94.56           H  
ATOM   3908  CG2 ILE B  97      -8.918  11.443  22.802  1.00 94.56           C  
ATOM   3909 HG21 ILE B  97      -9.832  11.043  22.364  1.00 94.56           H  
ATOM   3910 HG22 ILE B  97      -8.985  11.409  23.889  1.00 94.56           H  
ATOM   3911 HG23 ILE B  97      -8.081  10.806  22.514  1.00 94.56           H  
ATOM   3912  CD1 ILE B  97      -7.301  12.265  20.228  1.00 94.56           C  
ATOM   3913 HD11 ILE B  97      -7.266  12.395  19.146  1.00 94.56           H  
ATOM   3914 HD12 ILE B  97      -7.281  11.199  20.454  1.00 94.56           H  
ATOM   3915 HD13 ILE B  97      -6.433  12.753  20.673  1.00 94.56           H  
ATOM   3916  N   SER B  98     -11.264  13.052  24.578  1.00 92.89           N  
ATOM   3917  H   SER B  98     -11.777  12.595  23.838  1.00 92.89           H  
ATOM   3918  CA  SER B  98     -11.657  12.874  25.981  1.00 92.89           C  
ATOM   3919  HA  SER B  98     -11.574  13.851  26.456  1.00 92.89           H  
ATOM   3920  C   SER B  98     -10.721  11.892  26.705  1.00 92.89           C  
ATOM   3921  CB  SER B  98     -13.119  12.431  26.101  1.00 92.89           C  
ATOM   3922  HB2 SER B  98     -13.452  12.603  27.124  1.00 92.89           H  
ATOM   3923  HB3 SER B  98     -13.738  13.030  25.433  1.00 92.89           H  
ATOM   3924  O   SER B  98     -10.228  10.958  26.074  1.00 92.89           O  
ATOM   3925  OG  SER B  98     -13.284  11.057  25.806  1.00 92.89           O  
ATOM   3926  HG  SER B  98     -13.110  10.927  24.871  1.00 92.89           H  
ATOM   3927  N   PRO B  99     -10.543  11.995  28.037  1.00 93.61           N  
ATOM   3928  CA  PRO B  99      -9.761  11.011  28.794  1.00 93.61           C  
ATOM   3929  HA  PRO B  99      -8.721  11.060  28.471  1.00 93.61           H  
ATOM   3930  C   PRO B  99     -10.274   9.573  28.620  1.00 93.61           C  
ATOM   3931  CB  PRO B  99      -9.866  11.453  30.259  1.00 93.61           C  
ATOM   3932  HB2 PRO B  99      -8.940  11.259  30.801  1.00 93.61           H  
ATOM   3933  HB3 PRO B  99     -10.700  10.950  30.748  1.00 93.61           H  
ATOM   3934  O   PRO B  99      -9.493   8.630  28.596  1.00 93.61           O  
ATOM   3935  CG  PRO B  99     -10.165  12.948  30.171  1.00 93.61           C  
ATOM   3936  HG2 PRO B  99     -10.704  13.307  31.048  1.00 93.61           H  
ATOM   3937  HG3 PRO B  99      -9.232  13.497  30.045  1.00 93.61           H  
ATOM   3938  CD  PRO B  99     -11.000  13.071  28.900  1.00 93.61           C  
ATOM   3939  HD2 PRO B  99     -10.835  14.049  28.449  1.00 93.61           H  
ATOM   3940  HD3 PRO B  99     -12.056  12.930  29.134  1.00 93.61           H  
ATOM   3941  N   ARG B 100     -11.596   9.415  28.461  1.00 92.32           N  
ATOM   3942  H   ARG B 100     -12.157  10.254  28.427  1.00 92.32           H  
ATOM   3943  CA  ARG B 100     -12.275   8.124  28.278  1.00 92.32           C  
ATOM   3944  HA  ARG B 100     -11.923   7.429  29.040  1.00 92.32           H  
ATOM   3945  C   ARG B 100     -11.938   7.488  26.928  1.00 92.32           C  
ATOM   3946  CB  ARG B 100     -13.786   8.358  28.443  1.00 92.32           C  
ATOM   3947  HB2 ARG B 100     -13.938   9.113  29.215  1.00 92.32           H  
ATOM   3948  HB3 ARG B 100     -14.194   8.749  27.511  1.00 92.32           H  
ATOM   3949  O   ARG B 100     -11.691   6.293  26.861  1.00 92.32           O  
ATOM   3950  CG  ARG B 100     -14.573   7.111  28.871  1.00 92.32           C  
ATOM   3951  HG2 ARG B 100     -14.198   6.771  29.837  1.00 92.32           H  
ATOM   3952  HG3 ARG B 100     -14.443   6.310  28.144  1.00 92.32           H  
ATOM   3953  CD  ARG B 100     -16.066   7.466  29.011  1.00 92.32           C  
ATOM   3954  HD2 ARG B 100     -16.156   8.447  29.478  1.00 92.32           H  
ATOM   3955  HD3 ARG B 100     -16.547   6.767  29.695  1.00 92.32           H  
ATOM   3956  NE  ARG B 100     -16.756   7.486  27.699  1.00 92.32           N  
ATOM   3957  HE  ARG B 100     -16.436   8.181  27.040  1.00 92.32           H  
ATOM   3958  NH1 ARG B 100     -18.175   5.681  27.974  1.00 92.32           N  
ATOM   3959 HH11 ARG B 100     -18.754   4.970  27.550  1.00 92.32           H  
ATOM   3960 HH12 ARG B 100     -17.604   5.374  28.748  1.00 92.32           H  
ATOM   3961  NH2 ARG B 100     -18.191   6.740  26.061  1.00 92.32           N  
ATOM   3962 HH21 ARG B 100     -17.728   7.274  25.340  1.00 92.32           H  
ATOM   3963 HH22 ARG B 100     -18.779   5.980  25.752  1.00 92.32           H  
ATOM   3964  CZ  ARG B 100     -17.696   6.651  27.263  1.00 92.32           C  
ATOM   3965  N   GLU B 101     -11.900   8.295  25.869  1.00 92.59           N  
ATOM   3966  H   GLU B 101     -12.061   9.282  26.016  1.00 92.59           H  
ATOM   3967  CA  GLU B 101     -11.483   7.855  24.534  1.00 92.59           C  
ATOM   3968  HA  GLU B 101     -11.980   6.916  24.289  1.00 92.59           H  
ATOM   3969  C   GLU B 101      -9.972   7.593  24.490  1.00 92.59           C  
ATOM   3970  CB  GLU B 101     -11.907   8.907  23.501  1.00 92.59           C  
ATOM   3971  HB2 GLU B 101     -12.984   9.059  23.583  1.00 92.59           H  
ATOM   3972  HB3 GLU B 101     -11.409   9.847  23.738  1.00 92.59           H  
ATOM   3973  O   GLU B 101      -9.560   6.543  24.014  1.00 92.59           O  
ATOM   3974  CG  GLU B 101     -11.574   8.495  22.057  1.00 92.59           C  
ATOM   3975  HG2 GLU B 101     -12.099   7.567  21.828  1.00 92.59           H  
ATOM   3976  HG3 GLU B 101     -10.504   8.305  21.979  1.00 92.59           H  
ATOM   3977  CD  GLU B 101     -11.947   9.564  21.020  1.00 92.59           C  
ATOM   3978  OE1 GLU B 101     -11.768   9.275  19.810  1.00 92.59           O  
ATOM   3979  OE2 GLU B 101     -12.355  10.677  21.435  1.00 92.59           O  
ATOM   3980  N   ALA B 102      -9.149   8.481  25.061  1.00 97.40           N  
ATOM   3981  H   ALA B 102      -9.539   9.334  25.435  1.00 97.40           H  
ATOM   3982  CA  ALA B 102      -7.696   8.307  25.121  1.00 97.40           C  
ATOM   3983  HA  ALA B 102      -7.312   8.245  24.103  1.00 97.40           H  
ATOM   3984  C   ALA B 102      -7.280   7.016  25.851  1.00 97.40           C  
ATOM   3985  CB  ALA B 102      -7.080   9.536  25.800  1.00 97.40           C  
ATOM   3986  HB1 ALA B 102      -7.326  10.436  25.235  1.00 97.40           H  
ATOM   3987  HB2 ALA B 102      -7.460   9.631  26.817  1.00 97.40           H  
ATOM   3988  HB3 ALA B 102      -5.996   9.427  25.834  1.00 97.40           H  
ATOM   3989  O   ALA B 102      -6.291   6.395  25.471  1.00 97.40           O  
ATOM   3990  N   LEU B 103      -8.049   6.596  26.864  1.00 95.86           N  
ATOM   3991  H   LEU B 103      -8.802   7.194  27.172  1.00 95.86           H  
ATOM   3992  CA  LEU B 103      -7.848   5.329  27.569  1.00 95.86           C  
ATOM   3993  HA  LEU B 103      -6.790   5.243  27.815  1.00 95.86           H  
ATOM   3994  C   LEU B 103      -8.215   4.104  26.715  1.00 95.86           C  
ATOM   3995  CB  LEU B 103      -8.679   5.358  28.865  1.00 95.86           C  
ATOM   3996  HB2 LEU B 103      -9.734   5.336  28.594  1.00 95.86           H  
ATOM   3997  HB3 LEU B 103      -8.486   6.294  29.390  1.00 95.86           H  
ATOM   3998  O   LEU B 103      -7.641   3.044  26.907  1.00 95.86           O  
ATOM   3999  CG  LEU B 103      -8.389   4.194  29.833  1.00 95.86           C  
ATOM   4000  HG  LEU B 103      -8.480   3.237  29.319  1.00 95.86           H  
ATOM   4001  CD1 LEU B 103      -6.993   4.309  30.451  1.00 95.86           C  
ATOM   4002 HD11 LEU B 103      -6.237   4.195  29.674  1.00 95.86           H  
ATOM   4003 HD12 LEU B 103      -6.872   5.275  30.941  1.00 95.86           H  
ATOM   4004 HD13 LEU B 103      -6.849   3.510  31.178  1.00 95.86           H  
ATOM   4005  CD2 LEU B 103      -9.413   4.205  30.968  1.00 95.86           C  
ATOM   4006 HD21 LEU B 103     -10.415   4.086  30.558  1.00 95.86           H  
ATOM   4007 HD22 LEU B 103      -9.354   5.144  31.518  1.00 95.86           H  
ATOM   4008 HD23 LEU B 103      -9.216   3.373  31.644  1.00 95.86           H  
ATOM   4009  N   ALA B 104      -9.164   4.227  25.787  1.00 96.08           N  
ATOM   4010  H   ALA B 104      -9.606   5.126  25.658  1.00 96.08           H  
ATOM   4011  CA  ALA B 104      -9.509   3.158  24.846  1.00 96.08           C  
ATOM   4012  HA  ALA B 104      -9.388   2.192  25.336  1.00 96.08           H  
ATOM   4013  C   ALA B 104      -8.608   3.157  23.596  1.00 96.08           C  
ATOM   4014  CB  ALA B 104     -10.981   3.321  24.464  1.00 96.08           C  
ATOM   4015  HB1 ALA B 104     -11.590   3.424  25.363  1.00 96.08           H  
ATOM   4016  HB2 ALA B 104     -11.103   4.213  23.850  1.00 96.08           H  
ATOM   4017  HB3 ALA B 104     -11.311   2.450  23.898  1.00 96.08           H  
ATOM   4018  O   ALA B 104      -8.589   2.183  22.846  1.00 96.08           O  
ATOM   4019  N   MET B 105      -7.875   4.248  23.358  1.00 97.21           N  
ATOM   4020  H   MET B 105      -7.964   5.024  23.998  1.00 97.21           H  
ATOM   4021  CA  MET B 105      -6.997   4.410  22.205  1.00 97.21           C  
ATOM   4022  HA  MET B 105      -7.487   3.979  21.332  1.00 97.21           H  
ATOM   4023  C   MET B 105      -5.665   3.685  22.382  1.00 97.21           C  
ATOM   4024  CB  MET B 105      -6.737   5.892  21.916  1.00 97.21           C  
ATOM   4025  HB2 MET B 105      -6.536   6.421  22.848  1.00 97.21           H  
ATOM   4026  HB3 MET B 105      -5.848   5.963  21.289  1.00 97.21           H  
ATOM   4027  O   MET B 105      -4.901   3.948  23.320  1.00 97.21           O  
ATOM   4028  CG  MET B 105      -7.893   6.565  21.172  1.00 97.21           C  
ATOM   4029  HG2 MET B 105      -8.825   6.376  21.703  1.00 97.21           H  
ATOM   4030  HG3 MET B 105      -7.978   6.112  20.184  1.00 97.21           H  
ATOM   4031  SD  MET B 105      -7.698   8.358  20.968  1.00 97.21           S  
ATOM   4032  CE  MET B 105      -6.157   8.407  20.017  1.00 97.21           C  
ATOM   4033  HE1 MET B 105      -5.952   9.426  19.690  1.00 97.21           H  
ATOM   4034  HE2 MET B 105      -5.330   8.068  20.642  1.00 97.21           H  
ATOM   4035  HE3 MET B 105      -6.233   7.745  19.154  1.00 97.21           H  
ATOM   4036  N   ASP B 106      -5.337   2.878  21.379  1.00 97.96           N  
ATOM   4037  H   ASP B 106      -6.020   2.697  20.657  1.00 97.96           H  
ATOM   4038  CA  ASP B 106      -4.009   2.328  21.164  1.00 97.96           C  
ATOM   4039  HA  ASP B 106      -3.816   1.578  21.931  1.00 97.96           H  
ATOM   4040  C   ASP B 106      -2.946   3.449  21.242  1.00 97.96           C  
ATOM   4041  CB  ASP B 106      -4.001   1.597  19.812  1.00 97.96           C  
ATOM   4042  HB2 ASP B 106      -4.349   2.284  19.040  1.00 97.96           H  
ATOM   4043  HB3 ASP B 106      -4.698   0.761  19.859  1.00 97.96           H  
ATOM   4044  O   ASP B 106      -3.067   4.468  20.542  1.00 97.96           O  
ATOM   4045  CG  ASP B 106      -2.629   1.067  19.400  1.00 97.96           C  
ATOM   4046  OD1 ASP B 106      -1.704   1.057  20.236  1.00 97.96           O  
ATOM   4047  OD2 ASP B 106      -2.469   0.749  18.205  1.00 97.96           O  
ATOM   4048  N   PRO B 107      -1.907   3.298  22.089  1.00 98.58           N  
ATOM   4049  CA  PRO B 107      -0.738   4.172  22.116  1.00 98.58           C  
ATOM   4050  HA  PRO B 107      -0.981   5.088  22.654  1.00 98.58           H  
ATOM   4051  C   PRO B 107      -0.178   4.528  20.735  1.00 98.58           C  
ATOM   4052  CB  PRO B 107       0.307   3.381  22.901  1.00 98.58           C  
ATOM   4053  HB2 PRO B 107       1.032   4.034  23.387  1.00 98.58           H  
ATOM   4054  HB3 PRO B 107       0.816   2.681  22.238  1.00 98.58           H  
ATOM   4055  O   PRO B 107       0.267   5.658  20.533  1.00 98.58           O  
ATOM   4056  CG  PRO B 107      -0.522   2.589  23.903  1.00 98.58           C  
ATOM   4057  HG2 PRO B 107      -0.790   3.226  24.745  1.00 98.58           H  
ATOM   4058  HG3 PRO B 107      -0.001   1.694  24.243  1.00 98.58           H  
ATOM   4059  CD  PRO B 107      -1.762   2.242  23.089  1.00 98.58           C  
ATOM   4060  HD2 PRO B 107      -2.635   2.201  23.739  1.00 98.58           H  
ATOM   4061  HD3 PRO B 107      -1.612   1.274  22.610  1.00 98.58           H  
ATOM   4062  N   GLN B 108      -0.241   3.616  19.760  1.00 98.62           N  
ATOM   4063  H   GLN B 108      -0.636   2.708  19.964  1.00 98.62           H  
ATOM   4064  CA  GLN B 108       0.250   3.882  18.407  1.00 98.62           C  
ATOM   4065  HA  GLN B 108       1.297   4.177  18.480  1.00 98.62           H  
ATOM   4066  C   GLN B 108      -0.508   5.036  17.731  1.00 98.62           C  
ATOM   4067  CB  GLN B 108       0.163   2.618  17.546  1.00 98.62           C  
ATOM   4068  HB2 GLN B 108       0.604   2.830  16.572  1.00 98.62           H  
ATOM   4069  HB3 GLN B 108      -0.885   2.375  17.373  1.00 98.62           H  
ATOM   4070  O   GLN B 108       0.116   5.869  17.075  1.00 98.62           O  
ATOM   4071  CG  GLN B 108       0.895   1.415  18.161  1.00 98.62           C  
ATOM   4072  HG2 GLN B 108       1.931   1.687  18.365  1.00 98.62           H  
ATOM   4073  HG3 GLN B 108       0.441   1.134  19.111  1.00 98.62           H  
ATOM   4074  CD  GLN B 108       0.877   0.190  17.263  1.00 98.62           C  
ATOM   4075  NE2 GLN B 108      -0.259  -0.384  16.970  1.00 98.62           N  
ATOM   4076 HE21 GLN B 108      -0.209  -1.284  16.513  1.00 98.62           H  
ATOM   4077 HE22 GLN B 108      -1.109  -0.046  17.398  1.00 98.62           H  
ATOM   4078  OE1 GLN B 108       1.912  -0.270  16.821  1.00 98.62           O  
ATOM   4079  N   GLN B 109      -1.828   5.149  17.936  1.00 98.64           N  
ATOM   4080  H   GLN B 109      -2.273   4.481  18.550  1.00 98.64           H  
ATOM   4081  CA  GLN B 109      -2.623   6.275  17.424  1.00 98.64           C  
ATOM   4082  HA  GLN B 109      -2.418   6.398  16.361  1.00 98.64           H  
ATOM   4083  C   GLN B 109      -2.257   7.593  18.125  1.00 98.64           C  
ATOM   4084  CB  GLN B 109      -4.131   6.024  17.609  1.00 98.64           C  
ATOM   4085  HB2 GLN B 109      -4.363   5.967  18.672  1.00 98.64           H  
ATOM   4086  HB3 GLN B 109      -4.654   6.888  17.198  1.00 98.64           H  
ATOM   4087  O   GLN B 109      -2.187   8.643  17.485  1.00 98.64           O  
ATOM   4088  CG  GLN B 109      -4.675   4.760  16.921  1.00 98.64           C  
ATOM   4089  HG2 GLN B 109      -4.344   4.737  15.883  1.00 98.64           H  
ATOM   4090  HG3 GLN B 109      -4.275   3.877  17.419  1.00 98.64           H  
ATOM   4091  CD  GLN B 109      -6.205   4.685  16.940  1.00 98.64           C  
ATOM   4092  NE2 GLN B 109      -6.791   3.622  16.444  1.00 98.64           N  
ATOM   4093 HE21 GLN B 109      -6.255   2.830  16.118  1.00 98.64           H  
ATOM   4094 HE22 GLN B 109      -7.798   3.573  16.503  1.00 98.64           H  
ATOM   4095  OE1 GLN B 109      -6.912   5.605  17.344  1.00 98.64           O  
ATOM   4096  N   ARG B 110      -2.020   7.536  19.443  1.00 98.72           N  
ATOM   4097  H   ARG B 110      -2.053   6.623  19.875  1.00 98.72           H  
ATOM   4098  CA  ARG B 110      -1.662   8.692  20.282  1.00 98.72           C  
ATOM   4099  HA  ARG B 110      -2.381   9.497  20.135  1.00 98.72           H  
ATOM   4100  C   ARG B 110      -0.308   9.275  19.884  1.00 98.72           C  
ATOM   4101  CB  ARG B 110      -1.673   8.274  21.763  1.00 98.72           C  
ATOM   4102  HB2 ARG B 110      -1.237   9.079  22.355  1.00 98.72           H  
ATOM   4103  HB3 ARG B 110      -1.060   7.385  21.914  1.00 98.72           H  
ATOM   4104  O   ARG B 110      -0.221  10.452  19.541  1.00 98.72           O  
ATOM   4105  CG  ARG B 110      -3.101   8.000  22.254  1.00 98.72           C  
ATOM   4106  HG2 ARG B 110      -3.528   7.152  21.718  1.00 98.72           H  
ATOM   4107  HG3 ARG B 110      -3.703   8.883  22.043  1.00 98.72           H  
ATOM   4108  CD  ARG B 110      -3.164   7.740  23.761  1.00 98.72           C  
ATOM   4109  HD2 ARG B 110      -4.122   8.108  24.129  1.00 98.72           H  
ATOM   4110  HD3 ARG B 110      -2.370   8.299  24.257  1.00 98.72           H  
ATOM   4111  NE  ARG B 110      -3.071   6.313  24.102  1.00 98.72           N  
ATOM   4112  HE  ARG B 110      -3.436   5.645  23.438  1.00 98.72           H  
ATOM   4113  NH1 ARG B 110      -2.442   6.583  26.295  1.00 98.72           N  
ATOM   4114 HH11 ARG B 110      -2.114   7.517  26.093  1.00 98.72           H  
ATOM   4115 HH12 ARG B 110      -2.143   6.188  27.175  1.00 98.72           H  
ATOM   4116  NH2 ARG B 110      -3.065   4.573  25.532  1.00 98.72           N  
ATOM   4117 HH21 ARG B 110      -3.050   4.217  26.476  1.00 98.72           H  
ATOM   4118 HH22 ARG B 110      -3.597   4.073  24.833  1.00 98.72           H  
ATOM   4119  CZ  ARG B 110      -2.849   5.834  25.308  1.00 98.72           C  
ATOM   4120  N   ILE B 111       0.716   8.426  19.823  1.00 98.71           N  
ATOM   4121  H   ILE B 111       0.558   7.473  20.117  1.00 98.71           H  
ATOM   4122  CA  ILE B 111       2.072   8.819  19.424  1.00 98.71           C  
ATOM   4123  HA  ILE B 111       2.401   9.636  20.066  1.00 98.71           H  
ATOM   4124  C   ILE B 111       2.075   9.347  17.985  1.00 98.71           C  
ATOM   4125  CB  ILE B 111       3.043   7.632  19.613  1.00 98.71           C  
ATOM   4126  HB  ILE B 111       2.637   6.768  19.087  1.00 98.71           H  
ATOM   4127  O   ILE B 111       2.712  10.364  17.714  1.00 98.71           O  
ATOM   4128  CG1 ILE B 111       3.188   7.283  21.113  1.00 98.71           C  
ATOM   4129 HG12 ILE B 111       2.212   7.287  21.598  1.00 98.71           H  
ATOM   4130 HG13 ILE B 111       3.801   8.037  21.607  1.00 98.71           H  
ATOM   4131  CG2 ILE B 111       4.426   7.961  19.019  1.00 98.71           C  
ATOM   4132 HG21 ILE B 111       5.136   7.162  19.233  1.00 98.71           H  
ATOM   4133 HG22 ILE B 111       4.355   8.063  17.936  1.00 98.71           H  
ATOM   4134 HG23 ILE B 111       4.797   8.895  19.441  1.00 98.71           H  
ATOM   4135  CD1 ILE B 111       3.802   5.900  21.350  1.00 98.71           C  
ATOM   4136 HD11 ILE B 111       4.828   5.856  20.983  1.00 98.71           H  
ATOM   4137 HD12 ILE B 111       3.801   5.683  22.419  1.00 98.71           H  
ATOM   4138 HD13 ILE B 111       3.197   5.152  20.837  1.00 98.71           H  
ATOM   4139  N   MET B 112       1.331   8.711  17.070  1.00 98.65           N  
ATOM   4140  H   MET B 112       0.845   7.866  17.335  1.00 98.65           H  
ATOM   4141  CA  MET B 112       1.222   9.173  15.682  1.00 98.65           C  
ATOM   4142  HA  MET B 112       2.226   9.221  15.262  1.00 98.65           H  
ATOM   4143  C   MET B 112       0.645  10.587  15.562  1.00 98.65           C  
ATOM   4144  CB  MET B 112       0.388   8.191  14.843  1.00 98.65           C  
ATOM   4145  HB2 MET B 112      -0.051   8.717  13.995  1.00 98.65           H  
ATOM   4146  HB3 MET B 112      -0.440   7.804  15.436  1.00 98.65           H  
ATOM   4147  O   MET B 112       1.123  11.347  14.718  1.00 98.65           O  
ATOM   4148  CG  MET B 112       1.236   7.029  14.306  1.00 98.65           C  
ATOM   4149  HG2 MET B 112       0.574   6.349  13.770  1.00 98.65           H  
ATOM   4150  HG3 MET B 112       1.655   6.483  15.151  1.00 98.65           H  
ATOM   4151  SD  MET B 112       2.608   7.480  13.196  1.00 98.65           S  
ATOM   4152  CE  MET B 112       1.724   8.470  11.959  1.00 98.65           C  
ATOM   4153  HE1 MET B 112       2.361   8.624  11.088  1.00 98.65           H  
ATOM   4154  HE2 MET B 112       0.820   7.947  11.647  1.00 98.65           H  
ATOM   4155  HE3 MET B 112       1.455   9.438  12.381  1.00 98.65           H  
ATOM   4156  N   LEU B 113      -0.335  10.971  16.389  1.00 98.69           N  
ATOM   4157  H   LEU B 113      -0.681  10.308  17.069  1.00 98.69           H  
ATOM   4158  CA  LEU B 113      -0.870  12.338  16.406  1.00 98.69           C  
ATOM   4159  HA  LEU B 113      -1.183  12.603  15.396  1.00 98.69           H  
ATOM   4160  C   LEU B 113       0.194  13.364  16.806  1.00 98.69           C  
ATOM   4161  CB  LEU B 113      -2.072  12.425  17.366  1.00 98.69           C  
ATOM   4162  HB2 LEU B 113      -2.166  13.451  17.722  1.00 98.69           H  
ATOM   4163  HB3 LEU B 113      -1.877  11.804  18.240  1.00 98.69           H  
ATOM   4164  O   LEU B 113       0.381  14.357  16.098  1.00 98.69           O  
ATOM   4165  CG  LEU B 113      -3.419  12.020  16.754  1.00 98.69           C  
ATOM   4166  HG  LEU B 113      -3.337  11.046  16.273  1.00 98.69           H  
ATOM   4167  CD1 LEU B 113      -4.462  11.945  17.869  1.00 98.69           C  
ATOM   4168 HD11 LEU B 113      -4.508  12.899  18.394  1.00 98.69           H  
ATOM   4169 HD12 LEU B 113      -5.444  11.729  17.448  1.00 98.69           H  
ATOM   4170 HD13 LEU B 113      -4.186  11.156  18.568  1.00 98.69           H  
ATOM   4171  CD2 LEU B 113      -3.907  13.053  15.734  1.00 98.69           C  
ATOM   4172 HD21 LEU B 113      -4.867  12.737  15.325  1.00 98.69           H  
ATOM   4173 HD22 LEU B 113      -4.023  14.024  16.217  1.00 98.69           H  
ATOM   4174 HD23 LEU B 113      -3.193  13.146  14.916  1.00 98.69           H  
ATOM   4175  N   GLU B 114       0.909  13.110  17.904  1.00 98.75           N  
ATOM   4176  H   GLU B 114       0.712  12.269  18.428  1.00 98.75           H  
ATOM   4177  CA  GLU B 114       1.940  14.018  18.414  1.00 98.75           C  
ATOM   4178  HA  GLU B 114       1.504  15.003  18.580  1.00 98.75           H  
ATOM   4179  C   GLU B 114       3.071  14.206  17.401  1.00 98.75           C  
ATOM   4180  CB  GLU B 114       2.498  13.516  19.753  1.00 98.75           C  
ATOM   4181  HB2 GLU B 114       2.827  12.482  19.650  1.00 98.75           H  
ATOM   4182  HB3 GLU B 114       3.358  14.133  20.014  1.00 98.75           H  
ATOM   4183  O   GLU B 114       3.342  15.330  16.975  1.00 98.75           O  
ATOM   4184  CG  GLU B 114       1.459  13.624  20.877  1.00 98.75           C  
ATOM   4185  HG2 GLU B 114       1.074  14.643  20.884  1.00 98.75           H  
ATOM   4186  HG3 GLU B 114       0.631  12.949  20.660  1.00 98.75           H  
ATOM   4187  CD  GLU B 114       2.023  13.306  22.271  1.00 98.75           C  
ATOM   4188  OE1 GLU B 114       1.284  13.588  23.245  1.00 98.75           O  
ATOM   4189  OE2 GLU B 114       3.170  12.806  22.354  1.00 98.75           O  
ATOM   4190  N   ILE B 115       3.685  13.117  16.929  1.00 98.61           N  
ATOM   4191  H   ILE B 115       3.415  12.211  17.285  1.00 98.61           H  
ATOM   4192  CA  ILE B 115       4.833  13.233  16.019  1.00 98.61           C  
ATOM   4193  HA  ILE B 115       5.498  13.985  16.444  1.00 98.61           H  
ATOM   4194  C   ILE B 115       4.426  13.761  14.637  1.00 98.61           C  
ATOM   4195  CB  ILE B 115       5.650  11.929  15.933  1.00 98.61           C  
ATOM   4196  HB  ILE B 115       6.551  12.152  15.362  1.00 98.61           H  
ATOM   4197  O   ILE B 115       5.231  14.419  13.981  1.00 98.61           O  
ATOM   4198  CG1 ILE B 115       4.891  10.827  15.164  1.00 98.61           C  
ATOM   4199 HG12 ILE B 115       4.709  11.168  14.145  1.00 98.61           H  
ATOM   4200 HG13 ILE B 115       3.921  10.647  15.628  1.00 98.61           H  
ATOM   4201  CG2 ILE B 115       6.111  11.500  17.340  1.00 98.61           C  
ATOM   4202 HG21 ILE B 115       6.547  12.352  17.862  1.00 98.61           H  
ATOM   4203 HG22 ILE B 115       6.870  10.720  17.270  1.00 98.61           H  
ATOM   4204 HG23 ILE B 115       5.269  11.127  17.921  1.00 98.61           H  
ATOM   4205  CD1 ILE B 115       5.650   9.503  15.074  1.00 98.61           C  
ATOM   4206 HD11 ILE B 115       6.621   9.663  14.604  1.00 98.61           H  
ATOM   4207 HD12 ILE B 115       5.789   9.086  16.071  1.00 98.61           H  
ATOM   4208 HD13 ILE B 115       5.074   8.791  14.483  1.00 98.61           H  
ATOM   4209  N   SER B 116       3.181  13.546  14.196  1.00 98.87           N  
ATOM   4210  H   SER B 116       2.551  13.000  14.766  1.00 98.87           H  
ATOM   4211  CA  SER B 116       2.673  14.175  12.968  1.00 98.87           C  
ATOM   4212  HA  SER B 116       3.361  13.963  12.150  1.00 98.87           H  
ATOM   4213  C   SER B 116       2.584  15.694  13.116  1.00 98.87           C  
ATOM   4214  CB  SER B 116       1.298  13.629  12.584  1.00 98.87           C  
ATOM   4215  HB2 SER B 116       0.599  13.762  13.410  1.00 98.87           H  
ATOM   4216  HB3 SER B 116       0.925  14.180  11.721  1.00 98.87           H  
ATOM   4217  O   SER B 116       2.997  16.420  12.209  1.00 98.87           O  
ATOM   4218  OG  SER B 116       1.392  12.260  12.257  1.00 98.87           O  
ATOM   4219  HG  SER B 116       1.346  11.789  13.092  1.00 98.87           H  
ATOM   4220  N   TRP B 117       2.101  16.187  14.263  1.00 98.82           N  
ATOM   4221  H   TRP B 117       1.816  15.545  14.989  1.00 98.82           H  
ATOM   4222  CA  TRP B 117       2.084  17.619  14.570  1.00 98.82           C  
ATOM   4223  HA  TRP B 117       1.531  18.145  13.791  1.00 98.82           H  
ATOM   4224  C   TRP B 117       3.500  18.199  14.600  1.00 98.82           C  
ATOM   4225  CB  TRP B 117       1.380  17.858  15.913  1.00 98.82           C  
ATOM   4226  HB2 TRP B 117       0.413  17.356  15.899  1.00 98.82           H  
ATOM   4227  HB3 TRP B 117       1.961  17.427  16.728  1.00 98.82           H  
ATOM   4228  O   TRP B 117       3.805  19.166  13.898  1.00 98.82           O  
ATOM   4229  CG  TRP B 117       1.159  19.306  16.207  1.00 98.82           C  
ATOM   4230  CD1 TRP B 117       2.081  20.184  16.669  1.00 98.82           C  
ATOM   4231  HD1 TRP B 117       3.102  19.939  16.921  1.00 98.82           H  
ATOM   4232  CD2 TRP B 117      -0.051  20.077  15.979  1.00 98.82           C  
ATOM   4233  CE2 TRP B 117       0.236  21.445  16.255  1.00 98.82           C  
ATOM   4234  CE3 TRP B 117      -1.354  19.754  15.541  1.00 98.82           C  
ATOM   4235  HE3 TRP B 117      -1.596  18.720  15.342  1.00 98.82           H  
ATOM   4236  NE1 TRP B 117       1.545  21.457  16.690  1.00 98.82           N  
ATOM   4237  HE1 TRP B 117       2.096  22.274  16.910  1.00 98.82           H  
ATOM   4238  CH2 TRP B 117      -2.010  22.095  15.631  1.00 98.82           C  
ATOM   4239  HH2 TRP B 117      -2.756  22.861  15.480  1.00 98.82           H  
ATOM   4240  CZ2 TRP B 117      -0.711  22.449  16.035  1.00 98.82           C  
ATOM   4241  HZ2 TRP B 117      -0.424  23.482  16.166  1.00 98.82           H  
ATOM   4242  CZ3 TRP B 117      -2.334  20.750  15.391  1.00 98.82           C  
ATOM   4243  HZ3 TRP B 117      -3.329  20.480  15.069  1.00 98.82           H  
ATOM   4244  N   GLU B 118       4.389  17.566  15.367  1.00 98.79           N  
ATOM   4245  H   GLU B 118       4.067  16.788  15.925  1.00 98.79           H  
ATOM   4246  CA  GLU B 118       5.772  18.005  15.520  1.00 98.79           C  
ATOM   4247  HA  GLU B 118       5.792  19.011  15.938  1.00 98.79           H  
ATOM   4248  C   GLU B 118       6.538  18.026  14.182  1.00 98.79           C  
ATOM   4249  CB  GLU B 118       6.511  17.055  16.465  1.00 98.79           C  
ATOM   4250  HB2 GLU B 118       7.550  17.376  16.401  1.00 98.79           H  
ATOM   4251  HB3 GLU B 118       6.443  16.040  16.073  1.00 98.79           H  
ATOM   4252  O   GLU B 118       7.318  18.946  13.916  1.00 98.79           O  
ATOM   4253  CG  GLU B 118       6.146  17.044  17.962  1.00 98.79           C  
ATOM   4254  HG2 GLU B 118       6.243  18.059  18.348  1.00 98.79           H  
ATOM   4255  HG3 GLU B 118       5.111  16.727  18.091  1.00 98.79           H  
ATOM   4256  CD  GLU B 118       7.093  16.110  18.754  1.00 98.79           C  
ATOM   4257  OE1 GLU B 118       6.797  15.750  19.917  1.00 98.79           O  
ATOM   4258  OE2 GLU B 118       8.185  15.794  18.209  1.00 98.79           O  
ATOM   4259  N   ALA B 119       6.335  17.025  13.317  1.00 98.88           N  
ATOM   4260  H   ALA B 119       5.721  16.270  13.587  1.00 98.88           H  
ATOM   4261  CA  ALA B 119       7.006  16.944  12.021  1.00 98.88           C  
ATOM   4262  HA  ALA B 119       8.080  17.033  12.185  1.00 98.88           H  
ATOM   4263  C   ALA B 119       6.582  18.093  11.088  1.00 98.88           C  
ATOM   4264  CB  ALA B 119       6.731  15.566  11.405  1.00 98.88           C  
ATOM   4265  HB1 ALA B 119       5.676  15.470  11.148  1.00 98.88           H  
ATOM   4266  HB2 ALA B 119       6.995  14.779  12.111  1.00 98.88           H  
ATOM   4267  HB3 ALA B 119       7.345  15.429  10.514  1.00 98.88           H  
ATOM   4268  O   ALA B 119       7.428  18.671  10.399  1.00 98.88           O  
ATOM   4269  N   LEU B 120       5.298  18.472  11.104  1.00 98.87           N  
ATOM   4270  H   LEU B 120       4.664  17.969  11.708  1.00 98.87           H  
ATOM   4271  CA  LEU B 120       4.773  19.617  10.351  1.00 98.87           C  
ATOM   4272  HA  LEU B 120       5.085  19.532   9.310  1.00 98.87           H  
ATOM   4273  C   LEU B 120       5.334  20.950  10.869  1.00 98.87           C  
ATOM   4274  CB  LEU B 120       3.236  19.604  10.422  1.00 98.87           C  
ATOM   4275  HB2 LEU B 120       2.941  19.515  11.467  1.00 98.87           H  
ATOM   4276  HB3 LEU B 120       2.857  20.556  10.051  1.00 98.87           H  
ATOM   4277  O   LEU B 120       5.734  21.802  10.070  1.00 98.87           O  
ATOM   4278  CG  LEU B 120       2.568  18.470   9.627  1.00 98.87           C  
ATOM   4279  HG  LEU B 120       3.010  17.513   9.904  1.00 98.87           H  
ATOM   4280  CD1 LEU B 120       1.076  18.427   9.963  1.00 98.87           C  
ATOM   4281 HD11 LEU B 120       0.956  18.191  11.020  1.00 98.87           H  
ATOM   4282 HD12 LEU B 120       0.607  19.389   9.754  1.00 98.87           H  
ATOM   4283 HD13 LEU B 120       0.587  17.646   9.381  1.00 98.87           H  
ATOM   4284  CD2 LEU B 120       2.748  18.657   8.118  1.00 98.87           C  
ATOM   4285 HD21 LEU B 120       2.112  17.955   7.577  1.00 98.87           H  
ATOM   4286 HD22 LEU B 120       2.496  19.677   7.831  1.00 98.87           H  
ATOM   4287 HD23 LEU B 120       3.784  18.457   7.844  1.00 98.87           H  
ATOM   4288  N   GLU B 121       5.439  21.119  12.190  1.00 98.59           N  
ATOM   4289  H   GLU B 121       5.058  20.413  12.803  1.00 98.59           H  
ATOM   4290  CA  GLU B 121       6.066  22.306  12.785  1.00 98.59           C  
ATOM   4291  HA  GLU B 121       5.563  23.196  12.407  1.00 98.59           H  
ATOM   4292  C   GLU B 121       7.549  22.432  12.414  1.00 98.59           C  
ATOM   4293  CB  GLU B 121       5.937  22.289  14.312  1.00 98.59           C  
ATOM   4294  HB2 GLU B 121       6.250  21.320  14.699  1.00 98.59           H  
ATOM   4295  HB3 GLU B 121       6.604  23.050  14.716  1.00 98.59           H  
ATOM   4296  O   GLU B 121       8.021  23.549  12.153  1.00 98.59           O  
ATOM   4297  CG  GLU B 121       4.515  22.610  14.786  1.00 98.59           C  
ATOM   4298  HG2 GLU B 121       4.173  23.503  14.264  1.00 98.59           H  
ATOM   4299  HG3 GLU B 121       3.848  21.788  14.528  1.00 98.59           H  
ATOM   4300  CD  GLU B 121       4.466  22.868  16.297  1.00 98.59           C  
ATOM   4301  OE1 GLU B 121       3.619  23.697  16.708  1.00 98.59           O  
ATOM   4302  OE2 GLU B 121       5.295  22.291  17.032  1.00 98.59           O  
ATOM   4303  N   ARG B 122       8.276  21.304  12.356  1.00 98.46           N  
ATOM   4304  H   ARG B 122       7.821  20.452  12.653  1.00 98.46           H  
ATOM   4305  CA  ARG B 122       9.678  21.228  11.905  1.00 98.46           C  
ATOM   4306  HA  ARG B 122      10.249  22.023  12.385  1.00 98.46           H  
ATOM   4307  C   ARG B 122       9.833  21.482  10.401  1.00 98.46           C  
ATOM   4308  CB  ARG B 122      10.299  19.878  12.314  1.00 98.46           C  
ATOM   4309  HB2 ARG B 122       9.626  19.066  12.038  1.00 98.46           H  
ATOM   4310  HB3 ARG B 122      11.231  19.745  11.764  1.00 98.46           H  
ATOM   4311  O   ARG B 122      10.820  22.090  10.002  1.00 98.46           O  
ATOM   4312  CG  ARG B 122      10.622  19.796  13.819  1.00 98.46           C  
ATOM   4313  HG2 ARG B 122      11.304  20.606  14.081  1.00 98.46           H  
ATOM   4314  HG3 ARG B 122       9.710  19.904  14.404  1.00 98.46           H  
ATOM   4315  CD  ARG B 122      11.291  18.454  14.158  1.00 98.46           C  
ATOM   4316  HD2 ARG B 122      10.588  17.655  13.924  1.00 98.46           H  
ATOM   4317  HD3 ARG B 122      12.168  18.323  13.524  1.00 98.46           H  
ATOM   4318  NE  ARG B 122      11.716  18.359  15.574  1.00 98.46           N  
ATOM   4319  HE  ARG B 122      12.642  18.700  15.790  1.00 98.46           H  
ATOM   4320  NH1 ARG B 122       9.950  17.115  16.383  1.00 98.46           N  
ATOM   4321 HH11 ARG B 122       9.473  16.646  17.139  1.00 98.46           H  
ATOM   4322 HH12 ARG B 122       9.490  17.156  15.485  1.00 98.46           H  
ATOM   4323  NH2 ARG B 122      11.583  17.676  17.751  1.00 98.46           N  
ATOM   4324 HH21 ARG B 122      11.089  17.134  18.446  1.00 98.46           H  
ATOM   4325 HH22 ARG B 122      12.505  18.041  17.940  1.00 98.46           H  
ATOM   4326  CZ  ARG B 122      11.082  17.729  16.554  1.00 98.46           C  
ATOM   4327  N   ALA B 123       8.834  21.140   9.583  1.00 98.61           N  
ATOM   4328  H   ALA B 123       8.083  20.580   9.962  1.00 98.61           H  
ATOM   4329  CA  ALA B 123       8.760  21.537   8.169  1.00 98.61           C  
ATOM   4330  HA  ALA B 123       9.750  21.405   7.732  1.00 98.61           H  
ATOM   4331  C   ALA B 123       8.408  23.029   7.958  1.00 98.61           C  
ATOM   4332  CB  ALA B 123       7.783  20.600   7.446  1.00 98.61           C  
ATOM   4333  HB1 ALA B 123       6.790  20.675   7.889  1.00 98.61           H  
ATOM   4334  HB2 ALA B 123       7.731  20.865   6.390  1.00 98.61           H  
ATOM   4335  HB3 ALA B 123       8.124  19.568   7.528  1.00 98.61           H  
ATOM   4336  O   ALA B 123       8.285  23.511   6.824  1.00 98.61           O  
ATOM   4337  N   GLY B 124       8.220  23.785   9.045  1.00 98.15           N  
ATOM   4338  H   GLY B 124       8.319  23.346   9.949  1.00 98.15           H  
ATOM   4339  CA  GLY B 124       7.899  25.209   9.011  1.00 98.15           C  
ATOM   4340  HA2 GLY B 124       8.541  25.711   8.288  1.00 98.15           H  
ATOM   4341  HA3 GLY B 124       8.095  25.628   9.998  1.00 98.15           H  
ATOM   4342  C   GLY B 124       6.439  25.496   8.660  1.00 98.15           C  
ATOM   4343  O   GLY B 124       6.150  26.540   8.072  1.00 98.15           O  
ATOM   4344  N   HIS B 125       5.515  24.579   8.945  1.00 98.14           N  
ATOM   4345  H   HIS B 125       5.795  23.725   9.407  1.00 98.14           H  
ATOM   4346  CA  HIS B 125       4.077  24.833   8.850  1.00 98.14           C  
ATOM   4347  HA  HIS B 125       3.893  25.685   8.196  1.00 98.14           H  
ATOM   4348  C   HIS B 125       3.495  25.180  10.224  1.00 98.14           C  
ATOM   4349  CB  HIS B 125       3.360  23.623   8.235  1.00 98.14           C  
ATOM   4350  HB2 HIS B 125       3.613  22.724   8.797  1.00 98.14           H  
ATOM   4351  HB3 HIS B 125       2.284  23.769   8.329  1.00 98.14           H  
ATOM   4352  O   HIS B 125       3.916  24.624  11.233  1.00 98.14           O  
ATOM   4353  CG  HIS B 125       3.677  23.404   6.779  1.00 98.14           C  
ATOM   4354  CD2 HIS B 125       4.746  22.718   6.269  1.00 98.14           C  
ATOM   4355  HD2 HIS B 125       5.546  22.274   6.843  1.00 98.14           H  
ATOM   4356  ND1 HIS B 125       2.872  23.754   5.717  1.00 98.14           N  
ATOM   4357  HD1 HIS B 125       1.931  24.114   5.789  1.00 98.14           H  
ATOM   4358  CE1 HIS B 125       3.425  23.252   4.599  1.00 98.14           C  
ATOM   4359  HE1 HIS B 125       2.987  23.288   3.612  1.00 98.14           H  
ATOM   4360  NE2 HIS B 125       4.585  22.646   4.883  1.00 98.14           N  
ATOM   4361  N   ASP B 126       2.483  26.053  10.245  1.00 97.90           N  
ATOM   4362  H   ASP B 126       2.199  26.477   9.374  1.00 97.90           H  
ATOM   4363  CA  ASP B 126       1.452  25.999  11.284  1.00 97.90           C  
ATOM   4364  HA  ASP B 126       1.900  25.816  12.261  1.00 97.90           H  
ATOM   4365  C   ASP B 126       0.502  24.850  10.905  1.00 97.90           C  
ATOM   4366  CB  ASP B 126       0.702  27.344  11.351  1.00 97.90           C  
ATOM   4367  HB2 ASP B 126       0.411  27.639  10.343  1.00 97.90           H  
ATOM   4368  HB3 ASP B 126       1.377  28.106  11.740  1.00 97.90           H  
ATOM   4369  O   ASP B 126      -0.160  24.964   9.866  1.00 97.90           O  
ATOM   4370  CG  ASP B 126      -0.561  27.303  12.226  1.00 97.90           C  
ATOM   4371  OD1 ASP B 126      -0.777  26.293  12.931  1.00 97.90           O  
ATOM   4372  OD2 ASP B 126      -1.339  28.274  12.185  1.00 97.90           O  
ATOM   4373  N   PRO B 127       0.404  23.755  11.676  1.00 98.45           N  
ATOM   4374  CA  PRO B 127      -0.453  22.633  11.299  1.00 98.45           C  
ATOM   4375  HA  PRO B 127      -0.107  22.243  10.342  1.00 98.45           H  
ATOM   4376  C   PRO B 127      -1.935  23.020  11.158  1.00 98.45           C  
ATOM   4377  CB  PRO B 127      -0.214  21.569  12.373  1.00 98.45           C  
ATOM   4378  HB2 PRO B 127      -0.936  21.687  13.182  1.00 98.45           H  
ATOM   4379  HB3 PRO B 127      -0.258  20.562  11.959  1.00 98.45           H  
ATOM   4380  O   PRO B 127      -2.632  22.462  10.313  1.00 98.45           O  
ATOM   4381  CG  PRO B 127       1.190  21.895  12.881  1.00 98.45           C  
ATOM   4382  HG2 PRO B 127       1.936  21.522  12.179  1.00 98.45           H  
ATOM   4383  HG3 PRO B 127       1.381  21.495  13.877  1.00 98.45           H  
ATOM   4384  CD  PRO B 127       1.193  23.416  12.853  1.00 98.45           C  
ATOM   4385  HD2 PRO B 127       2.220  23.777  12.793  1.00 98.45           H  
ATOM   4386  HD3 PRO B 127       0.708  23.808  13.747  1.00 98.45           H  
ATOM   4387  N   VAL B 128      -2.412  24.046  11.879  1.00 96.17           N  
ATOM   4388  H   VAL B 128      -1.776  24.546  12.484  1.00 96.17           H  
ATOM   4389  CA  VAL B 128      -3.788  24.565  11.731  1.00 96.17           C  
ATOM   4390  HA  VAL B 128      -4.480  23.731  11.844  1.00 96.17           H  
ATOM   4391  C   VAL B 128      -4.022  25.156  10.337  1.00 96.17           C  
ATOM   4392  CB  VAL B 128      -4.111  25.615  12.816  1.00 96.17           C  
ATOM   4393  HB  VAL B 128      -3.420  26.453  12.731  1.00 96.17           H  
ATOM   4394  O   VAL B 128      -5.133  25.074   9.812  1.00 96.17           O  
ATOM   4395  CG1 VAL B 128      -5.539  26.168  12.703  1.00 96.17           C  
ATOM   4396 HG11 VAL B 128      -6.259  25.350  12.724  1.00 96.17           H  
ATOM   4397 HG12 VAL B 128      -5.650  26.733  11.777  1.00 96.17           H  
ATOM   4398 HG13 VAL B 128      -5.736  26.848  13.531  1.00 96.17           H  
ATOM   4399  CG2 VAL B 128      -3.984  25.008  14.217  1.00 96.17           C  
ATOM   4400 HG21 VAL B 128      -4.622  24.130  14.310  1.00 96.17           H  
ATOM   4401 HG22 VAL B 128      -4.254  25.745  14.974  1.00 96.17           H  
ATOM   4402 HG23 VAL B 128      -2.944  24.727  14.386  1.00 96.17           H  
ATOM   4403  N   SER B 129      -2.984  25.701   9.697  1.00 97.04           N  
ATOM   4404  H   SER B 129      -2.086  25.695  10.159  1.00 97.04           H  
ATOM   4405  CA  SER B 129      -3.077  26.242   8.334  1.00 97.04           C  
ATOM   4406  HA  SER B 129      -3.963  26.874   8.289  1.00 97.04           H  
ATOM   4407  C   SER B 129      -3.252  25.168   7.252  1.00 97.04           C  
ATOM   4408  CB  SER B 129      -1.869  27.132   8.018  1.00 97.04           C  
ATOM   4409  HB2 SER B 129      -2.102  27.727   7.134  1.00 97.04           H  
ATOM   4410  HB3 SER B 129      -1.693  27.811   8.852  1.00 97.04           H  
ATOM   4411  O   SER B 129      -3.623  25.499   6.129  1.00 97.04           O  
ATOM   4412  OG  SER B 129      -0.696  26.382   7.756  1.00 97.04           O  
ATOM   4413  HG  SER B 129      -0.523  25.829   8.522  1.00 97.04           H  
ATOM   4414  N   LEU B 130      -3.014  23.890   7.576  1.00 98.14           N  
ATOM   4415  H   LEU B 130      -2.738  23.677   8.524  1.00 98.14           H  
ATOM   4416  CA  LEU B 130      -3.172  22.761   6.653  1.00 98.14           C  
ATOM   4417  HA  LEU B 130      -3.015  23.119   5.635  1.00 98.14           H  
ATOM   4418  C   LEU B 130      -4.587  22.165   6.651  1.00 98.14           C  
ATOM   4419  CB  LEU B 130      -2.108  21.693   6.962  1.00 98.14           C  
ATOM   4420  HB2 LEU B 130      -2.323  20.794   6.385  1.00 98.14           H  
ATOM   4421  HB3 LEU B 130      -2.177  21.421   8.016  1.00 98.14           H  
ATOM   4422  O   LEU B 130      -4.865  21.265   5.856  1.00 98.14           O  
ATOM   4423  CG  LEU B 130      -0.673  22.136   6.638  1.00 98.14           C  
ATOM   4424  HG  LEU B 130      -0.447  23.082   7.131  1.00 98.14           H  
ATOM   4425  CD1 LEU B 130       0.309  21.091   7.149  1.00 98.14           C  
ATOM   4426 HD11 LEU B 130       1.327  21.395   6.907  1.00 98.14           H  
ATOM   4427 HD12 LEU B 130       0.212  21.008   8.232  1.00 98.14           H  
ATOM   4428 HD13 LEU B 130       0.102  20.123   6.692  1.00 98.14           H  
ATOM   4429  CD2 LEU B 130      -0.455  22.293   5.130  1.00 98.14           C  
ATOM   4430 HD21 LEU B 130      -1.011  23.153   4.757  1.00 98.14           H  
ATOM   4431 HD22 LEU B 130       0.604  22.433   4.912  1.00 98.14           H  
ATOM   4432 HD23 LEU B 130      -0.793  21.393   4.615  1.00 98.14           H  
ATOM   4433  N   ARG B 131      -5.499  22.672   7.488  1.00 95.24           N  
ATOM   4434  H   ARG B 131      -5.213  23.422   8.101  1.00 95.24           H  
ATOM   4435  CA  ARG B 131      -6.907  22.255   7.482  1.00 95.24           C  
ATOM   4436  HA  ARG B 131      -6.945  21.179   7.656  1.00 95.24           H  
ATOM   4437  C   ARG B 131      -7.536  22.534   6.113  1.00 95.24           C  
ATOM   4438  CB  ARG B 131      -7.678  22.967   8.603  1.00 95.24           C  
ATOM   4439  HB2 ARG B 131      -7.568  24.045   8.486  1.00 95.24           H  
ATOM   4440  HB3 ARG B 131      -8.734  22.712   8.517  1.00 95.24           H  
ATOM   4441  O   ARG B 131      -7.480  23.657   5.619  1.00 95.24           O  
ATOM   4442  CG  ARG B 131      -7.176  22.548   9.993  1.00 95.24           C  
ATOM   4443  HG2 ARG B 131      -7.279  21.467  10.091  1.00 95.24           H  
ATOM   4444  HG3 ARG B 131      -6.121  22.797  10.106  1.00 95.24           H  
ATOM   4445  CD  ARG B 131      -7.972  23.190  11.129  1.00 95.24           C  
ATOM   4446  HD2 ARG B 131      -8.167  24.237  10.897  1.00 95.24           H  
ATOM   4447  HD3 ARG B 131      -7.357  23.154  12.028  1.00 95.24           H  
ATOM   4448  NE  ARG B 131      -9.206  22.422  11.387  1.00 95.24           N  
ATOM   4449  HE  ARG B 131      -9.062  21.462  11.668  1.00 95.24           H  
ATOM   4450  NH1 ARG B 131     -10.772  24.036  10.921  1.00 95.24           N  
ATOM   4451 HH11 ARG B 131     -10.023  24.674  10.693  1.00 95.24           H  
ATOM   4452 HH12 ARG B 131     -11.741  24.302  10.820  1.00 95.24           H  
ATOM   4453  NH2 ARG B 131     -11.428  21.993  11.526  1.00 95.24           N  
ATOM   4454 HH21 ARG B 131     -12.394  22.262  11.406  1.00 95.24           H  
ATOM   4455 HH22 ARG B 131     -11.218  21.041  11.793  1.00 95.24           H  
ATOM   4456  CZ  ARG B 131     -10.457  22.822  11.275  1.00 95.24           C  
ATOM   4457  N   GLY B 132      -8.147  21.518   5.511  1.00 95.36           N  
ATOM   4458  H   GLY B 132      -8.129  20.619   5.971  1.00 95.36           H  
ATOM   4459  CA  GLY B 132      -8.712  21.558   4.159  1.00 95.36           C  
ATOM   4460  HA2 GLY B 132      -9.464  20.774   4.073  1.00 95.36           H  
ATOM   4461  HA3 GLY B 132      -9.201  22.518   3.996  1.00 95.36           H  
ATOM   4462  C   GLY B 132      -7.687  21.352   3.036  1.00 95.36           C  
ATOM   4463  O   GLY B 132      -8.029  21.511   1.867  1.00 95.36           O  
ATOM   4464  N   SER B 133      -6.426  21.031   3.351  1.00 97.46           N  
ATOM   4465  H   SER B 133      -6.184  20.908   4.324  1.00 97.46           H  
ATOM   4466  CA  SER B 133      -5.401  20.761   2.335  1.00 97.46           C  
ATOM   4467  HA  SER B 133      -5.613  21.393   1.472  1.00 97.46           H  
ATOM   4468  C   SER B 133      -5.432  19.308   1.856  1.00 97.46           C  
ATOM   4469  CB  SER B 133      -3.998  21.145   2.823  1.00 97.46           C  
ATOM   4470  HB2 SER B 133      -3.312  21.119   1.976  1.00 97.46           H  
ATOM   4471  HB3 SER B 133      -4.015  22.159   3.223  1.00 97.46           H  
ATOM   4472  O   SER B 133      -5.694  18.384   2.629  1.00 97.46           O  
ATOM   4473  OG  SER B 133      -3.525  20.252   3.811  1.00 97.46           O  
ATOM   4474  HG  SER B 133      -4.008  20.449   4.617  1.00 97.46           H  
ATOM   4475  N   ALA B 134      -5.074  19.086   0.590  1.00 98.21           N  
ATOM   4476  H   ALA B 134      -4.900  19.881  -0.010  1.00 98.21           H  
ATOM   4477  CA  ALA B 134      -4.824  17.754   0.042  1.00 98.21           C  
ATOM   4478  HA  ALA B 134      -5.588  17.072   0.416  1.00 98.21           H  
ATOM   4479  C   ALA B 134      -3.459  17.223   0.520  1.00 98.21           C  
ATOM   4480  CB  ALA B 134      -4.961  17.807  -1.486  1.00 98.21           C  
ATOM   4481  HB1 ALA B 134      -4.216  18.482  -1.910  1.00 98.21           H  
ATOM   4482  HB2 ALA B 134      -4.814  16.809  -1.899  1.00 98.21           H  
ATOM   4483  HB3 ALA B 134      -5.959  18.152  -1.754  1.00 98.21           H  
ATOM   4484  O   ALA B 134      -2.506  17.132  -0.257  1.00 98.21           O  
ATOM   4485  N   THR B 135      -3.364  16.925   1.816  1.00 98.87           N  
ATOM   4486  H   THR B 135      -4.175  17.094   2.393  1.00 98.87           H  
ATOM   4487  CA  THR B 135      -2.213  16.263   2.441  1.00 98.87           C  
ATOM   4488  HA  THR B 135      -1.365  16.315   1.758  1.00 98.87           H  
ATOM   4489  C   THR B 135      -2.567  14.801   2.701  1.00 98.87           C  
ATOM   4490  CB  THR B 135      -1.796  16.967   3.739  1.00 98.87           C  
ATOM   4491  HB  THR B 135      -2.632  16.937   4.438  1.00 98.87           H  
ATOM   4492  O   THR B 135      -3.563  14.536   3.371  1.00 98.87           O  
ATOM   4493  CG2 THR B 135      -0.574  16.323   4.399  1.00 98.87           C  
ATOM   4494 HG21 THR B 135      -0.804  15.304   4.710  1.00 98.87           H  
ATOM   4495 HG22 THR B 135       0.266  16.300   3.706  1.00 98.87           H  
ATOM   4496 HG23 THR B 135      -0.296  16.898   5.282  1.00 98.87           H  
ATOM   4497  OG1 THR B 135      -1.461  18.314   3.476  1.00 98.87           O  
ATOM   4498  HG1 THR B 135      -2.250  18.851   3.579  1.00 98.87           H  
ATOM   4499  N   GLY B 136      -1.797  13.861   2.149  1.00 98.89           N  
ATOM   4500  H   GLY B 136      -0.967  14.150   1.651  1.00 98.89           H  
ATOM   4501  CA  GLY B 136      -2.012  12.422   2.357  1.00 98.89           C  
ATOM   4502  HA2 GLY B 136      -1.586  11.860   1.526  1.00 98.89           H  
ATOM   4503  HA3 GLY B 136      -3.082  12.215   2.383  1.00 98.89           H  
ATOM   4504  C   GLY B 136      -1.391  11.914   3.661  1.00 98.89           C  
ATOM   4505  O   GLY B 136      -0.431  12.503   4.160  1.00 98.89           O  
ATOM   4506  N   VAL B 137      -1.913  10.813   4.204  1.00 98.94           N  
ATOM   4507  H   VAL B 137      -2.668  10.356   3.713  1.00 98.94           H  
ATOM   4508  CA  VAL B 137      -1.399  10.166   5.423  1.00 98.94           C  
ATOM   4509  HA  VAL B 137      -0.432  10.599   5.679  1.00 98.94           H  
ATOM   4510  C   VAL B 137      -1.183   8.677   5.160  1.00 98.94           C  
ATOM   4511  CB  VAL B 137      -2.332  10.377   6.635  1.00 98.94           C  
ATOM   4512  HB  VAL B 137      -3.274   9.855   6.468  1.00 98.94           H  
ATOM   4513  O   VAL B 137      -2.133   7.921   4.998  1.00 98.94           O  
ATOM   4514  CG1 VAL B 137      -1.680   9.821   7.907  1.00 98.94           C  
ATOM   4515 HG11 VAL B 137      -2.348   9.969   8.755  1.00 98.94           H  
ATOM   4516 HG12 VAL B 137      -1.502   8.751   7.809  1.00 98.94           H  
ATOM   4517 HG13 VAL B 137      -0.735  10.328   8.103  1.00 98.94           H  
ATOM   4518  CG2 VAL B 137      -2.648  11.860   6.879  1.00 98.94           C  
ATOM   4519 HG21 VAL B 137      -3.240  11.965   7.787  1.00 98.94           H  
ATOM   4520 HG22 VAL B 137      -3.227  12.260   6.046  1.00 98.94           H  
ATOM   4521 HG23 VAL B 137      -1.722  12.426   6.978  1.00 98.94           H  
ATOM   4522  N   PHE B 138       0.072   8.245   5.136  1.00 98.90           N  
ATOM   4523  H   PHE B 138       0.814   8.906   5.313  1.00 98.90           H  
ATOM   4524  CA  PHE B 138       0.464   6.866   4.855  1.00 98.90           C  
ATOM   4525  HA  PHE B 138      -0.418   6.250   4.683  1.00 98.90           H  
ATOM   4526  C   PHE B 138       1.210   6.315   6.066  1.00 98.90           C  
ATOM   4527  CB  PHE B 138       1.322   6.824   3.584  1.00 98.90           C  
ATOM   4528  HB2 PHE B 138       2.237   7.391   3.754  1.00 98.90           H  
ATOM   4529  HB3 PHE B 138       1.611   5.790   3.394  1.00 98.90           H  
ATOM   4530  O   PHE B 138       2.288   6.804   6.419  1.00 98.90           O  
ATOM   4531  CG  PHE B 138       0.630   7.374   2.350  1.00 98.90           C  
ATOM   4532  CD1 PHE B 138      -0.022   6.501   1.460  1.00 98.90           C  
ATOM   4533  HD1 PHE B 138      -0.024   5.437   1.644  1.00 98.90           H  
ATOM   4534  CD2 PHE B 138       0.634   8.760   2.095  1.00 98.90           C  
ATOM   4535  HD2 PHE B 138       1.139   9.430   2.774  1.00 98.90           H  
ATOM   4536  CE1 PHE B 138      -0.677   7.013   0.329  1.00 98.90           C  
ATOM   4537  HE1 PHE B 138      -1.167   6.343  -0.362  1.00 98.90           H  
ATOM   4538  CE2 PHE B 138      -0.031   9.272   0.967  1.00 98.90           C  
ATOM   4539  HE2 PHE B 138      -0.034  10.334   0.768  1.00 98.90           H  
ATOM   4540  CZ  PHE B 138      -0.700   8.397   0.096  1.00 98.90           C  
ATOM   4541  HZ  PHE B 138      -1.237   8.783  -0.758  1.00 98.90           H  
ATOM   4542  N   THR B 139       0.639   5.315   6.733  1.00 98.87           N  
ATOM   4543  H   THR B 139      -0.257   4.969   6.421  1.00 98.87           H  
ATOM   4544  CA  THR B 139       1.165   4.827   8.017  1.00 98.87           C  
ATOM   4545  HA  THR B 139       2.131   5.291   8.216  1.00 98.87           H  
ATOM   4546  C   THR B 139       1.399   3.323   7.979  1.00 98.87           C  
ATOM   4547  CB  THR B 139       0.235   5.220   9.178  1.00 98.87           C  
ATOM   4548  HB  THR B 139      -0.679   4.627   9.138  1.00 98.87           H  
ATOM   4549  O   THR B 139       0.487   2.554   7.694  1.00 98.87           O  
ATOM   4550  CG2 THR B 139       0.910   5.031  10.536  1.00 98.87           C  
ATOM   4551 HG21 THR B 139       1.805   5.649  10.605  1.00 98.87           H  
ATOM   4552 HG22 THR B 139       0.215   5.316  11.326  1.00 98.87           H  
ATOM   4553 HG23 THR B 139       1.188   3.987  10.679  1.00 98.87           H  
ATOM   4554  OG1 THR B 139      -0.100   6.591   9.087  1.00 98.87           O  
ATOM   4555  HG1 THR B 139       0.689   7.064   8.815  1.00 98.87           H  
ATOM   4556  N   GLY B 140       2.625   2.895   8.274  1.00 98.85           N  
ATOM   4557  H   GLY B 140       3.355   3.579   8.417  1.00 98.85           H  
ATOM   4558  CA  GLY B 140       2.961   1.492   8.478  1.00 98.85           C  
ATOM   4559  HA2 GLY B 140       4.033   1.356   8.332  1.00 98.85           H  
ATOM   4560  HA3 GLY B 140       2.434   0.879   7.746  1.00 98.85           H  
ATOM   4561  C   GLY B 140       2.607   1.039   9.893  1.00 98.85           C  
ATOM   4562  O   GLY B 140       3.238   1.494  10.848  1.00 98.85           O  
ATOM   4563  N   VAL B 141       1.641   0.134  10.028  1.00 98.20           N  
ATOM   4564  H   VAL B 141       1.208  -0.243   9.197  1.00 98.20           H  
ATOM   4565  CA  VAL B 141       1.251  -0.473  11.311  1.00 98.20           C  
ATOM   4566  HA  VAL B 141       1.981  -0.220  12.080  1.00 98.20           H  
ATOM   4567  C   VAL B 141       1.246  -1.982  11.127  1.00 98.20           C  
ATOM   4568  CB  VAL B 141      -0.129   0.010  11.799  1.00 98.20           C  
ATOM   4569  HB  VAL B 141      -0.880  -0.280  11.064  1.00 98.20           H  
ATOM   4570  O   VAL B 141       0.620  -2.485  10.202  1.00 98.20           O  
ATOM   4571  CG1 VAL B 141      -0.508  -0.611  13.151  1.00 98.20           C  
ATOM   4572 HG11 VAL B 141       0.244  -0.379  13.904  1.00 98.20           H  
ATOM   4573 HG12 VAL B 141      -0.605  -1.693  13.060  1.00 98.20           H  
ATOM   4574 HG13 VAL B 141      -1.471  -0.222  13.480  1.00 98.20           H  
ATOM   4575  CG2 VAL B 141      -0.166   1.533  11.971  1.00 98.20           C  
ATOM   4576 HG21 VAL B 141       0.588   1.837  12.697  1.00 98.20           H  
ATOM   4577 HG22 VAL B 141       0.025   2.024  11.017  1.00 98.20           H  
ATOM   4578 HG23 VAL B 141      -1.151   1.835  12.327  1.00 98.20           H  
ATOM   4579  N   GLY B 142       1.974  -2.685  11.993  1.00 93.08           N  
ATOM   4580  H   GLY B 142       2.410  -2.187  12.756  1.00 93.08           H  
ATOM   4581  CA  GLY B 142       1.971  -4.144  12.028  1.00 93.08           C  
ATOM   4582  HA2 GLY B 142       1.813  -4.547  11.027  1.00 93.08           H  
ATOM   4583  HA3 GLY B 142       2.931  -4.507  12.394  1.00 93.08           H  
ATOM   4584  C   GLY B 142       0.849  -4.653  12.926  1.00 93.08           C  
ATOM   4585  O   GLY B 142      -0.324  -4.633  12.568  1.00 93.08           O  
ATOM   4586  N   THR B 143       1.224  -5.089  14.127  1.00 87.17           N  
ATOM   4587  H   THR B 143       2.193  -5.002  14.398  1.00 87.17           H  
ATOM   4588  CA  THR B 143       0.267  -5.546  15.137  1.00 87.17           C  
ATOM   4589  HA  THR B 143      -0.511  -6.116  14.629  1.00 87.17           H  
ATOM   4590  C   THR B 143      -0.420  -4.380  15.854  1.00 87.17           C  
ATOM   4591  CB  THR B 143       0.945  -6.509  16.123  1.00 87.17           C  
ATOM   4592  HB  THR B 143       1.494  -7.253  15.546  1.00 87.17           H  
ATOM   4593  O   THR B 143       0.170  -3.314  16.045  1.00 87.17           O  
ATOM   4594  CG2 THR B 143       1.917  -5.848  17.102  1.00 87.17           C  
ATOM   4595 HG21 THR B 143       2.404  -6.614  17.705  1.00 87.17           H  
ATOM   4596 HG22 THR B 143       2.682  -5.296  16.555  1.00 87.17           H  
ATOM   4597 HG23 THR B 143       1.391  -5.160  17.764  1.00 87.17           H  
ATOM   4598  OG1 THR B 143      -0.030  -7.185  16.870  1.00 87.17           O  
ATOM   4599  HG1 THR B 143       0.093  -6.962  17.795  1.00 87.17           H  
ATOM   4600  N   VAL B 144      -1.653  -4.613  16.301  1.00 84.17           N  
ATOM   4601  H   VAL B 144      -2.063  -5.515  16.108  1.00 84.17           H  
ATOM   4602  CA  VAL B 144      -2.347  -3.783  17.291  1.00 84.17           C  
ATOM   4603  HA  VAL B 144      -1.650  -3.065  17.722  1.00 84.17           H  
ATOM   4604  C   VAL B 144      -2.825  -4.715  18.396  1.00 84.17           C  
ATOM   4605  CB  VAL B 144      -3.530  -2.997  16.691  1.00 84.17           C  
ATOM   4606  HB  VAL B 144      -4.280  -3.691  16.312  1.00 84.17           H  
ATOM   4607  O   VAL B 144      -3.765  -5.479  18.210  1.00 84.17           O  
ATOM   4608  CG1 VAL B 144      -4.158  -2.136  17.797  1.00 84.17           C  
ATOM   4609 HG11 VAL B 144      -4.755  -2.760  18.462  1.00 84.17           H  
ATOM   4610 HG12 VAL B 144      -3.379  -1.635  18.371  1.00 84.17           H  
ATOM   4611 HG13 VAL B 144      -4.803  -1.373  17.362  1.00 84.17           H  
ATOM   4612  CG2 VAL B 144      -3.111  -2.088  15.528  1.00 84.17           C  
ATOM   4613 HG21 VAL B 144      -3.995  -1.598  15.119  1.00 84.17           H  
ATOM   4614 HG22 VAL B 144      -2.642  -2.672  14.737  1.00 84.17           H  
ATOM   4615 HG23 VAL B 144      -2.419  -1.323  15.880  1.00 84.17           H  
ATOM   4616  N   ASP B 145      -2.144  -4.683  19.535  1.00 90.92           N  
ATOM   4617  H   ASP B 145      -1.342  -4.076  19.619  1.00 90.92           H  
ATOM   4618  CA  ASP B 145      -2.371  -5.591  20.663  1.00 90.92           C  
ATOM   4619  HA  ASP B 145      -3.196  -6.260  20.418  1.00 90.92           H  
ATOM   4620  C   ASP B 145      -2.802  -4.847  21.940  1.00 90.92           C  
ATOM   4621  CB  ASP B 145      -1.124  -6.469  20.851  1.00 90.92           C  
ATOM   4622  HB2 ASP B 145      -1.360  -7.253  21.570  1.00 90.92           H  
ATOM   4623  HB3 ASP B 145      -0.885  -6.953  19.905  1.00 90.92           H  
ATOM   4624  O   ASP B 145      -2.644  -5.347  23.056  1.00 90.92           O  
ATOM   4625  CG  ASP B 145       0.110  -5.701  21.338  1.00 90.92           C  
ATOM   4626  OD1 ASP B 145       0.188  -4.464  21.171  1.00 90.92           O  
ATOM   4627  OD2 ASP B 145       1.008  -6.359  21.907  1.00 90.92           O  
ATOM   4628  N   TYR B 146      -3.340  -3.634  21.775  1.00 95.69           N  
ATOM   4629  H   TYR B 146      -3.462  -3.304  20.829  1.00 95.69           H  
ATOM   4630  CA  TYR B 146      -3.852  -2.811  22.865  1.00 95.69           C  
ATOM   4631  HA  TYR B 146      -3.230  -2.994  23.741  1.00 95.69           H  
ATOM   4632  C   TYR B 146      -5.297  -3.164  23.235  1.00 95.69           C  
ATOM   4633  CB  TYR B 146      -3.741  -1.321  22.514  1.00 95.69           C  
ATOM   4634  HB2 TYR B 146      -4.385  -1.105  21.662  1.00 95.69           H  
ATOM   4635  HB3 TYR B 146      -2.716  -1.098  22.217  1.00 95.69           H  
ATOM   4636  O   TYR B 146      -6.133  -3.416  22.371  1.00 95.69           O  
ATOM   4637  CG  TYR B 146      -4.114  -0.421  23.679  1.00 95.69           C  
ATOM   4638  CD1 TYR B 146      -5.323   0.306  23.683  1.00 95.69           C  
ATOM   4639  HD1 TYR B 146      -6.003   0.240  22.846  1.00 95.69           H  
ATOM   4640  CD2 TYR B 146      -3.250  -0.344  24.785  1.00 95.69           C  
ATOM   4641  HD2 TYR B 146      -2.317  -0.888  24.772  1.00 95.69           H  
ATOM   4642  CE1 TYR B 146      -5.639   1.134  24.780  1.00 95.69           C  
ATOM   4643  HE1 TYR B 146      -6.552   1.710  24.793  1.00 95.69           H  
ATOM   4644  CE2 TYR B 146      -3.575   0.455  25.892  1.00 95.69           C  
ATOM   4645  HE2 TYR B 146      -2.897   0.508  26.731  1.00 95.69           H  
ATOM   4646  OH  TYR B 146      -5.025   2.009  26.944  1.00 95.69           O  
ATOM   4647  HH  TYR B 146      -4.455   1.806  27.689  1.00 95.69           H  
ATOM   4648  CZ  TYR B 146      -4.762   1.209  25.882  1.00 95.69           C  
ATOM   4649  N   GLY B 147      -5.601  -3.074  24.530  1.00 91.02           N  
ATOM   4650  H   GLY B 147      -4.852  -2.847  25.168  1.00 91.02           H  
ATOM   4651  CA  GLY B 147      -6.954  -3.177  25.064  1.00 91.02           C  
ATOM   4652  HA2 GLY B 147      -6.963  -2.676  26.032  1.00 91.02           H  
ATOM   4653  HA3 GLY B 147      -7.641  -2.642  24.407  1.00 91.02           H  
ATOM   4654  C   GLY B 147      -7.487  -4.612  25.229  1.00 91.02           C  
ATOM   4655  O   GLY B 147      -6.957  -5.577  24.665  1.00 91.02           O  
ATOM   4656  N   PRO B 148      -8.540  -4.780  26.048  1.00 90.58           N  
ATOM   4657  CA  PRO B 148      -9.348  -5.997  26.061  1.00 90.58           C  
ATOM   4658  HA  PRO B 148      -8.714  -6.880  26.138  1.00 90.58           H  
ATOM   4659  C   PRO B 148     -10.199  -6.092  24.784  1.00 90.58           C  
ATOM   4660  CB  PRO B 148     -10.202  -5.883  27.325  1.00 90.58           C  
ATOM   4661  HB2 PRO B 148     -11.151  -6.414  27.241  1.00 90.58           H  
ATOM   4662  HB3 PRO B 148      -9.638  -6.248  28.183  1.00 90.58           H  
ATOM   4663  O   PRO B 148     -10.434  -5.082  24.115  1.00 90.58           O  
ATOM   4664  CG  PRO B 148     -10.418  -4.377  27.457  1.00 90.58           C  
ATOM   4665  HG2 PRO B 148     -11.240  -4.071  26.809  1.00 90.58           H  
ATOM   4666  HG3 PRO B 148     -10.608  -4.085  28.490  1.00 90.58           H  
ATOM   4667  CD  PRO B 148      -9.123  -3.771  26.926  1.00 90.58           C  
ATOM   4668  HD2 PRO B 148      -8.443  -3.575  27.755  1.00 90.58           H  
ATOM   4669  HD3 PRO B 148      -9.342  -2.851  26.385  1.00 90.58           H  
ATOM   4670  N   ARG B 149     -10.707  -7.288  24.451  1.00 90.73           N  
ATOM   4671  H   ARG B 149     -10.562  -8.085  25.055  1.00 90.73           H  
ATOM   4672  CA  ARG B 149     -11.751  -7.395  23.419  1.00 90.73           C  
ATOM   4673  HA  ARG B 149     -11.375  -6.924  22.511  1.00 90.73           H  
ATOM   4674  C   ARG B 149     -13.009  -6.629  23.871  1.00 90.73           C  
ATOM   4675  CB  ARG B 149     -12.099  -8.862  23.117  1.00 90.73           C  
ATOM   4676  HB2 ARG B 149     -12.461  -9.343  24.027  1.00 90.73           H  
ATOM   4677  HB3 ARG B 149     -12.914  -8.887  22.394  1.00 90.73           H  
ATOM   4678  O   ARG B 149     -13.224  -6.490  25.075  1.00 90.73           O  
ATOM   4679  CG  ARG B 149     -10.932  -9.682  22.551  1.00 90.73           C  
ATOM   4680  HG2 ARG B 149     -10.587  -9.233  21.619  1.00 90.73           H  
ATOM   4681  HG3 ARG B 149     -10.107  -9.702  23.263  1.00 90.73           H  
ATOM   4682  CD  ARG B 149     -11.412 -11.116  22.282  1.00 90.73           C  
ATOM   4683  HD2 ARG B 149     -11.848 -11.522  23.194  1.00 90.73           H  
ATOM   4684  HD3 ARG B 149     -12.198 -11.085  21.528  1.00 90.73           H  
ATOM   4685  NE  ARG B 149     -10.324 -11.995  21.805  1.00 90.73           N  
ATOM   4686  HE  ARG B 149     -10.197 -12.071  20.806  1.00 90.73           H  
ATOM   4687  NH1 ARG B 149      -9.591 -12.723  23.869  1.00 90.73           N  
ATOM   4688 HH11 ARG B 149      -8.948 -13.267  24.427  1.00 90.73           H  
ATOM   4689 HH12 ARG B 149     -10.179 -12.055  24.346  1.00 90.73           H  
ATOM   4690  NH2 ARG B 149      -8.643 -13.524  22.028  1.00 90.73           N  
ATOM   4691 HH21 ARG B 149      -8.019 -14.016  22.652  1.00 90.73           H  
ATOM   4692 HH22 ARG B 149      -8.569 -13.666  21.031  1.00 90.73           H  
ATOM   4693  CZ  ARG B 149      -9.537 -12.740  22.563  1.00 90.73           C  
ATOM   4694  N   PRO B 150     -13.874  -6.168  22.950  1.00 88.85           N  
ATOM   4695  CA  PRO B 150     -15.116  -5.479  23.311  1.00 88.85           C  
ATOM   4696  HA  PRO B 150     -14.873  -4.494  23.711  1.00 88.85           H  
ATOM   4697  C   PRO B 150     -15.985  -6.227  24.327  1.00 88.85           C  
ATOM   4698  CB  PRO B 150     -15.869  -5.324  21.994  1.00 88.85           C  
ATOM   4699  HB2 PRO B 150     -16.447  -6.223  21.780  1.00 88.85           H  
ATOM   4700  HB3 PRO B 150     -16.527  -4.456  22.029  1.00 88.85           H  
ATOM   4701  O   PRO B 150     -16.576  -5.607  25.202  1.00 88.85           O  
ATOM   4702  CG  PRO B 150     -14.743  -5.200  20.968  1.00 88.85           C  
ATOM   4703  HG2 PRO B 150     -14.333  -4.190  20.991  1.00 88.85           H  
ATOM   4704  HG3 PRO B 150     -15.075  -5.461  19.963  1.00 88.85           H  
ATOM   4705  CD  PRO B 150     -13.711  -6.190  21.502  1.00 88.85           C  
ATOM   4706  HD2 PRO B 150     -12.711  -5.878  21.201  1.00 88.85           H  
ATOM   4707  HD3 PRO B 150     -13.931  -7.189  21.125  1.00 88.85           H  
ATOM   4708  N   ASP B 151     -16.020  -7.556  24.237  1.00 87.20           N  
ATOM   4709  H   ASP B 151     -15.572  -7.993  23.445  1.00 87.20           H  
ATOM   4710  CA  ASP B 151     -16.821  -8.449  25.088  1.00 87.20           C  
ATOM   4711  HA  ASP B 151     -17.853  -8.100  25.106  1.00 87.20           H  
ATOM   4712  C   ASP B 151     -16.345  -8.512  26.550  1.00 87.20           C  
ATOM   4713  CB  ASP B 151     -16.798  -9.845  24.446  1.00 87.20           C  
ATOM   4714  HB2 ASP B 151     -17.533 -10.482  24.938  1.00 87.20           H  
ATOM   4715  HB3 ASP B 151     -15.812 -10.288  24.587  1.00 87.20           H  
ATOM   4716  O   ASP B 151     -17.082  -8.944  27.432  1.00 87.20           O  
ATOM   4717  CG  ASP B 151     -17.101  -9.767  22.948  1.00 87.20           C  
ATOM   4718  OD1 ASP B 151     -18.299  -9.731  22.586  1.00 87.20           O  
ATOM   4719  OD2 ASP B 151     -16.130  -9.632  22.168  1.00 87.20           O  
ATOM   4720  N   GLU B 152     -15.113  -8.074  26.808  1.00 89.71           N  
ATOM   4721  H   GLU B 152     -14.584  -7.710  26.028  1.00 89.71           H  
ATOM   4722  CA  GLU B 152     -14.444  -8.077  28.116  1.00 89.71           C  
ATOM   4723  HA  GLU B 152     -15.167  -8.375  28.875  1.00 89.71           H  
ATOM   4724  C   GLU B 152     -13.992  -6.663  28.535  1.00 89.71           C  
ATOM   4725  CB  GLU B 152     -13.306  -9.131  28.136  1.00 89.71           C  
ATOM   4726  HB2 GLU B 152     -12.606  -8.894  28.936  1.00 89.71           H  
ATOM   4727  HB3 GLU B 152     -13.753 -10.098  28.364  1.00 89.71           H  
ATOM   4728  O   GLU B 152     -13.354  -6.478  29.575  1.00 89.71           O  
ATOM   4729  CG  GLU B 152     -12.539  -9.274  26.805  1.00 89.71           C  
ATOM   4730  HG2 GLU B 152     -13.231  -9.641  26.047  1.00 89.71           H  
ATOM   4731  HG3 GLU B 152     -12.189  -8.284  26.511  1.00 89.71           H  
ATOM   4732  CD  GLU B 152     -11.325 -10.217  26.822  1.00 89.71           C  
ATOM   4733  OE1 GLU B 152     -10.599 -10.250  25.789  1.00 89.71           O  
ATOM   4734  OE2 GLU B 152     -11.075 -10.870  27.854  1.00 89.71           O  
ATOM   4735  N   ALA B 153     -14.333  -5.643  27.742  1.00 90.60           N  
ATOM   4736  H   ALA B 153     -14.916  -5.836  26.940  1.00 90.60           H  
ATOM   4737  CA  ALA B 153     -14.003  -4.259  28.030  1.00 90.60           C  
ATOM   4738  HA  ALA B 153     -12.964  -4.243  28.360  1.00 90.60           H  
ATOM   4739  C   ALA B 153     -14.889  -3.683  29.148  1.00 90.60           C  
ATOM   4740  CB  ALA B 153     -14.107  -3.434  26.744  1.00 90.60           C  
ATOM   4741  HB1 ALA B 153     -13.795  -2.408  26.938  1.00 90.60           H  
ATOM   4742  HB2 ALA B 153     -15.140  -3.433  26.394  1.00 90.60           H  
ATOM   4743  HB3 ALA B 153     -13.472  -3.867  25.971  1.00 90.60           H  
ATOM   4744  O   ALA B 153     -16.063  -4.035  29.255  1.00 90.60           O  
ATOM   4745  N   PRO B 154     -14.376  -2.744  29.964  1.00 91.69           N  
ATOM   4746  CA  PRO B 154     -15.217  -2.000  30.890  1.00 91.69           C  
ATOM   4747  HA  PRO B 154     -15.674  -2.702  31.587  1.00 91.69           H  
ATOM   4748  C   PRO B 154     -16.307  -1.222  30.144  1.00 91.69           C  
ATOM   4749  CB  PRO B 154     -14.276  -1.054  31.651  1.00 91.69           C  
ATOM   4750  HB2 PRO B 154     -14.299  -0.057  31.211  1.00 91.69           H  
ATOM   4751  HB3 PRO B 154     -14.535  -0.999  32.708  1.00 91.69           H  
ATOM   4752  O   PRO B 154     -16.008  -0.471  29.212  1.00 91.69           O  
ATOM   4753  CG  PRO B 154     -12.886  -1.657  31.445  1.00 91.69           C  
ATOM   4754  HG2 PRO B 154     -12.108  -0.894  31.451  1.00 91.69           H  
ATOM   4755  HG3 PRO B 154     -12.697  -2.402  32.218  1.00 91.69           H  
ATOM   4756  CD  PRO B 154     -12.983  -2.352  30.090  1.00 91.69           C  
ATOM   4757  HD2 PRO B 154     -12.320  -3.217  30.079  1.00 91.69           H  
ATOM   4758  HD3 PRO B 154     -12.723  -1.661  29.289  1.00 91.69           H  
ATOM   4759  N   ASP B 155     -17.548  -1.298  30.628  1.00 89.62           N  
ATOM   4760  H   ASP B 155     -17.779  -2.109  31.184  1.00 89.62           H  
ATOM   4761  CA  ASP B 155     -18.699  -0.543  30.098  1.00 89.62           C  
ATOM   4762  HA  ASP B 155     -18.969  -0.937  29.119  1.00 89.62           H  
ATOM   4763  C   ASP B 155     -18.414   0.966  29.968  1.00 89.62           C  
ATOM   4764  CB  ASP B 155     -19.907  -0.725  31.036  1.00 89.62           C  
ATOM   4765  HB2 ASP B 155     -20.738  -0.141  30.641  1.00 89.62           H  
ATOM   4766  HB3 ASP B 155     -19.652  -0.316  32.014  1.00 89.62           H  
ATOM   4767  O   ASP B 155     -18.943   1.666  29.105  1.00 89.62           O  
ATOM   4768  CG  ASP B 155     -20.391  -2.169  31.223  1.00 89.62           C  
ATOM   4769  OD1 ASP B 155     -19.877  -3.068  30.531  1.00 89.62           O  
ATOM   4770  OD2 ASP B 155     -21.265  -2.352  32.101  1.00 89.62           O  
ATOM   4771  N   GLU B 156     -17.532   1.484  30.825  1.00 90.74           N  
ATOM   4772  H   GLU B 156     -17.130   0.851  31.502  1.00 90.74           H  
ATOM   4773  CA  GLU B 156     -17.115   2.882  30.841  1.00 90.74           C  
ATOM   4774  HA  GLU B 156     -18.009   3.506  30.835  1.00 90.74           H  
ATOM   4775  C   GLU B 156     -16.285   3.298  29.624  1.00 90.74           C  
ATOM   4776  CB  GLU B 156     -16.335   3.162  32.130  1.00 90.74           C  
ATOM   4777  HB2 GLU B 156     -15.812   4.116  32.052  1.00 90.74           H  
ATOM   4778  HB3 GLU B 156     -15.598   2.371  32.265  1.00 90.74           H  
ATOM   4779  O   GLU B 156     -16.216   4.495  29.360  1.00 90.74           O  
ATOM   4780  CG  GLU B 156     -17.297   3.236  33.327  1.00 90.74           C  
ATOM   4781  HG2 GLU B 156     -18.009   2.412  33.271  1.00 90.74           H  
ATOM   4782  HG3 GLU B 156     -17.864   4.164  33.254  1.00 90.74           H  
ATOM   4783  CD  GLU B 156     -16.600   3.154  34.690  1.00 90.74           C  
ATOM   4784  OE1 GLU B 156     -17.191   3.681  35.662  1.00 90.74           O  
ATOM   4785  OE2 GLU B 156     -15.502   2.562  34.769  1.00 90.74           O  
ATOM   4786  N   VAL B 157     -15.686   2.381  28.863  1.00 93.02           N  
ATOM   4787  H   VAL B 157     -15.790   1.410  29.120  1.00 93.02           H  
ATOM   4788  CA  VAL B 157     -14.950   2.690  27.618  1.00 93.02           C  
ATOM   4789  HA  VAL B 157     -14.990   3.764  27.438  1.00 93.02           H  
ATOM   4790  C   VAL B 157     -15.579   2.063  26.372  1.00 93.02           C  
ATOM   4791  CB  VAL B 157     -13.459   2.329  27.721  1.00 93.02           C  
ATOM   4792  HB  VAL B 157     -12.988   2.588  26.773  1.00 93.02           H  
ATOM   4793  O   VAL B 157     -15.192   2.418  25.257  1.00 93.02           O  
ATOM   4794  CG1 VAL B 157     -12.762   3.147  28.816  1.00 93.02           C  
ATOM   4795 HG11 VAL B 157     -12.910   4.211  28.629  1.00 93.02           H  
ATOM   4796 HG12 VAL B 157     -11.693   2.935  28.795  1.00 93.02           H  
ATOM   4797 HG13 VAL B 157     -13.160   2.888  29.798  1.00 93.02           H  
ATOM   4798  CG2 VAL B 157     -13.211   0.839  27.966  1.00 93.02           C  
ATOM   4799 HG21 VAL B 157     -13.701   0.242  27.197  1.00 93.02           H  
ATOM   4800 HG22 VAL B 157     -12.140   0.635  27.929  1.00 93.02           H  
ATOM   4801 HG23 VAL B 157     -13.595   0.548  28.943  1.00 93.02           H  
ATOM   4802  N   LEU B 158     -16.580   1.195  26.551  1.00 88.88           N  
ATOM   4803  H   LEU B 158     -16.816   0.918  27.494  1.00 88.88           H  
ATOM   4804  CA  LEU B 158     -17.391   0.640  25.468  1.00 88.88           C  
ATOM   4805  HA  LEU B 158     -16.731   0.045  24.836  1.00 88.88           H  
ATOM   4806  C   LEU B 158     -17.957   1.754  24.574  1.00 88.88           C  
ATOM   4807  CB  LEU B 158     -18.484  -0.285  26.054  1.00 88.88           C  
ATOM   4808  HB2 LEU B 158     -18.542  -0.125  27.131  1.00 88.88           H  
ATOM   4809  HB3 LEU B 158     -19.460  -0.016  25.651  1.00 88.88           H  
ATOM   4810  O   LEU B 158     -18.345   2.840  25.028  1.00 88.88           O  
ATOM   4811  CG  LEU B 158     -18.209  -1.780  25.777  1.00 88.88           C  
ATOM   4812  HG  LEU B 158     -17.155  -1.920  25.537  1.00 88.88           H  
ATOM   4813  CD1 LEU B 158     -18.523  -2.658  26.985  1.00 88.88           C  
ATOM   4814 HD11 LEU B 158     -19.552  -2.520  27.317  1.00 88.88           H  
ATOM   4815 HD12 LEU B 158     -17.841  -2.420  27.802  1.00 88.88           H  
ATOM   4816 HD13 LEU B 158     -18.366  -3.706  26.729  1.00 88.88           H  
ATOM   4817  CD2 LEU B 158     -19.048  -2.301  24.615  1.00 88.88           C  
ATOM   4818 HD21 LEU B 158     -19.158  -1.533  23.849  1.00 88.88           H  
ATOM   4819 HD22 LEU B 158     -20.028  -2.618  24.974  1.00 88.88           H  
ATOM   4820 HD23 LEU B 158     -18.534  -3.158  24.181  1.00 88.88           H  
ATOM   4821  N   GLY B 159     -17.938   1.492  23.272  1.00 88.21           N  
ATOM   4822  H   GLY B 159     -17.675   0.562  22.977  1.00 88.21           H  
ATOM   4823  CA  GLY B 159     -18.186   2.460  22.213  1.00 88.21           C  
ATOM   4824  HA2 GLY B 159     -18.614   1.913  21.373  1.00 88.21           H  
ATOM   4825  HA3 GLY B 159     -18.909   3.201  22.553  1.00 88.21           H  
ATOM   4826  C   GLY B 159     -16.941   3.198  21.702  1.00 88.21           C  
ATOM   4827  O   GLY B 159     -17.043   3.849  20.665  1.00 88.21           O  
ATOM   4828  N   TYR B 160     -15.786   3.100  22.372  1.00 91.59           N  
ATOM   4829  H   TYR B 160     -15.779   2.594  23.246  1.00 91.59           H  
ATOM   4830  CA  TYR B 160     -14.509   3.640  21.877  1.00 91.59           C  
ATOM   4831  HA  TYR B 160     -14.677   4.112  20.908  1.00 91.59           H  
ATOM   4832  C   TYR B 160     -13.436   2.574  21.620  1.00 91.59           C  
ATOM   4833  CB  TYR B 160     -13.970   4.716  22.834  1.00 91.59           C  
ATOM   4834  HB2 TYR B 160     -13.877   4.287  23.831  1.00 91.59           H  
ATOM   4835  HB3 TYR B 160     -12.969   4.998  22.509  1.00 91.59           H  
ATOM   4836  O   TYR B 160     -12.416   2.906  21.015  1.00 91.59           O  
ATOM   4837  CG  TYR B 160     -14.781   5.996  22.896  1.00 91.59           C  
ATOM   4838  CD1 TYR B 160     -14.994   6.746  21.723  1.00 91.59           C  
ATOM   4839  HD1 TYR B 160     -14.614   6.390  20.777  1.00 91.59           H  
ATOM   4840  CD2 TYR B 160     -15.249   6.480  24.132  1.00 91.59           C  
ATOM   4841  HD2 TYR B 160     -15.031   5.922  25.030  1.00 91.59           H  
ATOM   4842  CE1 TYR B 160     -15.722   7.948  21.769  1.00 91.59           C  
ATOM   4843  HE1 TYR B 160     -15.898   8.514  20.867  1.00 91.59           H  
ATOM   4844  CE2 TYR B 160     -15.928   7.714  24.186  1.00 91.59           C  
ATOM   4845  HE2 TYR B 160     -16.179   8.160  25.137  1.00 91.59           H  
ATOM   4846  OH  TYR B 160     -16.912   9.587  23.053  1.00 91.59           O  
ATOM   4847  HH  TYR B 160     -17.094   9.882  23.948  1.00 91.59           H  
ATOM   4848  CZ  TYR B 160     -16.204   8.427  23.000  1.00 91.59           C  
ATOM   4849  N   VAL B 161     -13.649   1.317  22.025  1.00 94.13           N  
ATOM   4850  H   VAL B 161     -14.583   1.060  22.311  1.00 94.13           H  
ATOM   4851  CA  VAL B 161     -12.665   0.227  21.898  1.00 94.13           C  
ATOM   4852  HA  VAL B 161     -11.730   0.536  22.367  1.00 94.13           H  
ATOM   4853  C   VAL B 161     -12.367  -0.043  20.426  1.00 94.13           C  
ATOM   4854  CB  VAL B 161     -13.156  -1.060  22.601  1.00 94.13           C  
ATOM   4855  HB  VAL B 161     -14.085  -1.398  22.141  1.00 94.13           H  
ATOM   4856  O   VAL B 161     -11.204  -0.060  20.026  1.00 94.13           O  
ATOM   4857  CG1 VAL B 161     -12.142  -2.205  22.485  1.00 94.13           C  
ATOM   4858 HG11 VAL B 161     -11.180  -1.903  22.900  1.00 94.13           H  
ATOM   4859 HG12 VAL B 161     -12.500  -3.078  23.032  1.00 94.13           H  
ATOM   4860 HG13 VAL B 161     -12.005  -2.495  21.443  1.00 94.13           H  
ATOM   4861  CG2 VAL B 161     -13.422  -0.809  24.091  1.00 94.13           C  
ATOM   4862 HG21 VAL B 161     -14.199  -0.056  24.218  1.00 94.13           H  
ATOM   4863 HG22 VAL B 161     -13.774  -1.733  24.552  1.00 94.13           H  
ATOM   4864 HG23 VAL B 161     -12.509  -0.480  24.588  1.00 94.13           H  
ATOM   4865  N   GLY B 162     -13.407  -0.154  19.593  1.00 93.43           N  
ATOM   4866  H   GLY B 162     -14.332  -0.126  19.999  1.00 93.43           H  
ATOM   4867  CA  GLY B 162     -13.250  -0.415  18.159  1.00 93.43           C  
ATOM   4868  HA2 GLY B 162     -12.701  -1.346  18.023  1.00 93.43           H  
ATOM   4869  HA3 GLY B 162     -14.235  -0.523  17.706  1.00 93.43           H  
ATOM   4870  C   GLY B 162     -12.493   0.702  17.431  1.00 93.43           C  
ATOM   4871  O   GLY B 162     -11.478   0.459  16.782  1.00 93.43           O  
ATOM   4872  N   THR B 163     -12.921   1.960  17.582  1.00 93.09           N  
ATOM   4873  H   THR B 163     -13.727   2.136  18.165  1.00 93.09           H  
ATOM   4874  CA  THR B 163     -12.218   3.115  16.983  1.00 93.09           C  
ATOM   4875  HA  THR B 163     -12.076   2.928  15.918  1.00 93.09           H  
ATOM   4876  C   THR B 163     -10.827   3.343  17.579  1.00 93.09           C  
ATOM   4877  CB  THR B 163     -13.028   4.408  17.148  1.00 93.09           C  
ATOM   4878  HB  THR B 163     -12.395   5.261  16.901  1.00 93.09           H  
ATOM   4879  O   THR B 163      -9.947   3.892  16.917  1.00 93.09           O  
ATOM   4880  CG2 THR B 163     -14.247   4.432  16.226  1.00 93.09           C  
ATOM   4881 HG21 THR B 163     -13.927   4.353  15.187  1.00 93.09           H  
ATOM   4882 HG22 THR B 163     -14.781   5.372  16.362  1.00 93.09           H  
ATOM   4883 HG23 THR B 163     -14.917   3.606  16.465  1.00 93.09           H  
ATOM   4884  OG1 THR B 163     -13.500   4.549  18.472  1.00 93.09           O  
ATOM   4885  HG1 THR B 163     -12.805   4.337  19.099  1.00 93.09           H  
ATOM   4886  N   GLY B 164     -10.621   2.941  18.833  1.00 96.59           N  
ATOM   4887  H   GLY B 164     -11.373   2.501  19.343  1.00 96.59           H  
ATOM   4888  CA  GLY B 164      -9.353   3.066  19.537  1.00 96.59           C  
ATOM   4889  HA2 GLY B 164      -9.536   2.900  20.599  1.00 96.59           H  
ATOM   4890  HA3 GLY B 164      -8.952   4.070  19.403  1.00 96.59           H  
ATOM   4891  C   GLY B 164      -8.296   2.060  19.086  1.00 96.59           C  
ATOM   4892  O   GLY B 164      -7.116   2.342  19.251  1.00 96.59           O  
ATOM   4893  N   THR B 165      -8.694   0.938  18.478  1.00 96.56           N  
ATOM   4894  H   THR B 165      -9.686   0.751  18.432  1.00 96.56           H  
ATOM   4895  CA  THR B 165      -7.792  -0.172  18.109  1.00 96.56           C  
ATOM   4896  HA  THR B 165      -6.762   0.105  18.334  1.00 96.56           H  
ATOM   4897  C   THR B 165      -7.806  -0.526  16.618  1.00 96.56           C  
ATOM   4898  CB  THR B 165      -8.109  -1.424  18.938  1.00 96.56           C  
ATOM   4899  HB  THR B 165      -7.493  -2.252  18.586  1.00 96.56           H  
ATOM   4900  O   THR B 165      -6.944  -1.264  16.152  1.00 96.56           O  
ATOM   4901  CG2 THR B 165      -7.832  -1.213  20.427  1.00 96.56           C  
ATOM   4902 HG21 THR B 165      -6.779  -0.971  20.572  1.00 96.56           H  
ATOM   4903 HG22 THR B 165      -8.052  -2.135  20.965  1.00 96.56           H  
ATOM   4904 HG23 THR B 165      -8.448  -0.410  20.831  1.00 96.56           H  
ATOM   4905  OG1 THR B 165      -9.469  -1.764  18.790  1.00 96.56           O  
ATOM   4906  HG1 THR B 165      -9.980  -1.206  19.381  1.00 96.56           H  
ATOM   4907  N   ALA B 166      -8.724   0.027  15.821  1.00 96.46           N  
ATOM   4908  H   ALA B 166      -9.500   0.521  16.238  1.00 96.46           H  
ATOM   4909  CA  ALA B 166      -8.707  -0.163  14.372  1.00 96.46           C  
ATOM   4910  HA  ALA B 166      -8.707  -1.235  14.174  1.00 96.46           H  
ATOM   4911  C   ALA B 166      -7.436   0.436  13.735  1.00 96.46           C  
ATOM   4912  CB  ALA B 166      -9.991   0.424  13.778  1.00 96.46           C  
ATOM   4913  HB1 ALA B 166     -10.070   1.479  14.041  1.00 96.46           H  
ATOM   4914  HB2 ALA B 166      -9.981   0.315  12.694  1.00 96.46           H  
ATOM   4915  HB3 ALA B 166     -10.853  -0.109  14.180  1.00 96.46           H  
ATOM   4916  O   ALA B 166      -7.138   1.623  13.904  1.00 96.46           O  
ATOM   4917  N   SER B 167      -6.714  -0.370  12.951  1.00 97.22           N  
ATOM   4918  H   SER B 167      -7.025  -1.322  12.824  1.00 97.22           H  
ATOM   4919  CA  SER B 167      -5.450   0.027  12.312  1.00 97.22           C  
ATOM   4920  HA  SER B 167      -4.760   0.364  13.086  1.00 97.22           H  
ATOM   4921  C   SER B 167      -5.653   1.182  11.323  1.00 97.22           C  
ATOM   4922  CB  SER B 167      -4.834  -1.202  11.634  1.00 97.22           C  
ATOM   4923  HB2 SER B 167      -5.414  -1.477  10.753  1.00 97.22           H  
ATOM   4924  HB3 SER B 167      -4.841  -2.035  12.336  1.00 97.22           H  
ATOM   4925  O   SER B 167      -4.892   2.153  11.312  1.00 97.22           O  
ATOM   4926  OG  SER B 167      -3.501  -0.945  11.262  1.00 97.22           O  
ATOM   4927  HG  SER B 167      -3.066  -1.784  11.093  1.00 97.22           H  
ATOM   4928  N   SER B 168      -6.759   1.173  10.572  1.00 96.80           N  
ATOM   4929  H   SER B 168      -7.284   0.311  10.541  1.00 96.80           H  
ATOM   4930  CA  SER B 168      -7.192   2.276   9.694  1.00 96.80           C  
ATOM   4931  HA  SER B 168      -6.455   2.397   8.900  1.00 96.80           H  
ATOM   4932  C   SER B 168      -7.344   3.629  10.393  1.00 96.80           C  
ATOM   4933  CB  SER B 168      -8.538   1.946   9.046  1.00 96.80           C  
ATOM   4934  HB2 SER B 168      -8.920   2.830   8.534  1.00 96.80           H  
ATOM   4935  HB3 SER B 168      -8.391   1.168   8.297  1.00 96.80           H  
ATOM   4936  O   SER B 168      -7.244   4.675   9.747  1.00 96.80           O  
ATOM   4937  OG  SER B 168      -9.497   1.498   9.981  1.00 96.80           O
[truncated: 1,800,559 more chars]
