# Supplementary material for: Module-Based Polyketide Synthase Engineering for de Novo Polyketide Biosynthesis
Source: ACS Synth Biol. 2023 Oct 23;12(11):3148–55. doi: 10.1021/acssynbio.3c00282 (PMC10661043; doi:10.1021/acssynbio.3c00282)
Supplement: Supplementary file 2 — sb3c00282_si_002.zip [file sb3c00282_si_002.zip › Final_PKS_Structures/menzella_pdbs/eryM6_ACP_rifM5_KSAT_dimer.pdb]

ATOM      1  N   LEU A   1     -11.007  -0.134  42.301  1.00 25.01           N  
ATOM      2  H   LEU A   1     -10.506   0.515  42.891  1.00 25.01           H  
ATOM      3  H2  LEU A   1     -11.796   0.345  41.891  1.00 25.01           H  
ATOM      4  H3  LEU A   1     -10.395  -0.436  41.557  1.00 25.01           H  
ATOM      5  CA  LEU A   1     -11.476  -1.299  43.095  1.00 25.01           C  
ATOM      6  HA  LEU A   1     -12.126  -0.932  43.889  1.00 25.01           H  
ATOM      7  C   LEU A   1     -10.321  -1.987  43.821  1.00 25.01           C  
ATOM      8  CB  LEU A   1     -12.308  -2.278  42.247  1.00 25.01           C  
ATOM      9  HB2 LEU A   1     -12.436  -3.210  42.797  1.00 25.01           H  
ATOM     10  HB3 LEU A   1     -11.762  -2.505  41.330  1.00 25.01           H  
ATOM     11  O   LEU A   1     -10.422  -2.159  45.026  1.00 25.01           O  
ATOM     12  CG  LEU A   1     -13.703  -1.717  41.898  1.00 25.01           C  
ATOM     13  HG  LEU A   1     -13.585  -0.713  41.492  1.00 25.01           H  
ATOM     14  CD1 LEU A   1     -14.374  -2.580  40.835  1.00 25.01           C  
ATOM     15 HD11 LEU A   1     -14.519  -3.595  41.205  1.00 25.01           H  
ATOM     16 HD12 LEU A   1     -15.347  -2.163  40.574  1.00 25.01           H  
ATOM     17 HD13 LEU A   1     -13.765  -2.619  39.932  1.00 25.01           H  
ATOM     18  CD2 LEU A   1     -14.614  -1.645  43.126  1.00 25.01           C  
ATOM     19 HD21 LEU A   1     -15.593  -1.267  42.830  1.00 25.01           H  
ATOM     20 HD22 LEU A   1     -14.209  -0.978  43.886  1.00 25.01           H  
ATOM     21 HD23 LEU A   1     -14.748  -2.639  43.552  1.00 25.01           H  
ATOM     22  N   THR A   2      -9.203  -2.282  43.149  1.00 28.39           N  
ATOM     23  H   THR A   2      -9.154  -2.168  42.146  1.00 28.39           H  
ATOM     24  CA  THR A   2      -7.971  -2.855  43.743  1.00 28.39           C  
ATOM     25  HA  THR A   2      -8.160  -3.890  44.028  1.00 28.39           H  
ATOM     26  C   THR A   2      -7.473  -2.131  45.002  1.00 28.39           C  
ATOM     27  CB  THR A   2      -6.849  -2.850  42.690  1.00 28.39           C  
ATOM     28  HB  THR A   2      -5.888  -3.047  43.164  1.00 28.39           H  
ATOM     29  O   THR A   2      -7.137  -2.778  45.993  1.00 28.39           O  
ATOM     30  CG2 THR A   2      -7.099  -3.898  41.611  1.00 28.39           C  
ATOM     31 HG21 THR A   2      -6.296  -3.858  40.876  1.00 28.39           H  
ATOM     32 HG22 THR A   2      -8.046  -3.728  41.098  1.00 28.39           H  
ATOM     33 HG23 THR A   2      -7.099  -4.896  42.051  1.00 28.39           H  
ATOM     34  OG1 THR A   2      -6.824  -1.592  42.043  1.00 28.39           O  
ATOM     35  HG1 THR A   2      -6.185  -1.682  41.332  1.00 28.39           H  
ATOM     36  N   ALA A   3      -7.515  -0.795  45.027  1.00 33.16           N  
ATOM     37  H   ALA A   3      -7.635  -0.322  44.142  1.00 33.16           H  
ATOM     38  CA  ALA A   3      -7.124  -0.001  46.197  1.00 33.16           C  
ATOM     39  HA  ALA A   3      -6.070  -0.191  46.398  1.00 33.16           H  
ATOM     40  C   ALA A   3      -7.896  -0.342  47.496  1.00 33.16           C  
ATOM     41  CB  ALA A   3      -7.280   1.483  45.840  1.00 33.16           C  
ATOM     42  HB1 ALA A   3      -8.325   1.717  45.637  1.00 33.16           H  
ATOM     43  HB2 ALA A   3      -6.675   1.721  44.965  1.00 33.16           H  
ATOM     44  HB3 ALA A   3      -6.937   2.094  46.675  1.00 33.16           H  
ATOM     45  O   ALA A   3      -7.318  -0.269  48.579  1.00 33.16           O  
ATOM     46  N   LEU A   4      -9.170  -0.758  47.414  1.00 32.20           N  
ATOM     47  H   LEU A   4      -9.565  -0.924  46.500  1.00 32.20           H  
ATOM     48  CA  LEU A   4      -9.985  -1.125  48.584  1.00 32.20           C  
ATOM     49  HA  LEU A   4      -9.995  -0.284  49.278  1.00 32.20           H  
ATOM     50  C   LEU A   4      -9.388  -2.331  49.331  1.00 32.20           C  
ATOM     51  CB  LEU A   4     -11.426  -1.402  48.107  1.00 32.20           C  
ATOM     52  HB2 LEU A   4     -11.396  -2.234  47.404  1.00 32.20           H  
ATOM     53  HB3 LEU A   4     -11.797  -0.525  47.577  1.00 32.20           H  
ATOM     54  O   LEU A   4      -9.299  -2.314  50.557  1.00 32.20           O  
ATOM     55  CG  LEU A   4     -12.432  -1.770  49.216  1.00 32.20           C  
ATOM     56  HG  LEU A   4     -12.066  -2.634  49.771  1.00 32.20           H  
ATOM     57  CD1 LEU A   4     -12.669  -0.613  50.187  1.00 32.20           C  
ATOM     58 HD11 LEU A   4     -12.996   0.277  49.649  1.00 32.20           H  
ATOM     59 HD12 LEU A   4     -13.435  -0.895  50.910  1.00 32.20           H  
ATOM     60 HD13 LEU A   4     -11.754  -0.395  50.738  1.00 32.20           H  
ATOM     61  CD2 LEU A   4     -13.771  -2.146  48.579  1.00 32.20           C  
ATOM     62 HD21 LEU A   4     -13.630  -2.965  47.874  1.00 32.20           H  
ATOM     63 HD22 LEU A   4     -14.202  -1.287  48.064  1.00 32.20           H  
ATOM     64 HD23 LEU A   4     -14.459  -2.478  49.356  1.00 32.20           H  
ATOM     65  N   GLY A   5      -8.897  -3.335  48.594  1.00 36.38           N  
ATOM     66  H   GLY A   5      -8.938  -3.260  47.588  1.00 36.38           H  
ATOM     67  CA  GLY A   5      -8.247  -4.513  49.179  1.00 36.38           C  
ATOM     68  HA2 GLY A   5      -8.043  -5.234  48.387  1.00 36.38           H  
ATOM     69  HA3 GLY A   5      -8.918  -4.974  49.905  1.00 36.38           H  
ATOM     70  C   GLY A   5      -6.923  -4.193  49.884  1.00 36.38           C  
ATOM     71  O   GLY A   5      -6.559  -4.853  50.857  1.00 36.38           O  
ATOM     72  N   ALA A   6      -6.212  -3.146  49.451  1.00 40.58           N  
ATOM     73  H   ALA A   6      -6.559  -2.613  48.666  1.00 40.58           H  
ATOM     74  CA  ALA A   6      -4.988  -2.709  50.119  1.00 40.58           C  
ATOM     75  HA  ALA A   6      -4.348  -3.580  50.264  1.00 40.58           H  
ATOM     76  C   ALA A   6      -5.283  -2.123  51.509  1.00 40.58           C  
ATOM     77  CB  ALA A   6      -4.242  -1.716  49.221  1.00 40.58           C  
ATOM     78  HB1 ALA A   6      -4.833  -0.811  49.079  1.00 40.58           H  
ATOM     79  HB2 ALA A   6      -4.044  -2.170  48.249  1.00 40.58           H  
ATOM     80  HB3 ALA A   6      -3.293  -1.444  49.684  1.00 40.58           H  
ATOM     81  O   ALA A   6      -4.648  -2.519  52.491  1.00 40.58           O  
ATOM     82  N   TYR A   7      -6.258  -1.213  51.602  1.00 40.21           N  
ATOM     83  H   TYR A   7      -6.760  -0.949  50.766  1.00 40.21           H  
ATOM     84  CA  TYR A   7      -6.634  -0.591  52.874  1.00 40.21           C  
ATOM     85  HA  TYR A   7      -5.723  -0.245  53.363  1.00 40.21           H  
ATOM     86  C   TYR A   7      -7.289  -1.575  53.855  1.00 40.21           C  
ATOM     87  CB  TYR A   7      -7.510   0.643  52.624  1.00 40.21           C  
ATOM     88  HB2 TYR A   7      -8.056   0.874  53.539  1.00 40.21           H  
ATOM     89  HB3 TYR A   7      -8.251   0.419  51.856  1.00 40.21           H  
ATOM     90  O   TYR A   7      -7.041  -1.463  55.058  1.00 40.21           O  
ATOM     91  CG  TYR A   7      -6.715   1.880  52.242  1.00 40.21           C  
ATOM     92  CD1 TYR A   7      -6.037   2.608  53.242  1.00 40.21           C  
ATOM     93  HD1 TYR A   7      -6.094   2.284  54.271  1.00 40.21           H  
ATOM     94  CD2 TYR A   7      -6.657   2.311  50.903  1.00 40.21           C  
ATOM     95  HD2 TYR A   7      -7.179   1.759  50.135  1.00 40.21           H  
ATOM     96  CE1 TYR A   7      -5.311   3.767  52.908  1.00 40.21           C  
ATOM     97  HE1 TYR A   7      -4.806   4.331  53.679  1.00 40.21           H  
ATOM     98  CE2 TYR A   7      -5.930   3.469  50.565  1.00 40.21           C  
ATOM     99  HE2 TYR A   7      -5.887   3.813  49.542  1.00 40.21           H  
ATOM    100  OH  TYR A   7      -4.572   5.324  51.232  1.00 40.21           O  
ATOM    101  HH  TYR A   7      -4.200   5.767  51.998  1.00 40.21           H  
ATOM    102  CZ  TYR A   7      -5.260   4.202  51.566  1.00 40.21           C  
ATOM    103  N   ASP A   8      -8.033  -2.577  53.375  1.00 42.55           N  
ATOM    104  H   ASP A   8      -8.278  -2.583  52.395  1.00 42.55           H  
ATOM    105  CA  ASP A   8      -8.577  -3.657  54.215  1.00 42.55           C  
ATOM    106  HA  ASP A   8      -9.219  -3.227  54.984  1.00 42.55           H  
ATOM    107  C   ASP A   8      -7.462  -4.440  54.931  1.00 42.55           C  
ATOM    108  CB  ASP A   8      -9.444  -4.583  53.354  1.00 42.55           C  
ATOM    109  HB2 ASP A   8     -10.248  -4.003  52.901  1.00 42.55           H  
ATOM    110  HB3 ASP A   8      -8.839  -5.006  52.552  1.00 42.55           H  
ATOM    111  O   ASP A   8      -7.482  -4.582  56.154  1.00 42.55           O  
ATOM    112  CG  ASP A   8     -10.049  -5.709  54.195  1.00 42.55           C  
ATOM    113  OD1 ASP A   8     -10.968  -5.405  54.985  1.00 42.55           O  
ATOM    114  OD2 ASP A   8      -9.557  -6.851  54.058  1.00 42.55           O  
ATOM    115  N   ARG A   9      -6.391  -4.829  54.219  1.00 46.40           N  
ATOM    116  H   ARG A   9      -6.432  -4.723  53.216  1.00 46.40           H  
ATOM    117  CA  ARG A   9      -5.236  -5.495  54.851  1.00 46.40           C  
ATOM    118  HA  ARG A   9      -5.624  -6.338  55.423  1.00 46.40           H  
ATOM    119  C   ARG A   9      -4.514  -4.588  55.847  1.00 46.40           C  
ATOM    120  CB  ARG A   9      -4.277  -6.018  53.775  1.00 46.40           C  
ATOM    121  HB2 ARG A   9      -3.844  -5.170  53.243  1.00 46.40           H  
ATOM    122  HB3 ARG A   9      -4.844  -6.618  53.063  1.00 46.40           H  
ATOM    123  O   ARG A   9      -4.112  -5.057  56.912  1.00 46.40           O  
ATOM    124  CG  ARG A   9      -3.162  -6.891  54.382  1.00 46.40           C  
ATOM    125  HG2 ARG A   9      -2.579  -6.318  55.103  1.00 46.40           H  
ATOM    126  HG3 ARG A   9      -3.618  -7.736  54.898  1.00 46.40           H  
ATOM    127  CD  ARG A   9      -2.214  -7.427  53.304  1.00 46.40           C  
ATOM    128  HD2 ARG A   9      -1.537  -8.150  53.758  1.00 46.40           H  
ATOM    129  HD3 ARG A   9      -2.804  -7.957  52.556  1.00 46.40           H  
ATOM    130  NE  ARG A   9      -1.466  -6.335  52.646  1.00 46.40           N  
ATOM    131  HE  ARG A   9      -1.995  -5.786  51.984  1.00 46.40           H  
ATOM    132  NH1 ARG A   9       0.582  -6.638  53.648  1.00 46.40           N  
ATOM    133 HH11 ARG A   9       0.194  -7.415  54.163  1.00 46.40           H  
ATOM    134 HH12 ARG A   9       1.560  -6.397  53.722  1.00 46.40           H  
ATOM    135  NH2 ARG A   9       0.307  -5.000  52.155  1.00 46.40           N  
ATOM    136 HH21 ARG A   9      -0.269  -4.495  51.496  1.00 46.40           H  
ATOM    137 HH22 ARG A   9       1.278  -4.745  52.262  1.00 46.40           H  
ATOM    138  CZ  ARG A   9      -0.201  -5.999  52.822  1.00 46.40           C  
ATOM    139  N   LEU A  10      -4.314  -3.312  55.499  1.00 49.38           N  
ATOM    140  H   LEU A  10      -4.689  -3.001  54.615  1.00 49.38           H  
ATOM    141  CA  LEU A  10      -3.630  -2.354  56.374  1.00 49.38           C  
ATOM    142  HA  LEU A  10      -2.660  -2.765  56.655  1.00 49.38           H  
ATOM    143  C   LEU A  10      -4.396  -2.149  57.685  1.00 49.38           C  
ATOM    144  CB  LEU A  10      -3.422  -1.007  55.655  1.00 49.38           C  
ATOM    145  HB2 LEU A  10      -3.101  -0.271  56.392  1.00 49.38           H  
ATOM    146  HB3 LEU A  10      -4.382  -0.675  55.260  1.00 49.38           H  
ATOM    147  O   LEU A  10      -3.785  -2.200  58.749  1.00 49.38           O  
ATOM    148  CG  LEU A  10      -2.390  -1.017  54.512  1.00 49.38           C  
ATOM    149  HG  LEU A  10      -2.661  -1.768  53.770  1.00 49.38           H  
ATOM    150  CD1 LEU A  10      -2.369   0.355  53.836  1.00 49.38           C  
ATOM    151 HD11 LEU A  10      -2.086   1.127  54.551  1.00 49.38           H  
ATOM    152 HD12 LEU A  10      -1.662   0.352  53.007  1.00 49.38           H  
ATOM    153 HD13 LEU A  10      -3.358   0.582  53.438  1.00 49.38           H  
ATOM    154  CD2 LEU A  10      -0.973  -1.334  54.998  1.00 49.38           C  
ATOM    155 HD21 LEU A  10      -0.926  -2.354  55.378  1.00 49.38           H  
ATOM    156 HD22 LEU A  10      -0.274  -1.240  54.166  1.00 49.38           H  
ATOM    157 HD23 LEU A  10      -0.687  -0.635  55.784  1.00 49.38           H  
ATOM    158  N   THR A  11      -5.714  -1.958  57.618  1.00 54.87           N  
ATOM    159  H   THR A  11      -6.159  -1.968  56.711  1.00 54.87           H  
ATOM    160  CA  THR A  11      -6.555  -1.691  58.797  1.00 54.87           C  
ATOM    161  HA  THR A  11      -5.977  -1.094  59.502  1.00 54.87           H  
ATOM    162  C   THR A  11      -6.961  -2.964  59.550  1.00 54.87           C  
ATOM    163  CB  THR A  11      -7.791  -0.857  58.430  1.00 54.87           C  
ATOM    164  HB  THR A  11      -8.393  -0.718  59.328  1.00 54.87           H  
ATOM    165  O   THR A  11      -7.053  -2.936  60.774  1.00 54.87           O  
ATOM    166  CG2 THR A  11      -7.423   0.522  57.878  1.00 54.87           C  
ATOM    167 HG21 THR A  11      -6.838   0.431  56.963  1.00 54.87           H  
ATOM    168 HG22 THR A  11      -6.847   1.071  58.623  1.00 54.87           H  
ATOM    169 HG23 THR A  11      -8.337   1.076  57.663  1.00 54.87           H  
ATOM    170  OG1 THR A  11      -8.571  -1.511  57.463  1.00 54.87           O  
ATOM    171  HG1 THR A  11      -8.137  -1.457  56.609  1.00 54.87           H  
ATOM    172  N   GLY A  12      -7.103  -4.110  58.876  1.00 55.18           N  
ATOM    173  H   GLY A  12      -7.112  -4.065  57.867  1.00 55.18           H  
ATOM    174  CA  GLY A  12      -7.550  -5.370  59.481  1.00 55.18           C  
ATOM    175  HA2 GLY A  12      -7.714  -6.092  58.682  1.00 55.18           H  
ATOM    176  HA3 GLY A  12      -8.503  -5.202  59.984  1.00 55.18           H  
ATOM    177  C   GLY A  12      -6.565  -5.978  60.488  1.00 55.18           C  
ATOM    178  O   GLY A  12      -6.973  -6.461  61.553  1.00 55.18           O  
ATOM    179  N   GLN A  13      -5.257  -5.917  60.199  1.00 56.12           N  
ATOM    180  H   GLN A  13      -4.992  -5.530  59.305  1.00 56.12           H  
ATOM    181  CA  GLN A  13      -4.203  -6.349  61.136  1.00 56.12           C  
ATOM    182  HA  GLN A  13      -4.622  -7.125  61.777  1.00 56.12           H  
ATOM    183  C   GLN A  13      -3.732  -5.230  62.076  1.00 56.12           C  
ATOM    184  CB  GLN A  13      -3.038  -7.001  60.374  1.00 56.12           C  
ATOM    185  HB2 GLN A  13      -2.412  -7.539  61.086  1.00 56.12           H  
ATOM    186  HB3 GLN A  13      -3.447  -7.727  59.672  1.00 56.12           H  
ATOM    187  O   GLN A  13      -2.984  -5.486  63.022  1.00 56.12           O  
ATOM    188  CG  GLN A  13      -2.159  -5.997  59.615  1.00 56.12           C  
ATOM    189  HG2 GLN A  13      -2.779  -5.366  58.978  1.00 56.12           H  
ATOM    190  HG3 GLN A  13      -1.656  -5.348  60.333  1.00 56.12           H  
ATOM    191  CD  GLN A  13      -1.089  -6.662  58.754  1.00 56.12           C  
ATOM    192  NE2 GLN A  13      -0.171  -5.892  58.214  1.00 56.12           N  
ATOM    193 HE21 GLN A  13      -0.217  -4.891  58.341  1.00 56.12           H  
ATOM    194 HE22 GLN A  13       0.562  -6.368  57.707  1.00 56.12           H  
ATOM    195  OE1 GLN A  13      -1.022  -7.864  58.559  1.00 56.12           O  
ATOM    196  N   TRP A  14      -4.157  -3.990  61.830  1.00 65.32           N  
ATOM    197  H   TRP A  14      -4.825  -3.834  61.089  1.00 65.32           H  
ATOM    198  CA  TRP A  14      -3.837  -2.869  62.698  1.00 65.32           C  
ATOM    199  HA  TRP A  14      -2.786  -2.946  62.976  1.00 65.32           H  
ATOM    200  C   TRP A  14      -4.666  -2.946  63.980  1.00 65.32           C  
ATOM    201  CB  TRP A  14      -4.004  -1.553  61.940  1.00 65.32           C  
ATOM    202  HB2 TRP A  14      -3.332  -1.567  61.083  1.00 65.32           H  
ATOM    203  HB3 TRP A  14      -5.027  -1.485  61.570  1.00 65.32           H  
ATOM    204  O   TRP A  14      -5.849  -3.298  63.994  1.00 65.32           O  
ATOM    205  CG  TRP A  14      -3.706  -0.312  62.713  1.00 65.32           C  
ATOM    206  CD1 TRP A  14      -2.477   0.199  62.952  1.00 65.32           C  
ATOM    207  HD1 TRP A  14      -1.551  -0.241  62.613  1.00 65.32           H  
ATOM    208  CD2 TRP A  14      -4.655   0.631  63.292  1.00 65.32           C  
ATOM    209  CE2 TRP A  14      -3.921   1.721  63.848  1.00 65.32           C  
ATOM    210  CE3 TRP A  14      -6.063   0.690  63.370  1.00 65.32           C  
ATOM    211  HE3 TRP A  14      -6.650  -0.116  62.956  1.00 65.32           H  
ATOM    212  NE1 TRP A  14      -2.600   1.391  63.640  1.00 65.32           N  
ATOM    213  HE1 TRP A  14      -1.817   1.983  63.879  1.00 65.32           H  
ATOM    214  CH2 TRP A  14      -5.952   2.880  64.449  1.00 65.32           C  
ATOM    215  HH2 TRP A  14      -6.457   3.744  64.856  1.00 65.32           H  
ATOM    216  CZ2 TRP A  14      -4.549   2.835  64.420  1.00 65.32           C  
ATOM    217  HZ2 TRP A  14      -3.968   3.661  64.802  1.00 65.32           H  
ATOM    218  CZ3 TRP A  14      -6.704   1.804  63.943  1.00 65.32           C  
ATOM    219  HZ3 TRP A  14      -7.783   1.847  63.969  1.00 65.32           H  
ATOM    220  N   ARG A  15      -4.012  -2.655  65.099  1.00 72.39           N  
ATOM    221  H   ARG A  15      -3.054  -2.344  65.018  1.00 72.39           H  
ATOM    222  CA  ARG A  15      -4.661  -2.469  66.392  1.00 72.39           C  
ATOM    223  HA  ARG A  15      -5.741  -2.525  66.257  1.00 72.39           H  
ATOM    224  C   ARG A  15      -4.320  -1.057  66.839  1.00 72.39           C  
ATOM    225  CB  ARG A  15      -4.214  -3.542  67.400  1.00 72.39           C  
ATOM    226  HB2 ARG A  15      -4.641  -3.311  68.377  1.00 72.39           H  
ATOM    227  HB3 ARG A  15      -3.129  -3.510  67.493  1.00 72.39           H  
ATOM    228  O   ARG A  15      -3.131  -0.722  66.846  1.00 72.39           O  
ATOM    229  CG  ARG A  15      -4.632  -4.966  66.994  1.00 72.39           C  
ATOM    230  HG2 ARG A  15      -4.249  -5.191  65.999  1.00 72.39           H  
ATOM    231  HG3 ARG A  15      -4.186  -5.673  67.694  1.00 72.39           H  
ATOM    232  CD  ARG A  15      -6.157  -5.156  67.011  1.00 72.39           C  
ATOM    233  HD2 ARG A  15      -6.516  -5.024  68.031  1.00 72.39           H  
ATOM    234  HD3 ARG A  15      -6.635  -4.393  66.396  1.00 72.39           H  
ATOM    235  NE  ARG A  15      -6.547  -6.494  66.527  1.00 72.39           N  
ATOM    236  HE  ARG A  15      -6.510  -7.250  67.196  1.00 72.39           H  
ATOM    237  NH1 ARG A  15      -7.076  -5.913  64.350  1.00 72.39           N  
ATOM    238 HH11 ARG A  15      -7.291  -6.180  63.400  1.00 72.39           H  
ATOM    239 HH12 ARG A  15      -6.767  -4.959  64.470  1.00 72.39           H  
ATOM    240  NH2 ARG A  15      -7.329  -8.011  65.020  1.00 72.39           N  
ATOM    241 HH21 ARG A  15      -7.322  -8.742  65.717  1.00 72.39           H  
ATOM    242 HH22 ARG A  15      -7.665  -8.186  64.084  1.00 72.39           H  
ATOM    243  CZ  ARG A  15      -6.981  -6.790  65.310  1.00 72.39           C  
ATOM    244  N   PRO A  16      -5.323  -0.228  67.159  1.00 69.93           N  
ATOM    245  CA  PRO A  16      -5.051   1.134  67.574  1.00 69.93           C  
ATOM    246  HA  PRO A  16      -4.503   1.659  66.791  1.00 69.93           H  
ATOM    247  C   PRO A  16      -4.192   1.105  68.847  1.00 69.93           C  
ATOM    248  CB  PRO A  16      -6.434   1.771  67.736  1.00 69.93           C  
ATOM    249  HB2 PRO A  16      -6.445   2.596  68.449  1.00 69.93           H  
ATOM    250  HB3 PRO A  16      -6.785   2.139  66.772  1.00 69.93           H  
ATOM    251  O   PRO A  16      -4.340   0.214  69.685  1.00 69.93           O  
ATOM    252  CG  PRO A  16      -7.324   0.601  68.145  1.00 69.93           C  
ATOM    253  HG2 PRO A  16      -8.373   0.785  67.911  1.00 69.93           H  
ATOM    254  HG3 PRO A  16      -7.195   0.390  69.207  1.00 69.93           H  
ATOM    255  CD  PRO A  16      -6.742  -0.538  67.309  1.00 69.93           C  
ATOM    256  HD2 PRO A  16      -6.896  -1.486  67.823  1.00 69.93           H  
ATOM    257  HD3 PRO A  16      -7.215  -0.553  66.327  1.00 69.93           H  
ATOM    258  N   ARG A  17      -3.247   2.043  68.964  1.00 75.52           N  
ATOM    259  H   ARG A  17      -3.238   2.781  68.275  1.00 75.52           H  
ATOM    260  CA  ARG A  17      -2.461   2.254  70.189  1.00 75.52           C  
ATOM    261  HA  ARG A  17      -2.407   1.323  70.754  1.00 75.52           H  
ATOM    262  C   ARG A  17      -3.175   3.259  71.079  1.00 75.52           C  
ATOM    263  CB  ARG A  17      -1.043   2.746  69.867  1.00 75.52           C  
ATOM    264  HB2 ARG A  17      -1.074   3.431  69.019  1.00 75.52           H  
ATOM    265  HB3 ARG A  17      -0.663   3.298  70.727  1.00 75.52           H  
ATOM    266  O   ARG A  17      -3.792   4.189  70.567  1.00 75.52           O  
ATOM    267  CG  ARG A  17      -0.076   1.591  69.586  1.00 75.52           C  
ATOM    268  HG2 ARG A  17      -0.427   1.004  68.737  1.00 75.52           H  
ATOM    269  HG3 ARG A  17      -0.031   0.953  70.469  1.00 75.52           H  
ATOM    270  CD  ARG A  17       1.318   2.157  69.291  1.00 75.52           C  
ATOM    271  HD2 ARG A  17       1.534   2.940  70.018  1.00 75.52           H  
ATOM    272  HD3 ARG A  17       1.312   2.598  68.295  1.00 75.52           H  
ATOM    273  NE  ARG A  17       2.365   1.123  69.389  1.00 75.52           N  
ATOM    274  HE  ARG A  17       2.066   0.207  69.692  1.00 75.52           H  
ATOM    275  NH1 ARG A  17       4.130   2.462  68.787  1.00 75.52           N  
ATOM    276 HH11 ARG A  17       3.484   3.226  68.655  1.00 75.52           H  
ATOM    277 HH12 ARG A  17       5.121   2.608  68.654  1.00 75.52           H  
ATOM    278  NH2 ARG A  17       4.509   0.350  69.402  1.00 75.52           N  
ATOM    279 HH21 ARG A  17       4.180  -0.544  69.740  1.00 75.52           H  
ATOM    280 HH22 ARG A  17       5.497   0.511  69.265  1.00 75.52           H  
ATOM    281  CZ  ARG A  17       3.658   1.315  69.192  1.00 75.52           C  
ATOM    282  N   GLU A  18      -3.042   3.073  72.387  1.00 71.59           N  
ATOM    283  H   GLU A  18      -2.514   2.287  72.738  1.00 71.59           H  
ATOM    284  CA  GLU A  18      -3.523   4.044  73.364  1.00 71.59           C  
ATOM    285  HA  GLU A  18      -4.589   4.208  73.208  1.00 71.59           H  
ATOM    286  C   GLU A  18      -2.788   5.373  73.174  1.00 71.59           C  
ATOM    287  CB  GLU A  18      -3.319   3.488  74.777  1.00 71.59           C  
ATOM    288  HB2 GLU A  18      -3.725   2.478  74.814  1.00 71.59           H  
ATOM    289  HB3 GLU A  18      -2.250   3.432  74.981  1.00 71.59           H  
ATOM    290  O   GLU A  18      -1.589   5.406  72.882  1.00 71.59           O  
ATOM    291  CG  GLU A  18      -4.004   4.339  75.858  1.00 71.59           C  
ATOM    292  HG2 GLU A  18      -3.562   5.335  75.858  1.00 71.59           H  
ATOM    293  HG3 GLU A  18      -5.061   4.433  75.612  1.00 71.59           H  
ATOM    294  CD  GLU A  18      -3.854   3.729  77.260  1.00 71.59           C  
ATOM    295  OE1 GLU A  18      -4.423   4.314  78.203  1.00 71.59           O  
ATOM    296  OE2 GLU A  18      -3.173   2.682  77.383  1.00 71.59           O  
ATOM    297  N   THR A  19      -3.520   6.466  73.327  1.00 71.51           N  
ATOM    298  H   THR A  19      -4.481   6.374  73.625  1.00 71.51           H  
ATOM    299  CA  THR A  19      -2.998   7.827  73.293  1.00 71.51           C  
ATOM    300  HA  THR A  19      -1.945   7.816  73.573  1.00 71.51           H  
ATOM    301  C   THR A  19      -3.755   8.651  74.325  1.00 71.51           C  
ATOM    302  CB  THR A  19      -3.110   8.422  71.881  1.00 71.51           C  
ATOM    303  HB  THR A  19      -2.516   7.811  71.202  1.00 71.51           H  
ATOM    304  O   THR A  19      -4.934   8.400  74.553  1.00 71.51           O  
ATOM    305  CG2 THR A  19      -4.532   8.506  71.321  1.00 71.51           C  
ATOM    306 HG21 THR A  19      -5.172   9.099  71.974  1.00 71.51           H  
ATOM    307 HG22 THR A  19      -4.517   8.954  70.327  1.00 71.51           H  
ATOM    308 HG23 THR A  19      -4.953   7.504  71.239  1.00 71.51           H  
ATOM    309  OG1 THR A  19      -2.573   9.720  71.882  1.00 71.51           O  
ATOM    310  HG1 THR A  19      -2.978  10.198  71.155  1.00 71.51           H  
ATOM    311  N   GLY A  20      -3.104   9.645  74.931  1.00 70.92           N  
ATOM    312  H   GLY A  20      -2.148   9.828  74.661  1.00 70.92           H  
ATOM    313  CA  GLY A  20      -3.743  10.562  75.885  1.00 70.92           C  
ATOM    314  HA2 GLY A  20      -4.377   9.990  76.562  1.00 70.92           H  
ATOM    315  HA3 GLY A  20      -2.978  11.067  76.476  1.00 70.92           H  
ATOM    316  C   GLY A  20      -4.619  11.630  75.223  1.00 70.92           C  
ATOM    317  O   GLY A  20      -4.889  12.655  75.836  1.00 70.92           O  
ATOM    318  N   LEU A  21      -4.985  11.444  73.951  1.00 76.67           N  
ATOM    319  H   LEU A  21      -4.884  10.513  73.573  1.00 76.67           H  
ATOM    320  CA  LEU A  21      -5.792  12.403  73.211  1.00 76.67           C  
ATOM    321  HA  LEU A  21      -5.548  13.402  73.570  1.00 76.67           H  
ATOM    322  C   LEU A  21      -7.277  12.128  73.466  1.00 76.67           C  
ATOM    323  CB  LEU A  21      -5.471  12.360  71.709  1.00 76.67           C  
ATOM    324  HB2 LEU A  21      -5.628  11.343  71.348  1.00 76.67           H  
ATOM    325  HB3 LEU A  21      -6.180  13.004  71.188  1.00 76.67           H  
ATOM    326  O   LEU A  21      -7.721  10.998  73.222  1.00 76.67           O  
ATOM    327  CG  LEU A  21      -4.045  12.815  71.358  1.00 76.67           C  
ATOM    328  HG  LEU A  21      -3.321  12.215  71.909  1.00 76.67           H  
ATOM    329  CD1 LEU A  21      -3.800  12.601  69.863  1.00 76.67           C  
ATOM    330 HD11 LEU A  21      -4.485  13.224  69.288  1.00 76.67           H  
ATOM    331 HD12 LEU A  21      -3.971  11.556  69.603  1.00 76.67           H  
ATOM    332 HD13 LEU A  21      -2.774  12.871  69.615  1.00 76.67           H  
ATOM    333  CD2 LEU A  21      -3.792  14.289  71.680  1.00 76.67           C  
ATOM    334 HD21 LEU A  21      -2.799  14.580  71.337  1.00 76.67           H  
ATOM    335 HD22 LEU A  21      -4.540  14.913  71.193  1.00 76.67           H  
ATOM    336 HD23 LEU A  21      -3.837  14.451  72.757  1.00 76.67           H  
ATOM    337  N   PRO A  22      -8.048  13.149  73.880  1.00 79.90           N  
ATOM    338  CA  PRO A  22      -9.494  13.044  73.952  1.00 79.90           C  
ATOM    339  HA  PRO A  22      -9.755  12.348  74.748  1.00 79.90           H  
ATOM    340  C   PRO A  22     -10.049  12.549  72.613  1.00 79.90           C  
ATOM    341  CB  PRO A  22      -9.982  14.449  74.326  1.00 79.90           C  
ATOM    342  HB2 PRO A  22     -10.881  14.420  74.942  1.00 79.90           H  
ATOM    343  HB3 PRO A  22     -10.142  15.045  73.427  1.00 79.90           H  
ATOM    344  O   PRO A  22      -9.650  13.014  71.543  1.00 79.90           O  
ATOM    345  CG  PRO A  22      -8.806  15.054  75.079  1.00 79.90           C  
ATOM    346  HG2 PRO A  22      -8.818  16.144  75.048  1.00 79.90           H  
ATOM    347  HG3 PRO A  22      -8.802  14.697  76.108  1.00 79.90           H  
ATOM    348  CD  PRO A  22      -7.619  14.472  74.321  1.00 79.90           C  
ATOM    349  HD2 PRO A  22      -6.760  14.417  74.989  1.00 79.90           H  
ATOM    350  HD3 PRO A  22      -7.393  15.091  73.453  1.00 79.90           H  
ATOM    351  N   THR A  23     -10.950  11.572  72.664  1.00 87.05           N  
ATOM    352  H   THR A  23     -11.240  11.233  73.570  1.00 87.05           H  
ATOM    353  CA  THR A  23     -11.576  10.986  71.476  1.00 87.05           C  
ATOM    354  HA  THR A  23     -11.219  11.491  70.578  1.00 87.05           H  
ATOM    355  C   THR A  23     -13.084  11.184  71.558  1.00 87.05           C  
ATOM    356  CB  THR A  23     -11.201   9.501  71.345  1.00 87.05           C  
ATOM    357  HB  THR A  23     -11.474   8.977  72.261  1.00 87.05           H  
ATOM    358  O   THR A  23     -13.694  10.818  72.559  1.00 87.05           O  
ATOM    359  CG2 THR A  23     -11.882   8.820  70.154  1.00 87.05           C  
ATOM    360 HG21 THR A  23     -11.502   7.803  70.052  1.00 87.05           H  
ATOM    361 HG22 THR A  23     -12.958   8.769  70.314  1.00 87.05           H  
ATOM    362 HG23 THR A  23     -11.672   9.374  69.238  1.00 87.05           H  
ATOM    363  OG1 THR A  23      -9.810   9.368  71.142  1.00 87.05           O  
ATOM    364  HG1 THR A  23      -9.371   9.828  71.861  1.00 87.05           H  
ATOM    365  N   LEU A  24     -13.685  11.726  70.496  1.00 83.89           N  
ATOM    366  H   LEU A  24     -13.113  12.050  69.729  1.00 83.89           H  
ATOM    367  CA  LEU A  24     -15.136  11.822  70.339  1.00 83.89           C  
ATOM    368  HA  LEU A  24     -15.613  11.601  71.294  1.00 83.89           H  
ATOM    369  C   LEU A  24     -15.609  10.786  69.312  1.00 83.89           C  
ATOM    370  CB  LEU A  24     -15.513  13.262  69.946  1.00 83.89           C  
ATOM    371  HB2 LEU A  24     -15.149  13.943  70.715  1.00 83.89           H  
ATOM    372  HB3 LEU A  24     -15.008  13.512  69.012  1.00 83.89           H  
ATOM    373  O   LEU A  24     -15.312  10.896  68.122  1.00 83.89           O  
ATOM    374  CG  LEU A  24     -17.028  13.484  69.764  1.00 83.89           C  
ATOM    375  HG  LEU A  24     -17.418  12.778  69.031  1.00 83.89           H  
ATOM    376  CD1 LEU A  24     -17.804  13.310  71.070  1.00 83.89           C  
ATOM    377 HD11 LEU A  24     -17.384  13.958  71.839  1.00 83.89           H  
ATOM    378 HD12 LEU A  24     -17.749  12.275  71.409  1.00 83.89           H  
ATOM    379 HD13 LEU A  24     -18.851  13.570  70.917  1.00 83.89           H  
ATOM    380  CD2 LEU A  24     -17.285  14.894  69.235  1.00 83.89           C  
ATOM    381 HD21 LEU A  24     -18.353  15.049  69.084  1.00 83.89           H  
ATOM    382 HD22 LEU A  24     -16.765  15.022  68.285  1.00 83.89           H  
ATOM    383 HD23 LEU A  24     -16.913  15.629  69.948  1.00 83.89           H  
ATOM    384  N   LEU A  25     -16.356   9.781  69.765  1.00 87.73           N  
ATOM    385  H   LEU A  25     -16.562   9.758  70.754  1.00 87.73           H  
ATOM    386  CA  LEU A  25     -16.938   8.746  68.914  1.00 87.73           C  
ATOM    387  HA  LEU A  25     -16.337   8.674  68.008  1.00 87.73           H  
ATOM    388  C   LEU A  25     -18.373   9.115  68.517  1.00 87.73           C  
ATOM    389  CB  LEU A  25     -16.872   7.392  69.642  1.00 87.73           C  
ATOM    390  HB2 LEU A  25     -15.851   7.218  69.982  1.00 87.73           H  
ATOM    391  HB3 LEU A  25     -17.513   7.450  70.522  1.00 87.73           H  
ATOM    392  O   LEU A  25     -19.255   9.228  69.370  1.00 87.73           O  
ATOM    393  CG  LEU A  25     -17.321   6.199  68.778  1.00 87.73           C  
ATOM    394  HG  LEU A  25     -18.293   6.409  68.331  1.00 87.73           H  
ATOM    395  CD1 LEU A  25     -16.318   5.892  67.662  1.00 87.73           C  
ATOM    396 HD11 LEU A  25     -15.330   5.715  68.087  1.00 87.73           H  
ATOM    397 HD12 LEU A  25     -16.638   5.005  67.114  1.00 87.73           H  
ATOM    398 HD13 LEU A  25     -16.265   6.725  66.961  1.00 87.73           H  
ATOM    399  CD2 LEU A  25     -17.463   4.952  69.647  1.00 87.73           C  
ATOM    400 HD21 LEU A  25     -18.214   5.123  70.418  1.00 87.73           H  
ATOM    401 HD22 LEU A  25     -17.780   4.105  69.039  1.00 87.73           H  
ATOM    402 HD23 LEU A  25     -16.515   4.723  70.133  1.00 87.73           H  
ATOM    403  N   VAL A  26     -18.624   9.230  67.214  1.00 88.08           N  
ATOM    404  H   VAL A  26     -17.858   9.111  66.567  1.00 88.08           H  
ATOM    405  CA  VAL A  26     -19.944   9.557  66.656  1.00 88.08           C  
ATOM    406  HA  VAL A  26     -20.585   9.933  67.453  1.00 88.08           H  
ATOM    407  C   VAL A  26     -20.591   8.291  66.084  1.00 88.08           C  
ATOM    408  CB  VAL A  26     -19.823  10.676  65.603  1.00 88.08           C  
ATOM    409  HB  VAL A  26     -19.272  10.301  64.740  1.00 88.08           H  
ATOM    410  O   VAL A  26     -20.024   7.646  65.205  1.00 88.08           O  
ATOM    411  CG1 VAL A  26     -21.204  11.138  65.138  1.00 88.08           C  
ATOM    412 HG11 VAL A  26     -21.732  10.304  64.675  1.00 88.08           H  
ATOM    413 HG12 VAL A  26     -21.783  11.518  65.980  1.00 88.08           H  
ATOM    414 HG13 VAL A  26     -21.093  11.925  64.391  1.00 88.08           H  
ATOM    415  CG2 VAL A  26     -19.082  11.909  66.145  1.00 88.08           C  
ATOM    416 HG21 VAL A  26     -18.054  11.654  66.403  1.00 88.08           H  
ATOM    417 HG22 VAL A  26     -19.049  12.689  65.384  1.00 88.08           H  
ATOM    418 HG23 VAL A  26     -19.584  12.294  67.032  1.00 88.08           H  
ATOM    419  N   SER A  27     -21.772   7.924  66.584  1.00 84.55           N  
ATOM    420  H   SER A  27     -22.183   8.516  67.292  1.00 84.55           H  
ATOM    421  CA  SER A  27     -22.515   6.713  66.197  1.00 84.55           C  
ATOM    422  HA  SER A  27     -21.899   6.130  65.513  1.00 84.55           H  
ATOM    423  C   SER A  27     -23.821   7.028  65.456  1.00 84.55           C  
ATOM    424  CB  SER A  27     -22.777   5.831  67.426  1.00 84.55           C  
ATOM    425  HB2 SER A  27     -21.825   5.572  67.891  1.00 84.55           H  
ATOM    426  HB3 SER A  27     -23.268   4.912  67.108  1.00 84.55           H  
ATOM    427  O   SER A  27     -24.397   8.104  65.622  1.00 84.55           O  
ATOM    428  OG  SER A  27     -23.597   6.476  68.382  1.00 84.55           O  
ATOM    429  HG  SER A  27     -23.162   7.287  68.656  1.00 84.55           H  
ATOM    430  N   ALA A  28     -24.299   6.075  64.654  1.00 80.69           N  
ATOM    431  H   ALA A  28     -23.773   5.221  64.536  1.00 80.69           H  
ATOM    432  CA  ALA A  28     -25.604   6.145  63.997  1.00 80.69           C  
ATOM    433  HA  ALA A  28     -25.704   7.118  63.515  1.00 80.69           H  
ATOM    434  C   ALA A  28     -26.760   6.006  65.008  1.00 80.69           C  
ATOM    435  CB  ALA A  28     -25.648   5.073  62.900  1.00 80.69           C  
ATOM    436  HB1 ALA A  28     -24.976   5.350  62.087  1.00 80.69           H  
ATOM    437  HB2 ALA A  28     -25.349   4.104  63.301  1.00 80.69           H  
ATOM    438  HB3 ALA A  28     -26.658   4.987  62.501  1.00 80.69           H  
ATOM    439  O   ALA A  28     -26.642   5.328  66.034  1.00 80.69           O  
ATOM    440  N   GLY A  29     -27.881   6.662  64.717  1.00 87.77           N  
ATOM    441  H   GLY A  29     -27.873   7.241  63.890  1.00 87.77           H  
ATOM    442  CA  GLY A  29     -29.092   6.686  65.538  1.00 87.77           C  
ATOM    443  HA2 GLY A  29     -29.603   7.634  65.369  1.00 87.77           H  
ATOM    444  HA3 GLY A  29     -28.829   6.608  66.593  1.00 87.77           H  
ATOM    445  C   GLY A  29     -30.057   5.561  65.184  1.00 87.77           C  
ATOM    446  O   GLY A  29     -30.808   5.112  66.052  1.00 87.77           O  
ATOM    447  N   GLU A  30     -29.977   5.065  63.949  1.00 78.81           N  
ATOM    448  H   GLU A  30     -29.326   5.476  63.295  1.00 78.81           H  
ATOM    449  CA  GLU A  30     -30.778   3.956  63.439  1.00 78.81           C  
ATOM    450  HA  GLU A  30     -31.446   3.626  64.234  1.00 78.81           H  
ATOM    451  C   GLU A  30     -29.866   2.780  63.025  1.00 78.81           C  
ATOM    452  CB  GLU A  30     -31.686   4.440  62.295  1.00 78.81           C  
ATOM    453  HB2 GLU A  30     -32.243   3.584  61.915  1.00 78.81           H  
ATOM    454  HB3 GLU A  30     -31.078   4.854  61.491  1.00 78.81           H  
ATOM    455  O   GLU A  30     -28.836   2.993  62.379  1.00 78.81           O  
ATOM    456  CG  GLU A  30     -32.678   5.508  62.803  1.00 78.81           C  
ATOM    457  HG2 GLU A  30     -33.234   5.089  63.641  1.00 78.81           H  
ATOM    458  HG3 GLU A  30     -32.118   6.367  63.173  1.00 78.81           H  
ATOM    459  CD  GLU A  30     -33.680   6.010  61.754  1.00 78.81           C  
ATOM    460  OE1 GLU A  30     -34.340   7.031  62.061  1.00 78.81           O  
ATOM    461  OE2 GLU A  30     -33.833   5.358  60.700  1.00 78.81           O  
ATOM    462  N   PRO A  31     -30.190   1.528  63.406  1.00 69.47           N  
ATOM    463  CA  PRO A  31     -29.466   0.355  62.928  1.00 69.47           C  
ATOM    464  HA  PRO A  31     -28.399   0.501  63.096  1.00 69.47           H  
ATOM    465  C   PRO A  31     -29.700   0.110  61.432  1.00 69.47           C  
ATOM    466  CB  PRO A  31     -29.953  -0.839  63.758  1.00 69.47           C  
ATOM    467  HB2 PRO A  31     -29.121  -1.302  64.289  1.00 69.47           H  
ATOM    468  HB3 PRO A  31     -30.428  -1.584  63.121  1.00 69.47           H  
ATOM    469  O   PRO A  31     -30.679   0.577  60.850  1.00 69.47           O  
ATOM    470  CG  PRO A  31     -30.976  -0.283  64.748  1.00 69.47           C  
ATOM    471  HG2 PRO A  31     -30.548  -0.268  65.750  1.00 69.47           H  
ATOM    472  HG3 PRO A  31     -31.885  -0.885  64.745  1.00 69.47           H  
ATOM    473  CD  PRO A  31     -31.270   1.143  64.296  1.00 69.47           C  
ATOM    474  HD2 PRO A  31     -31.313   1.789  65.173  1.00 69.47           H  
ATOM    475  HD3 PRO A  31     -32.213   1.176  63.751  1.00 69.47           H  
ATOM    476  N   MET A  32     -28.849  -0.725  60.826  1.00 63.29           N  
ATOM    477  H   MET A  32     -28.078  -1.092  61.365  1.00 63.29           H  
ATOM    478  CA  MET A  32     -29.018  -1.192  59.446  1.00 63.29           C  
ATOM    479  HA  MET A  32     -29.296  -0.328  58.844  1.00 63.29           H  
ATOM    480  C   MET A  32     -30.169  -2.220  59.354  1.00 63.29           C  
ATOM    481  CB  MET A  32     -27.672  -1.728  58.916  1.00 63.29           C  
ATOM    482  HB2 MET A  32     -27.593  -2.804  59.074  1.00 63.29           H  
ATOM    483  HB3 MET A  32     -26.852  -1.271  59.470  1.00 63.29           H  
ATOM    484  O   MET A  32     -29.949  -3.426  59.254  1.00 63.29           O  
ATOM    485  CG  MET A  32     -27.489  -1.414  57.429  1.00 63.29           C  
ATOM    486  HG2 MET A  32     -26.914  -2.218  56.969  1.00 63.29           H  
ATOM    487  HG3 MET A  32     -28.462  -1.381  56.939  1.00 63.29           H  
ATOM    488  SD  MET A  32     -26.618   0.144  57.127  1.00 63.29           S  
ATOM    489  CE  MET A  32     -24.960  -0.342  57.678  1.00 63.29           C  
ATOM    490  HE1 MET A  32     -24.812  -1.409  57.511  1.00 63.29           H  
ATOM    491  HE2 MET A  32     -24.214   0.194  57.091  1.00 63.29           H  
ATOM    492  HE3 MET A  32     -24.839  -0.118  58.738  1.00 63.29           H  
ATOM    493  N   GLY A  33     -31.417  -1.756  59.457  1.00 61.34           N  
ATOM    494  H   GLY A  33     -31.514  -0.775  59.674  1.00 61.34           H  
ATOM    495  CA  GLY A  33     -32.612  -2.604  59.510  1.00 61.34           C  
ATOM    496  HA2 GLY A  33     -33.479  -2.013  59.214  1.00 61.34           H  
ATOM    497  HA3 GLY A  33     -32.491  -3.415  58.791  1.00 61.34           H  
ATOM    498  C   GLY A  33     -32.892  -3.210  60.900  1.00 61.34           C  
ATOM    499  O   GLY A  33     -32.426  -2.693  61.915  1.00 61.34           O  
ATOM    500  N   PRO A  34     -33.696  -4.289  60.993  1.00 59.67           N  
ATOM    501  CA  PRO A  34     -34.051  -4.902  62.276  1.00 59.67           C  
ATOM    502  HA  PRO A  34     -34.477  -4.132  62.920  1.00 59.67           H  
ATOM    503  C   PRO A  34     -32.838  -5.541  62.982  1.00 59.67           C  
ATOM    504  CB  PRO A  34     -35.139  -5.939  61.946  1.00 59.67           C  
ATOM    505  HB2 PRO A  34     -34.706  -6.936  61.863  1.00 59.67           H  
ATOM    506  HB3 PRO A  34     -35.929  -5.939  62.697  1.00 59.67           H  
ATOM    507  O   PRO A  34     -32.248  -6.475  62.442  1.00 59.67           O  
ATOM    508  CG  PRO A  34     -35.668  -5.517  60.575  1.00 59.67           C  
ATOM    509  HG2 PRO A  34     -36.437  -4.754  60.699  1.00 59.67           H  
ATOM    510  HG3 PRO A  34     -36.054  -6.364  60.008  1.00 59.67           H  
ATOM    511  CD  PRO A  34     -34.444  -4.901  59.907  1.00 59.67           C  
ATOM    512  HD2 PRO A  34     -34.753  -4.171  59.159  1.00 59.67           H  
ATOM    513  HD3 PRO A  34     -33.836  -5.680  59.448  1.00 59.67           H  
ATOM    514  N   TRP A  35     -32.508  -5.105  64.206  1.00 59.17           N  
ATOM    515  H   TRP A  35     -33.010  -4.317  64.589  1.00 59.17           H  
ATOM    516  CA  TRP A  35     -31.422  -5.665  65.034  1.00 59.17           C  
ATOM    517  HA  TRP A  35     -30.965  -6.476  64.468  1.00 59.17           H  
ATOM    518  C   TRP A  35     -31.969  -6.202  66.384  1.00 59.17           C  
ATOM    519  CB  TRP A  35     -30.320  -4.612  65.231  1.00 59.17           C  
ATOM    520  HB2 TRP A  35     -30.361  -3.897  64.409  1.00 59.17           H  
ATOM    521  HB3 TRP A  35     -30.501  -4.054  66.150  1.00 59.17           H  
ATOM    522  O   TRP A  35     -32.795  -5.513  66.983  1.00 59.17           O  
ATOM    523  CG  TRP A  35     -28.930  -5.169  65.251  1.00 59.17           C  
ATOM    524  CD1 TRP A  35     -28.281  -5.664  66.329  1.00 59.17           C  
ATOM    525  HD1 TRP A  35     -28.691  -5.734  67.325  1.00 59.17           H  
ATOM    526  CD2 TRP A  35     -27.992  -5.296  64.137  1.00 59.17           C  
ATOM    527  CE2 TRP A  35     -26.768  -5.841  64.635  1.00 59.17           C  
ATOM    528  CE3 TRP A  35     -28.047  -4.985  62.760  1.00 59.17           C  
ATOM    529  HE3 TRP A  35     -28.957  -4.578  62.345  1.00 59.17           H  
ATOM    530  NE1 TRP A  35     -27.008  -6.061  65.974  1.00 59.17           N  
ATOM    531  HE1 TRP A  35     -26.352  -6.449  66.636  1.00 59.17           H  
ATOM    532  CH2 TRP A  35     -25.731  -5.708  62.455  1.00 59.17           C  
ATOM    533  HH2 TRP A  35     -24.875  -5.847  61.812  1.00 59.17           H  
ATOM    534  CZ2 TRP A  35     -25.646  -6.034  63.820  1.00 59.17           C  
ATOM    535  HZ2 TRP A  35     -24.731  -6.422  64.243  1.00 59.17           H  
ATOM    536  CZ3 TRP A  35     -26.931  -5.195  61.927  1.00 59.17           C  
ATOM    537  HZ3 TRP A  35     -26.994  -4.946  60.878  1.00 59.17           H  
ATOM    538  N   PRO A  36     -31.602  -7.412  66.874  1.00 67.16           N  
ATOM    539  CA  PRO A  36     -32.278  -8.051  68.023  1.00 67.16           C  
ATOM    540  HA  PRO A  36     -33.355  -7.979  67.874  1.00 67.16           H  
ATOM    541  C   PRO A  36     -31.944  -7.471  69.409  1.00 67.16           C  
ATOM    542  CB  PRO A  36     -31.864  -9.531  67.986  1.00 67.16           C  
ATOM    543  HB2 PRO A  36     -32.713 -10.188  68.177  1.00 67.16           H  
ATOM    544  HB3 PRO A  36     -31.074  -9.723  68.713  1.00 67.16           H  
ATOM    545  O   PRO A  36     -32.793  -7.475  70.299  1.00 67.16           O  
ATOM    546  CG  PRO A  36     -31.298  -9.743  66.586  1.00 67.16           C  
ATOM    547  HG2 PRO A  36     -32.107  -9.983  65.896  1.00 67.16           H  
ATOM    548  HG3 PRO A  36     -30.534 -10.521  66.569  1.00 67.16           H  
ATOM    549  CD  PRO A  36     -30.721  -8.378  66.235  1.00 67.16           C  
ATOM    550  HD2 PRO A  36     -29.718  -8.281  66.652  1.00 67.16           H  
ATOM    551  HD3 PRO A  36     -30.682  -8.287  65.149  1.00 67.16           H  
ATOM    552  N   ASP A  37     -30.701  -7.040  69.603  1.00 69.85           N  
ATOM    553  H   ASP A  37     -30.066  -7.061  68.818  1.00 69.85           H  
ATOM    554  CA  ASP A  37     -30.120  -6.483  70.832  1.00 69.85           C  
ATOM    555  HA  ASP A  37     -30.922  -6.148  71.490  1.00 69.85           H  
ATOM    556  C   ASP A  37     -29.271  -5.231  70.489  1.00 69.85           C  
ATOM    557  CB  ASP A  37     -29.331  -7.593  71.566  1.00 69.85           C  
ATOM    558  HB2 ASP A  37     -28.834  -7.165  72.436  1.00 69.85           H  
ATOM    559  HB3 ASP A  37     -30.050  -8.326  71.934  1.00 69.85           H  
ATOM    560  O   ASP A  37     -29.242  -4.796  69.341  1.00 69.85           O  
ATOM    561  CG  ASP A  37     -28.290  -8.328  70.709  1.00 69.85           C  
ATOM    562  OD1 ASP A  37     -27.812  -7.733  69.717  1.00 69.85           O  
ATOM    563  OD2 ASP A  37     -27.963  -9.483  71.055  1.00 69.85           O  
ATOM    564  N   ASP A  38     -28.584  -4.603  71.449  1.00 65.23           N  
ATOM    565  H   ASP A  38     -28.650  -4.944  72.398  1.00 65.23           H  
ATOM    566  CA  ASP A  38     -27.806  -3.363  71.218  1.00 65.23           C  
ATOM    567  HA  ASP A  38     -28.371  -2.744  70.520  1.00 65.23           H  
ATOM    568  C   ASP A  38     -26.431  -3.580  70.532  1.00 65.23           C  
ATOM    569  CB  ASP A  38     -27.693  -2.560  72.530  1.00 65.23           C  
ATOM    570  HB2 ASP A  38     -27.399  -3.230  73.339  1.00 65.23           H  
ATOM    571  HB3 ASP A  38     -26.916  -1.801  72.435  1.00 65.23           H  
ATOM    572  O   ASP A  38     -25.566  -2.705  70.560  1.00 65.23           O  
ATOM    573  CG  ASP A  38     -28.983  -1.819  72.892  1.00 65.23           C  
ATOM    574  OD1 ASP A  38     -29.497  -1.083  72.017  1.00 65.23           O  
ATOM    575  OD2 ASP A  38     -29.416  -1.953  74.059  1.00 65.23           O  
ATOM    576  N   SER A  39     -26.198  -4.731  69.891  1.00 69.41           N  
ATOM    577  H   SER A  39     -26.958  -5.392  69.816  1.00 69.41           H  
ATOM    578  CA  SER A  39     -24.882  -5.139  69.359  1.00 69.41           C  
ATOM    579  HA  SER A  39     -24.132  -4.828  70.087  1.00 69.41           H  
ATOM    580  C   SER A  39     -24.451  -4.485  68.029  1.00 69.41           C  
ATOM    581  CB  SER A  39     -24.806  -6.669  69.274  1.00 69.41           C  
ATOM    582  HB2 SER A  39     -24.999  -7.097  70.257  1.00 69.41           H  
ATOM    583  HB3 SER A  39     -23.804  -6.964  68.962  1.00 69.41           H  
ATOM    584  O   SER A  39     -23.531  -4.975  67.377  1.00 69.41           O  
ATOM    585  OG  SER A  39     -25.749  -7.178  68.353  1.00 69.41           O  
ATOM    586  HG  SER A  39     -26.528  -7.439  68.850  1.00 69.41           H  
ATOM    587  N   TRP A  40     -25.096  -3.395  67.600  1.00 68.88           N  
ATOM    588  H   TRP A  40     -25.817  -3.017  68.198  1.00 68.88           H  
ATOM    589  CA  TRP A  40     -24.943  -2.827  66.249  1.00 68.88           C  
ATOM    590  HA  TRP A  40     -24.479  -3.567  65.597  1.00 68.88           H  
ATOM    591  C   TRP A  40     -24.081  -1.560  66.143  1.00 68.88           C  
ATOM    592  CB  TRP A  40     -26.337  -2.540  65.693  1.00 68.88           C  
ATOM    593  HB2 TRP A  40     -26.902  -3.472  65.680  1.00 68.88           H  
ATOM    594  HB3 TRP A  40     -26.248  -2.203  64.660  1.00 68.88           H  
ATOM    595  O   TRP A  40     -23.672  -1.190  65.043  1.00 68.88           O  
ATOM    596  CG  TRP A  40     -27.157  -1.556  66.456  1.00 68.88           C  
ATOM    597  CD1 TRP A  40     -27.974  -1.837  67.497  1.00 68.88           C  
ATOM    598  HD1 TRP A  40     -28.136  -2.822  67.910  1.00 68.88           H  
ATOM    599  CD2 TRP A  40     -27.302  -0.135  66.196  1.00 68.88           C  
ATOM    600  CE2 TRP A  40     -28.263   0.389  67.111  1.00 68.88           C  
ATOM    601  CE3 TRP A  40     -26.746   0.749  65.248  1.00 68.88           C  
ATOM    602  HE3 TRP A  40     -26.019   0.380  64.539  1.00 68.88           H  
ATOM    603  NE1 TRP A  40     -28.600  -0.681  67.916  1.00 68.88           N  
ATOM    604  HE1 TRP A  40     -29.268  -0.669  68.674  1.00 68.88           H  
ATOM    605  CH2 TRP A  40     -28.131   2.571  66.090  1.00 68.88           C  
ATOM    606  HH2 TRP A  40     -28.467   3.594  66.010  1.00 68.88           H  
ATOM    607  CZ2 TRP A  40     -28.693   1.719  67.053  1.00 68.88           C  
ATOM    608  HZ2 TRP A  40     -29.473   2.076  67.710  1.00 68.88           H  
ATOM    609  CZ3 TRP A  40     -27.158   2.091  65.198  1.00 68.88           C  
ATOM    610  HZ3 TRP A  40     -26.764   2.753  64.440  1.00 68.88           H  
ATOM    611  N   LYS A  41     -23.833  -0.853  67.251  1.00 75.57           N  
ATOM    612  H   LYS A  41     -24.135  -1.245  68.131  1.00 75.57           H  
ATOM    613  CA  LYS A  41     -23.156   0.459  67.246  1.00 75.57           C  
ATOM    614  HA  LYS A  41     -23.459   0.987  66.342  1.00 75.57           H  
ATOM    615  C   LYS A  41     -21.624   0.320  67.193  1.00 75.57           C  
ATOM    616  CB  LYS A  41     -23.608   1.279  68.464  1.00 75.57           C  
ATOM    617  HB2 LYS A  41     -23.022   2.196  68.526  1.00 75.57           H  
ATOM    618  HB3 LYS A  41     -23.431   0.702  69.372  1.00 75.57           H  
ATOM    619  O   LYS A  41     -21.098  -0.671  67.699  1.00 75.57           O  
ATOM    620  CG  LYS A  41     -25.093   1.645  68.364  1.00 75.57           C  
ATOM    621  HG2 LYS A  41     -25.263   2.202  67.443  1.00 75.57           H  
ATOM    622  HG3 LYS A  41     -25.689   0.732  68.350  1.00 75.57           H  
ATOM    623  CD  LYS A  41     -25.535   2.498  69.553  1.00 75.57           C  
ATOM    624  HD2 LYS A  41     -24.969   3.429  69.562  1.00 75.57           H  
ATOM    625  HD3 LYS A  41     -25.356   1.947  70.477  1.00 75.57           H  
ATOM    626  CE  LYS A  41     -27.025   2.792  69.398  1.00 75.57           C  
ATOM    627  HE2 LYS A  41     -27.554   1.843  69.311  1.00 75.57           H  
ATOM    628  HE3 LYS A  41     -27.167   3.339  68.465  1.00 75.57           H  
ATOM    629  NZ  LYS A  41     -27.553   3.569  70.537  1.00 75.57           N  
ATOM    630  HZ1 LYS A  41     -27.031   4.429  70.629  1.00 75.57           H  
ATOM    631  HZ2 LYS A  41     -27.475   3.027  71.386  1.00 75.57           H  
ATOM    632  HZ3 LYS A  41     -28.526   3.789  70.373  1.00 75.57           H  
ATOM    633  N   PRO A  42     -20.884   1.300  66.628  1.00 79.28           N  
ATOM    634  CA  PRO A  42     -19.422   1.288  66.663  1.00 79.28           C  
ATOM    635  HA  PRO A  42     -19.051   0.376  66.196  1.00 79.28           H  
ATOM    636  C   PRO A  42     -18.904   1.355  68.107  1.00 79.28           C  
ATOM    637  CB  PRO A  42     -18.975   2.503  65.842  1.00 79.28           C  
ATOM    638  HB2 PRO A  42     -18.884   2.219  64.793  1.00 79.28           H  
ATOM    639  HB3 PRO A  42     -18.038   2.927  66.202  1.00 79.28           H  
ATOM    640  O   PRO A  42     -19.504   1.997  68.965  1.00 79.28           O  
ATOM    641  CG  PRO A  42     -20.139   3.479  66.007  1.00 79.28           C  
ATOM    642  HG2 PRO A  42     -20.194   4.190  65.182  1.00 79.28           H  
ATOM    643  HG3 PRO A  42     -20.048   4.002  66.958  1.00 79.28           H  
ATOM    644  CD  PRO A  42     -21.355   2.549  66.041  1.00 79.28           C  
ATOM    645  HD2 PRO A  42     -21.702   2.358  65.025  1.00 79.28           H  
ATOM    646  HD3 PRO A  42     -22.153   3.001  66.630  1.00 79.28           H  
ATOM    647  N   THR A  43     -17.760   0.719  68.359  1.00 78.55           N  
ATOM    648  H   THR A  43     -17.321   0.207  67.608  1.00 78.55           H  
ATOM    649  CA  THR A  43     -17.098   0.684  69.674  1.00 78.55           C  
ATOM    650  HA  THR A  43     -17.601   1.365  70.359  1.00 78.55           H  
ATOM    651  C   THR A  43     -15.641   1.122  69.560  1.00 78.55           C  
ATOM    652  CB  THR A  43     -17.135  -0.726  70.286  1.00 78.55           C  
ATOM    653  HB  THR A  43     -16.573  -0.712  71.220  1.00 78.55           H  
ATOM    654  O   THR A  43     -14.990   0.811  68.562  1.00 78.55           O  
ATOM    655  CG2 THR A  43     -18.553  -1.209  70.589  1.00 78.55           C  
ATOM    656 HG21 THR A  43     -18.506  -2.186  71.070  1.00 78.55           H  
ATOM    657 HG22 THR A  43     -19.046  -0.504  71.257  1.00 78.55           H  
ATOM    658 HG23 THR A  43     -19.129  -1.294  69.668  1.00 78.55           H  
ATOM    659  OG1 THR A  43     -16.530  -1.660  69.414  1.00 78.55           O  
ATOM    660  HG1 THR A  43     -15.820  -1.209  68.952  1.00 78.55           H  
ATOM    661  N   TRP A  44     -15.098   1.753  70.601  1.00 80.80           N  
ATOM    662  H   TRP A  44     -15.680   1.991  71.392  1.00 80.80           H  
ATOM    663  CA  TRP A  44     -13.685   2.133  70.700  1.00 80.80           C  
ATOM    664  HA  TRP A  44     -13.136   1.661  69.886  1.00 80.80           H  
ATOM    665  C   TRP A  44     -13.086   1.668  72.044  1.00 80.80           C  
ATOM    666  CB  TRP A  44     -13.574   3.649  70.517  1.00 80.80           C  
ATOM    667  HB2 TRP A  44     -14.001   4.154  71.383  1.00 80.80           H  
ATOM    668  HB3 TRP A  44     -14.163   3.939  69.647  1.00 80.80           H  
ATOM    669  O   TRP A  44     -13.799   1.706  73.046  1.00 80.80           O  
ATOM    670  CG  TRP A  44     -12.185   4.144  70.289  1.00 80.80           C  
ATOM    671  CD1 TRP A  44     -11.464   4.913  71.136  1.00 80.80           C  
ATOM    672  HD1 TRP A  44     -11.818   5.286  72.086  1.00 80.80           H  
ATOM    673  CD2 TRP A  44     -11.345   3.934  69.115  1.00 80.80           C  
ATOM    674  CE2 TRP A  44     -10.105   4.606  69.325  1.00 80.80           C  
ATOM    675  CE3 TRP A  44     -11.511   3.235  67.898  1.00 80.80           C  
ATOM    676  HE3 TRP A  44     -12.447   2.733  67.703  1.00 80.80           H  
ATOM    677  NE1 TRP A  44     -10.244   5.208  70.560  1.00 80.80           N  
ATOM    678  HE1 TRP A  44      -9.611   5.889  70.954  1.00 80.80           H  
ATOM    679  CH2 TRP A  44      -9.276   3.894  67.163  1.00 80.80           C  
ATOM    680  HH2 TRP A  44      -8.509   3.900  66.403  1.00 80.80           H  
ATOM    681  CZ2 TRP A  44      -9.078   4.590  68.369  1.00 80.80           C  
ATOM    682  HZ2 TRP A  44      -8.164   5.136  68.551  1.00 80.80           H  
ATOM    683  CZ3 TRP A  44     -10.487   3.216  66.931  1.00 80.80           C  
ATOM    684  HZ3 TRP A  44     -10.643   2.699  65.995  1.00 80.80           H  
ATOM    685  N   PRO A  45     -11.824   1.188  72.105  1.00 76.63           N  
ATOM    686  CA  PRO A  45     -11.292   0.549  73.315  1.00 76.63           C  
ATOM    687  HA  PRO A  45     -12.078  -0.025  73.805  1.00 76.63           H  
ATOM    688  C   PRO A  45     -10.706   1.507  74.370  1.00 76.63           C  
ATOM    689  CB  PRO A  45     -10.224  -0.423  72.800  1.00 76.63           C  
ATOM    690  HB2 PRO A  45     -10.698  -1.360  72.506  1.00 76.63           H  
ATOM    691  HB3 PRO A  45      -9.442  -0.609  73.536  1.00 76.63           H  
ATOM    692  O   PRO A  45     -10.561   1.090  75.516  1.00 76.63           O  
ATOM    693  CG  PRO A  45      -9.681   0.287  71.563  1.00 76.63           C  
ATOM    694  HG2 PRO A  45      -8.958   1.045  71.864  1.00 76.63           H  
ATOM    695  HG3 PRO A  45      -9.232  -0.411  70.856  1.00 76.63           H  
ATOM    696  CD  PRO A  45     -10.920   0.964  70.982  1.00 76.63           C  
ATOM    697  HD2 PRO A  45     -10.631   1.902  70.509  1.00 76.63           H  
ATOM    698  HD3 PRO A  45     -11.392   0.302  70.256  1.00 76.63           H  
ATOM    699  N   PHE A  46     -10.327   2.739  74.005  1.00 81.79           N  
ATOM    700  H   PHE A  46     -10.530   3.043  73.063  1.00 81.79           H  
ATOM    701  CA  PHE A  46      -9.710   3.726  74.917  1.00 81.79           C  
ATOM    702  HA  PHE A  46      -9.255   3.200  75.756  1.00 81.79           H  
ATOM    703  C   PHE A  46     -10.747   4.679  75.515  1.00 81.79           C  
ATOM    704  CB  PHE A  46      -8.599   4.493  74.182  1.00 81.79           C  
ATOM    705  HB2 PHE A  46      -8.074   5.132  74.891  1.00 81.79           H  
ATOM    706  HB3 PHE A  46      -9.057   5.137  73.431  1.00 81.79           H  
ATOM    707  O   PHE A  46     -11.888   4.674  75.064  1.00 81.79           O  
ATOM    708  CG  PHE A  46      -7.588   3.581  73.523  1.00 81.79           C  
ATOM    709  CD1 PHE A  46      -6.922   2.606  74.288  1.00 81.79           C  
ATOM    710  HD1 PHE A  46      -7.077   2.554  75.355  1.00 81.79           H  
ATOM    711  CD2 PHE A  46      -7.353   3.663  72.140  1.00 81.79           C  
ATOM    712  HD2 PHE A  46      -7.833   4.429  71.549  1.00 81.79           H  
ATOM    713  CE1 PHE A  46      -6.071   1.679  73.667  1.00 81.79           C  
ATOM    714  HE1 PHE A  46      -5.575   0.927  74.263  1.00 81.79           H  
ATOM    715  CE2 PHE A  46      -6.482   2.750  71.527  1.00 81.79           C  
ATOM    716  HE2 PHE A  46      -6.271   2.844  70.472  1.00 81.79           H  
ATOM    717  CZ  PHE A  46      -5.863   1.742  72.282  1.00 81.79           C  
ATOM    718  HZ  PHE A  46      -5.200   1.031  71.811  1.00 81.79           H  
ATOM    719  N   GLU A  47     -10.377   5.491  76.511  1.00 81.50           N  
ATOM    720  H   GLU A  47      -9.415   5.504  76.816  1.00 81.50           H  
ATOM    721  CA  GLU A  47     -11.265   6.525  77.065  1.00 81.50           C  
ATOM    722  HA  GLU A  47     -12.140   6.034  77.491  1.00 81.50           H  
ATOM    723  C   GLU A  47     -11.747   7.476  75.954  1.00 81.50           C  
ATOM    724  CB  GLU A  47     -10.551   7.276  78.201  1.00 81.50           C  
ATOM    725  HB2 GLU A  47     -10.194   6.540  78.922  1.00 81.50           H  
ATOM    726  HB3 GLU A  47      -9.692   7.808  77.793  1.00 81.50           H  
ATOM    727  O   GLU A  47     -10.951   7.973  75.154  1.00 81.50           O  
ATOM    728  CG  GLU A  47     -11.476   8.266  78.931  1.00 81.50           C  
ATOM    729  HG2 GLU A  47     -12.374   7.730  79.237  1.00 81.50           H  
ATOM    730  HG3 GLU A  47     -11.774   9.053  78.238  1.00 81.50           H  
ATOM    731  CD  GLU A  47     -10.818   8.905  80.168  1.00 81.50           C  
ATOM    732  OE1 GLU A  47     -11.580   9.349  81.057  1.00 81.50           O  
ATOM    733  OE2 GLU A  47      -9.569   8.892  80.253  1.00 81.50           O  
ATOM    734  N   HIS A  48     -13.064   7.657  75.851  1.00 87.02           N  
ATOM    735  H   HIS A  48     -13.683   7.261  76.543  1.00 87.02           H  
ATOM    736  CA  HIS A  48     -13.694   8.471  74.816  1.00 87.02           C  
ATOM    737  HA  HIS A  48     -13.082   9.359  74.655  1.00 87.02           H  
ATOM    738  C   HIS A  48     -15.086   8.936  75.251  1.00 87.02           C  
ATOM    739  CB  HIS A  48     -13.778   7.688  73.489  1.00 87.02           C  
ATOM    740  HB2 HIS A  48     -12.774   7.380  73.197  1.00 87.02           H  
ATOM    741  HB3 HIS A  48     -14.155   8.352  72.712  1.00 87.02           H  
ATOM    742  O   HIS A  48     -15.784   8.231  75.984  1.00 87.02           O  
ATOM    743  CG  HIS A  48     -14.659   6.463  73.506  1.00 87.02           C  
ATOM    744  CD2 HIS A  48     -15.913   6.339  72.976  1.00 87.02           C  
ATOM    745  HD2 HIS A  48     -16.471   7.133  72.502  1.00 87.02           H  
ATOM    746  ND1 HIS A  48     -14.333   5.240  74.029  1.00 87.02           N  
ATOM    747  HD1 HIS A  48     -13.476   5.024  74.519  1.00 87.02           H  
ATOM    748  CE1 HIS A  48     -15.353   4.398  73.827  1.00 87.02           C  
ATOM    749  HE1 HIS A  48     -15.372   3.367  74.147  1.00 87.02           H  
ATOM    750  NE2 HIS A  48     -16.340   5.015  73.159  1.00 87.02           N  
ATOM    751  N   ASP A  49     -15.511  10.081  74.724  1.00 82.15           N  
ATOM    752  H   ASP A  49     -14.888  10.579  74.103  1.00 82.15           H  
ATOM    753  CA  ASP A  49     -16.906  10.512  74.761  1.00 82.15           C  
ATOM    754  HA  ASP A  49     -17.369  10.154  75.680  1.00 82.15           H  
ATOM    755  C   ASP A  49     -17.657   9.905  73.572  1.00 82.15           C  
ATOM    756  CB  ASP A  49     -16.998  12.044  74.745  1.00 82.15           C  
ATOM    757  HB2 ASP A  49     -16.426  12.427  73.899  1.00 82.15           H  
ATOM    758  HB3 ASP A  49     -18.040  12.329  74.601  1.00 82.15           H  
ATOM    759  O   ASP A  49     -17.096   9.751  72.483  1.00 82.15           O  
ATOM    760  CG  ASP A  49     -16.505  12.686  76.043  1.00 82.15           C  
ATOM    761  OD1 ASP A  49     -16.791  12.112  77.116  1.00 82.15           O  
ATOM    762  OD2 ASP A  49     -15.911  13.782  75.937  1.00 82.15           O  
ATOM    763  N   THR A  50     -18.939   9.568  73.741  1.00 84.61           N  
ATOM    764  H   THR A  50     -19.375   9.752  74.633  1.00 84.61           H  
ATOM    765  CA  THR A  50     -19.766   9.051  72.641  1.00 84.61           C  
ATOM    766  HA  THR A  50     -19.204   9.209  71.721  1.00 84.61           H  
ATOM    767  C   THR A  50     -21.060   9.833  72.470  1.00 84.61           C  
ATOM    768  CB  THR A  50     -19.998   7.534  72.739  1.00 84.61           C  
ATOM    769  HB  THR A  50     -19.083   7.065  73.100  1.00 84.61           H  
ATOM    770  O   THR A  50     -21.732  10.185  73.439  1.00 84.61           O  
ATOM    771  CG2 THR A  50     -21.162   7.123  73.643  1.00 84.61           C  
ATOM    772 HG21 THR A  50     -21.164   6.038  73.745  1.00 84.61           H  
ATOM    773 HG22 THR A  50     -21.033   7.572  74.628  1.00 84.61           H  
ATOM    774 HG23 THR A  50     -22.111   7.443  73.215  1.00 84.61           H  
ATOM    775  OG1 THR A  50     -20.275   7.024  71.454  1.00 84.61           O  
ATOM    776  HG1 THR A  50     -19.623   7.388  70.849  1.00 84.61           H  
ATOM    777  N   VAL A  51     -21.422  10.086  71.214  1.00 86.71           N  
ATOM    778  H   VAL A  51     -20.817   9.752  70.477  1.00 86.71           H  
ATOM    779  CA  VAL A  51     -22.652  10.777  70.812  1.00 86.71           C  
ATOM    780  HA  VAL A  51     -23.343  10.779  71.655  1.00 86.71           H  
ATOM    781  C   VAL A  51     -23.337  10.014  69.676  1.00 86.71           C  
ATOM    782  CB  VAL A  51     -22.382  12.249  70.438  1.00 86.71           C  
ATOM    783  HB  VAL A  51     -23.325  12.693  70.121  1.00 86.71           H  
ATOM    784  O   VAL A  51     -22.701   9.248  68.948  1.00 86.71           O  
ATOM    785  CG1 VAL A  51     -21.872  13.049  71.645  1.00 86.71           C  
ATOM    786 HG11 VAL A  51     -22.603  13.008  72.452  1.00 86.71           H  
ATOM    787 HG12 VAL A  51     -20.928  12.639  72.004  1.00 86.71           H  
ATOM    788 HG13 VAL A  51     -21.700  14.088  71.365  1.00 86.71           H  
ATOM    789  CG2 VAL A  51     -21.381  12.387  69.285  1.00 86.71           C  
ATOM    790 HG21 VAL A  51     -21.757  11.871  68.401  1.00 86.71           H  
ATOM    791 HG22 VAL A  51     -21.245  13.439  69.038  1.00 86.71           H  
ATOM    792 HG23 VAL A  51     -20.415  11.965  69.564  1.00 86.71           H  
ATOM    793  N   ALA A  52     -24.646  10.207  69.520  1.00 85.69           N  
ATOM    794  H   ALA A  52     -25.104  10.909  70.083  1.00 85.69           H  
ATOM    795  CA  ALA A  52     -25.437   9.595  68.452  1.00 85.69           C  
ATOM    796  HA  ALA A  52     -24.789   8.986  67.823  1.00 85.69           H  
ATOM    797  C   ALA A  52     -26.063  10.670  67.553  1.00 85.69           C  
ATOM    798  CB  ALA A  52     -26.485   8.656  69.063  1.00 85.69           C  
ATOM    799  HB1 ALA A  52     -27.037   8.163  68.262  1.00 85.69           H  
ATOM    800  HB2 ALA A  52     -27.177   9.224  69.684  1.00 85.69           H  
ATOM    801  HB3 ALA A  52     -25.987   7.897  69.665  1.00 85.69           H  
ATOM    802  O   ALA A  52     -26.497  11.716  68.039  1.00 85.69           O  
ATOM    803  N   VAL A  53     -26.141  10.400  66.252  1.00 84.77           N  
ATOM    804  H   VAL A  53     -25.753   9.527  65.923  1.00 84.77           H  
ATOM    805  CA  VAL A  53     -26.742  11.279  65.232  1.00 84.77           C  
ATOM    806  HA  VAL A  53     -27.301  12.058  65.749  1.00 84.77           H  
ATOM    807  C   VAL A  53     -27.730  10.504  64.357  1.00 84.77           C  
ATOM    808  CB  VAL A  53     -25.684  11.960  64.341  1.00 84.77           C  
ATOM    809  HB  VAL A  53     -26.150  12.256  63.401  1.00 84.77           H  
ATOM    810  O   VAL A  53     -27.564   9.298  64.214  1.00 84.77           O  
ATOM    811  CG1 VAL A  53     -25.158  13.236  64.999  1.00 84.77           C  
ATOM    812 HG11 VAL A  53     -25.989  13.895  65.254  1.00 84.77           H  
ATOM    813 HG12 VAL A  53     -24.618  12.985  65.912  1.00 84.77           H  
ATOM    814 HG13 VAL A  53     -24.485  13.748  64.312  1.00 84.77           H  
ATOM    815  CG2 VAL A  53     -24.501  11.048  64.028  1.00 84.77           C  
ATOM    816 HG21 VAL A  53     -23.850  11.524  63.295  1.00 84.77           H  
ATOM    817 HG22 VAL A  53     -23.939  10.824  64.936  1.00 84.77           H  
ATOM    818 HG23 VAL A  53     -24.881  10.118  63.606  1.00 84.77           H  
ATOM    819  N   PRO A  54     -28.766  11.149  63.785  1.00 82.53           N  
ATOM    820  CA  PRO A  54     -29.753  10.471  62.938  1.00 82.53           C  
ATOM    821  HA  PRO A  54     -30.279   9.733  63.544  1.00 82.53           H  
ATOM    822  C   PRO A  54     -29.136   9.763  61.723  1.00 82.53           C  
ATOM    823  CB  PRO A  54     -30.740  11.557  62.498  1.00 82.53           C  
ATOM    824  HB2 PRO A  54     -30.438  11.971  61.536  1.00 82.53           H  
ATOM    825  HB3 PRO A  54     -31.760  11.177  62.440  1.00 82.53           H  
ATOM    826  O   PRO A  54     -28.037  10.112  61.293  1.00 82.53           O  
ATOM    827  CG  PRO A  54     -30.592  12.638  63.566  1.00 82.53           C  
ATOM    828  HG2 PRO A  54     -31.195  12.380  64.437  1.00 82.53           H  
ATOM    829  HG3 PRO A  54     -30.863  13.622  63.185  1.00 82.53           H  
ATOM    830  CD  PRO A  54     -29.111  12.556  63.923  1.00 82.53           C  
ATOM    831  HD2 PRO A  54     -28.963  12.927  64.938  1.00 82.53           H  
ATOM    832  HD3 PRO A  54     -28.527  13.141  63.213  1.00 82.53           H  
ATOM    833  N   GLY A  55     -29.876   8.807  61.159  1.00 77.71           N  
ATOM    834  H   GLY A  55     -30.785   8.600  61.548  1.00 77.71           H  
ATOM    835  CA  GLY A  55     -29.456   7.989  60.020  1.00 77.71           C  
ATOM    836  HA2 GLY A  55     -30.327   7.766  59.404  1.00 77.71           H  
ATOM    837  HA3 GLY A  55     -28.748   8.535  59.397  1.00 77.71           H  
ATOM    838  C   GLY A  55     -28.802   6.665  60.419  1.00 77.71           C  
ATOM    839  O   GLY A  55     -28.518   6.411  61.595  1.00 77.71           O  
ATOM    840  N   ASP A  56     -28.578   5.832  59.408  1.00 68.17           N  
ATOM    841  H   ASP A  56     -28.843   6.155  58.489  1.00 68.17           H  
ATOM    842  CA  ASP A  56     -27.790   4.599  59.461  1.00 68.17           C  
ATOM    843  HA  ASP A  56     -27.817   4.208  60.478  1.00 68.17           H  
ATOM    844  C   ASP A  56     -26.307   4.872  59.111  1.00 68.17           C  
ATOM    845  CB  ASP A  56     -28.448   3.547  58.547  1.00 68.17           C  
ATOM    846  HB2 ASP A  56     -29.481   3.396  58.861  1.00 68.17           H  
ATOM    847  HB3 ASP A  56     -27.927   2.597  58.663  1.00 68.17           H  
ATOM    848  O   ASP A  56     -25.910   6.015  58.874  1.00 68.17           O  
ATOM    849  CG  ASP A  56     -28.410   3.965  57.075  1.00 68.17           C  
ATOM    850  OD1 ASP A  56     -27.292   3.990  56.517  1.00 68.17           O  
ATOM    851  OD2 ASP A  56     -29.466   4.332  56.522  1.00 68.17           O  
ATOM    852  N   HIS A  57     -25.457   3.837  59.075  1.00 63.10           N  
ATOM    853  H   HIS A  57     -25.844   2.910  59.180  1.00 63.10           H  
ATOM    854  CA  HIS A  57     -24.017   3.982  58.793  1.00 63.10           C  
ATOM    855  HA  HIS A  57     -23.565   4.578  59.585  1.00 63.10           H  
ATOM    856  C   HIS A  57     -23.708   4.689  57.457  1.00 63.10           C  
ATOM    857  CB  HIS A  57     -23.381   2.585  58.789  1.00 63.10           C  
ATOM    858  HB2 HIS A  57     -23.643   2.066  59.710  1.00 63.10           H  
ATOM    859  HB3 HIS A  57     -23.812   2.044  57.946  1.00 63.10           H  
ATOM    860  O   HIS A  57     -22.667   5.333  57.341  1.00 63.10           O  
ATOM    861  CG  HIS A  57     -21.878   2.563  58.634  1.00 63.10           C  
ATOM    862  CD2 HIS A  57     -21.174   2.286  57.491  1.00 63.10           C  
ATOM    863  HD2 HIS A  57     -21.600   2.056  56.525  1.00 63.10           H  
ATOM    864  ND1 HIS A  57     -20.957   2.812  59.624  1.00 63.10           N  
ATOM    865  HD1 HIS A  57     -21.167   3.129  60.559  1.00 63.10           H  
ATOM    866  CE1 HIS A  57     -19.730   2.691  59.091  1.00 63.10           C  
ATOM    867  HE1 HIS A  57     -18.803   2.860  59.620  1.00 63.10           H  
ATOM    868  NE2 HIS A  57     -19.809   2.353  57.796  1.00 63.10           N  
ATOM    869  N   PHE A  58     -24.586   4.582  56.455  1.00 60.99           N  
ATOM    870  H   PHE A  58     -25.472   4.127  56.624  1.00 60.99           H  
ATOM    871  CA  PHE A  58     -24.403   5.187  55.136  1.00 60.99           C  
ATOM    872  HA  PHE A  58     -23.336   5.285  54.936  1.00 60.99           H  
ATOM    873  C   PHE A  58     -24.998   6.601  55.038  1.00 60.99           C  
ATOM    874  CB  PHE A  58     -25.002   4.260  54.067  1.00 60.99           C  
ATOM    875  HB2 PHE A  58     -24.848   4.718  53.090  1.00 60.99           H  
ATOM    876  HB3 PHE A  58     -26.079   4.189  54.219  1.00 60.99           H  
ATOM    877  O   PHE A  58     -24.450   7.440  54.321  1.00 60.99           O  
ATOM    878  CG  PHE A  58     -24.402   2.864  54.029  1.00 60.99           C  
ATOM    879  CD1 PHE A  58     -23.050   2.691  53.678  1.00 60.99           C  
ATOM    880  HD1 PHE A  58     -22.440   3.552  53.449  1.00 60.99           H  
ATOM    881  CD2 PHE A  58     -25.190   1.738  54.332  1.00 60.99           C  
ATOM    882  HD2 PHE A  58     -26.224   1.871  54.616  1.00 60.99           H  
ATOM    883  CE1 PHE A  58     -22.488   1.402  53.631  1.00 60.99           C  
ATOM    884  HE1 PHE A  58     -21.447   1.278  53.368  1.00 60.99           H  
ATOM    885  CE2 PHE A  58     -24.632   0.448  54.271  1.00 60.99           C  
ATOM    886  HE2 PHE A  58     -25.247  -0.411  54.499  1.00 60.99           H  
ATOM    887  CZ  PHE A  58     -23.280   0.279  53.925  1.00 60.99           C  
ATOM    888  HZ  PHE A  58     -22.850  -0.711  53.887  1.00 60.99           H  
ATOM    889  N   THR A  59     -26.083   6.892  55.761  1.00 58.48           N  
ATOM    890  H   THR A  59     -26.509   6.147  56.294  1.00 58.48           H  
ATOM    891  CA  THR A  59     -26.817   8.173  55.671  1.00 58.48           C  
ATOM    892  HA  THR A  59     -26.578   8.648  54.719  1.00 58.48           H  
ATOM    893  C   THR A  59     -26.439   9.194  56.750  1.00 58.48           C  
ATOM    894  CB  THR A  59     -28.336   7.937  55.662  1.00 58.48           C  
ATOM    895  HB  THR A  59     -28.851   8.895  55.730  1.00 58.48           H  
ATOM    896  O   THR A  59     -26.591  10.396  56.523  1.00 58.48           O  
ATOM    897  CG2 THR A  59     -28.784   7.229  54.386  1.00 58.48           C  
ATOM    898 HG21 THR A  59     -29.870   7.133  54.393  1.00 58.48           H  
ATOM    899 HG22 THR A  59     -28.336   6.238  54.315  1.00 58.48           H  
ATOM    900 HG23 THR A  59     -28.502   7.824  53.517  1.00 58.48           H  
ATOM    901  OG1 THR A  59     -28.713   7.124  56.751  1.00 58.48           O  
ATOM    902  HG1 THR A  59     -29.067   6.308  56.391  1.00 58.48           H  
ATOM    903  N   MET A  60     -25.855   8.768  57.881  1.00 77.76           N  
ATOM    904  H   MET A  60     -25.813   7.771  58.037  1.00 77.76           H  
ATOM    905  CA  MET A  60     -25.521   9.654  59.014  1.00 77.76           C  
ATOM    906  HA  MET A  60     -26.452  10.100  59.362  1.00 77.76           H  
ATOM    907  C   MET A  60     -24.584  10.826  58.667  1.00 77.76           C  
ATOM    908  CB  MET A  60     -24.933   8.844  60.186  1.00 77.76           C  
ATOM    909  HB2 MET A  60     -25.636   8.062  60.475  1.00 77.76           H  
ATOM    910  HB3 MET A  60     -24.824   9.515  61.038  1.00 77.76           H  
ATOM    911  O   MET A  60     -24.598  11.848  59.350  1.00 77.76           O  
ATOM    912  CG  MET A  60     -23.565   8.212  59.873  1.00 77.76           C  
ATOM    913  HG2 MET A  60     -22.884   8.992  59.532  1.00 77.76           H  
ATOM    914  HG3 MET A  60     -23.693   7.497  59.060  1.00 77.76           H  
ATOM    915  SD  MET A  60     -22.748   7.353  61.250  1.00 77.76           S  
ATOM    916  CE  MET A  60     -22.247   8.765  62.265  1.00 77.76           C  
ATOM    917  HE1 MET A  60     -23.134   9.308  62.593  1.00 77.76           H  
ATOM    918  HE2 MET A  60     -21.699   8.406  63.137  1.00 77.76           H  
ATOM    919  HE3 MET A  60     -21.608   9.428  61.683  1.00 77.76           H  
ATOM    920  N   VAL A  61     -23.765  10.693  57.616  1.00 68.02           N  
ATOM    921  H   VAL A  61     -23.813   9.822  57.107  1.00 68.02           H  
ATOM    922  CA  VAL A  61     -22.920  11.785  57.098  1.00 68.02           C  
ATOM    923  HA  VAL A  61     -22.864  12.573  57.850  1.00 68.02           H  
ATOM    924  C   VAL A  61     -23.550  12.426  55.859  1.00 68.02           C  
ATOM    925  CB  VAL A  61     -21.471  11.329  56.827  1.00 68.02           C  
ATOM    926  HB  VAL A  61     -21.475  10.577  56.038  1.00 68.02           H  
ATOM    927  O   VAL A  61     -23.750  13.636  55.856  1.00 68.02           O  
ATOM    928  CG1 VAL A  61     -20.595  12.505  56.377  1.00 68.02           C  
ATOM    929 HG11 VAL A  61     -20.597  13.287  57.136  1.00 68.02           H  
ATOM    930 HG12 VAL A  61     -20.966  12.919  55.439  1.00 68.02           H  
ATOM    931 HG13 VAL A  61     -19.572  12.166  56.212  1.00 68.02           H  
ATOM    932  CG2 VAL A  61     -20.808  10.719  58.069  1.00 68.02           C  
ATOM    933 HG21 VAL A  61     -19.763  10.492  57.860  1.00 68.02           H  
ATOM    934 HG22 VAL A  61     -20.864  11.415  58.907  1.00 68.02           H  
ATOM    935 HG23 VAL A  61     -21.303   9.784  58.333  1.00 68.02           H  
ATOM    936  N   GLN A  62     -23.886  11.634  54.829  1.00 53.61           N  
ATOM    937  H   GLN A  62     -23.755  10.637  54.923  1.00 53.61           H  
ATOM    938  CA  GLN A  62     -24.389  12.130  53.534  1.00 53.61           C  
ATOM    939  HA  GLN A  62     -23.647  12.802  53.102  1.00 53.61           H  
ATOM    940  C   GLN A  62     -25.684  12.952  53.645  1.00 53.61           C  
ATOM    941  CB  GLN A  62     -24.606  10.939  52.575  1.00 53.61           C  
ATOM    942  HB2 GLN A  62     -24.860  10.052  53.156  1.00 53.61           H  
ATOM    943  HB3 GLN A  62     -25.453  11.143  51.920  1.00 53.61           H  
ATOM    944  O   GLN A  62     -25.849  13.914  52.901  1.00 53.61           O  
ATOM    945  CG  GLN A  62     -23.386  10.634  51.692  1.00 53.61           C  
ATOM    946  HG2 GLN A  62     -23.449   9.593  51.373  1.00 53.61           H  
ATOM    947  HG3 GLN A  62     -22.467  10.751  52.266  1.00 53.61           H  
ATOM    948  CD  GLN A  62     -23.329  11.525  50.451  1.00 53.61           C  
ATOM    949  NE2 GLN A  62     -23.543  10.988  49.268  1.00 53.61           N  
ATOM    950 HE21 GLN A  62     -23.814  10.019  49.187  1.00 53.61           H  
ATOM    951 HE22 GLN A  62     -23.547  11.639  48.496  1.00 53.61           H  
ATOM    952  OE1 GLN A  62     -23.089  12.716  50.509  1.00 53.61           O  
ATOM    953  N   GLU A  63     -26.586  12.608  54.572  1.00 65.52           N  
ATOM    954  H   GLU A  63     -26.425  11.781  55.128  1.00 65.52           H  
ATOM    955  CA  GLU A  63     -27.879  13.293  54.744  1.00 65.52           C  
ATOM    956  HA  GLU A  63     -28.034  13.996  53.926  1.00 65.52           H  
ATOM    957  C   GLU A  63     -27.970  14.123  56.040  1.00 65.52           C  
ATOM    958  CB  GLU A  63     -29.026  12.267  54.681  1.00 65.52           C  
ATOM    959  HB2 GLU A  63     -28.910  11.540  55.484  1.00 65.52           H  
ATOM    960  HB3 GLU A  63     -29.960  12.808  54.838  1.00 65.52           H  
ATOM    961  O   GLU A  63     -28.847  14.979  56.170  1.00 65.52           O  
ATOM    962  CG  GLU A  63     -29.100  11.533  53.329  1.00 65.52           C  
ATOM    963  HG2 GLU A  63     -28.211  10.912  53.217  1.00 65.52           H  
ATOM    964  HG3 GLU A  63     -29.093  12.275  52.531  1.00 65.52           H  
ATOM    965  CD  GLU A  63     -30.351  10.650  53.168  1.00 65.52           C  
ATOM    966  OE1 GLU A  63     -30.357   9.847  52.207  1.00 65.52           O  
ATOM    967  OE2 GLU A  63     -31.306  10.799  53.964  1.00 65.52           O  
ATOM    968  N   HIS A  64     -27.073  13.900  57.011  1.00 75.37           N  
ATOM    969  H   HIS A  64     -26.385  13.179  56.846  1.00 75.37           H  
ATOM    970  CA  HIS A  64     -27.183  14.459  58.370  1.00 75.37           C  
ATOM    971  HA  HIS A  64     -27.937  15.246  58.350  1.00 75.37           H  
ATOM    972  C   HIS A  64     -25.919  15.173  58.894  1.00 75.37           C  
ATOM    973  CB  HIS A  64     -27.706  13.374  59.327  1.00 75.37           C  
ATOM    974  HB2 HIS A  64     -27.017  12.529  59.325  1.00 75.37           H  
ATOM    975  HB3 HIS A  64     -27.743  13.770  60.342  1.00 75.37           H  
ATOM    976  O   HIS A  64     -25.753  15.334  60.107  1.00 75.37           O  
ATOM    977  CG  HIS A  64     -29.086  12.872  58.993  1.00 75.37           C  
ATOM    978  CD2 HIS A  64     -29.464  11.564  58.867  1.00 75.37           C  
ATOM    979  HD2 HIS A  64     -28.816  10.706  58.961  1.00 75.37           H  
ATOM    980  ND1 HIS A  64     -30.200  13.643  58.746  1.00 75.37           N  
ATOM    981  HD1 HIS A  64     -30.170  14.606  58.441  1.00 75.37           H  
ATOM    982  CE1 HIS A  64     -31.227  12.812  58.506  1.00 75.37           C  
ATOM    983  HE1 HIS A  64     -32.209  13.113  58.172  1.00 75.37           H  
ATOM    984  NE2 HIS A  64     -30.836  11.537  58.609  1.00 75.37           N  
ATOM    985  N   ALA A  65     -25.056  15.677  58.006  1.00 71.19           N  
ATOM    986  H   ALA A  65     -25.217  15.474  57.030  1.00 71.19           H  
ATOM    987  CA  ALA A  65     -23.791  16.340  58.357  1.00 71.19           C  
ATOM    988  HA  ALA A  65     -23.114  15.581  58.748  1.00 71.19           H  
ATOM    989  C   ALA A  65     -23.905  17.449  59.434  1.00 71.19           C  
ATOM    990  CB  ALA A  65     -23.181  16.901  57.066  1.00 71.19           C  
ATOM    991  HB1 ALA A  65     -22.218  17.363  57.287  1.00 71.19           H  
ATOM    992  HB2 ALA A  65     -23.843  17.649  56.630  1.00 71.19           H  
ATOM    993  HB3 ALA A  65     -23.025  16.098  56.345  1.00 71.19           H  
ATOM    994  O   ALA A  65     -23.095  17.487  60.365  1.00 71.19           O  
ATOM    995  N   ASP A  66     -24.931  18.312  59.381  1.00 74.78           N  
ATOM    996  H   ASP A  66     -25.529  18.293  58.568  1.00 74.78           H  
ATOM    997  CA  ASP A  66     -25.151  19.393  60.366  1.00 74.78           C  
ATOM    998  HA  ASP A  66     -24.312  20.088  60.338  1.00 74.78           H  
ATOM    999  C   ASP A  66     -25.314  18.891  61.811  1.00 74.78           C  
ATOM   1000  CB  ASP A  66     -26.436  20.155  60.014  1.00 74.78           C  
ATOM   1001  HB2 ASP A  66     -26.690  20.823  60.837  1.00 74.78           H  
ATOM   1002  HB3 ASP A  66     -27.258  19.448  59.902  1.00 74.78           H  
ATOM   1003  O   ASP A  66     -25.037  19.606  62.783  1.00 74.78           O  
ATOM   1004  CG  ASP A  66     -26.290  20.995  58.753  1.00 74.78           C  
ATOM   1005  OD1 ASP A  66     -25.620  22.045  58.852  1.00 74.78           O  
ATOM   1006  OD2 ASP A  66     -26.877  20.580  57.734  1.00 74.78           O  
ATOM   1007  N   ALA A  67     -25.808  17.662  61.988  1.00 77.13           N  
ATOM   1008  H   ALA A  67     -25.945  17.079  61.174  1.00 77.13           H  
ATOM   1009  CA  ALA A  67     -25.961  17.060  63.305  1.00 77.13           C  
ATOM   1010  HA  ALA A  67     -26.431  17.787  63.968  1.00 77.13           H  
ATOM   1011  C   ALA A  67     -24.598  16.706  63.925  1.00 77.13           C  
ATOM   1012  CB  ALA A  67     -26.898  15.852  63.190  1.00 77.13           C  
ATOM   1013  HB1 ALA A  67     -26.400  15.041  62.658  1.00 77.13           H  
ATOM   1014  HB2 ALA A  67     -27.176  15.508  64.187  1.00 77.13           H  
ATOM   1015  HB3 ALA A  67     -27.802  16.127  62.648  1.00 77.13           H  
ATOM   1016  O   ALA A  67     -24.438  16.832  65.138  1.00 77.13           O  
ATOM   1017  N   ILE A  68     -23.607  16.326  63.113  1.00 80.52           N  
ATOM   1018  H   ILE A  68     -23.788  16.303  62.120  1.00 80.52           H  
ATOM   1019  CA  ILE A  68     -22.252  15.981  63.569  1.00 80.52           C  
ATOM   1020  HA  ILE A  68     -22.329  15.342  64.449  1.00 80.52           H  
ATOM   1021  C   ILE A  68     -21.490  17.242  63.992  1.00 80.52           C  
ATOM   1022  CB  ILE A  68     -21.495  15.191  62.474  1.00 80.52           C  
ATOM   1023  HB  ILE A  68     -21.418  15.811  61.580  1.00 80.52           H  
ATOM   1024  O   ILE A  68     -20.912  17.275  65.078  1.00 80.52           O  
ATOM   1025  CG1 ILE A  68     -22.275  13.906  62.111  1.00 80.52           C  
ATOM   1026 HG12 ILE A  68     -22.360  13.279  62.999  1.00 80.52           H  
ATOM   1027 HG13 ILE A  68     -23.283  14.167  61.788  1.00 80.52           H  
ATOM   1028  CG2 ILE A  68     -20.066  14.858  62.947  1.00 80.52           C  
ATOM   1029 HG21 ILE A  68     -20.103  14.242  63.846  1.00 80.52           H  
ATOM   1030 HG22 ILE A  68     -19.507  15.768  63.163  1.00 80.52           H  
ATOM   1031 HG23 ILE A  68     -19.518  14.328  62.168  1.00 80.52           H  
ATOM   1032  CD1 ILE A  68     -21.659  13.078  60.980  1.00 80.52           C  
ATOM   1033 HD11 ILE A  68     -21.520  13.701  60.096  1.00 80.52           H  
ATOM   1034 HD12 ILE A  68     -20.704  12.651  61.288  1.00 80.52           H  
ATOM   1035 HD13 ILE A  68     -22.333  12.258  60.734  1.00 80.52           H  
ATOM   1036  N   ALA A  69     -21.546  18.305  63.183  1.00 74.52           N  
ATOM   1037  H   ALA A  69     -22.035  18.209  62.304  1.00 74.52           H  
ATOM   1038  CA  ALA A  69     -20.822  19.552  63.440  1.00 74.52           C  
ATOM   1039  HA  ALA A  69     -19.751  19.349  63.413  1.00 74.52           H  
ATOM   1040  C   ALA A  69     -21.140  20.154  64.821  1.00 74.52           C  
ATOM   1041  CB  ALA A  69     -21.161  20.536  62.315  1.00 74.52           C  
ATOM   1042  HB1 ALA A  69     -22.230  20.748  62.303  1.00 74.52           H  
ATOM   1043  HB2 ALA A  69     -20.872  20.113  61.353  1.00 74.52           H  
ATOM   1044  HB3 ALA A  69     -20.615  21.467  62.466  1.00 74.52           H  
ATOM   1045  O   ALA A  69     -20.236  20.544  65.559  1.00 74.52           O  
ATOM   1046  N   ARG A  70     -22.423  20.155  65.211  1.00 76.20           N  
ATOM   1047  H   ARG A  70     -23.108  19.808  64.556  1.00 76.20           H  
ATOM   1048  CA  ARG A  70     -22.859  20.655  66.526  1.00 76.20           C  
ATOM   1049  HA  ARG A  70     -22.484  21.670  66.659  1.00 76.20           H  
ATOM   1050  C   ARG A  70     -22.274  19.873  67.704  1.00 76.20           C  
ATOM   1051  CB  ARG A  70     -24.391  20.659  66.605  1.00 76.20           C  
ATOM   1052  HB2 ARG A  70     -24.784  19.723  66.209  1.00 76.20           H  
ATOM   1053  HB3 ARG A  70     -24.686  20.741  67.651  1.00 76.20           H  
ATOM   1054  O   ARG A  70     -21.998  20.477  68.736  1.00 76.20           O  
ATOM   1055  CG  ARG A  70     -24.982  21.855  65.849  1.00 76.20           C  
ATOM   1056  HG2 ARG A  70     -24.561  22.771  66.262  1.00 76.20           H  
ATOM   1057  HG3 ARG A  70     -24.721  21.801  64.792  1.00 76.20           H  
ATOM   1058  CD  ARG A  70     -26.505  21.908  66.005  1.00 76.20           C  
ATOM   1059  HD2 ARG A  70     -26.754  21.794  67.060  1.00 76.20           H  
ATOM   1060  HD3 ARG A  70     -26.843  22.888  65.668  1.00 76.20           H  
ATOM   1061  NE  ARG A  70     -27.168  20.871  65.193  1.00 76.20           N  
ATOM   1062  HE  ARG A  70     -26.608  20.465  64.457  1.00 76.20           H  
ATOM   1063  NH1 ARG A  70     -29.233  20.975  66.193  1.00 76.20           N  
ATOM   1064 HH11 ARG A  70     -28.854  21.647  66.845  1.00 76.20           H  
ATOM   1065 HH12 ARG A  70     -30.190  20.658  66.250  1.00 76.20           H  
ATOM   1066  NH2 ARG A  70     -28.908  19.622  64.440  1.00 76.20           N  
ATOM   1067 HH21 ARG A  70     -28.313  19.292  63.694  1.00 76.20           H  
ATOM   1068 HH22 ARG A  70     -29.875  19.331  64.474  1.00 76.20           H  
ATOM   1069  CZ  ARG A  70     -28.429  20.493  65.282  1.00 76.20           C  
ATOM   1070  N   HIS A  71     -22.094  18.558  67.573  1.00 81.75           N  
ATOM   1071  H   HIS A  71     -22.267  18.126  66.676  1.00 81.75           H  
ATOM   1072  CA  HIS A  71     -21.516  17.743  68.646  1.00 81.75           C  
ATOM   1073  HA  HIS A  71     -21.992  18.008  69.590  1.00 81.75           H  
ATOM   1074  C   HIS A  71     -20.016  18.008  68.826  1.00 81.75           C  
ATOM   1075  CB  HIS A  71     -21.770  16.255  68.386  1.00 81.75           C  
ATOM   1076  HB2 HIS A  71     -21.142  15.688  69.072  1.00 81.75           H  
ATOM   1077  HB3 HIS A  71     -21.468  15.996  67.371  1.00 81.75           H  
ATOM   1078  O   HIS A  71     -19.546  18.042  69.960  1.00 81.75           O  
ATOM   1079  CG  HIS A  71     -23.198  15.828  68.615  1.00 81.75           C  
ATOM   1080  CD2 HIS A  71     -23.769  15.511  69.817  1.00 81.75           C  
ATOM   1081  HD2 HIS A  71     -23.283  15.557  70.781  1.00 81.75           H  
ATOM   1082  ND1 HIS A  71     -24.163  15.643  67.654  1.00 81.75           N  
ATOM   1083  HD1 HIS A  71     -24.075  15.857  66.671  1.00 81.75           H  
ATOM   1084  CE1 HIS A  71     -25.275  15.196  68.258  1.00 81.75           C  
ATOM   1085  HE1 HIS A  71     -26.194  14.938  67.753  1.00 81.75           H  
ATOM   1086  NE2 HIS A  71     -25.090  15.115  69.583  1.00 81.75           N  
ATOM   1087  N   ILE A  72     -19.280  18.235  67.733  1.00 77.16           N  
ATOM   1088  H   ILE A  72     -19.728  18.193  66.829  1.00 77.16           H  
ATOM   1089  CA  ILE A  72     -17.846  18.560  67.792  1.00 77.16           C  
ATOM   1090  HA  ILE A  72     -17.348  17.822  68.420  1.00 77.16           H  
ATOM   1091  C   ILE A  72     -17.625  19.924  68.461  1.00 77.16           C  
ATOM   1092  CB  ILE A  72     -17.213  18.494  66.381  1.00 77.16           C  
ATOM   1093  HB  ILE A  72     -17.775  19.149  65.716  1.00 77.16           H  
ATOM   1094  O   ILE A  72     -16.778  20.039  69.342  1.00 77.16           O  
ATOM   1095  CG1 ILE A  72     -17.283  17.049  65.830  1.00 77.16           C  
ATOM   1096 HG12 ILE A  72     -18.309  16.686  65.888  1.00 77.16           H  
ATOM   1097 HG13 ILE A  72     -16.663  16.399  66.446  1.00 77.16           H  
ATOM   1098  CG2 ILE A  72     -15.750  18.982  66.415  1.00 77.16           C  
ATOM   1099 HG21 ILE A  72     -15.304  18.940  65.421  1.00 77.16           H  
ATOM   1100 HG22 ILE A  72     -15.166  18.368  67.100  1.00 77.16           H  
ATOM   1101 HG23 ILE A  72     -15.698  20.021  66.742  1.00 77.16           H  
ATOM   1102  CD1 ILE A  72     -16.837  16.903  64.369  1.00 77.16           C  
ATOM   1103 HD11 ILE A  72     -17.040  15.886  64.034  1.00 77.16           H  
ATOM   1104 HD12 ILE A  72     -17.392  17.600  63.741  1.00 77.16           H  
ATOM   1105 HD13 ILE A  72     -15.768  17.088  64.272  1.00 77.16           H  
ATOM   1106  N   ASP A  73     -18.400  20.946  68.087  1.00 69.86           N  
ATOM   1107  H   ASP A  73     -19.061  20.807  67.337  1.00 69.86           H  
ATOM   1108  CA  ASP A  73     -18.278  22.297  68.661  1.00 69.86           C  
ATOM   1109  HA  ASP A  73     -17.273  22.677  68.479  1.00 69.86           H  
ATOM   1110  C   ASP A  73     -18.509  22.305  70.182  1.00 69.86           C  
ATOM   1111  CB  ASP A  73     -19.274  23.218  67.945  1.00 69.86           C  
ATOM   1112  HB2 ASP A  73     -20.290  22.862  68.119  1.00 69.86           H  
ATOM   1113  HB3 ASP A  73     -19.087  23.175  66.872  1.00 69.86           H  
ATOM   1114  O   ASP A  73     -17.691  22.822  70.945  1.00 69.86           O  
ATOM   1115  CG  ASP A  73     -19.149  24.671  68.412  1.00 69.86           C  
ATOM   1116  OD1 ASP A  73     -18.179  25.330  67.975  1.00 69.86           O  
ATOM   1117  OD2 ASP A  73     -20.048  25.117  69.160  1.00 69.86           O  
ATOM   1118  N   ALA A  74     -19.577  21.637  70.634  1.00 72.20           N  
ATOM   1119  H   ALA A  74     -20.206  21.225  69.960  1.00 72.20           H  
ATOM   1120  CA  ALA A  74     -19.897  21.524  72.054  1.00 72.20           C  
ATOM   1121  HA  ALA A  74     -20.019  22.528  72.459  1.00 72.20           H  
ATOM   1122  C   ALA A  74     -18.782  20.837  72.867  1.00 72.20           C  
ATOM   1123  CB  ALA A  74     -21.227  20.770  72.184  1.00 72.20           C  
ATOM   1124  HB1 ALA A  74     -21.123  19.765  71.774  1.00 72.20           H  
ATOM   1125  HB2 ALA A  74     -21.507  20.702  73.235  1.00 72.20           H  
ATOM   1126  HB3 ALA A  74     -22.005  21.303  71.637  1.00 72.20           H  
ATOM   1127  O   ALA A  74     -18.552  21.209  74.017  1.00 72.20           O  
ATOM   1128  N   TRP A  75     -18.086  19.863  72.273  1.00 74.95           N  
ATOM   1129  H   TRP A  75     -18.315  19.629  71.318  1.00 74.95           H  
ATOM   1130  CA  TRP A  75     -17.001  19.114  72.911  1.00 74.95           C  
ATOM   1131  HA  TRP A  75     -17.313  18.807  73.909  1.00 74.95           H  
ATOM   1132  C   TRP A  75     -15.719  19.947  73.087  1.00 74.95           C  
ATOM   1133  CB  TRP A  75     -16.767  17.857  72.069  1.00 74.95           C  
ATOM   1134  HB2 TRP A  75     -17.702  17.299  72.011  1.00 74.95           H  
ATOM   1135  HB3 TRP A  75     -16.501  18.151  71.054  1.00 74.95           H  
ATOM   1136  O   TRP A  75     -15.071  19.878  74.131  1.00 74.95           O  
ATOM   1137  CG  TRP A  75     -15.717  16.924  72.568  1.00 74.95           C  
ATOM   1138  CD1 TRP A  75     -15.784  16.203  73.707  1.00 74.95           C  
ATOM   1139  HD1 TRP A  75     -16.595  16.212  74.420  1.00 74.95           H  
ATOM   1140  CD2 TRP A  75     -14.451  16.570  71.939  1.00 74.95           C  
ATOM   1141  CE2 TRP A  75     -13.822  15.575  72.745  1.00 74.95           C  
ATOM   1142  CE3 TRP A  75     -13.792  16.965  70.752  1.00 74.95           C  
ATOM   1143  HE3 TRP A  75     -14.242  17.726  70.133  1.00 74.95           H  
ATOM   1144  NE1 TRP A  75     -14.672  15.401  73.818  1.00 74.95           N  
ATOM   1145  HE1 TRP A  75     -14.578  14.750  74.585  1.00 74.95           H  
ATOM   1146  CH2 TRP A  75     -11.973  15.399  71.187  1.00 74.95           C  
ATOM   1147  HH2 TRP A  75     -11.030  14.962  70.896  1.00 74.95           H  
ATOM   1148  CZ2 TRP A  75     -12.622  14.972  72.361  1.00 74.95           C  
ATOM   1149  HZ2 TRP A  75     -12.220  14.178  72.973  1.00 74.95           H  
ATOM   1150  CZ3 TRP A  75     -12.557  16.396  70.387  1.00 74.95           C  
ATOM   1151  HZ3 TRP A  75     -12.056  16.724  69.488  1.00 74.95           H  
ATOM   1152  N   LEU A  76     -15.386  20.808  72.119  1.00 59.51           N  
ATOM   1153  H   LEU A  76     -15.971  20.847  71.297  1.00 59.51           H  
ATOM   1154  CA  LEU A  76     -14.181  21.649  72.171  1.00 59.51           C  
ATOM   1155  HA  LEU A  76     -13.339  21.027  72.473  1.00 59.51           H  
ATOM   1156  C   LEU A  76     -14.251  22.789  73.211  1.00 59.51           C  
ATOM   1157  CB  LEU A  76     -13.908  22.215  70.763  1.00 59.51           C  
ATOM   1158  HB2 LEU A  76     -14.811  22.719  70.417  1.00 59.51           H  
ATOM   1159  HB3 LEU A  76     -13.121  22.966  70.837  1.00 59.51           H  
ATOM   1160  O   LEU A  76     -13.214  23.278  73.656  1.00 59.51           O  
ATOM   1161  CG  LEU A  76     -13.480  21.174  69.711  1.00 59.51           C  
ATOM   1162  HG  LEU A  76     -14.220  20.376  69.651  1.00 59.51           H  
ATOM   1163  CD1 LEU A  76     -13.385  21.847  68.339  1.00 59.51           C  
ATOM   1164 HD11 LEU A  76     -12.638  22.641  68.361  1.00 59.51           H  
ATOM   1165 HD12 LEU A  76     -14.355  22.271  68.080  1.00 59.51           H  
ATOM   1166 HD13 LEU A  76     -13.115  21.108  67.586  1.00 59.51           H  
ATOM   1167  CD2 LEU A  76     -12.118  20.549  70.026  1.00 59.51           C  
ATOM   1168 HD21 LEU A  76     -12.185  19.956  70.938  1.00 59.51           H  
ATOM   1169 HD22 LEU A  76     -11.822  19.882  69.216  1.00 59.51           H  
ATOM   1170 HD23 LEU A  76     -11.366  21.327  70.155  1.00 59.51           H  
ATOM   1171  N   GLY A  77     -15.444  23.239  73.616  1.00 59.96           N  
ATOM   1172  H   GLY A  77     -16.263  22.815  73.205  1.00 59.96           H  
ATOM   1173  CA  GLY A  77     -15.612  24.409  74.493  1.00 59.96           C  
ATOM   1174  HA2 GLY A  77     -14.988  25.219  74.117  1.00 59.96           H  
ATOM   1175  HA3 GLY A  77     -16.653  24.727  74.430  1.00 59.96           H  
ATOM   1176  C   GLY A  77     -15.276  24.210  75.983  1.00 59.96           C  
ATOM   1177  O   GLY A  77     -15.164  25.194  76.716  1.00 59.96           O  
ATOM   1178  N   THR A  78     -15.141  22.976  76.474  1.00 46.08           N  
ATOM   1179  H   THR A  78     -15.279  22.199  75.843  1.00 46.08           H  
ATOM   1180  CA  THR A  78     -15.143  22.676  77.922  1.00 46.08           C  
ATOM   1181  HA  THR A  78     -15.780  23.424  78.393  1.00 46.08           H  
ATOM   1182  C   THR A  78     -13.796  22.803  78.666  1.00 46.08           C  
ATOM   1183  CB  THR A  78     -15.790  21.296  78.206  1.00 46.08           C  
ATOM   1184  HB  THR A  78     -15.163  20.715  78.881  1.00 46.08           H  
ATOM   1185  O   THR A  78     -13.807  23.208  79.829  1.00 46.08           O  
ATOM   1186  CG2 THR A  78     -17.175  21.468  78.839  1.00 46.08           C  
ATOM   1187 HG21 THR A  78     -17.081  21.995  79.789  1.00 46.08           H  
ATOM   1188 HG22 THR A  78     -17.820  22.029  78.163  1.00 46.08           H  
ATOM   1189 HG23 THR A  78     -17.611  20.486  79.017  1.00 46.08           H  
ATOM   1190  OG1 THR A  78     -16.035  20.547  77.036  1.00 46.08           O  
ATOM   1191  HG1 THR A  78     -15.251  20.077  76.745  1.00 46.08           H  
ATOM   1192  N   GLU A  79     -12.637  22.484  78.071  1.00 38.97           N  
ATOM   1193  H   GLU A  79     -12.673  22.189  77.106  1.00 38.97           H  
ATOM   1194  CA  GLU A  79     -11.426  22.092  78.843  1.00 38.97           C  
ATOM   1195  HA  GLU A  79     -11.754  21.736  79.820  1.00 38.97           H  
ATOM   1196  C   GLU A  79     -10.367  23.179  79.180  1.00 38.97           C  
ATOM   1197  CB  GLU A  79     -10.747  20.888  78.161  1.00 38.97           C  
ATOM   1198  HB2 GLU A  79     -10.732  21.047  77.083  1.00 38.97           H  
ATOM   1199  HB3 GLU A  79      -9.715  20.822  78.506  1.00 38.97           H  
ATOM   1200  O   GLU A  79      -9.521  22.943  80.039  1.00 38.97           O  
ATOM   1201  CG  GLU A  79     -11.429  19.551  78.494  1.00 38.97           C  
ATOM   1202  HG2 GLU A  79     -11.528  19.477  79.577  1.00 38.97           H  
ATOM   1203  HG3 GLU A  79     -12.430  19.548  78.064  1.00 38.97           H  
ATOM   1204  CD  GLU A  79     -10.630  18.346  77.969  1.00 38.97           C  
ATOM   1205  OE1 GLU A  79     -10.661  17.303  78.657  1.00 38.97           O  
ATOM   1206  OE2 GLU A  79      -9.986  18.491  76.905  1.00 38.97           O  
ATOM   1207  N   VAL A  80     -10.384  24.392  78.605  1.00 35.25           N  
ATOM   1208  H   VAL A  80     -11.118  24.544  77.928  1.00 35.25           H  
ATOM   1209  CA  VAL A  80      -9.234  25.356  78.610  1.00 35.25           C  
ATOM   1210  HA  VAL A  80      -8.360  24.782  78.302  1.00 35.25           H  
ATOM   1211  C   VAL A  80      -8.844  25.974  79.993  1.00 35.25           C  
ATOM   1212  CB  VAL A  80      -9.453  26.452  77.521  1.00 35.25           C  
ATOM   1213  HB  VAL A  80     -10.250  27.118  77.854  1.00 35.25           H  
ATOM   1214  O   VAL A  80      -8.045  26.901  80.071  1.00 35.25           O  
ATOM   1215  CG1 VAL A  80      -8.214  27.310  77.192  1.00 35.25           C  
ATOM   1216 HG11 VAL A  80      -7.345  26.667  77.053  1.00 35.25           H  
ATOM   1217 HG12 VAL A  80      -8.013  28.030  77.985  1.00 35.25           H  
ATOM   1218 HG13 VAL A  80      -8.377  27.888  76.283  1.00 35.25           H  
ATOM   1219  CG2 VAL A  80      -9.885  25.845  76.173  1.00 35.25           C  
ATOM   1220 HG21 VAL A  80      -9.995  26.623  75.418  1.00 35.25           H  
ATOM   1221 HG22 VAL A  80      -9.143  25.122  75.833  1.00 35.25           H  
ATOM   1222 HG23 VAL A  80     -10.852  25.348  76.256  1.00 35.25           H  
ATOM   1223  N   ARG A  81      -9.397  25.532  81.132  1.00 30.01           N  
ATOM   1224  H   ARG A  81      -9.888  24.652  81.063  1.00 30.01           H  
ATOM   1225  CA  ARG A  81      -9.398  26.294  82.410  1.00 30.01           C  
ATOM   1226  HA  ARG A  81      -9.582  27.341  82.166  1.00 30.01           H  
ATOM   1227  C   ARG A  81      -8.100  26.347  83.254  1.00 30.01           C  
ATOM   1228  CB  ARG A  81     -10.552  25.789  83.300  1.00 30.01           C  
ATOM   1229  HB2 ARG A  81     -10.582  24.700  83.265  1.00 30.01           H  
ATOM   1230  HB3 ARG A  81     -10.351  26.078  84.332  1.00 30.01           H  
ATOM   1231  O   ARG A  81      -7.961  27.308  84.004  1.00 30.01           O  
ATOM   1232  CG  ARG A  81     -11.925  26.364  82.923  1.00 30.01           C  
ATOM   1233  HG2 ARG A  81     -12.177  26.081  81.900  1.00 30.01           H  
ATOM   1234  HG3 ARG A  81     -11.891  27.451  82.998  1.00 30.01           H  
ATOM   1235  CD  ARG A  81     -12.985  25.814  83.887  1.00 30.01           C  
ATOM   1236  HD2 ARG A  81     -13.065  24.739  83.725  1.00 30.01           H  
ATOM   1237  HD3 ARG A  81     -12.652  25.991  84.910  1.00 30.01           H  
ATOM   1238  NE  ARG A  81     -14.303  26.447  83.692  1.00 30.01           N  
ATOM   1239  HE  ARG A  81     -14.366  27.126  82.947  1.00 30.01           H  
ATOM   1240  NH1 ARG A  81     -15.443  25.196  85.242  1.00 30.01           N  
ATOM   1241 HH11 ARG A  81     -16.309  24.910  85.676  1.00 30.01           H  
ATOM   1242 HH12 ARG A  81     -14.601  24.657  85.386  1.00 30.01           H  
ATOM   1243  NH2 ARG A  81     -16.527  26.763  84.076  1.00 30.01           N  
ATOM   1244 HH21 ARG A  81     -16.547  27.435  83.322  1.00 30.01           H  
ATOM   1245 HH22 ARG A  81     -17.385  26.472  84.521  1.00 30.01           H  
ATOM   1246  CZ  ARG A  81     -15.414  26.136  84.337  1.00 30.01           C  
ATOM   1247  N   GLY A  82      -7.240  25.321  83.273  1.00 27.96           N  
ATOM   1248  H   GLY A  82      -7.366  24.604  82.573  1.00 27.96           H  
ATOM   1249  CA  GLY A  82      -6.462  24.968  84.489  1.00 27.96           C  
ATOM   1250  HA2 GLY A  82      -6.310  23.889  84.470  1.00 27.96           H  
ATOM   1251  HA3 GLY A  82      -7.075  25.182  85.364  1.00 27.96           H  
ATOM   1252  C   GLY A  82      -5.072  25.596  84.753  1.00 27.96           C  
ATOM   1253  O   GLY A  82      -4.838  26.150  85.828  1.00 27.96           O  
ATOM   1254  N   GLU A  83      -4.095  25.416  83.858  1.00 32.13           N  
ATOM   1255  H   GLU A  83      -4.344  25.010  82.967  1.00 32.13           H  
ATOM   1256  CA  GLU A  83      -2.672  25.272  84.246  1.00 32.13           C  
ATOM   1257  HA  GLU A  83      -2.646  24.906  85.273  1.00 32.13           H  
ATOM   1258  C   GLU A  83      -1.817  26.568  84.244  1.00 32.13           C  
ATOM   1259  CB  GLU A  83      -2.011  24.171  83.395  1.00 32.13           C  
ATOM   1260  HB2 GLU A  83      -0.956  24.119  83.663  1.00 32.13           H  
ATOM   1261  HB3 GLU A  83      -2.093  24.449  82.344  1.00 32.13           H  
ATOM   1262  O   GLU A  83      -0.888  26.725  83.461  1.00 32.13           O  
ATOM   1263  CG  GLU A  83      -2.610  22.771  83.603  1.00 32.13           C  
ATOM   1264  HG2 GLU A  83      -2.568  22.535  84.667  1.00 32.13           H  
ATOM   1265  HG3 GLU A  83      -3.657  22.781  83.301  1.00 32.13           H  
ATOM   1266  CD  GLU A  83      -1.862  21.690  82.801  1.00 32.13           C  
ATOM   1267  OE1 GLU A  83      -1.971  20.513  83.206  1.00 32.13           O  
ATOM   1268  OE2 GLU A  83      -1.183  22.049  81.814  1.00 32.13           O  
ATOM   1269  N   ALA A  84      -2.057  27.506  85.166  1.00 27.07           N  
ATOM   1270  H   ALA A  84      -2.885  27.394  85.734  1.00 27.07           H  
ATOM   1271  CA  ALA A  84      -1.104  28.589  85.489  1.00 27.07           C  
ATOM   1272  HA  ALA A  84      -0.704  28.952  84.543  1.00 27.07           H  
ATOM   1273  C   ALA A  84       0.165  28.295  86.384  1.00 27.07           C  
ATOM   1274  CB  ALA A  84      -1.934  29.737  86.084  1.00 27.07           C  
ATOM   1275  HB1 ALA A  84      -2.351  29.435  87.045  1.00 27.07           H  
ATOM   1276  HB2 ALA A  84      -1.301  30.613  86.228  1.00 27.07           H  
ATOM   1277  HB3 ALA A  84      -2.744  29.999  85.404  1.00 27.07           H  
ATOM   1278  O   ALA A  84       1.007  29.192  86.453  1.00 27.07           O  
ATOM   1279  N   PRO A  85       0.369  27.163  87.118  1.00 26.85           N  
ATOM   1280  CA  PRO A  85       1.203  27.140  88.354  1.00 26.85           C  
ATOM   1281  HA  PRO A  85       0.906  27.999  88.956  1.00 26.85           H  
ATOM   1282  C   PRO A  85       2.755  27.126  88.318  1.00 26.85           C  
ATOM   1283  CB  PRO A  85       0.793  25.865  89.111  1.00 26.85           C  
ATOM   1284  HB2 PRO A  85       1.511  25.067  88.922  1.00 26.85           H  
ATOM   1285  HB3 PRO A  85       0.717  26.044  90.183  1.00 26.85           H  
ATOM   1286  O   PRO A  85       3.363  27.363  89.361  1.00 26.85           O  
ATOM   1287  CG  PRO A  85      -0.539  25.447  88.527  1.00 26.85           C  
ATOM   1288  HG2 PRO A  85      -0.681  24.367  88.564  1.00 26.85           H  
ATOM   1289  HG3 PRO A  85      -1.345  25.961  89.050  1.00 26.85           H  
ATOM   1290  CD  PRO A  85      -0.451  25.953  87.105  1.00 26.85           C  
ATOM   1291  HD2 PRO A  85      -1.497  26.106  86.838  1.00 26.85           H  
ATOM   1292  HD3 PRO A  85       0.005  25.201  86.460  1.00 26.85           H  
ATOM   1293  N   SER A  86       3.437  26.730  87.238  1.00 28.62           N  
ATOM   1294  H   SER A  86       2.933  26.664  86.365  1.00 28.62           H  
ATOM   1295  CA  SER A  86       4.701  25.945  87.333  1.00 28.62           C  
ATOM   1296  HA  SER A  86       4.563  25.260  88.169  1.00 28.62           H  
ATOM   1297  C   SER A  86       6.041  26.688  87.650  1.00 28.62           C  
ATOM   1298  CB  SER A  86       4.824  25.049  86.085  1.00 28.62           C  
ATOM   1299  HB2 SER A  86       5.525  24.241  86.293  1.00 28.62           H  
ATOM   1300  HB3 SER A  86       3.855  24.611  85.845  1.00 28.62           H  
ATOM   1301  O   SER A  86       7.056  26.414  87.011  1.00 28.62           O  
ATOM   1302  OG  SER A  86       5.300  25.790  84.982  1.00 28.62           O  
ATOM   1303  HG  SER A  86       6.190  26.073  85.205  1.00 28.62           H  
ATOM   1304  N   ALA A  87       6.088  27.636  88.600  1.00 23.98           N  
ATOM   1305  H   ALA A  87       5.224  27.772  89.107  1.00 23.98           H  
ATOM   1306  CA  ALA A  87       7.057  28.759  88.626  1.00 23.98           C  
ATOM   1307  HA  ALA A  87       7.265  29.028  87.591  1.00 23.98           H  
ATOM   1308  C   ALA A  87       8.458  28.617  89.307  1.00 23.98           C  
ATOM   1309  CB  ALA A  87       6.314  29.944  89.261  1.00 23.98           C  
ATOM   1310  HB1 ALA A  87       5.422  30.175  88.679  1.00 23.98           H  
ATOM   1311  HB2 ALA A  87       6.962  30.821  89.271  1.00 23.98           H  
ATOM   1312  HB3 ALA A  87       6.022  29.703  90.283  1.00 23.98           H  
ATOM   1313  O   ALA A  87       9.435  29.127  88.764  1.00 23.98           O  
ATOM   1314  N   LEU A  88       8.565  28.074  90.534  1.00 24.36           N  
ATOM   1315  H   LEU A  88       7.742  27.597  90.873  1.00 24.36           H  
ATOM   1316  CA  LEU A  88       9.535  28.527  91.576  1.00 24.36           C  
ATOM   1317  HA  LEU A  88       9.854  29.538  91.323  1.00 24.36           H  
ATOM   1318  C   LEU A  88      10.854  27.732  91.760  1.00 24.36           C  
ATOM   1319  CB  LEU A  88       8.766  28.578  92.924  1.00 24.36           C  
ATOM   1320  HB2 LEU A  88       9.377  28.149  93.718  1.00 24.36           H  
ATOM   1321  HB3 LEU A  88       7.887  27.938  92.855  1.00 24.36           H  
ATOM   1322  O   LEU A  88      11.749  28.202  92.457  1.00 24.36           O  
ATOM   1323  CG  LEU A  88       8.332  29.993  93.356  1.00 24.36           C  
ATOM   1324  HG  LEU A  88       8.184  30.616  92.474  1.00 24.36           H  
ATOM   1325  CD1 LEU A  88       7.009  29.944  94.122  1.00 24.36           C  
ATOM   1326 HD11 LEU A  88       6.226  29.542  93.479  1.00 24.36           H  
ATOM   1327 HD12 LEU A  88       6.724  30.950  94.432  1.00 24.36           H  
ATOM   1328 HD13 LEU A  88       7.111  29.311  95.003  1.00 24.36           H  
ATOM   1329  CD2 LEU A  88       9.381  30.642  94.263  1.00 24.36           C  
ATOM   1330 HD21 LEU A  88       9.494  30.065  95.181  1.00 24.36           H  
ATOM   1331 HD22 LEU A  88       9.080  31.661  94.509  1.00 24.36           H  
ATOM   1332 HD23 LEU A  88      10.340  30.669  93.746  1.00 24.36           H  
ATOM   1333  N   ALA A  89      10.987  26.529  91.200  1.00 26.99           N  
ATOM   1334  H   ALA A  89      10.256  26.228  90.573  1.00 26.99           H  
ATOM   1335  CA  ALA A  89      11.886  25.487  91.732  1.00 26.99           C  
ATOM   1336  HA  ALA A  89      11.745  25.451  92.813  1.00 26.99           H  
ATOM   1337  C   ALA A  89      13.416  25.659  91.516  1.00 26.99           C  
ATOM   1338  CB  ALA A  89      11.395  24.150  91.158  1.00 26.99           C  
ATOM   1339  HB1 ALA A  89      11.529  24.134  90.077  1.00 26.99           H  
ATOM   1340  HB2 ALA A  89      10.343  23.998  91.400  1.00 26.99           H  
ATOM   1341  HB3 ALA A  89      11.970  23.334  91.596  1.00 26.99           H  
ATOM   1342  O   ALA A  89      14.193  24.874  92.050  1.00 26.99           O  
ATOM   1343  N   GLY A  90      13.880  26.635  90.729  1.00 28.90           N  
ATOM   1344  H   GLY A  90      13.213  27.321  90.405  1.00 28.90           H  
ATOM   1345  CA  GLY A  90      15.255  26.688  90.186  1.00 28.90           C  
ATOM   1346  HA2 GLY A  90      15.531  25.685  89.862  1.00 28.90           H  
ATOM   1347  HA3 GLY A  90      15.255  27.329  89.305  1.00 28.90           H  
ATOM   1348  C   GLY A  90      16.383  27.182  91.117  1.00 28.90           C  
ATOM   1349  O   GLY A  90      17.304  27.821  90.617  1.00 28.90           O  
ATOM   1350  N   LEU A  91      16.295  26.962  92.435  1.00 27.79           N  
ATOM   1351  H   LEU A  91      15.572  26.325  92.737  1.00 27.79           H  
ATOM   1352  CA  LEU A  91      16.970  27.757  93.481  1.00 27.79           C  
ATOM   1353  HA  LEU A  91      17.029  28.779  93.106  1.00 27.79           H  
ATOM   1354  C   LEU A  91      18.424  27.354  93.851  1.00 27.79           C  
ATOM   1355  CB  LEU A  91      16.055  27.759  94.731  1.00 27.79           C  
ATOM   1356  HB2 LEU A  91      15.031  27.532  94.434  1.00 27.79           H  
ATOM   1357  HB3 LEU A  91      16.353  26.950  95.397  1.00 27.79           H  
ATOM   1358  O   LEU A  91      19.328  28.179  93.729  1.00 27.79           O  
ATOM   1359  CG  LEU A  91      16.055  29.093  95.508  1.00 27.79           C  
ATOM   1360  HG  LEU A  91      16.852  29.739  95.142  1.00 27.79           H  
ATOM   1361  CD1 LEU A  91      14.714  29.814  95.320  1.00 27.79           C  
ATOM   1362 HD11 LEU A  91      14.533  29.972  94.256  1.00 27.79           H  
ATOM   1363 HD12 LEU A  91      13.908  29.210  95.736  1.00 27.79           H  
ATOM   1364 HD13 LEU A  91      14.744  30.779  95.827  1.00 27.79           H  
ATOM   1365  CD2 LEU A  91      16.260  28.887  97.005  1.00 27.79           C  
ATOM   1366 HD21 LEU A  91      15.506  28.208  97.403  1.00 27.79           H  
ATOM   1367 HD22 LEU A  91      16.221  29.840  97.533  1.00 27.79           H  
ATOM   1368 HD23 LEU A  91      17.239  28.437  97.173  1.00 27.79           H  
ATOM   1369  N   ASP A  92      18.642  26.128  94.351  1.00 28.82           N  
ATOM   1370  H   ASP A  92      17.831  25.534  94.449  1.00 28.82           H  
ATOM   1371  CA  ASP A  92      19.768  25.807  95.261  1.00 28.82           C  
ATOM   1372  HA  ASP A  92      19.958  26.665  95.906  1.00 28.82           H  
ATOM   1373  C   ASP A  92      21.102  25.450  94.587  1.00 28.82           C  
ATOM   1374  CB  ASP A  92      19.373  24.621  96.162  1.00 28.82           C  
ATOM   1375  HB2 ASP A  92      20.235  24.338  96.767  1.00 28.82           H  
ATOM   1376  HB3 ASP A  92      19.114  23.770  95.533  1.00 28.82           H  
ATOM   1377  O   ASP A  92      22.170  25.831  95.058  1.00 28.82           O  
ATOM   1378  CG  ASP A  92      18.216  24.929  97.112  1.00 28.82           C  
ATOM   1379  OD1 ASP A  92      18.149  26.079  97.597  1.00 28.82           O  
ATOM   1380  OD2 ASP A  92      17.364  24.030  97.277  1.00 28.82           O  
ATOM   1381  N   ALA A  93      21.073  24.699  93.481  1.00 30.45           N  
ATOM   1382  H   ALA A  93      20.161  24.449  93.128  1.00 30.45           H  
ATOM   1383  CA  ALA A  93      22.237  23.935  93.000  1.00 30.45           C  
ATOM   1384  HA  ALA A  93      22.637  23.388  93.855  1.00 30.45           H  
ATOM   1385  C   ALA A  93      23.414  24.775  92.450  1.00 30.45           C  
ATOM   1386  CB  ALA A  93      21.740  22.903  91.980  1.00 30.45           C  
ATOM   1387  HB1 ALA A  93      20.963  22.285  92.428  1.00 30.45           H  
ATOM   1388  HB2 ALA A  93      22.566  22.260  91.677  1.00 30.45           H  
ATOM   1389  HB3 ALA A  93      21.341  23.412  91.102  1.00 30.45           H  
ATOM   1390  O   ALA A  93      24.398  24.224  91.956  1.00 30.45           O  
ATOM   1391  N   LEU A  94      23.323  26.104  92.528  1.00 31.97           N  
ATOM   1392  H   LEU A  94      22.548  26.461  93.069  1.00 31.97           H  
ATOM   1393  CA  LEU A  94      24.333  27.059  92.074  1.00 31.97           C  
ATOM   1394  HA  LEU A  94      24.506  26.901  91.009  1.00 31.97           H  
ATOM   1395  C   LEU A  94      25.681  26.906  92.811  1.00 31.97           C  
ATOM   1396  CB  LEU A  94      23.758  28.472  92.315  1.00 31.97           C  
ATOM   1397  HB2 LEU A  94      24.004  28.768  93.335  1.00 31.97           H  
ATOM   1398  HB3 LEU A  94      22.670  28.454  92.250  1.00 31.97           H  
ATOM   1399  O   LEU A  94      26.720  27.283  92.275  1.00 31.97           O  
ATOM   1400  CG  LEU A  94      24.291  29.523  91.325  1.00 31.97           C  
ATOM   1401  HG  LEU A  94      25.291  29.249  90.988  1.00 31.97           H  
ATOM   1402  CD1 LEU A  94      23.367  29.631  90.107  1.00 31.97           C  
ATOM   1403 HD11 LEU A  94      22.372  29.949  90.418  1.00 31.97           H  
ATOM   1404 HD12 LEU A  94      23.292  28.657  89.624  1.00 31.97           H  
ATOM   1405 HD13 LEU A  94      23.776  30.349  89.396  1.00 31.97           H  
ATOM   1406  CD2 LEU A  94      24.374  30.903  91.978  1.00 31.97           C  
ATOM   1407 HD21 LEU A  94      23.391  31.198  92.344  1.00 31.97           H  
ATOM   1408 HD22 LEU A  94      25.070  30.858  92.816  1.00 31.97           H  
ATOM   1409 HD23 LEU A  94      24.738  31.633  91.255  1.00 31.97           H  
ATOM   1410  N   GLU A  95      25.649  26.393  94.045  1.00 32.77           N  
ATOM   1411  H   GLU A  95      24.750  26.083  94.385  1.00 32.77           H  
ATOM   1412  CA  GLU A  95      26.680  26.607  95.069  1.00 32.77           C  
ATOM   1413  HA  GLU A  95      26.896  27.675  95.101  1.00 32.77           H  
ATOM   1414  C   GLU A  95      28.027  25.899  94.816  1.00 32.77           C  
ATOM   1415  CB  GLU A  95      26.076  26.195  96.432  1.00 32.77           C  
ATOM   1416  HB2 GLU A  95      24.990  26.164  96.352  1.00 32.77           H  
ATOM   1417  HB3 GLU A  95      26.422  25.196  96.696  1.00 32.77           H  
ATOM   1418  O   GLU A  95      29.081  26.455  95.115  1.00 32.77           O  
ATOM   1419  CG  GLU A  95      26.426  27.187  97.552  1.00 32.77           C  
ATOM   1420  HG2 GLU A  95      27.508  27.199  97.683  1.00 32.77           H  
ATOM   1421  HG3 GLU A  95      26.119  28.183  97.233  1.00 32.77           H  
ATOM   1422  CD  GLU A  95      25.752  26.867  98.900  1.00 32.77           C  
ATOM   1423  OE1 GLU A  95      25.822  27.753  99.785  1.00 32.77           O  
ATOM   1424  OE2 GLU A  95      25.197  25.756  99.042  1.00 32.77           O  
ATOM   1425  N   ALA A  96      28.032  24.679  94.268  1.00 31.48           N  
ATOM   1426  H   ALA A  96      27.137  24.288  94.008  1.00 31.48           H  
ATOM   1427  CA  ALA A  96      29.160  23.763  94.486  1.00 31.48           C  
ATOM   1428  HA  ALA A  96      29.449  23.837  95.534  1.00 31.48           H  
ATOM   1429  C   ALA A  96      30.437  24.040  93.660  1.00 31.48           C  
ATOM   1430  CB  ALA A  96      28.659  22.333  94.248  1.00 31.48           C  
ATOM   1431  HB1 ALA A  96      29.440  21.624  94.523  1.00 31.48           H  
ATOM   1432  HB2 ALA A  96      28.396  22.192  93.200  1.00 31.48           H  
ATOM   1433  HB3 ALA A  96      27.783  22.140  94.868  1.00 31.48           H  
ATOM   1434  O   ALA A  96      31.551  23.927  94.169  1.00 31.48           O  
ATOM   1435  N   ALA A  97      30.316  24.318  92.358  1.00 32.49           N  
ATOM   1436  H   ALA A  97      29.385  24.496  92.009  1.00 32.49           H  
ATOM   1437  CA  ALA A  97      31.382  24.018  91.383  1.00 32.49           C  
ATOM   1438  HA  ALA A  97      31.895  23.124  91.738  1.00 32.49           H  
ATOM   1439  C   ALA A  97      32.495  25.086  91.241  1.00 32.49           C  
ATOM   1440  CB  ALA A  97      30.724  23.645  90.048  1.00 32.49           C  
ATOM   1441  HB1 ALA A  97      30.002  22.843  90.201  1.00 32.49           H  
ATOM   1442  HB2 ALA A  97      30.217  24.515  89.631  1.00 32.49           H  
ATOM   1443  HB3 ALA A  97      31.484  23.304  89.345  1.00 32.49           H  
ATOM   1444  O   ALA A  97      33.187  25.136  90.226  1.00 32.49           O  
ATOM   1445  N   LEU A  98      32.663  25.944  92.246  1.00 33.43           N  
ATOM   1446  H   LEU A  98      32.112  25.774  93.075  1.00 33.43           H  
ATOM   1447  CA  LEU A  98      33.516  27.140  92.227  1.00 33.43           C  
ATOM   1448  HA  LEU A  98      33.231  27.719  91.349  1.00 33.43           H  
ATOM   1449  C   LEU A  98      35.056  26.971  92.094  1.00 33.43           C  
ATOM   1450  CB  LEU A  98      33.181  27.957  93.497  1.00 33.43           C  
ATOM   1451  HB2 LEU A  98      34.106  28.284  93.973  1.00 33.43           H  
ATOM   1452  HB3 LEU A  98      32.691  27.313  94.227  1.00 33.43           H  
ATOM   1453  O   LEU A  98      35.653  27.867  91.492  1.00 33.43           O  
ATOM   1454  CG  LEU A  98      32.296  29.190  93.218  1.00 33.43           C  
ATOM   1455  HG  LEU A  98      31.867  29.129  92.218  1.00 33.43           H  
ATOM   1456  CD1 LEU A  98      31.138  29.282  94.209  1.00 33.43           C  
ATOM   1457 HD11 LEU A  98      30.530  30.161  93.997  1.00 33.43           H  
ATOM   1458 HD12 LEU A  98      31.514  29.333  95.231  1.00 33.43           H  
ATOM   1459 HD13 LEU A  98      30.508  28.398  94.112  1.00 33.43           H  
ATOM   1460  CD2 LEU A  98      33.117  30.478  93.319  1.00 33.43           C  
ATOM   1461 HD21 LEU A  98      33.507  30.593  94.331  1.00 33.43           H  
ATOM   1462 HD22 LEU A  98      32.488  31.334  93.075  1.00 33.43           H  
ATOM   1463 HD23 LEU A  98      33.948  30.432  92.616  1.00 33.43           H  
ATOM   1464  N   PRO A  99      35.739  25.954  92.673  1.00 35.00           N  
ATOM   1465  CA  PRO A  99      37.198  26.022  92.914  1.00 35.00           C  
ATOM   1466  HA  PRO A  99      37.392  26.913  93.511  1.00 35.00           H  
ATOM   1467  C   PRO A  99      38.087  26.052  91.651  1.00 35.00           C  
ATOM   1468  CB  PRO A  99      37.529  24.752  93.716  1.00 35.00           C  
ATOM   1469  HB2 PRO A  99      38.297  24.924  94.471  1.00 35.00           H  
ATOM   1470  HB3 PRO A  99      37.853  23.961  93.039  1.00 35.00           H  
ATOM   1471  O   PRO A  99      37.674  25.565  90.605  1.00 35.00           O  
ATOM   1472  CG  PRO A  99      36.214  24.328  94.353  1.00 35.00           C  
ATOM   1473  HG2 PRO A  99      36.078  24.864  95.293  1.00 35.00           H  
ATOM   1474  HG3 PRO A  99      36.166  23.251  94.517  1.00 35.00           H  
ATOM   1475  CD  PRO A  99      35.170  24.793  93.350  1.00 35.00           C  
ATOM   1476  HD2 PRO A  99      34.975  24.008  92.620  1.00 35.00           H  
ATOM   1477  HD3 PRO A  99      34.261  25.040  93.899  1.00 35.00           H  
ATOM   1478  N   GLU A 100      39.380  26.423  91.648  1.00 33.23           N  
ATOM   1479  H   GLU A 100      39.840  26.109  90.806  1.00 33.23           H  
ATOM   1480  CA  GLU A 100      40.195  27.398  92.410  1.00 33.23           C  
ATOM   1481  HA  GLU A 100      39.595  28.286  92.610  1.00 33.23           H  
ATOM   1482  C   GLU A 100      41.381  27.812  91.485  1.00 33.23           C  
ATOM   1483  CB  GLU A 100      40.732  26.830  93.747  1.00 33.23           C  
ATOM   1484  HB2 GLU A 100      40.700  25.741  93.739  1.00 33.23           H  
ATOM   1485  HB3 GLU A 100      41.772  27.139  93.855  1.00 33.23           H  
ATOM   1486  O   GLU A 100      42.060  26.954  90.914  1.00 33.23           O  
ATOM   1487  CG  GLU A 100      39.944  27.377  94.952  1.00 33.23           C  
ATOM   1488  HG2 GLU A 100      39.924  28.464  94.873  1.00 33.23           H  
ATOM   1489  HG3 GLU A 100      38.911  27.032  94.906  1.00 33.23           H  
ATOM   1490  CD  GLU A 100      40.530  27.016  96.325  1.00 33.23           C  
ATOM   1491  OE1 GLU A 100      39.726  26.858  97.269  1.00 33.23           O  
ATOM   1492  OE2 GLU A 100      41.777  26.947  96.437  1.00 33.23           O  
ATOM   1493  N   VAL A 101      41.601  29.117  91.247  1.00 34.79           N  
ATOM   1494  H   VAL A 101      41.016  29.773  91.745  1.00 34.79           H  
ATOM   1495  CA  VAL A 101      42.430  29.641  90.121  1.00 34.79           C  
ATOM   1496  HA  VAL A 101      42.504  28.825  89.401  1.00 34.79           H  
ATOM   1497  C   VAL A 101      43.922  29.916  90.560  1.00 34.79           C  
ATOM   1498  CB  VAL A 101      41.647  30.775  89.387  1.00 34.79           C  
ATOM   1499  HB  VAL A 101      42.066  31.745  89.651  1.00 34.79           H  
ATOM   1500  O   VAL A 101      44.288  29.557  91.672  1.00 34.79           O  
ATOM   1501  CG1 VAL A 101      41.747  30.640  87.862  1.00 34.79           C  
ATOM   1502 HG11 VAL A 101      41.036  29.888  87.521  1.00 34.79           H  
ATOM   1503 HG12 VAL A 101      41.500  31.588  87.384  1.00 34.79           H  
ATOM   1504 HG13 VAL A 101      42.730  30.294  87.541  1.00 34.79           H  
ATOM   1505  CG2 VAL A 101      40.143  30.885  89.669  1.00 34.79           C  
ATOM   1506 HG21 VAL A 101      39.631  29.955  89.422  1.00 34.79           H  
ATOM   1507 HG22 VAL A 101      39.963  31.110  90.721  1.00 34.79           H  
ATOM   1508 HG23 VAL A 101      39.702  31.699  89.093  1.00 34.79           H  
ATOM   1509  N   PRO A 102      44.871  30.610  89.862  1.00 39.39           N  
ATOM   1510  CA  PRO A 102      46.335  30.382  89.980  1.00 39.39           C  
ATOM   1511  HA  PRO A 102      46.486  29.307  90.078  1.00 39.39           H  
ATOM   1512  C   PRO A 102      47.146  31.052  91.143  1.00 39.39           C  
ATOM   1513  CB  PRO A 102      46.897  30.828  88.602  1.00 39.39           C  
ATOM   1514  HB2 PRO A 102      47.485  30.032  88.145  1.00 39.39           H  
ATOM   1515  HB3 PRO A 102      47.511  31.725  88.689  1.00 39.39           H  
ATOM   1516  O   PRO A 102      48.313  31.363  90.936  1.00 39.39           O  
ATOM   1517  CG  PRO A 102      45.693  31.181  87.734  1.00 39.39           C  
ATOM   1518  HG2 PRO A 102      45.913  31.987  87.034  1.00 39.39           H  
ATOM   1519  HG3 PRO A 102      45.308  30.298  87.224  1.00 39.39           H  
ATOM   1520  CD  PRO A 102      44.753  31.614  88.822  1.00 39.39           C  
ATOM   1521  HD2 PRO A 102      43.757  31.825  88.434  1.00 39.39           H  
ATOM   1522  HD3 PRO A 102      45.178  32.537  89.217  1.00 39.39           H  
ATOM   1523  N   ALA A 103      46.579  31.409  92.302  1.00 31.00           N  
ATOM   1524  H   ALA A 103      45.731  30.929  92.565  1.00 31.00           H  
ATOM   1525  CA  ALA A 103      47.015  32.562  93.142  1.00 31.00           C  
ATOM   1526  HA  ALA A 103      46.886  33.455  92.532  1.00 31.00           H  
ATOM   1527  C   ALA A 103      48.467  32.648  93.730  1.00 31.00           C  
ATOM   1528  CB  ALA A 103      46.016  32.655  94.304  1.00 31.00           C  
ATOM   1529  HB1 ALA A 103      46.103  31.770  94.933  1.00 31.00           H  
ATOM   1530  HB2 ALA A 103      46.223  33.530  94.920  1.00 31.00           H  
ATOM   1531  HB3 ALA A 103      44.994  32.718  93.932  1.00 31.00           H  
ATOM   1532  O   ALA A 103      49.094  31.647  94.061  1.00 31.00           O  
ATOM   1533  N   THR A 104      48.917  33.897  94.000  1.00 37.41           N  
ATOM   1534  H   THR A 104      48.511  34.647  93.459  1.00 37.41           H  
ATOM   1535  CA  THR A 104      49.598  34.383  95.239  1.00 37.41           C  
ATOM   1536  HA  THR A 104      50.303  33.639  95.609  1.00 37.41           H  
ATOM   1537  C   THR A 104      48.606  34.717  96.368  1.00 37.41           C  
ATOM   1538  CB  THR A 104      50.314  35.746  95.010  1.00 37.41           C  
ATOM   1539  HB  THR A 104      50.286  36.317  95.939  1.00 37.41           H  
ATOM   1540  O   THR A 104      48.752  34.263  97.497  1.00 37.41           O  
ATOM   1541  CG2 THR A 104      51.789  35.656  94.665  1.00 37.41           C  
ATOM   1542 HG21 THR A 104      51.911  35.093  93.740  1.00 37.41           H  
ATOM   1543 HG22 THR A 104      52.194  36.660  94.539  1.00 37.41           H  
ATOM   1544 HG23 THR A 104      52.321  35.153  95.472  1.00 37.41           H  
ATOM   1545  OG1 THR A 104      49.665  36.510  94.007  1.00 37.41           O  
ATOM   1546  HG1 THR A 104      49.758  37.435  94.245  1.00 37.41           H  
ATOM   1547  N   GLU A 105      47.675  35.621  96.032  1.00 33.37           N  
ATOM   1548  H   GLU A 105      47.765  35.941  95.078  1.00 33.37           H  
ATOM   1549  CA  GLU A 105      46.921  36.573  96.882  1.00 33.37           C  
ATOM   1550  HA  GLU A 105      47.033  36.344  97.942  1.00 33.37           H  
ATOM   1551  C   GLU A 105      45.414  36.614  96.543  1.00 33.37           C  
ATOM   1552  CB  GLU A 105      47.452  37.993  96.567  1.00 33.37           C  
ATOM   1553  HB2 GLU A 105      46.708  38.738  96.849  1.00 33.37           H  
ATOM   1554  HB3 GLU A 105      47.559  38.058  95.485  1.00 33.37           H  
ATOM   1555  O   GLU A 105      44.643  37.273  97.237  1.00 33.37           O  
ATOM   1556  CG  GLU A 105      48.757  38.410  97.266  1.00 33.37           C  
ATOM   1557  HG2 GLU A 105      48.514  38.740  98.276  1.00 33.37           H  
ATOM   1558  HG3 GLU A 105      49.411  37.544  97.367  1.00 33.37           H  
ATOM   1559  CD  GLU A 105      49.510  39.523  96.511  1.00 33.37           C  
ATOM   1560  OE1 GLU A 105      50.166  40.350  97.186  1.00 33.37           O  
ATOM   1561  OE2 GLU A 105      49.517  39.478  95.257  1.00 33.37           O  
ATOM   1562  N   ARG A 106      45.017  35.991  95.422  1.00 30.57           N  
ATOM   1563  H   ARG A 106      45.710  35.405  94.977  1.00 30.57           H  
ATOM   1564  CA  ARG A 106      43.647  35.988  94.868  1.00 30.57           C  
ATOM   1565  HA  ARG A 106      43.213  36.970  95.058  1.00 30.57           H  
ATOM   1566  C   ARG A 106      42.779  34.959  95.618  1.00 30.57           C  
ATOM   1567  CB  ARG A 106      43.737  35.729  93.350  1.00 30.57           C  
ATOM   1568  HB2 ARG A 106      43.801  34.652  93.196  1.00 30.57           H  
ATOM   1569  HB3 ARG A 106      44.677  36.146  92.988  1.00 30.57           H  
ATOM   1570  O   ARG A 106      43.068  34.635  96.747  1.00 30.57           O  
ATOM   1571  CG  ARG A 106      42.613  36.400  92.515  1.00 30.57           C  
ATOM   1572  HG2 ARG A 106      43.108  37.137  91.882  1.00 30.57           H  
ATOM   1573  HG3 ARG A 106      41.984  36.999  93.172  1.00 30.57           H  
ATOM   1574  CD  ARG A 106      41.693  35.586  91.573  1.00 30.57           C  
ATOM   1575  HD2 ARG A 106      41.739  36.010  90.570  1.00 30.57           H  
ATOM   1576  HD3 ARG A 106      40.660  35.711  91.896  1.00 30.57           H  
ATOM   1577  NE  ARG A 106      41.983  34.155  91.541  1.00 30.57           N  
ATOM   1578  HE  ARG A 106      41.378  33.553  92.082  1.00 30.57           H  
ATOM   1579  NH1 ARG A 106      43.478  34.169  89.846  1.00 30.57           N  
ATOM   1580 HH11 ARG A 106      42.929  34.919  89.451  1.00 30.57           H  
ATOM   1581 HH12 ARG A 106      44.280  33.782  89.369  1.00 30.57           H  
ATOM   1582  NH2 ARG A 106      43.519  32.570  91.470  1.00 30.57           N  
ATOM   1583 HH21 ARG A 106      44.346  32.121  91.103  1.00 30.57           H  
ATOM   1584 HH22 ARG A 106      43.026  32.164  92.252  1.00 30.57           H  
ATOM   1585  CZ  ARG A 106      42.993  33.619  90.927  1.00 30.57           C  
ATOM   1586  N   GLU A 107      41.715  34.395  95.054  1.00 35.61           N  
ATOM   1587  H   GLU A 107      41.511  33.505  95.487  1.00 35.61           H  
ATOM   1588  CA  GLU A 107      40.477  35.169  94.924  1.00 35.61           C  
ATOM   1589  HA  GLU A 107      40.473  35.751  94.002  1.00 35.61           H  
ATOM   1590  C   GLU A 107      40.405  36.145  96.104  1.00 35.61           C  
ATOM   1591  CB  GLU A 107      39.246  34.239  94.890  1.00 35.61           C  
ATOM   1592  HB2 GLU A 107      39.521  33.218  95.151  1.00 35.61           H  
ATOM   1593  HB3 GLU A 107      38.547  34.569  95.659  1.00 35.61           H  
ATOM   1594  O   GLU A 107      40.260  35.749  97.256  1.00 35.61           O  
ATOM   1595  CG  GLU A 107      38.463  34.271  93.562  1.00 35.61           C  
ATOM   1596  HG2 GLU A 107      37.449  33.926  93.767  1.00 35.61           H  
ATOM   1597  HG3 GLU A 107      38.387  35.303  93.219  1.00 35.61           H  
ATOM   1598  CD  GLU A 107      39.040  33.396  92.449  1.00 35.61           C  
ATOM   1599  OE1 GLU A 107      38.724  33.672  91.272  1.00 35.61           O  
ATOM   1600  OE2 GLU A 107      39.954  32.587  92.728  1.00 35.61           O  
ATOM   1601  N   GLU A 108      40.691  37.408  95.790  1.00 34.05           N  
ATOM   1602  H   GLU A 108      40.755  37.655  94.812  1.00 34.05           H  
ATOM   1603  CA  GLU A 108      40.841  38.496  96.742  1.00 34.05           C  
ATOM   1604  HA  GLU A 108      41.704  38.290  97.376  1.00 34.05           H  
ATOM   1605  C   GLU A 108      39.587  38.622  97.612  1.00 34.05           C  
ATOM   1606  CB  GLU A 108      41.078  39.788  95.921  1.00 34.05           C  
ATOM   1607  HB2 GLU A 108      40.109  40.177  95.608  1.00 34.05           H  
ATOM   1608  HB3 GLU A 108      41.630  39.523  95.020  1.00 34.05           H  
ATOM   1609  O   GLU A 108      38.556  37.998  97.376  1.00 34.05           O  
ATOM   1610  CG  GLU A 108      41.877  40.910  96.612  1.00 34.05           C  
ATOM   1611  HG2 GLU A 108      42.881  40.539  96.822  1.00 34.05           H  
ATOM   1612  HG3 GLU A 108      41.415  41.165  97.565  1.00 34.05           H  
ATOM   1613  CD  GLU A 108      41.975  42.192  95.761  1.00 34.05           C  
ATOM   1614  OE1 GLU A 108      42.436  43.215  96.318  1.00 34.05           O  
ATOM   1615  OE2 GLU A 108      41.565  42.164  94.578  1.00 34.05           O  
ATOM   1616  N   LEU A 109      39.687  39.564  98.538  1.00 32.37           N  
ATOM   1617  H   LEU A 109      40.615  39.952  98.621  1.00 32.37           H  
ATOM   1618  CA  LEU A 109      38.673  40.263  99.320  1.00 32.37           C  
ATOM   1619  HA  LEU A 109      38.585  39.776 100.292  1.00 32.37           H  
ATOM   1620  C   LEU A 109      37.264  40.427  98.731  1.00 32.37           C  
ATOM   1621  CB  LEU A 109      39.259  41.684  99.468  1.00 32.37           C  
ATOM   1622  HB2 LEU A 109      40.345  41.618  99.544  1.00 32.37           H  
ATOM   1623  HB3 LEU A 109      39.060  42.243  98.553  1.00 32.37           H  
ATOM   1624  O   LEU A 109      36.418  40.969  99.446  1.00 32.37           O  
ATOM   1625  CG  LEU A 109      38.748  42.467 100.689  1.00 32.37           C  
ATOM   1626  HG  LEU A 109      38.011  41.886 101.242  1.00 32.37           H  
ATOM   1627  CD1 LEU A 109      39.919  42.754 101.630  1.00 32.37           C  
ATOM   1628 HD11 LEU A 109      40.358  41.811 101.955  1.00 32.37           H  
ATOM   1629 HD12 LEU A 109      39.562  43.295 102.507  1.00 32.37           H  
ATOM   1630 HD13 LEU A 109      40.677  43.347 101.119  1.00 32.37           H  
ATOM   1631  CD2 LEU A 109      38.123  43.803 100.282  1.00 32.37           C  
ATOM   1632 HD21 LEU A 109      37.785  44.339 101.169  1.00 32.37           H  
ATOM   1633 HD22 LEU A 109      38.853  44.405  99.740  1.00 32.37           H  
ATOM   1634 HD23 LEU A 109      37.266  43.609  99.636  1.00 32.37           H  
ATOM   1635  N   VAL A 110      37.047  40.137  97.441  1.00 29.93           N  
ATOM   1636  H   VAL A 110      37.705  39.514  96.994  1.00 29.93           H  
ATOM   1637  CA  VAL A 110      35.859  40.522  96.705  1.00 29.93           C  
ATOM   1638  HA  VAL A 110      35.929  41.596  96.532  1.00 29.93           H  
ATOM   1639  C   VAL A 110      34.662  40.220  97.557  1.00 29.93           C  
ATOM   1640  CB  VAL A 110      35.656  39.852  95.340  1.00 29.93           C  
ATOM   1641  HB  VAL A 110      35.570  38.771  95.453  1.00 29.93           H  
ATOM   1642  O   VAL A 110      34.361  39.098  97.934  1.00 29.93           O  
ATOM   1643  CG1 VAL A 110      34.376  40.405  94.679  1.00 29.93           C  
ATOM   1644 HG11 VAL A 110      34.298  40.011  93.666  1.00 29.93           H  
ATOM   1645 HG12 VAL A 110      34.404  41.494  94.638  1.00 29.93           H  
ATOM   1646 HG13 VAL A 110      33.493  40.067  95.221  1.00 29.93           H  
ATOM   1647  CG2 VAL A 110      36.819  40.163  94.398  1.00 29.93           C  
ATOM   1648 HG21 VAL A 110      36.942  41.239  94.278  1.00 29.93           H  
ATOM   1649 HG22 VAL A 110      37.739  39.739  94.800  1.00 29.93           H  
ATOM   1650 HG23 VAL A 110      36.638  39.705  93.425  1.00 29.93           H  
ATOM   1651  N   GLN A 111      33.980  41.312  97.799  1.00 32.77           N  
ATOM   1652  H   GLN A 111      34.392  42.179  97.486  1.00 32.77           H  
ATOM   1653  CA  GLN A 111      32.785  41.373  98.563  1.00 32.77           C  
ATOM   1654  HA  GLN A 111      32.633  42.449  98.657  1.00 32.77           H  
ATOM   1655  C   GLN A 111      32.851  40.880 100.014  1.00 32.77           C  
ATOM   1656  CB  GLN A 111      31.610  40.826  97.732  1.00 32.77           C  
ATOM   1657  HB2 GLN A 111      31.948  40.087  97.007  1.00 32.77           H  
ATOM   1658  HB3 GLN A 111      30.902  40.294  98.367  1.00 32.77           H  
ATOM   1659  O   GLN A 111      33.208  39.783 100.417  1.00 32.77           O  
ATOM   1660  CG  GLN A 111      30.945  42.001  96.990  1.00 32.77           C  
ATOM   1661  HG2 GLN A 111      30.939  42.899  97.608  1.00 32.77           H  
ATOM   1662  HG3 GLN A 111      31.533  42.221  96.099  1.00 32.77           H  
ATOM   1663  CD  GLN A 111      29.497  41.768  96.592  1.00 32.77           C  
ATOM   1664  NE2 GLN A 111      29.019  42.454  95.579  1.00 32.77           N  
ATOM   1665 HE21 GLN A 111      28.149  42.100  95.208  1.00 32.77           H  
ATOM   1666 HE22 GLN A 111      29.652  43.017  95.029  1.00 32.77           H  
ATOM   1667  OE1 GLN A 111      28.727  41.049  97.203  1.00 32.77           O  
ATOM   1668  N   ARG A 112      32.241  41.763 100.791  1.00 34.21           N  
ATOM   1669  H   ARG A 112      32.220  42.693 100.399  1.00 34.21           H  
ATOM   1670  CA  ARG A 112      31.024  41.395 101.501  1.00 34.21           C  
ATOM   1671  HA  ARG A 112      30.761  42.310 102.030  1.00 34.21           H  
ATOM   1672  C   ARG A 112      31.193  40.470 102.694  1.00 34.21           C  
ATOM   1673  CB  ARG A 112      29.834  41.236 100.532  1.00 34.21           C  
ATOM   1674  HB2 ARG A 112      30.104  41.773  99.622  1.00 34.21           H  
ATOM   1675  HB3 ARG A 112      29.658  40.186 100.300  1.00 34.21           H  
ATOM   1676  O   ARG A 112      30.418  39.564 102.935  1.00 34.21           O  
ATOM   1677  CG  ARG A 112      28.537  41.909 100.979  1.00 34.21           C  
ATOM   1678  HG2 ARG A 112      27.932  41.209 101.554  1.00 34.21           H  
ATOM   1679  HG3 ARG A 112      28.825  42.747 101.614  1.00 34.21           H  
ATOM   1680  CD  ARG A 112      27.710  42.520  99.846  1.00 34.21           C  
ATOM   1681  HD2 ARG A 112      27.084  41.739  99.415  1.00 34.21           H  
ATOM   1682  HD3 ARG A 112      28.391  42.865  99.068  1.00 34.21           H  
ATOM   1683  NE  ARG A 112      26.895  43.682 100.278  1.00 34.21           N  
ATOM   1684  HE  ARG A 112      27.135  44.102 101.164  1.00 34.21           H  
ATOM   1685  NH1 ARG A 112      26.064  44.072  98.209  1.00 34.21           N  
ATOM   1686 HH11 ARG A 112      26.525  43.207  97.965  1.00 34.21           H  
ATOM   1687 HH12 ARG A 112      25.934  44.748  97.470  1.00 34.21           H  
ATOM   1688  NH2 ARG A 112      25.941  45.693  99.721  1.00 34.21           N  
ATOM   1689 HH21 ARG A 112      26.747  46.101 100.170  1.00 34.21           H  
ATOM   1690 HH22 ARG A 112      25.590  46.259  98.961  1.00 34.21           H  
ATOM   1691  CZ  ARG A 112      26.282  44.474  99.422  1.00 34.21           C  
ATOM   1692  N   LEU A 113      32.128  40.932 103.526  1.00 30.58           N  
ATOM   1693  H   LEU A 113      32.925  41.335 103.056  1.00 30.58           H  
ATOM   1694  CA  LEU A 113      31.886  41.401 104.903  1.00 30.58           C  
ATOM   1695  HA  LEU A 113      31.593  40.555 105.524  1.00 30.58           H  
ATOM   1696  C   LEU A 113      30.825  42.507 105.032  1.00 30.58           C  
ATOM   1697  CB  LEU A 113      33.223  41.974 105.382  1.00 30.58           C  
ATOM   1698  HB2 LEU A 113      33.496  42.844 104.784  1.00 30.58           H  
ATOM   1699  HB3 LEU A 113      33.974  41.208 105.190  1.00 30.58           H  
ATOM   1700  O   LEU A 113      30.108  42.583 106.035  1.00 30.58           O  
ATOM   1701  CG  LEU A 113      33.262  42.339 106.878  1.00 30.58           C  
ATOM   1702  HG  LEU A 113      32.533  41.746 107.430  1.00 30.58           H  
ATOM   1703  CD1 LEU A 113      34.654  42.003 107.407  1.00 30.58           C  
ATOM   1704 HD11 LEU A 113      34.719  42.261 108.464  1.00 30.58           H  
ATOM   1705 HD12 LEU A 113      35.416  42.548 106.850  1.00 30.58           H  
ATOM   1706 HD13 LEU A 113      34.834  40.932 107.309  1.00 30.58           H  
ATOM   1707  CD2 LEU A 113      33.031  43.831 107.154  1.00 30.58           C  
ATOM   1708 HD21 LEU A 113      33.076  44.008 108.228  1.00 30.58           H  
ATOM   1709 HD22 LEU A 113      32.045  44.132 106.799  1.00 30.58           H  
ATOM   1710 HD23 LEU A 113      33.795  44.426 106.654  1.00 30.58           H  
ATOM   1711  N   GLU A 114      30.692  43.372 104.008  1.00 28.90           N  
ATOM   1712  H   GLU A 114      31.353  43.300 103.247  1.00 28.90           H  
ATOM   1713  CA  GLU A 114      29.426  44.083 103.799  1.00 28.90           C  
ATOM   1714  HA  GLU A 114      29.319  44.772 104.637  1.00 28.90           H  
ATOM   1715  C   GLU A 114      28.269  43.073 103.955  1.00 28.90           C  
ATOM   1716  CB  GLU A 114      29.299  44.943 102.499  1.00 28.90           C  
ATOM   1717  HB2 GLU A 114      29.258  45.978 102.840  1.00 28.90           H  
ATOM   1718  HB3 GLU A 114      28.290  44.756 102.130  1.00 28.90           H  
ATOM   1719  O   GLU A 114      28.468  41.872 103.979  1.00 28.90           O  
ATOM   1720  CG  GLU A 114      30.261  44.954 101.271  1.00 28.90           C  
ATOM   1721  HG2 GLU A 114      30.782  44.006 101.134  1.00 28.90           H  
ATOM   1722  HG3 GLU A 114      31.036  45.697 101.464  1.00 28.90           H  
ATOM   1723  CD  GLU A 114      29.548  45.303  99.946  1.00 28.90           C  
ATOM   1724  OE1 GLU A 114      29.976  44.869  98.864  1.00 28.90           O  
ATOM   1725  OE2 GLU A 114      28.499  45.973 100.029  1.00 28.90           O  
ATOM   1726  N   ARG A 115      27.017  43.480 104.056  1.00 28.43           N  
ATOM   1727  H   ARG A 115      26.822  44.468 103.980  1.00 28.43           H  
ATOM   1728  CA  ARG A 115      25.919  42.522 104.274  1.00 28.43           C  
ATOM   1729  HA  ARG A 115      26.312  41.544 103.997  1.00 28.43           H  
ATOM   1730  C   ARG A 115      25.672  42.190 105.755  1.00 28.43           C  
ATOM   1731  CB  ARG A 115      24.757  42.574 103.216  1.00 28.43           C  
ATOM   1732  HB2 ARG A 115      25.215  42.670 102.231  1.00 28.43           H  
ATOM   1733  HB3 ARG A 115      24.430  41.534 103.202  1.00 28.43           H  
ATOM   1734  O   ARG A 115      24.519  42.107 106.118  1.00 28.43           O  
ATOM   1735  CG  ARG A 115      23.398  43.357 103.218  1.00 28.43           C  
ATOM   1736  HG2 ARG A 115      23.075  43.684 104.206  1.00 28.43           H  
ATOM   1737  HG3 ARG A 115      22.674  42.558 103.058  1.00 28.43           H  
ATOM   1738  CD  ARG A 115      22.975  44.377 102.132  1.00 28.43           C  
ATOM   1739  HD2 ARG A 115      23.278  45.392 102.392  1.00 28.43           H  
ATOM   1740  HD3 ARG A 115      21.886  44.406 102.149  1.00 28.43           H  
ATOM   1741  NE  ARG A 115      23.385  43.960 100.776  1.00 28.43           N  
ATOM   1742  HE  ARG A 115      23.719  43.010 100.705  1.00 28.43           H  
ATOM   1743  NH1 ARG A 115      22.713  45.789  99.533  1.00 28.43           N  
ATOM   1744 HH11 ARG A 115      22.635  46.325 100.385  1.00 28.43           H  
ATOM   1745 HH12 ARG A 115      22.368  46.151  98.656  1.00 28.43           H  
ATOM   1746  NH2 ARG A 115      23.132  43.844  98.525  1.00 28.43           N  
ATOM   1747 HH21 ARG A 115      23.364  42.861  98.562  1.00 28.43           H  
ATOM   1748 HH22 ARG A 115      22.799  44.221  97.649  1.00 28.43           H  
ATOM   1749  CZ  ARG A 115      23.082  44.539  99.626  1.00 28.43           C  
ATOM   1750  N   MET A 116      26.697  42.218 106.646  1.00 31.02           N  
ATOM   1751  H   MET A 116      27.643  42.132 106.303  1.00 31.02           H  
ATOM   1752  CA  MET A 116      26.468  42.564 108.088  1.00 31.02           C  
ATOM   1753  HA  MET A 116      25.823  41.817 108.551  1.00 31.02           H  
ATOM   1754  C   MET A 116      25.772  43.936 108.209  1.00 31.02           C  
ATOM   1755  CB  MET A 116      27.780  42.684 108.885  1.00 31.02           C  
ATOM   1756  HB2 MET A 116      27.545  43.131 109.851  1.00 31.02           H  
ATOM   1757  HB3 MET A 116      28.457  43.363 108.366  1.00 31.02           H  
ATOM   1758  O   MET A 116      25.357  44.414 109.257  1.00 31.02           O  
ATOM   1759  CG  MET A 116      28.520  41.378 109.164  1.00 31.02           C  
ATOM   1760  HG2 MET A 116      28.984  41.037 108.239  1.00 31.02           H  
ATOM   1761  HG3 MET A 116      27.812  40.616 109.491  1.00 31.02           H  
ATOM   1762  SD  MET A 116      29.810  41.566 110.436  1.00 31.02           S  
ATOM   1763  CE  MET A 116      28.811  41.513 111.952  1.00 31.02           C  
ATOM   1764  HE1 MET A 116      28.262  40.572 111.994  1.00 31.02           H  
ATOM   1765  HE2 MET A 116      28.106  42.344 111.965  1.00 31.02           H  
ATOM   1766  HE3 MET A 116      29.467  41.582 112.819  1.00 31.02           H  
ATOM   1767  N   LEU A 117      25.800  44.622 107.076  1.00 28.65           N  
ATOM   1768  H   LEU A 117      26.313  44.141 106.352  1.00 28.65           H  
ATOM   1769  CA  LEU A 117      25.098  45.794 106.637  1.00 28.65           C  
ATOM   1770  HA  LEU A 117      25.845  46.586 106.683  1.00 28.65           H  
ATOM   1771  C   LEU A 117      23.894  46.248 107.447  1.00 28.65           C  
ATOM   1772  CB  LEU A 117      24.688  45.592 105.167  1.00 28.65           C  
ATOM   1773  HB2 LEU A 117      24.653  44.511 105.034  1.00 28.65           H  
ATOM   1774  HB3 LEU A 117      23.701  46.005 104.959  1.00 28.65           H  
ATOM   1775  O   LEU A 117      22.891  45.582 107.667  1.00 28.65           O  
ATOM   1776  CG  LEU A 117      25.717  46.172 104.193  1.00 28.65           C  
ATOM   1777  HG  LEU A 117      26.716  45.965 104.578  1.00 28.65           H  
ATOM   1778  CD1 LEU A 117      25.688  45.804 102.713  1.00 28.65           C  
ATOM   1779 HD11 LEU A 117      25.573  44.740 102.504  1.00 28.65           H  
ATOM   1780 HD12 LEU A 117      26.642  46.120 102.292  1.00 28.65           H  
ATOM   1781 HD13 LEU A 117      24.944  46.384 102.167  1.00 28.65           H  
ATOM   1782  CD2 LEU A 117      25.570  47.676 104.126  1.00 28.65           C  
ATOM   1783 HD21 LEU A 117      25.680  48.112 105.119  1.00 28.65           H  
ATOM   1784 HD22 LEU A 117      24.595  47.953 103.727  1.00 28.65           H  
ATOM   1785 HD23 LEU A 117      26.350  48.107 103.498  1.00 28.65           H  
ATOM   1786  N   ALA A 118      23.965  47.561 107.561  1.00 26.03           N  
ATOM   1787  H   ALA A 118      24.894  47.948 107.475  1.00 26.03           H  
ATOM   1788  CA  ALA A 118      22.892  48.515 107.447  1.00 26.03           C  
ATOM   1789  HA  ALA A 118      23.354  49.484 107.634  1.00 26.03           H  
ATOM   1790  C   ALA A 118      21.790  48.432 108.495  1.00 26.03           C  
ATOM   1791  CB  ALA A 118      22.389  48.583 105.997  1.00 26.03           C  
ATOM   1792  HB1 ALA A 118      23.209  48.852 105.331  1.00 26.03           H  
ATOM   1793  HB2 ALA A 118      21.977  47.620 105.696  1.00 26.03           H  
ATOM   1794  HB3 ALA A 118      21.612  49.342 105.915  1.00 26.03           H  
ATOM   1795  O   ALA A 118      21.801  49.229 109.436  1.00 26.03           O  
ATOM   1796  N   ALA A 119      20.746  47.650 108.263  1.00 23.02           N  
ATOM   1797  H   ALA A 119      20.824  46.885 107.608  1.00 23.02           H  
ATOM   1798  CA  ALA A 119      19.466  47.946 108.883  1.00 23.02           C  
ATOM   1799  HA  ALA A 119      19.405  49.024 109.034  1.00 23.02           H  
ATOM   1800  C   ALA A 119      19.337  47.317 110.280  1.00 23.02           C  
ATOM   1801  CB  ALA A 119      18.338  47.621 107.900  1.00 23.02           C  
ATOM   1802  HB1 ALA A 119      17.377  47.892 108.336  1.00 23.02           H  
ATOM   1803  HB2 ALA A 119      18.478  48.169 106.968  1.00 23.02           H  
ATOM   1804  HB3 ALA A 119      18.332  46.552 107.690  1.00 23.02           H  
ATOM   1805  O   ALA A 119      18.636  46.337 110.461  1.00 23.02           O  
ATOM   1806  N   LEU A 120      19.921  47.989 111.281  1.00 24.90           N  
ATOM   1807  H   LEU A 120      20.627  48.658 111.008  1.00 24.90           H  
ATOM   1808  CA  LEU A 120      19.522  47.963 112.703  1.00 24.90           C  
ATOM   1809  HA  LEU A 120      19.765  47.000 113.152  1.00 24.90           H  
ATOM   1810  C   LEU A 120      18.015  48.229 112.932  1.00 24.90           C  
ATOM   1811  CB  LEU A 120      20.279  49.119 113.411  1.00 24.90           C  
ATOM   1812  HB2 LEU A 120      19.672  49.495 114.234  1.00 24.90           H  
ATOM   1813  HB3 LEU A 120      20.383  49.942 112.704  1.00 24.90           H  
ATOM   1814  O   LEU A 120      17.499  47.928 113.999  1.00 24.90           O  
ATOM   1815  CG  LEU A 120      21.658  48.792 113.996  1.00 24.90           C  
ATOM   1816  HG  LEU A 120      22.208  48.147 113.311  1.00 24.90           H  
ATOM   1817  CD1 LEU A 120      22.446  50.092 114.193  1.00 24.90           C  
ATOM   1818 HD11 LEU A 120      22.610  50.573 113.229  1.00 24.90           H  
ATOM   1819 HD12 LEU A 120      21.902  50.763 114.857  1.00 24.90           H  
ATOM   1820 HD13 LEU A 120      23.416  49.861 114.634  1.00 24.90           H  
ATOM   1821  CD2 LEU A 120      21.521  48.109 115.357  1.00 24.90           C  
ATOM   1822 HD21 LEU A 120      22.508  47.861 115.748  1.00 24.90           H  
ATOM   1823 HD22 LEU A 120      21.003  48.758 116.064  1.00 24.90           H  
ATOM   1824 HD23 LEU A 120      20.953  47.185 115.248  1.00 24.90           H  
ATOM   1825  N   ARG A 121      17.385  49.008 112.038  1.00 24.49           N  
ATOM   1826  H   ARG A 121      17.535  48.726 111.080  1.00 24.49           H  
ATOM   1827  CA  ARG A 121      17.350  50.465 112.273  1.00 24.49           C  
ATOM   1828  HA  ARG A 121      18.173  50.655 112.961  1.00 24.49           H  
ATOM   1829  C   ARG A 121      16.186  50.942 113.178  1.00 24.49           C  
ATOM   1830  CB  ARG A 121      17.785  51.221 110.996  1.00 24.49           C  
ATOM   1831  HB2 ARG A 121      18.661  50.710 110.598  1.00 24.49           H  
ATOM   1832  HB3 ARG A 121      17.031  51.134 110.214  1.00 24.49           H  
ATOM   1833  O   ARG A 121      16.264  50.666 114.365  1.00 24.49           O  
ATOM   1834  CG  ARG A 121      18.210  52.683 111.216  1.00 24.49           C  
ATOM   1835  HG2 ARG A 121      19.160  52.709 111.750  1.00 24.49           H  
ATOM   1836  HG3 ARG A 121      17.472  53.179 111.845  1.00 24.49           H  
ATOM   1837  CD  ARG A 121      18.319  53.458 109.886  1.00 24.49           C  
ATOM   1838  HD2 ARG A 121      17.773  54.394 110.003  1.00 24.49           H  
ATOM   1839  HD3 ARG A 121      17.836  52.890 109.090  1.00 24.49           H  
ATOM   1840  NE  ARG A 121      19.710  53.776 109.499  1.00 24.49           N  
ATOM   1841  HE  ARG A 121      20.441  53.456 110.117  1.00 24.49           H  
ATOM   1842  NH1 ARG A 121      19.215  54.878 107.539  1.00 24.49           N  
ATOM   1843 HH11 ARG A 121      19.514  55.391 106.722  1.00 24.49           H  
ATOM   1844 HH12 ARG A 121      18.241  54.638 107.655  1.00 24.49           H  
ATOM   1845  NH2 ARG A 121      21.330  54.775 108.236  1.00 24.49           N  
ATOM   1846 HH21 ARG A 121      21.603  55.297 107.416  1.00 24.49           H  
ATOM   1847 HH22 ARG A 121      22.034  54.476 108.896  1.00 24.49           H  
ATOM   1848  CZ  ARG A 121      20.077  54.470 108.431  1.00 24.49           C  
ATOM   1849  N   PRO A 122      15.225  51.797 112.779  1.00 24.04           N  
ATOM   1850  CA  PRO A 122      14.834  52.879 113.687  1.00 24.04           C  
ATOM   1851  HA  PRO A 122      15.699  53.186 114.277  1.00 24.04           H  
ATOM   1852  C   PRO A 122      13.706  52.559 114.675  1.00 24.04           C  
ATOM   1853  CB  PRO A 122      14.426  54.053 112.780  1.00 24.04           C  
ATOM   1854  HB2 PRO A 122      13.384  54.331 112.941  1.00 24.04           H  
ATOM   1855  HB3 PRO A 122      15.058  54.920 112.970  1.00 24.04           H  
ATOM   1856  O   PRO A 122      13.726  53.037 115.806  1.00 24.04           O  
ATOM   1857  CG  PRO A 122      14.604  53.565 111.340  1.00 24.04           C  
ATOM   1858  HG2 PRO A 122      13.770  53.878 110.711  1.00 24.04           H  
ATOM   1859  HG3 PRO A 122      15.541  53.940 110.929  1.00 24.04           H  
ATOM   1860  CD  PRO A 122      14.655  52.049 111.471  1.00 24.04           C  
ATOM   1861  HD2 PRO A 122      15.180  51.586 110.635  1.00 24.04           H  
ATOM   1862  HD3 PRO A 122      13.635  51.662 111.469  1.00 24.04           H  
ATOM   1863  N   VAL A 123      12.631  51.933 114.199  1.00 22.91           N  
ATOM   1864  H   VAL A 123      12.703  51.427 113.328  1.00 22.91           H  
ATOM   1865  CA  VAL A 123      11.288  52.253 114.701  1.00 22.91           C  
ATOM   1866  HA  VAL A 123      11.295  53.293 115.027  1.00 22.91           H  
ATOM   1867  C   VAL A 123      10.915  51.409 115.927  1.00 22.91           C  
ATOM   1868  CB  VAL A 123      10.254  52.176 113.556  1.00 22.91           C  
ATOM   1869  HB  VAL A 123      10.263  51.175 113.125  1.00 22.91           H  
ATOM   1870  O   VAL A 123      10.728  50.206 115.828  1.00 22.91           O  
ATOM   1871  CG1 VAL A 123       8.838  52.497 114.028  1.00 22.91           C  
ATOM   1872 HG11 VAL A 123       8.151  52.466 113.183  1.00 22.91           H  
ATOM   1873 HG12 VAL A 123       8.820  53.500 114.454  1.00 22.91           H  
ATOM   1874 HG13 VAL A 123       8.500  51.751 114.748  1.00 22.91           H  
ATOM   1875  CG2 VAL A 123      10.590  53.195 112.452  1.00 22.91           C  
ATOM   1876 HG21 VAL A 123      10.615  54.204 112.864  1.00 22.91           H  
ATOM   1877 HG22 VAL A 123      11.548  52.956 111.991  1.00 22.91           H  
ATOM   1878 HG23 VAL A 123       9.827  53.154 111.674  1.00 22.91           H  
ATOM   1879  N   ALA A 124      10.759  52.095 117.065  1.00 23.17           N  
ATOM   1880  H   ALA A 124      11.091  53.048 117.046  1.00 23.17           H  
ATOM   1881  CA  ALA A 124      10.222  51.636 118.354  1.00 23.17           C  
ATOM   1882  HA  ALA A 124      10.591  50.634 118.574  1.00 23.17           H  
ATOM   1883  C   ALA A 124       8.680  51.623 118.461  1.00 23.17           C  
ATOM   1884  CB  ALA A 124      10.756  52.641 119.390  1.00 23.17           C  
ATOM   1885  HB1 ALA A 124      11.845  52.667 119.350  1.00 23.17           H  
ATOM   1886  HB2 ALA A 124      10.358  53.637 119.196  1.00 23.17           H  
ATOM   1887  HB3 ALA A 124      10.456  52.327 120.390  1.00 23.17           H  
ATOM   1888  O   ALA A 124       8.151  51.291 119.517  1.00 23.17           O  
ATOM   1889  N   GLN A 125       8.009  52.198 117.456  1.00 24.04           N  
ATOM   1890  H   GLN A 125       8.469  52.205 116.557  1.00 24.04           H  
ATOM   1891  CA  GLN A 125       6.998  53.242 117.671  1.00 24.04           C  
ATOM   1892  HA  GLN A 125       7.185  53.684 118.649  1.00 24.04           H  
ATOM   1893  C   GLN A 125       5.547  52.737 117.745  1.00 24.04           C  
ATOM   1894  CB  GLN A 125       7.178  54.369 116.630  1.00 24.04           C  
ATOM   1895  HB2 GLN A 125       6.428  55.144 116.787  1.00 24.04           H  
ATOM   1896  HB3 GLN A 125       7.019  53.956 115.634  1.00 24.04           H  
ATOM   1897  O   GLN A 125       5.280  51.663 118.257  1.00 24.04           O  
ATOM   1898  CG  GLN A 125       8.512  55.116 116.708  1.00 24.04           C  
ATOM   1899  HG2 GLN A 125       8.596  55.591 117.686  1.00 24.04           H  
ATOM   1900  HG3 GLN A 125       9.347  54.426 116.588  1.00 24.04           H  
ATOM   1901  CD  GLN A 125       8.609  56.177 115.615  1.00 24.04           C  
ATOM   1902  NE2 GLN A 125       9.195  57.322 115.882  1.00 24.04           N  
ATOM   1903 HE21 GLN A 125       9.541  57.531 116.807  1.00 24.04           H  
ATOM   1904 HE22 GLN A 125       9.188  57.985 115.120  1.00 24.04           H  
ATOM   1905  OE1 GLN A 125       8.188  56.000 114.489  1.00 24.04           O  
ATOM   1906  N   ALA A 126       4.614  53.613 117.373  1.00 22.13           N  
ATOM   1907  H   ALA A 126       4.881  54.324 116.706  1.00 22.13           H  
ATOM   1908  CA  ALA A 126       3.414  53.904 118.128  1.00 22.13           C  
ATOM   1909  HA  ALA A 126       3.722  54.182 119.136  1.00 22.13           H  
ATOM   1910  C   ALA A 126       2.432  52.736 118.271  1.00 22.13           C  
ATOM   1911  CB  ALA A 126       2.749  55.131 117.481  1.00 22.13           C  
ATOM   1912  HB1 ALA A 126       3.454  55.961 117.424  1.00 22.13           H  
ATOM   1913  HB2 ALA A 126       2.415  54.882 116.474  1.00 22.13           H  
ATOM   1914  HB3 ALA A 126       1.882  55.448 118.061  1.00 22.13           H  
ATOM   1915  O   ALA A 126       2.452  51.747 117.547  1.00 22.13           O  
ATOM   1916  N   ALA A 127       1.501  52.960 119.193  1.00 20.07           N  
ATOM   1917  H   ALA A 127       1.590  53.824 119.708  1.00 20.07           H  
ATOM   1918  CA  ALA A 127       0.254  52.241 119.421  1.00 20.07           C  
ATOM   1919  HA  ALA A 127       0.471  51.190 119.611  1.00 20.07           H  
ATOM   1920  C   ALA A 127      -0.730  52.325 118.234  1.00 20.07           C  
ATOM   1921  CB  ALA A 127      -0.343  52.898 120.677  1.00 20.07           C  
ATOM   1922  HB1 ALA A 127      -1.247  52.364 120.971  1.00 20.07           H  
ATOM   1923  HB2 ALA A 127      -0.599  53.938 120.474  1.00 20.07           H  
ATOM   1924  HB3 ALA A 127       0.368  52.847 121.502  1.00 20.07           H  
ATOM   1925  O   ALA A 127      -1.912  52.580 118.464  1.00 20.07           O  
ATOM   1926  N   ASP A 128      -0.223  52.310 116.998  1.00 24.54           N  
ATOM   1927  H   ASP A 128       0.714  51.955 116.870  1.00 24.54           H  
ATOM   1928  CA  ASP A 128      -0.704  53.271 116.010  1.00 24.54           C  
ATOM   1929  HA  ASP A 128      -0.618  54.231 116.520  1.00 24.54           H  
ATOM   1930  C   ASP A 128      -2.189  53.099 115.693  1.00 24.54           C  
ATOM   1931  CB  ASP A 128       0.195  53.317 114.761  1.00 24.54           C  
ATOM   1932  HB2 ASP A 128      -0.223  52.675 113.986  1.00 24.54           H  
ATOM   1933  HB3 ASP A 128       1.181  52.930 115.021  1.00 24.54           H  
ATOM   1934  O   ASP A 128      -2.722  51.991 115.746  1.00 24.54           O  
ATOM   1935  CG  ASP A 128       0.394  54.740 114.214  1.00 24.54           C  
ATOM   1936  OD1 ASP A 128      -0.041  55.706 114.888  1.00 24.54           O  
ATOM   1937  OD2 ASP A 128       1.041  54.865 113.154  1.00 24.54           O  
ATOM   1938  N   ALA A 129      -2.854  54.238 115.487  1.00 22.75           N  
ATOM   1939  H   ALA A 129      -2.292  55.059 115.316  1.00 22.75           H  
ATOM   1940  CA  ALA A 129      -4.227  54.440 115.942  1.00 22.75           C  
ATOM   1941  HA  ALA A 129      -4.179  54.563 117.024  1.00 22.75           H  
ATOM   1942  C   ALA A 129      -5.170  53.255 115.659  1.00 22.75           C  
ATOM   1943  CB  ALA A 129      -4.763  55.753 115.365  1.00 22.75           C  
ATOM   1944  HB1 ALA A 129      -4.803  55.683 114.278  1.00 22.75           H  
ATOM   1945  HB2 ALA A 129      -5.767  55.939 115.746  1.00 22.75           H  
ATOM   1946  HB3 ALA A 129      -4.109  56.578 115.648  1.00 22.75           H  
ATOM   1947  O   ALA A 129      -5.425  52.884 114.512  1.00 22.75           O  
ATOM   1948  N   SER A 130      -5.709  52.716 116.759  1.00 21.32           N  
ATOM   1949  H   SER A 130      -5.377  53.075 117.642  1.00 21.32           H  
ATOM   1950  CA  SER A 130      -6.727  51.666 116.824  1.00 21.32           C  
ATOM   1951  HA  SER A 130      -6.247  50.699 116.673  1.00 21.32           H  
ATOM   1952  C   SER A 130      -7.804  51.875 115.769  1.00 21.32           C  
ATOM   1953  CB  SER A 130      -7.393  51.700 118.204  1.00 21.32           C  
ATOM   1954  HB2 SER A 130      -6.656  51.474 118.974  1.00 21.32           H  
ATOM   1955  HB3 SER A 130      -8.183  50.950 118.242  1.00 21.32           H  
ATOM   1956  O   SER A 130      -8.314  52.989 115.648  1.00 21.32           O  
ATOM   1957  OG  SER A 130      -7.947  52.984 118.443  1.00 21.32           O  
ATOM   1958  HG  SER A 130      -8.286  53.295 117.600  1.00 21.32           H  
ATOM   1959  N   GLY A 131      -8.128  50.823 115.022  1.00 23.62           N  
ATOM   1960  H   GLY A 131      -7.653  49.948 115.192  1.00 23.62           H  
ATOM   1961  CA  GLY A 131      -8.813  50.985 113.749  1.00 23.62           C  
ATOM   1962  HA2 GLY A 131      -8.740  50.044 113.204  1.00 23.62           H  
ATOM   1963  HA3 GLY A 131      -8.293  51.744 113.163  1.00 23.62           H  
ATOM   1964  C   GLY A 131     -10.280  51.396 113.850  1.00 23.62           C  
ATOM   1965  O   GLY A 131     -10.738  52.195 114.663  1.00 23.62           O  
ATOM   1966  N   THR A 132     -11.051  50.754 112.993  1.00 23.40           N  
ATOM   1967  H   THR A 132     -10.574  50.132 112.357  1.00 23.40           H  
ATOM   1968  CA  THR A 132     -12.437  50.377 113.230  1.00 23.40           C  
ATOM   1969  HA  THR A 132     -13.107  51.143 112.841  1.00 23.40           H  
ATOM   1970  C   THR A 132     -12.741  50.131 114.716  1.00 23.40           C  
ATOM   1971  CB  THR A 132     -12.654  49.058 112.460  1.00 23.40           C  
ATOM   1972  HB  THR A 132     -13.590  48.593 112.769  1.00 23.40           H  
ATOM   1973  O   THR A 132     -12.421  49.080 115.257  1.00 23.40           O  
ATOM   1974  CG2 THR A 132     -12.689  49.299 110.951  1.00 23.40           C  
ATOM   1975 HG21 THR A 132     -11.738  49.698 110.599  1.00 23.40           H  
ATOM   1976 HG22 THR A 132     -13.489  49.997 110.705  1.00 23.40           H  
ATOM   1977 HG23 THR A 132     -12.879  48.352 110.446  1.00 23.40           H  
ATOM   1978  OG1 THR A 132     -11.578  48.176 112.703  1.00 23.40           O  
ATOM   1979  HG1 THR A 132     -11.679  47.857 113.603  1.00 23.40           H  
ATOM   1980  N   GLY A 133     -13.481  51.034 115.361  1.00 20.64           N  
ATOM   1981  H   GLY A 133     -13.571  51.966 114.982  1.00 20.64           H  
ATOM   1982  CA  GLY A 133     -14.347  50.605 116.468  1.00 20.64           C  
ATOM   1983  HA2 GLY A 133     -14.772  51.481 116.957  1.00 20.64           H  
ATOM   1984  HA3 GLY A 133     -13.764  50.043 117.197  1.00 20.64           H  
ATOM   1985  C   GLY A 133     -15.496  49.714 115.969  1.00 20.64           C  
ATOM   1986  O   GLY A 133     -16.295  49.224 116.761  1.00 20.64           O  
ATOM   1987  N   ALA A 134     -15.639  49.578 114.646  1.00 20.38           N  
ATOM   1988  H   ALA A 134     -14.917  49.946 114.044  1.00 20.38           H  
ATOM   1989  CA  ALA A 134     -16.751  48.895 114.023  1.00 20.38           C  
ATOM   1990  HA  ALA A 134     -17.668  49.321 114.433  1.00 20.38           H  
ATOM   1991  C   ALA A 134     -16.719  47.401 114.375  1.00 20.38           C  
ATOM   1992  CB  ALA A 134     -16.736  49.184 112.516  1.00 20.38           C  
ATOM   1993  HB1 ALA A 134     -17.657  48.821 112.060  1.00 20.38           H  
ATOM   1994  HB2 ALA A 134     -15.889  48.681 112.048  1.00 20.38           H  
ATOM   1995  HB3 ALA A 134     -16.665  50.257 112.339  1.00 20.38           H  
ATOM   1996  O   ALA A 134     -15.699  46.738 114.225  1.00 20.38           O  
ATOM   1997  N   ASN A 135     -17.878  46.907 114.807  1.00 21.66           N  
ATOM   1998  H   ASN A 135     -18.642  47.561 114.898  1.00 21.66           H  
ATOM   1999  CA  ASN A 135     -18.139  45.555 115.296  1.00 21.66           C  
ATOM   2000  HA  ASN A 135     -17.226  45.148 115.732  1.00 21.66           H  
ATOM   2001  C   ASN A 135     -18.638  44.532 114.236  1.00 21.66           C  
ATOM   2002  CB  ASN A 135     -19.197  45.762 116.406  1.00 21.66           C  
ATOM   2003  HB2 ASN A 135     -20.154  46.001 115.941  1.00 21.66           H  
ATOM   2004  HB3 ASN A 135     -18.899  46.600 117.037  1.00 21.66           H  
ATOM   2005  O   ASN A 135     -19.257  43.555 114.653  1.00 21.66           O  
ATOM   2006  CG  ASN A 135     -19.389  44.586 117.347  1.00 21.66           C  
ATOM   2007  ND2 ASN A 135     -20.592  44.373 117.830  1.00 21.66           N  
ATOM   2008 HD21 ASN A 135     -20.659  43.525 118.375  1.00 21.66           H  
ATOM   2009 HD22 ASN A 135     -21.392  44.837 117.425  1.00 21.66           H  
ATOM   2010  OD1 ASN A 135     -18.466  43.904 117.742  1.00 21.66           O  
ATOM   2011  N   PRO A 136     -18.578  44.745 112.899  1.00 22.35           N  
ATOM   2012  CA  PRO A 136     -19.181  43.777 111.978  1.00 22.35           C  
ATOM   2013  HA  PRO A 136     -20.185  43.487 112.288  1.00 22.35           H  
ATOM   2014  C   PRO A 136     -18.272  42.533 111.935  1.00 22.35           C  
ATOM   2015  CB  PRO A 136     -19.227  44.527 110.645  1.00 22.35           C  
ATOM   2016  HB2 PRO A 136     -20.062  45.228 110.647  1.00 22.35           H  
ATOM   2017  HB3 PRO A 136     -19.295  43.857 109.788  1.00 22.35           H  
ATOM   2018  O   PRO A 136     -17.240  42.502 112.585  1.00 22.35           O  
ATOM   2019  CG  PRO A 136     -17.909  45.294 110.651  1.00 22.35           C  
ATOM   2020  HG2 PRO A 136     -17.955  46.184 110.023  1.00 22.35           H  
ATOM   2021  HG3 PRO A 136     -17.097  44.640 110.331  1.00 22.35           H  
ATOM   2022  CD  PRO A 136     -17.732  45.649 112.124  1.00 22.35           C  
ATOM   2023  HD2 PRO A 136     -18.077  46.673 112.264  1.00 22.35           H  
ATOM   2024  HD3 PRO A 136     -16.683  45.527 112.394  1.00 22.35           H  
ATOM   2025  N   SER A 137     -18.442  41.524 111.095  1.00 19.82           N  
ATOM   2026  H   SER A 137     -17.622  40.936 111.143  1.00 19.82           H  
ATOM   2027  CA  SER A 137     -19.637  40.720 110.849  1.00 19.82           C  
ATOM   2028  HA  SER A 137     -20.418  40.998 111.557  1.00 19.82           H  
ATOM   2029  C   SER A 137     -19.224  39.270 111.188  1.00 19.82           C  
ATOM   2030  CB  SER A 137     -20.179  40.925 109.430  1.00 19.82           C  
ATOM   2031  HB2 SER A 137     -20.477  41.967 109.308  1.00 19.82           H  
ATOM   2032  HB3 SER A 137     -21.060  40.300 109.280  1.00 19.82           H  
ATOM   2033  O   SER A 137     -18.666  39.091 112.257  1.00 19.82           O  
ATOM   2034  OG  SER A 137     -19.207  40.604 108.458  1.00 19.82           O  
ATOM   2035  HG  SER A 137     -18.349  40.916 108.756  1.00 19.82           H  
ATOM   2036  N   GLY A 138     -19.471  38.276 110.329  1.00 19.80           N  
ATOM   2037  H   GLY A 138     -19.756  38.531 109.394  1.00 19.80           H  
ATOM   2038  CA  GLY A 138     -19.578  36.846 110.684  1.00 19.80           C  
ATOM   2039  HA2 GLY A 138     -20.268  36.753 111.523  1.00 19.80           H  
ATOM   2040  HA3 GLY A 138     -20.044  36.330 109.845  1.00 19.80           H  
ATOM   2041  C   GLY A 138     -18.322  36.037 111.076  1.00 19.80           C  
ATOM   2042  O   GLY A 138     -17.284  36.574 111.448  1.00 19.80           O  
ATOM   2043  N   ASP A 139     -18.473  34.709 110.971  1.00 21.20           N  
ATOM   2044  H   ASP A 139     -19.284  34.410 110.449  1.00 21.20           H  
ATOM   2045  CA  ASP A 139     -18.155  33.739 112.038  1.00 21.20           C  
ATOM   2046  HA  ASP A 139     -18.332  34.212 113.004  1.00 21.20           H  
ATOM   2047  C   ASP A 139     -16.732  33.133 112.103  1.00 21.20           C  
ATOM   2048  CB  ASP A 139     -19.154  32.564 111.901  1.00 21.20           C  
ATOM   2049  HB2 ASP A 139     -19.070  32.141 110.900  1.00 21.20           H  
ATOM   2050  HB3 ASP A 139     -18.878  31.789 112.617  1.00 21.20           H  
ATOM   2051  O   ASP A 139     -16.104  33.123 113.159  1.00 21.20           O  
ATOM   2052  CG  ASP A 139     -20.617  32.934 112.170  1.00 21.20           C  
ATOM   2053  OD1 ASP A 139     -20.858  33.712 113.122  1.00 21.20           O  
ATOM   2054  OD2 ASP A 139     -21.498  32.511 111.388  1.00 21.20           O  
ATOM   2055  N   ASP A 140     -16.263  32.506 111.020  1.00 19.20           N  
ATOM   2056  H   ASP A 140     -16.768  32.717 110.172  1.00 19.20           H  
ATOM   2057  CA  ASP A 140     -15.913  31.069 111.121  1.00 19.20           C  
ATOM   2058  HA  ASP A 140     -16.443  30.661 111.982  1.00 19.20           H  
ATOM   2059  C   ASP A 140     -14.442  30.678 111.377  1.00 19.20           C  
ATOM   2060  CB  ASP A 140     -16.432  30.359 109.845  1.00 19.20           C  
ATOM   2061  HB2 ASP A 140     -15.690  29.651 109.476  1.00 19.20           H  
ATOM   2062  HB3 ASP A 140     -16.557  31.094 109.050  1.00 19.20           H  
ATOM   2063  O   ASP A 140     -14.124  29.491 111.385  1.00 19.20           O  
ATOM   2064  CG  ASP A 140     -17.746  29.585 110.011  1.00 19.20           C  
ATOM   2065  OD1 ASP A 140     -18.190  29.373 111.161  1.00 19.20           O  
ATOM   2066  OD2 ASP A 140     -18.298  29.212 108.952  1.00 19.20           O  
ATOM   2067  N   LEU A 141     -13.509  31.617 111.558  1.00 20.30           N  
ATOM   2068  H   LEU A 141     -13.840  32.568 111.640  1.00 20.30           H  
ATOM   2069  CA  LEU A 141     -12.051  31.361 111.441  1.00 20.30           C  
ATOM   2070  HA  LEU A 141     -11.897  30.768 110.540  1.00 20.30           H  
ATOM   2071  C   LEU A 141     -11.408  30.515 112.579  1.00 20.30           C  
ATOM   2072  CB  LEU A 141     -11.319  32.712 111.268  1.00 20.30           C  
ATOM   2073  HB2 LEU A 141     -10.242  32.550 111.314  1.00 20.30           H  
ATOM   2074  HB3 LEU A 141     -11.587  33.348 112.111  1.00 20.30           H  
ATOM   2075  O   LEU A 141     -10.225  30.673 112.866  1.00 20.30           O  
ATOM   2076  CG  LEU A 141     -11.597  33.464 109.957  1.00 20.30           C  
ATOM   2077  HG  LEU A 141     -12.672  33.556 109.800  1.00 20.30           H  
ATOM   2078  CD1 LEU A 141     -10.998  34.869 110.053  1.00 20.30           C  
ATOM   2079 HD11 LEU A 141      -9.924  34.806 110.227  1.00 20.30           H  
ATOM   2080 HD12 LEU A 141     -11.186  35.411 109.126  1.00 20.30           H  
ATOM   2081 HD13 LEU A 141     -11.468  35.408 110.875  1.00 20.30           H  
ATOM   2082  CD2 LEU A 141     -10.966  32.764 108.750  1.00 20.30           C  
ATOM   2083 HD21 LEU A 141     -11.415  31.780 108.617  1.00 20.30           H  
ATOM   2084 HD22 LEU A 141     -11.149  33.348 107.848  1.00 20.30           H  
ATOM   2085 HD23 LEU A 141      -9.892  32.650 108.899  1.00 20.30           H  
ATOM   2086  N   GLY A 142     -12.172  29.679 113.282  1.00 21.88           N  
ATOM   2087  H   GLY A 142     -13.090  29.501 112.901  1.00 21.88           H  
ATOM   2088  CA  GLY A 142     -11.898  29.224 114.648  1.00 21.88           C  
ATOM   2089  HA2 GLY A 142     -12.783  28.701 115.009  1.00 21.88           H  
ATOM   2090  HA3 GLY A 142     -11.767  30.106 115.276  1.00 21.88           H  
ATOM   2091  C   GLY A 142     -10.687  28.307 114.901  1.00 21.88           C  
ATOM   2092  O   GLY A 142      -9.715  28.734 115.523  1.00 21.88           O  
ATOM   2093  N   GLU A 143     -10.834  27.000 114.640  1.00 20.15           N  
ATOM   2094  H   GLU A 143     -11.595  26.730 114.034  1.00 20.15           H  
ATOM   2095  CA  GLU A 143     -10.259  25.933 115.495  1.00 20.15           C  
ATOM   2096  HA  GLU A 143      -9.973  26.407 116.434  1.00 20.15           H  
ATOM   2097  C   GLU A 143      -8.966  25.229 115.012  1.00 20.15           C  
ATOM   2098  CB  GLU A 143     -11.343  24.891 115.843  1.00 20.15           C  
ATOM   2099  HB2 GLU A 143     -11.959  24.698 114.965  1.00 20.15           H  
ATOM   2100  HB3 GLU A 143     -10.854  23.958 116.123  1.00 20.15           H  
ATOM   2101  O   GLU A 143      -8.669  25.115 113.827  1.00 20.15           O  
ATOM   2102  CG  GLU A 143     -12.224  25.321 117.028  1.00 20.15           C  
ATOM   2103  HG2 GLU A 143     -12.800  26.201 116.743  1.00 20.15           H  
ATOM   2104  HG3 GLU A 143     -11.571  25.602 117.854  1.00 20.15           H  
ATOM   2105  CD  GLU A 143     -13.180  24.211 117.508  1.00 20.15           C  
ATOM   2106  OE1 GLU A 143     -13.566  24.263 118.700  1.00 20.15           O  
ATOM   2107  OE2 GLU A 143     -13.505  23.309 116.706  1.00 20.15           O  
ATOM   2108  N   ALA A 144      -8.207  24.703 115.988  1.00 20.76           N  
ATOM   2109  H   ALA A 144      -8.606  24.737 116.915  1.00 20.76           H  
ATOM   2110  CA  ALA A 144      -6.787  24.317 115.937  1.00 20.76           C  
ATOM   2111  HA  ALA A 144      -6.291  24.962 115.212  1.00 20.76           H  
ATOM   2112  C   ALA A 144      -6.483  22.860 115.507  1.00 20.76           C  
ATOM   2113  CB  ALA A 144      -6.210  24.620 117.332  1.00 20.76           C  
ATOM   2114  HB1 ALA A 144      -5.133  24.456 117.327  1.00 20.76           H  
ATOM   2115  HB2 ALA A 144      -6.399  25.661 117.593  1.00 20.76           H  
ATOM   2116  HB3 ALA A 144      -6.665  23.966 118.077  1.00 20.76           H  
ATOM   2117  O   ALA A 144      -5.663  22.201 116.142  1.00 20.76           O  
ATOM   2118  N   GLY A 145      -7.195  22.324 114.515  1.00 18.79           N  
ATOM   2119  H   GLY A 145      -7.816  22.937 114.007  1.00 18.79           H  
ATOM   2120  CA  GLY A 145      -7.189  20.890 114.190  1.00 18.79           C  
ATOM   2121  HA2 GLY A 145      -7.955  20.720 113.433  1.00 18.79           H  
ATOM   2122  HA3 GLY A 145      -7.484  20.332 115.078  1.00 18.79           H  
ATOM   2123  C   GLY A 145      -5.872  20.267 113.672  1.00 18.79           C  
ATOM   2124  O   GLY A 145      -4.777  20.781 113.850  1.00 18.79           O  
ATOM   2125  N   VAL A 146      -6.023  19.108 113.023  1.00 19.61           N  
ATOM   2126  H   VAL A 146      -6.949  18.934 112.659  1.00 19.61           H  
ATOM   2127  CA  VAL A 146      -5.288  17.874 113.357  1.00 19.61           C  
ATOM   2128  HA  VAL A 146      -4.931  17.969 114.382  1.00 19.61           H  
ATOM   2129  C   VAL A 146      -4.043  17.526 112.518  1.00 19.61           C  
ATOM   2130  CB  VAL A 146      -6.277  16.681 113.323  1.00 19.61           C  
ATOM   2131  HB  VAL A 146      -6.579  16.496 112.293  1.00 19.61           H  
ATOM   2132  O   VAL A 146      -2.965  17.397 113.088  1.00 19.61           O  
ATOM   2133  CG1 VAL A 146      -5.657  15.409 113.903  1.00 19.61           C  
ATOM   2134 HG11 VAL A 146      -5.486  15.525 114.973  1.00 19.61           H  
ATOM   2135 HG12 VAL A 146      -6.321  14.564 113.723  1.00 19.61           H  
ATOM   2136 HG13 VAL A 146      -4.700  15.187 113.431  1.00 19.61           H  
ATOM   2137  CG2 VAL A 146      -7.555  16.936 114.142  1.00 19.61           C  
ATOM   2138 HG21 VAL A 146      -8.166  16.033 114.144  1.00 19.61           H  
ATOM   2139 HG22 VAL A 146      -7.295  17.203 115.166  1.00 19.61           H  
ATOM   2140 HG23 VAL A 146      -8.147  17.733 113.692  1.00 19.61           H  
ATOM   2141  N   ASP A 147      -4.214  17.187 111.233  1.00 20.28           N  
ATOM   2142  H   ASP A 147      -5.107  17.409 110.816  1.00 20.28           H  
ATOM   2143  CA  ASP A 147      -3.583  15.953 110.713  1.00 20.28           C  
ATOM   2144  HA  ASP A 147      -3.276  15.351 111.568  1.00 20.28           H  
ATOM   2145  C   ASP A 147      -2.292  16.077 109.878  1.00 20.28           C  
ATOM   2146  CB  ASP A 147      -4.622  15.108 109.938  1.00 20.28           C  
ATOM   2147  HB2 ASP A 147      -5.246  15.769 109.335  1.00 20.28           H  
ATOM   2148  HB3 ASP A 147      -4.098  14.438 109.256  1.00 20.28           H  
ATOM   2149  O   ASP A 147      -1.250  15.577 110.293  1.00 20.28           O  
ATOM   2150  CG  ASP A 147      -5.495  14.212 110.817  1.00 20.28           C  
ATOM   2151  OD1 ASP A 147      -4.928  13.471 111.650  1.00 20.28           O  
ATOM   2152  OD2 ASP A 147      -6.734  14.262 110.656  1.00 20.28           O  
ATOM   2153  N   GLU A 148      -2.395  16.487 108.610  1.00 25.15           N  
ATOM   2154  H   GLU A 148      -3.233  16.989 108.352  1.00 25.15           H  
ATOM   2155  CA  GLU A 148      -1.842  15.612 107.561  1.00 25.15           C  
ATOM   2156  HA  GLU A 148      -2.061  14.598 107.897  1.00 25.15           H  
ATOM   2157  C   GLU A 148      -0.309  15.576 107.355  1.00 25.15           C  
ATOM   2158  CB  GLU A 148      -2.613  15.789 106.237  1.00 25.15           C  
ATOM   2159  HB2 GLU A 148      -2.000  15.430 105.411  1.00 25.15           H  
ATOM   2160  HB3 GLU A 148      -2.814  16.848 106.073  1.00 25.15           H  
ATOM   2161  O   GLU A 148       0.472  16.431 107.757  1.00 25.15           O  
ATOM   2162  CG  GLU A 148      -3.930  14.990 106.231  1.00 25.15           C  
ATOM   2163  HG2 GLU A 148      -4.596  15.411 106.985  1.00 25.15           H  
ATOM   2164  HG3 GLU A 148      -3.709  13.958 106.504  1.00 25.15           H  
ATOM   2165  CD  GLU A 148      -4.651  14.997 104.873  1.00 25.15           C  
ATOM   2166  OE1 GLU A 148      -5.617  14.212 104.734  1.00 25.15           O  
ATOM   2167  OE2 GLU A 148      -4.226  15.760 103.979  1.00 25.15           O  
ATOM   2168  N   LEU A 149       0.084  14.490 106.682  1.00 22.10           N  
ATOM   2169  H   LEU A 149      -0.681  13.981 106.265  1.00 22.10           H  
ATOM   2170  CA  LEU A 149       1.344  13.744 106.732  1.00 22.10           C  
ATOM   2171  HA  LEU A 149       1.542  13.447 107.762  1.00 22.10           H  
ATOM   2172  C   LEU A 149       2.602  14.437 106.172  1.00 22.10           C  
ATOM   2173  CB  LEU A 149       1.043  12.498 105.863  1.00 22.10           C  
ATOM   2174  HB2 LEU A 149       0.029  12.148 106.056  1.00 22.10           H  
ATOM   2175  HB3 LEU A 149       1.059  12.808 104.819  1.00 22.10           H  
ATOM   2176  O   LEU A 149       3.715  14.143 106.606  1.00 22.10           O  
ATOM   2177  CG  LEU A 149       1.992  11.303 106.043  1.00 22.10           C  
ATOM   2178  HG  LEU A 149       2.990  11.641 106.322  1.00 22.10           H  
ATOM   2179  CD1 LEU A 149       1.455  10.363 107.124  1.00 22.10           C  
ATOM   2180 HD11 LEU A 149       2.155   9.542 107.276  1.00 22.10           H  
ATOM   2181 HD12 LEU A 149       0.484   9.964 106.830  1.00 22.10           H  
ATOM   2182 HD13 LEU A 149       1.347  10.913 108.059  1.00 22.10           H  
ATOM   2183  CD2 LEU A 149       2.099  10.514 104.737  1.00 22.10           C  
ATOM   2184 HD21 LEU A 149       1.111  10.184 104.416  1.00 22.10           H  
ATOM   2185 HD22 LEU A 149       2.748   9.649 104.880  1.00 22.10           H  
ATOM   2186 HD23 LEU A 149       2.535  11.149 103.966  1.00 22.10           H  
ATOM   2187  N   LEU A 150       2.435  15.196 105.088  1.00 21.85           N  
ATOM   2188  H   LEU A 150       1.498  15.534 104.921  1.00 21.85           H  
ATOM   2189  CA  LEU A 150       3.288  14.997 103.908  1.00 21.85           C  
ATOM   2190  HA  LEU A 150       3.416  13.926 103.752  1.00 21.85           H  
ATOM   2191  C   LEU A 150       4.708  15.562 104.019  1.00 21.85           C  
ATOM   2192  CB  LEU A 150       2.590  15.598 102.670  1.00 21.85           C  
ATOM   2193  HB2 LEU A 150       3.320  15.695 101.866  1.00 21.85           H  
ATOM   2194  HB3 LEU A 150       2.254  16.605 102.919  1.00 21.85           H  
ATOM   2195  O   LEU A 150       5.677  14.854 103.752  1.00 21.85           O  
ATOM   2196  CG  LEU A 150       1.397  14.791 102.131  1.00 21.85           C  
ATOM   2197  HG  LEU A 150       0.724  14.542 102.951  1.00 21.85           H  
ATOM   2198  CD1 LEU A 150       0.630  15.627 101.108  1.00 21.85           C  
ATOM   2199 HD11 LEU A 150      -0.227  15.066 100.737  1.00 21.85           H  
ATOM   2200 HD12 LEU A 150       1.278  15.896 100.274  1.00 21.85           H  
ATOM   2201 HD13 LEU A 150       0.262  16.538 101.580  1.00 21.85           H  
ATOM   2202  CD2 LEU A 150       1.852  13.500 101.442  1.00 21.85           C  
ATOM   2203 HD21 LEU A 150       2.364  12.851 102.153  1.00 21.85           H  
ATOM   2204 HD22 LEU A 150       0.982  12.972 101.053  1.00 21.85           H  
ATOM   2205 HD23 LEU A 150       2.525  13.735 100.618  1.00 21.85           H  
ATOM   2206  N   GLU A 151       4.820  16.860 104.295  1.00 28.32           N  
ATOM   2207  H   GLU A 151       3.975  17.343 104.565  1.00 28.32           H  
ATOM   2208  CA  GLU A 151       5.851  17.679 103.638  1.00 28.32           C  
ATOM   2209  HA  GLU A 151       5.938  17.381 102.593  1.00 28.32           H  
ATOM   2210  C   GLU A 151       7.262  17.555 104.227  1.00 28.32           C  
ATOM   2211  CB  GLU A 151       5.411  19.154 103.674  1.00 28.32           C  
ATOM   2212  HB2 GLU A 151       5.045  19.389 104.673  1.00 28.32           H  
ATOM   2213  HB3 GLU A 151       6.277  19.786 103.473  1.00 28.32           H  
ATOM   2214  O   GLU A 151       8.250  17.715 103.517  1.00 28.32           O  
ATOM   2215  CG  GLU A 151       4.342  19.483 102.621  1.00 28.32           C  
ATOM   2216  HG2 GLU A 151       4.739  19.238 101.636  1.00 28.32           H  
ATOM   2217  HG3 GLU A 151       3.469  18.856 102.797  1.00 28.32           H  
ATOM   2218  CD  GLU A 151       3.915  20.961 102.660  1.00 28.32           C  
ATOM   2219  OE1 GLU A 151       3.656  21.519 101.570  1.00 28.32           O  
ATOM   2220  OE2 GLU A 151       3.830  21.513 103.781  1.00 28.32           O  
ATOM   2221  N   ALA A 152       7.381  17.313 105.533  1.00 24.26           N  
ATOM   2222  H   ALA A 152       6.519  17.115 106.021  1.00 24.26           H  
ATOM   2223  CA  ALA A 152       8.463  17.934 106.300  1.00 24.26           C  
ATOM   2224  HA  ALA A 152       8.561  18.968 105.969  1.00 24.26           H  
ATOM   2225  C   ALA A 152       9.861  17.304 106.175  1.00 24.26           C  
ATOM   2226  CB  ALA A 152       8.024  17.945 107.771  1.00 24.26           C  
ATOM   2227  HB1 ALA A 152       7.904  16.925 108.136  1.00 24.26           H  
ATOM   2228  HB2 ALA A 152       7.078  18.477 107.868  1.00 24.26           H  
ATOM   2229  HB3 ALA A 152       8.776  18.458 108.370  1.00 24.26           H  
ATOM   2230  O   ALA A 152      10.868  17.999 106.282  1.00 24.26           O  
ATOM   2231  N   LEU A 153       9.954  15.974 106.115  1.00 22.59           N  
ATOM   2232  H   LEU A 153       9.104  15.457 105.943  1.00 22.59           H  
ATOM   2233  CA  LEU A 153      11.129  15.287 106.674  1.00 22.59           C  
ATOM   2234  HA  LEU A 153      11.547  15.934 107.445  1.00 22.59           H  
ATOM   2235  C   LEU A 153      12.281  15.058 105.693  1.00 22.59           C  
ATOM   2236  CB  LEU A 153      10.670  13.975 107.343  1.00 22.59           C  
ATOM   2237  HB2 LEU A 153       9.599  13.850 107.180  1.00 22.59           H  
ATOM   2238  HB3 LEU A 153      11.155  13.120 106.873  1.00 22.59           H  
ATOM   2239  O   LEU A 153      13.344  14.630 106.146  1.00 22.59           O  
ATOM   2240  CG  LEU A 153      10.931  13.951 108.859  1.00 22.59           C  
ATOM   2241  HG  LEU A 153      10.686  14.920 109.294  1.00 22.59           H  
ATOM   2242  CD1 LEU A 153      10.052  12.897 109.525  1.00 22.59           C  
ATOM   2243 HD11 LEU A 153      10.238  12.880 110.599  1.00 22.59           H  
ATOM   2244 HD12 LEU A 153       9.004  13.147 109.363  1.00 22.59           H  
ATOM   2245 HD13 LEU A 153      10.252  11.915 109.098  1.00 22.59           H  
ATOM   2246  CD2 LEU A 153      12.384  13.608 109.173  1.00 22.59           C  
ATOM   2247 HD21 LEU A 153      12.525  13.561 110.253  1.00 22.59           H  
ATOM   2248 HD22 LEU A 153      12.634  12.656 108.706  1.00 22.59           H  
ATOM   2249 HD23 LEU A 153      13.010  14.403 108.766  1.00 22.59           H  
ATOM   2250  N   GLY A 154      12.065  15.256 104.390  1.00 22.64           N  
ATOM   2251  H   GLY A 154      11.198  15.700 104.119  1.00 22.64           H  
ATOM   2252  CA  GLY A 154      13.038  14.964 103.330  1.00 22.64           C  
ATOM   2253  HA2 GLY A 154      12.585  15.159 102.359  1.00 22.64           H  
ATOM   2254  HA3 GLY A 154      13.337  13.916 103.373  1.00 22.64           H  
ATOM   2255  C   GLY A 154      14.273  15.854 103.463  1.00 22.64           C  
ATOM   2256  O   GLY A 154      14.288  16.965 102.954  1.00 22.64           O  
ATOM   2257  N   ARG A 155      15.253  15.393 104.247  1.00 26.69           N  
ATOM   2258  H   ARG A 155      15.131  14.452 104.591  1.00 26.69           H  
ATOM   2259  CA  ARG A 155      16.285  16.212 104.901  1.00 26.69           C  
ATOM   2260  HA  ARG A 155      15.839  17.181 105.127  1.00 26.69           H  
ATOM   2261  C   ARG A 155      17.491  16.526 104.005  1.00 26.69           C  
ATOM   2262  CB  ARG A 155      16.709  15.521 106.218  1.00 26.69           C  
ATOM   2263  HB2 ARG A 155      17.774  15.683 106.381  1.00 26.69           H  
ATOM   2264  HB3 ARG A 155      16.556  14.445 106.135  1.00 26.69           H  
ATOM   2265  O   ARG A 155      17.841  15.749 103.128  1.00 26.69           O  
ATOM   2266  CG  ARG A 155      15.960  16.070 107.446  1.00 26.69           C  
ATOM   2267  HG2 ARG A 155      14.882  16.076 107.286  1.00 26.69           H  
ATOM   2268  HG3 ARG A 155      16.265  17.107 107.584  1.00 26.69           H  
ATOM   2269  CD  ARG A 155      16.289  15.304 108.737  1.00 26.69           C  
ATOM   2270  HD2 ARG A 155      17.371  15.195 108.810  1.00 26.69           H  
ATOM   2271  HD3 ARG A 155      15.946  15.913 109.573  1.00 26.69           H  
ATOM   2272  NE  ARG A 155      15.637  13.979 108.806  1.00 26.69           N  
ATOM   2273  HE  ARG A 155      15.079  13.726 108.003  1.00 26.69           H  
ATOM   2274  NH1 ARG A 155      16.349  13.445 110.919  1.00 26.69           N  
ATOM   2275 HH11 ARG A 155      16.866  14.313 110.917  1.00 26.69           H  
ATOM   2276 HH12 ARG A 155      16.424  12.790 111.684  1.00 26.69           H  
ATOM   2277  NH2 ARG A 155      15.068  12.000 109.808  1.00 26.69           N  
ATOM   2278 HH21 ARG A 155      15.123  11.363 110.589  1.00 26.69           H  
ATOM   2279 HH22 ARG A 155      14.563  11.751 108.970  1.00 26.69           H  
ATOM   2280  CZ  ARG A 155      15.683  13.150 109.837  1.00 26.69           C  
ATOM   2281  N   GLU A 156      18.150  17.629 104.353  1.00 23.83           N  
ATOM   2282  H   GLU A 156      17.709  18.164 105.087  1.00 23.83           H  
ATOM   2283  CA  GLU A 156      19.359  18.305 103.824  1.00 23.83           C  
ATOM   2284  HA  GLU A 156      19.148  18.681 102.823  1.00 23.83           H  
ATOM   2285  C   GLU A 156      20.661  17.463 103.711  1.00 23.83           C  
ATOM   2286  CB  GLU A 156      19.582  19.515 104.779  1.00 23.83           C  
ATOM   2287  HB2 GLU A 156      20.601  19.551 105.164  1.00 23.83           H  
ATOM   2288  HB3 GLU A 156      18.957  19.388 105.663  1.00 23.83           H  
ATOM   2289  O   GLU A 156      21.752  17.995 103.867  1.00 23.83           O  
ATOM   2290  CG  GLU A 156      19.270  20.890 104.178  1.00 23.83           C  
ATOM   2291  HG2 GLU A 156      18.232  20.894 103.845  1.00 23.83           H  
ATOM   2292  HG3 GLU A 156      19.912  21.048 103.312  1.00 23.83           H  
ATOM   2293  CD  GLU A 156      19.485  22.023 105.205  1.00 23.83           C  
ATOM   2294  OE1 GLU A 156      19.417  23.203 104.799  1.00 23.83           O  
ATOM   2295  OE2 GLU A 156      19.649  21.722 106.415  1.00 23.83           O  
ATOM   2296  N   LEU A 157      20.600  16.140 103.544  1.00 21.24           N  
ATOM   2297  H   LEU A 157      19.710  15.725 103.306  1.00 21.24           H  
ATOM   2298  CA  LEU A 157      21.710  15.266 103.956  1.00 21.24           C  
ATOM   2299  HA  LEU A 157      21.983  15.531 104.978  1.00 21.24           H  
ATOM   2300  C   LEU A 157      23.022  15.407 103.160  1.00 21.24           C  
ATOM   2301  CB  LEU A 157      21.259  13.797 103.935  1.00 21.24           C  
ATOM   2302  HB2 LEU A 157      22.143  13.173 104.063  1.00 21.24           H  
ATOM   2303  HB3 LEU A 157      20.841  13.579 102.952  1.00 21.24           H  
ATOM   2304  O   LEU A 157      24.062  15.685 103.745  1.00 21.24           O  
ATOM   2305  CG  LEU A 157      20.249  13.382 105.009  1.00 21.24           C  
ATOM   2306  HG  LEU A 157      19.394  14.058 104.998  1.00 21.24           H  
ATOM   2307  CD1 LEU A 157      19.749  11.967 104.715  1.00 21.24           C  
ATOM   2308 HD11 LEU A 157      20.596  11.282 104.684  1.00 21.24           H  
ATOM   2309 HD12 LEU A 157      19.031  11.649 105.472  1.00 21.24           H  
ATOM   2310 HD13 LEU A 157      19.273  11.955 103.735  1.00 21.24           H  
ATOM   2311  CD2 LEU A 157      20.864  13.383 106.414  1.00 21.24           C  
ATOM   2312 HD21 LEU A 157      20.136  13.021 107.141  1.00 21.24           H  
ATOM   2313 HD22 LEU A 157      21.165  14.396 106.680  1.00 21.24           H  
ATOM   2314 HD23 LEU A 157      21.746  12.743 106.422  1.00 21.24           H  
ATOM   2315  N   ASP A 158      22.992  15.079 101.868  1.00 21.21           N  
ATOM   2316  H   ASP A 158      22.073  14.989 101.459  1.00 21.21           H  
ATOM   2317  CA  ASP A 158      24.013  14.175 101.300  1.00 21.21           C  
ATOM   2318  HA  ASP A 158      24.492  13.644 102.123  1.00 21.21           H  
ATOM   2319  C   ASP A 158      25.179  14.850 100.549  1.00 21.21           C  
ATOM   2320  CB  ASP A 158      23.312  13.113 100.424  1.00 21.21           C  
ATOM   2321  HB2 ASP A 158      22.641  13.616  99.728  1.00 21.21           H  
ATOM   2322  HB3 ASP A 158      24.052  12.577  99.829  1.00 21.21           H  
ATOM   2323  O   ASP A 158      25.892  14.191  99.789  1.00 21.21           O  
ATOM   2324  CG  ASP A 158      22.543  12.039 101.203  1.00 21.21           C  
ATOM   2325  OD1 ASP A 158      22.999  11.621 102.289  1.00 21.21           O  
ATOM   2326  OD2 ASP A 158      21.486  11.604 100.690  1.00 21.21           O  
ATOM   2327  N   GLY A 159      25.401  16.153 100.731  1.00 23.54           N  
ATOM   2328  H   GLY A 159      24.853  16.619 101.440  1.00 23.54           H  
ATOM   2329  CA  GLY A 159      26.600  16.828 100.214  1.00 23.54           C  
ATOM   2330  HA2 GLY A 159      26.434  17.906 100.212  1.00 23.54           H  
ATOM   2331  HA3 GLY A 159      26.794  16.503  99.192  1.00 23.54           H  
ATOM   2332  C   GLY A 159      27.853  16.536 101.054  1.00 23.54           C  
ATOM   2333  O   GLY A 159      28.489  17.486 101.500  1.00 23.54           O  
ATOM   2334  N   ASP A 160      28.138  15.258 101.330  1.00 23.80           N  
ATOM   2335  H   ASP A 160      27.567  14.558 100.879  1.00 23.80           H  
ATOM   2336  CA  ASP A 160      29.214  14.773 102.225  1.00 23.80           C  
ATOM   2337  HA  ASP A 160      29.225  15.405 103.112  1.00 23.80           H  
ATOM   2338  C   ASP A 160      30.635  14.891 101.628  1.00 23.80           C  
ATOM   2339  CB  ASP A 160      28.906  13.313 102.673  1.00 23.80           C  
ATOM   2340  HB2 ASP A 160      29.827  12.735 102.595  1.00 23.80           H  
ATOM   2341  HB3 ASP A 160      28.208  12.862 101.968  1.00 23.80           H  
ATOM   2342  O   ASP A 160      30.828  14.569 100.428  1.00 23.80           O  
ATOM   2343  CG  ASP A 160      28.368  13.091 104.110  1.00 23.80           C  
ATOM   2344  OD1 ASP A 160      28.275  14.041 104.924  1.00 23.80           O  
ATOM   2345  OD2 ASP A 160      28.114  11.903 104.440  1.00 23.80           O  
ATOM   2346  OXT ASP A 160      31.550  15.248 102.408  1.00 23.80           O  
TER    2347      ASP A 160                                                       
ATOM   2347  N   MET B   1     -16.473   8.876 -54.609  1.00 74.37           N  
ATOM   2348  H   MET B   1     -16.179   7.911 -54.574  1.00 74.37           H  
ATOM   2349  H2  MET B   1     -17.216   8.965 -55.288  1.00 74.37           H  
ATOM   2350  H3  MET B   1     -15.699   9.468 -54.873  1.00 74.37           H  
ATOM   2351  CA  MET B   1     -16.977   9.282 -53.291  1.00 74.37           C  
ATOM   2352  HA  MET B   1     -17.859   8.682 -53.068  1.00 74.37           H  
ATOM   2353  C   MET B   1     -17.397  10.738 -53.327  1.00 74.37           C  
ATOM   2354  CB  MET B   1     -15.967   9.024 -52.173  1.00 74.37           C  
ATOM   2355  HB2 MET B   1     -14.965   8.867 -52.572  1.00 74.37           H  
ATOM   2356  HB3 MET B   1     -15.944   9.887 -51.507  1.00 74.37           H  
ATOM   2357  O   MET B   1     -16.552  11.602 -53.566  1.00 74.37           O  
ATOM   2358  CG  MET B   1     -16.401   7.817 -51.351  1.00 74.37           C  
ATOM   2359  HG2 MET B   1     -16.280   6.905 -51.936  1.00 74.37           H  
ATOM   2360  HG3 MET B   1     -17.457   7.918 -51.101  1.00 74.37           H  
ATOM   2361  SD  MET B   1     -15.465   7.687 -49.819  1.00 74.37           S  
ATOM   2362  CE  MET B   1     -14.477   6.207 -50.167  1.00 74.37           C  
ATOM   2363  HE1 MET B   1     -13.835   6.000 -49.310  1.00 74.37           H  
ATOM   2364  HE2 MET B   1     -13.860   6.362 -51.052  1.00 74.37           H  
ATOM   2365  HE3 MET B   1     -15.137   5.352 -50.311  1.00 74.37           H  
ATOM   2366  N   THR B   2     -18.689  10.990 -53.153  1.00 84.92           N  
ATOM   2367  H   THR B   2     -19.286  10.204 -52.936  1.00 84.92           H  
ATOM   2368  CA  THR B   2     -19.240  12.324 -52.889  1.00 84.92           C  
ATOM   2369  HA  THR B   2     -18.949  12.998 -53.695  1.00 84.92           H  
ATOM   2370  C   THR B   2     -18.669  12.875 -51.582  1.00 84.92           C  
ATOM   2371  CB  THR B   2     -20.776  12.294 -52.812  1.00 84.92           C  
ATOM   2372  HB  THR B   2     -21.134  13.313 -52.661  1.00 84.92           H  
ATOM   2373  O   THR B   2     -18.131  12.123 -50.768  1.00 84.92           O  
ATOM   2374  CG2 THR B   2     -21.426  11.734 -54.076  1.00 84.92           C  
ATOM   2375 HG21 THR B   2     -21.175  10.681 -54.204  1.00 84.92           H  
ATOM   2376 HG22 THR B   2     -22.509  11.827 -53.992  1.00 84.92           H  
ATOM   2377 HG23 THR B   2     -21.091  12.296 -54.948  1.00 84.92           H  
ATOM   2378  OG1 THR B   2     -21.200  11.506 -51.732  1.00 84.92           O  
ATOM   2379  HG1 THR B   2     -21.267  10.596 -52.031  1.00 84.92           H  
ATOM   2380  N   ASP B   3     -18.760  14.188 -51.376  1.00 75.02           N  
ATOM   2381  H   ASP B   3     -19.203  14.788 -52.057  1.00 75.02           H  
ATOM   2382  CA  ASP B   3     -18.291  14.800 -50.129  1.00 75.02           C  
ATOM   2383  HA  ASP B   3     -17.230  14.581 -50.012  1.00 75.02           H  
ATOM   2384  C   ASP B   3     -19.018  14.203 -48.908  1.00 75.02           C  
ATOM   2385  CB  ASP B   3     -18.463  16.320 -50.235  1.00 75.02           C  
ATOM   2386  HB2 ASP B   3     -18.183  16.643 -51.238  1.00 75.02           H  
ATOM   2387  HB3 ASP B   3     -19.508  16.586 -50.074  1.00 75.02           H  
ATOM   2388  O   ASP B   3     -18.379  13.808 -47.936  1.00 75.02           O  
ATOM   2389  CG  ASP B   3     -17.559  17.045 -49.242  1.00 75.02           C  
ATOM   2390  OD1 ASP B   3     -16.332  16.809 -49.342  1.00 75.02           O  
ATOM   2391  OD2 ASP B   3     -18.104  17.834 -48.442  1.00 75.02           O  
ATOM   2392  N   SER B   4     -20.333  13.975 -49.028  1.00 74.27           N  
ATOM   2393  H   SER B   4     -20.821  14.346 -49.830  1.00 74.27           H  
ATOM   2394  CA  SER B   4     -21.142  13.286 -48.016  1.00 74.27           C  
ATOM   2395  HA  SER B   4     -21.111  13.863 -47.092  1.00 74.27           H  
ATOM   2396  C   SER B   4     -20.636  11.875 -47.693  1.00 74.27           C  
ATOM   2397  CB  SER B   4     -22.599  13.194 -48.484  1.00 74.27           C  
ATOM   2398  HB2 SER B   4     -22.648  12.595 -49.393  1.00 74.27           H  
ATOM   2399  HB3 SER B   4     -23.201  12.711 -47.714  1.00 74.27           H  
ATOM   2400  O   SER B   4     -20.577  11.512 -46.522  1.00 74.27           O  
ATOM   2401  OG  SER B   4     -23.123  14.483 -48.751  1.00 74.27           O  
ATOM   2402  HG  SER B   4     -23.484  14.839 -47.936  1.00 74.27           H  
ATOM   2403  N   GLU B   5     -20.234  11.081 -48.694  1.00 76.97           N  
ATOM   2404  H   GLU B   5     -20.282  11.426 -49.642  1.00 76.97           H  
ATOM   2405  CA  GLU B   5     -19.692   9.732 -48.457  1.00 76.97           C  
ATOM   2406  HA  GLU B   5     -20.379   9.175 -47.820  1.00 76.97           H  
ATOM   2407  C   GLU B   5     -18.345   9.773 -47.719  1.00 76.97           C  
ATOM   2408  CB  GLU B   5     -19.532   8.964 -49.776  1.00 76.97           C  
ATOM   2409  HB2 GLU B   5     -18.977   9.596 -50.470  1.00 76.97           H  
ATOM   2410  HB3 GLU B   5     -18.945   8.068 -49.576  1.00 76.97           H  
ATOM   2411  O   GLU B   5     -18.147   9.007 -46.777  1.00 76.97           O  
ATOM   2412  CG  GLU B   5     -20.858   8.507 -50.408  1.00 76.97           C  
ATOM   2413  HG2 GLU B   5     -21.280   7.717 -49.787  1.00 76.97           H  
ATOM   2414  HG3 GLU B   5     -21.567   9.334 -50.409  1.00 76.97           H  
ATOM   2415  CD  GLU B   5     -20.684   8.003 -51.852  1.00 76.97           C  
ATOM   2416  OE1 GLU B   5     -21.449   7.118 -52.275  1.00 76.97           O  
ATOM   2417  OE2 GLU B   5     -19.833   8.569 -52.584  1.00 76.97           O  
ATOM   2418  N   LYS B   6     -17.445  10.700 -48.081  1.00 76.39           N  
ATOM   2419  H   LYS B   6     -17.694  11.342 -48.820  1.00 76.39           H  
ATOM   2420  CA  LYS B   6     -16.152  10.856 -47.387  1.00 76.39           C  
ATOM   2421  HA  LYS B   6     -15.632   9.898 -47.372  1.00 76.39           H  
ATOM   2422  C   LYS B   6     -16.352  11.265 -45.933  1.00 76.39           C  
ATOM   2423  CB  LYS B   6     -15.271  11.913 -48.063  1.00 76.39           C  
ATOM   2424  HB2 LYS B   6     -14.362  12.029 -47.473  1.00 76.39           H  
ATOM   2425  HB3 LYS B   6     -15.798  12.867 -48.067  1.00 76.39           H  
ATOM   2426  O   LYS B   6     -15.756  10.686 -45.029  1.00 76.39           O  
ATOM   2427  CG  LYS B   6     -14.877  11.552 -49.493  1.00 76.39           C  
ATOM   2428  HG2 LYS B   6     -14.340  10.603 -49.509  1.00 76.39           H  
ATOM   2429  HG3 LYS B   6     -15.785  11.477 -50.092  1.00 76.39           H  
ATOM   2430  CD  LYS B   6     -14.001  12.663 -50.067  1.00 76.39           C  
ATOM   2431  HD2 LYS B   6     -13.044  12.674 -49.545  1.00 76.39           H  
ATOM   2432  HD3 LYS B   6     -14.502  13.618 -49.908  1.00 76.39           H  
ATOM   2433  CE  LYS B   6     -13.787  12.456 -51.565  1.00 76.39           C  
ATOM   2434  HE2 LYS B   6     -14.763  12.357 -52.040  1.00 76.39           H  
ATOM   2435  HE3 LYS B   6     -13.230  11.531 -51.714  1.00 76.39           H  
ATOM   2436  NZ  LYS B   6     -13.057  13.614 -52.129  1.00 76.39           N  
ATOM   2437  HZ1 LYS B   6     -12.939  13.523 -53.128  1.00 76.39           H  
ATOM   2438  HZ2 LYS B   6     -12.154  13.705 -51.686  1.00 76.39           H  
ATOM   2439  HZ3 LYS B   6     -13.576  14.459 -51.936  1.00 76.39           H  
ATOM   2440  N   VAL B   7     -17.202  12.265 -45.696  1.00 78.51           N  
ATOM   2441  H   VAL B   7     -17.654  12.712 -46.481  1.00 78.51           H  
ATOM   2442  CA  VAL B   7     -17.468  12.763 -44.343  1.00 78.51           C  
ATOM   2443  HA  VAL B   7     -16.514  12.974 -43.860  1.00 78.51           H  
ATOM   2444  C   VAL B   7     -18.157  11.691 -43.491  1.00 78.51           C  
ATOM   2445  CB  VAL B   7     -18.258  14.081 -44.389  1.00 78.51           C  
ATOM   2446  HB  VAL B   7     -19.204  13.927 -44.909  1.00 78.51           H  
ATOM   2447  O   VAL B   7     -17.834  11.565 -42.310  1.00 78.51           O  
ATOM   2448  CG1 VAL B   7     -18.531  14.593 -42.977  1.00 78.51           C  
ATOM   2449 HG11 VAL B   7     -17.595  14.721 -42.435  1.00 78.51           H  
ATOM   2450 HG12 VAL B   7     -19.158  13.886 -42.434  1.00 78.51           H  
ATOM   2451 HG13 VAL B   7     -19.038  15.556 -43.041  1.00 78.51           H  
ATOM   2452  CG2 VAL B   7     -17.464  15.198 -45.084  1.00 78.51           C  
ATOM   2453 HG21 VAL B   7     -18.080  16.094 -45.170  1.00 78.51           H  
ATOM   2454 HG22 VAL B   7     -17.166  14.905 -46.090  1.00 78.51           H  
ATOM   2455 HG23 VAL B   7     -16.564  15.436 -44.517  1.00 78.51           H  
ATOM   2456  N   ALA B   8     -19.028  10.862 -44.076  1.00 78.26           N  
ATOM   2457  H   ALA B   8     -19.287  11.018 -45.040  1.00 78.26           H  
ATOM   2458  CA  ALA B   8     -19.629   9.726 -43.379  1.00 78.26           C  
ATOM   2459  HA  ALA B   8     -20.118  10.099 -42.479  1.00 78.26           H  
ATOM   2460  C   ALA B   8     -18.584   8.684 -42.930  1.00 78.26           C  
ATOM   2461  CB  ALA B   8     -20.701   9.100 -44.278  1.00 78.26           C  
ATOM   2462  HB1 ALA B   8     -21.184   8.276 -43.752  1.00 78.26           H  
ATOM   2463  HB2 ALA B   8     -21.453   9.848 -44.530  1.00 78.26           H  
ATOM   2464  HB3 ALA B   8     -20.250   8.723 -45.196  1.00 78.26           H  
ATOM   2465  O   ALA B   8     -18.679   8.175 -41.811  1.00 78.26           O  
ATOM   2466  N   GLU B   9     -17.566   8.387 -43.748  1.00 80.45           N  
ATOM   2467  H   GLU B   9     -17.542   8.796 -44.672  1.00 80.45           H  
ATOM   2468  CA  GLU B   9     -16.455   7.511 -43.346  1.00 80.45           C  
ATOM   2469  HA  GLU B   9     -16.863   6.581 -42.951  1.00 80.45           H  
ATOM   2470  C   GLU B   9     -15.609   8.119 -42.222  1.00 80.45           C  
ATOM   2471  CB  GLU B   9     -15.552   7.164 -44.539  1.00 80.45           C  
ATOM   2472  HB2 GLU B   9     -15.331   8.064 -45.114  1.00 80.45           H  
ATOM   2473  HB3 GLU B   9     -14.616   6.765 -44.148  1.00 80.45           H  
ATOM   2474  O   GLU B   9     -15.326   7.435 -41.233  1.00 80.45           O  
ATOM   2475  CG  GLU B   9     -16.176   6.098 -45.447  1.00 80.45           C  
ATOM   2476  HG2 GLU B   9     -17.074   6.505 -45.912  1.00 80.45           H  
ATOM   2477  HG3 GLU B   9     -16.479   5.253 -44.829  1.00 80.45           H  
ATOM   2478  CD  GLU B   9     -15.213   5.598 -46.537  1.00 80.45           C  
ATOM   2479  OE1 GLU B   9     -15.562   4.565 -47.152  1.00 80.45           O  
ATOM   2480  OE2 GLU B   9     -14.142   6.217 -46.735  1.00 80.45           O  
ATOM   2481  N   TYR B  10     -15.263   9.408 -42.316  1.00 81.16           N  
ATOM   2482  H   TYR B  10     -15.480   9.904 -43.169  1.00 81.16           H  
ATOM   2483  CA  TYR B  10     -14.518  10.096 -41.258  1.00 81.16           C  
ATOM   2484  HA  TYR B  10     -13.605   9.534 -41.062  1.00 81.16           H  
ATOM   2485  C   TYR B  10     -15.293  10.139 -39.936  1.00 81.16           C  
ATOM   2486  CB  TYR B  10     -14.136  11.517 -41.700  1.00 81.16           C  
ATOM   2487  HB2 TYR B  10     -13.759  12.058 -40.832  1.00 81.16           H  
ATOM   2488  HB3 TYR B  10     -15.033  12.036 -42.040  1.00 81.16           H  
ATOM   2489  O   TYR B  10     -14.725   9.845 -38.882  1.00 81.16           O  
ATOM   2490  CG  TYR B  10     -13.064  11.585 -42.772  1.00 81.16           C  
ATOM   2491  CD1 TYR B  10     -11.815  10.965 -42.561  1.00 81.16           C  
ATOM   2492  HD1 TYR B  10     -11.621  10.435 -41.640  1.00 81.16           H  
ATOM   2493  CD2 TYR B  10     -13.296  12.296 -43.965  1.00 81.16           C  
ATOM   2494  HD2 TYR B  10     -14.247  12.780 -44.130  1.00 81.16           H  
ATOM   2495  CE1 TYR B  10     -10.814  11.029 -43.549  1.00 81.16           C  
ATOM   2496  HE1 TYR B  10      -9.864  10.542 -43.386  1.00 81.16           H  
ATOM   2497  CE2 TYR B  10     -12.297  12.369 -44.953  1.00 81.16           C  
ATOM   2498  HE2 TYR B  10     -12.471  12.908 -45.872  1.00 81.16           H  
ATOM   2499  OH  TYR B  10     -10.097  11.798 -45.708  1.00 81.16           O  
ATOM   2500  HH  TYR B  10      -9.314  11.304 -45.453  1.00 81.16           H  
ATOM   2501  CZ  TYR B  10     -11.057  11.730 -44.750  1.00 81.16           C  
ATOM   2502  N   LEU B  11     -16.596  10.439 -39.974  1.00 76.49           N  
ATOM   2503  H   LEU B  11     -17.005  10.690 -40.863  1.00 76.49           H  
ATOM   2504  CA  LEU B  11     -17.445  10.462 -38.782  1.00 76.49           C  
ATOM   2505  HA  LEU B  11     -16.958  11.100 -38.044  1.00 76.49           H  
ATOM   2506  C   LEU B  11     -17.579   9.067 -38.159  1.00 76.49           C  
ATOM   2507  CB  LEU B  11     -18.814  11.063 -39.145  1.00 76.49           C  
ATOM   2508  HB2 LEU B  11     -19.306  10.401 -39.858  1.00 76.49           H  
ATOM   2509  HB3 LEU B  11     -18.657  12.023 -39.637  1.00 76.49           H  
ATOM   2510  O   LEU B  11     -17.522   8.936 -36.933  1.00 76.49           O  
ATOM   2511  CG  LEU B  11     -19.747  11.278 -37.937  1.00 76.49           C  
ATOM   2512  HG  LEU B  11     -19.909  10.331 -37.423  1.00 76.49           H  
ATOM   2513  CD1 LEU B  11     -19.183  12.296 -36.942  1.00 76.49           C  
ATOM   2514 HD11 LEU B  11     -19.904  12.469 -36.143  1.00 76.49           H  
ATOM   2515 HD12 LEU B  11     -18.985  13.240 -37.451  1.00 76.49           H  
ATOM   2516 HD13 LEU B  11     -18.265  11.920 -36.490  1.00 76.49           H  
ATOM   2517  CD2 LEU B  11     -21.102  11.794 -38.420  1.00 76.49           C  
ATOM   2518 HD21 LEU B  11     -21.540  11.082 -39.119  1.00 76.49           H  
ATOM   2519 HD22 LEU B  11     -20.979  12.755 -38.919  1.00 76.49           H  
ATOM   2520 HD23 LEU B  11     -21.776  11.914 -37.573  1.00 76.49           H  
ATOM   2521  N   ARG B  12     -17.695   8.018 -38.986  1.00 80.19           N  
ATOM   2522  H   ARG B  12     -17.761   8.200 -39.977  1.00 80.19           H  
ATOM   2523  CA  ARG B  12     -17.697   6.624 -38.520  1.00 80.19           C  
ATOM   2524  HA  ARG B  12     -18.482   6.505 -37.773  1.00 80.19           H  
ATOM   2525  C   ARG B  12     -16.383   6.270 -37.826  1.00 80.19           C  
ATOM   2526  CB  ARG B  12     -17.991   5.681 -39.696  1.00 80.19           C  
ATOM   2527  HB2 ARG B  12     -17.167   5.720 -40.409  1.00 80.19           H  
ATOM   2528  HB3 ARG B  12     -18.897   6.021 -40.198  1.00 80.19           H  
ATOM   2529  O   ARG B  12     -16.412   5.690 -36.745  1.00 80.19           O  
ATOM   2530  CG  ARG B  12     -18.198   4.229 -39.232  1.00 80.19           C  
ATOM   2531  HG2 ARG B  12     -17.337   3.902 -38.649  1.00 80.19           H  
ATOM   2532  HG3 ARG B  12     -19.083   4.173 -38.598  1.00 80.19           H  
ATOM   2533  CD  ARG B  12     -18.350   3.266 -40.415  1.00 80.19           C  
ATOM   2534  HD2 ARG B  12     -18.437   2.251 -40.027  1.00 80.19           H  
ATOM   2535  HD3 ARG B  12     -17.440   3.320 -41.013  1.00 80.19           H  
ATOM   2536  NE  ARG B  12     -19.542   3.570 -41.236  1.00 80.19           N  
ATOM   2537  HE  ARG B  12     -20.383   3.813 -40.733  1.00 80.19           H  
ATOM   2538  NH1 ARG B  12     -18.603   3.285 -43.324  1.00 80.19           N  
ATOM   2539 HH11 ARG B  12     -17.715   3.043 -42.906  1.00 80.19           H  
ATOM   2540 HH12 ARG B  12     -18.658   3.363 -44.329  1.00 80.19           H  
ATOM   2541  NH2 ARG B  12     -20.736   3.899 -43.146  1.00 80.19           N  
ATOM   2542 HH21 ARG B  12     -20.774   3.922 -44.155  1.00 80.19           H  
ATOM   2543 HH22 ARG B  12     -21.547   4.157 -42.603  1.00 80.19           H  
ATOM   2544  CZ  ARG B  12     -19.617   3.581 -42.558  1.00 80.19           C  
ATOM   2545  N   ARG B  13     -15.232   6.643 -38.397  1.00 82.54           N  
ATOM   2546  H   ARG B  13     -15.268   7.100 -39.297  1.00 82.54           H  
ATOM   2547  CA  ARG B  13     -13.928   6.394 -37.762  1.00 82.54           C  
ATOM   2548  HA  ARG B  13     -13.880   5.334 -37.513  1.00 82.54           H  
ATOM   2549  C   ARG B  13     -13.799   7.133 -36.429  1.00 82.54           C  
ATOM   2550  CB  ARG B  13     -12.787   6.743 -38.735  1.00 82.54           C  
ATOM   2551  HB2 ARG B  13     -12.938   6.208 -39.673  1.00 82.54           H  
ATOM   2552  HB3 ARG B  13     -12.815   7.811 -38.949  1.00 82.54           H  
ATOM   2553  O   ARG B  13     -13.438   6.511 -35.436  1.00 82.54           O  
ATOM   2554  CG  ARG B  13     -11.396   6.391 -38.177  1.00 82.54           C  
ATOM   2555  HG2 ARG B  13     -10.633   6.811 -38.832  1.00 82.54           H  
ATOM   2556  HG3 ARG B  13     -11.273   6.850 -37.196  1.00 82.54           H  
ATOM   2557  CD  ARG B  13     -11.170   4.876 -38.076  1.00 82.54           C  
ATOM   2558  HD2 ARG B  13     -12.094   4.377 -37.783  1.00 82.54           H  
ATOM   2559  HD3 ARG B  13     -10.872   4.503 -39.056  1.00 82.54           H  
ATOM   2560  NE  ARG B  13     -10.155   4.551 -37.067  1.00 82.54           N  
ATOM   2561  HE  ARG B  13     -10.021   5.216 -36.319  1.00 82.54           H  
ATOM   2562  NH1 ARG B  13      -9.723   2.377 -37.703  1.00 82.54           N  
ATOM   2563 HH11 ARG B  13      -9.246   1.506 -37.517  1.00 82.54           H  
ATOM   2564 HH12 ARG B  13     -10.276   2.505 -38.538  1.00 82.54           H  
ATOM   2565  NH2 ARG B  13      -8.832   3.209 -35.836  1.00 82.54           N  
ATOM   2566 HH21 ARG B  13      -9.044   3.837 -35.073  1.00 82.54           H  
ATOM   2567 HH22 ARG B  13      -8.402   2.320 -35.623  1.00 82.54           H  
ATOM   2568  CZ  ARG B  13      -9.569   3.383 -36.886  1.00 82.54           C  
ATOM   2569  N   ALA B  14     -14.168   8.414 -36.384  1.00 79.68           N  
ATOM   2570  H   ALA B  14     -14.441   8.865 -37.246  1.00 79.68           H  
ATOM   2571  CA  ALA B  14     -14.101   9.221 -35.166  1.00 79.68           C  
ATOM   2572  HA  ALA B  14     -13.075   9.211 -34.799  1.00 79.68           H  
ATOM   2573  C   ALA B  14     -14.996   8.667 -34.043  1.00 79.68           C  
ATOM   2574  CB  ALA B  14     -14.481  10.664 -35.518  1.00 79.68           C  
ATOM   2575  HB1 ALA B  14     -13.834  11.035 -36.313  1.00 79.68           H  
ATOM   2576  HB2 ALA B  14     -14.359  11.299 -34.640  1.00 79.68           H  
ATOM   2577  HB3 ALA B  14     -15.518  10.711 -35.852  1.00 79.68           H  
ATOM   2578  O   ALA B  14     -14.573   8.609 -32.890  1.00 79.68           O  
ATOM   2579  N   THR B  15     -16.214   8.222 -34.368  1.00 85.77           N  
ATOM   2580  H   THR B  15     -16.509   8.291 -35.332  1.00 85.77           H  
ATOM   2581  CA  THR B  15     -17.130   7.613 -33.385  1.00 85.77           C  
ATOM   2582  HA  THR B  15     -17.137   8.244 -32.496  1.00 85.77           H  
ATOM   2583  C   THR B  15     -16.659   6.238 -32.911  1.00 85.77           C  
ATOM   2584  CB  THR B  15     -18.578   7.526 -33.895  1.00 85.77           C  
ATOM   2585  HB  THR B  15     -19.117   6.790 -33.299  1.00 85.77           H  
ATOM   2586  O   THR B  15     -16.803   5.937 -31.725  1.00 85.77           O  
ATOM   2587  CG2 THR B  15     -19.305   8.860 -33.759  1.00 85.77           C  
ATOM   2588 HG21 THR B  15     -20.320   8.763 -34.145  1.00 85.77           H  
ATOM   2589 HG22 THR B  15     -18.779   9.634 -34.318  1.00 85.77           H  
ATOM   2590 HG23 THR B  15     -19.355   9.145 -32.709  1.00 85.77           H  
ATOM   2591  OG1 THR B  15     -18.652   7.151 -35.249  1.00 85.77           O  
ATOM   2592  HG1 THR B  15     -18.323   7.878 -35.783  1.00 85.77           H  
ATOM   2593  N   LEU B  16     -16.045   5.428 -33.782  1.00 85.67           N  
ATOM   2594  H   LEU B  16     -15.995   5.709 -34.751  1.00 85.67           H  
ATOM   2595  CA  LEU B  16     -15.413   4.163 -33.388  1.00 85.67           C  
ATOM   2596  HA  LEU B  16     -16.132   3.577 -32.815  1.00 85.67           H  
ATOM   2597  C   LEU B  16     -14.216   4.388 -32.455  1.00 85.67           C  
ATOM   2598  CB  LEU B  16     -14.987   3.370 -34.637  1.00 85.67           C  
ATOM   2599  HB2 LEU B  16     -14.280   2.597 -34.334  1.00 85.67           H  
ATOM   2600  HB3 LEU B  16     -14.459   4.042 -35.314  1.00 85.67           H  
ATOM   2601  O   LEU B  16     -14.156   3.766 -31.395  1.00 85.67           O  
ATOM   2602  CG  LEU B  16     -16.143   2.693 -35.393  1.00 85.67           C  
ATOM   2603  HG  LEU B  16     -16.924   3.420 -35.615  1.00 85.67           H  
ATOM   2604  CD1 LEU B  16     -15.620   2.118 -36.711  1.00 85.67           C  
ATOM   2605 HD11 LEU B  16     -16.434   1.640 -37.256  1.00 85.67           H  
ATOM   2606 HD12 LEU B  16     -15.212   2.924 -37.320  1.00 85.67           H  
ATOM   2607 HD13 LEU B  16     -14.839   1.384 -36.514  1.00 85.67           H  
ATOM   2608  CD2 LEU B  16     -16.762   1.547 -34.589  1.00 85.67           C  
ATOM   2609 HD21 LEU B  16     -15.989   0.831 -34.310  1.00 85.67           H  
ATOM   2610 HD22 LEU B  16     -17.243   1.939 -33.693  1.00 85.67           H  
ATOM   2611 HD23 LEU B  16     -17.518   1.044 -35.192  1.00 85.67           H  
ATOM   2612  N   ASP B  17     -13.314   5.308 -32.803  1.00 84.91           N  
ATOM   2613  H   ASP B  17     -13.403   5.758 -33.703  1.00 84.91           H  
ATOM   2614  CA  ASP B  17     -12.148   5.637 -31.977  1.00 84.91           C  
ATOM   2615  HA  ASP B  17     -11.605   4.719 -31.752  1.00 84.91           H  
ATOM   2616  C   ASP B  17     -12.571   6.256 -30.629  1.00 84.91           C  
ATOM   2617  CB  ASP B  17     -11.199   6.580 -32.744  1.00 84.91           C  
ATOM   2618  HB2 ASP B  17     -11.765   7.442 -33.099  1.00 84.91           H  
ATOM   2619  HB3 ASP B  17     -10.446   6.947 -32.047  1.00 84.91           H  
ATOM   2620  O   ASP B  17     -11.975   5.953 -29.597  1.00 84.91           O  
ATOM   2621  CG  ASP B  17     -10.454   5.937 -33.929  1.00 84.91           C  
ATOM   2622  OD1 ASP B  17     -10.246   4.704 -33.960  1.00 84.91           O  
ATOM   2623  OD2 ASP B  17      -9.991   6.680 -34.822  1.00 84.91           O  
ATOM   2624  N   LEU B  18     -13.633   7.076 -30.602  1.00 84.86           N  
ATOM   2625  H   LEU B  18     -14.046   7.348 -31.483  1.00 84.86           H  
ATOM   2626  CA  LEU B  18     -14.197   7.631 -29.364  1.00 84.86           C  
ATOM   2627  HA  LEU B  18     -13.398   8.113 -28.800  1.00 84.86           H  
ATOM   2628  C   LEU B  18     -14.777   6.535 -28.469  1.00 84.86           C  
ATOM   2629  CB  LEU B  18     -15.269   8.682 -29.711  1.00 84.86           C  
ATOM   2630  HB2 LEU B  18     -15.991   8.227 -30.390  1.00 84.86           H  
ATOM   2631  HB3 LEU B  18     -14.788   9.506 -30.238  1.00 84.86           H  
ATOM   2632  O   LEU B  18     -14.572   6.556 -27.255  1.00 84.86           O  
ATOM   2633  CG  LEU B  18     -16.043   9.243 -28.500  1.00 84.86           C  
ATOM   2634  HG  LEU B  18     -16.576   8.438 -27.994  1.00 84.86           H  
ATOM   2635  CD1 LEU B  18     -15.130   9.938 -27.492  1.00 84.86           C  
ATOM   2636 HD11 LEU B  18     -15.720  10.371 -26.684  1.00 84.86           H  
ATOM   2637 HD12 LEU B  18     -14.587  10.737 -27.997  1.00 84.86           H  
ATOM   2638 HD13 LEU B  18     -14.418   9.234 -27.064  1.00 84.86           H  
ATOM   2639  CD2 LEU B  18     -17.079  10.260 -28.977  1.00 84.86           C  
ATOM   2640 HD21 LEU B  18     -16.582  11.089 -29.480  1.00 84.86           H  
ATOM   2641 HD22 LEU B  18     -17.772   9.784 -29.671  1.00 84.86           H  
ATOM   2642 HD23 LEU B  18     -17.641  10.650 -28.127  1.00 84.86           H  
ATOM   2643  N   ARG B  19     -15.500   5.574 -29.055  1.00 87.97           N  
ATOM   2644  H   ARG B  19     -15.637   5.618 -30.054  1.00 87.97           H  
ATOM   2645  CA  ARG B  19     -16.044   4.437 -28.308  1.00 87.97           C  
ATOM   2646  HA  ARG B  19     -16.632   4.821 -27.474  1.00 87.97           H  
ATOM   2647  C   ARG B  19     -14.922   3.607 -27.689  1.00 87.97           C  
ATOM   2648  CB  ARG B  19     -16.953   3.604 -29.219  1.00 87.97           C  
ATOM   2649  HB2 ARG B  19     -17.703   4.259 -29.664  1.00 87.97           H  
ATOM   2650  HB3 ARG B  19     -16.359   3.166 -30.021  1.00 87.97           H  
ATOM   2651  O   ARG B  19     -15.017   3.294 -26.507  1.00 87.97           O  
ATOM   2652  CG  ARG B  19     -17.669   2.494 -28.434  1.00 87.97           C  
ATOM   2653  HG2 ARG B  19     -18.257   2.948 -27.636  1.00 87.97           H  
ATOM   2654  HG3 ARG B  19     -16.943   1.817 -27.985  1.00 87.97           H  
ATOM   2655  CD  ARG B  19     -18.610   1.688 -29.334  1.00 87.97           C  
ATOM   2656  HD2 ARG B  19     -19.192   1.016 -28.704  1.00 87.97           H  
ATOM   2657  HD3 ARG B  19     -19.291   2.375 -29.837  1.00 87.97           H  
ATOM   2658  NE  ARG B  19     -17.864   0.890 -30.325  1.00 87.97           N  
ATOM   2659  HE  ARG B  19     -16.871   0.791 -30.169  1.00 87.97           H  
ATOM   2660  NH1 ARG B  19     -19.662   0.200 -31.575  1.00 87.97           N  
ATOM   2661 HH11 ARG B  19     -20.043  -0.405 -32.288  1.00 87.97           H  
ATOM   2662 HH12 ARG B  19     -20.275   0.696 -30.944  1.00 87.97           H  
ATOM   2663  NH2 ARG B  19     -17.613  -0.529 -32.083  1.00 87.97           N  
ATOM   2664 HH21 ARG B  19     -16.633  -0.624 -31.858  1.00 87.97           H  
ATOM   2665 HH22 ARG B  19     -18.011  -1.120 -32.799  1.00 87.97           H  
ATOM   2666  CZ  ARG B  19     -18.381   0.197 -31.322  1.00 87.97           C  
ATOM   2667  N   ALA B  20     -13.867   3.316 -28.453  1.00 89.77           N  
ATOM   2668  H   ALA B  20     -13.871   3.616 -29.418  1.00 89.77           H  
ATOM   2669  CA  ALA B  20     -12.695   2.593 -27.964  1.00 89.77           C  
ATOM   2670  HA  ALA B  20     -13.014   1.633 -27.559  1.00 89.77           H  
ATOM   2671  C   ALA B  20     -11.986   3.352 -26.830  1.00 89.77           C  
ATOM   2672  CB  ALA B  20     -11.758   2.327 -29.148  1.00 89.77           C  
ATOM   2673  HB1 ALA B  20     -11.409   3.267 -29.576  1.00 89.77           H  
ATOM   2674  HB2 ALA B  20     -10.897   1.753 -28.805  1.00 89.77           H  
ATOM   2675  HB3 ALA B  20     -12.279   1.754 -29.914  1.00 89.77           H  
ATOM   2676  O   ALA B  20     -11.710   2.773 -25.785  1.00 89.77           O  
ATOM   2677  N   ALA B  21     -11.777   4.666 -26.976  1.00 89.48           N  
ATOM   2678  H   ALA B  21     -11.979   5.097 -27.867  1.00 89.48           H  
ATOM   2679  CA  ALA B  21     -11.158   5.480 -25.930  1.00 89.48           C  
ATOM   2680  HA  ALA B  21     -10.197   5.033 -25.676  1.00 89.48           H  
ATOM   2681  C   ALA B  21     -11.998   5.511 -24.639  1.00 89.48           C  
ATOM   2682  CB  ALA B  21     -10.907   6.888 -26.486  1.00 89.48           C  
ATOM   2683  HB1 ALA B  21     -10.281   6.825 -27.375  1.00 89.48           H  
ATOM   2684  HB2 ALA B  21     -10.393   7.487 -25.734  1.00 89.48           H  
ATOM   2685  HB3 ALA B  21     -11.852   7.365 -26.744  1.00 89.48           H  
ATOM   2686  O   ALA B  21     -11.474   5.311 -23.549  1.00 89.48           O  
ATOM   2687  N   ARG B  22     -13.322   5.697 -24.741  1.00 89.02           N  
ATOM   2688  H   ARG B  22     -13.710   5.851 -25.660  1.00 89.02           H  
ATOM   2689  CA  ARG B  22     -14.219   5.654 -23.570  1.00 89.02           C  
ATOM   2690  HA  ARG B  22     -13.843   6.328 -22.800  1.00 89.02           H  
ATOM   2691  C   ARG B  22     -14.263   4.284 -22.901  1.00 89.02           C  
ATOM   2692  CB  ARG B  22     -15.639   6.066 -23.970  1.00 89.02           C  
ATOM   2693  HB2 ARG B  22     -16.322   5.777 -23.171  1.00 89.02           H  
ATOM   2694  HB3 ARG B  22     -15.931   5.542 -24.880  1.00 89.02           H  
ATOM   2695  O   ARG B  22     -14.483   4.208 -21.698  1.00 89.02           O  
ATOM   2696  CG  ARG B  22     -15.756   7.578 -24.171  1.00 89.02           C  
ATOM   2697  HG2 ARG B  22     -15.467   8.084 -23.250  1.00 89.02           H  
ATOM   2698  HG3 ARG B  22     -15.098   7.904 -24.977  1.00 89.02           H  
ATOM   2699  CD  ARG B  22     -17.206   7.930 -24.512  1.00 89.02           C  
ATOM   2700  HD2 ARG B  22     -17.454   7.486 -25.476  1.00 89.02           H  
ATOM   2701  HD3 ARG B  22     -17.858   7.511 -23.745  1.00 89.02           H  
ATOM   2702  NE  ARG B  22     -17.406   9.387 -24.565  1.00 89.02           N  
ATOM   2703  HE  ARG B  22     -16.632   9.959 -24.258  1.00 89.02           H  
ATOM   2704  NH1 ARG B  22     -19.580   9.379 -25.304  1.00 89.02           N  
ATOM   2705 HH11 ARG B  22     -19.590   8.372 -25.233  1.00 89.02           H  
ATOM   2706 HH12 ARG B  22     -20.420   9.893 -25.530  1.00 89.02           H  
ATOM   2707  NH2 ARG B  22     -18.530  11.322 -24.971  1.00 89.02           N  
ATOM   2708 HH21 ARG B  22     -17.724  11.856 -24.678  1.00 89.02           H  
ATOM   2709 HH22 ARG B  22     -19.346  11.824 -25.292  1.00 89.02           H  
ATOM   2710  CZ  ARG B  22     -18.502  10.020 -24.943  1.00 89.02           C  
ATOM   2711  N   GLN B  23     -14.104   3.216 -23.675  1.00 88.72           N  
ATOM   2712  H   GLN B  23     -13.947   3.341 -24.665  1.00 88.72           H  
ATOM   2713  CA  GLN B  23     -14.014   1.871 -23.128  1.00 88.72           C  
ATOM   2714  HA  GLN B  23     -14.813   1.737 -22.399  1.00 88.72           H  
ATOM   2715  C   GLN B  23     -12.703   1.677 -22.360  1.00 88.72           C  
ATOM   2716  CB  GLN B  23     -14.234   0.863 -24.256  1.00 88.72           C  
ATOM   2717  HB2 GLN B  23     -13.460   0.968 -25.017  1.00 88.72           H  
ATOM   2718  HB3 GLN B  23     -15.205   1.060 -24.709  1.00 88.72           H  
ATOM   2719  O   GLN B  23     -12.762   1.241 -21.217  1.00 88.72           O  
ATOM   2720  CG  GLN B  23     -14.209  -0.564 -23.710  1.00 88.72           C  
ATOM   2721  HG2 GLN B  23     -13.190  -0.793 -23.398  1.00 88.72           H  
ATOM   2722  HG3 GLN B  23     -14.858  -0.644 -22.837  1.00 88.72           H  
ATOM   2723  CD  GLN B  23     -14.646  -1.608 -24.723  1.00 88.72           C  
ATOM   2724  NE2 GLN B  23     -14.378  -2.854 -24.421  1.00 88.72           N  
ATOM   2725 HE21 GLN B  23     -13.735  -3.023 -23.660  1.00 88.72           H  
ATOM   2726 HE22 GLN B  23     -14.592  -3.584 -25.086  1.00 88.72           H  
ATOM   2727  OE1 GLN B  23     -15.249  -1.317 -25.754  1.00 88.72           O  
ATOM   2728  N   ARG B  24     -11.566   2.118 -22.915  1.00 92.87           N  
ATOM   2729  H   ARG B  24     -11.583   2.429 -23.876  1.00 92.87           H  
ATOM   2730  CA  ARG B  24     -10.270   2.071 -22.223  1.00 92.87           C  
ATOM   2731  HA  ARG B  24     -10.076   1.029 -21.965  1.00 92.87           H  
ATOM   2732  C   ARG B  24     -10.278   2.836 -20.896  1.00 92.87           C  
ATOM   2733  CB  ARG B  24      -9.157   2.573 -23.162  1.00 92.87           C  
ATOM   2734  HB2 ARG B  24      -9.373   3.601 -23.453  1.00 92.87           H  
ATOM   2735  HB3 ARG B  24      -9.158   1.961 -24.063  1.00 92.87           H  
ATOM   2736  O   ARG B  24      -9.752   2.331 -19.918  1.00 92.87           O  
ATOM   2737  CG  ARG B  24      -7.743   2.532 -22.547  1.00 92.87           C  
ATOM   2738  HG2 ARG B  24      -7.026   2.868 -23.296  1.00 92.87           H  
ATOM   2739  HG3 ARG B  24      -7.688   3.215 -21.700  1.00 92.87           H  
ATOM   2740  CD  ARG B  24      -7.353   1.123 -22.086  1.00 92.87           C  
ATOM   2741  HD2 ARG B  24      -8.046   0.801 -21.309  1.00 92.87           H  
ATOM   2742  HD3 ARG B  24      -7.432   0.433 -22.925  1.00 92.87           H  
ATOM   2743  NE  ARG B  24      -5.988   1.065 -21.535  1.00 92.87           N  
ATOM   2744  HE  ARG B  24      -5.391   1.880 -21.546  1.00 92.87           H  
ATOM   2745  NH1 ARG B  24      -6.169  -1.028 -20.590  1.00 92.87           N  
ATOM   2746 HH11 ARG B  24      -5.796  -1.689 -19.923  1.00 92.87           H  
ATOM   2747 HH12 ARG B  24      -7.131  -1.099 -20.890  1.00 92.87           H  
ATOM   2748  NH2 ARG B  24      -4.287   0.162 -20.367  1.00 92.87           N  
ATOM   2749 HH21 ARG B  24      -3.850   1.069 -20.448  1.00 92.87           H  
ATOM   2750 HH22 ARG B  24      -3.905  -0.499 -19.706  1.00 92.87           H  
ATOM   2751  CZ  ARG B  24      -5.491   0.061 -20.838  1.00 92.87           C  
ATOM   2752  N   ILE B  25     -10.913   4.010 -20.837  1.00 91.74           N  
ATOM   2753  H   ILE B  25     -11.261   4.404 -21.699  1.00 91.74           H  
ATOM   2754  CA  ILE B  25     -11.065   4.768 -19.577  1.00 91.74           C  
ATOM   2755  HA  ILE B  25     -10.077   4.975 -19.166  1.00 91.74           H  
ATOM   2756  C   ILE B  25     -11.806   3.935 -18.524  1.00 91.74           C  
ATOM   2757  CB  ILE B  25     -11.781   6.114 -19.822  1.00 91.74           C  
ATOM   2758  HB  ILE B  25     -12.711   5.916 -20.355  1.00 91.74           H  
ATOM   2759  O   ILE B  25     -11.333   3.813 -17.401  1.00 91.74           O  
ATOM   2760  CG1 ILE B  25     -10.899   7.040 -20.684  1.00 91.74           C  
ATOM   2761 HG12 ILE B  25     -10.515   6.481 -21.537  1.00 91.74           H  
ATOM   2762 HG13 ILE B  25     -10.044   7.380 -20.100  1.00 91.74           H  
ATOM   2763  CG2 ILE B  25     -12.128   6.826 -18.503  1.00 91.74           C  
ATOM   2764 HG21 ILE B  25     -12.823   6.235 -17.906  1.00 91.74           H  
ATOM   2765 HG22 ILE B  25     -11.229   6.977 -17.904  1.00 91.74           H  
ATOM   2766 HG23 ILE B  25     -12.604   7.791 -18.672  1.00 91.74           H  
ATOM   2767  CD1 ILE B  25     -11.652   8.253 -21.237  1.00 91.74           C  
ATOM   2768 HD11 ILE B  25     -12.564   7.933 -21.742  1.00 91.74           H  
ATOM   2769 HD12 ILE B  25     -11.899   8.953 -20.439  1.00 91.74           H  
ATOM   2770 HD13 ILE B  25     -11.011   8.760 -21.959  1.00 91.74           H  
ATOM   2771  N   ARG B  26     -12.933   3.310 -18.891  1.00 91.36           N  
ATOM   2772  H   ARG B  26     -13.243   3.387 -19.849  1.00 91.36           H  
ATOM   2773  CA  ARG B  26     -13.684   2.462 -17.952  1.00 91.36           C  
ATOM   2774  HA  ARG B  26     -13.896   3.038 -17.051  1.00 91.36           H  
ATOM   2775  C   ARG B  26     -12.871   1.267 -17.466  1.00 91.36           C  
ATOM   2776  CB  ARG B  26     -14.997   1.976 -18.564  1.00 91.36           C  
ATOM   2777  HB2 ARG B  26     -14.813   1.585 -19.565  1.00 91.36           H  
ATOM   2778  HB3 ARG B  26     -15.379   1.164 -17.944  1.00 91.36           H  
ATOM   2779  O   ARG B  26     -12.958   0.948 -16.291  1.00 91.36           O  
ATOM   2780  CG  ARG B  26     -16.054   3.085 -18.598  1.00 91.36           C  
ATOM   2781  HG2 ARG B  26     -15.740   3.886 -19.267  1.00 91.36           H  
ATOM   2782  HG3 ARG B  26     -16.172   3.492 -17.594  1.00 91.36           H  
ATOM   2783  CD  ARG B  26     -17.399   2.511 -19.052  1.00 91.36           C  
ATOM   2784  HD2 ARG B  26     -17.654   1.677 -18.399  1.00 91.36           H  
ATOM   2785  HD3 ARG B  26     -18.170   3.269 -18.918  1.00 91.36           H  
ATOM   2786  NE  ARG B  26     -17.342   2.036 -20.450  1.00 91.36           N  
ATOM   2787  HE  ARG B  26     -16.902   1.136 -20.576  1.00 91.36           H  
ATOM   2788  NH1 ARG B  26     -18.303   3.864 -21.439  1.00 91.36           N  
ATOM   2789 HH11 ARG B  26     -18.675   4.335 -22.251  1.00 91.36           H  
ATOM   2790 HH12 ARG B  26     -18.355   4.268 -20.515  1.00 91.36           H  
ATOM   2791  NH2 ARG B  26     -17.608   2.151 -22.705  1.00 91.36           N  
ATOM   2792 HH21 ARG B  26     -17.182   1.237 -22.769  1.00 91.36           H  
ATOM   2793 HH22 ARG B  26     -17.893   2.644 -23.539  1.00 91.36           H  
ATOM   2794  CZ  ARG B  26     -17.747   2.686 -21.523  1.00 91.36           C  
ATOM   2795  N   GLU B  27     -12.084   0.641 -18.339  1.00 92.17           N  
ATOM   2796  H   GLU B  27     -12.086   0.946 -19.302  1.00 92.17           H  
ATOM   2797  CA  GLU B  27     -11.179  -0.455 -17.961  1.00 92.17           C  
ATOM   2798  HA  GLU B  27     -11.746  -1.232 -17.449  1.00 92.17           H  
ATOM   2799  C   GLU B  27     -10.079   0.018 -16.986  1.00 92.17           C  
ATOM   2800  CB  GLU B  27     -10.559  -1.066 -19.231  1.00 92.17           C  
ATOM   2801  HB2 GLU B  27      -9.770  -1.761 -18.942  1.00 92.17           H  
ATOM   2802  HB3 GLU B  27     -10.106  -0.264 -19.815  1.00 92.17           H  
ATOM   2803  O   GLU B  27      -9.736  -0.682 -16.043  1.00 92.17           O  
ATOM   2804  CG  GLU B  27     -11.577  -1.826 -20.107  1.00 92.17           C  
ATOM   2805  HG2 GLU B  27     -12.479  -1.225 -20.217  1.00 92.17           H  
ATOM   2806  HG3 GLU B  27     -11.857  -2.746 -19.595  1.00 92.17           H  
ATOM   2807  CD  GLU B  27     -11.052  -2.168 -21.514  1.00 92.17           C  
ATOM   2808  OE1 GLU B  27     -11.885  -2.615 -22.347  1.00 92.17           O  
ATOM   2809  OE2 GLU B  27      -9.846  -1.948 -21.786  1.00 92.17           O  
ATOM   2810  N   LEU B  28      -9.554   1.232 -17.149  1.00 93.50           N  
ATOM   2811  H   LEU B  28      -9.838   1.787 -17.943  1.00 93.50           H  
ATOM   2812  CA  LEU B  28      -8.530   1.771 -16.244  1.00 93.50           C  
ATOM   2813  HA  LEU B  28      -7.780   1.004 -16.053  1.00 93.50           H  
ATOM   2814  C   LEU B  28      -9.083   2.181 -14.868  1.00 93.50           C  
ATOM   2815  CB  LEU B  28      -7.863   2.969 -16.933  1.00 93.50           C  
ATOM   2816  HB2 LEU B  28      -7.278   3.522 -16.198  1.00 93.50           H  
ATOM   2817  HB3 LEU B  28      -8.646   3.636 -17.296  1.00 93.50           H  
ATOM   2818  O   LEU B  28      -8.375   2.074 -13.868  1.00 93.50           O  
ATOM   2819  CG  LEU B  28      -6.941   2.576 -18.097  1.00 93.50           C  
ATOM   2820  HG  LEU B  28      -7.440   1.869 -18.760  1.00 93.50           H  
ATOM   2821  CD1 LEU B  28      -6.606   3.830 -18.905  1.00 93.50           C  
ATOM   2822 HD11 LEU B  28      -7.524   4.307 -19.248  1.00 93.50           H  
ATOM   2823 HD12 LEU B  28      -6.044   4.524 -18.280  1.00 93.50           H  
ATOM   2824 HD13 LEU B  28      -5.997   3.553 -19.766  1.00 93.50           H  
ATOM   2825  CD2 LEU B  28      -5.645   1.947 -17.591  1.00 93.50           C  
ATOM   2826 HD21 LEU B  28      -4.933   1.831 -18.408  1.00 93.50           H  
ATOM   2827 HD22 LEU B  28      -5.188   2.592 -16.841  1.00 93.50           H  
ATOM   2828 HD23 LEU B  28      -5.840   0.972 -17.145  1.00 93.50           H  
ATOM   2829  N   GLU B  29     -10.327   2.662 -14.813  1.00 91.78           N  
ATOM   2830  H   GLU B  29     -10.799   2.821 -15.692  1.00 91.78           H  
ATOM   2831  CA  GLU B  29     -10.926   3.227 -13.591  1.00 91.78           C  
ATOM   2832  HA  GLU B  29     -10.143   3.540 -12.901  1.00 91.78           H  
ATOM   2833  C   GLU B  29     -11.812   2.224 -12.830  1.00 91.78           C  
ATOM   2834  CB  GLU B  29     -11.754   4.476 -13.965  1.00 91.78           C  
ATOM   2835  HB2 GLU B  29     -12.300   4.812 -13.084  1.00 91.78           H  
ATOM   2836  HB3 GLU B  29     -12.481   4.196 -14.728  1.00 91.78           H  
ATOM   2837  O   GLU B  29     -11.882   2.252 -11.606  1.00 91.78           O  
ATOM   2838  CG  GLU B  29     -10.895   5.652 -14.475  1.00 91.78           C  
ATOM   2839  HG2 GLU B  29     -10.195   5.933 -13.688  1.00 91.78           H  
ATOM   2840  HG3 GLU B  29     -10.312   5.319 -15.333  1.00 91.78           H  
ATOM   2841  CD  GLU B  29     -11.709   6.894 -14.897  1.00 91.78           C  
ATOM   2842  OE1 GLU B  29     -11.134   8.016 -14.911  1.00 91.78           O  
ATOM   2843  OE2 GLU B  29     -12.886   6.753 -15.302  1.00 91.78           O  
ATOM   2844  N   SER B  30     -12.528   1.351 -13.543  1.00 89.71           N  
ATOM   2845  H   SER B  30     -12.357   1.294 -14.536  1.00 89.71           H  
ATOM   2846  CA  SER B  30     -13.685   0.621 -12.997  1.00 89.71           C  
ATOM   2847  HA  SER B  30     -13.508   0.441 -11.936  1.00 89.71           H  
ATOM   2848  C   SER B  30     -13.895  -0.767 -13.618  1.00 89.71           C  
ATOM   2849  CB  SER B  30     -14.948   1.498 -13.097  1.00 89.71           C  
ATOM   2850  HB2 SER B  30     -14.817   2.367 -12.453  1.00 89.71           H  
ATOM   2851  HB3 SER B  30     -15.823   0.949 -12.748  1.00 89.71           H  
ATOM   2852  O   SER B  30     -15.011  -1.288 -13.593  1.00 89.71           O  
ATOM   2853  OG  SER B  30     -15.146   1.942 -14.432  1.00 89.71           O  
ATOM   2854  HG  SER B  30     -14.264   2.071 -14.788  1.00 89.71           H  
ATOM   2855  N   ASP B  31     -12.844  -1.396 -14.168  1.00 93.28           N  
ATOM   2856  H   ASP B  31     -11.949  -0.929 -14.216  1.00 93.28           H  
ATOM   2857  CA  ASP B  31     -12.958  -2.780 -14.653  1.00 93.28           C  
ATOM   2858  HA  ASP B  31     -13.722  -2.769 -15.430  1.00 93.28           H  
ATOM   2859  C   ASP B  31     -13.372  -3.698 -13.487  1.00 93.28           C  
ATOM   2860  CB  ASP B  31     -11.660  -3.300 -15.299  1.00 93.28           C  
ATOM   2861  HB2 ASP B  31     -11.025  -3.772 -14.549  1.00 93.28           H  
ATOM   2862  HB3 ASP B  31     -11.120  -2.441 -15.698  1.00 93.28           H  
ATOM   2863  O   ASP B  31     -12.738  -3.640 -12.418  1.00 93.28           O  
ATOM   2864  CG  ASP B  31     -11.862  -4.258 -16.484  1.00 93.28           C  
ATOM   2865  OD1 ASP B  31     -12.993  -4.729 -16.715  1.00 93.28           O  
ATOM   2866  OD2 ASP B  31     -10.875  -4.502 -17.221  1.00 93.28           O  
ATOM   2867  N   PRO B  32     -14.427  -4.518 -13.645  1.00 96.90           N  
ATOM   2868  CA  PRO B  32     -14.807  -5.498 -12.642  1.00 96.90           C  
ATOM   2869  HA  PRO B  32     -14.930  -4.991 -11.685  1.00 96.90           H  
ATOM   2870  C   PRO B  32     -13.740  -6.589 -12.515  1.00 96.90           C  
ATOM   2871  CB  PRO B  32     -16.158  -6.063 -13.091  1.00 96.90           C  
ATOM   2872  HB2 PRO B  32     -16.028  -7.033 -13.570  1.00 96.90           H  
ATOM   2873  HB3 PRO B  32     -16.845  -6.136 -12.248  1.00 96.90           H  
ATOM   2874  O   PRO B  32     -13.282  -7.152 -13.514  1.00 96.90           O  
ATOM   2875  CG  PRO B  32     -16.681  -5.058 -14.113  1.00 96.90           C  
ATOM   2876  HG2 PRO B  32     -17.221  -4.263 -13.600  1.00 96.90           H  
ATOM   2877  HG3 PRO B  32     -17.313  -5.533 -14.864  1.00 96.90           H  
ATOM   2878  CD  PRO B  32     -15.407  -4.495 -14.720  1.00 96.90           C  
ATOM   2879  HD2 PRO B  32     -15.600  -3.486 -15.085  1.00 96.90           H  
ATOM   2880  HD3 PRO B  32     -15.077  -5.143 -15.532  1.00 96.90           H  
ATOM   2881  N   ILE B  33     -13.374  -6.928 -11.281  1.00 98.76           N  
ATOM   2882  H   ILE B  33     -13.813  -6.462 -10.500  1.00 98.76           H  
ATOM   2883  CA  ILE B  33     -12.373  -7.959 -10.989  1.00 98.76           C  
ATOM   2884  HA  ILE B  33     -11.830  -8.217 -11.898  1.00 98.76           H  
ATOM   2885  C   ILE B  33     -13.092  -9.224 -10.519  1.00 98.76           C  
ATOM   2886  CB  ILE B  33     -11.339  -7.421  -9.977  1.00 98.76           C  
ATOM   2887  HB  ILE B  33     -11.866  -7.170  -9.056  1.00 98.76           H  
ATOM   2888  O   ILE B  33     -13.879  -9.178  -9.580  1.00 98.76           O  
ATOM   2889  CG1 ILE B  33     -10.639  -6.123 -10.448  1.00 98.76           C  
ATOM   2890 HG12 ILE B  33      -9.886  -5.851  -9.709  1.00 98.76           H  
ATOM   2891 HG13 ILE B  33     -11.368  -5.313 -10.471  1.00 98.76           H  
ATOM   2892  CG2 ILE B  33     -10.293  -8.487  -9.617  1.00 98.76           C  
ATOM   2893 HG21 ILE B  33      -9.758  -8.818 -10.507  1.00 98.76           H  
ATOM   2894 HG22 ILE B  33      -9.578  -8.077  -8.904  1.00 98.76           H  
ATOM   2895 HG23 ILE B  33     -10.773  -9.351  -9.158  1.00 98.76           H  
ATOM   2896  CD1 ILE B  33      -9.955  -6.194 -11.821  1.00 98.76           C  
ATOM   2897 HD11 ILE B  33     -10.698  -6.323 -12.608  1.00 98.76           H  
ATOM   2898 HD12 ILE B  33      -9.421  -5.261 -12.002  1.00 98.76           H  
ATOM   2899 HD13 ILE B  33      -9.240  -7.016 -11.853  1.00 98.76           H  
ATOM   2900  N   ALA B  34     -12.860 -10.353 -11.177  1.00 98.74           N  
ATOM   2901  H   ALA B  34     -12.104 -10.362 -11.846  1.00 98.74           H  
ATOM   2902  CA  ALA B  34     -13.391 -11.648 -10.778  1.00 98.74           C  
ATOM   2903  HA  ALA B  34     -14.413 -11.525 -10.421  1.00 98.74           H  
ATOM   2904  C   ALA B  34     -12.555 -12.253  -9.644  1.00 98.74           C  
ATOM   2905  CB  ALA B  34     -13.420 -12.570 -12.001  1.00 98.74           C  
ATOM   2906  HB1 ALA B  34     -13.716 -13.573 -11.694  1.00 98.74           H  
ATOM   2907  HB2 ALA B  34     -12.429 -12.626 -12.450  1.00 98.74           H  
ATOM   2908  HB3 ALA B  34     -14.136 -12.193 -12.732  1.00 98.74           H  
ATOM   2909  O   ALA B  34     -11.326 -12.261  -9.704  1.00 98.74           O  
ATOM   2910  N   ILE B  35     -13.237 -12.810  -8.644  1.00 98.85           N  
ATOM   2911  H   ILE B  35     -14.245 -12.740  -8.664  1.00 98.85           H  
ATOM   2912  CA  ILE B  35     -12.658 -13.759  -7.691  1.00 98.85           C  
ATOM   2913  HA  ILE B  35     -11.589 -13.572  -7.586  1.00 98.85           H  
ATOM   2914  C   ILE B  35     -12.862 -15.150  -8.286  1.00 98.85           C  
ATOM   2915  CB  ILE B  35     -13.323 -13.635  -6.299  1.00 98.85           C  
ATOM   2916  HB  ILE B  35     -14.385 -13.858  -6.398  1.00 98.85           H  
ATOM   2917  O   ILE B  35     -14.009 -15.566  -8.460  1.00 98.85           O  
ATOM   2918  CG1 ILE B  35     -13.185 -12.200  -5.740  1.00 98.85           C  
ATOM   2919 HG12 ILE B  35     -12.128 -11.974  -5.597  1.00 98.85           H  
ATOM   2920 HG13 ILE B  35     -13.590 -11.489  -6.460  1.00 98.85           H  
ATOM   2921  CG2 ILE B  35     -12.698 -14.668  -5.341  1.00 98.85           C  
ATOM   2922 HG21 ILE B  35     -11.625 -14.494  -5.251  1.00 98.85           H  
ATOM   2923 HG22 ILE B  35     -12.857 -15.682  -5.710  1.00 98.85           H  
ATOM   2924 HG23 ILE B  35     -13.158 -14.608  -4.355  1.00 98.85           H  
ATOM   2925  CD1 ILE B  35     -13.909 -11.951  -4.412  1.00 98.85           C  
ATOM   2926 HD11 ILE B  35     -13.853 -10.891  -4.168  1.00 98.85           H  
ATOM   2927 HD12 ILE B  35     -13.436 -12.513  -3.607  1.00 98.85           H  
ATOM   2928 HD13 ILE B  35     -14.956 -12.239  -4.499  1.00 98.85           H  
ATOM   2929  N   VAL B  36     -11.782 -15.864  -8.602  1.00 98.49           N  
ATOM   2930  H   VAL B  36     -10.876 -15.437  -8.476  1.00 98.49           H  
ATOM   2931  CA  VAL B  36     -11.859 -17.179  -9.277  1.00 98.49           C  
ATOM   2932  HA  VAL B  36     -12.899 -17.399  -9.517  1.00 98.49           H  
ATOM   2933  C   VAL B  36     -11.422 -18.349  -8.405  1.00 98.49           C  
ATOM   2934  CB  VAL B  36     -11.112 -17.171 -10.619  1.00 98.49           C  
ATOM   2935  HB  VAL B  36     -11.209 -18.160 -11.065  1.00 98.49           H  
ATOM   2936  O   VAL B  36     -11.862 -19.473  -8.612  1.00 98.49           O  
ATOM   2937  CG1 VAL B  36     -11.799 -16.163 -11.550  1.00 98.49           C  
ATOM   2938 HG11 VAL B  36     -11.488 -15.145 -11.316  1.00 98.49           H  
ATOM   2939 HG12 VAL B  36     -11.543 -16.399 -12.583  1.00 98.49           H  
ATOM   2940 HG13 VAL B  36     -12.883 -16.249 -11.464  1.00 98.49           H  
ATOM   2941  CG2 VAL B  36      -9.618 -16.851 -10.466  1.00 98.49           C  
ATOM   2942 HG21 VAL B  36      -9.134 -16.943 -11.439  1.00 98.49           H  
ATOM   2943 HG22 VAL B  36      -9.144 -17.562  -9.789  1.00 98.49           H  
ATOM   2944 HG23 VAL B  36      -9.474 -15.834 -10.100  1.00 98.49           H  
ATOM   2945  N   GLY B  37     -10.633 -18.086  -7.367  1.00 98.72           N  
ATOM   2946  H   GLY B  37     -10.326 -17.133  -7.233  1.00 98.72           H  
ATOM   2947  CA  GLY B  37     -10.227 -19.075  -6.374  1.00 98.72           C  
ATOM   2948  HA2 GLY B  37     -10.962 -19.879  -6.321  1.00 98.72           H  
ATOM   2949  HA3 GLY B  37      -9.262 -19.508  -6.640  1.00 98.72           H  
ATOM   2950  C   GLY B  37     -10.085 -18.441  -5.005  1.00 98.72           C  
ATOM   2951  O   GLY B  37      -9.888 -17.232  -4.890  1.00 98.72           O  
ATOM   2952  N   MET B  38     -10.211 -19.250  -3.957  1.00 98.83           N  
ATOM   2953  H   MET B  38     -10.335 -20.239  -4.115  1.00 98.83           H  
ATOM   2954  CA  MET B  38     -10.092 -18.797  -2.572  1.00 98.83           C  
ATOM   2955  HA  MET B  38      -9.409 -17.948  -2.538  1.00 98.83           H  
ATOM   2956  C   MET B  38      -9.540 -19.918  -1.698  1.00 98.83           C  
ATOM   2957  CB  MET B  38     -11.454 -18.364  -2.001  1.00 98.83           C  
ATOM   2958  HB2 MET B  38     -12.054 -19.258  -1.827  1.00 98.83           H  
ATOM   2959  HB3 MET B  38     -11.280 -17.880  -1.040  1.00 98.83           H  
ATOM   2960  O   MET B  38      -9.880 -21.080  -1.908  1.00 98.83           O  
ATOM   2961  CG  MET B  38     -12.264 -17.417  -2.892  1.00 98.83           C  
ATOM   2962  HG2 MET B  38     -12.554 -17.944  -3.800  1.00 98.83           H  
ATOM   2963  HG3 MET B  38     -11.631 -16.577  -3.177  1.00 98.83           H  
ATOM   2964  SD  MET B  38     -13.761 -16.746  -2.123  1.00 98.83           S  
ATOM   2965  CE  MET B  38     -14.750 -18.248  -1.879  1.00 98.83           C  
ATOM   2966  HE1 MET B  38     -15.682 -17.990  -1.376  1.00 98.83           H  
ATOM   2967  HE2 MET B  38     -14.978 -18.706  -2.841  1.00 98.83           H  
ATOM   2968  HE3 MET B  38     -14.206 -18.959  -1.257  1.00 98.83           H  
ATOM   2969  N   ALA B  39      -8.764 -19.583  -0.676  1.00 98.89           N  
ATOM   2970  H   ALA B  39      -8.500 -18.614  -0.570  1.00 98.89           H  
ATOM   2971  CA  ALA B  39      -8.346 -20.505   0.374  1.00 98.89           C  
ATOM   2972  HA  ALA B  39      -9.051 -21.334   0.440  1.00 98.89           H  
ATOM   2973  C   ALA B  39      -8.326 -19.792   1.721  1.00 98.89           C  
ATOM   2974  CB  ALA B  39      -6.957 -21.053   0.052  1.00 98.89           C  
ATOM   2975  HB1 ALA B  39      -6.958 -21.533  -0.927  1.00 98.89           H  
ATOM   2976  HB2 ALA B  39      -6.245 -20.228   0.048  1.00 98.89           H  
ATOM   2977  HB3 ALA B  39      -6.647 -21.774   0.808  1.00 98.89           H  
ATOM   2978  O   ALA B  39      -8.090 -18.585   1.785  1.00 98.89           O  
ATOM   2979  N   CYS B  40      -8.548 -20.536   2.798  1.00 98.86           N  
ATOM   2980  H   CYS B  40      -8.705 -21.531   2.717  1.00 98.86           H  
ATOM   2981  CA  CYS B  40      -8.394 -20.010   4.143  1.00 98.86           C  
ATOM   2982  HA  CYS B  40      -7.527 -19.349   4.142  1.00 98.86           H  
ATOM   2983  C   CYS B  40      -8.105 -21.118   5.154  1.00 98.86           C  
ATOM   2984  CB  CYS B  40      -9.635 -19.190   4.543  1.00 98.86           C  
ATOM   2985  HB2 CYS B  40      -9.712 -18.324   3.886  1.00 98.86           H  
ATOM   2986  HB3 CYS B  40      -9.500 -18.825   5.561  1.00 98.86           H  
ATOM   2987  O   CYS B  40      -8.516 -22.262   4.965  1.00 98.86           O  
ATOM   2988  SG  CYS B  40     -11.168 -20.166   4.443  1.00 98.86           S  
ATOM   2989  HG  CYS B  40     -11.976 -19.258   4.998  1.00 98.86           H  
ATOM   2990  N   ARG B  41      -7.446 -20.737   6.250  1.00 98.79           N  
ATOM   2991  H   ARG B  41      -7.138 -19.776   6.292  1.00 98.79           H  
ATOM   2992  CA  ARG B  41      -7.488 -21.470   7.518  1.00 98.79           C  
ATOM   2993  HA  ARG B  41      -8.267 -22.228   7.445  1.00 98.79           H  
ATOM   2994  C   ARG B  41      -7.879 -20.506   8.615  1.00 98.79           C  
ATOM   2995  CB  ARG B  41      -6.176 -22.186   7.852  1.00 98.79           C  
ATOM   2996  HB2 ARG B  41      -6.285 -22.666   8.825  1.00 98.79           H  
ATOM   2997  HB3 ARG B  41      -5.353 -21.474   7.911  1.00 98.79           H  
ATOM   2998  O   ARG B  41      -7.280 -19.436   8.731  1.00 98.79           O  
ATOM   2999  CG  ARG B  41      -5.871 -23.258   6.810  1.00 98.79           C  
ATOM   3000  HG2 ARG B  41      -5.655 -22.780   5.854  1.00 98.79           H  
ATOM   3001  HG3 ARG B  41      -6.734 -23.912   6.689  1.00 98.79           H  
ATOM   3002  CD  ARG B  41      -4.670 -24.094   7.226  1.00 98.79           C  
ATOM   3003  HD2 ARG B  41      -3.833 -23.422   7.415  1.00 98.79           H  
ATOM   3004  HD3 ARG B  41      -4.901 -24.636   8.143  1.00 98.79           H  
ATOM   3005  NE  ARG B  41      -4.351 -25.049   6.152  1.00 98.79           N  
ATOM   3006  HE  ARG B  41      -5.120 -25.480   5.659  1.00 98.79           H  
ATOM   3007  NH1 ARG B  41      -2.085 -24.848   6.245  1.00 98.79           N  
ATOM   3008 HH11 ARG B  41      -1.209 -25.216   5.903  1.00 98.79           H  
ATOM   3009 HH12 ARG B  41      -2.128 -24.368   7.133  1.00 98.79           H  
ATOM   3010  NH2 ARG B  41      -2.967 -26.131   4.689  1.00 98.79           N  
ATOM   3011 HH21 ARG B  41      -3.662 -26.250   3.965  1.00 98.79           H  
ATOM   3012 HH22 ARG B  41      -2.000 -26.335   4.481  1.00 98.79           H  
ATOM   3013  CZ  ARG B  41      -3.152 -25.341   5.701  1.00 98.79           C  
ATOM   3014  N   LEU B  42      -8.912 -20.858   9.367  1.00 98.87           N  
ATOM   3015  H   LEU B  42      -9.268 -21.798   9.271  1.00 98.87           H  
ATOM   3016  CA  LEU B  42      -9.521 -20.004  10.384  1.00 98.87           C  
ATOM   3017  HA  LEU B  42      -8.795 -19.243  10.671  1.00 98.87           H  
ATOM   3018  C   LEU B  42      -9.833 -20.837  11.648  1.00 98.87           C  
ATOM   3019  CB  LEU B  42     -10.768 -19.296   9.794  1.00 98.87           C  
ATOM   3020  HB2 LEU B  42     -11.487 -20.056   9.489  1.00 98.87           H  
ATOM   3021  HB3 LEU B  42     -11.251 -18.701  10.570  1.00 98.87           H  
ATOM   3022  O   LEU B  42      -9.857 -22.071  11.584  1.00 98.87           O  
ATOM   3023  CG  LEU B  42     -10.495 -18.382   8.581  1.00 98.87           C  
ATOM   3024  HG  LEU B  42      -9.897 -18.917   7.844  1.00 98.87           H  
ATOM   3025  CD1 LEU B  42     -11.799 -17.993   7.889  1.00 98.87           C  
ATOM   3026 HD11 LEU B  42     -11.587 -17.338   7.044  1.00 98.87           H  
ATOM   3027 HD12 LEU B  42     -12.283 -18.896   7.518  1.00 98.87           H  
ATOM   3028 HD13 LEU B  42     -12.464 -17.482   8.585  1.00 98.87           H  
ATOM   3029  CD2 LEU B  42      -9.762 -17.097   8.964  1.00 98.87           C  
ATOM   3030 HD21 LEU B  42      -8.851 -17.342   9.509  1.00 98.87           H  
ATOM   3031 HD22 LEU B  42     -10.400 -16.471   9.588  1.00 98.87           H  
ATOM   3032 HD23 LEU B  42      -9.486 -16.552   8.061  1.00 98.87           H  
ATOM   3033  N   PRO B  43     -10.056 -20.190  12.805  1.00 98.51           N  
ATOM   3034  CA  PRO B  43     -10.354 -20.873  14.061  1.00 98.51           C  
ATOM   3035  HA  PRO B  43      -9.475 -21.449  14.349  1.00 98.51           H  
ATOM   3036  C   PRO B  43     -11.562 -21.815  13.980  1.00 98.51           C  
ATOM   3037  CB  PRO B  43     -10.573 -19.762  15.090  1.00 98.51           C  
ATOM   3038  HB2 PRO B  43     -10.248 -20.065  16.085  1.00 98.51           H  
ATOM   3039  HB3 PRO B  43     -11.622 -19.464  15.106  1.00 98.51           H  
ATOM   3040  O   PRO B  43     -12.428 -21.689  13.117  1.00 98.51           O  
ATOM   3041  CG  PRO B  43      -9.729 -18.614  14.540  1.00 98.51           C  
ATOM   3042  HG2 PRO B  43      -8.681 -18.765  14.797  1.00 98.51           H  
ATOM   3043  HG3 PRO B  43     -10.081 -17.643  14.889  1.00 98.51           H  
ATOM   3044  CD  PRO B  43      -9.904 -18.763  13.036  1.00 98.51           C  
ATOM   3045  HD2 PRO B  43     -10.802 -18.239  12.709  1.00 98.51           H  
ATOM   3046  HD3 PRO B  43      -9.030 -18.362  12.522  1.00 98.51           H  
ATOM   3047  N   GLY B  44     -11.631 -22.772  14.907  1.00 97.53           N  
ATOM   3048  H   GLY B  44     -10.938 -22.764  15.642  1.00 97.53           H  
ATOM   3049  CA  GLY B  44     -12.705 -23.770  14.967  1.00 97.53           C  
ATOM   3050  HA2 GLY B  44     -12.655 -24.259  15.939  1.00 97.53           H  
ATOM   3051  HA3 GLY B  44     -13.672 -23.271  14.897  1.00 97.53           H  
ATOM   3052  C   GLY B  44     -12.637 -24.864  13.892  1.00 97.53           C  
ATOM   3053  O   GLY B  44     -13.667 -25.457  13.556  1.00 97.53           O  
ATOM   3054  N   GLY B  45     -11.434 -25.151  13.382  1.00 96.51           N  
ATOM   3055  H   GLY B  45     -10.650 -24.582  13.666  1.00 96.51           H  
ATOM   3056  CA  GLY B  45     -11.177 -26.248  12.440  1.00 96.51           C  
ATOM   3057  HA2 GLY B  45     -11.721 -27.139  12.753  1.00 96.51           H  
ATOM   3058  HA3 GLY B  45     -10.111 -26.477  12.449  1.00 96.51           H  
ATOM   3059  C   GLY B  45     -11.564 -25.933  10.995  1.00 96.51           C  
ATOM   3060  O   GLY B  45     -11.869 -26.844  10.230  1.00 96.51           O  
ATOM   3061  N   VAL B  46     -11.601 -24.652  10.624  1.00 98.41           N  
ATOM   3062  H   VAL B  46     -11.291 -23.945  11.275  1.00 98.41           H  
ATOM   3063  CA  VAL B  46     -11.872 -24.230   9.248  1.00 98.41           C  
ATOM   3064  HA  VAL B  46     -12.637 -24.875   8.816  1.00 98.41           H  
ATOM   3065  C   VAL B  46     -10.594 -24.377   8.428  1.00 98.41           C  
ATOM   3066  CB  VAL B  46     -12.396 -22.787   9.231  1.00 98.41           C  
ATOM   3067  HB  VAL B  46     -11.719 -22.167   9.819  1.00 98.41           H  
ATOM   3068  O   VAL B  46      -9.643 -23.631   8.640  1.00 98.41           O  
ATOM   3069  CG1 VAL B  46     -12.477 -22.204   7.817  1.00 98.41           C  
ATOM   3070 HG11 VAL B  46     -11.483 -22.107   7.381  1.00 98.41           H  
ATOM   3071 HG12 VAL B  46     -12.918 -21.208   7.870  1.00 98.41           H  
ATOM   3072 HG13 VAL B  46     -13.088 -22.845   7.181  1.00 98.41           H  
ATOM   3073  CG2 VAL B  46     -13.787 -22.701   9.866  1.00 98.41           C  
ATOM   3074 HG21 VAL B  46     -14.131 -21.667   9.860  1.00 98.41           H  
ATOM   3075 HG22 VAL B  46     -13.743 -23.034  10.903  1.00 98.41           H  
ATOM   3076 HG23 VAL B  46     -14.495 -23.322   9.317  1.00 98.41           H  
ATOM   3077  N   MET B  47     -10.591 -25.313   7.475  1.00 96.97           N  
ATOM   3078  H   MET B  47     -11.384 -25.935   7.406  1.00 96.97           H  
ATOM   3079  CA  MET B  47      -9.447 -25.606   6.595  1.00 96.97           C  
ATOM   3080  HA  MET B  47      -8.597 -24.993   6.895  1.00 96.97           H  
ATOM   3081  C   MET B  47      -9.722 -25.260   5.123  1.00 96.97           C  
ATOM   3082  CB  MET B  47      -9.054 -27.084   6.761  1.00 96.97           C  
ATOM   3083  HB2 MET B  47      -8.260 -27.332   6.056  1.00 96.97           H  
ATOM   3084  HB3 MET B  47      -9.916 -27.712   6.539  1.00 96.97           H  
ATOM   3085  O   MET B  47      -8.898 -25.510   4.243  1.00 96.97           O  
ATOM   3086  CG  MET B  47      -8.559 -27.396   8.178  1.00 96.97           C  
ATOM   3087  HG2 MET B  47      -8.416 -28.472   8.276  1.00 96.97           H  
ATOM   3088  HG3 MET B  47      -9.322 -27.103   8.899  1.00 96.97           H  
ATOM   3089  SD  MET B  47      -7.007 -26.568   8.615  1.00 96.97           S  
ATOM   3090  CE  MET B  47      -5.815 -27.755   7.940  1.00 96.97           C  
ATOM   3091  HE1 MET B  47      -5.933 -28.710   8.451  1.00 96.97           H  
ATOM   3092  HE2 MET B  47      -5.973 -27.882   6.869  1.00 96.97           H  
ATOM   3093  HE3 MET B  47      -4.804 -27.391   8.123  1.00 96.97           H  
ATOM   3094  N   SER B  48     -10.907 -24.724   4.831  1.00 97.73           N  
ATOM   3095  H   SER B  48     -11.557 -24.569   5.587  1.00 97.73           H  
ATOM   3096  CA  SER B  48     -11.339 -24.365   3.486  1.00 97.73           C  
ATOM   3097  HA  SER B  48     -10.490 -23.921   2.966  1.00 97.73           H  
ATOM   3098  C   SER B  48     -12.499 -23.361   3.515  1.00 97.73           C  
ATOM   3099  CB  SER B  48     -11.774 -25.635   2.743  1.00 97.73           C  
ATOM   3100  HB2 SER B  48     -10.981 -26.381   2.792  1.00 97.73           H  
ATOM   3101  HB3 SER B  48     -11.954 -25.395   1.695  1.00 97.73           H  
ATOM   3102  O   SER B  48     -13.186 -23.235   4.535  1.00 97.73           O  
ATOM   3103  OG  SER B  48     -12.958 -26.172   3.292  1.00 97.73           O  
ATOM   3104  HG  SER B  48     -12.735 -26.610   4.117  1.00 97.73           H  
ATOM   3105  N   PRO B  49     -12.802 -22.692   2.385  1.00 98.74           N  
ATOM   3106  CA  PRO B  49     -14.000 -21.862   2.270  1.00 98.74           C  
ATOM   3107  HA  PRO B  49     -13.914 -21.028   2.968  1.00 98.74           H  
ATOM   3108  C   PRO B  49     -15.309 -22.616   2.557  1.00 98.74           C  
ATOM   3109  CB  PRO B  49     -13.977 -21.325   0.836  1.00 98.74           C  
ATOM   3110  HB2 PRO B  49     -14.498 -22.010   0.168  1.00 98.74           H  
ATOM   3111  HB3 PRO B  49     -14.418 -20.330   0.773  1.00 98.74           H  
ATOM   3112  O   PRO B  49     -16.258 -22.021   3.066  1.00 98.74           O  
ATOM   3113  CG  PRO B  49     -12.489 -21.314   0.484  1.00 98.74           C  
ATOM   3114  HG2 PRO B  49     -12.328 -21.366  -0.593  1.00 98.74           H  
ATOM   3115  HG3 PRO B  49     -12.015 -20.429   0.907  1.00 98.74           H  
ATOM   3116  CD  PRO B  49     -11.974 -22.564   1.192  1.00 98.74           C  
ATOM   3117  HD2 PRO B  49     -12.115 -23.435   0.551  1.00 98.74           H  
ATOM   3118  HD3 PRO B  49     -10.920 -22.440   1.441  1.00 98.74           H  
ATOM   3119  N   ASP B  50     -15.392 -23.912   2.245  1.00 97.65           N  
ATOM   3120  H   ASP B  50     -14.597 -24.375   1.829  1.00 97.65           H  
ATOM   3121  CA  ASP B  50     -16.597 -24.720   2.490  1.00 97.65           C  
ATOM   3122  HA  ASP B  50     -17.481 -24.147   2.211  1.00 97.65           H  
ATOM   3123  C   ASP B  50     -16.752 -25.083   3.973  1.00 97.65           C  
ATOM   3124  CB  ASP B  50     -16.570 -25.982   1.616  1.00 97.65           C  
ATOM   3125  HB2 ASP B  50     -15.677 -26.561   1.853  1.00 97.65           H  
ATOM   3126  HB3 ASP B  50     -17.442 -26.592   1.852  1.00 97.65           H  
ATOM   3127  O   ASP B  50     -17.869 -25.139   4.492  1.00 97.65           O  
ATOM   3128  CG  ASP B  50     -16.596 -25.660   0.117  1.00 97.65           C  
ATOM   3129  OD1 ASP B  50     -17.320 -24.710  -0.272  1.00 97.65           O  
ATOM   3130  OD2 ASP B  50     -15.854 -26.338  -0.626  1.00 97.65           O  
ATOM   3131  N   ASP B  51     -15.639 -25.268   4.690  1.00 98.19           N  
ATOM   3132  H   ASP B  51     -14.747 -25.242   4.217  1.00 98.19           H  
ATOM   3133  CA  ASP B  51     -15.660 -25.393   6.151  1.00 98.19           C  
ATOM   3134  HA  ASP B  51     -16.392 -26.151   6.431  1.00 98.19           H  
ATOM   3135  C   ASP B  51     -16.089 -24.078   6.809  1.00 98.19           C  
ATOM   3136  CB  ASP B  51     -14.296 -25.832   6.695  1.00 98.19           C  
ATOM   3137  HB2 ASP B  51     -14.373 -25.936   7.778  1.00 98.19           H  
ATOM   3138  HB3 ASP B  51     -13.555 -25.062   6.480  1.00 98.19           H  
ATOM   3139  O   ASP B  51     -16.901 -24.101   7.736  1.00 98.19           O  
ATOM   3140  CG  ASP B  51     -13.826 -27.162   6.119  1.00 98.19           C  
ATOM   3141  OD1 ASP B  51     -14.662 -28.085   5.996  1.00 98.19           O  
ATOM   3142  OD2 ASP B  51     -12.636 -27.219   5.739  1.00 98.19           O  
ATOM   3143  N   LEU B  52     -15.614 -22.933   6.294  1.00 98.74           N  
ATOM   3144  H   LEU B  52     -14.926 -22.991   5.558  1.00 98.74           H  
ATOM   3145  CA  LEU B  52     -16.051 -21.612   6.756  1.00 98.74           C  
ATOM   3146  HA  LEU B  52     -15.849 -21.544   7.825  1.00 98.74           H  
ATOM   3147  C   LEU B  52     -17.558 -21.443   6.556  1.00 98.74           C  
ATOM   3148  CB  LEU B  52     -15.285 -20.494   6.021  1.00 98.74           C  
ATOM   3149  HB2 LEU B  52     -15.458 -20.589   4.949  1.00 98.74           H  
ATOM   3150  HB3 LEU B  52     -14.215 -20.615   6.188  1.00 98.74           H  
ATOM   3151  O   LEU B  52     -18.246 -21.002   7.474  1.00 98.74           O  
ATOM   3152  CG  LEU B  52     -15.710 -19.072   6.444  1.00 98.74           C  
ATOM   3153  HG  LEU B  52     -16.763 -18.918   6.209  1.00 98.74           H  
ATOM   3154  CD1 LEU B  52     -15.507 -18.820   7.937  1.00 98.74           C  
ATOM   3155 HD11 LEU B  52     -14.494 -19.090   8.237  1.00 98.74           H  
ATOM   3156 HD12 LEU B  52     -16.217 -19.408   8.519  1.00 98.74           H  
ATOM   3157 HD13 LEU B  52     -15.680 -17.766   8.153  1.00 98.74           H  
ATOM   3158  CD2 LEU B  52     -14.912 -18.036   5.656  1.00 98.74           C  
ATOM   3159 HD21 LEU B  52     -13.843 -18.173   5.819  1.00 98.74           H  
ATOM   3160 HD22 LEU B  52     -15.138 -18.148   4.595  1.00 98.74           H  
ATOM   3161 HD23 LEU B  52     -15.196 -17.030   5.964  1.00 98.74           H  
ATOM   3162  N   TRP B  53     -18.070 -21.815   5.377  1.00 98.46           N  
ATOM   3163  H   TRP B  53     -17.439 -22.148   4.662  1.00 98.46           H  
ATOM   3164  CA  TRP B  53     -19.500 -21.753   5.089  1.00 98.46           C  
ATOM   3165  HA  TRP B  53     -19.832 -20.721   5.203  1.00 98.46           H  
ATOM   3166  C   TRP B  53     -20.313 -22.590   6.077  1.00 98.46           C  
ATOM   3167  CB  TRP B  53     -19.803 -22.190   3.655  1.00 98.46           C  
ATOM   3168  HB2 TRP B  53     -19.396 -23.186   3.481  1.00 98.46           H  
ATOM   3169  HB3 TRP B  53     -19.322 -21.502   2.960  1.00 98.46           H  
ATOM   3170  O   TRP B  53     -21.242 -22.066   6.687  1.00 98.46           O  
ATOM   3171  CG  TRP B  53     -21.276 -22.214   3.396  1.00 98.46           C  
ATOM   3172  CD1 TRP B  53     -22.019 -23.318   3.160  1.00 98.46           C  
ATOM   3173  HD1 TRP B  53     -21.624 -24.317   3.050  1.00 98.46           H  
ATOM   3174  CD2 TRP B  53     -22.224 -21.107   3.484  1.00 98.46           C  
ATOM   3175  CE2 TRP B  53     -23.542 -21.627   3.323  1.00 98.46           C  
ATOM   3176  CE3 TRP B  53     -22.097 -19.720   3.716  1.00 98.46           C  
ATOM   3177  HE3 TRP B  53     -21.116 -19.290   3.849  1.00 98.46           H  
ATOM   3178  NE1 TRP B  53     -23.355 -22.975   3.112  1.00 98.46           N  
ATOM   3179  HE1 TRP B  53     -24.092 -23.637   2.914  1.00 98.46           H  
ATOM   3180  CH2 TRP B  53     -24.517 -19.440   3.642  1.00 98.46           C  
ATOM   3181  HH2 TRP B  53     -25.373 -18.787   3.734  1.00 98.46           H  
ATOM   3182  CZ2 TRP B  53     -24.683 -20.814   3.402  1.00 98.46           C  
ATOM   3183  HZ2 TRP B  53     -25.670 -21.238   3.288  1.00 98.46           H  
ATOM   3184  CZ3 TRP B  53     -23.232 -18.896   3.792  1.00 98.46           C  
ATOM   3185  HZ3 TRP B  53     -23.120 -17.838   3.976  1.00 98.46           H  
ATOM   3186  N   ARG B  54     -19.936 -23.859   6.294  1.00 97.99           N  
ATOM   3187  H   ARG B  54     -19.156 -24.221   5.765  1.00 97.99           H  
ATOM   3188  CA  ARG B  54     -20.599 -24.719   7.290  1.00 97.99           C  
ATOM   3189  HA  ARG B  54     -21.649 -24.834   7.022  1.00 97.99           H  
ATOM   3190  C   ARG B  54     -20.603 -24.079   8.667  1.00 97.99           C  
ATOM   3191  CB  ARG B  54     -19.919 -26.092   7.371  1.00 97.99           C  
ATOM   3192  HB2 ARG B  54     -18.972 -26.065   6.832  1.00 97.99           H  
ATOM   3193  HB3 ARG B  54     -19.701 -26.339   8.410  1.00 97.99           H  
ATOM   3194  O   ARG B  54     -21.644 -24.025   9.307  1.00 97.99           O  
ATOM   3195  CG  ARG B  54     -20.834 -27.188   6.813  1.00 97.99           C  
ATOM   3196  HG2 ARG B  54     -21.066 -26.973   5.770  1.00 97.99           H  
ATOM   3197  HG3 ARG B  54     -21.764 -27.209   7.381  1.00 97.99           H  
ATOM   3198  CD  ARG B  54     -20.157 -28.555   6.915  1.00 97.99           C  
ATOM   3199  HD2 ARG B  54     -19.952 -28.764   7.965  1.00 97.99           H  
ATOM   3200  HD3 ARG B  54     -20.845 -29.310   6.534  1.00 97.99           H  
ATOM   3201  NE  ARG B  54     -18.905 -28.570   6.134  1.00 97.99           N  
ATOM   3202  HE  ARG B  54     -18.671 -27.722   5.639  1.00 97.99           H  
ATOM   3203  NH1 ARG B  54     -18.240 -30.713   6.589  1.00 97.99           N  
ATOM   3204 HH11 ARG B  54     -17.541 -31.435   6.483  1.00 97.99           H  
ATOM   3205 HH12 ARG B  54     -19.091 -30.846   7.117  1.00 97.99           H  
ATOM   3206  NH2 ARG B  54     -16.920 -29.370   5.404  1.00 97.99           N  
ATOM   3207 HH21 ARG B  54     -16.106 -29.932   5.610  1.00 97.99           H  
ATOM   3208 HH22 ARG B  54     -16.625 -28.438   5.148  1.00 97.99           H  
ATOM   3209  CZ  ARG B  54     -18.031 -29.549   6.044  1.00 97.99           C  
ATOM   3210  N   MET B  55     -19.460 -23.552   9.099  1.00 97.68           N  
ATOM   3211  H   MET B  55     -18.644 -23.620   8.508  1.00 97.68           H  
ATOM   3212  CA  MET B  55     -19.334 -22.922  10.406  1.00 97.68           C  
ATOM   3213  HA  MET B  55     -19.568 -23.666  11.168  1.00 97.68           H  
ATOM   3214  C   MET B  55     -20.312 -21.754  10.586  1.00 97.68           C  
ATOM   3215  CB  MET B  55     -17.887 -22.463  10.589  1.00 97.68           C  
ATOM   3216  HB2 MET B  55     -17.214 -23.302  10.412  1.00 97.68           H  
ATOM   3217  HB3 MET B  55     -17.650 -21.671   9.879  1.00 97.68           H  
ATOM   3218  O   MET B  55     -21.035 -21.717  11.581  1.00 97.68           O  
ATOM   3219  CG  MET B  55     -17.658 -21.947  12.003  1.00 97.68           C  
ATOM   3220  HG2 MET B  55     -17.824 -22.770  12.699  1.00 97.68           H  
ATOM   3221  HG3 MET B  55     -18.356 -21.143  12.237  1.00 97.68           H  
ATOM   3222  SD  MET B  55     -15.987 -21.323  12.215  1.00 97.68           S  
ATOM   3223  CE  MET B  55     -15.687 -21.956  13.868  1.00 97.68           C  
ATOM   3224  HE1 MET B  55     -15.689 -23.046  13.850  1.00 97.68           H  
ATOM   3225  HE2 MET B  55     -14.710 -21.593  14.187  1.00 97.68           H  
ATOM   3226  HE3 MET B  55     -16.456 -21.587  14.547  1.00 97.68           H  
ATOM   3227  N   VAL B  56     -20.365 -20.818   9.633  1.00 98.28           N  
ATOM   3228  H   VAL B  56     -19.759 -20.905   8.830  1.00 98.28           H  
ATOM   3229  CA  VAL B  56     -21.237 -19.636   9.750  1.00 98.28           C  
ATOM   3230  HA  VAL B  56     -21.168 -19.272  10.775  1.00 98.28           H  
ATOM   3231  C   VAL B  56     -22.711 -19.978   9.528  1.00 98.28           C  
ATOM   3232  CB  VAL B  56     -20.792 -18.473   8.842  1.00 98.28           C  
ATOM   3233  HB  VAL B  56     -21.446 -17.625   9.040  1.00 98.28           H  
ATOM   3234  O   VAL B  56     -23.566 -19.426  10.215  1.00 98.28           O  
ATOM   3235  CG1 VAL B  56     -19.363 -18.028   9.176  1.00 98.28           C  
ATOM   3236 HG11 VAL B  56     -19.108 -17.144   8.591  1.00 98.28           H  
ATOM   3237 HG12 VAL B  56     -18.650 -18.821   8.950  1.00 98.28           H  
ATOM   3238 HG13 VAL B  56     -19.296 -17.779  10.235  1.00 98.28           H  
ATOM   3239  CG2 VAL B  56     -20.878 -18.781   7.342  1.00 98.28           C  
ATOM   3240 HG21 VAL B  56     -20.256 -19.642   7.100  1.00 98.28           H  
ATOM   3241 HG22 VAL B  56     -20.532 -17.923   6.764  1.00 98.28           H  
ATOM   3242 HG23 VAL B  56     -21.907 -18.996   7.051  1.00 98.28           H  
ATOM   3243  N   ALA B  57     -23.024 -20.913   8.625  1.00 97.62           N  
ATOM   3244  H   ALA B  57     -22.283 -21.334   8.083  1.00 97.62           H  
ATOM   3245  CA  ALA B  57     -24.393 -21.351   8.354  1.00 97.62           C  
ATOM   3246  HA  ALA B  57     -25.017 -20.473   8.189  1.00 97.62           H  
ATOM   3247  C   ALA B  57     -24.998 -22.129   9.534  1.00 97.62           C  
ATOM   3248  CB  ALA B  57     -24.392 -22.191   7.072  1.00 97.62           C  
ATOM   3249  HB1 ALA B  57     -23.779 -23.082   7.208  1.00 97.62           H  
ATOM   3250  HB2 ALA B  57     -23.991 -21.602   6.247  1.00 97.62           H  
ATOM   3251  HB3 ALA B  57     -25.411 -22.491   6.830  1.00 97.62           H  
ATOM   3252  O   ALA B  57     -26.175 -21.960   9.845  1.00 97.62           O  
ATOM   3253  N   GLU B  58     -24.192 -22.937  10.229  1.00 96.79           N  
ATOM   3254  H   GLU B  58     -23.253 -23.090   9.890  1.00 96.79           H  
ATOM   3255  CA  GLU B  58     -24.586 -23.639  11.459  1.00 96.79           C  
ATOM   3256  HA  GLU B  58     -25.595 -24.034  11.336  1.00 96.79           H  
ATOM   3257  C   GLU B  58     -24.625 -22.711  12.689  1.00 96.79           C  
ATOM   3258  CB  GLU B  58     -23.629 -24.822  11.711  1.00 96.79           C  
ATOM   3259  HB2 GLU B  58     -22.607 -24.442  11.724  1.00 96.79           H  
ATOM   3260  HB3 GLU B  58     -23.838 -25.246  12.693  1.00 96.79           H  
ATOM   3261  O   GLU B  58     -25.028 -23.144  13.768  1.00 96.79           O  
ATOM   3262  CG  GLU B  58     -23.754 -25.957  10.676  1.00 96.79           C  
ATOM   3263  HG2 GLU B  58     -23.753 -25.539   9.670  1.00 96.79           H  
ATOM   3264  HG3 GLU B  58     -24.717 -26.447  10.821  1.00 96.79           H  
ATOM   3265  CD  GLU B  58     -22.631 -27.012  10.776  1.00 96.79           C  
ATOM   3266  OE1 GLU B  58     -22.521 -27.837   9.837  1.00 96.79           O  
ATOM   3267  OE2 GLU B  58     -21.874 -27.027  11.780  1.00 96.79           O  
ATOM   3268  N   GLY B  59     -24.195 -21.449  12.556  1.00 97.21           N  
ATOM   3269  H   GLY B  59     -23.922 -21.128  11.639  1.00 97.21           H  
ATOM   3270  CA  GLY B  59     -24.098 -20.509  13.674  1.00 97.21           C  
ATOM   3271  HA2 GLY B  59     -23.792 -19.539  13.284  1.00 97.21           H  
ATOM   3272  HA3 GLY B  59     -25.072 -20.408  14.152  1.00 97.21           H  
ATOM   3273  C   GLY B  59     -23.080 -20.947  14.732  1.00 97.21           C  
ATOM   3274  O   GLY B  59     -23.272 -20.700  15.923  1.00 97.21           O  
ATOM   3275  N   ARG B  60     -22.015 -21.643  14.316  1.00 97.61           N  
ATOM   3276  H   ARG B  60     -21.894 -21.764  13.320  1.00 97.61           H  
ATOM   3277  CA  ARG B  60     -20.985 -22.156  15.219  1.00 97.61           C  
ATOM   3278  HA  ARG B  60     -21.485 -22.538  16.109  1.00 97.61           H  
ATOM   3279  C   ARG B  60     -20.033 -21.066  15.681  1.00 97.61           C  
ATOM   3280  CB  ARG B  60     -20.189 -23.284  14.564  1.00 97.61           C  
ATOM   3281  HB2 ARG B  60     -19.231 -23.356  15.079  1.00 97.61           H  
ATOM   3282  HB3 ARG B  60     -19.988 -23.032  13.522  1.00 97.61           H  
ATOM   3283  O   ARG B  60     -19.689 -20.138  14.950  1.00 97.61           O  
ATOM   3284  CG  ARG B  60     -20.895 -24.644  14.643  1.00 97.61           C  
ATOM   3285  HG2 ARG B  60     -21.884 -24.576  14.190  1.00 97.61           H  
ATOM   3286  HG3 ARG B  60     -21.006 -24.929  15.689  1.00 97.61           H  
ATOM   3287  CD  ARG B  60     -20.082 -25.718  13.912  1.00 97.61           C  
ATOM   3288  HD2 ARG B  60     -20.529 -26.694  14.102  1.00 97.61           H  
ATOM   3289  HD3 ARG B  60     -20.151 -25.519  12.842  1.00 97.61           H  
ATOM   3290  NE  ARG B  60     -18.661 -25.708  14.324  1.00 97.61           N  
ATOM   3291  HE  ARG B  60     -18.419 -25.103  15.095  1.00 97.61           H  
ATOM   3292  NH1 ARG B  60     -17.873 -27.120  12.714  1.00 97.61           N  
ATOM   3293 HH11 ARG B  60     -17.098 -27.487  12.181  1.00 97.61           H  
ATOM   3294 HH12 ARG B  60     -18.829 -27.294  12.438  1.00 97.61           H  
ATOM   3295  NH2 ARG B  60     -16.436 -25.976  14.008  1.00 97.61           N  
ATOM   3296 HH21 ARG B  60     -15.641 -26.270  13.458  1.00 97.61           H  
ATOM   3297 HH22 ARG B  60     -16.251 -25.309  14.743  1.00 97.61           H  
ATOM   3298  CZ  ARG B  60     -17.662 -26.275  13.680  1.00 97.61           C  
ATOM   3299  N   ASP B  61     -19.534 -21.292  16.883  1.00 97.08           N  
ATOM   3300  H   ASP B  61     -19.866 -22.097  17.395  1.00 97.08           H  
ATOM   3301  CA  ASP B  61     -18.555 -20.464  17.553  1.00 97.08           C  
ATOM   3302  HA  ASP B  61     -18.459 -19.506  17.043  1.00 97.08           H  
ATOM   3303  C   ASP B  61     -17.186 -21.162  17.582  1.00 97.08           C  
ATOM   3304  CB  ASP B  61     -19.112 -20.218  18.940  1.00 97.08           C  
ATOM   3305  HB2 ASP B  61     -19.057 -21.130  19.535  1.00 97.08           H  
ATOM   3306  HB3 ASP B  61     -20.158 -19.923  18.861  1.00 97.08           H  
ATOM   3307  O   ASP B  61     -17.079 -22.326  17.974  1.00 97.08           O  
ATOM   3308  CG  ASP B  61     -18.350 -19.122  19.625  1.00 97.08           C  
ATOM   3309  OD1 ASP B  61     -17.098 -19.090  19.522  1.00 97.08           O  
ATOM   3310  OD2 ASP B  61     -19.038 -18.400  20.365  1.00 97.08           O  
ATOM   3311  N   GLY B  62     -16.157 -20.466  17.105  1.00 96.86           N  
ATOM   3312  H   GLY B  62     -16.324 -19.497  16.875  1.00 96.86           H  
ATOM   3313  CA  GLY B  62     -14.807 -20.971  16.878  1.00 96.86           C  
ATOM   3314  HA2 GLY B  62     -14.435 -20.517  15.960  1.00 96.86           H  
ATOM   3315  HA3 GLY B  62     -14.836 -22.053  16.755  1.00 96.86           H  
ATOM   3316  C   GLY B  62     -13.779 -20.648  17.956  1.00 96.86           C  
ATOM   3317  O   GLY B  62     -12.610 -20.972  17.745  1.00 96.86           O  
ATOM   3318  N   MET B  63     -14.155 -19.999  19.063  1.00 97.20           N  
ATOM   3319  H   MET B  63     -15.125 -19.744  19.174  1.00 97.20           H  
ATOM   3320  CA  MET B  63     -13.193 -19.670  20.128  1.00 97.20           C  
ATOM   3321  HA  MET B  63     -12.264 -19.319  19.678  1.00 97.20           H  
ATOM   3322  C   MET B  63     -12.781 -20.888  20.944  1.00 97.20           C  
ATOM   3323  CB  MET B  63     -13.686 -18.555  21.051  1.00 97.20           C  
ATOM   3324  HB2 MET B  63     -12.889 -18.297  21.748  1.00 97.20           H  
ATOM   3325  HB3 MET B  63     -14.507 -18.959  21.643  1.00 97.20           H  
ATOM   3326  O   MET B  63     -13.559 -21.816  21.173  1.00 97.20           O  
ATOM   3327  CG  MET B  63     -14.110 -17.271  20.324  1.00 97.20           C  
ATOM   3328  HG2 MET B  63     -14.885 -17.490  19.590  1.00 97.20           H  
ATOM   3329  HG3 MET B  63     -14.540 -16.602  21.070  1.00 97.20           H  
ATOM   3330  SD  MET B  63     -12.770 -16.356  19.527  1.00 97.20           S  
ATOM   3331  CE  MET B  63     -12.637 -17.257  17.970  1.00 97.20           C  
ATOM   3332  HE1 MET B  63     -13.627 -17.331  17.520  1.00 97.20           H  
ATOM   3333  HE2 MET B  63     -12.211 -18.252  18.092  1.00 97.20           H  
ATOM   3334  HE3 MET B  63     -11.949 -16.701  17.333  1.00 97.20           H  
ATOM   3335  N   SER B  64     -11.533 -20.864  21.401  1.00 97.13           N  
ATOM   3336  H   SER B  64     -10.953 -20.070  21.169  1.00 97.13           H  
ATOM   3337  CA  SER B  64     -10.921 -21.906  22.216  1.00 97.13           C  
ATOM   3338  HA  SER B  64     -11.710 -22.489  22.691  1.00 97.13           H  
ATOM   3339  C   SER B  64     -10.038 -21.299  23.306  1.00 97.13           C  
ATOM   3340  CB  SER B  64     -10.093 -22.834  21.318  1.00 97.13           C  
ATOM   3341  HB2 SER B  64      -9.789 -23.715  21.883  1.00 97.13           H  
ATOM   3342  HB3 SER B  64     -10.710 -23.166  20.483  1.00 97.13           H  
ATOM   3343  O   SER B  64      -9.679 -20.123  23.226  1.00 97.13           O  
ATOM   3344  OG  SER B  64      -8.931 -22.196  20.814  1.00 97.13           O  
ATOM   3345  HG  SER B  64      -8.410 -21.844  21.540  1.00 97.13           H  
ATOM   3346  N   PRO B  65      -9.597 -22.097  24.292  1.00 96.07           N  
ATOM   3347  CA  PRO B  65      -8.478 -21.718  25.146  1.00 96.07           C  
ATOM   3348  HA  PRO B  65      -8.768 -20.837  25.718  1.00 96.07           H  
ATOM   3349  C   PRO B  65      -7.207 -21.413  24.339  1.00 96.07           C  
ATOM   3350  CB  PRO B  65      -8.264 -22.896  26.102  1.00 96.07           C  
ATOM   3351  HB2 PRO B  65      -7.500 -23.565  25.706  1.00 96.07           H  
ATOM   3352  HB3 PRO B  65      -7.990 -22.557  27.101  1.00 96.07           H  
ATOM   3353  O   PRO B  65      -7.083 -21.830  23.181  1.00 96.07           O  
ATOM   3354  CG  PRO B  65      -9.614 -23.612  26.095  1.00 96.07           C  
ATOM   3355  HG2 PRO B  65     -10.298 -23.113  26.782  1.00 96.07           H  
ATOM   3356  HG3 PRO B  65      -9.514 -24.668  26.345  1.00 96.07           H  
ATOM   3357  CD  PRO B  65     -10.092 -23.411  24.660  1.00 96.07           C  
ATOM   3358  HD2 PRO B  65     -11.180 -23.462  24.616  1.00 96.07           H  
ATOM   3359  HD3 PRO B  65      -9.642 -24.169  24.018  1.00 96.07           H  
ATOM   3360  N   PHE B  66      -6.261 -20.716  24.969  1.00 96.19           N  
ATOM   3361  H   PHE B  66      -6.452 -20.357  25.893  1.00 96.19           H  
ATOM   3362  CA  PHE B  66      -4.934 -20.474  24.396  1.00 96.19           C  
ATOM   3363  HA  PHE B  66      -5.079 -19.959  23.446  1.00 96.19           H  
ATOM   3364  C   PHE B  66      -4.179 -21.795  24.126  1.00 96.19           C  
ATOM   3365  CB  PHE B  66      -4.119 -19.558  25.324  1.00 96.19           C  
ATOM   3366  HB2 PHE B  66      -3.093 -19.533  24.956  1.00 96.19           H  
ATOM   3367  HB3 PHE B  66      -4.103 -20.010  26.315  1.00 96.19           H  
ATOM   3368  O   PHE B  66      -4.377 -22.765  24.867  1.00 96.19           O  
ATOM   3369  CG  PHE B  66      -4.579 -18.113  25.462  1.00 96.19           C  
ATOM   3370  CD1 PHE B  66      -5.703 -17.618  24.770  1.00 96.19           C  
ATOM   3371  HD1 PHE B  66      -6.307 -18.272  24.159  1.00 96.19           H  
ATOM   3372  CD2 PHE B  66      -3.857 -17.241  26.299  1.00 96.19           C  
ATOM   3373  HD2 PHE B  66      -2.994 -17.603  26.838  1.00 96.19           H  
ATOM   3374  CE1 PHE B  66      -6.074 -16.271  24.875  1.00 96.19           C  
ATOM   3375  HE1 PHE B  66      -6.917 -15.887  24.319  1.00 96.19           H  
ATOM   3376  CE2 PHE B  66      -4.258 -15.901  26.444  1.00 96.19           C  
ATOM   3377  HE2 PHE B  66      -3.716 -15.241  27.105  1.00 96.19           H  
ATOM   3378  CZ  PHE B  66      -5.364 -15.418  25.726  1.00 96.19           C  
ATOM   3379  HZ  PHE B  66      -5.684 -14.393  25.837  1.00 96.19           H  
ATOM   3380  N   PRO B  67      -3.315 -21.859  23.093  1.00 94.93           N  
ATOM   3381  CA  PRO B  67      -2.544 -23.059  22.765  1.00 94.93           C  
ATOM   3382  HA  PRO B  67      -3.236 -23.885  22.596  1.00 94.93           H  
ATOM   3383  C   PRO B  67      -1.554 -23.427  23.878  1.00 94.93           C  
ATOM   3384  CB  PRO B  67      -1.807 -22.751  21.454  1.00 94.93           C  
ATOM   3385  HB2 PRO B  67      -1.814 -23.606  20.778  1.00 94.93           H  
ATOM   3386  HB3 PRO B  67      -0.783 -22.443  21.663  1.00 94.93           H  
ATOM   3387  O   PRO B  67      -0.816 -22.574  24.368  1.00 94.93           O  
ATOM   3388  CG  PRO B  67      -2.568 -21.565  20.871  1.00 94.93           C  
ATOM   3389  HG2 PRO B  67      -3.424 -21.927  20.302  1.00 94.93           H  
ATOM   3390  HG3 PRO B  67      -1.934 -20.930  20.252  1.00 94.93           H  
ATOM   3391  CD  PRO B  67      -3.053 -20.824  22.108  1.00 94.93           C  
ATOM   3392  HD2 PRO B  67      -3.945 -20.254  21.847  1.00 94.93           H  
ATOM   3393  HD3 PRO B  67      -2.270 -20.160  22.474  1.00 94.93           H  
ATOM   3394  N   GLY B  68      -1.511 -24.704  24.262  1.00 94.07           N  
ATOM   3395  H   GLY B  68      -2.118 -25.359  23.790  1.00 94.07           H  
ATOM   3396  CA  GLY B  68      -0.618 -25.208  25.318  1.00 94.07           C  
ATOM   3397  HA2 GLY B  68      -0.474 -24.435  26.073  1.00 94.07           H  
ATOM   3398  HA3 GLY B  68      -1.091 -26.065  25.798  1.00 94.07           H  
ATOM   3399  C   GLY B  68       0.772 -25.645  24.844  1.00 94.07           C  
ATOM   3400  O   GLY B  68       1.587 -26.070  25.657  1.00 94.07           O  
ATOM   3401  N   ASP B  69       1.046 -25.584  23.543  1.00 92.68           N  
ATOM   3402  H   ASP B  69       0.341 -25.241  22.907  1.00 92.68           H  
ATOM   3403  CA  ASP B  69       2.225 -26.159  22.884  1.00 92.68           C  
ATOM   3404  HA  ASP B  69       2.814 -26.700  23.625  1.00 92.68           H  
ATOM   3405  C   ASP B  69       3.178 -25.112  22.277  1.00 92.68           C  
ATOM   3406  CB  ASP B  69       1.753 -27.191  21.847  1.00 92.68           C  
ATOM   3407  HB2 ASP B  69       2.624 -27.664  21.395  1.00 92.68           H  
ATOM   3408  HB3 ASP B  69       1.194 -27.970  22.366  1.00 92.68           H  
ATOM   3409  O   ASP B  69       4.187 -25.474  21.675  1.00 92.68           O  
ATOM   3410  CG  ASP B  69       0.861 -26.615  20.736  1.00 92.68           C  
ATOM   3411  OD1 ASP B  69       0.403 -25.451  20.869  1.00 92.68           O  
ATOM   3412  OD2 ASP B  69       0.598 -27.385  19.790  1.00 92.68           O  
ATOM   3413  N   ARG B  70       2.910 -23.814  22.481  1.00 89.50           N  
ATOM   3414  H   ARG B  70       2.034 -23.603  22.939  1.00 89.50           H  
ATOM   3415  CA  ARG B  70       3.728 -22.691  21.973  1.00 89.50           C  
ATOM   3416  HA  ARG B  70       4.322 -23.050  21.133  1.00 89.50           H  
ATOM   3417  C   ARG B  70       4.759 -22.143  22.964  1.00 89.50           C  
ATOM   3418  CB  ARG B  70       2.816 -21.574  21.451  1.00 89.50           C  
ATOM   3419  HB2 ARG B  70       3.428 -20.738  21.115  1.00 89.50           H  
ATOM   3420  HB3 ARG B  70       2.164 -21.225  22.251  1.00 89.50           H  
ATOM   3421  O   ARG B  70       5.398 -21.135  22.694  1.00 89.50           O  
ATOM   3422  CG  ARG B  70       1.976 -22.062  20.268  1.00 89.50           C  
ATOM   3423  HG2 ARG B  70       1.274 -22.828  20.596  1.00 89.50           H  
ATOM   3424  HG3 ARG B  70       2.627 -22.477  19.499  1.00 89.50           H  
ATOM   3425  CD  ARG B  70       1.213 -20.876  19.697  1.00 89.50           C  
ATOM   3426  HD2 ARG B  70       1.929 -20.147  19.319  1.00 89.50           H  
ATOM   3427  HD3 ARG B  70       0.632 -20.411  20.493  1.00 89.50           H  
ATOM   3428  NE  ARG B  70       0.310 -21.301  18.618  1.00 89.50           N  
ATOM   3429  HE  ARG B  70       0.175 -22.292  18.475  1.00 89.50           H  
ATOM   3430  NH1 ARG B  70      -0.288 -19.183  18.067  1.00 89.50           N  
ATOM   3431 HH11 ARG B  70      -0.783 -18.570  17.436  1.00 89.50           H  
ATOM   3432 HH12 ARG B  70       0.475 -18.770  18.584  1.00 89.50           H  
ATOM   3433  NH2 ARG B  70      -1.275 -20.885  17.031  1.00 89.50           N  
ATOM   3434 HH21 ARG B  70      -1.858 -20.198  16.575  1.00 89.50           H  
ATOM   3435 HH22 ARG B  70      -1.443 -21.861  16.836  1.00 89.50           H  
ATOM   3436  CZ  ARG B  70      -0.409 -20.463  17.905  1.00 89.50           C  
ATOM   3437  N   GLY B  71       4.909 -22.781  24.126  1.00 87.68           N  
ATOM   3438  H   GLY B  71       4.362 -23.617  24.272  1.00 87.68           H  
ATOM   3439  CA  GLY B  71       5.838 -22.340  25.174  1.00 87.68           C  
ATOM   3440  HA2 GLY B  71       6.795 -22.080  24.720  1.00 87.68           H  
ATOM   3441  HA3 GLY B  71       6.001 -23.163  25.870  1.00 87.68           H  
ATOM   3442  C   GLY B  71       5.366 -21.129  25.988  1.00 87.68           C  
ATOM   3443  O   GLY B  71       6.139 -20.598  26.779  1.00 87.68           O  
ATOM   3444  N   TRP B  72       4.113 -20.698  25.824  1.00 87.78           N  
ATOM   3445  H   TRP B  72       3.521 -21.156  25.146  1.00 87.78           H  
ATOM   3446  CA  TRP B  72       3.525 -19.623  26.624  1.00 87.78           C  
ATOM   3447  HA  TRP B  72       4.222 -18.786  26.661  1.00 87.78           H  
ATOM   3448  C   TRP B  72       3.271 -20.109  28.057  1.00 87.78           C  
ATOM   3449  CB  TRP B  72       2.221 -19.144  25.967  1.00 87.78           C  
ATOM   3450  HB2 TRP B  72       1.807 -18.346  26.583  1.00 87.78           H  
ATOM   3451  HB3 TRP B  72       1.507 -19.968  25.982  1.00 87.78           H  
ATOM   3452  O   TRP B  72       2.672 -21.169  28.254  1.00 87.78           O  
ATOM   3453  CG  TRP B  72       2.295 -18.635  24.554  1.00 87.78           C  
ATOM   3454  CD1 TRP B  72       3.406 -18.496  23.788  1.00 87.78           C  
ATOM   3455  HD1 TRP B  72       4.416 -18.739  24.085  1.00 87.78           H  
ATOM   3456  CD2 TRP B  72       1.189 -18.158  23.726  1.00 87.78           C  
ATOM   3457  CE2 TRP B  72       1.721 -17.720  22.477  1.00 87.78           C  
ATOM   3458  CE3 TRP B  72      -0.206 -18.022  23.915  1.00 87.78           C  
ATOM   3459  HE3 TRP B  72      -0.641 -18.346  24.849  1.00 87.78           H  
ATOM   3460  NE1 TRP B  72       3.067 -17.988  22.551  1.00 87.78           N  
ATOM   3461  HE1 TRP B  72       3.738 -17.795  21.821  1.00 87.78           H  
ATOM   3462  CH2 TRP B  72      -0.450 -16.985  21.717  1.00 87.78           C  
ATOM   3463  HH2 TRP B  72      -1.054 -16.484  20.975  1.00 87.78           H  
ATOM   3464  CZ2 TRP B  72       0.925 -17.133  21.492  1.00 87.78           C  
ATOM   3465  HZ2 TRP B  72       1.383 -16.751  20.591  1.00 87.78           H  
ATOM   3466  CZ3 TRP B  72      -1.020 -17.445  22.919  1.00 87.78           C  
ATOM   3467  HZ3 TRP B  72      -2.079 -17.323  23.093  1.00 87.78           H  
ATOM   3468  N   ASP B  73       3.677 -19.333  29.063  1.00 89.76           N  
ATOM   3469  H   ASP B  73       4.191 -18.488  28.861  1.00 89.76           H  
ATOM   3470  CA  ASP B  73       3.338 -19.610  30.465  1.00 89.76           C  
ATOM   3471  HA  ASP B  73       3.449 -20.677  30.654  1.00 89.76           H  
ATOM   3472  C   ASP B  73       1.870 -19.246  30.727  1.00 89.76           C  
ATOM   3473  CB  ASP B  73       4.305 -18.881  31.416  1.00 89.76           C  
ATOM   3474  HB2 ASP B  73       5.321 -19.214  31.202  1.00 89.76           H  
ATOM   3475  HB3 ASP B  73       4.254 -17.808  31.230  1.00 89.76           H  
ATOM   3476  O   ASP B  73       1.562 -18.162  31.208  1.00 89.76           O  
ATOM   3477  CG  ASP B  73       4.001 -19.151  32.900  1.00 89.76           C  
ATOM   3478  OD1 ASP B  73       3.127 -20.004  33.197  1.00 89.76           O  
ATOM   3479  OD2 ASP B  73       4.653 -18.508  33.751  1.00 89.76           O  
ATOM   3480  N   LEU B  74       0.943 -20.135  30.361  1.00 93.51           N  
ATOM   3481  H   LEU B  74       1.269 -20.961  29.879  1.00 93.51           H  
ATOM   3482  CA  LEU B  74      -0.499 -19.870  30.436  1.00 93.51           C  
ATOM   3483  HA  LEU B  74      -0.718 -18.979  29.846  1.00 93.51           H  
ATOM   3484  C   LEU B  74      -0.999 -19.574  31.861  1.00 93.51           C  
ATOM   3485  CB  LEU B  74      -1.277 -21.067  29.857  1.00 93.51           C  
ATOM   3486  HB2 LEU B  74      -2.340 -20.854  29.967  1.00 93.51           H  
ATOM   3487  HB3 LEU B  74      -1.053 -21.947  30.461  1.00 93.51           H  
ATOM   3488  O   LEU B  74      -1.980 -18.844  32.017  1.00 93.51           O  
ATOM   3489  CG  LEU B  74      -1.002 -21.403  28.380  1.00 93.51           C  
ATOM   3490  HG  LEU B  74       0.030 -21.732  28.262  1.00 93.51           H  
ATOM   3491  CD1 LEU B  74      -1.924 -22.549  27.958  1.00 93.51           C  
ATOM   3492 HD11 LEU B  74      -2.967 -22.260  28.084  1.00 93.51           H  
ATOM   3493 HD12 LEU B  74      -1.753 -22.781  26.906  1.00 93.51           H  
ATOM   3494 HD13 LEU B  74      -1.708 -23.434  28.557  1.00 93.51           H  
ATOM   3495  CD2 LEU B  74      -1.256 -20.211  27.457  1.00 93.51           C  
ATOM   3496 HD21 LEU B  74      -0.501 -19.445  27.635  1.00 93.51           H  
ATOM   3497 HD22 LEU B  74      -2.245 -19.797  27.650  1.00 93.51           H  
ATOM   3498 HD23 LEU B  74      -1.176 -20.529  26.418  1.00 93.51           H  
ATOM   3499  N   ASP B  75      -0.349 -20.133  32.887  1.00 92.96           N  
ATOM   3500  H   ASP B  75       0.512 -20.626  32.697  1.00 92.96           H  
ATOM   3501  CA  ASP B  75      -0.704 -19.886  34.287  1.00 92.96           C  
ATOM   3502  HA  ASP B  75      -1.790 -19.836  34.377  1.00 92.96           H  
ATOM   3503  C   ASP B  75      -0.164 -18.533  34.766  1.00 92.96           C  
ATOM   3504  CB  ASP B  75      -0.199 -21.028  35.189  1.00 92.96           C  
ATOM   3505  HB2 ASP B  75       0.833 -21.263  34.929  1.00 92.96           H  
ATOM   3506  HB3 ASP B  75      -0.207 -20.679  36.222  1.00 92.96           H  
ATOM   3507  O   ASP B  75      -0.892 -17.795  35.430  1.00 92.96           O  
ATOM   3508  CG  ASP B  75      -1.054 -22.302  35.135  1.00 92.96           C  
ATOM   3509  OD1 ASP B  75      -2.296 -22.191  34.975  1.00 92.96           O  
ATOM   3510  OD2 ASP B  75      -0.480 -23.396  35.346  1.00 92.96           O  
ATOM   3511  N   GLY B  76       1.079 -18.188  34.408  1.00 93.05           N  
ATOM   3512  H   GLY B  76       1.644 -18.852  33.898  1.00 93.05           H  
ATOM   3513  CA  GLY B  76       1.680 -16.888  34.718  1.00 93.05           C  
ATOM   3514  HA2 GLY B  76       1.528 -16.660  35.773  1.00 93.05           H  
ATOM   3515  HA3 GLY B  76       2.751 -16.948  34.525  1.00 93.05           H  
ATOM   3516  C   GLY B  76       1.121 -15.726  33.890  1.00 93.05           C  
ATOM   3517  O   GLY B  76       1.092 -14.594  34.369  1.00 93.05           O  
ATOM   3518  N   LEU B  77       0.639 -16.002  32.676  1.00 91.88           N  
ATOM   3519  H   LEU B  77       0.787 -16.938  32.326  1.00 91.88           H  
ATOM   3520  CA  LEU B  77       0.074 -15.017  31.753  1.00 91.88           C  
ATOM   3521  HA  LEU B  77       0.749 -14.162  31.708  1.00 91.88           H  
ATOM   3522  C   LEU B  77      -1.291 -14.503  32.216  1.00 91.88           C  
ATOM   3523  CB  LEU B  77      -0.023 -15.661  30.355  1.00 91.88           C  
ATOM   3524  HB2 LEU B  77       0.978 -15.961  30.045  1.00 91.88           H  
ATOM   3525  HB3 LEU B  77      -0.635 -16.559  30.437  1.00 91.88           H  
ATOM   3526  O   LEU B  77      -1.645 -13.374  31.893  1.00 91.88           O  
ATOM   3527  CG  LEU B  77      -0.615 -14.772  29.245  1.00 91.88           C  
ATOM   3528  HG  LEU B  77      -1.618 -14.447  29.521  1.00 91.88           H  
ATOM   3529  CD1 LEU B  77       0.254 -13.549  28.964  1.00 91.88           C  
ATOM   3530 HD11 LEU B  77       0.299 -12.909  29.846  1.00 91.88           H  
ATOM   3531 HD12 LEU B  77      -0.181 -12.973  28.147  1.00 91.88           H  
ATOM   3532 HD13 LEU B  77       1.265 -13.858  28.698  1.00 91.88           H  
ATOM   3533  CD2 LEU B  77      -0.737 -15.582  27.954  1.00 91.88           C  
ATOM   3534 HD21 LEU B  77       0.250 -15.908  27.625  1.00 91.88           H  
ATOM   3535 HD22 LEU B  77      -1.196 -14.970  27.177  1.00 91.88           H  
ATOM   3536 HD23 LEU B  77      -1.360 -16.458  28.134  1.00 91.88           H  
ATOM   3537  N   PHE B  78      -2.077 -15.303  32.941  1.00 95.30           N  
ATOM   3538  H   PHE B  78      -1.717 -16.197  33.244  1.00 95.30           H  
ATOM   3539  CA  PHE B  78      -3.414 -14.886  33.352  1.00 95.30           C  
ATOM   3540  HA  PHE B  78      -3.809 -14.230  32.576  1.00 95.30           H  
ATOM   3541  C   PHE B  78      -3.410 -14.105  34.669  1.00 95.30           C  
ATOM   3542  CB  PHE B  78      -4.364 -16.079  33.422  1.00 95.30           C  
ATOM   3543  HB2 PHE B  78      -3.964 -16.809  34.126  1.00 95.30           H  
ATOM   3544  HB3 PHE B  78      -4.408 -16.553  32.442  1.00 95.30           H  
ATOM   3545  O   PHE B  78      -3.044 -14.640  35.716  1.00 95.30           O  
ATOM   3546  CG  PHE B  78      -5.767 -15.682  33.849  1.00 95.30           C  
ATOM   3547  CD1 PHE B  78      -6.130 -15.702  35.210  1.00 95.30           C  
ATOM   3548  HD1 PHE B  78      -5.380 -15.919  35.956  1.00 95.30           H  
ATOM   3549  CD2 PHE B  78      -6.702 -15.251  32.893  1.00 95.30           C  
ATOM   3550  HD2 PHE B  78      -6.402 -15.137  31.862  1.00 95.30           H  
ATOM   3551  CE1 PHE B  78      -7.448 -15.405  35.600  1.00 95.30           C  
ATOM   3552  HE1 PHE B  78      -7.716 -15.397  36.646  1.00 95.30           H  
ATOM   3553  CE2 PHE B  78      -8.018 -14.946  33.285  1.00 95.30           C  
ATOM   3554  HE2 PHE B  78      -8.734 -14.606  32.551  1.00 95.30           H  
ATOM   3555  CZ  PHE B  78      -8.397 -15.038  34.632  1.00 95.30           C  
ATOM   3556  HZ  PHE B  78      -9.399 -14.759  34.925  1.00 95.30           H  
ATOM   3557  N   ASP B  79      -3.978 -12.903  34.654  1.00 94.88           N  
ATOM   3558  H   ASP B  79      -4.267 -12.515  33.768  1.00 94.88           H  
ATOM   3559  CA  ASP B  79      -4.424 -12.207  35.861  1.00 94.88           C  
ATOM   3560  HA  ASP B  79      -4.636 -12.952  36.627  1.00 94.88           H  
ATOM   3561  C   ASP B  79      -5.710 -11.430  35.580  1.00 94.88           C  
ATOM   3562  CB  ASP B  79      -3.342 -11.271  36.407  1.00 94.88           C  
ATOM   3563  HB2 ASP B  79      -2.372 -11.765  36.358  1.00 94.88           H  
ATOM   3564  HB3 ASP B  79      -3.306 -10.359  35.811  1.00 94.88           H  
ATOM   3565  O   ASP B  79      -5.821 -10.736  34.576  1.00 94.88           O  
ATOM   3566  CG  ASP B  79      -3.646 -10.911  37.860  1.00 94.88           C  
ATOM   3567  OD1 ASP B  79      -4.667 -10.248  38.135  1.00 94.88           O  
ATOM   3568  OD2 ASP B  79      -2.886 -11.350  38.751  1.00 94.88           O  
ATOM   3569  N   SER B  80      -6.690 -11.529  36.477  1.00 93.36           N  
ATOM   3570  H   SER B  80      -6.496 -12.014  37.342  1.00 93.36           H  
ATOM   3571  CA  SER B  80      -7.964 -10.813  36.354  1.00 93.36           C  
ATOM   3572  HA  SER B  80      -8.398 -11.036  35.380  1.00 93.36           H  
ATOM   3573  C   SER B  80      -7.841  -9.288  36.449  1.00 93.36           C  
ATOM   3574  CB  SER B  80      -8.927 -11.302  37.437  1.00 93.36           C  
ATOM   3575  HB2 SER B  80      -9.199 -12.338  37.232  1.00 93.36           H  
ATOM   3576  HB3 SER B  80      -9.833 -10.697  37.419  1.00 93.36           H  
ATOM   3577  O   SER B  80      -8.797  -8.597  36.113  1.00 93.36           O  
ATOM   3578  OG  SER B  80      -8.321 -11.225  38.719  1.00 93.36           O  
ATOM   3579  HG  SER B  80      -7.627 -10.563  38.675  1.00 93.36           H  
ATOM   3580  N   ASP B  81      -6.725  -8.753  36.954  1.00 93.01           N  
ATOM   3581  H   ASP B  81      -5.955  -9.360  37.196  1.00 93.01           H  
ATOM   3582  CA  ASP B  81      -6.465  -7.317  37.029  1.00 93.01           C  
ATOM   3583  HA  ASP B  81      -7.416  -6.803  37.167  1.00 93.01           H  
ATOM   3584  C   ASP B  81      -5.785  -6.810  35.742  1.00 93.01           C  
ATOM   3585  CB  ASP B  81      -5.623  -6.991  38.275  1.00 93.01           C  
ATOM   3586  HB2 ASP B  81      -6.126  -7.400  39.152  1.00 93.01           H  
ATOM   3587  HB3 ASP B  81      -4.645  -7.466  38.194  1.00 93.01           H  
ATOM   3588  O   ASP B  81      -4.594  -7.063  35.543  1.00 93.01           O  
ATOM   3589  CG  ASP B  81      -5.433  -5.483  38.489  1.00 93.01           C  
ATOM   3590  OD1 ASP B  81      -6.118  -4.683  37.804  1.00 93.01           O  
ATOM   3591  OD2 ASP B  81      -4.655  -5.119  39.401  1.00 93.01           O  
ATOM   3592  N   PRO B  82      -6.477  -6.015  34.897  1.00 88.53           N  
ATOM   3593  CA  PRO B  82      -5.879  -5.425  33.696  1.00 88.53           C  
ATOM   3594  HA  PRO B  82      -5.576  -6.227  33.023  1.00 88.53           H  
ATOM   3595  C   PRO B  82      -4.656  -4.541  33.995  1.00 88.53           C  
ATOM   3596  CB  PRO B  82      -6.994  -4.592  33.048  1.00 88.53           C  
ATOM   3597  HB2 PRO B  82      -6.876  -3.541  33.313  1.00 88.53           H  
ATOM   3598  HB3 PRO B  82      -6.993  -4.706  31.964  1.00 88.53           H  
ATOM   3599  O   PRO B  82      -3.835  -4.304  33.111  1.00 88.53           O  
ATOM   3600  CG  PRO B  82      -8.288  -5.123  33.660  1.00 88.53           C  
ATOM   3601  HG2 PRO B  82      -8.637  -5.985  33.092  1.00 88.53           H  
ATOM   3602  HG3 PRO B  82      -9.066  -4.361  33.709  1.00 88.53           H  
ATOM   3603  CD  PRO B  82      -7.856  -5.581  35.043  1.00 88.53           C  
ATOM   3604  HD2 PRO B  82      -8.518  -6.382  35.371  1.00 88.53           H  
ATOM   3605  HD3 PRO B  82      -7.896  -4.749  35.747  1.00 88.53           H  
ATOM   3606  N   GLU B  83      -4.528  -4.046  35.236  1.00 87.43           N  
ATOM   3607  H   GLU B  83      -5.214  -4.310  35.929  1.00 87.43           H  
ATOM   3608  CA  GLU B  83      -3.415  -3.210  35.701  1.00 87.43           C  
ATOM   3609  HA  GLU B  83      -3.103  -2.554  34.888  1.00 87.43           H  
ATOM   3610  C   GLU B  83      -2.178  -4.022  36.120  1.00 87.43           C  
ATOM   3611  CB  GLU B  83      -3.859  -2.325  36.875  1.00 87.43           C  
ATOM   3612  HB2 GLU B  83      -2.993  -1.806  37.285  1.00 87.43           H  
ATOM   3613  HB3 GLU B  83      -4.235  -2.966  37.672  1.00 87.43           H  
ATOM   3614  O   GLU B  83      -1.112  -3.436  36.348  1.00 87.43           O  
ATOM   3615  CG  GLU B  83      -4.940  -1.289  36.533  1.00 87.43           C  
ATOM   3616  HG2 GLU B  83      -5.383  -0.947  37.469  1.00 87.43           H  
ATOM   3617  HG3 GLU B  83      -5.740  -1.757  35.960  1.00 87.43           H  
ATOM   3618  CD  GLU B  83      -4.392  -0.060  35.794  1.00 87.43           C  
ATOM   3619  OE1 GLU B  83      -5.054   0.352  34.815  1.00 87.43           O  
ATOM   3620  OE2 GLU B  83      -3.381   0.511  36.263  1.00 87.43           O  
ATOM   3621  N   ARG B  84      -2.202  -5.365  36.097  1.00 90.18           N  
ATOM   3622  H   ARG B  84      -3.063  -5.832  35.852  1.00 90.18           H  
ATOM   3623  CA  ARG B  84      -1.021  -6.195  36.402  1.00 90.18           C  
ATOM   3624  HA  ARG B  84      -0.456  -5.658  37.165  1.00 90.18           H  
ATOM   3625  C   ARG B  84      -0.109  -6.436  35.177  1.00 90.18           C  
ATOM   3626  CB  ARG B  84      -1.476  -7.503  37.047  1.00 90.18           C  
ATOM   3627  HB2 ARG B  84      -2.231  -7.280  37.801  1.00 90.18           H  
ATOM   3628  HB3 ARG B  84      -1.916  -8.171  36.307  1.00 90.18           H  
ATOM   3629  O   ARG B  84      -0.548  -7.059  34.214  1.00 90.18           O  
ATOM   3630  CG  ARG B  84      -0.275  -8.161  37.728  1.00 90.18           C  
ATOM   3631  HG2 ARG B  84       0.187  -7.447  38.409  1.00 90.18           H  
ATOM   3632  HG3 ARG B  84       0.456  -8.475  36.982  1.00 90.18           H  
ATOM   3633  CD  ARG B  84      -0.734  -9.372  38.523  1.00 90.18           C  
ATOM   3634  HD2 ARG B  84      -1.614  -9.109  39.110  1.00 90.18           H  
ATOM   3635  HD3 ARG B  84      -0.998 -10.153  37.810  1.00 90.18           H  
ATOM   3636  NE  ARG B  84       0.331  -9.860  39.411  1.00 90.18           N  
ATOM   3637  HE  ARG B  84       1.258  -9.503  39.228  1.00 90.18           H  
ATOM   3638  NH1 ARG B  84      -0.920 -11.447  40.517  1.00 90.18           N  
ATOM   3639 HH11 ARG B  84      -0.983 -12.317  41.025  1.00 90.18           H  
ATOM   3640 HH12 ARG B  84      -1.683 -11.246  39.886  1.00 90.18           H  
ATOM   3641  NH2 ARG B  84       1.243 -11.255  40.950  1.00 90.18           N  
ATOM   3642 HH21 ARG B  84       1.144 -12.081  41.523  1.00 90.18           H  
ATOM   3643 HH22 ARG B  84       2.152 -10.902  40.689  1.00 90.18           H  
ATOM   3644  CZ  ARG B  84       0.203 -10.841  40.284  1.00 90.18           C  
ATOM   3645  N   PRO B  85       1.115  -5.872  35.147  1.00 86.18           N  
ATOM   3646  CA  PRO B  85       1.927  -5.851  33.929  1.00 86.18           C  
ATOM   3647  HA  PRO B  85       1.321  -5.458  33.112  1.00 86.18           H  
ATOM   3648  C   PRO B  85       2.382  -7.244  33.510  1.00 86.18           C  
ATOM   3649  CB  PRO B  85       3.092  -4.895  34.183  1.00 86.18           C  
ATOM   3650  HB2 PRO B  85       2.848  -3.911  33.783  1.00 86.18           H  
ATOM   3651  HB3 PRO B  85       4.020  -5.251  33.737  1.00 86.18           H  
ATOM   3652  O   PRO B  85       2.577  -8.110  34.364  1.00 86.18           O  
ATOM   3653  CG  PRO B  85       3.181  -4.837  35.707  1.00 86.18           C  
ATOM   3654  HG2 PRO B  85       3.546  -3.873  36.062  1.00 86.18           H  
ATOM   3655  HG3 PRO B  85       3.836  -5.637  36.053  1.00 86.18           H  
ATOM   3656  CD  PRO B  85       1.763  -5.109  36.198  1.00 86.18           C  
ATOM   3657  HD2 PRO B  85       1.247  -4.161  36.350  1.00 86.18           H  
ATOM   3658  HD3 PRO B  85       1.795  -5.674  37.130  1.00 86.18           H  
ATOM   3659  N   GLY B  86       2.545  -7.446  32.207  1.00 86.57           N  
ATOM   3660  H   GLY B  86       2.493  -6.645  31.593  1.00 86.57           H  
ATOM   3661  CA  GLY B  86       2.937  -8.714  31.596  1.00 86.57           C  
ATOM   3662  HA2 GLY B  86       3.239  -8.523  30.566  1.00 86.57           H  
ATOM   3663  HA3 GLY B  86       3.794  -9.120  32.133  1.00 86.57           H  
ATOM   3664  C   GLY B  86       1.839  -9.780  31.583  1.00 86.57           C  
ATOM   3665  O   GLY B  86       2.130 -10.931  31.270  1.00 86.57           O  
ATOM   3666  N   THR B  87       0.596  -9.430  31.936  1.00 91.30           N  
ATOM   3667  H   THR B  87       0.407  -8.455  32.117  1.00 91.30           H  
ATOM   3668  CA  THR B  87      -0.518 -10.385  32.062  1.00 91.30           C  
ATOM   3669  HA  THR B  87      -0.187 -11.352  31.683  1.00 91.30           H  
ATOM   3670  C   THR B  87      -1.734  -9.995  31.218  1.00 91.30           C  
ATOM   3671  CB  THR B  87      -0.928 -10.620  33.528  1.00 91.30           C  
ATOM   3672  HB  THR B  87      -1.621 -11.462  33.558  1.00 91.30           H  
ATOM   3673  O   THR B  87      -1.832  -8.884  30.695  1.00 91.30           O  
ATOM   3674  CG2 THR B  87       0.237 -10.959  34.457  1.00 91.30           C  
ATOM   3675 HG21 THR B  87       0.904 -10.104  34.563  1.00 91.30           H  
ATOM   3676 HG22 THR B  87      -0.153 -11.241  35.435  1.00 91.30           H  
ATOM   3677 HG23 THR B  87       0.791 -11.803  34.045  1.00 91.30           H  
ATOM   3678  OG1 THR B  87      -1.600  -9.512  34.067  1.00 91.30           O  
ATOM   3679  HG1 THR B  87      -1.097  -8.709  33.914  1.00 91.30           H  
ATOM   3680  N   ALA B  88      -2.670 -10.931  31.077  1.00 93.14           N  
ATOM   3681  H   ALA B  88      -2.497 -11.826  31.511  1.00 93.14           H  
ATOM   3682  CA  ALA B  88      -3.945 -10.775  30.396  1.00 93.14           C  
ATOM   3683  HA  ALA B  88      -4.123  -9.717  30.204  1.00 93.14           H  
ATOM   3684  C   ALA B  88      -5.096 -11.306  31.263  1.00 93.14           C  
ATOM   3685  CB  ALA B  88      -3.863 -11.516  29.057  1.00 93.14           C  
ATOM   3686  HB1 ALA B  88      -4.823 -11.451  28.545  1.00 93.14           H  
ATOM   3687  HB2 ALA B  88      -3.085 -11.065  28.441  1.00 93.14           H  
ATOM   3688  HB3 ALA B  88      -3.623 -12.565  29.229  1.00 93.14           H  
ATOM   3689  O   ALA B  88      -4.976 -12.359  31.888  1.00 93.14           O  
ATOM   3690  N   TYR B  89      -6.248 -10.631  31.244  1.00 94.32           N  
ATOM   3691  H   TYR B  89      -6.305  -9.774  30.713  1.00 94.32           H  
ATOM   3692  CA  TYR B  89      -7.443 -11.059  31.996  1.00 94.32           C  
ATOM   3693  HA  TYR B  89      -7.123 -11.633  32.865  1.00 94.32           H  
ATOM   3694  C   TYR B  89      -8.353 -12.016  31.226  1.00 94.32           C  
ATOM   3695  CB  TYR B  89      -8.214  -9.841  32.516  1.00 94.32           C  
ATOM   3696  HB2 TYR B  89      -9.083 -10.174  33.083  1.00 94.32           H  
ATOM   3697  HB3 TYR B  89      -7.577  -9.291  33.208  1.00 94.32           H  
ATOM   3698  O   TYR B  89      -9.407 -12.405  31.725  1.00 94.32           O  
ATOM   3699  CG  TYR B  89      -8.671  -8.913  31.416  1.00 94.32           C  
ATOM   3700  CD1 TYR B  89      -7.924  -7.754  31.167  1.00 94.32           C  
ATOM   3701  HD1 TYR B  89      -7.067  -7.519  31.782  1.00 94.32           H  
ATOM   3702  CD2 TYR B  89      -9.816  -9.198  30.642  1.00 94.32           C  
ATOM   3703  HD2 TYR B  89     -10.411 -10.073  30.859  1.00 94.32           H  
ATOM   3704  CE1 TYR B  89      -8.324  -6.890  30.145  1.00 94.32           C  
ATOM   3705  HE1 TYR B  89      -7.809  -5.951  30.006  1.00 94.32           H  
ATOM   3706  CE2 TYR B  89     -10.180  -8.352  29.574  1.00 94.32           C  
ATOM   3707  HE2 TYR B  89     -11.038  -8.568  28.955  1.00 94.32           H  
ATOM   3708  OH  TYR B  89      -9.653  -6.388  28.264  1.00 94.32           O  
ATOM   3709  HH  TYR B  89      -8.954  -5.733  28.199  1.00 94.32           H  
ATOM   3710  CZ  TYR B  89      -9.409  -7.205  29.315  1.00 94.32           C  
ATOM   3711  N   ILE B  90      -7.956 -12.425  30.022  1.00 94.82           N  
ATOM   3712  H   ILE B  90      -7.052 -12.114  29.697  1.00 94.82           H  
ATOM   3713  CA  ILE B  90      -8.693 -13.384  29.199  1.00 94.82           C  
ATOM   3714  HA  ILE B  90      -9.645 -13.605  29.682  1.00 94.82           H  
ATOM   3715  C   ILE B  90      -7.936 -14.709  29.083  1.00 94.82           C  
ATOM   3716  CB  ILE B  90      -9.033 -12.793  27.822  1.00 94.82           C  
ATOM   3717  HB  ILE B  90      -9.609 -13.554  27.295  1.00 94.82           H  
ATOM   3718  O   ILE B  90      -6.717 -14.765  29.230  1.00 94.82           O  
ATOM   3719  CG1 ILE B  90      -7.772 -12.456  26.998  1.00 94.82           C  
ATOM   3720 HG12 ILE B  90      -6.961 -13.147  27.226  1.00 94.82           H  
ATOM   3721 HG13 ILE B  90      -7.425 -11.446  27.218  1.00 94.82           H  
ATOM   3722  CG2 ILE B  90      -9.930 -11.556  27.951  1.00 94.82           C  
ATOM   3723 HG21 ILE B  90     -10.295 -11.250  26.970  1.00 94.82           H  
ATOM   3724 HG22 ILE B  90     -10.794 -11.782  28.576  1.00 94.82           H  
ATOM   3725 HG23 ILE B  90      -9.375 -10.728  28.392  1.00 94.82           H  
ATOM   3726  CD1 ILE B  90      -8.091 -12.587  25.514  1.00 94.82           C  
ATOM   3727 HD11 ILE B  90      -8.854 -11.861  25.233  1.00 94.82           H  
ATOM   3728 HD12 ILE B  90      -7.185 -12.463  24.922  1.00 94.82           H  
ATOM   3729 HD13 ILE B  90      -8.468 -13.591  25.322  1.00 94.82           H  
ATOM   3730  N   ARG B  91      -8.663 -15.792  28.792  1.00 94.50           N  
ATOM   3731  H   ARG B  91      -9.663 -15.666  28.730  1.00 94.50           H  
ATOM   3732  CA  ARG B  91      -8.091 -17.140  28.572  1.00 94.50           C  
ATOM   3733  HA  ARG B  91      -7.005 -17.063  28.528  1.00 94.50           H  
ATOM   3734  C   ARG B  91      -8.490 -17.772  27.241  1.00 94.50           C  
ATOM   3735  CB  ARG B  91      -8.467 -18.076  29.734  1.00 94.50           C  
ATOM   3736  HB2 ARG B  91      -9.552 -18.150  29.802  1.00 94.50           H  
ATOM   3737  HB3 ARG B  91      -8.067 -19.070  29.529  1.00 94.50           H  
ATOM   3738  O   ARG B  91      -8.125 -18.919  26.988  1.00 94.50           O  
ATOM   3739  CG  ARG B  91      -7.904 -17.612  31.078  1.00 94.50           C  
ATOM   3740  HG2 ARG B  91      -8.372 -16.663  31.336  1.00 94.50           H  
ATOM   3741  HG3 ARG B  91      -6.825 -17.484  30.991  1.00 94.50           H  
ATOM   3742  CD  ARG B  91      -8.212 -18.636  32.176  1.00 94.50           C  
ATOM   3743  HD2 ARG B  91      -9.290 -18.664  32.334  1.00 94.50           H  
ATOM   3744  HD3 ARG B  91      -7.893 -19.617  31.825  1.00 94.50           H  
ATOM   3745  NE  ARG B  91      -7.545 -18.299  33.451  1.00 94.50           N  
ATOM   3746  HE  ARG B  91      -7.589 -17.330  33.732  1.00 94.50           H  
ATOM   3747  NH1 ARG B  91      -6.544 -20.334  33.880  1.00 94.50           N  
ATOM   3748 HH11 ARG B  91      -5.805 -20.825  34.364  1.00 94.50           H  
ATOM   3749 HH12 ARG B  91      -6.836 -20.663  32.971  1.00 94.50           H  
ATOM   3750  NH2 ARG B  91      -6.227 -18.654  35.279  1.00 94.50           N  
ATOM   3751 HH21 ARG B  91      -6.294 -17.666  35.479  1.00 94.50           H  
ATOM   3752 HH22 ARG B  91      -5.493 -19.194  35.716  1.00 94.50           H  
ATOM   3753  CZ  ARG B  91      -6.787 -19.092  34.193  1.00 94.50           C  
ATOM   3754  N   GLN B  92      -9.288 -17.073  26.436  1.00 94.98           N  
ATOM   3755  H   GLN B  92      -9.454 -16.099  26.643  1.00 94.98           H  
ATOM   3756  CA  GLN B  92      -9.833 -17.587  25.182  1.00 94.98           C  
ATOM   3757  HA  GLN B  92      -9.358 -18.543  24.962  1.00 94.98           H  
ATOM   3758  C   GLN B  92      -9.524 -16.670  24.006  1.00 94.98           C  
ATOM   3759  CB  GLN B  92     -11.347 -17.816  25.275  1.00 94.98           C  
ATOM   3760  HB2 GLN B  92     -11.691 -18.106  24.283  1.00 94.98           H  
ATOM   3761  HB3 GLN B  92     -11.851 -16.889  25.550  1.00 94.98           H  
ATOM   3762  O   GLN B  92      -9.422 -15.459  24.164  1.00 94.98           O  
ATOM   3763  CG  GLN B  92     -11.715 -18.914  26.282  1.00 94.98           C  
ATOM   3764  HG2 GLN B  92     -10.943 -19.684  26.280  1.00 94.98           H  
ATOM   3765  HG3 GLN B  92     -11.760 -18.479  27.280  1.00 94.98           H  
ATOM   3766  CD  GLN B  92     -13.037 -19.607  25.961  1.00 94.98           C  
ATOM   3767  NE2 GLN B  92     -13.709 -20.157  26.947  1.00 94.98           N  
ATOM   3768 HE21 GLN B  92     -14.613 -20.516  26.677  1.00 94.98           H  
ATOM   3769 HE22 GLN B  92     -13.439 -19.977  27.903  1.00 94.98           H  
ATOM   3770  OE1 GLN B  92     -13.474 -19.739  24.832  1.00 94.98           O  
ATOM   3771  N   GLY B  93      -9.401 -17.259  22.824  1.00 96.59           N  
ATOM   3772  H   GLY B  93      -9.527 -18.260  22.771  1.00 96.59           H  
ATOM   3773  CA  GLY B  93      -9.234 -16.553  21.561  1.00 96.59           C  
ATOM   3774  HA2 GLY B  93      -8.234 -16.122  21.495  1.00 96.59           H  
ATOM   3775  HA3 GLY B  93      -9.965 -15.747  21.506  1.00 96.59           H  
ATOM   3776  C   GLY B  93      -9.468 -17.477  20.373  1.00 96.59           C  
ATOM   3777  O   GLY B  93      -9.815 -18.649  20.539  1.00 96.59           O  
ATOM   3778  N   GLY B  94      -9.286 -16.957  19.164  1.00 98.27           N  
ATOM   3779  H   GLY B  94      -9.007 -15.990  19.084  1.00 98.27           H  
ATOM   3780  CA  GLY B  94      -9.365 -17.757  17.946  1.00 98.27           C  
ATOM   3781  HA2 GLY B  94      -9.993 -18.634  18.100  1.00 98.27           H  
ATOM   3782  HA3 GLY B  94      -9.808 -17.163  17.146  1.00 98.27           H  
ATOM   3783  C   GLY B  94      -7.985 -18.201  17.498  1.00 98.27           C  
ATOM   3784  O   GLY B  94      -7.218 -17.388  16.999  1.00 98.27           O  
ATOM   3785  N   PHE B  95      -7.669 -19.485  17.630  1.00 98.26           N  
ATOM   3786  H   PHE B  95      -8.335 -20.116  18.052  1.00 98.26           H  
ATOM   3787  CA  PHE B  95      -6.342 -20.004  17.294  1.00 98.26           C  
ATOM   3788  HA  PHE B  95      -5.705 -19.190  16.948  1.00 98.26           H  
ATOM   3789  C   PHE B  95      -6.382 -21.027  16.168  1.00 98.26           C  
ATOM   3790  CB  PHE B  95      -5.668 -20.575  18.545  1.00 98.26           C  
ATOM   3791  HB2 PHE B  95      -6.305 -21.342  18.986  1.00 98.26           H  
ATOM   3792  HB3 PHE B  95      -4.730 -21.050  18.257  1.00 98.26           H  
ATOM   3793  O   PHE B  95      -7.316 -21.825  16.050  1.00 98.26           O  
ATOM   3794  CG  PHE B  95      -5.368 -19.506  19.571  1.00 98.26           C  
ATOM   3795  CD1 PHE B  95      -4.177 -18.762  19.484  1.00 98.26           C  
ATOM   3796  HD1 PHE B  95      -3.457 -18.977  18.708  1.00 98.26           H  
ATOM   3797  CD2 PHE B  95      -6.310 -19.207  20.571  1.00 98.26           C  
ATOM   3798  HD2 PHE B  95      -7.238 -19.756  20.627  1.00 98.26           H  
ATOM   3799  CE1 PHE B  95      -3.921 -17.737  20.408  1.00 98.26           C  
ATOM   3800  HE1 PHE B  95      -3.005 -17.168  20.337  1.00 98.26           H  
ATOM   3801  CE2 PHE B  95      -6.064 -18.158  21.468  1.00 98.26           C  
ATOM   3802  HE2 PHE B  95      -6.821 -17.894  22.191  1.00 98.26           H  
ATOM   3803  CZ  PHE B  95      -4.864 -17.431  21.403  1.00 98.26           C  
ATOM   3804  HZ  PHE B  95      -4.675 -16.625  22.097  1.00 98.26           H  
ATOM   3805  N   LEU B  96      -5.308 -21.039  15.383  1.00 98.45           N  
ATOM   3806  H   LEU B  96      -4.587 -20.355  15.565  1.00 98.45           H  
ATOM   3807  CA  LEU B  96      -4.943 -22.160  14.535  1.00 98.45           C  
ATOM   3808  HA  LEU B  96      -5.834 -22.711  14.233  1.00 98.45           H  
ATOM   3809  C   LEU B  96      -4.063 -23.100  15.371  1.00 98.45           C  
ATOM   3810  CB  LEU B  96      -4.235 -21.638  13.272  1.00 98.45           C  
ATOM   3811  HB2 LEU B  96      -3.345 -21.092  13.584  1.00 98.45           H  
ATOM   3812  HB3 LEU B  96      -3.920 -22.497  12.678  1.00 98.45           H  
ATOM   3813  O   LEU B  96      -2.844 -22.941  15.441  1.00 98.45           O  
ATOM   3814  CG  LEU B  96      -5.049 -20.683  12.382  1.00 98.45           C  
ATOM   3815  HG  LEU B  96      -5.226 -19.749  12.916  1.00 98.45           H  
ATOM   3816  CD1 LEU B  96      -4.239 -20.372  11.122  1.00 98.45           C  
ATOM   3817 HD11 LEU B  96      -4.003 -21.292  10.589  1.00 98.45           H  
ATOM   3818 HD12 LEU B  96      -3.314 -19.870  11.405  1.00 98.45           H  
ATOM   3819 HD13 LEU B  96      -4.806 -19.714  10.463  1.00 98.45           H  
ATOM   3820  CD2 LEU B  96      -6.400 -21.254  11.960  1.00 98.45           C  
ATOM   3821 HD21 LEU B  96      -6.269 -22.204  11.443  1.00 98.45           H  
ATOM   3822 HD22 LEU B  96      -7.035 -21.396  12.835  1.00 98.45           H  
ATOM   3823 HD23 LEU B  96      -6.887 -20.538  11.299  1.00 98.45           H  
ATOM   3824  N   HIS B  97      -4.676 -24.090  16.024  1.00 93.79           N  
ATOM   3825  H   HIS B  97      -5.685 -24.120  16.017  1.00 93.79           H  
ATOM   3826  CA  HIS B  97      -3.938 -25.092  16.822  1.00 93.79           C  
ATOM   3827  HA  HIS B  97      -3.354 -24.587  17.592  1.00 93.79           H  
ATOM   3828  C   HIS B  97      -2.930 -25.890  15.982  1.00 93.79           C  
ATOM   3829  CB  HIS B  97      -4.929 -26.028  17.525  1.00 93.79           C  
ATOM   3830  HB2 HIS B  97      -4.373 -26.845  17.986  1.00 93.79           H  
ATOM   3831  HB3 HIS B  97      -5.618 -26.456  16.797  1.00 93.79           H  
ATOM   3832  O   HIS B  97      -1.940 -26.391  16.493  1.00 93.79           O  
ATOM   3833  CG  HIS B  97      -5.699 -25.326  18.613  1.00 93.79           C  
ATOM   3834  CD2 HIS B  97      -6.970 -24.838  18.516  1.00 93.79           C  
ATOM   3835  HD2 HIS B  97      -7.616 -24.900  17.653  1.00 93.79           H  
ATOM   3836  ND1 HIS B  97      -5.168 -24.956  19.849  1.00 93.79           N  
ATOM   3837  CE1 HIS B  97      -6.121 -24.253  20.470  1.00 93.79           C  
ATOM   3838  HE1 HIS B  97      -6.003 -23.773  21.430  1.00 93.79           H  
ATOM   3839  NE2 HIS B  97      -7.214 -24.169  19.694  1.00 93.79           N  
ATOM   3840  HE2 HIS B  97      -8.005 -23.574  19.897  1.00 93.79           H  
ATOM   3841  N   GLU B  98      -3.143 -25.945  14.671  1.00 93.82           N  
ATOM   3842  H   GLU B  98      -3.999 -25.541  14.319  1.00 93.82           H  
ATOM   3843  CA  GLU B  98      -2.271 -26.609  13.703  1.00 93.82           C  
ATOM   3844  HA  GLU B  98      -1.674 -27.366  14.211  1.00 93.82           H  
ATOM   3845  C   GLU B  98      -1.276 -25.640  13.033  1.00 93.82           C  
ATOM   3846  CB  GLU B  98      -3.164 -27.323  12.679  1.00 93.82           C  
ATOM   3847  HB2 GLU B  98      -3.838 -26.577  12.258  1.00 93.82           H  
ATOM   3848  HB3 GLU B  98      -2.558 -27.730  11.870  1.00 93.82           H  
ATOM   3849  O   GLU B  98      -0.628 -26.015  12.063  1.00 93.82           O  
ATOM   3850  CG  GLU B  98      -3.982 -28.466  13.313  1.00 93.82           C  
ATOM   3851  HG2 GLU B  98      -4.373 -28.152  14.280  1.00 93.82           H  
ATOM   3852  HG3 GLU B  98      -3.321 -29.315  13.486  1.00 93.82           H  
ATOM   3853  CD  GLU B  98      -5.175 -28.903  12.450  1.00 93.82           C  
ATOM   3854  OE1 GLU B  98      -6.003 -29.681  12.979  1.00 93.82           O  
ATOM   3855  OE2 GLU B  98      -5.274 -28.455  11.287  1.00 93.82           O  
ATOM   3856  N   ALA B  99      -1.115 -24.401  13.527  1.00 95.05           N  
ATOM   3857  H   ALA B  99      -1.669 -24.126  14.325  1.00 95.05           H  
ATOM   3858  CA  ALA B  99      -0.247 -23.382  12.910  1.00 95.05           C  
ATOM   3859  HA  ALA B  99      -0.633 -23.151  11.917  1.00 95.05           H  
ATOM   3860  C   ALA B  99       1.220 -23.818  12.735  1.00 95.05           C  
ATOM   3861  CB  ALA B  99      -0.285 -22.108  13.762  1.00 95.05           C  
ATOM   3862  HB1 ALA B  99       0.052 -22.322  14.777  1.00 95.05           H  
ATOM   3863  HB2 ALA B  99      -1.296 -21.701  13.793  1.00 95.05           H  
ATOM   3864  HB3 ALA B  99       0.369 -21.354  13.324  1.00 95.05           H  
ATOM   3865  O   ALA B  99       1.924 -23.291  11.875  1.00 95.05           O  
ATOM   3866  N   ALA B 100       1.696 -24.763  13.552  1.00 93.72           N  
ATOM   3867  H   ALA B 100       1.071 -25.150  14.244  1.00 93.72           H  
ATOM   3868  CA  ALA B 100       3.046 -25.308  13.446  1.00 93.72           C  
ATOM   3869  HA  ALA B 100       3.726 -24.491  13.199  1.00 93.72           H  
ATOM   3870  C   ALA B 100       3.198 -26.370  12.337  1.00 93.72           C  
ATOM   3871  CB  ALA B 100       3.448 -25.859  14.819  1.00 93.72           C  
ATOM   3872  HB1 ALA B 100       4.473 -26.228  14.784  1.00 93.72           H  
ATOM   3873  HB2 ALA B 100       2.786 -26.677  15.103  1.00 93.72           H  
ATOM   3874  HB3 ALA B 100       3.383 -25.071  15.570  1.00 93.72           H  
ATOM   3875  O   ALA B 100       4.331 -26.662  11.945  1.00 93.72           O  
ATOM   3876  N   LEU B 101       2.096 -26.947  11.839  1.00 96.18           N  
ATOM   3877  H   LEU B 101       1.196 -26.566  12.092  1.00 96.18           H  
ATOM   3878  CA  LEU B 101       2.105 -27.961  10.785  1.00 96.18           C  
ATOM   3879  HA  LEU B 101       2.949 -28.628  10.959  1.00 96.18           H  
ATOM   3880  C   LEU B 101       2.309 -27.313   9.412  1.00 96.18           C  
ATOM   3881  CB  LEU B 101       0.812 -28.800  10.807  1.00 96.18           C  
ATOM   3882  HB2 LEU B 101      -0.031 -28.141  10.597  1.00 96.18           H  
ATOM   3883  HB3 LEU B 101       0.865 -29.524   9.994  1.00 96.18           H  
ATOM   3884  O   LEU B 101       1.680 -26.315   9.072  1.00 96.18           O  
ATOM   3885  CG  LEU B 101       0.527 -29.557  12.116  1.00 96.18           C  
ATOM   3886  HG  LEU B 101       0.379 -28.843  12.927  1.00 96.18           H  
ATOM   3887  CD1 LEU B 101      -0.744 -30.393  11.966  1.00 96.18           C  
ATOM   3888 HD11 LEU B 101      -1.008 -30.843  12.923  1.00 96.18           H  
ATOM   3889 HD12 LEU B 101      -0.599 -31.174  11.219  1.00 96.18           H  
ATOM   3890 HD13 LEU B 101      -1.569 -29.756  11.645  1.00 96.18           H  
ATOM   3891  CD2 LEU B 101       1.662 -30.515  12.495  1.00 96.18           C  
ATOM   3892 HD21 LEU B 101       2.560 -29.945  12.735  1.00 96.18           H  
ATOM   3893 HD22 LEU B 101       1.377 -31.084  13.380  1.00 96.18           H  
ATOM   3894 HD23 LEU B 101       1.867 -31.198  11.671  1.00 96.18           H  
ATOM   3895  N   PHE B 102       3.209 -27.898   8.630  1.00 97.05           N  
ATOM   3896  H   PHE B 102       3.674 -28.732   8.961  1.00 97.05           H  
ATOM   3897  CA  PHE B 102       3.582 -27.449   7.292  1.00 97.05           C  
ATOM   3898  HA  PHE B 102       2.700 -27.096   6.758  1.00 97.05           H  
ATOM   3899  C   PHE B 102       4.190 -28.633   6.533  1.00 97.05           C  
ATOM   3900  CB  PHE B 102       4.599 -26.305   7.449  1.00 97.05           C  
ATOM   3901  HB2 PHE B 102       4.115 -25.496   7.995  1.00 97.05           H  
ATOM   3902  HB3 PHE B 102       5.431 -26.662   8.056  1.00 97.05           H  
ATOM   3903  O   PHE B 102       4.848 -29.464   7.167  1.00 97.05           O  
ATOM   3904  CG  PHE B 102       5.143 -25.726   6.159  1.00 97.05           C  
ATOM   3905  CD1 PHE B 102       6.531 -25.685   5.920  1.00 97.05           C  
ATOM   3906  HD1 PHE B 102       7.216 -26.095   6.647  1.00 97.05           H  
ATOM   3907  CD2 PHE B 102       4.258 -25.186   5.210  1.00 97.05           C  
ATOM   3908  HD2 PHE B 102       3.194 -25.196   5.395  1.00 97.05           H  
ATOM   3909  CE1 PHE B 102       7.026 -25.113   4.735  1.00 97.05           C  
ATOM   3910  HE1 PHE B 102       8.090 -25.079   4.551  1.00 97.05           H  
ATOM   3911  CE2 PHE B 102       4.751 -24.628   4.021  1.00 97.05           C  
ATOM   3912  HE2 PHE B 102       4.064 -24.222   3.293  1.00 97.05           H  
ATOM   3913  CZ  PHE B 102       6.132 -24.594   3.782  1.00 97.05           C  
ATOM   3914  HZ  PHE B 102       6.494 -24.166   2.859  1.00 97.05           H  
ATOM   3915  N   ASP B 103       4.012 -28.717   5.212  1.00 96.21           N  
ATOM   3916  H   ASP B 103       3.361 -28.077   4.780  1.00 96.21           H  
ATOM   3917  CA  ASP B 103       4.729 -29.677   4.356  1.00 96.21           C  
ATOM   3918  HA  ASP B 103       5.073 -30.503   4.977  1.00 96.21           H  
ATOM   3919  C   ASP B 103       5.969 -29.027   3.706  1.00 96.21           C  
ATOM   3920  CB  ASP B 103       3.792 -30.333   3.327  1.00 96.21           C  
ATOM   3921  HB2 ASP B 103       3.475 -29.595   2.590  1.00 96.21           H  
ATOM   3922  HB3 ASP B 103       2.904 -30.691   3.847  1.00 96.21           H  
ATOM   3923  O   ASP B 103       5.923 -28.569   2.558  1.00 96.21           O  
ATOM   3924  CG  ASP B 103       4.448 -31.531   2.610  1.00 96.21           C  
ATOM   3925  OD1 ASP B 103       5.703 -31.645   2.613  1.00 96.21           O  
ATOM   3926  OD2 ASP B 103       3.696 -32.351   2.034  1.00 96.21           O  
ATOM   3927  N   PRO B 104       7.120 -28.978   4.406  1.00 94.96           N  
ATOM   3928  CA  PRO B 104       8.316 -28.346   3.867  1.00 94.96           C  
ATOM   3929  HA  PRO B 104       8.091 -27.321   3.573  1.00 94.96           H  
ATOM   3930  C   PRO B 104       8.853 -29.079   2.630  1.00 94.96           C  
ATOM   3931  CB  PRO B 104       9.297 -28.334   5.043  1.00 94.96           C  
ATOM   3932  HB2 PRO B 104      10.341 -28.393   4.736  1.00 94.96           H  
ATOM   3933  HB3 PRO B 104       9.124 -27.425   5.619  1.00 94.96           H  
ATOM   3934  O   PRO B 104       9.335 -28.436   1.696  1.00 94.96           O  
ATOM   3935  CG  PRO B 104       8.894 -29.539   5.887  1.00 94.96           C  
ATOM   3936  HG2 PRO B 104       9.290 -30.455   5.451  1.00 94.96           H  
ATOM   3937  HG3 PRO B 104       9.205 -29.430   6.926  1.00 94.96           H  
ATOM   3938  CD  PRO B 104       7.381 -29.498   5.741  1.00 94.96           C  
ATOM   3939  HD2 PRO B 104       6.962 -30.492   5.892  1.00 94.96           H  
ATOM   3940  HD3 PRO B 104       6.996 -28.789   6.474  1.00 94.96           H  
ATOM   3941  N   GLY B 105       8.714 -30.410   2.569  1.00 90.81           N  
ATOM   3942  H   GLY B 105       8.121 -30.850   3.257  1.00 90.81           H  
ATOM   3943  CA  GLY B 105       9.187 -31.219   1.444  1.00 90.81           C  
ATOM   3944  HA2 GLY B 105       9.040 -32.271   1.685  1.00 90.81           H  
ATOM   3945  HA3 GLY B 105      10.249 -31.032   1.285  1.00 90.81           H  
ATOM   3946  C   GLY B 105       8.438 -30.923   0.144  1.00 90.81           C  
ATOM   3947  O   GLY B 105       9.041 -30.927  -0.932  1.00 90.81           O  
ATOM   3948  N   PHE B 106       7.147 -30.599   0.230  1.00 94.58           N  
ATOM   3949  H   PHE B 106       6.688 -30.669   1.128  1.00 94.58           H  
ATOM   3950  CA  PHE B 106       6.335 -30.214  -0.922  1.00 94.58           C  
ATOM   3951  HA  PHE B 106       6.359 -31.028  -1.647  1.00 94.58           H  
ATOM   3952  C   PHE B 106       6.846 -28.946  -1.624  1.00 94.58           C  
ATOM   3953  CB  PHE B 106       4.889 -30.046  -0.462  1.00 94.58           C  
ATOM   3954  HB2 PHE B 106       4.813 -29.216   0.240  1.00 94.58           H  
ATOM   3955  HB3 PHE B 106       4.583 -30.957   0.053  1.00 94.58           H  
ATOM   3956  O   PHE B 106       6.897 -28.899  -2.860  1.00 94.58           O  
ATOM   3957  CG  PHE B 106       3.935 -29.827  -1.606  1.00 94.58           C  
ATOM   3958  CD1 PHE B 106       3.649 -28.525  -2.048  1.00 94.58           C  
ATOM   3959  HD1 PHE B 106       4.088 -27.672  -1.552  1.00 94.58           H  
ATOM   3960  CD2 PHE B 106       3.344 -30.937  -2.234  1.00 94.58           C  
ATOM   3961  HD2 PHE B 106       3.538 -31.930  -1.859  1.00 94.58           H  
ATOM   3962  CE1 PHE B 106       2.774 -28.335  -3.127  1.00 94.58           C  
ATOM   3963  HE1 PHE B 106       2.537 -27.332  -3.453  1.00 94.58           H  
ATOM   3964  CE2 PHE B 106       2.468 -30.746  -3.314  1.00 94.58           C  
ATOM   3965  HE2 PHE B 106       1.979 -31.590  -3.778  1.00 94.58           H  
ATOM   3966  CZ  PHE B 106       2.184 -29.444  -3.757  1.00 94.58           C  
ATOM   3967  HZ  PHE B 106       1.481 -29.300  -4.564  1.00 94.58           H  
ATOM   3968  N   PHE B 107       7.281 -27.951  -0.847  1.00 93.47           N  
ATOM   3969  H   PHE B 107       7.180 -28.061   0.152  1.00 93.47           H  
ATOM   3970  CA  PHE B 107       7.805 -26.673  -1.346  1.00 93.47           C  
ATOM   3971  HA  PHE B 107       7.388 -26.491  -2.336  1.00 93.47           H  
ATOM   3972  C   PHE B 107       9.331 -26.656  -1.526  1.00 93.47           C  
ATOM   3973  CB  PHE B 107       7.318 -25.536  -0.441  1.00 93.47           C  
ATOM   3974  HB2 PHE B 107       7.742 -24.593  -0.784  1.00 93.47           H  
ATOM   3975  HB3 PHE B 107       7.681 -25.711   0.572  1.00 93.47           H  
ATOM   3976  O   PHE B 107       9.884 -25.642  -1.940  1.00 93.47           O  
ATOM   3977  CG  PHE B 107       5.809 -25.395  -0.422  1.00 93.47           C  
ATOM   3978  CD1 PHE B 107       5.130 -24.834  -1.521  1.00 93.47           C  
ATOM   3979  HD1 PHE B 107       5.682 -24.489  -2.383  1.00 93.47           H  
ATOM   3980  CD2 PHE B 107       5.076 -25.871   0.677  1.00 93.47           C  
ATOM   3981  HD2 PHE B 107       5.580 -26.321   1.520  1.00 93.47           H  
ATOM   3982  CE1 PHE B 107       3.728 -24.732  -1.512  1.00 93.47           C  
ATOM   3983  HE1 PHE B 107       3.207 -24.295  -2.351  1.00 93.47           H  
ATOM   3984  CE2 PHE B 107       3.677 -25.791   0.678  1.00 93.47           C  
ATOM   3985  HE2 PHE B 107       3.132 -26.195   1.518  1.00 93.47           H  
ATOM   3986  CZ  PHE B 107       3.000 -25.216  -0.412  1.00 93.47           C  
ATOM   3987  HZ  PHE B 107       1.921 -25.165  -0.414  1.00 93.47           H  
ATOM   3988  N   GLY B 108      10.023 -27.768  -1.251  1.00 88.36           N  
ATOM   3989  H   GLY B 108       9.523 -28.561  -0.876  1.00 88.36           H  
ATOM   3990  CA  GLY B 108      11.485 -27.845  -1.354  1.00 88.36           C  
ATOM   3991  HA2 GLY B 108      11.804 -27.429  -2.310  1.00 88.36           H  
ATOM   3992  HA3 GLY B 108      11.782 -28.893  -1.310  1.00 88.36           H  
ATOM   3993  C   GLY B 108      12.232 -27.101  -0.241  1.00 88.36           C  
ATOM   3994  O   GLY B 108      13.389 -26.736  -0.427  1.00 88.36           O  
ATOM   3995  N   ILE B 109      11.586 -26.885   0.905  1.00 89.99           N  
ATOM   3996  H   ILE B 109      10.666 -27.288   1.006  1.00 89.99           H  
ATOM   3997  CA  ILE B 109      12.146 -26.217   2.083  1.00 89.99           C  
ATOM   3998  HA  ILE B 109      12.949 -25.550   1.767  1.00 89.99           H  
ATOM   3999  C   ILE B 109      12.754 -27.275   3.009  1.00 89.99           C  
ATOM   4000  CB  ILE B 109      11.052 -25.350   2.748  1.00 89.99           C  
ATOM   4001  HB  ILE B 109      10.173 -25.973   2.911  1.00 89.99           H  
ATOM   4002  O   ILE B 109      12.188 -28.348   3.221  1.00 89.99           O  
ATOM   4003  CG1 ILE B 109      10.677 -24.184   1.802  1.00 89.99           C  
ATOM   4004 HG12 ILE B 109      10.534 -24.558   0.788  1.00 89.99           H  
ATOM   4005 HG13 ILE B 109      11.494 -23.462   1.773  1.00 89.99           H  
ATOM   4006  CG2 ILE B 109      11.500 -24.791   4.108  1.00 89.99           C  
ATOM   4007 HG21 ILE B 109      10.697 -24.216   4.569  1.00 89.99           H  
ATOM   4008 HG22 ILE B 109      11.749 -25.603   4.791  1.00 89.99           H  
ATOM   4009 HG23 ILE B 109      12.366 -24.142   3.975  1.00 89.99           H  
ATOM   4010  CD1 ILE B 109       9.384 -23.463   2.184  1.00 89.99           C  
ATOM   4011 HD11 ILE B 109       8.567 -24.185   2.196  1.00 89.99           H  
ATOM   4012 HD12 ILE B 109       9.473 -22.990   3.162  1.00 89.99           H  
ATOM   4013 HD13 ILE B 109       9.168 -22.696   1.440  1.00 89.99           H  
ATOM   4014  N   SER B 110      13.930 -27.000   3.577  1.00 86.10           N  
ATOM   4015  H   SER B 110      14.338 -26.092   3.407  1.00 86.10           H  
ATOM   4016  CA  SER B 110      14.545 -27.932   4.532  1.00 86.10           C  
ATOM   4017  HA  SER B 110      14.456 -28.931   4.105  1.00 86.10           H  
ATOM   4018  C   SER B 110      13.811 -27.907   5.884  1.00 86.10           C  
ATOM   4019  CB  SER B 110      16.039 -27.650   4.706  1.00 86.10           C  
ATOM   4020  HB2 SER B 110      16.501 -28.502   5.204  1.00 86.10           H  
ATOM   4021  HB3 SER B 110      16.505 -27.530   3.728  1.00 86.10           H  
ATOM   4022  O   SER B 110      13.322 -26.851   6.281  1.00 86.10           O  
ATOM   4023  OG  SER B 110      16.268 -26.496   5.491  1.00 86.10           O  
ATOM   4024  HG  SER B 110      16.022 -25.727   4.971  1.00 86.10           H  
ATOM   4025  N   PRO B 111      13.790 -29.002   6.669  1.00 86.52           N  
ATOM   4026  CA  PRO B 111      13.187 -28.984   8.008  1.00 86.52           C  
ATOM   4027  HA  PRO B 111      12.114 -28.822   7.912  1.00 86.52           H  
ATOM   4028  C   PRO B 111      13.776 -27.902   8.926  1.00 86.52           C  
ATOM   4029  CB  PRO B 111      13.444 -30.381   8.584  1.00 86.52           C  
ATOM   4030  HB2 PRO B 111      12.626 -30.703   9.228  1.00 86.52           H  
ATOM   4031  HB3 PRO B 111      14.387 -30.401   9.130  1.00 86.52           H  
ATOM   4032  O   PRO B 111      13.073 -27.327   9.752  1.00 86.52           O  
ATOM   4033  CG  PRO B 111      13.563 -31.261   7.341  1.00 86.52           C  
ATOM   4034  HG2 PRO B 111      14.156 -32.157   7.529  1.00 86.52           H  
ATOM   4035  HG3 PRO B 111      12.566 -31.528   6.989  1.00 86.52           H  
ATOM   4036  CD  PRO B 111      14.231 -30.343   6.320  1.00 86.52           C  
ATOM   4037  HD2 PRO B 111      15.315 -30.408   6.413  1.00 86.52           H  
ATOM   4038  HD3 PRO B 111      13.915 -30.623   5.315  1.00 86.52           H  
ATOM   4039  N   ARG B 112      15.070 -27.604   8.757  1.00 82.75           N  
ATOM   4040  H   ARG B 112      15.561 -28.071   8.008  1.00 82.75           H  
ATOM   4041  CA  ARG B 112      15.793 -26.609   9.551  1.00 82.75           C  
ATOM   4042  HA  ARG B 112      15.521 -26.746  10.598  1.00 82.75           H  
ATOM   4043  C   ARG B 112      15.368 -25.181   9.195  1.00 82.75           C  
ATOM   4044  CB  ARG B 112      17.300 -26.860   9.377  1.00 82.75           C  
ATOM   4045  HB2 ARG B 112      17.484 -27.931   9.304  1.00 82.75           H  
ATOM   4046  HB3 ARG B 112      17.650 -26.385   8.461  1.00 82.75           H  
ATOM   4047  O   ARG B 112      15.147 -24.372  10.086  1.00 82.75           O  
ATOM   4048  CG  ARG B 112      18.077 -26.335  10.585  1.00 82.75           C  
ATOM   4049  HG2 ARG B 112      17.896 -25.262  10.648  1.00 82.75           H  
ATOM   4050  HG3 ARG B 112      17.708 -26.818  11.490  1.00 82.75           H  
ATOM   4051  CD  ARG B 112      19.585 -26.570  10.483  1.00 82.75           C  
ATOM   4052  HD2 ARG B 112      19.776 -27.615  10.241  1.00 82.75           H  
ATOM   4053  HD3 ARG B 112      20.024 -26.352  11.457  1.00 82.75           H  
ATOM   4054  NE  ARG B 112      20.184 -25.686   9.467  1.00 82.75           N  
ATOM   4055  HE  ARG B 112      19.548 -25.113   8.932  1.00 82.75           H  
ATOM   4056  NH1 ARG B 112      22.383 -26.133   9.930  1.00 82.75           N  
ATOM   4057 HH11 ARG B 112      23.354 -25.862   9.858  1.00 82.75           H  
ATOM   4058 HH12 ARG B 112      22.081 -26.734  10.683  1.00 82.75           H  
ATOM   4059  NH2 ARG B 112      21.861 -24.552   8.435  1.00 82.75           N  
ATOM   4060 HH21 ARG B 112      22.841 -24.315   8.374  1.00 82.75           H  
ATOM   4061 HH22 ARG B 112      21.186 -23.921   8.029  1.00 82.75           H  
ATOM   4062  CZ  ARG B 112      21.471 -25.462   9.283  1.00 82.75           C  
ATOM   4063  N   GLU B 113      15.198 -24.898   7.905  1.00 85.62           N  
ATOM   4064  H   GLU B 113      15.353 -25.626   7.222  1.00 85.62           H  
ATOM   4065  CA  GLU B 113      14.624 -23.631   7.441  1.00 85.62           C  
ATOM   4066  HA  GLU B 113      15.166 -22.800   7.893  1.00 85.62           H  
ATOM   4067  C   GLU B 113      13.155 -23.506   7.862  1.00 85.62           C  
ATOM   4068  CB  GLU B 113      14.776 -23.532   5.919  1.00 85.62           C  
ATOM   4069  HB2 GLU B 113      14.218 -24.347   5.458  1.00 85.62           H  
ATOM   4070  HB3 GLU B 113      15.829 -23.654   5.666  1.00 85.62           H  
ATOM   4071  O   GLU B 113      12.768 -22.470   8.384  1.00 85.62           O  
ATOM   4072  CG  GLU B 113      14.283 -22.186   5.360  1.00 85.62           C  
ATOM   4073  HG2 GLU B 113      14.850 -21.381   5.828  1.00 85.62           H  
ATOM   4074  HG3 GLU B 113      13.233 -22.057   5.620  1.00 85.62           H  
ATOM   4075  CD  GLU B 113      14.416 -22.088   3.834  1.00 85.62           C  
ATOM   4076  OE1 GLU B 113      14.095 -20.996   3.299  1.00 85.62           O  
ATOM   4077  OE2 GLU B 113      14.807 -23.108   3.216  1.00 85.62           O  
ATOM   4078  N   ALA B 114      12.356 -24.570   7.734  1.00 92.21           N  
ATOM   4079  H   ALA B 114      12.721 -25.394   7.278  1.00 92.21           H  
ATOM   4080  CA  ALA B 114      10.947 -24.570   8.131  1.00 92.21           C  
ATOM   4081  HA  ALA B 114      10.429 -23.795   7.567  1.00 92.21           H  
ATOM   4082  C   ALA B 114      10.737 -24.276   9.625  1.00 92.21           C  
ATOM   4083  CB  ALA B 114      10.347 -25.930   7.764  1.00 92.21           C  
ATOM   4084  HB1 ALA B 114      10.514 -26.118   6.704  1.00 92.21           H  
ATOM   4085  HB2 ALA B 114       9.277 -25.923   7.969  1.00 92.21           H  
ATOM   4086  HB3 ALA B 114      10.819 -26.719   8.350  1.00 92.21           H  
ATOM   4087  O   ALA B 114       9.752 -23.634   9.984  1.00 92.21           O  
ATOM   4088  N   LEU B 115      11.659 -24.726  10.484  1.00 88.67           N  
ATOM   4089  H   LEU B 115      12.398 -25.314  10.127  1.00 88.67           H  
ATOM   4090  CA  LEU B 115      11.652 -24.409  11.913  1.00 88.67           C  
ATOM   4091  HA  LEU B 115      10.647 -24.587  12.296  1.00 88.67           H  
ATOM   4092  C   LEU B 115      11.991 -22.933  12.176  1.00 88.67           C  
ATOM   4093  CB  LEU B 115      12.647 -25.348  12.621  1.00 88.67           C  
ATOM   4094  HB2 LEU B 115      12.445 -26.375  12.318  1.00 88.67           H  
ATOM   4095  HB3 LEU B 115      13.654 -25.093  12.289  1.00 88.67           H  
ATOM   4096  O   LEU B 115      11.394 -22.314  13.055  1.00 88.67           O  
ATOM   4097  CG  LEU B 115      12.597 -25.272  14.159  1.00 88.67           C  
ATOM   4098  HG  LEU B 115      12.705 -24.238  14.487  1.00 88.67           H  
ATOM   4099  CD1 LEU B 115      11.291 -25.850  14.709  1.00 88.67           C  
ATOM   4100 HD11 LEU B 115      11.324 -25.855  15.799  1.00 88.67           H  
ATOM   4101 HD12 LEU B 115      10.453 -25.220  14.408  1.00 88.67           H  
ATOM   4102 HD13 LEU B 115      11.137 -26.865  14.344  1.00 88.67           H  
ATOM   4103  CD2 LEU B 115      13.755 -26.077  14.749  1.00 88.67           C  
ATOM   4104 HD21 LEU B 115      14.702 -25.698  14.366  1.00 88.67           H  
ATOM   4105 HD22 LEU B 115      13.752 -25.976  15.834  1.00 88.67           H  
ATOM   4106 HD23 LEU B 115      13.654 -27.129  14.482  1.00 88.67           H  
ATOM   4107  N   ALA B 116      12.933 -22.368  11.415  1.00 86.17           N  
ATOM   4108  H   ALA B 116      13.378 -22.924  10.699  1.00 86.17           H  
ATOM   4109  CA  ALA B 116      13.287 -20.955  11.511  1.00 86.17           C  
ATOM   4110  HA  ALA B 116      13.396 -20.689  12.562  1.00 86.17           H  
ATOM   4111  C   ALA B 116      12.206 -20.035  10.921  1.00 86.17           C  
ATOM   4112  CB  ALA B 116      14.636 -20.735  10.817  1.00 86.17           C  
ATOM   4113  HB1 ALA B 116      15.393 -21.380  11.262  1.00 86.17           H  
ATOM   4114  HB2 ALA B 116      14.935 -19.695  10.947  1.00 86.17           H  
ATOM   4115  HB3 ALA B 116      14.554 -20.954   9.752  1.00 86.17           H  
ATOM   4116  O   ALA B 116      12.030 -18.925  11.406  1.00 86.17           O  
ATOM   4117  N   MET B 117      11.487 -20.479   9.888  1.00 90.63           N  
ATOM   4118  H   MET B 117      11.712 -21.390   9.515  1.00 90.63           H  
ATOM   4119  CA  MET B 117      10.457 -19.695   9.212  1.00 90.63           C  
ATOM   4120  HA  MET B 117      10.896 -18.757   8.875  1.00 90.63           H  
ATOM   4121  C   MET B 117       9.283 -19.356  10.131  1.00 90.63           C  
ATOM   4122  CB  MET B 117       9.919 -20.454   7.991  1.00 90.63           C  
ATOM   4123  HB2 MET B 117       8.957 -20.022   7.714  1.00 90.63           H  
ATOM   4124  HB3 MET B 117       9.756 -21.500   8.253  1.00 90.63           H  
ATOM   4125  O   MET B 117       8.650 -20.244  10.719  1.00 90.63           O  
ATOM   4126  CG  MET B 117      10.842 -20.364   6.774  1.00 90.63           C  
ATOM   4127  HG2 MET B 117      11.852 -20.655   7.064  1.00 90.63           H  
ATOM   4128  HG3 MET B 117      10.881 -19.327   6.441  1.00 90.63           H  
ATOM   4129  SD  MET B 117      10.322 -21.404   5.381  1.00 90.63           S  
ATOM   4130  CE  MET B 117       8.727 -20.642   4.983  1.00 90.63           C  
ATOM   4131  HE1 MET B 117       8.017 -20.829   5.788  1.00 90.63           H  
ATOM   4132  HE2 MET B 117       8.335 -21.067   4.059  1.00 90.63           H  
ATOM   4133  HE3 MET B 117       8.854 -19.565   4.872  1.00 90.63           H  
ATOM   4134  N   ASP B 118       8.911 -18.076  10.126  1.00 92.68           N  
ATOM   4135  H   ASP B 118       9.488 -17.383   9.671  1.00 92.68           H  
ATOM   4136  CA  ASP B 118       7.651 -17.615  10.694  1.00 92.68           C  
ATOM   4137  HA  ASP B 118       7.718 -17.746  11.774  1.00 92.68           H  
ATOM   4138  C   ASP B 118       6.480 -18.453  10.116  1.00 92.68           C  
ATOM   4139  CB  ASP B 118       7.507 -16.109  10.416  1.00 92.68           C  
ATOM   4140  HB2 ASP B 118       7.548 -15.942   9.340  1.00 92.68           H  
ATOM   4141  HB3 ASP B 118       8.356 -15.597  10.869  1.00 92.68           H  
ATOM   4142  O   ASP B 118       6.365 -18.596   8.887  1.00 92.68           O  
ATOM   4143  CG  ASP B 118       6.225 -15.467  10.956  1.00 92.68           C  
ATOM   4144  OD1 ASP B 118       5.275 -16.199  11.297  1.00 92.68           O  
ATOM   4145  OD2 ASP B 118       6.150 -14.224  10.939  1.00 92.68           O  
ATOM   4146  N   PRO B 119       5.617 -19.051  10.964  1.00 95.90           N  
ATOM   4147  CA  PRO B 119       4.429 -19.786  10.523  1.00 95.90           C  
ATOM   4148  HA  PRO B 119       4.735 -20.689   9.996  1.00 95.90           H  
ATOM   4149  C   PRO B 119       3.523 -18.990   9.574  1.00 95.90           C  
ATOM   4150  CB  PRO B 119       3.692 -20.190  11.806  1.00 95.90           C  
ATOM   4151  HB2 PRO B 119       2.609 -20.124  11.700  1.00 95.90           H  
ATOM   4152  HB3 PRO B 119       3.974 -21.207  12.079  1.00 95.90           H  
ATOM   4153  O   PRO B 119       2.878 -19.595   8.717  1.00 95.90           O  
ATOM   4154  CG  PRO B 119       4.215 -19.220  12.863  1.00 95.90           C  
ATOM   4155  HG2 PRO B 119       3.662 -18.283  12.808  1.00 95.90           H  
ATOM   4156  HG3 PRO B 119       4.165 -19.640  13.868  1.00 95.90           H  
ATOM   4157  CD  PRO B 119       5.647 -18.977  12.419  1.00 95.90           C  
ATOM   4158  HD2 PRO B 119       5.968 -18.004  12.791  1.00 95.90           H  
ATOM   4159  HD3 PRO B 119       6.300 -19.757  12.812  1.00 95.90           H  
ATOM   4160  N   GLN B 120       3.520 -17.655   9.632  1.00 97.38           N  
ATOM   4161  H   GLN B 120       4.081 -17.198  10.337  1.00 97.38           H  
ATOM   4162  CA  GLN B 120       2.805 -16.813   8.672  1.00 97.38           C  
ATOM   4163  HA  GLN B 120       1.744 -17.059   8.721  1.00 97.38           H  
ATOM   4164  C   GLN B 120       3.270 -17.061   7.226  1.00 97.38           C  
ATOM   4165  CB  GLN B 120       2.983 -15.335   9.050  1.00 97.38           C  
ATOM   4166  HB2 GLN B 120       4.046 -15.091   9.069  1.00 97.38           H  
ATOM   4167  HB3 GLN B 120       2.516 -14.714   8.286  1.00 97.38           H  
ATOM   4168  O   GLN B 120       2.439 -17.203   6.328  1.00 97.38           O  
ATOM   4169  CG  GLN B 120       2.353 -14.991  10.409  1.00 97.38           C  
ATOM   4170  HG2 GLN B 120       1.303 -15.283  10.411  1.00 97.38           H  
ATOM   4171  HG3 GLN B 120       2.860 -15.538  11.204  1.00 97.38           H  
ATOM   4172  CD  GLN B 120       2.444 -13.506  10.722  1.00 97.38           C  
ATOM   4173  NE2 GLN B 120       3.619 -13.003  11.019  1.00 97.38           N  
ATOM   4174 HE21 GLN B 120       3.708 -12.026  11.258  1.00 97.38           H  
ATOM   4175 HE22 GLN B 120       4.446 -13.581  11.071  1.00 97.38           H  
ATOM   4176  OE1 GLN B 120       1.449 -12.795  10.677  1.00 97.38           O  
ATOM   4177  N   GLN B 121       4.582 -17.200   6.987  1.00 97.49           N  
ATOM   4178  H   GLN B 121       5.215 -17.177   7.774  1.00 97.49           H  
ATOM   4179  CA  GLN B 121       5.122 -17.511   5.654  1.00 97.49           C  
ATOM   4180  HA  GLN B 121       4.710 -16.804   4.934  1.00 97.49           H  
ATOM   4181  C   GLN B 121       4.724 -18.924   5.199  1.00 97.49           C  
ATOM   4182  CB  GLN B 121       6.657 -17.394   5.632  1.00 97.49           C  
ATOM   4183  HB2 GLN B 121       7.088 -18.163   6.275  1.00 97.49           H  
ATOM   4184  HB3 GLN B 121       6.983 -17.589   4.611  1.00 97.49           H  
ATOM   4185  O   GLN B 121       4.398 -19.137   4.031  1.00 97.49           O  
ATOM   4186  CG  GLN B 121       7.211 -16.028   6.070  1.00 97.49           C  
ATOM   4187  HG2 GLN B 121       7.016 -15.887   7.133  1.00 97.49           H  
ATOM   4188  HG3 GLN B 121       6.695 -15.232   5.532  1.00 97.49           H  
ATOM   4189  CD  GLN B 121       8.716 -15.886   5.828  1.00 97.49           C  
ATOM   4190  NE2 GLN B 121       9.322 -14.817   6.289  1.00 97.49           N  
ATOM   4191 HE21 GLN B 121       8.826 -14.137   6.848  1.00 97.49           H  
ATOM   4192 HE22 GLN B 121      10.328 -14.777   6.214  1.00 97.49           H  
ATOM   4193  OE1 GLN B 121       9.370 -16.711   5.194  1.00 97.49           O  
ATOM   4194  N   ARG B 122       4.732 -19.891   6.126  1.00 97.90           N  
ATOM   4195  H   ARG B 122       4.970 -19.620   7.069  1.00 97.90           H  
ATOM   4196  CA  ARG B 122       4.358 -21.293   5.867  1.00 97.90           C  
ATOM   4197  HA  ARG B 122       4.930 -21.676   5.023  1.00 97.90           H  
ATOM   4198  C   ARG B 122       2.889 -21.416   5.455  1.00 97.90           C  
ATOM   4199  CB  ARG B 122       4.668 -22.148   7.110  1.00 97.90           C  
ATOM   4200  HB2 ARG B 122       4.193 -21.718   7.992  1.00 97.90           H  
ATOM   4201  HB3 ARG B 122       4.250 -23.143   6.963  1.00 97.90           H  
ATOM   4202  O   ARG B 122       2.582 -22.019   4.428  1.00 97.90           O  
ATOM   4203  CG  ARG B 122       6.182 -22.273   7.350  1.00 97.90           C  
ATOM   4204  HG2 ARG B 122       6.635 -22.668   6.440  1.00 97.90           H  
ATOM   4205  HG3 ARG B 122       6.613 -21.293   7.552  1.00 97.90           H  
ATOM   4206  CD  ARG B 122       6.528 -23.226   8.500  1.00 97.90           C  
ATOM   4207  HD2 ARG B 122       7.531 -23.614   8.324  1.00 97.90           H  
ATOM   4208  HD3 ARG B 122       5.832 -24.064   8.488  1.00 97.90           H  
ATOM   4209  NE  ARG B 122       6.527 -22.560   9.815  1.00 97.90           N  
ATOM   4210  HE  ARG B 122       6.894 -21.620   9.854  1.00 97.90           H  
ATOM   4211  NH1 ARG B 122       6.046 -24.403  11.099  1.00 97.90           N  
ATOM   4212 HH11 ARG B 122       5.851 -24.828  11.994  1.00 97.90           H  
ATOM   4213 HH12 ARG B 122       5.797 -24.916  10.265  1.00 97.90           H  
ATOM   4214  NH2 ARG B 122       6.569 -22.458  12.074  1.00 97.90           N  
ATOM   4215 HH21 ARG B 122       6.552 -22.907  12.979  1.00 97.90           H  
ATOM   4216 HH22 ARG B 122       7.019 -21.558  11.988  1.00 97.90           H  
ATOM   4217  CZ  ARG B 122       6.374 -23.146  10.988  1.00 97.90           C  
ATOM   4218  N   LEU B 123       1.993 -20.774   6.205  1.00 98.60           N  
ATOM   4219  H   LEU B 123       2.323 -20.304   7.036  1.00 98.60           H  
ATOM   4220  CA  LEU B 123       0.560 -20.749   5.911  1.00 98.60           C  
ATOM   4221  HA  LEU B 123       0.205 -21.772   5.790  1.00 98.60           H  
ATOM   4222  C   LEU B 123       0.242 -20.028   4.596  1.00 98.60           C  
ATOM   4223  CB  LEU B 123      -0.181 -20.078   7.078  1.00 98.60           C  
ATOM   4224  HB2 LEU B 123       0.301 -19.124   7.292  1.00 98.60           H  
ATOM   4225  HB3 LEU B 123      -1.202 -19.863   6.761  1.00 98.60           H  
ATOM   4226  O   LEU B 123      -0.631 -20.483   3.858  1.00 98.60           O  
ATOM   4227  CG  LEU B 123      -0.251 -20.907   8.373  1.00 98.60           C  
ATOM   4228  HG  LEU B 123       0.754 -21.131   8.731  1.00 98.60           H  
ATOM   4229  CD1 LEU B 123      -0.981 -20.081   9.428  1.00 98.60           C  
ATOM   4230 HD11 LEU B 123      -0.480 -19.118   9.535  1.00 98.60           H  
ATOM   4231 HD12 LEU B 123      -2.015 -19.910   9.129  1.00 98.60           H  
ATOM   4232 HD13 LEU B 123      -0.955 -20.600  10.386  1.00 98.60           H  
ATOM   4233  CD2 LEU B 123      -1.016 -22.220   8.191  1.00 98.60           C  
ATOM   4234 HD21 LEU B 123      -0.437 -22.892   7.557  1.00 98.60           H  
ATOM   4235 HD22 LEU B 123      -1.991 -22.022   7.745  1.00 98.60           H  
ATOM   4236 HD23 LEU B 123      -1.142 -22.703   9.160  1.00 98.60           H  
ATOM   4237  N   LEU B 124       0.951 -18.940   4.272  1.00 98.61           N  
ATOM   4238  H   LEU B 124       1.619 -18.578   4.938  1.00 98.61           H  
ATOM   4239  CA  LEU B 124       0.781 -18.238   2.996  1.00 98.61           C  
ATOM   4240  HA  LEU B 124      -0.269 -17.969   2.884  1.00 98.61           H  
ATOM   4241  C   LEU B 124       1.124 -19.123   1.791  1.00 98.61           C  
ATOM   4242  CB  LEU B 124       1.639 -16.961   2.975  1.00 98.61           C  
ATOM   4243  HB2 LEU B 124       1.788 -16.652   1.941  1.00 98.61           H  
ATOM   4244  HB3 LEU B 124       2.622 -17.193   3.386  1.00 98.61           H  
ATOM   4245  O   LEU B 124       0.406 -19.066   0.793  1.00 98.61           O  
ATOM   4246  CG  LEU B 124       1.037 -15.770   3.740  1.00 98.61           C  
ATOM   4247  HG  LEU B 124       0.753 -16.078   4.747  1.00 98.61           H  
ATOM   4248  CD1 LEU B 124       2.085 -14.662   3.824  1.00 98.61           C  
ATOM   4249 HD11 LEU B 124       2.421 -14.387   2.825  1.00 98.61           H  
ATOM   4250 HD12 LEU B 124       1.671 -13.784   4.321  1.00 98.61           H  
ATOM   4251 HD13 LEU B 124       2.934 -15.024   4.403  1.00 98.61           H  
ATOM   4252  CD2 LEU B 124      -0.196 -15.194   3.044  1.00 98.61           C  
ATOM   4253 HD21 LEU B 124       0.048 -14.916   2.018  1.00 98.61           H  
ATOM   4254 HD22 LEU B 124      -0.544 -14.313   3.583  1.00 98.61           H  
ATOM   4255 HD23 LEU B 124      -0.999 -15.931   3.044  1.00 98.61           H  
ATOM   4256  N   LEU B 125       2.171 -19.952   1.871  1.00 98.34           N  
ATOM   4257  H   LEU B 125       2.727 -19.944   2.714  1.00 98.34           H  
ATOM   4258  CA  LEU B 125       2.539 -20.876   0.790  1.00 98.34           C  
ATOM   4259  HA  LEU B 125       2.654 -20.309  -0.134  1.00 98.34           H  
ATOM   4260  C   LEU B 125       1.437 -21.906   0.518  1.00 98.34           C  
ATOM   4261  CB  LEU B 125       3.861 -21.590   1.128  1.00 98.34           C  
ATOM   4262  HB2 LEU B 125       3.806 -21.968   2.149  1.00 98.34           H  
ATOM   4263  HB3 LEU B 125       3.967 -22.453   0.470  1.00 98.34           H  
ATOM   4264  O   LEU B 125       0.989 -22.042  -0.622  1.00 98.34           O  
ATOM   4265  CG  LEU B 125       5.122 -20.726   0.982  1.00 98.34           C  
ATOM   4266  HG  LEU B 125       5.025 -19.813   1.568  1.00 98.34           H  
ATOM   4267  CD1 LEU B 125       6.327 -21.517   1.493  1.00 98.34           C  
ATOM   4268 HD11 LEU B 125       6.410 -22.459   0.950  1.00 98.34           H  
ATOM   4269 HD12 LEU B 125       7.239 -20.938   1.346  1.00 98.34           H  
ATOM   4270 HD13 LEU B 125       6.199 -21.718   2.556  1.00 98.34           H  
ATOM   4271  CD2 LEU B 125       5.385 -20.347  -0.478  1.00 98.34           C  
ATOM   4272 HD21 LEU B 125       4.585 -19.707  -0.850  1.00 98.34           H  
ATOM   4273 HD22 LEU B 125       6.322 -19.796  -0.556  1.00 98.34           H  
ATOM   4274 HD23 LEU B 125       5.449 -21.246  -1.091  1.00 98.34           H  
ATOM   4275  N   GLU B 126       0.970 -22.595   1.561  1.00 98.67           N  
ATOM   4276  H   GLU B 126       1.378 -22.435   2.471  1.00 98.67           H  
ATOM   4277  CA  GLU B 126      -0.081 -23.609   1.426  1.00 98.67           C  
ATOM   4278  HA  GLU B 126       0.197 -24.313   0.641  1.00 98.67           H  
ATOM   4279  C   GLU B 126      -1.409 -22.994   0.979  1.00 98.67           C  
ATOM   4280  CB  GLU B 126      -0.243 -24.397   2.733  1.00 98.67           C  
ATOM   4281  HB2 GLU B 126      -0.327 -23.707   3.572  1.00 98.67           H  
ATOM   4282  HB3 GLU B 126      -1.156 -24.988   2.667  1.00 98.67           H  
ATOM   4283  O   GLU B 126      -2.000 -23.458   0.004  1.00 98.67           O  
ATOM   4284  CG  GLU B 126       0.945 -25.349   2.946  1.00 98.67           C  
ATOM   4285  HG2 GLU B 126       1.860 -24.761   3.012  1.00 98.67           H  
ATOM   4286  HG3 GLU B 126       1.008 -25.999   2.072  1.00 98.67           H  
ATOM   4287  CD  GLU B 126       0.824 -26.232   4.193  1.00 98.67           C  
ATOM   4288  OE1 GLU B 126       1.752 -27.028   4.452  1.00 98.67           O  
ATOM   4289  OE2 GLU B 126      -0.205 -26.120   4.892  1.00 98.67           O  
ATOM   4290  N   ALA B 127      -1.844 -21.896   1.605  1.00 98.77           N  
ATOM   4291  H   ALA B 127      -1.313 -21.527   2.381  1.00 98.77           H  
ATOM   4292  CA  ALA B 127      -3.079 -21.219   1.217  1.00 98.77           C  
ATOM   4293  HA  ALA B 127      -3.896 -21.937   1.282  1.00 98.77           H  
ATOM   4294  C   ALA B 127      -3.027 -20.714  -0.237  1.00 98.77           C  
ATOM   4295  CB  ALA B 127      -3.356 -20.078   2.202  1.00 98.77           C  
ATOM   4296  HB1 ALA B 127      -2.549 -19.346   2.162  1.00 98.77           H  
ATOM   4297  HB2 ALA B 127      -4.295 -19.589   1.944  1.00 98.77           H  
ATOM   4298  HB3 ALA B 127      -3.428 -20.476   3.214  1.00 98.77           H  
ATOM   4299  O   ALA B 127      -4.015 -20.836  -0.959  1.00 98.77           O  
ATOM   4300  N   SER B 128      -1.881 -20.201  -0.698  1.00 98.77           N  
ATOM   4301  H   SER B 128      -1.095 -20.123  -0.069  1.00 98.77           H  
ATOM   4302  CA  SER B 128      -1.714 -19.767  -2.092  1.00 98.77           C  
ATOM   4303  HA  SER B 128      -2.511 -19.067  -2.342  1.00 98.77           H  
ATOM   4304  C   SER B 128      -1.808 -20.936  -3.074  1.00 98.77           C  
ATOM   4305  CB  SER B 128      -0.379 -19.047  -2.290  1.00 98.77           C  
ATOM   4306  HB2 SER B 128       0.446 -19.709  -2.027  1.00 98.77           H  
ATOM   4307  HB3 SER B 128      -0.278 -18.764  -3.338  1.00 98.77           H  
ATOM   4308  O   SER B 128      -2.488 -20.819  -4.095  1.00 98.77           O  
ATOM   4309  OG  SER B 128      -0.330 -17.887  -1.487  1.00 98.77           O  
ATOM   4310  HG  SER B 128      -0.084 -18.174  -0.604  1.00 98.77           H  
ATOM   4311  N   TRP B 129      -1.185 -22.080  -2.754  1.00 98.59           N  
ATOM   4312  H   TRP B 129      -0.670 -22.127  -1.887  1.00 98.59           H  
ATOM   4313  CA  TRP B 129      -1.279 -23.292  -3.575  1.00 98.59           C  
ATOM   4314  HA  TRP B 129      -0.926 -23.071  -4.583  1.00 98.59           H  
ATOM   4315  C   TRP B 129      -2.729 -23.756  -3.705  1.00 98.59           C  
ATOM   4316  CB  TRP B 129      -0.421 -24.424  -2.984  1.00 98.59           C  
ATOM   4317  HB2 TRP B 129       0.597 -24.072  -2.816  1.00 98.59           H  
ATOM   4318  HB3 TRP B 129      -0.818 -24.717  -2.012  1.00 98.59           H  
ATOM   4319  O   TRP B 129      -3.244 -23.932  -4.810  1.00 98.59           O  
ATOM   4320  CG  TRP B 129      -0.354 -25.637  -3.859  1.00 98.59           C  
ATOM   4321  CD1 TRP B 129      -1.283 -26.618  -3.919  1.00 98.59           C  
ATOM   4322  HD1 TRP B 129      -2.186 -26.657  -3.328  1.00 98.59           H  
ATOM   4323  CD2 TRP B 129       0.649 -25.980  -4.862  1.00 98.59           C  
ATOM   4324  CE2 TRP B 129       0.232 -27.172  -5.525  1.00 98.59           C  
ATOM   4325  CE3 TRP B 129       1.867 -25.404  -5.286  1.00 98.59           C  
ATOM   4326  HE3 TRP B 129       2.231 -24.516  -4.790  1.00 98.59           H  
ATOM   4327  NE1 TRP B 129      -0.947 -27.520  -4.907  1.00 98.59           N  
ATOM   4328  HE1 TRP B 129      -1.570 -28.257  -5.206  1.00 98.59           H  
ATOM   4329  CH2 TRP B 129       2.178 -27.153  -6.962  1.00 98.59           C  
ATOM   4330  HH2 TRP B 129       2.765 -27.594  -7.754  1.00 98.59           H  
ATOM   4331  CZ2 TRP B 129       0.967 -27.747  -6.570  1.00 98.59           C  
ATOM   4332  HZ2 TRP B 129       0.602 -28.642  -7.052  1.00 98.59           H  
ATOM   4333  CZ3 TRP B 129       2.626 -25.983  -6.321  1.00 98.59           C  
ATOM   4334  HZ3 TRP B 129       3.555 -25.523  -6.624  1.00 98.59           H  
ATOM   4335  N   GLU B 130      -3.412 -23.901  -2.571  1.00 98.66           N  
ATOM   4336  H   GLU B 130      -2.939 -23.737  -1.694  1.00 98.66           H  
ATOM   4337  CA  GLU B 130      -4.790 -24.373  -2.551  1.00 98.66           C  
ATOM   4338  HA  GLU B 130      -4.852 -25.327  -3.074  1.00 98.66           H  
ATOM   4339  C   GLU B 130      -5.757 -23.390  -3.237  1.00 98.66           C  
ATOM   4340  CB  GLU B 130      -5.258 -24.566  -1.110  1.00 98.66           C  
ATOM   4341  HB2 GLU B 130      -5.233 -23.597  -0.611  1.00 98.66           H  
ATOM   4342  HB3 GLU B 130      -6.292 -24.901  -1.198  1.00 98.66           H  
ATOM   4343  O   GLU B 130      -6.739 -23.819  -3.847  1.00 98.66           O  
ATOM   4344  CG  GLU B 130      -4.557 -25.608  -0.222  1.00 98.66           C  
ATOM   4345  HG2 GLU B 130      -3.480 -25.436  -0.213  1.00 98.66           H  
ATOM   4346  HG3 GLU B 130      -4.735 -26.598  -0.641  1.00 98.66           H  
ATOM   4347  CD  GLU B 130      -5.115 -25.553   1.219  1.00 98.66           C  
ATOM   4348  OE1 GLU B 130      -4.482 -26.114   2.147  1.00 98.66           O  
ATOM   4349  OE2 GLU B 130      -6.231 -24.982   1.383  1.00 98.66           O  
ATOM   4350  N   ALA B 131      -5.516 -22.075  -3.149  1.00 98.80           N  
ATOM   4351  H   ALA B 131      -4.724 -21.762  -2.606  1.00 98.80           H  
ATOM   4352  CA  ALA B 131      -6.358 -21.067  -3.793  1.00 98.80           C  
ATOM   4353  HA  ALA B 131      -7.392 -21.238  -3.493  1.00 98.80           H  
ATOM   4354  C   ALA B 131      -6.300 -21.183  -5.325  1.00 98.80           C  
ATOM   4355  CB  ALA B 131      -5.944 -19.670  -3.313  1.00 98.80           C  
ATOM   4356  HB1 ALA B 131      -4.936 -19.436  -3.657  1.00 98.80           H  
ATOM   4357  HB2 ALA B 131      -5.966 -19.620  -2.224  1.00 98.80           H  
ATOM   4358  HB3 ALA B 131      -6.641 -18.925  -3.697  1.00 98.80           H  
ATOM   4359  O   ALA B 131      -7.344 -21.126  -5.978  1.00 98.80           O  
ATOM   4360  N   LEU B 132      -5.106 -21.409  -5.885  1.00 98.60           N  
ATOM   4361  H   LEU B 132      -4.299 -21.452  -5.280  1.00 98.60           H  
ATOM   4362  CA  LEU B 132      -4.905 -21.661  -7.316  1.00 98.60           C  
ATOM   4363  HA  LEU B 132      -5.392 -20.875  -7.894  1.00 98.60           H  
ATOM   4364  C   LEU B 132      -5.546 -22.987  -7.749  1.00 98.60           C  
ATOM   4365  CB  LEU B 132      -3.398 -21.654  -7.618  1.00 98.60           C  
ATOM   4366  HB2 LEU B 132      -2.910 -22.316  -6.903  1.00 98.60           H  
ATOM   4367  HB3 LEU B 132      -3.228 -22.051  -8.618  1.00 98.60           H  
ATOM   4368  O   LEU B 132      -6.286 -23.021  -8.732  1.00 98.60           O  
ATOM   4369  CG  LEU B 132      -2.754 -20.262  -7.519  1.00 98.60           C  
ATOM   4370  HG  LEU B 132      -3.087 -19.767  -6.607  1.00 98.60           H  
ATOM   4371  CD1 LEU B 132      -1.237 -20.398  -7.456  1.00 98.60           C  
ATOM   4372 HD11 LEU B 132      -0.852 -20.820  -8.385  1.00 98.60           H  
ATOM   4373 HD12 LEU B 132      -0.961 -21.031  -6.613  1.00 98.60           H  
ATOM   4374 HD13 LEU B 132      -0.815 -19.407  -7.289  1.00 98.60           H  
ATOM   4375  CD2 LEU B 132      -3.109 -19.379  -8.718  1.00 98.60           C  
ATOM   4376 HD21 LEU B 132      -4.185 -19.204  -8.754  1.00 98.60           H  
ATOM   4377 HD22 LEU B 132      -2.792 -19.855  -9.646  1.00 98.60           H  
ATOM   4378 HD23 LEU B 132      -2.610 -18.415  -8.625  1.00 98.60           H  
ATOM   4379  N   GLU B 133      -5.370 -24.062  -6.975  1.00 97.77           N  
ATOM   4380  H   GLU B 133      -4.728 -24.004  -6.198  1.00 97.77           H  
ATOM   4381  CA  GLU B 133      -6.020 -25.343  -7.278  1.00 97.77           C  
ATOM   4382  HA  GLU B 133      -5.718 -25.659  -8.277  1.00 97.77           H  
ATOM   4383  C   GLU B 133      -7.553 -25.245  -7.267  1.00 97.77           C  
ATOM   4384  CB  GLU B 133      -5.609 -26.420  -6.268  1.00 97.77           C  
ATOM   4385  HB2 GLU B 133      -5.704 -26.027  -5.255  1.00 97.77           H  
ATOM   4386  HB3 GLU B 133      -6.299 -27.256  -6.372  1.00 97.77           H  
ATOM   4387  O   GLU B 133      -8.220 -25.873  -8.100  1.00 97.77           O  
ATOM   4388  CG  GLU B 133      -4.192 -26.958  -6.490  1.00 97.77           C  
ATOM   4389  HG2 GLU B 133      -4.081 -27.210  -7.545  1.00 97.77           H  
ATOM   4390  HG3 GLU B 133      -3.461 -26.186  -6.245  1.00 97.77           H  
ATOM   4391  CD  GLU B 133      -3.928 -28.216  -5.649  1.00 97.77           C  
ATOM   4392  OE1 GLU B 133      -3.068 -29.024  -6.072  1.00 97.77           O  
ATOM   4393  OE2 GLU B 133      -4.608 -28.414  -4.617  1.00 97.77           O  
ATOM   4394  N   ARG B 134      -8.124 -24.460  -6.341  1.00 97.93           N  
ATOM   4395  H   ARG B 134      -7.513 -24.024  -5.665  1.00 97.93           H  
ATOM   4396  CA  ARG B 134      -9.570 -24.189  -6.263  1.00 97.93           C  
ATOM   4397  HA  ARG B 134     -10.112 -25.121  -6.421  1.00 97.93           H  
ATOM   4398  C   ARG B 134     -10.064 -23.257  -7.374  1.00 97.93           C  
ATOM   4399  CB  ARG B 134      -9.938 -23.645  -4.872  1.00 97.93           C  
ATOM   4400  HB2 ARG B 134      -9.253 -22.838  -4.612  1.00 97.93           H  
ATOM   4401  HB3 ARG B 134     -10.945 -23.231  -4.910  1.00 97.93           H  
ATOM   4402  O   ARG B 134     -11.246 -23.324  -7.697  1.00 97.93           O  
ATOM   4403  CG  ARG B 134      -9.910 -24.730  -3.776  1.00 97.93           C  
ATOM   4404  HG2 ARG B 134      -8.930 -25.207  -3.751  1.00 97.93           H  
ATOM   4405  HG3 ARG B 134     -10.666 -25.486  -3.988  1.00 97.93           H  
ATOM   4406  CD  ARG B 134     -10.192 -24.085  -2.414  1.00 97.93           C  
ATOM   4407  HD2 ARG B 134     -11.196 -23.660  -2.407  1.00 97.93           H  
ATOM   4408  HD3 ARG B 134      -9.469 -23.275  -2.324  1.00 97.93           H  
ATOM   4409  NE  ARG B 134     -10.024 -25.007  -1.265  1.00 97.93           N  
ATOM   4410  HE  ARG B 134     -10.634 -25.811  -1.223  1.00 97.93           H  
ATOM   4411  NH1 ARG B 134      -8.300 -23.885  -0.214  1.00 97.93           N  
ATOM   4412 HH11 ARG B 134      -8.274 -23.190  -0.946  1.00 97.93           H  
ATOM   4413 HH12 ARG B 134      -7.519 -24.004   0.416  1.00 97.93           H  
ATOM   4414  NH2 ARG B 134      -8.955 -25.765   0.639  1.00 97.93           N  
ATOM   4415 HH21 ARG B 134      -8.168 -25.630   1.257  1.00 97.93           H  
ATOM   4416 HH22 ARG B 134      -9.497 -26.616   0.699  1.00 97.93           H  
ATOM   4417  CZ  ARG B 134      -9.115 -24.886  -0.303  1.00 97.93           C  
ATOM   4418  N   ALA B 135      -9.182 -22.471  -7.997  1.00 97.47           N  
ATOM   4419  H   ALA B 135      -8.236 -22.432  -7.645  1.00 97.47           H  
ATOM   4420  CA  ALA B 135      -9.477 -21.732  -9.228  1.00 97.47           C  
ATOM   4421  HA  ALA B 135     -10.478 -21.309  -9.144  1.00 97.47           H  
ATOM   4422  C   ALA B 135      -9.491 -22.618 -10.489  1.00 97.47           C  
ATOM   4423  CB  ALA B 135      -8.475 -20.579  -9.388  1.00 97.47           C  
ATOM   4424  HB1 ALA B 135      -8.769 -19.963 -10.238  1.00 97.47           H  
ATOM   4425  HB2 ALA B 135      -7.476 -20.972  -9.577  1.00 97.47           H  
ATOM   4426  HB3 ALA B 135      -8.445 -19.955  -8.495  1.00 97.47           H  
ATOM   4427  O   ALA B 135      -9.842 -22.146 -11.567  1.00 97.47           O  
ATOM   4428  N   GLY B 136      -9.107 -23.896 -10.377  1.00 96.94           N  
ATOM   4429  H   GLY B 136      -8.811 -24.231  -9.471  1.00 96.94           H  
ATOM   4430  CA  GLY B 136      -8.920 -24.769 -11.537  1.00 96.94           C  
ATOM   4431  HA2 GLY B 136      -8.937 -25.805 -11.199  1.00 96.94           H  
ATOM   4432  HA3 GLY B 136      -9.734 -24.619 -12.246  1.00 96.94           H  
ATOM   4433  C   GLY B 136      -7.597 -24.523 -12.269  1.00 96.94           C  
ATOM   4434  O   GLY B 136      -7.468 -24.891 -13.433  1.00 96.94           O  
ATOM   4435  N   ILE B 137      -6.611 -23.927 -11.595  1.00 96.81           N  
ATOM   4436  H   ILE B 137      -6.761 -23.670 -10.630  1.00 96.81           H  
ATOM   4437  CA  ILE B 137      -5.306 -23.592 -12.165  1.00 96.81           C  
ATOM   4438  HA  ILE B 137      -5.344 -23.700 -13.249  1.00 96.81           H  
ATOM   4439  C   ILE B 137      -4.266 -24.576 -11.623  1.00 96.81           C  
ATOM   4440  CB  ILE B 137      -4.966 -22.114 -11.857  1.00 96.81           C  
ATOM   4441  HB  ILE B 137      -4.963 -21.979 -10.776  1.00 96.81           H  
ATOM   4442  O   ILE B 137      -4.175 -24.782 -10.414  1.00 96.81           O  
ATOM   4443  CG1 ILE B 137      -6.038 -21.175 -12.467  1.00 96.81           C  
ATOM   4444 HG12 ILE B 137      -5.976 -21.206 -13.555  1.00 96.81           H  
ATOM   4445 HG13 ILE B 137      -7.037 -21.508 -12.184  1.00 96.81           H  
ATOM   4446  CG2 ILE B 137      -3.563 -21.750 -12.382  1.00 96.81           C  
ATOM   4447 HG21 ILE B 137      -3.519 -21.874 -13.464  1.00 96.81           H  
ATOM   4448 HG22 ILE B 137      -3.318 -20.718 -12.131  1.00 96.81           H  
ATOM   4449 HG23 ILE B 137      -2.804 -22.379 -11.915  1.00 96.81           H  
ATOM   4450  CD1 ILE B 137      -5.923 -19.722 -11.998  1.00 96.81           C  
ATOM   4451 HD11 ILE B 137      -5.917 -19.678 -10.909  1.00 96.81           H  
ATOM   4452 HD12 ILE B 137      -5.001 -19.283 -12.380  1.00 96.81           H  
ATOM   4453 HD13 ILE B 137      -6.770 -19.149 -12.374  1.00 96.81           H  
ATOM   4454  N   ASP B 138      -3.464 -25.168 -12.512  1.00 96.65           N  
ATOM   4455  H   ASP B 138      -3.590 -24.946 -13.489  1.00 96.65           H  
ATOM   4456  CA  ASP B 138      -2.231 -25.864 -12.127  1.00 96.65           C  
ATOM   4457  HA  ASP B 138      -2.447 -26.550 -11.308  1.00 96.65           H  
ATOM   4458  C   ASP B 138      -1.193 -24.814 -11.688  1.00 96.65           C  
ATOM   4459  CB  ASP B 138      -1.718 -26.715 -13.301  1.00 96.65           C  
ATOM   4460  HB2 ASP B 138      -1.627 -26.085 -14.185  1.00 96.65           H  
ATOM   4461  HB3 ASP B 138      -2.460 -27.484 -13.517  1.00 96.65           H  
ATOM   4462  O   ASP B 138      -0.704 -24.063 -12.541  1.00 96.65           O  
ATOM   4463  CG  ASP B 138      -0.363 -27.398 -13.051  1.00 96.65           C  
ATOM   4464  OD1 ASP B 138       0.307 -27.127 -12.023  1.00 96.65           O  
ATOM   4465  OD2 ASP B 138       0.037 -28.200 -13.920  1.00 96.65           O  
ATOM   4466  N   PRO B 139      -0.813 -24.752 -10.396  1.00 96.41           N  
ATOM   4467  CA  PRO B 139       0.095 -23.715  -9.911  1.00 96.41           C  
ATOM   4468  HA  PRO B 139      -0.363 -22.741 -10.085  1.00 96.41           H  
ATOM   4469  C   PRO B 139       1.468 -23.746 -10.591  1.00 96.41           C  
ATOM   4470  CB  PRO B 139       0.215 -23.956  -8.404  1.00 96.41           C  
ATOM   4471  HB2 PRO B 139       1.089 -24.571  -8.188  1.00 96.41           H  
ATOM   4472  HB3 PRO B 139       0.265 -23.011  -7.863  1.00 96.41           H  
ATOM   4473  O   PRO B 139       2.130 -22.717 -10.691  1.00 96.41           O  
ATOM   4474  CG  PRO B 139      -1.050 -24.732  -8.048  1.00 96.41           C  
ATOM   4475  HG2 PRO B 139      -0.929 -25.337  -7.148  1.00 96.41           H  
ATOM   4476  HG3 PRO B 139      -1.892 -24.049  -7.937  1.00 96.41           H  
ATOM   4477  CD  PRO B 139      -1.260 -25.587  -9.287  1.00 96.41           C  
ATOM   4478  HD2 PRO B 139      -0.634 -26.478  -9.231  1.00 96.41           H  
ATOM   4479  HD3 PRO B 139      -2.310 -25.872  -9.354  1.00 96.41           H  
ATOM   4480  N   THR B 140       1.894 -24.907 -11.100  1.00 93.63           N  
ATOM   4481  H   THR B 140       1.263 -25.696 -11.096  1.00 93.63           H  
ATOM   4482  CA  THR B 140       3.186 -25.054 -11.785  1.00 93.63           C  
ATOM   4483  HA  THR B 140       3.933 -24.495 -11.221  1.00 93.63           H  
ATOM   4484  C   THR B 140       3.184 -24.465 -13.193  1.00 93.63           C  
ATOM   4485  CB  THR B 140       3.650 -26.516 -11.839  1.00 93.63           C  
ATOM   4486  HB  THR B 140       4.667 -26.525 -12.232  1.00 93.63           H  
ATOM   4487  O   THR B 140       4.243 -24.080 -13.689  1.00 93.63           O  
ATOM   4488  CG2 THR B 140       3.680 -27.172 -10.462  1.00 93.63           C  
ATOM   4489 HG21 THR B 140       2.669 -27.228 -10.058  1.00 93.63           H  
ATOM   4490 HG22 THR B 140       4.090 -28.178 -10.551  1.00 93.63           H  
ATOM   4491 HG23 THR B 140       4.306 -26.586  -9.789  1.00 93.63           H  
ATOM   4492  OG1 THR B 140       2.862 -27.320 -12.683  1.00 93.63           O  
ATOM   4493  HG1 THR B 140       1.941 -27.287 -12.418  1.00 93.63           H  
ATOM   4494  N   LYS B 141       2.008 -24.340 -13.824  1.00 93.98           N  
ATOM   4495  H   LYS B 141       1.175 -24.636 -13.336  1.00 93.98           H  
ATOM   4496  CA  LYS B 141       1.857 -23.719 -15.148  1.00 93.98           C  
ATOM   4497  HA  LYS B 141       2.745 -23.935 -15.743  1.00 93.98           H  
ATOM   4498  C   LYS B 141       1.783 -22.198 -15.111  1.00 93.98           C  
ATOM   4499  CB  LYS B 141       0.635 -24.284 -15.877  1.00 93.98           C  
ATOM   4500  HB2 LYS B 141       0.428 -23.656 -16.743  1.00 93.98           H  
ATOM   4501  HB3 LYS B 141      -0.238 -24.265 -15.225  1.00 93.98           H  
ATOM   4502  O   LYS B 141       2.009 -21.584 -16.143  1.00 93.98           O  
ATOM   4503  CG  LYS B 141       0.905 -25.708 -16.367  1.00 93.98           C  
ATOM   4504  HG2 LYS B 141       0.944 -26.388 -15.516  1.00 93.98           H  
ATOM   4505  HG3 LYS B 141       1.862 -25.738 -16.887  1.00 93.98           H  
ATOM   4506  CD  LYS B 141      -0.193 -26.137 -17.340  1.00 93.98           C  
ATOM   4507  HD2 LYS B 141      -1.156 -26.093 -16.831  1.00 93.98           H  
ATOM   4508  HD3 LYS B 141      -0.202 -25.462 -18.196  1.00 93.98           H  
ATOM   4509  CE  LYS B 141       0.081 -27.566 -17.801  1.00 93.98           C  
ATOM   4510  HE2 LYS B 141       1.072 -27.607 -18.254  1.00 93.98           H  
ATOM   4511  HE3 LYS B 141       0.090 -28.205 -16.918  1.00 93.98           H  
ATOM   4512  NZ  LYS B 141      -0.954 -28.020 -18.756  1.00 93.98           N  
ATOM   4513  HZ1 LYS B 141      -1.856 -27.981 -18.304  1.00 93.98           H  
ATOM   4514  HZ2 LYS B 141      -0.789 -28.981 -19.021  1.00 93.98           H  
ATOM   4515  HZ3 LYS B 141      -0.972 -27.431 -19.577  1.00 93.98           H  
ATOM   4516  N   ALA B 142       1.522 -21.606 -13.947  1.00 93.40           N  
ATOM   4517  H   ALA B 142       1.314 -22.187 -13.148  1.00 93.40           H  
ATOM   4518  CA  ALA B 142       1.563 -20.156 -13.752  1.00 93.40           C  
ATOM   4519  HA  ALA B 142       1.179 -19.667 -14.648  1.00 93.40           H  
ATOM   4520  C   ALA B 142       2.998 -19.615 -13.548  1.00 93.40           C  
ATOM   4521  CB  ALA B 142       0.617 -19.824 -12.593  1.00 93.40           C  
ATOM   4522  HB1 ALA B 142       0.630 -18.750 -12.407  1.00 93.40           H  
ATOM   4523  HB2 ALA B 142       0.922 -20.359 -11.694  1.00 93.40           H  
ATOM   4524  HB3 ALA B 142      -0.399 -20.119 -12.854  1.00 93.40           H  
ATOM   4525  O   ALA B 142       3.207 -18.417 -13.356  1.00 93.40           O  
ATOM   4526  N   ARG B 143       4.013 -20.490 -13.571  1.00 93.53           N  
ATOM   4527  H   ARG B 143       3.795 -21.460 -13.747  1.00 93.53           H  
ATOM   4528  CA  ARG B 143       5.424 -20.104 -13.473  1.00 93.53           C  
ATOM   4529  HA  ARG B 143       5.555 -19.519 -12.562  1.00 93.53           H  
ATOM   4530  C   ARG B 143       5.834 -19.243 -14.670  1.00 93.53           C  
ATOM   4531  CB  ARG B 143       6.274 -21.375 -13.381  1.00 93.53           C  
ATOM   4532  HB2 ARG B 143       5.908 -21.979 -12.551  1.00 93.53           H  
ATOM   4533  HB3 ARG B 143       6.163 -21.950 -14.301  1.00 93.53           H  
ATOM   4534  O   ARG B 143       5.679 -19.658 -15.813  1.00 93.53           O  
ATOM   4535  CG  ARG B 143       7.756 -21.060 -13.149  1.00 93.53           C  
ATOM   4536  HG2 ARG B 143       7.853 -20.519 -12.208  1.00 93.53           H  
ATOM   4537  HG3 ARG B 143       8.151 -20.451 -13.961  1.00 93.53           H  
ATOM   4538  CD  ARG B 143       8.548 -22.363 -13.066  1.00 93.53           C  
ATOM   4539  HD2 ARG B 143       8.041 -23.025 -12.365  1.00 93.53           H  
ATOM   4540  HD3 ARG B 143       8.529 -22.842 -14.046  1.00 93.53           H  
ATOM   4541  NE  ARG B 143       9.952 -22.132 -12.663  1.00 93.53           N  
ATOM   4542  HE  ARG B 143      10.478 -21.483 -13.231  1.00 93.53           H  
ATOM   4543  NH1 ARG B 143       9.991 -23.511 -10.824  1.00 93.53           N  
ATOM   4544 HH11 ARG B 143       8.984 -23.566 -10.872  1.00 93.53           H  
ATOM   4545 HH12 ARG B 143      10.467 -23.830  -9.992  1.00 93.53           H  
ATOM   4546  NH2 ARG B 143      11.869 -22.527 -11.492  1.00 93.53           N  
ATOM   4547 HH21 ARG B 143      12.362 -21.848 -12.055  1.00 93.53           H  
ATOM   4548 HH22 ARG B 143      12.336 -22.923 -10.689  1.00 93.53           H  
ATOM   4549  CZ  ARG B 143      10.593 -22.720 -11.667  1.00 93.53           C  
ATOM   4550  N   GLY B 144       6.448 -18.095 -14.400  1.00 94.58           N  
ATOM   4551  H   GLY B 144       6.541 -17.820 -13.433  1.00 94.58           H  
ATOM   4552  CA  GLY B 144       6.872 -17.123 -15.410  1.00 94.58           C  
ATOM   4553  HA2 GLY B 144       7.173 -17.645 -16.318  1.00 94.58           H  
ATOM   4554  HA3 GLY B 144       7.730 -16.569 -15.031  1.00 94.58           H  
ATOM   4555  C   GLY B 144       5.790 -16.111 -15.793  1.00 94.58           C  
ATOM   4556  O   GLY B 144       6.091 -15.166 -16.517  1.00 94.58           O  
ATOM   4557  N   ASP B 145       4.558 -16.262 -15.297  1.00 95.40           N  
ATOM   4558  H   ASP B 145       4.341 -17.057 -14.713  1.00 95.40           H  
ATOM   4559  CA  ASP B 145       3.498 -15.288 -15.539  1.00 95.40           C  
ATOM   4560  HA  ASP B 145       3.596 -14.925 -16.563  1.00 95.40           H  
ATOM   4561  C   ASP B 145       3.630 -14.069 -14.615  1.00 95.40           C  
ATOM   4562  CB  ASP B 145       2.103 -15.930 -15.411  1.00 95.40           C  
ATOM   4563  HB2 ASP B 145       1.364 -15.131 -15.347  1.00 95.40           H  
ATOM   4564  HB3 ASP B 145       2.045 -16.496 -14.481  1.00 95.40           H  
ATOM   4565  O   ASP B 145       4.126 -14.143 -13.484  1.00 95.40           O  
ATOM   4566  CG  ASP B 145       1.696 -16.822 -16.589  1.00 95.40           C  
ATOM   4567  OD1 ASP B 145       2.280 -16.665 -17.685  1.00 95.40           O  
ATOM   4568  OD2 ASP B 145       0.708 -17.571 -16.415  1.00 95.40           O  
ATOM   4569  N   ALA B 146       3.112 -12.929 -15.081  1.00 97.79           N  
ATOM   4570  H   ALA B 146       2.750 -12.936 -16.024  1.00 97.79           H  
ATOM   4571  CA  ALA B 146       2.994 -11.698 -14.300  1.00 97.79           C  
ATOM   4572  HA  ALA B 146       3.915 -11.566 -13.732  1.00 97.79           H  
ATOM   4573  C   ALA B 146       1.840 -11.799 -13.283  1.00 97.79           C  
ATOM   4574  CB  ALA B 146       2.870 -10.506 -15.258  1.00 97.79           C  
ATOM   4575  HB1 ALA B 146       2.813  -9.580 -14.685  1.00 97.79           H  
ATOM   4576  HB2 ALA B 146       1.974 -10.603 -15.871  1.00 97.79           H  
ATOM   4577  HB3 ALA B 146       3.747 -10.462 -15.904  1.00 97.79           H  
ATOM   4578  O   ALA B 146       0.833 -11.094 -13.392  1.00 97.79           O  
ATOM   4579  N   VAL B 147       1.956 -12.735 -12.340  1.00 98.63           N  
ATOM   4580  H   VAL B 147       2.770 -13.331 -12.375  1.00 98.63           H  
ATOM   4581  CA  VAL B 147       1.048 -12.882 -11.199  1.00 98.63           C  
ATOM   4582  HA  VAL B 147       0.057 -12.548 -11.506  1.00 98.63           H  
ATOM   4583  C   VAL B 147       1.552 -11.993 -10.063  1.00 98.63           C  
ATOM   4584  CB  VAL B 147       0.915 -14.350 -10.752  1.00 98.63           C  
ATOM   4585  HB  VAL B 147       1.890 -14.704 -10.419  1.00 98.63           H  
ATOM   4586  O   VAL B 147       2.678 -12.164  -9.605  1.00 98.63           O  
ATOM   4587  CG1 VAL B 147      -0.078 -14.504  -9.592  1.00 98.63           C  
ATOM   4588 HG11 VAL B 147      -1.063 -14.140  -9.880  1.00 98.63           H  
ATOM   4589 HG12 VAL B 147      -0.146 -15.556  -9.311  1.00 98.63           H  
ATOM   4590 HG13 VAL B 147       0.277 -13.953  -8.721  1.00 98.63           H  
ATOM   4591  CG2 VAL B 147       0.465 -15.256 -11.905  1.00 98.63           C  
ATOM   4592 HG21 VAL B 147      -0.459 -14.886 -12.351  1.00 98.63           H  
ATOM   4593 HG22 VAL B 147       0.315 -16.272 -11.540  1.00 98.63           H  
ATOM   4594 HG23 VAL B 147       1.242 -15.289 -12.668  1.00 98.63           H  
ATOM   4595  N   GLY B 148       0.747 -11.026  -9.624  1.00 98.81           N  
ATOM   4596  H   GLY B 148      -0.167 -10.938 -10.043  1.00 98.81           H  
ATOM   4597  CA  GLY B 148       1.068 -10.200  -8.455  1.00 98.81           C  
ATOM   4598  HA2 GLY B 148       2.127  -9.942  -8.467  1.00 98.81           H  
ATOM   4599  HA3 GLY B 148       0.495  -9.273  -8.488  1.00 98.81           H  
ATOM   4600  C   GLY B 148       0.749 -10.918  -7.142  1.00 98.81           C  
ATOM   4601  O   GLY B 148      -0.188 -11.712  -7.083  1.00 98.81           O  
ATOM   4602  N   VAL B 149       1.492 -10.627  -6.075  1.00 98.92           N  
ATOM   4603  H   VAL B 149       2.234  -9.952  -6.188  1.00 98.92           H  
ATOM   4604  CA  VAL B 149       1.254 -11.157  -4.724  1.00 98.92           C  
ATOM   4605  HA  VAL B 149       0.301 -11.684  -4.703  1.00 98.92           H  
ATOM   4606  C   VAL B 149       1.169  -9.997  -3.736  1.00 98.92           C  
ATOM   4607  CB  VAL B 149       2.341 -12.166  -4.301  1.00 98.92           C  
ATOM   4608  HB  VAL B 149       3.312 -11.671  -4.279  1.00 98.92           H  
ATOM   4609  O   VAL B 149       2.167  -9.342  -3.449  1.00 98.92           O  
ATOM   4610  CG1 VAL B 149       2.043 -12.727  -2.903  1.00 98.92           C  
ATOM   4611 HG11 VAL B 149       2.014 -11.926  -2.164  1.00 98.92           H  
ATOM   4612 HG12 VAL B 149       2.837 -13.416  -2.612  1.00 98.92           H  
ATOM   4613 HG13 VAL B 149       1.088 -13.252  -2.901  1.00 98.92           H  
ATOM   4614  CG2 VAL B 149       2.423 -13.352  -5.270  1.00 98.92           C  
ATOM   4615 HG21 VAL B 149       1.454 -13.846  -5.347  1.00 98.92           H  
ATOM   4616 HG22 VAL B 149       2.727 -13.007  -6.258  1.00 98.92           H  
ATOM   4617 HG23 VAL B 149       3.170 -14.063  -4.917  1.00 98.92           H  
ATOM   4618  N   PHE B 150      -0.017  -9.757  -3.186  1.00 98.90           N  
ATOM   4619  H   PHE B 150      -0.792 -10.351  -3.447  1.00 98.90           H  
ATOM   4620  CA  PHE B 150      -0.281  -8.673  -2.240  1.00 98.90           C  
ATOM   4621  HA  PHE B 150       0.636  -8.114  -2.052  1.00 98.90           H  
ATOM   4622  C   PHE B 150      -0.759  -9.258  -0.907  1.00 98.90           C  
ATOM   4623  CB  PHE B 150      -1.291  -7.691  -2.852  1.00 98.90           C  
ATOM   4624  HB2 PHE B 150      -1.510  -6.916  -2.117  1.00 98.90           H  
ATOM   4625  HB3 PHE B 150      -2.223  -8.217  -3.057  1.00 98.90           H  
ATOM   4626  O   PHE B 150      -1.886  -9.750  -0.803  1.00 98.90           O  
ATOM   4627  CG  PHE B 150      -0.816  -7.018  -4.129  1.00 98.90           C  
ATOM   4628  CD1 PHE B 150      -0.194  -5.756  -4.076  1.00 98.90           C  
ATOM   4629  HD1 PHE B 150      -0.046  -5.266  -3.125  1.00 98.90           H  
ATOM   4630  CD2 PHE B 150      -0.993  -7.655  -5.373  1.00 98.90           C  
ATOM   4631  HD2 PHE B 150      -1.459  -8.629  -5.418  1.00 98.90           H  
ATOM   4632  CE1 PHE B 150       0.245  -5.135  -5.259  1.00 98.90           C  
ATOM   4633  HE1 PHE B 150       0.728  -4.170  -5.219  1.00 98.90           H  
ATOM   4634  CE2 PHE B 150      -0.557  -7.032  -6.556  1.00 98.90           C  
ATOM   4635  HE2 PHE B 150      -0.691  -7.519  -7.510  1.00 98.90           H  
ATOM   4636  CZ  PHE B 150       0.063  -5.772  -6.499  1.00 98.90           C  
ATOM   4637  HZ  PHE B 150       0.408  -5.297  -7.405  1.00 98.90           H  
ATOM   4638  N   SER B 151       0.090  -9.203   0.120  1.00 98.77           N  
ATOM   4639  H   SER B 151       0.978  -8.743  -0.017  1.00 98.77           H  
ATOM   4640  CA  SER B 151      -0.156  -9.882   1.400  1.00 98.77           C  
ATOM   4641  HA  SER B 151      -1.112 -10.404   1.364  1.00 98.77           H  
ATOM   4642  C   SER B 151      -0.209  -8.896   2.561  1.00 98.77           C  
ATOM   4643  CB  SER B 151       0.916 -10.943   1.672  1.00 98.77           C  
ATOM   4644  HB2 SER B 151       1.900 -10.474   1.679  1.00 98.77           H  
ATOM   4645  HB3 SER B 151       0.735 -11.392   2.648  1.00 98.77           H  
ATOM   4646  O   SER B 151       0.772  -8.214   2.849  1.00 98.77           O  
ATOM   4647  OG  SER B 151       0.875 -11.956   0.683  1.00 98.77           O  
ATOM   4648  HG  SER B 151       1.519 -12.633   0.905  1.00 98.77           H  
ATOM   4649  N   GLY B 152      -1.338  -8.855   3.266  1.00 98.73           N  
ATOM   4650  H   GLY B 152      -2.134  -9.380   2.935  1.00 98.73           H  
ATOM   4651  CA  GLY B 152      -1.456  -8.151   4.538  1.00 98.73           C  
ATOM   4652  HA2 GLY B 152      -2.511  -8.040   4.791  1.00 98.73           H  
ATOM   4653  HA3 GLY B 152      -1.019  -7.158   4.433  1.00 98.73           H  
ATOM   4654  C   GLY B 152      -0.766  -8.911   5.673  1.00 98.73           C  
ATOM   4655  O   GLY B 152      -1.189 -10.025   5.988  1.00 98.73           O  
ATOM   4656  N   VAL B 153       0.253  -8.312   6.295  1.00 97.34           N  
ATOM   4657  H   VAL B 153       0.522  -7.387   5.991  1.00 97.34           H  
ATOM   4658  CA  VAL B 153       0.994  -8.864   7.448  1.00 97.34           C  
ATOM   4659  HA  VAL B 153       0.388  -9.623   7.943  1.00 97.34           H  
ATOM   4660  C   VAL B 153       1.269  -7.731   8.431  1.00 97.34           C  
ATOM   4661  CB  VAL B 153       2.337  -9.505   7.028  1.00 97.34           C  
ATOM   4662  HB  VAL B 153       2.994  -8.729   6.635  1.00 97.34           H  
ATOM   4663  O   VAL B 153       1.662  -6.651   8.006  1.00 97.34           O  
ATOM   4664  CG1 VAL B 153       3.047 -10.173   8.216  1.00 97.34           C  
ATOM   4665 HG11 VAL B 153       3.962 -10.661   7.881  1.00 97.34           H  
ATOM   4666 HG12 VAL B 153       3.328  -9.429   8.961  1.00 97.34           H  
ATOM   4667 HG13 VAL B 153       2.399 -10.918   8.677  1.00 97.34           H  
ATOM   4668  CG2 VAL B 153       2.156 -10.573   5.942  1.00 97.34           C  
ATOM   4669 HG21 VAL B 153       3.117 -11.034   5.715  1.00 97.34           H  
ATOM   4670 HG22 VAL B 153       1.462 -11.333   6.302  1.00 97.34           H  
ATOM   4671 HG23 VAL B 153       1.766 -10.122   5.029  1.00 97.34           H  
ATOM   4672  N   SER B 154       1.048  -7.959   9.727  1.00 92.42           N  
ATOM   4673  H   SER B 154       0.671  -8.853  10.007  1.00 92.42           H  
ATOM   4674  CA  SER B 154       1.226  -6.922  10.761  1.00 92.42           C  
ATOM   4675  HA  SER B 154       1.878  -6.138  10.376  1.00 92.42           H  
ATOM   4676  C   SER B 154       1.884  -7.418  12.054  1.00 92.42           C  
ATOM   4677  CB  SER B 154      -0.131  -6.279  11.075  1.00 92.42           C  
ATOM   4678  HB2 SER B 154       0.021  -5.404  11.707  1.00 92.42           H  
ATOM   4679  HB3 SER B 154      -0.596  -5.952  10.145  1.00 92.42           H  
ATOM   4680  O   SER B 154       1.973  -6.664  13.020  1.00 92.42           O  
ATOM   4681  OG  SER B 154      -0.993  -7.199  11.737  1.00 92.42           O  
ATOM   4682  HG  SER B 154      -0.654  -7.297  12.630  1.00 92.42           H  
ATOM   4683  N   ILE B 155       2.269  -8.694  12.122  1.00 85.33           N  
ATOM   4684  H   ILE B 155       2.275  -9.240  11.272  1.00 85.33           H  
ATOM   4685  CA  ILE B 155       2.839  -9.331  13.316  1.00 85.33           C  
ATOM   4686  HA  ILE B 155       2.927  -8.596  14.116  1.00 85.33           H  
ATOM   4687  C   ILE B 155       4.244  -9.825  12.970  1.00 85.33           C  
ATOM   4688  CB  ILE B 155       1.948 -10.488  13.829  1.00 85.33           C  
ATOM   4689  HB  ILE B 155       1.938 -11.273  13.073  1.00 85.33           H  
ATOM   4690  O   ILE B 155       4.432 -10.434  11.917  1.00 85.33           O  
ATOM   4691  CG1 ILE B 155       0.489 -10.040  14.073  1.00 85.33           C  
ATOM   4692 HG12 ILE B 155       0.087  -9.614  13.154  1.00 85.33           H  
ATOM   4693 HG13 ILE B 155       0.458  -9.273  14.847  1.00 85.33           H  
ATOM   4694  CG2 ILE B 155       2.552 -11.070  15.118  1.00 85.33           C  
ATOM   4695 HG21 ILE B 155       1.955 -11.903  15.489  1.00 85.33           H  
ATOM   4696 HG22 ILE B 155       2.621 -10.312  15.898  1.00 85.33           H  
ATOM   4697 HG23 ILE B 155       3.539 -11.486  14.916  1.00 85.33           H  
ATOM   4698  CD1 ILE B 155      -0.439 -11.197  14.466  1.00 85.33           C  
ATOM   4699 HD11 ILE B 155      -0.261 -12.054  13.817  1.00 85.33           H  
ATOM   4700 HD12 ILE B 155      -0.279 -11.482  15.505  1.00 85.33           H  
ATOM   4701 HD13 ILE B 155      -1.473 -10.878  14.338  1.00 85.33           H  
ATOM   4702  N   HIS B 156       5.209  -9.579  13.859  1.00 79.04           N  
ATOM   4703  H   HIS B 156       4.959  -9.085  14.704  1.00 79.04           H  
ATOM   4704  CA  HIS B 156       6.627  -9.912  13.670  1.00 79.04           C  
ATOM   4705  HA  HIS B 156       6.705 -10.686  12.908  1.00 79.04           H  
ATOM   4706  C   HIS B 156       7.260 -10.505  14.946  1.00 79.04           C  
ATOM   4707  CB  HIS B 156       7.379  -8.666  13.159  1.00 79.04           C  
ATOM   4708  HB2 HIS B 156       7.342  -7.886  13.920  1.00 79.04           H  
ATOM   4709  HB3 HIS B 156       8.425  -8.923  12.992  1.00 79.04           H  
ATOM   4710  O   HIS B 156       8.436 -10.291  15.217  1.00 79.04           O  
ATOM   4711  CG  HIS B 156       6.823  -8.124  11.867  1.00 79.04           C  
ATOM   4712  CD2 HIS B 156       6.099  -6.972  11.700  1.00 79.04           C  
ATOM   4713  HD2 HIS B 156       5.857  -6.255  12.470  1.00 79.04           H  
ATOM   4714  ND1 HIS B 156       6.872  -8.753  10.645  1.00 79.04           N  
ATOM   4715  HD1 HIS B 156       7.317  -9.639  10.454  1.00 79.04           H  
ATOM   4716  CE1 HIS B 156       6.181  -8.007   9.769  1.00 79.04           C  
ATOM   4717  HE1 HIS B 156       6.025  -8.252   8.729  1.00 79.04           H  
ATOM   4718  NE2 HIS B 156       5.683  -6.917  10.367  1.00 79.04           N  
ATOM   4719  N   ASP B 157       6.478 -11.227  15.753  1.00 79.61           N  
ATOM   4720  H   ASP B 157       5.541 -11.461  15.456  1.00 79.61           H  
ATOM   4721  CA  ASP B 157       6.831 -11.650  17.118  1.00 79.61           C  
ATOM   4722  HA  ASP B 157       7.648 -11.022  17.474  1.00 79.61           H  
ATOM   4723  C   ASP B 157       7.334 -13.104  17.239  1.00 79.61           C  
ATOM   4724  CB  ASP B 157       5.628 -11.390  18.045  1.00 79.61           C  
ATOM   4725  HB2 ASP B 157       5.308 -10.355  17.928  1.00 79.61           H  
ATOM   4726  HB3 ASP B 157       5.948 -11.521  19.079  1.00 79.61           H  
ATOM   4727  O   ASP B 157       7.636 -13.558  18.340  1.00 79.61           O  
ATOM   4728  CG  ASP B 157       4.428 -12.314  17.782  1.00 79.61           C  
ATOM   4729  OD1 ASP B 157       4.418 -13.029  16.755  1.00 79.61           O  
ATOM   4730  OD2 ASP B 157       3.482 -12.312  18.596  1.00 79.61           O  
ATOM   4731  N   TYR B 158       7.440 -13.851  16.129  1.00 81.71           N  
ATOM   4732  H   TYR B 158       7.079 -13.456  15.273  1.00 81.71           H  
ATOM   4733  CA  TYR B 158       7.844 -15.267  16.157  1.00 81.71           C  
ATOM   4734  HA  TYR B 158       7.141 -15.809  16.790  1.00 81.71           H  
ATOM   4735  C   TYR B 158       9.238 -15.484  16.762  1.00 81.71           C  
ATOM   4736  CB  TYR B 158       7.787 -15.858  14.739  1.00 81.71           C  
ATOM   4737  HB2 TYR B 158       6.768 -15.769  14.361  1.00 81.71           H  
ATOM   4738  HB3 TYR B 158       8.433 -15.274  14.083  1.00 81.71           H  
ATOM   4739  O   TYR B 158       9.454 -16.422  17.528  1.00 81.71           O  
ATOM   4740  CG  TYR B 158       8.197 -17.321  14.674  1.00 81.71           C  
ATOM   4741  CD1 TYR B 158       9.391 -17.712  14.032  1.00 81.71           C  
ATOM   4742  HD1 TYR B 158      10.020 -16.972  13.559  1.00 81.71           H  
ATOM   4743  CD2 TYR B 158       7.388 -18.295  15.291  1.00 81.71           C  
ATOM   4744  HD2 TYR B 158       6.490 -17.993  15.809  1.00 81.71           H  
ATOM   4745  CE1 TYR B 158       9.764 -19.071  13.994  1.00 81.71           C  
ATOM   4746  HE1 TYR B 158      10.673 -19.370  13.493  1.00 81.71           H  
ATOM   4747  CE2 TYR B 158       7.759 -19.653  15.255  1.00 81.71           C  
ATOM   4748  HE2 TYR B 158       7.149 -20.399  15.743  1.00 81.71           H  
ATOM   4749  OH  TYR B 158       9.264 -21.366  14.529  1.00 81.71           O  
ATOM   4750  HH  TYR B 158      10.073 -21.516  14.034  1.00 81.71           H  
ATOM   4751  CZ  TYR B 158       8.944 -20.046  14.600  1.00 81.71           C  
ATOM   4752  N   LEU B 159      10.189 -14.607  16.436  1.00 68.79           N  
ATOM   4753  H   LEU B 159       9.912 -13.802  15.892  1.00 68.79           H  
ATOM   4754  CA  LEU B 159      11.506 -14.584  17.065  1.00 68.79           C  
ATOM   4755  HA  LEU B 159      11.686 -15.520  17.594  1.00 68.79           H  
ATOM   4756  C   LEU B 159      11.510 -13.497  18.123  1.00 68.79           C  
ATOM   4757  CB  LEU B 159      12.603 -14.401  16.012  1.00 68.79           C  
ATOM   4758  HB2 LEU B 159      12.371 -13.513  15.423  1.00 68.79           H  
ATOM   4759  HB3 LEU B 159      13.552 -14.222  16.517  1.00 68.79           H  
ATOM   4760  O   LEU B 159      11.999 -12.397  17.893  1.00 68.79           O  
ATOM   4761  CG  LEU B 159      12.754 -15.616  15.090  1.00 68.79           C  
ATOM   4762  HG  LEU B 159      11.786 -15.886  14.668  1.00 68.79           H  
ATOM   4763  CD1 LEU B 159      13.668 -15.217  13.933  1.00 68.79           C  
ATOM   4764 HD11 LEU B 159      13.243 -14.376  13.385  1.00 68.79           H  
ATOM   4765 HD12 LEU B 159      14.621 -14.858  14.321  1.00 68.79           H  
ATOM   4766 HD13 LEU B 159      13.789 -16.055  13.246  1.00 68.79           H  
ATOM   4767  CD2 LEU B 159      13.316 -16.827  15.845  1.00 68.79           C  
ATOM   4768 HD21 LEU B 159      13.471 -17.651  15.149  1.00 68.79           H  
ATOM   4769 HD22 LEU B 159      14.237 -16.565  16.366  1.00 68.79           H  
ATOM   4770 HD23 LEU B 159      12.585 -17.169  16.578  1.00 68.79           H  
ATOM   4771  N   GLU B 160      10.937 -13.832  19.276  1.00 57.67           N  
ATOM   4772  H   GLU B 160      10.427 -14.703  19.314  1.00 57.67           H  
ATOM   4773  CA  GLU B 160      10.760 -12.895  20.386  1.00 57.67           C  
ATOM   4774  HA  GLU B 160      10.144 -12.063  20.045  1.00 57.67           H  
ATOM   4775  C   GLU B 160      12.088 -12.318  20.889  1.00 57.67           C  
ATOM   4776  CB  GLU B 160      10.034 -13.630  21.521  1.00 57.67           C  
ATOM   4777  HB2 GLU B 160       9.288 -14.300  21.094  1.00 57.67           H  
ATOM   4778  HB3 GLU B 160      10.755 -14.231  22.075  1.00 57.67           H  
ATOM   4779  O   GLU B 160      12.108 -11.228  21.429  1.00 57.67           O  
ATOM   4780  CG  GLU B 160       9.307 -12.660  22.459  1.00 57.67           C  
ATOM   4781  HG2 GLU B 160       8.582 -12.091  21.877  1.00 57.67           H  
ATOM   4782  HG3 GLU B 160      10.023 -11.960  22.887  1.00 57.67           H  
ATOM   4783  CD  GLU B 160       8.596 -13.387  23.603  1.00 57.67           C  
ATOM   4784  OE1 GLU B 160       7.451 -12.980  23.916  1.00 57.67           O  
ATOM   4785  OE2 GLU B 160       9.203 -14.326  24.171  1.00 57.67           O  
ATOM   4786  N   SER B 161      13.193 -13.047  20.724  1.00 54.16           N  
ATOM   4787  H   SER B 161      13.085 -13.942  20.267  1.00 54.16           H  
ATOM   4788  CA  SER B 161      14.553 -12.541  20.884  1.00 54.16           C  
ATOM   4789  HA  SER B 161      14.613 -11.543  20.449  1.00 54.16           H  
ATOM   4790  C   SER B 161      15.523 -13.470  20.156  1.00 54.16           C  
ATOM   4791  CB  SER B 161      14.911 -12.436  22.369  1.00 54.16           C  
ATOM   4792  HB2 SER B 161      14.359 -11.606  22.810  1.00 54.16           H  
ATOM   4793  HB3 SER B 161      14.640 -13.360  22.880  1.00 54.16           H  
ATOM   4794  O   SER B 161      15.354 -14.695  20.178  1.00 54.16           O  
ATOM   4795  OG  SER B 161      16.298 -12.211  22.508  1.00 54.16           O  
ATOM   4796  HG  SER B 161      16.461 -11.736  23.326  1.00 54.16           H  
ATOM   4797  N   LEU B 162      16.588 -12.915  19.567  1.00 50.13           N  
ATOM   4798  H   LEU B 162      16.672 -11.909  19.604  1.00 50.13           H  
ATOM   4799  CA  LEU B 162      17.728 -13.704  19.076  1.00 50.13           C  
ATOM   4800  HA  LEU B 162      17.419 -14.312  18.226  1.00 50.13           H  
ATOM   4801  C   LEU B 162      18.281 -14.648  20.139  1.00 50.13           C  
ATOM   4802  CB  LEU B 162      18.888 -12.775  18.699  1.00 50.13           C  
ATOM   4803  HB2 LEU B 162      18.872 -11.904  19.354  1.00 50.13           H  
ATOM   4804  HB3 LEU B 162      19.830 -13.293  18.882  1.00 50.13           H  
ATOM   4805  O   LEU B 162      18.747 -15.730  19.799  1.00 50.13           O  
ATOM   4806  CG  LEU B 162      18.920 -12.312  17.247  1.00 50.13           C  
ATOM   4807  HG  LEU B 162      17.953 -11.866  17.016  1.00 50.13           H  
ATOM   4808  CD1 LEU B 162      20.038 -11.264  17.157  1.00 50.13           C  
ATOM   4809 HD11 LEU B 162      20.508 -11.257  16.174  1.00 50.13           H  
ATOM   4810 HD12 LEU B 162      20.837 -11.494  17.861  1.00 50.13           H  
ATOM   4811 HD13 LEU B 162      19.639 -10.281  17.406  1.00 50.13           H  
ATOM   4812  CD2 LEU B 162      19.188 -13.446  16.251  1.00 50.13           C  
ATOM   4813 HD21 LEU B 162      18.378 -14.175  16.276  1.00 50.13           H  
ATOM   4814 HD22 LEU B 162      19.255 -13.036  15.244  1.00 50.13           H  
ATOM   4815 HD23 LEU B 162      20.127 -13.942  16.498  1.00 50.13           H  
ATOM   4816  N   SER B 163      18.219 -14.258  21.416  1.00 53.46           N  
ATOM   4817  H   SER B 163      17.765 -13.384  21.637  1.00 53.46           H  
ATOM   4818  CA  SER B 163      18.705 -15.079  22.528  1.00 53.46           C  
ATOM   4819  HA  SER B 163      19.777 -15.239  22.410  1.00 53.46           H  
ATOM   4820  C   SER B 163      18.026 -16.450  22.578  1.00 53.46           C  
ATOM   4821  CB  SER B 163      18.443 -14.387  23.870  1.00 53.46           C  
ATOM   4822  HB2 SER B 163      19.064 -14.853  24.635  1.00 53.46           H  
ATOM   4823  HB3 SER B 163      17.398 -14.526  24.146  1.00 53.46           H  
ATOM   4824  O   SER B 163      18.608 -17.406  23.086  1.00 53.46           O  
ATOM   4825  OG  SER B 163      18.701 -12.997  23.833  1.00 53.46           O  
ATOM   4826  HG  SER B 163      19.466 -12.824  23.279  1.00 53.46           H  
ATOM   4827  N   ASN B 164      16.809 -16.545  22.035  1.00 61.15           N  
ATOM   4828  H   ASN B 164      16.412 -15.723  21.604  1.00 61.15           H  
ATOM   4829  CA  ASN B 164      16.033 -17.776  21.967  1.00 61.15           C  
ATOM   4830  HA  ASN B 164      16.353 -18.444  22.767  1.00 61.15           H  
ATOM   4831  C   ASN B 164      16.251 -18.546  20.659  1.00 61.15           C  
ATOM   4832  CB  ASN B 164      14.552 -17.432  22.194  1.00 61.15           C  
ATOM   4833  HB2 ASN B 164      13.945 -18.321  22.020  1.00 61.15           H  
ATOM   4834  HB3 ASN B 164      14.237 -16.665  21.487  1.00 61.15           H  
ATOM   4835  O   ASN B 164      15.781 -19.678  20.540  1.00 61.15           O  
ATOM   4836  CG  ASN B 164      14.264 -16.961  23.608  1.00 61.15           C  
ATOM   4837  ND2 ASN B 164      13.123 -16.349  23.826  1.00 61.15           N  
ATOM   4838 HD21 ASN B 164      12.931 -16.036  24.766  1.00 61.15           H  
ATOM   4839 HD22 ASN B 164      12.460 -16.179  23.083  1.00 61.15           H  
ATOM   4840  OD1 ASN B 164      15.035 -17.154  24.535  1.00 61.15           O  
ATOM   4841  N   MET B 165      16.959 -17.975  19.680  1.00 67.29           N  
ATOM   4842  H   MET B 165      17.414 -17.089  19.847  1.00 67.29           H  
ATOM   4843  CA  MET B 165      17.260 -18.681  18.446  1.00 67.29           C  
ATOM   4844  HA  MET B 165      16.372 -19.262  18.195  1.00 67.29           H  
ATOM   4845  C   MET B 165      18.464 -19.618  18.643  1.00 67.29           C  
ATOM   4846  CB  MET B 165      17.471 -17.714  17.277  1.00 67.29           C  
ATOM   4847  HB2 MET B 165      16.638 -17.014  17.224  1.00 67.29           H  
ATOM   4848  HB3 MET B 165      18.404 -17.163  17.400  1.00 67.29           H  
ATOM   4849  O   MET B 165      19.552 -19.169  19.004  1.00 67.29           O  
ATOM   4850  CG  MET B 165      17.523 -18.559  16.001  1.00 67.29           C  
ATOM   4851  HG2 MET B 165      16.604 -19.139  15.916  1.00 67.29           H  
ATOM   4852  HG3 MET B 165      18.357 -19.255  16.092  1.00 67.29           H  
ATOM   4853  SD  MET B 165      17.781 -17.678  14.461  1.00 67.29           S  
ATOM   4854  CE  MET B 165      16.160 -16.954  14.276  1.00 67.29           C  
ATOM   4855  HE1 MET B 165      15.995 -16.270  15.109  1.00 67.29           H  
ATOM   4856  HE2 MET B 165      16.117 -16.412  13.331  1.00 67.29           H  
ATOM   4857  HE3 MET B 165      15.415 -17.749  14.265  1.00 67.29           H  
ATOM   4858  N   PRO B 166      18.326 -20.923  18.347  1.00 73.30           N  
ATOM   4859  CA  PRO B 166      19.468 -21.823  18.275  1.00 73.30           C  
ATOM   4860  HA  PRO B 166      19.900 -21.918  19.271  1.00 73.30           H  
ATOM   4861  C   PRO B 166      20.516 -21.296  17.290  1.00 73.30           C  
ATOM   4862  CB  PRO B 166      18.905 -23.176  17.820  1.00 73.30           C  
ATOM   4863  HB2 PRO B 166      18.985 -23.276  16.738  1.00 73.30           H  
ATOM   4864  HB3 PRO B 166      19.411 -24.008  18.311  1.00 73.30           H  
ATOM   4865  O   PRO B 166      20.184 -20.939  16.160  1.00 73.30           O  
ATOM   4866  CG  PRO B 166      17.428 -23.110  18.203  1.00 73.30           C  
ATOM   4867  HG2 PRO B 166      17.307 -23.408  19.245  1.00 73.30           H  
ATOM   4868  HG3 PRO B 166      16.811 -23.729  17.552  1.00 73.30           H  
ATOM   4869  CD  PRO B 166      17.092 -21.631  18.058  1.00 73.30           C  
ATOM   4870  HD2 PRO B 166      16.787 -21.410  17.035  1.00 73.30           H  
ATOM   4871  HD3 PRO B 166      16.298 -21.366  18.756  1.00 73.30           H  
ATOM   4872  N   ALA B 167      21.794 -21.335  17.672  1.00 75.56           N  
ATOM   4873  H   ALA B 167      21.986 -21.558  18.638  1.00 75.56           H  
ATOM   4874  CA  ALA B 167      22.912 -20.847  16.851  1.00 75.56           C  
ATOM   4875  HA  ALA B 167      22.834 -19.764  16.756  1.00 75.56           H  
ATOM   4876  C   ALA B 167      22.954 -21.441  15.424  1.00 75.56           C  
ATOM   4877  CB  ALA B 167      24.200 -21.194  17.603  1.00 75.56           C  
ATOM   4878  HB1 ALA B 167      24.228 -20.661  18.554  1.00 75.56           H  
ATOM   4879  HB2 ALA B 167      25.057 -20.890  17.001  1.00 75.56           H  
ATOM   4880  HB3 ALA B 167      24.258 -22.268  17.780  1.00 75.56           H  
ATOM   4881  O   ALA B 167      23.472 -20.830  14.491  1.00 75.56           O  
ATOM   4882  N   GLU B 168      22.397 -22.640  15.249  1.00 74.77           N  
ATOM   4883  H   GLU B 168      21.990 -23.075  16.064  1.00 74.77           H  
ATOM   4884  CA  GLU B 168      22.282 -23.357  13.975  1.00 74.77           C  
ATOM   4885  HA  GLU B 168      23.263 -23.427  13.505  1.00 74.77           H  
ATOM   4886  C   GLU B 168      21.313 -22.697  12.978  1.00 74.77           C  
ATOM   4887  CB  GLU B 168      21.739 -24.764  14.252  1.00 74.77           C  
ATOM   4888  HB2 GLU B 168      21.797 -25.338  13.327  1.00 74.77           H  
ATOM   4889  HB3 GLU B 168      20.688 -24.668  14.524  1.00 74.77           H  
ATOM   4890  O   GLU B 168      21.399 -22.949  11.773  1.00 74.77           O  
ATOM   4891  CG  GLU B 168      22.440 -25.546  15.374  1.00 74.77           C  
ATOM   4892  HG2 GLU B 168      22.494 -24.940  16.278  1.00 74.77           H  
ATOM   4893  HG3 GLU B 168      23.456 -25.784  15.059  1.00 74.77           H  
ATOM   4894  CD  GLU B 168      21.676 -26.836  15.699  1.00 74.77           C  
ATOM   4895  OE1 GLU B 168      21.705 -27.236  16.883  1.00 74.77           O  
ATOM   4896  OE2 GLU B 168      21.087 -27.417  14.756  1.00 74.77           O  
ATOM   4897  N   LEU B 169      20.367 -21.899  13.486  1.00 78.33           N  
ATOM   4898  H   LEU B 169      20.381 -21.723  14.480  1.00 78.33           H  
ATOM   4899  CA  LEU B 169      19.327 -21.212  12.720  1.00 78.33           C  
ATOM   4900  HA  LEU B 169      19.230 -21.694  11.747  1.00 78.33           H  
ATOM   4901  C   LEU B 169      19.672 -19.749  12.436  1.00 78.33           C  
ATOM   4902  CB  LEU B 169      17.974 -21.300  13.452  1.00 78.33           C  
ATOM   4903  HB2 LEU B 169      17.227 -20.777  12.856  1.00 78.33           H  
ATOM   4904  HB3 LEU B 169      18.064 -20.770  14.401  1.00 78.33           H  
ATOM   4905  O   LEU B 169      18.979 -19.122  11.642  1.00 78.33           O  
ATOM   4906  CG  LEU B 169      17.455 -22.712  13.753  1.00 78.33           C  
ATOM   4907  HG  LEU B 169      18.108 -23.187  14.485  1.00 78.33           H  
ATOM   4908  CD1 LEU B 169      16.043 -22.652  14.331  1.00 78.33           C  
ATOM   4909 HD11 LEU B 169      15.329 -22.360  13.560  1.00 78.33           H  
ATOM   4910 HD12 LEU B 169      15.764 -23.627  14.731  1.00 78.33           H  
ATOM   4911 HD13 LEU B 169      15.996 -21.915  15.133  1.00 78.33           H  
ATOM   4912  CD2 LEU B 169      17.409 -23.579  12.503  1.00 78.33           C  
ATOM   4913 HD21 LEU B 169      16.921 -24.525  12.738  1.00 78.33           H  
ATOM   4914 HD22 LEU B 169      18.431 -23.772  12.178  1.00 78.33           H  
ATOM   4915 HD23 LEU B 169      16.854 -23.073  11.713  1.00 78.33           H  
ATOM   4916  N   GLU B 170      20.750 -19.221  13.021  1.00 74.07           N  
ATOM   4917  H   GLU B 170      21.251 -19.787  13.690  1.00 74.07           H  
ATOM   4918  CA  GLU B 170      21.120 -17.802  12.927  1.00 74.07           C  
ATOM   4919  HA  GLU B 170      20.327 -17.206  13.379  1.00 74.07           H  
ATOM   4920  C   GLU B 170      21.298 -17.330  11.473  1.00 74.07           C  
ATOM   4921  CB  GLU B 170      22.391 -17.585  13.755  1.00 74.07           C  
ATOM   4922  HB2 GLU B 170      22.266 -18.082  14.717  1.00 74.07           H  
ATOM   4923  HB3 GLU B 170      23.243 -18.034  13.244  1.00 74.07           H  
ATOM   4924  O   GLU B 170      20.961 -16.201  11.124  1.00 74.07           O  
ATOM   4925  CG  GLU B 170      22.664 -16.101  14.016  1.00 74.07           C  
ATOM   4926  HG2 GLU B 170      21.765 -15.630  14.414  1.00 74.07           H  
ATOM   4927  HG3 GLU B 170      22.928 -15.609  13.080  1.00 74.07           H  
ATOM   4928  CD  GLU B 170      23.811 -15.962  15.014  1.00 74.07           C  
ATOM   4929  OE1 GLU B 170      23.561 -15.705  16.204  1.00 74.07           O  
ATOM   4930  OE2 GLU B 170      24.969 -16.187  14.612  1.00 74.07           O  
ATOM   4931  N   GLY B 171      21.723 -18.230  10.580  1.00 71.19           N  
ATOM   4932  H   GLY B 171      21.944 -19.156  10.919  1.00 71.19           H  
ATOM   4933  CA  GLY B 171      21.801 -17.948   9.145  1.00 71.19           C  
ATOM   4934  HA2 GLY B 171      22.245 -18.805   8.639  1.00 71.19           H  
ATOM   4935  HA3 GLY B 171      22.444 -17.082   8.990  1.00 71.19           H  
ATOM   4936  C   GLY B 171      20.445 -17.654   8.485  1.00 71.19           C  
ATOM   4937  O   GLY B 171      20.414 -17.022   7.435  1.00 71.19           O
[truncated: 1,772,047 more chars]
