# Supplementary material for: Module-Based Polyketide Synthase Engineering for de Novo Polyketide Biosynthesis
Source: ACS Synth Biol. 2023 Oct 23;12(11):3148–55. doi: 10.1021/acssynbio.3c00282 (PMC10661043; doi:10.1021/acssynbio.3c00282)
Supplement: Supplementary file 2 — sb3c00282_si_002.zip [file sb3c00282_si_002.zip › Final_PKS_Structures/menzella_pdbs/eryM3_ACP_rapM3_KSAT_dimer.pdb]

ATOM      1  N   LEU A   1       9.104  55.665 -14.997  1.00 70.35           N  
ATOM      2  H   LEU A   1       8.606  56.492 -14.700  1.00 70.35           H  
ATOM      3  H2  LEU A   1       8.469  54.885 -14.912  1.00 70.35           H  
ATOM      4  H3  LEU A   1       9.380  55.761 -15.964  1.00 70.35           H  
ATOM      5  CA  LEU A   1      10.281  55.451 -14.119  1.00 70.35           C  
ATOM      6  HA  LEU A   1       9.888  55.367 -13.106  1.00 70.35           H  
ATOM      7  C   LEU A   1      11.187  56.679 -14.027  1.00 70.35           C  
ATOM      8  CB  LEU A   1      11.029  54.134 -14.383  1.00 70.35           C  
ATOM      9  HB2 LEU A   1      11.922  54.111 -13.758  1.00 70.35           H  
ATOM     10  HB3 LEU A   1      11.339  54.090 -15.427  1.00 70.35           H  
ATOM     11  O   LEU A   1      10.957  57.437 -13.108  1.00 70.35           O  
ATOM     12  CG  LEU A   1      10.167  52.898 -14.047  1.00 70.35           C  
ATOM     13  HG  LEU A   1       9.306  52.883 -14.716  1.00 70.35           H  
ATOM     14  CD1 LEU A   1      10.976  51.628 -14.271  1.00 70.35           C  
ATOM     15 HD11 LEU A   1      11.822  51.593 -13.585  1.00 70.35           H  
ATOM     16 HD12 LEU A   1      11.340  51.584 -15.298  1.00 70.35           H  
ATOM     17 HD13 LEU A   1      10.345  50.757 -14.093  1.00 70.35           H  
ATOM     18  CD2 LEU A   1       9.661  52.901 -12.602  1.00 70.35           C  
ATOM     19 HD21 LEU A   1       9.128  51.971 -12.403  1.00 70.35           H  
ATOM     20 HD22 LEU A   1      10.493  52.966 -11.902  1.00 70.35           H  
ATOM     21 HD23 LEU A   1       8.954  53.710 -12.417  1.00 70.35           H  
ATOM     22  N   ALA A   2      12.140  56.948 -14.931  1.00 67.69           N  
ATOM     23  H   ALA A   2      12.340  56.282 -15.663  1.00 67.69           H  
ATOM     24  CA  ALA A   2      13.163  57.995 -14.702  1.00 67.69           C  
ATOM     25  HA  ALA A   2      13.725  57.720 -13.810  1.00 67.69           H  
ATOM     26  C   ALA A   2      12.646  59.437 -14.445  1.00 67.69           C  
ATOM     27  CB  ALA A   2      14.138  57.977 -15.887  1.00 67.69           C  
ATOM     28  HB1 ALA A   2      14.942  58.689 -15.705  1.00 67.69           H  
ATOM     29  HB2 ALA A   2      13.623  58.256 -16.807  1.00 67.69           H  
ATOM     30  HB3 ALA A   2      14.576  56.985 -15.999  1.00 67.69           H  
ATOM     31  O   ALA A   2      13.346  60.224 -13.819  1.00 67.69           O  
ATOM     32  N   GLY A   3      11.438  59.783 -14.911  1.00 71.51           N  
ATOM     33  H   GLY A   3      10.924  59.097 -15.445  1.00 71.51           H  
ATOM     34  CA  GLY A   3      10.767  61.063 -14.622  1.00 71.51           C  
ATOM     35  HA2 GLY A   3      11.516  61.826 -14.408  1.00 71.51           H  
ATOM     36  HA3 GLY A   3      10.213  61.381 -15.505  1.00 71.51           H  
ATOM     37  C   GLY A   3       9.785  61.045 -13.439  1.00 71.51           C  
ATOM     38  O   GLY A   3       9.052  62.011 -13.273  1.00 71.51           O  
ATOM     39  N   LEU A   4       9.730  59.952 -12.673  1.00 77.01           N  
ATOM     40  H   LEU A   4      10.437  59.245 -12.816  1.00 77.01           H  
ATOM     41  CA  LEU A   4       8.923  59.791 -11.457  1.00 77.01           C  
ATOM     42  HA  LEU A   4       8.159  60.566 -11.399  1.00 77.01           H  
ATOM     43  C   LEU A   4       9.821  59.923 -10.218  1.00 77.01           C  
ATOM     44  CB  LEU A   4       8.241  58.408 -11.456  1.00 77.01           C  
ATOM     45  HB2 LEU A   4       7.692  58.305 -10.520  1.00 77.01           H  
ATOM     46  HB3 LEU A   4       9.019  57.645 -11.457  1.00 77.01           H  
ATOM     47  O   LEU A   4      11.011  59.592 -10.280  1.00 77.01           O  
ATOM     48  CG  LEU A   4       7.272  58.099 -12.605  1.00 77.01           C  
ATOM     49  HG  LEU A   4       7.801  58.186 -13.554  1.00 77.01           H  
ATOM     50  CD1 LEU A   4       6.781  56.653 -12.480  1.00 77.01           C  
ATOM     51 HD11 LEU A   4       6.133  56.394 -13.317  1.00 77.01           H  
ATOM     52 HD12 LEU A   4       7.618  55.957 -12.411  1.00 77.01           H  
ATOM     53 HD13 LEU A   4       6.193  56.552 -11.568  1.00 77.01           H  
ATOM     54  CD2 LEU A   4       6.066  59.032 -12.622  1.00 77.01           C  
ATOM     55 HD21 LEU A   4       5.547  58.991 -11.664  1.00 77.01           H  
ATOM     56 HD22 LEU A   4       5.369  58.744 -13.409  1.00 77.01           H  
ATOM     57 HD23 LEU A   4       6.384  60.061 -12.789  1.00 77.01           H  
ATOM     58  N   SER A   5       9.260  60.340  -9.085  1.00 76.06           N  
ATOM     59  H   SER A   5       8.271  60.546  -9.084  1.00 76.06           H  
ATOM     60  CA  SER A   5       9.938  60.306  -7.782  1.00 76.06           C  
ATOM     61  HA  SER A   5      10.862  60.876  -7.879  1.00 76.06           H  
ATOM     62  C   SER A   5      10.289  58.868  -7.352  1.00 76.06           C  
ATOM     63  CB  SER A   5       9.071  60.983  -6.716  1.00 76.06           C  
ATOM     64  HB2 SER A   5       8.797  61.986  -7.044  1.00 76.06           H  
ATOM     65  HB3 SER A   5       9.627  61.062  -5.782  1.00 76.06           H  
ATOM     66  O   SER A   5       9.715  57.909  -7.875  1.00 76.06           O  
ATOM     67  OG  SER A   5       7.907  60.229  -6.491  1.00 76.06           O  
ATOM     68  HG  SER A   5       7.311  60.426  -7.218  1.00 76.06           H  
ATOM     69  N   PRO A   6      11.234  58.665  -6.410  1.00 70.41           N  
ATOM     70  CA  PRO A   6      11.634  57.324  -5.975  1.00 70.41           C  
ATOM     71  HA  PRO A   6      12.098  56.812  -6.818  1.00 70.41           H  
ATOM     72  C   PRO A   6      10.478  56.459  -5.455  1.00 70.41           C  
ATOM     73  CB  PRO A   6      12.683  57.548  -4.881  1.00 70.41           C  
ATOM     74  HB2 PRO A   6      12.202  57.612  -3.905  1.00 70.41           H  
ATOM     75  HB3 PRO A   6      13.439  56.762  -4.882  1.00 70.41           H  
ATOM     76  O   PRO A   6      10.537  55.234  -5.591  1.00 70.41           O  
ATOM     77  CG  PRO A   6      13.278  58.908  -5.239  1.00 70.41           C  
ATOM     78  HG2 PRO A   6      13.720  59.397  -4.371  1.00 70.41           H  
ATOM     79  HG3 PRO A   6      14.012  58.792  -6.037  1.00 70.41           H  
ATOM     80  CD  PRO A   6      12.063  59.669  -5.760  1.00 70.41           C  
ATOM     81  HD2 PRO A   6      12.384  60.449  -6.450  1.00 70.41           H  
ATOM     82  HD3 PRO A   6      11.517  60.102  -4.922  1.00 70.41           H  
ATOM     83  N   ASP A   7       9.441  57.083  -4.899  1.00 74.44           N  
ATOM     84  H   ASP A   7       9.471  58.087  -4.792  1.00 74.44           H  
ATOM     85  CA  ASP A   7       8.303  56.398  -4.289  1.00 74.44           C  
ATOM     86  HA  ASP A   7       8.649  55.455  -3.865  1.00 74.44           H  
ATOM     87  C   ASP A   7       7.247  56.045  -5.345  1.00 74.44           C  
ATOM     88  CB  ASP A   7       7.785  57.239  -3.113  1.00 74.44           C  
ATOM     89  HB2 ASP A   7       7.010  56.681  -2.588  1.00 74.44           H  
ATOM     90  HB3 ASP A   7       7.351  58.162  -3.497  1.00 74.44           H  
ATOM     91  O   ASP A   7       6.894  54.875  -5.459  1.00 74.44           O  
ATOM     92  CG  ASP A   7       8.927  57.567  -2.137  1.00 74.44           C  
ATOM     93  OD1 ASP A   7       9.747  56.655  -1.861  1.00 74.44           O  
ATOM     94  OD2 ASP A   7       9.059  58.757  -1.778  1.00 74.44           O  
ATOM     95  N   GLU A   8       6.895  56.971  -6.248  1.00 82.29           N  
ATOM     96  H   GLU A   8       7.201  57.923  -6.106  1.00 82.29           H  
ATOM     97  CA  GLU A   8       6.100  56.668  -7.457  1.00 82.29           C  
ATOM     98  HA  GLU A   8       5.100  56.340  -7.174  1.00 82.29           H  
ATOM     99  C   GLU A   8       6.754  55.563  -8.318  1.00 82.29           C  
ATOM    100  CB  GLU A   8       6.001  57.925  -8.335  1.00 82.29           C  
ATOM    101  HB2 GLU A   8       5.629  57.638  -9.319  1.00 82.29           H  
ATOM    102  HB3 GLU A   8       7.017  58.300  -8.458  1.00 82.29           H  
ATOM    103  O   GLU A   8       6.065  54.745  -8.928  1.00 82.29           O  
ATOM    104  CG  GLU A   8       5.114  59.070  -7.821  1.00 82.29           C  
ATOM    105  HG2 GLU A   8       5.347  59.269  -6.775  1.00 82.29           H  
ATOM    106  HG3 GLU A   8       4.068  58.772  -7.892  1.00 82.29           H  
ATOM    107  CD  GLU A   8       5.377  60.341  -8.648  1.00 82.29           C  
ATOM    108  OE1 GLU A   8       4.454  60.855  -9.313  1.00 82.29           O  
ATOM    109  OE2 GLU A   8       6.553  60.787  -8.647  1.00 82.29           O  
ATOM    110  N   GLN A   9       8.095  55.506  -8.372  1.00 81.61           N  
ATOM    111  H   GLN A   9       8.608  56.231  -7.891  1.00 81.61           H  
ATOM    112  CA  GLN A   9       8.830  54.410  -9.020  1.00 81.61           C  
ATOM    113  HA  GLN A   9       8.452  54.285 -10.035  1.00 81.61           H  
ATOM    114  C   GLN A   9       8.643  53.069  -8.303  1.00 81.61           C  
ATOM    115  CB  GLN A   9      10.340  54.698  -9.072  1.00 81.61           C  
ATOM    116  HB2 GLN A   9      10.684  54.989  -8.079  1.00 81.61           H  
ATOM    117  HB3 GLN A   9      10.855  53.776  -9.343  1.00 81.61           H  
ATOM    118  O   GLN A   9       8.544  52.042  -8.973  1.00 81.61           O  
ATOM    119  CG  GLN A   9      10.759  55.775 -10.074  1.00 81.61           C  
ATOM    120  HG2 GLN A   9      10.519  55.443 -11.085  1.00 81.61           H  
ATOM    121  HG3 GLN A   9      10.204  56.693  -9.879  1.00 81.61           H  
ATOM    122  CD  GLN A   9      12.253  56.072  -9.998  1.00 81.61           C  
ATOM    123  NE2 GLN A   9      12.673  57.293 -10.227  1.00 81.61           N  
ATOM    124 HE21 GLN A   9      12.014  58.051 -10.330  1.00 81.61           H  
ATOM    125 HE22 GLN A   9      13.664  57.463 -10.129  1.00 81.61           H  
ATOM    126  OE1 GLN A   9      13.082  55.204  -9.771  1.00 81.61           O  
ATOM    127  N   GLN A  10       8.640  53.059  -6.967  1.00 81.46           N  
ATOM    128  H   GLN A  10       8.627  53.944  -6.479  1.00 81.46           H  
ATOM    129  CA  GLN A  10       8.416  51.846  -6.180  1.00 81.46           C  
ATOM    130  HA  GLN A  10       9.061  51.055  -6.560  1.00 81.46           H  
ATOM    131  C   GLN A  10       6.968  51.372  -6.338  1.00 81.46           C  
ATOM    132  CB  GLN A  10       8.779  52.113  -4.707  1.00 81.46           C  
ATOM    133  HB2 GLN A  10       9.809  52.466  -4.647  1.00 81.46           H  
ATOM    134  HB3 GLN A  10       8.136  52.903  -4.318  1.00 81.46           H  
ATOM    135  O   GLN A  10       6.751  50.191  -6.581  1.00 81.46           O  
ATOM    136  CG  GLN A  10       8.616  50.883  -3.796  1.00 81.46           C  
ATOM    137  HG2 GLN A  10       7.591  50.517  -3.861  1.00 81.46           H  
ATOM    138  HG3 GLN A  10       8.778  51.193  -2.764  1.00 81.46           H  
ATOM    139  CD  GLN A  10       9.583  49.738  -4.096  1.00 81.46           C  
ATOM    140  NE2 GLN A  10       9.210  48.517  -3.777  1.00 81.46           N  
ATOM    141 HE21 GLN A  10       9.847  47.756  -3.969  1.00 81.46           H  
ATOM    142 HE22 GLN A  10       8.294  48.353  -3.385  1.00 81.46           H  
ATOM    143  OE1 GLN A  10      10.697  49.917  -4.574  1.00 81.46           O  
ATOM    144  N   GLU A  11       6.004  52.288  -6.264  1.00 87.35           N  
ATOM    145  H   GLU A  11       6.268  53.236  -6.038  1.00 87.35           H  
ATOM    146  CA  GLU A  11       4.567  52.026  -6.372  1.00 87.35           C  
ATOM    147  HA  GLU A  11       4.282  51.299  -5.612  1.00 87.35           H  
ATOM    148  C   GLU A  11       4.201  51.429  -7.743  1.00 87.35           C  
ATOM    149  CB  GLU A  11       3.852  53.349  -6.060  1.00 87.35           C  
ATOM    150  HB2 GLU A  11       4.001  54.041  -6.889  1.00 87.35           H  
ATOM    151  HB3 GLU A  11       4.316  53.780  -5.173  1.00 87.35           H  
ATOM    152  O   GLU A  11       3.635  50.339  -7.801  1.00 87.35           O  
ATOM    153  CG  GLU A  11       2.356  53.210  -5.766  1.00 87.35           C  
ATOM    154  HG2 GLU A  11       1.832  52.951  -6.686  1.00 87.35           H  
ATOM    155  HG3 GLU A  11       2.213  52.402  -5.049  1.00 87.35           H  
ATOM    156  CD  GLU A  11       1.804  54.526  -5.194  1.00 87.35           C  
ATOM    157  OE1 GLU A  11       1.139  54.469  -4.136  1.00 87.35           O  
ATOM    158  OE2 GLU A  11       2.082  55.583  -5.809  1.00 87.35           O  
ATOM    159  N   ASN A  12       4.669  52.036  -8.846  1.00 88.23           N  
ATOM    160  H   ASN A  12       5.143  52.920  -8.727  1.00 88.23           H  
ATOM    161  CA  ASN A  12       4.527  51.483 -10.206  1.00 88.23           C  
ATOM    162  HA  ASN A  12       3.468  51.409 -10.456  1.00 88.23           H  
ATOM    163  C   ASN A  12       5.114  50.065 -10.348  1.00 88.23           C  
ATOM    164  CB  ASN A  12       5.247  52.412 -11.211  1.00 88.23           C  
ATOM    165  HB2 ASN A  12       6.036  52.975 -10.713  1.00 88.23           H  
ATOM    166  HB3 ASN A  12       5.720  51.799 -11.978  1.00 88.23           H  
ATOM    167  O   ASN A  12       4.584  49.241 -11.091  1.00 88.23           O  
ATOM    168  CG  ASN A  12       4.333  53.371 -11.947  1.00 88.23           C  
ATOM    169  ND2 ASN A  12       3.559  54.164 -11.247  1.00 88.23           N  
ATOM    170 HD21 ASN A  12       3.527  54.078 -10.241  1.00 88.23           H  
ATOM    171 HD22 ASN A  12       2.861  54.699 -11.743  1.00 88.23           H  
ATOM    172  OD1 ASN A  12       4.368  53.457 -13.167  1.00 88.23           O  
ATOM    173  N   LEU A  13       6.243  49.776  -9.691  1.00 90.61           N  
ATOM    174  H   LEU A  13       6.629  50.472  -9.070  1.00 90.61           H  
ATOM    175  CA  LEU A  13       6.886  48.459  -9.770  1.00 90.61           C  
ATOM    176  HA  LEU A  13       6.783  48.082 -10.787  1.00 90.61           H  
ATOM    177  C   LEU A  13       6.201  47.419  -8.878  1.00 90.61           C  
ATOM    178  CB  LEU A  13       8.382  48.593  -9.443  1.00 90.61           C  
ATOM    179  HB2 LEU A  13       8.795  47.605  -9.242  1.00 90.61           H  
ATOM    180  HB3 LEU A  13       8.491  49.188  -8.536  1.00 90.61           H  
ATOM    181  O   LEU A  13       6.188  46.240  -9.225  1.00 90.61           O  
ATOM    182  CG  LEU A  13       9.187  49.239 -10.586  1.00 90.61           C  
ATOM    183  HG  LEU A  13       8.705  50.161 -10.911  1.00 90.61           H  
ATOM    184  CD1 LEU A  13      10.593  49.571 -10.099  1.00 90.61           C  
ATOM    185 HD11 LEU A  13      11.075  48.657  -9.752  1.00 90.61           H  
ATOM    186 HD12 LEU A  13      11.172  50.023 -10.904  1.00 90.61           H  
ATOM    187 HD13 LEU A  13      10.519  50.279  -9.274  1.00 90.61           H  
ATOM    188  CD2 LEU A  13       9.336  48.309 -11.796  1.00 90.61           C  
ATOM    189 HD21 LEU A  13       9.988  48.767 -12.540  1.00 90.61           H  
ATOM    190 HD22 LEU A  13       9.756  47.353 -11.483  1.00 90.61           H  
ATOM    191 HD23 LEU A  13       8.362  48.141 -12.255  1.00 90.61           H  
ATOM    192  N   LEU A  14       5.613  47.845  -7.762  1.00 91.54           N  
ATOM    193  H   LEU A  14       5.671  48.828  -7.536  1.00 91.54           H  
ATOM    194  CA  LEU A  14       4.846  46.990  -6.862  1.00 91.54           C  
ATOM    195  HA  LEU A  14       5.401  46.064  -6.714  1.00 91.54           H  
ATOM    196  C   LEU A  14       3.512  46.600  -7.518  1.00 91.54           C  
ATOM    197  CB  LEU A  14       4.740  47.720  -5.508  1.00 91.54           C  
ATOM    198  HB2 LEU A  14       3.915  48.431  -5.526  1.00 91.54           H  
ATOM    199  HB3 LEU A  14       5.659  48.290  -5.367  1.00 91.54           H  
ATOM    200  O   LEU A  14       3.182  45.416  -7.557  1.00 91.54           O  
ATOM    201  CG  LEU A  14       4.625  46.791  -4.291  1.00 91.54           C  
ATOM    202  HG  LEU A  14       5.312  45.953  -4.407  1.00 91.54           H  
ATOM    203  CD1 LEU A  14       5.013  47.544  -3.016  1.00 91.54           C  
ATOM    204 HD11 LEU A  14       4.344  48.392  -2.870  1.00 91.54           H  
ATOM    205 HD12 LEU A  14       6.040  47.903  -3.091  1.00 91.54           H  
ATOM    206 HD13 LEU A  14       4.936  46.877  -2.158  1.00 91.54           H  
ATOM    207  CD2 LEU A  14       3.212  46.258  -4.109  1.00 91.54           C  
ATOM    208 HD21 LEU A  14       3.175  45.662  -3.197  1.00 91.54           H  
ATOM    209 HD22 LEU A  14       2.933  45.628  -4.953  1.00 91.54           H  
ATOM    210 HD23 LEU A  14       2.503  47.082  -4.026  1.00 91.54           H  
ATOM    211  N   GLU A  15       2.833  47.553  -8.162  1.00 90.54           N  
ATOM    212  H   GLU A  15       3.141  48.510  -8.064  1.00 90.54           H  
ATOM    213  CA  GLU A  15       1.663  47.307  -9.014  1.00 90.54           C  
ATOM    214  HA  GLU A  15       0.903  46.793  -8.424  1.00 90.54           H  
ATOM    215  C   GLU A  15       1.997  46.405 -10.220  1.00 90.54           C  
ATOM    216  CB  GLU A  15       1.085  48.663  -9.458  1.00 90.54           C  
ATOM    217  HB2 GLU A  15       1.839  49.198 -10.036  1.00 90.54           H  
ATOM    218  HB3 GLU A  15       0.844  49.249  -8.571  1.00 90.54           H  
ATOM    219  O   GLU A  15       1.246  45.473 -10.515  1.00 90.54           O  
ATOM    220  CG  GLU A  15      -0.187  48.499 -10.303  1.00 90.54           C  
ATOM    221  HG2 GLU A  15      -0.895  47.885  -9.747  1.00 90.54           H  
ATOM    222  HG3 GLU A  15       0.073  47.973 -11.221  1.00 90.54           H  
ATOM    223  CD  GLU A  15      -0.849  49.830 -10.691  1.00 90.54           C  
ATOM    224  OE1 GLU A  15      -2.092  49.819 -10.832  1.00 90.54           O  
ATOM    225  OE2 GLU A  15      -0.110  50.815 -10.922  1.00 90.54           O  
ATOM    226  N   LEU A  16       3.141  46.612 -10.891  1.00 91.42           N  
ATOM    227  H   LEU A  16       3.677  47.439 -10.668  1.00 91.42           H  
ATOM    228  CA  LEU A  16       3.592  45.752 -11.995  1.00 91.42           C  
ATOM    229  HA  LEU A  16       2.817  45.753 -12.761  1.00 91.42           H  
ATOM    230  C   LEU A  16       3.795  44.295 -11.550  1.00 91.42           C  
ATOM    231  CB  LEU A  16       4.893  46.325 -12.596  1.00 91.42           C  
ATOM    232  HB2 LEU A  16       5.627  46.407 -11.794  1.00 91.42           H  
ATOM    233  HB3 LEU A  16       4.693  47.328 -12.974  1.00 91.42           H  
ATOM    234  O   LEU A  16       3.371  43.377 -12.254  1.00 91.42           O  
ATOM    235  CG  LEU A  16       5.516  45.477 -13.725  1.00 91.42           C  
ATOM    236  HG  LEU A  16       5.669  44.453 -13.384  1.00 91.42           H  
ATOM    237  CD1 LEU A  16       4.643  45.452 -14.981  1.00 91.42           C  
ATOM    238 HD11 LEU A  16       3.686  44.984 -14.751  1.00 91.42           H  
ATOM    239 HD12 LEU A  16       5.131  44.869 -15.763  1.00 91.42           H  
ATOM    240 HD13 LEU A  16       4.467  46.468 -15.334  1.00 91.42           H  
ATOM    241  CD2 LEU A  16       6.889  46.034 -14.106  1.00 91.42           C  
ATOM    242 HD21 LEU A  16       7.545  45.997 -13.236  1.00 91.42           H  
ATOM    243 HD22 LEU A  16       7.327  45.431 -14.902  1.00 91.42           H  
ATOM    244 HD23 LEU A  16       6.789  47.066 -14.442  1.00 91.42           H  
ATOM    245  N   VAL A  17       4.448  44.069 -10.404  1.00 93.93           N  
ATOM    246  H   VAL A  17       4.772  44.862  -9.870  1.00 93.93           H  
ATOM    247  CA  VAL A  17       4.681  42.712  -9.885  1.00 93.93           C  
ATOM    248  HA  VAL A  17       5.014  42.084 -10.712  1.00 93.93           H  
ATOM    249  C   VAL A  17       3.377  42.089  -9.386  1.00 93.93           C  
ATOM    250  CB  VAL A  17       5.792  42.687  -8.815  1.00 93.93           C  
ATOM    251  HB  VAL A  17       5.543  43.397  -8.026  1.00 93.93           H  
ATOM    252  O   VAL A  17       3.117  40.937  -9.720  1.00 93.93           O  
ATOM    253  CG1 VAL A  17       5.985  41.291  -8.203  1.00 93.93           C  
ATOM    254 HG11 VAL A  17       5.078  40.973  -7.687  1.00 93.93           H  
ATOM    255 HG12 VAL A  17       6.795  41.319  -7.474  1.00 93.93           H  
ATOM    256 HG13 VAL A  17       6.214  40.563  -8.981  1.00 93.93           H  
ATOM    257  CG2 VAL A  17       7.156  43.067  -9.409  1.00 93.93           C  
ATOM    258 HG21 VAL A  17       7.488  42.302 -10.110  1.00 93.93           H  
ATOM    259 HG22 VAL A  17       7.093  44.021  -9.932  1.00 93.93           H  
ATOM    260 HG23 VAL A  17       7.885  43.161  -8.604  1.00 93.93           H  
ATOM    261  N   ALA A  18       2.529  42.827  -8.665  1.00 93.23           N  
ATOM    262  H   ALA A  18       2.778  43.777  -8.426  1.00 93.23           H  
ATOM    263  CA  ALA A  18       1.248  42.316  -8.171  1.00 93.23           C  
ATOM    264  HA  ALA A  18       1.438  41.420  -7.580  1.00 93.23           H  
ATOM    265  C   ALA A  18       0.300  41.909  -9.316  1.00 93.23           C  
ATOM    266  CB  ALA A  18       0.621  43.366  -7.248  1.00 93.23           C  
ATOM    267  HB1 ALA A  18       1.307  43.616  -6.439  1.00 93.23           H  
ATOM    268  HB2 ALA A  18      -0.296  42.968  -6.813  1.00 93.23           H  
ATOM    269  HB3 ALA A  18       0.393  44.272  -7.809  1.00 93.23           H  
ATOM    270  O   ALA A  18      -0.256  40.812  -9.282  1.00 93.23           O  
ATOM    271  N   ASN A  19       0.185  42.726 -10.373  1.00 91.01           N  
ATOM    272  H   ASN A  19       0.644  43.626 -10.344  1.00 91.01           H  
ATOM    273  CA  ASN A  19      -0.577  42.360 -11.573  1.00 91.01           C  
ATOM    274  HA  ASN A  19      -1.589  42.078 -11.284  1.00 91.01           H  
ATOM    275  C   ASN A  19       0.026  41.136 -12.274  1.00 91.01           C  
ATOM    276  CB  ASN A  19      -0.659  43.551 -12.543  1.00 91.01           C  
ATOM    277  HB2 ASN A  19       0.310  44.042 -12.628  1.00 91.01           H  
ATOM    278  HB3 ASN A  19      -0.936  43.182 -13.531  1.00 91.01           H  
ATOM    279  O   ASN A  19      -0.703  40.207 -12.610  1.00 91.01           O  
ATOM    280  CG  ASN A  19      -1.728  44.552 -12.151  1.00 91.01           C  
ATOM    281  ND2 ASN A  19      -1.349  45.723 -11.708  1.00 91.01           N  
ATOM    282 HD21 ASN A  19      -2.067  46.387 -11.456  1.00 91.01           H  
ATOM    283 HD22 ASN A  19      -0.378  45.886 -11.484  1.00 91.01           H  
ATOM    284  OD1 ASN A  19      -2.913  44.282 -12.226  1.00 91.01           O  
ATOM    285  N   ALA A  20       1.352  41.092 -12.452  1.00 93.36           N  
ATOM    286  H   ALA A  20       1.917  41.877 -12.162  1.00 93.36           H  
ATOM    287  CA  ALA A  20       2.005  39.949 -13.088  1.00 93.36           C  
ATOM    288  HA  ALA A  20       1.568  39.818 -14.078  1.00 93.36           H  
ATOM    289  C   ALA A  20       1.772  38.639 -12.316  1.00 93.36           C  
ATOM    290  CB  ALA A  20       3.501  40.246 -13.251  1.00 93.36           C  
ATOM    291  HB1 ALA A  20       3.962  40.385 -12.273  1.00 93.36           H  
ATOM    292  HB2 ALA A  20       3.633  41.152 -13.843  1.00 93.36           H  
ATOM    293  HB3 ALA A  20       3.984  39.412 -13.761  1.00 93.36           H  
ATOM    294  O   ALA A  20       1.589  37.609 -12.959  1.00 93.36           O  
ATOM    295  N   VAL A  21       1.764  38.686 -10.975  1.00 91.62           N  
ATOM    296  H   VAL A  21       1.951  39.584 -10.550  1.00 91.62           H  
ATOM    297  CA  VAL A  21       1.492  37.561 -10.058  1.00 91.62           C  
ATOM    298  HA  VAL A  21       2.112  36.709 -10.340  1.00 91.62           H  
ATOM    299  C   VAL A  21       0.038  37.099 -10.153  1.00 91.62           C  
ATOM    300  CB  VAL A  21       1.870  37.953  -8.614  1.00 91.62           C  
ATOM    301  HB  VAL A  21       1.450  38.934  -8.390  1.00 91.62           H  
ATOM    302  O   VAL A  21      -0.194  35.912 -10.390  1.00 91.62           O  
ATOM    303  CG1 VAL A  21       1.378  36.971  -7.544  1.00 91.62           C  
ATOM    304 HG11 VAL A  21       1.699  35.957  -7.783  1.00 91.62           H  
ATOM    305 HG12 VAL A  21       1.769  37.253  -6.566  1.00 91.62           H  
ATOM    306 HG13 VAL A  21       0.290  36.995  -7.490  1.00 91.62           H  
ATOM    307  CG2 VAL A  21       3.393  38.031  -8.478  1.00 91.62           C  
ATOM    308 HG21 VAL A  21       3.636  38.578  -7.566  1.00 91.62           H  
ATOM    309 HG22 VAL A  21       3.820  37.029  -8.435  1.00 91.62           H  
ATOM    310 HG23 VAL A  21       3.830  38.574  -9.316  1.00 91.62           H  
ATOM    311  N   ALA A  22      -0.924  38.025 -10.054  1.00 90.23           N  
ATOM    312  H   ALA A  22      -0.662  38.982  -9.867  1.00 90.23           H  
ATOM    313  CA  ALA A  22      -2.350  37.743 -10.240  1.00 90.23           C  
ATOM    314  HA  ALA A  22      -2.696  37.091  -9.438  1.00 90.23           H  
ATOM    315  C   ALA A  22      -2.611  37.018 -11.572  1.00 90.23           C  
ATOM    316  CB  ALA A  22      -3.116  39.072 -10.162  1.00 90.23           C  
ATOM    317  HB1 ALA A  22      -2.995  39.516  -9.174  1.00 90.23           H  
ATOM    318  HB2 ALA A  22      -4.178  38.900 -10.341  1.00 90.23           H  
ATOM    319  HB3 ALA A  22      -2.749  39.770 -10.915  1.00 90.23           H  
ATOM    320  O   ALA A  22      -3.230  35.953 -11.594  1.00 90.23           O  
ATOM    321  N   GLU A  23      -2.021  37.524 -12.660  1.00 89.36           N  
ATOM    322  H   GLU A  23      -1.544  38.408 -12.559  1.00 89.36           H  
ATOM    323  CA  GLU A  23      -2.142  36.978 -14.017  1.00 89.36           C  
ATOM    324  HA  GLU A  23      -3.202  36.837 -14.225  1.00 89.36           H  
ATOM    325  C   GLU A  23      -1.440  35.609 -14.208  1.00 89.36           C  
ATOM    326  CB  GLU A  23      -1.575  38.021 -15.008  1.00 89.36           C  
ATOM    327  HB2 GLU A  23      -1.730  39.025 -14.614  1.00 89.36           H  
ATOM    328  HB3 GLU A  23      -0.500  37.856 -15.080  1.00 89.36           H  
ATOM    329  O   GLU A  23      -1.613  34.976 -15.255  1.00 89.36           O  
ATOM    330  CG  GLU A  23      -2.211  38.003 -16.413  1.00 89.36           C  
ATOM    331  HG2 GLU A  23      -3.114  38.615 -16.400  1.00 89.36           H  
ATOM    332  HG3 GLU A  23      -2.515  36.984 -16.650  1.00 89.36           H  
ATOM    333  CD  GLU A  23      -1.266  38.500 -17.528  1.00 89.36           C  
ATOM    334  OE1 GLU A  23      -1.407  38.008 -18.674  1.00 89.36           O  
ATOM    335  OE2 GLU A  23      -0.239  39.161 -17.255  1.00 89.36           O  
ATOM    336  N   VAL A  24      -0.598  35.132 -13.270  1.00 86.64           N  
ATOM    337  H   VAL A  24      -0.465  35.682 -12.433  1.00 86.64           H  
ATOM    338  CA  VAL A  24      -0.078  33.741 -13.298  1.00 86.64           C  
ATOM    339  HA  VAL A  24      -0.125  33.377 -14.325  1.00 86.64           H  
ATOM    340  C   VAL A  24      -0.944  32.786 -12.489  1.00 86.64           C  
ATOM    341  CB  VAL A  24       1.373  33.550 -12.801  1.00 86.64           C  
ATOM    342  HB  VAL A  24       1.368  33.255 -11.751  1.00 86.64           H  
ATOM    343  O   VAL A  24      -1.227  31.681 -12.949  1.00 86.64           O  
ATOM    344  CG1 VAL A  24       1.992  32.409 -13.606  1.00 86.64           C  
ATOM    345 HG11 VAL A  24       1.416  31.495 -13.466  1.00 86.64           H  
ATOM    346 HG12 VAL A  24       2.020  32.663 -14.665  1.00 86.64           H  
ATOM    347 HG13 VAL A  24       3.004  32.237 -13.240  1.00 86.64           H  
ATOM    348  CG2 VAL A  24       2.331  34.731 -12.909  1.00 86.64           C  
ATOM    349 HG21 VAL A  24       2.273  35.212 -13.886  1.00 86.64           H  
ATOM    350 HG22 VAL A  24       3.354  34.399 -12.728  1.00 86.64           H  
ATOM    351 HG23 VAL A  24       2.070  35.434 -12.118  1.00 86.64           H  
ATOM    352  N   LEU A  25      -1.335  33.205 -11.287  1.00 84.05           N  
ATOM    353  H   LEU A  25      -1.071  34.133 -10.989  1.00 84.05           H  
ATOM    354  CA  LEU A  25      -2.095  32.383 -10.346  1.00 84.05           C  
ATOM    355  HA  LEU A  25      -1.663  31.384 -10.298  1.00 84.05           H  
ATOM    356  C   LEU A  25      -3.558  32.203 -10.789  1.00 84.05           C  
ATOM    357  CB  LEU A  25      -1.993  33.042  -8.963  1.00 84.05           C  
ATOM    358  HB2 LEU A  25      -2.332  34.072  -9.066  1.00 84.05           H  
ATOM    359  HB3 LEU A  25      -2.666  32.529  -8.275  1.00 84.05           H  
ATOM    360  O   LEU A  25      -4.139  31.146 -10.554  1.00 84.05           O  
ATOM    361  CG  LEU A  25      -0.579  33.061  -8.349  1.00 84.05           C  
ATOM    362  HG  LEU A  25       0.114  33.544  -9.038  1.00 84.05           H  
ATOM    363  CD1 LEU A  25      -0.609  33.883  -7.063  1.00 84.05           C  
ATOM    364 HD11 LEU A  25      -0.915  34.905  -7.284  1.00 84.05           H  
ATOM    365 HD12 LEU A  25      -1.325  33.448  -6.366  1.00 84.05           H  
ATOM    366 HD13 LEU A  25       0.376  33.889  -6.596  1.00 84.05           H  
ATOM    367  CD2 LEU A  25      -0.053  31.658  -8.050  1.00 84.05           C  
ATOM    368 HD21 LEU A  25       0.115  31.103  -8.973  1.00 84.05           H  
ATOM    369 HD22 LEU A  25       0.882  31.723  -7.495  1.00 84.05           H  
ATOM    370 HD23 LEU A  25      -0.773  31.119  -7.433  1.00 84.05           H  
ATOM    371  N   GLY A  26      -4.117  33.192 -11.497  1.00 80.10           N  
ATOM    372  H   GLY A  26      -3.581  34.038 -11.629  1.00 80.10           H  
ATOM    373  CA  GLY A  26      -5.478  33.163 -12.044  1.00 80.10           C  
ATOM    374  HA2 GLY A  26      -5.871  32.147 -12.023  1.00 80.10           H  
ATOM    375  HA3 GLY A  26      -5.437  33.489 -13.084  1.00 80.10           H  
ATOM    376  C   GLY A  26      -6.486  34.068 -11.326  1.00 80.10           C  
ATOM    377  O   GLY A  26      -7.681  33.813 -11.426  1.00 80.10           O  
ATOM    378  N   HIS A  27      -6.021  35.096 -10.612  1.00 81.62           N  
ATOM    379  H   HIS A  27      -5.030  35.286 -10.651  1.00 81.62           H  
ATOM    380  CA  HIS A  27      -6.871  36.110  -9.968  1.00 81.62           C  
ATOM    381  HA  HIS A  27      -7.750  35.630  -9.539  1.00 81.62           H  
ATOM    382  C   HIS A  27      -7.360  37.160 -10.981  1.00 81.62           C  
ATOM    383  CB  HIS A  27      -6.081  36.764  -8.828  1.00 81.62           C  
ATOM    384  HB2 HIS A  27      -5.141  37.157  -9.216  1.00 81.62           H  
ATOM    385  HB3 HIS A  27      -6.653  37.605  -8.435  1.00 81.62           H  
ATOM    386  O   HIS A  27      -6.668  37.426 -11.967  1.00 81.62           O  
ATOM    387  CG  HIS A  27      -5.789  35.816  -7.696  1.00 81.62           C  
ATOM    388  CD2 HIS A  27      -4.616  35.162  -7.450  1.00 81.62           C  
ATOM    389  HD2 HIS A  27      -3.714  35.254  -8.036  1.00 81.62           H  
ATOM    390  ND1 HIS A  27      -6.669  35.448  -6.712  1.00 81.62           N  
ATOM    391  HD1 HIS A  27      -7.602  35.819  -6.607  1.00 81.62           H  
ATOM    392  CE1 HIS A  27      -6.039  34.594  -5.888  1.00 81.62           C  
ATOM    393  HE1 HIS A  27      -6.479  34.153  -5.005  1.00 81.62           H  
ATOM    394  NE2 HIS A  27      -4.778  34.382  -6.302  1.00 81.62           N  
ATOM    395  N   GLU A  28      -8.515  37.797 -10.741  1.00 76.88           N  
ATOM    396  H   GLU A  28      -8.973  37.678  -9.849  1.00 76.88           H  
ATOM    397  CA  GLU A  28      -9.047  38.821 -11.658  1.00 76.88           C  
ATOM    398  HA  GLU A  28      -8.941  38.463 -12.683  1.00 76.88           H  
ATOM    399  C   GLU A  28      -8.262  40.138 -11.578  1.00 76.88           C  
ATOM    400  CB  GLU A  28     -10.541  39.112 -11.414  1.00 76.88           C  
ATOM    401  HB2 GLU A  28     -10.707  39.352 -10.363  1.00 76.88           H  
ATOM    402  HB3 GLU A  28     -10.792  39.994 -12.003  1.00 76.88           H  
ATOM    403  O   GLU A  28      -8.190  40.878 -12.562  1.00 76.88           O  
ATOM    404  CG  GLU A  28     -11.489  37.979 -11.845  1.00 76.88           C  
ATOM    405  HG2 GLU A  28     -11.101  37.540 -12.764  1.00 76.88           H  
ATOM    406  HG3 GLU A  28     -11.491  37.203 -11.079  1.00 76.88           H  
ATOM    407  CD  GLU A  28     -12.933  38.463 -12.108  1.00 76.88           C  
ATOM    408  OE1 GLU A  28     -13.632  37.789 -12.903  1.00 76.88           O  
ATOM    409  OE2 GLU A  28     -13.338  39.521 -11.570  1.00 76.88           O  
ATOM    410  N   SER A  29      -7.656  40.450 -10.426  1.00 83.45           N  
ATOM    411  H   SER A  29      -7.779  39.825  -9.642  1.00 83.45           H  
ATOM    412  CA  SER A  29      -6.857  41.670 -10.266  1.00 83.45           C  
ATOM    413  HA  SER A  29      -6.393  41.899 -11.226  1.00 83.45           H  
ATOM    414  C   SER A  29      -5.728  41.558  -9.238  1.00 83.45           C  
ATOM    415  CB  SER A  29      -7.779  42.839  -9.903  1.00 83.45           C  
ATOM    416  HB2 SER A  29      -8.651  42.840 -10.558  1.00 83.45           H  
ATOM    417  HB3 SER A  29      -7.242  43.777 -10.043  1.00 83.45           H  
ATOM    418  O   SER A  29      -5.744  40.720  -8.338  1.00 83.45           O  
ATOM    419  OG  SER A  29      -8.193  42.747  -8.554  1.00 83.45           O  
ATOM    420  HG  SER A  29      -8.645  41.907  -8.447  1.00 83.45           H  
ATOM    421  N   ALA A  30      -4.773  42.491  -9.312  1.00 85.89           N  
ATOM    422  H   ALA A  30      -4.781  43.131 -10.093  1.00 85.89           H  
ATOM    423  CA  ALA A  30      -3.724  42.661  -8.305  1.00 85.89           C  
ATOM    424  HA  ALA A  30      -3.108  41.762  -8.282  1.00 85.89           H  
ATOM    425  C   ALA A  30      -4.244  42.898  -6.872  1.00 85.89           C  
ATOM    426  CB  ALA A  30      -2.857  43.845  -8.740  1.00 85.89           C  
ATOM    427  HB1 ALA A  30      -3.465  44.744  -8.840  1.00 85.89           H  
ATOM    428  HB2 ALA A  30      -2.082  44.028  -7.995  1.00 85.89           H  
ATOM    429  HB3 ALA A  30      -2.384  43.619  -9.696  1.00 85.89           H  
ATOM    430  O   ALA A  30      -3.494  42.672  -5.926  1.00 85.89           O  
ATOM    431  N   ALA A  31      -5.496  43.340  -6.693  1.00 81.15           N  
ATOM    432  H   ALA A  31      -6.107  43.419  -7.493  1.00 81.15           H  
ATOM    433  CA  ALA A  31      -6.068  43.623  -5.374  1.00 81.15           C  
ATOM    434  HA  ALA A  31      -5.364  44.243  -4.820  1.00 81.15           H  
ATOM    435  C   ALA A  31      -6.305  42.358  -4.524  1.00 81.15           C  
ATOM    436  CB  ALA A  31      -7.361  44.423  -5.568  1.00 81.15           C  
ATOM    437  HB1 ALA A  31      -7.753  44.718  -4.594  1.00 81.15           H  
ATOM    438  HB2 ALA A  31      -8.107  43.810  -6.074  1.00 81.15           H  
ATOM    439  HB3 ALA A  31      -7.163  45.318  -6.158  1.00 81.15           H  
ATOM    440  O   ALA A  31      -6.426  42.460  -3.306  1.00 81.15           O  
ATOM    441  N   GLU A  32      -6.335  41.175  -5.144  1.00 78.63           N  
ATOM    442  H   GLU A  32      -6.270  41.151  -6.152  1.00 78.63           H  
ATOM    443  CA  GLU A  32      -6.419  39.884  -4.447  1.00 78.63           C  
ATOM    444  HA  GLU A  32      -7.086  39.972  -3.589  1.00 78.63           H  
ATOM    445  C   GLU A  32      -5.054  39.412  -3.905  1.00 78.63           C  
ATOM    446  CB  GLU A  32      -7.007  38.840  -5.408  1.00 78.63           C  
ATOM    447  HB2 GLU A  32      -6.391  38.807  -6.306  1.00 78.63           H  
ATOM    448  HB3 GLU A  32      -6.970  37.860  -4.933  1.00 78.63           H  
ATOM    449  O   GLU A  32      -4.989  38.517  -3.062  1.00 78.63           O  
ATOM    450  CG  GLU A  32      -8.465  39.138  -5.798  1.00 78.63           C  
ATOM    451  HG2 GLU A  32      -9.106  38.999  -4.927  1.00 78.63           H  
ATOM    452  HG3 GLU A  32      -8.558  40.175  -6.121  1.00 78.63           H  
ATOM    453  CD  GLU A  32      -8.915  38.216  -6.935  1.00 78.63           C  
ATOM    454  OE1 GLU A  32      -9.143  38.740  -8.051  1.00 78.63           O  
ATOM    455  OE2 GLU A  32      -8.943  36.984  -6.715  1.00 78.63           O  
ATOM    456  N   ILE A  33      -3.945  40.013  -4.355  1.00 86.89           N  
ATOM    457  H   ILE A  33      -4.048  40.808  -4.970  1.00 86.89           H  
ATOM    458  CA  ILE A  33      -2.591  39.600  -3.979  1.00 86.89           C  
ATOM    459  HA  ILE A  33      -2.610  38.539  -3.731  1.00 86.89           H  
ATOM    460  C   ILE A  33      -2.131  40.350  -2.727  1.00 86.89           C  
ATOM    461  CB  ILE A  33      -1.613  39.778  -5.164  1.00 86.89           C  
ATOM    462  HB  ILE A  33      -1.572  40.836  -5.423  1.00 86.89           H  
ATOM    463  O   ILE A  33      -1.779  41.530  -2.780  1.00 86.89           O  
ATOM    464  CG1 ILE A  33      -2.064  39.015  -6.430  1.00 86.89           C  
ATOM    465 HG12 ILE A  33      -1.308  39.146  -7.205  1.00 86.89           H  
ATOM    466 HG13 ILE A  33      -2.985  39.464  -6.803  1.00 86.89           H  
ATOM    467  CG2 ILE A  33      -0.187  39.346  -4.774  1.00 86.89           C  
ATOM    468 HG21 ILE A  33      -0.191  38.331  -4.375  1.00 86.89           H  
ATOM    469 HG22 ILE A  33       0.213  40.020  -4.016  1.00 86.89           H  
ATOM    470 HG23 ILE A  33       0.461  39.387  -5.650  1.00 86.89           H  
ATOM    471  CD1 ILE A  33      -2.311  37.512  -6.239  1.00 86.89           C  
ATOM    472 HD11 ILE A  33      -3.184  37.347  -5.606  1.00 86.89           H  
ATOM    473 HD12 ILE A  33      -1.443  37.027  -5.792  1.00 86.89           H  
ATOM    474 HD13 ILE A  33      -2.500  37.058  -7.212  1.00 86.89           H  
ATOM    475  N   ASN A  34      -2.029  39.646  -1.596  1.00 78.33           N  
ATOM    476  H   ASN A  34      -2.385  38.701  -1.585  1.00 78.33           H  
ATOM    477  CA  ASN A  34      -1.346  40.180  -0.418  1.00 78.33           C  
ATOM    478  HA  ASN A  34      -1.738  41.179  -0.226  1.00 78.33           H  
ATOM    479  C   ASN A  34       0.161  40.316  -0.704  1.00 78.33           C  
ATOM    480  CB  ASN A  34      -1.653  39.327   0.825  1.00 78.33           C  
ATOM    481  HB2 ASN A  34      -2.732  39.303   0.977  1.00 78.33           H  
ATOM    482  HB3 ASN A  34      -1.305  38.306   0.664  1.00 78.33           H  
ATOM    483  O   ASN A  34       0.926  39.358  -0.611  1.00 78.33           O  
ATOM    484  CG  ASN A  34      -0.995  39.867   2.091  1.00 78.33           C  
ATOM    485  ND2 ASN A  34      -1.423  39.406   3.242  1.00 78.33           N  
ATOM    486 HD21 ASN A  34      -0.976  39.753   4.079  1.00 78.33           H  
ATOM    487 HD22 ASN A  34      -2.176  38.735   3.285  1.00 78.33           H  
ATOM    488  OD1 ASN A  34      -0.089  40.693   2.073  1.00 78.33           O  
ATOM    489  N   VAL A  35       0.593  41.540  -1.009  1.00 83.63           N  
ATOM    490  H   VAL A  35      -0.124  42.235  -1.162  1.00 83.63           H  
ATOM    491  CA  VAL A  35       1.960  41.873  -1.445  1.00 83.63           C  
ATOM    492  HA  VAL A  35       2.194  41.191  -2.263  1.00 83.63           H  
ATOM    493  C   VAL A  35       3.061  41.665  -0.389  1.00 83.63           C  
ATOM    494  CB  VAL A  35       2.011  43.311  -1.997  1.00 83.63           C  
ATOM    495  HB  VAL A  35       3.015  43.496  -2.378  1.00 83.63           H  
ATOM    496  O   VAL A  35       4.249  41.824  -0.702  1.00 83.63           O  
ATOM    497  CG1 VAL A  35       1.030  43.488  -3.164  1.00 83.63           C  
ATOM    498 HG11 VAL A  35      -0.002  43.419  -2.820  1.00 83.63           H  
ATOM    499 HG12 VAL A  35       1.202  42.719  -3.918  1.00 83.63           H  
ATOM    500 HG13 VAL A  35       1.160  44.467  -3.624  1.00 83.63           H  
ATOM    501  CG2 VAL A  35       1.709  44.364  -0.919  1.00 83.63           C  
ATOM    502 HG21 VAL A  35       0.723  44.197  -0.486  1.00 83.63           H  
ATOM    503 HG22 VAL A  35       1.727  45.359  -1.363  1.00 83.63           H  
ATOM    504 HG23 VAL A  35       2.463  44.324  -0.133  1.00 83.63           H  
ATOM    505  N   ARG A  36       2.684  41.331   0.854  1.00 74.27           N  
ATOM    506  H   ARG A  36       1.694  41.225   1.021  1.00 74.27           H  
ATOM    507  CA  ARG A  36       3.594  40.959   1.950  1.00 74.27           C  
ATOM    508  HA  ARG A  36       4.612  41.264   1.707  1.00 74.27           H  
ATOM    509  C   ARG A  36       3.671  39.445   2.195  1.00 74.27           C  
ATOM    510  CB  ARG A  36       3.176  41.663   3.253  1.00 74.27           C  
ATOM    511  HB2 ARG A  36       2.171  41.338   3.524  1.00 74.27           H  
ATOM    512  HB3 ARG A  36       3.852  41.340   4.044  1.00 74.27           H  
ATOM    513  O   ARG A  36       4.640  39.017   2.810  1.00 74.27           O  
ATOM    514  CG  ARG A  36       3.206  43.199   3.196  1.00 74.27           C  
ATOM    515  HG2 ARG A  36       4.193  43.535   2.879  1.00 74.27           H  
ATOM    516  HG3 ARG A  36       2.457  43.554   2.487  1.00 74.27           H  
ATOM    517  CD  ARG A  36       2.895  43.757   4.594  1.00 74.27           C  
ATOM    518  HD2 ARG A  36       3.672  43.424   5.282  1.00 74.27           H  
ATOM    519  HD3 ARG A  36       1.942  43.347   4.927  1.00 74.27           H  
ATOM    520  NE  ARG A  36       2.817  45.232   4.614  1.00 74.27           N  
ATOM    521  HE  ARG A  36       2.889  45.708   3.726  1.00 74.27           H  
ATOM    522  NH1 ARG A  36       2.490  45.474   6.885  1.00 74.27           N  
ATOM    523 HH11 ARG A  36       2.337  46.054   7.697  1.00 74.27           H  
ATOM    524 HH12 ARG A  36       2.570  44.476   7.021  1.00 74.27           H  
ATOM    525  NH2 ARG A  36       2.512  47.277   5.582  1.00 74.27           N  
ATOM    526 HH21 ARG A  36       2.337  47.823   6.413  1.00 74.27           H  
ATOM    527 HH22 ARG A  36       2.577  47.731   4.682  1.00 74.27           H  
ATOM    528  CZ  ARG A  36       2.609  45.981   5.688  1.00 74.27           C  
ATOM    529  N   ARG A  37       2.689  38.658   1.736  1.00 76.83           N  
ATOM    530  H   ARG A  37       1.986  39.076   1.143  1.00 76.83           H  
ATOM    531  CA  ARG A  37       2.645  37.192   1.911  1.00 76.83           C  
ATOM    532  HA  ARG A  37       2.934  36.962   2.936  1.00 76.83           H  
ATOM    533  C   ARG A  37       3.692  36.516   1.010  1.00 76.83           C  
ATOM    534  CB  ARG A  37       1.194  36.701   1.697  1.00 76.83           C  
ATOM    535  HB2 ARG A  37       0.970  36.672   0.631  1.00 76.83           H  
ATOM    536  HB3 ARG A  37       0.517  37.409   2.175  1.00 76.83           H  
ATOM    537  O   ARG A  37       4.070  37.082  -0.023  1.00 76.83           O  
ATOM    538  CG  ARG A  37       0.926  35.321   2.322  1.00 76.83           C  
ATOM    539  HG2 ARG A  37       1.528  34.596   1.775  1.00 76.83           H  
ATOM    540  HG3 ARG A  37       1.260  35.336   3.360  1.00 76.83           H  
ATOM    541  CD  ARG A  37      -0.543  34.854   2.265  1.00 76.83           C  
ATOM    542  HD2 ARG A  37      -1.148  35.621   1.782  1.00 76.83           H  
ATOM    543  HD3 ARG A  37      -0.586  33.952   1.655  1.00 76.83           H  
ATOM    544  NE  ARG A  37      -1.102  34.561   3.609  1.00 76.83           N  
ATOM    545  HE  ARG A  37      -0.475  34.640   4.397  1.00 76.83           H  
ATOM    546  NH1 ARG A  37      -3.184  33.833   2.963  1.00 76.83           N  
ATOM    547 HH11 ARG A  37      -2.868  33.776   2.006  1.00 76.83           H  
ATOM    548 HH12 ARG A  37      -4.093  33.493   3.244  1.00 76.83           H  
ATOM    549  NH2 ARG A  37      -2.736  34.016   5.125  1.00 76.83           N  
ATOM    550 HH21 ARG A  37      -2.197  34.252   5.946  1.00 76.83           H  
ATOM    551 HH22 ARG A  37      -3.654  33.706   5.411  1.00 76.83           H  
ATOM    552  CZ  ARG A  37      -2.327  34.139   3.896  1.00 76.83           C  
ATOM    553  N   ALA A  38       4.205  35.350   1.405  1.00 79.40           N  
ATOM    554  H   ALA A  38       3.837  34.883   2.221  1.00 79.40           H  
ATOM    555  CA  ALA A  38       5.262  34.677   0.655  1.00 79.40           C  
ATOM    556  HA  ALA A  38       6.009  35.426   0.393  1.00 79.40           H  
ATOM    557  C   ALA A  38       4.735  34.063  -0.653  1.00 79.40           C  
ATOM    558  CB  ALA A  38       5.953  33.640   1.547  1.00 79.40           C  
ATOM    559  HB1 ALA A  38       6.810  33.214   1.026  1.00 79.40           H  
ATOM    560  HB2 ALA A  38       6.291  34.110   2.470  1.00 79.40           H  
ATOM    561  HB3 ALA A  38       5.254  32.841   1.794  1.00 79.40           H  
ATOM    562  O   ALA A  38       3.594  33.615  -0.734  1.00 79.40           O  
ATOM    563  N   PHE A  39       5.574  33.988  -1.688  1.00 81.72           N  
ATOM    564  H   PHE A  39       6.478  34.431  -1.603  1.00 81.72           H  
ATOM    565  CA  PHE A  39       5.182  33.399  -2.974  1.00 81.72           C  
ATOM    566  HA  PHE A  39       4.294  33.925  -3.323  1.00 81.72           H  
ATOM    567  C   PHE A  39       4.747  31.928  -2.859  1.00 81.72           C  
ATOM    568  CB  PHE A  39       6.319  33.588  -3.996  1.00 81.72           C  
ATOM    569  HB2 PHE A  39       7.262  33.297  -3.533  1.00 81.72           H  
ATOM    570  HB3 PHE A  39       6.156  32.908  -4.832  1.00 81.72           H  
ATOM    571  O   PHE A  39       3.800  31.525  -3.530  1.00 81.72           O  
ATOM    572  CG  PHE A  39       6.445  34.987  -4.579  1.00 81.72           C  
ATOM    573  CD1 PHE A  39       5.303  35.663  -5.052  1.00 81.72           C  
ATOM    574  HD1 PHE A  39       4.329  35.200  -4.997  1.00 81.72           H  
ATOM    575  CD2 PHE A  39       7.706  35.606  -4.693  1.00 81.72           C  
ATOM    576  HD2 PHE A  39       8.591  35.103  -4.333  1.00 81.72           H  
ATOM    577  CE1 PHE A  39       5.414  36.950  -5.599  1.00 81.72           C  
ATOM    578  HE1 PHE A  39       4.519  37.459  -5.926  1.00 81.72           H  
ATOM    579  CE2 PHE A  39       7.817  36.886  -5.268  1.00 81.72           C  
ATOM    580  HE2 PHE A  39       8.784  37.360  -5.346  1.00 81.72           H  
ATOM    581  CZ  PHE A  39       6.671  37.563  -5.715  1.00 81.72           C  
ATOM    582  HZ  PHE A  39       6.756  38.554  -6.136  1.00 81.72           H  
ATOM    583  N   SER A  40       5.358  31.151  -1.963  1.00 67.20           N  
ATOM    584  H   SER A  40       6.078  31.551  -1.379  1.00 67.20           H  
ATOM    585  CA  SER A  40       4.923  29.788  -1.625  1.00 67.20           C  
ATOM    586  HA  SER A  40       4.939  29.172  -2.524  1.00 67.20           H  
ATOM    587  C   SER A  40       3.494  29.745  -1.066  1.00 67.20           C  
ATOM    588  CB  SER A  40       5.898  29.185  -0.604  1.00 67.20           C  
ATOM    589  HB2 SER A  40       5.450  28.302  -0.150  1.00 67.20           H  
ATOM    590  HB3 SER A  40       6.812  28.888  -1.118  1.00 67.20           H  
ATOM    591  O   SER A  40       2.681  28.943  -1.513  1.00 67.20           O  
ATOM    592  OG  SER A  40       6.226  30.138   0.398  1.00 67.20           O  
ATOM    593  HG  SER A  40       6.447  29.672   1.208  1.00 67.20           H  
ATOM    594  N   GLU A  41       3.161  30.648  -0.143  1.00 68.79           N  
ATOM    595  H   GLU A  41       3.878  31.292   0.160  1.00 68.79           H  
ATOM    596  CA  GLU A  41       1.836  30.776   0.488  1.00 68.79           C  
ATOM    597  HA  GLU A  41       1.497  29.802   0.841  1.00 68.79           H  
ATOM    598  C   GLU A  41       0.760  31.333  -0.460  1.00 68.79           C  
ATOM    599  CB  GLU A  41       1.956  31.732   1.678  1.00 68.79           C  
ATOM    600  HB2 GLU A  41       0.971  31.884   2.121  1.00 68.79           H  
ATOM    601  HB3 GLU A  41       2.305  32.683   1.275  1.00 68.79           H  
ATOM    602  O   GLU A  41      -0.433  31.212  -0.190  1.00 68.79           O  
ATOM    603  CG  GLU A  41       2.922  31.282   2.781  1.00 68.79           C  
ATOM    604  HG2 GLU A  41       2.520  30.383   3.248  1.00 68.79           H  
ATOM    605  HG3 GLU A  41       3.890  31.030   2.348  1.00 68.79           H  
ATOM    606  CD  GLU A  41       3.124  32.387   3.831  1.00 68.79           C  
ATOM    607  OE1 GLU A  41       3.220  32.031   5.021  1.00 68.79           O  
ATOM    608  OE2 GLU A  41       3.198  33.580   3.438  1.00 68.79           O  
ATOM    609  N   LEU A  42       1.174  31.951  -1.570  1.00 75.33           N  
ATOM    610  H   LEU A  42       2.171  32.079  -1.673  1.00 75.33           H  
ATOM    611  CA  LEU A  42       0.308  32.391  -2.666  1.00 75.33           C  
ATOM    612  HA  LEU A  42      -0.685  32.595  -2.267  1.00 75.33           H  
ATOM    613  C   LEU A  42       0.103  31.293  -3.735  1.00 75.33           C  
ATOM    614  CB  LEU A  42       0.875  33.700  -3.262  1.00 75.33           C  
ATOM    615  HB2 LEU A  42       1.900  33.510  -3.580  1.00 75.33           H  
ATOM    616  HB3 LEU A  42       0.299  33.959  -4.150  1.00 75.33           H  
ATOM    617  O   LEU A  42      -0.475  31.570  -4.782  1.00 75.33           O  
ATOM    618  CG  LEU A  42       0.859  34.920  -2.317  1.00 75.33           C  
ATOM    619  HG  LEU A  42       1.322  34.667  -1.363  1.00 75.33           H  
ATOM    620  CD1 LEU A  42       1.652  36.070  -2.946  1.00 75.33           C  
ATOM    621 HD11 LEU A  42       1.629  36.935  -2.283  1.00 75.33           H  
ATOM    622 HD12 LEU A  42       1.225  36.333  -3.914  1.00 75.33           H  
ATOM    623 HD13 LEU A  42       2.691  35.764  -3.068  1.00 75.33           H  
ATOM    624  CD2 LEU A  42      -0.559  35.428  -2.042  1.00 75.33           C  
ATOM    625 HD21 LEU A  42      -1.125  34.662  -1.511  1.00 75.33           H  
ATOM    626 HD22 LEU A  42      -0.518  36.324  -1.424  1.00 75.33           H  
ATOM    627 HD23 LEU A  42      -1.064  35.655  -2.981  1.00 75.33           H  
ATOM    628  N   GLY A  43       0.589  30.063  -3.521  1.00 68.07           N  
ATOM    629  H   GLY A  43       1.052  29.871  -2.644  1.00 68.07           H  
ATOM    630  CA  GLY A  43       0.470  28.962  -4.490  1.00 68.07           C  
ATOM    631  HA2 GLY A  43       0.738  28.031  -3.991  1.00 68.07           H  
ATOM    632  HA3 GLY A  43      -0.564  28.886  -4.825  1.00 68.07           H  
ATOM    633  C   GLY A  43       1.371  29.117  -5.724  1.00 68.07           C  
ATOM    634  O   GLY A  43       1.086  28.573  -6.795  1.00 68.07           O  
ATOM    635  N   LEU A  44       2.456  29.891  -5.620  1.00 72.12           N  
ATOM    636  H   LEU A  44       2.661  30.313  -4.725  1.00 72.12           H  
ATOM    637  CA  LEU A  44       3.337  30.205  -6.745  1.00 72.12           C  
ATOM    638  HA  LEU A  44       2.715  30.189  -7.640  1.00 72.12           H  
ATOM    639  C   LEU A  44       4.401  29.107  -6.942  1.00 72.12           C  
ATOM    640  CB  LEU A  44       3.854  31.648  -6.588  1.00 72.12           C  
ATOM    641  HB2 LEU A  44       4.740  31.642  -5.953  1.00 72.12           H  
ATOM    642  HB3 LEU A  44       3.090  32.229  -6.071  1.00 72.12           H  
ATOM    643  O   LEU A  44       5.586  29.298  -6.675  1.00 72.12           O  
ATOM    644  CG  LEU A  44       4.159  32.334  -7.932  1.00 72.12           C  
ATOM    645  HG  LEU A  44       3.796  31.722  -8.759  1.00 72.12           H  
ATOM    646  CD1 LEU A  44       3.482  33.702  -8.031  1.00 72.12           C  
ATOM    647 HD11 LEU A  44       2.407  33.580  -7.894  1.00 72.12           H  
ATOM    648 HD12 LEU A  44       3.654  34.131  -9.018  1.00 72.12           H  
ATOM    649 HD13 LEU A  44       3.866  34.369  -7.261  1.00 72.12           H  
ATOM    650  CD2 LEU A  44       5.652  32.559  -8.127  1.00 72.12           C  
ATOM    651 HD21 LEU A  44       6.162  31.597  -8.083  1.00 72.12           H  
ATOM    652 HD22 LEU A  44       5.824  33.030  -9.095  1.00 72.12           H  
ATOM    653 HD23 LEU A  44       6.035  33.201  -7.333  1.00 72.12           H  
ATOM    654  N   ASP A  45       3.929  27.950  -7.415  1.00 59.35           N  
ATOM    655  H   ASP A  45       2.924  27.869  -7.477  1.00 59.35           H  
ATOM    656  CA  ASP A  45       4.711  26.759  -7.777  1.00 59.35           C  
ATOM    657  HA  ASP A  45       5.196  26.397  -6.870  1.00 59.35           H  
ATOM    658  C   ASP A  45       5.834  27.025  -8.814  1.00 59.35           C  
ATOM    659  CB  ASP A  45       3.732  25.656  -8.250  1.00 59.35           C  
ATOM    660  HB2 ASP A  45       2.982  25.499  -7.475  1.00 59.35           H  
ATOM    661  HB3 ASP A  45       4.284  24.723  -8.361  1.00 59.35           H  
ATOM    662  O   ASP A  45       5.973  28.121  -9.361  1.00 59.35           O  
ATOM    663  CG  ASP A  45       3.029  25.966  -9.582  1.00 59.35           C  
ATOM    664  OD1 ASP A  45       3.733  26.391 -10.522  1.00 59.35           O  
ATOM    665  OD2 ASP A  45       1.795  25.814  -9.693  1.00 59.35           O  
ATOM    666  N   SER A  46       6.649  26.012  -9.135  1.00 53.04           N  
ATOM    667  H   SER A  46       6.503  25.115  -8.694  1.00 53.04           H  
ATOM    668  CA  SER A  46       7.765  26.144 -10.091  1.00 53.04           C  
ATOM    669  HA  SER A  46       8.456  26.894  -9.707  1.00 53.04           H  
ATOM    670  C   SER A  46       7.350  26.591 -11.504  1.00 53.04           C  
ATOM    671  CB  SER A  46       8.515  24.813 -10.208  1.00 53.04           C  
ATOM    672  HB2 SER A  46       9.373  24.942 -10.867  1.00 53.04           H  
ATOM    673  HB3 SER A  46       7.857  24.055 -10.633  1.00 53.04           H  
ATOM    674  O   SER A  46       8.105  27.315 -12.164  1.00 53.04           O  
ATOM    675  OG  SER A  46       8.965  24.379  -8.940  1.00 53.04           O  
ATOM    676  HG  SER A  46       9.253  25.132  -8.418  1.00 53.04           H  
ATOM    677  N   LEU A  47       6.159  26.207 -11.972  1.00 57.31           N  
ATOM    678  H   LEU A  47       5.512  25.779 -11.326  1.00 57.31           H  
ATOM    679  CA  LEU A  47       5.615  26.589 -13.277  1.00 57.31           C  
ATOM    680  HA  LEU A  47       6.392  26.463 -14.031  1.00 57.31           H  
ATOM    681  C   LEU A  47       5.195  28.069 -13.256  1.00 57.31           C  
ATOM    682  CB  LEU A  47       4.442  25.635 -13.594  1.00 57.31           C  
ATOM    683  HB2 LEU A  47       3.658  25.785 -12.852  1.00 57.31           H  
ATOM    684  HB3 LEU A  47       4.785  24.605 -13.495  1.00 57.31           H  
ATOM    685  O   LEU A  47       5.578  28.850 -14.137  1.00 57.31           O  
ATOM    686  CG  LEU A  47       3.796  25.805 -14.978  1.00 57.31           C  
ATOM    687  HG  LEU A  47       3.566  26.856 -15.149  1.00 57.31           H  
ATOM    688  CD1 LEU A  47       4.716  25.305 -16.094  1.00 57.31           C  
ATOM    689 HD11 LEU A  47       4.208  25.387 -17.055  1.00 57.31           H  
ATOM    690 HD12 LEU A  47       5.629  25.899 -16.120  1.00 57.31           H  
ATOM    691 HD13 LEU A  47       4.976  24.261 -15.916  1.00 57.31           H  
ATOM    692  CD2 LEU A  47       2.491  25.011 -15.044  1.00 57.31           C  
ATOM    693 HD21 LEU A  47       1.824  25.331 -14.244  1.00 57.31           H  
ATOM    694 HD22 LEU A  47       1.995  25.172 -16.001  1.00 57.31           H  
ATOM    695 HD23 LEU A  47       2.693  23.947 -14.919  1.00 57.31           H  
ATOM    696  N   ASN A  48       4.488  28.478 -12.201  1.00 69.14           N  
ATOM    697  H   ASN A  48       4.233  27.777 -11.521  1.00 69.14           H  
ATOM    698  CA  ASN A  48       4.030  29.845 -11.983  1.00 69.14           C  
ATOM    699  HA  ASN A  48       3.553  30.176 -12.906  1.00 69.14           H  
ATOM    700  C   ASN A  48       5.216  30.793 -11.707  1.00 69.14           C  
ATOM    701  CB  ASN A  48       2.964  29.849 -10.867  1.00 69.14           C  
ATOM    702  HB2 ASN A  48       3.418  29.469  -9.951  1.00 69.14           H  
ATOM    703  HB3 ASN A  48       2.621  30.868 -10.687  1.00 69.14           H  
ATOM    704  O   ASN A  48       5.260  31.899 -12.245  1.00 69.14           O  
ATOM    705  CG  ASN A  48       1.739  28.995 -11.185  1.00 69.14           C  
ATOM    706  ND2 ASN A  48       1.054  28.512 -10.177  1.00 69.14           N  
ATOM    707 HD21 ASN A  48       0.727  27.564 -10.293  1.00 69.14           H  
ATOM    708 HD22 ASN A  48       1.319  28.715  -9.223  1.00 69.14           H  
ATOM    709  OD1 ASN A  48       1.368  28.785 -12.339  1.00 69.14           O  
ATOM    710  N   ALA A  49       6.247  30.346 -10.986  1.00 71.56           N  
ATOM    711  H   ALA A  49       6.133  29.459 -10.515  1.00 71.56           H  
ATOM    712  CA  ALA A  49       7.511  31.058 -10.791  1.00 71.56           C  
ATOM    713  HA  ALA A  49       7.312  32.027 -10.335  1.00 71.56           H  
ATOM    714  C   ALA A  49       8.254  31.311 -12.112  1.00 71.56           C  
ATOM    715  CB  ALA A  49       8.379  30.236  -9.832  1.00 71.56           C  
ATOM    716  HB1 ALA A  49       9.320  30.755  -9.651  1.00 71.56           H  
ATOM    717  HB2 ALA A  49       7.855  30.095  -8.887  1.00 71.56           H  
ATOM    718  HB3 ALA A  49       8.590  29.255 -10.260  1.00 71.56           H  
ATOM    719  O   ALA A  49       8.732  32.423 -12.371  1.00 71.56           O  
ATOM    720  N   MET A  50       8.322  30.306 -12.992  1.00 69.10           N  
ATOM    721  H   MET A  50       7.939  29.410 -12.727  1.00 69.10           H  
ATOM    722  CA  MET A  50       8.930  30.457 -14.316  1.00 69.10           C  
ATOM    723  HA  MET A  50       9.904  30.932 -14.190  1.00 69.10           H  
ATOM    724  C   MET A  50       8.136  31.397 -15.226  1.00 69.10           C  
ATOM    725  CB  MET A  50       9.126  29.081 -14.971  1.00 69.10           C  
ATOM    726  HB2 MET A  50       8.235  28.471 -14.828  1.00 69.10           H  
ATOM    727  HB3 MET A  50       9.277  29.213 -16.042  1.00 69.10           H  
ATOM    728  O   MET A  50       8.741  32.209 -15.935  1.00 69.10           O  
ATOM    729  CG  MET A  50      10.348  28.345 -14.412  1.00 69.10           C  
ATOM    730  HG2 MET A  50      10.210  28.173 -13.344  1.00 69.10           H  
ATOM    731  HG3 MET A  50      10.401  27.369 -14.893  1.00 69.10           H  
ATOM    732  SD  MET A  50      11.927  29.206 -14.686  1.00 69.10           S  
ATOM    733  CE  MET A  50      12.228  29.819 -13.002  1.00 69.10           C  
ATOM    734  HE1 MET A  50      11.405  30.449 -12.667  1.00 69.10           H  
ATOM    735  HE2 MET A  50      12.320  28.976 -12.317  1.00 69.10           H  
ATOM    736  HE3 MET A  50      13.154  30.393 -12.976  1.00 69.10           H  
ATOM    737  N   ALA A  51       6.804  31.339 -15.186  1.00 74.16           N  
ATOM    738  H   ALA A  51       6.368  30.627 -14.619  1.00 74.16           H  
ATOM    739  CA  ALA A  51       5.941  32.248 -15.932  1.00 74.16           C  
ATOM    740  HA  ALA A  51       6.286  32.282 -16.965  1.00 74.16           H  
ATOM    741  C   ALA A  51       6.003  33.694 -15.395  1.00 74.16           C  
ATOM    742  CB  ALA A  51       4.530  31.659 -15.941  1.00 74.16           C  
ATOM    743  HB1 ALA A  51       3.832  32.356 -16.405  1.00 74.16           H  
ATOM    744  HB2 ALA A  51       4.214  31.447 -14.919  1.00 74.16           H  
ATOM    745  HB3 ALA A  51       4.524  30.721 -16.497  1.00 74.16           H  
ATOM    746  O   ALA A  51       6.150  34.621 -16.196  1.00 74.16           O  
ATOM    747  N   LEU A  52       6.017  33.894 -14.069  1.00 84.51           N  
ATOM    748  H   LEU A  52       5.850  33.101 -13.467  1.00 84.51           H  
ATOM    749  CA  LEU A  52       6.225  35.197 -13.423  1.00 84.51           C  
ATOM    750  HA  LEU A  52       5.422  35.866 -13.735  1.00 84.51           H  
ATOM    751  C   LEU A  52       7.557  35.816 -13.853  1.00 84.51           C  
ATOM    752  CB  LEU A  52       6.177  35.036 -11.887  1.00 84.51           C  
ATOM    753  HB2 LEU A  52       5.206  34.640 -11.590  1.00 84.51           H  
ATOM    754  HB3 LEU A  52       6.928  34.307 -11.583  1.00 84.51           H  
ATOM    755  O   LEU A  52       7.590  36.938 -14.361  1.00 84.51           O  
ATOM    756  CG  LEU A  52       6.433  36.345 -11.111  1.00 84.51           C  
ATOM    757  HG  LEU A  52       7.425  36.723 -11.358  1.00 84.51           H  
ATOM    758  CD1 LEU A  52       5.404  37.425 -11.447  1.00 84.51           C  
ATOM    759 HD11 LEU A  52       5.572  38.301 -10.822  1.00 84.51           H  
ATOM    760 HD12 LEU A  52       4.397  37.048 -11.267  1.00 84.51           H  
ATOM    761 HD13 LEU A  52       5.494  37.730 -12.490  1.00 84.51           H  
ATOM    762  CD2 LEU A  52       6.405  36.073  -9.611  1.00 84.51           C  
ATOM    763 HD21 LEU A  52       5.437  35.667  -9.320  1.00 84.51           H  
ATOM    764 HD22 LEU A  52       7.177  35.349  -9.350  1.00 84.51           H  
ATOM    765 HD23 LEU A  52       6.588  36.993  -9.055  1.00 84.51           H  
ATOM    766  N   ARG A  53       8.658  35.061 -13.728  1.00 79.59           N  
ATOM    767  H   ARG A  53       8.560  34.162 -13.278  1.00 79.59           H  
ATOM    768  CA  ARG A  53       9.987  35.492 -14.180  1.00 79.59           C  
ATOM    769  HA  ARG A  53      10.282  36.373 -13.610  1.00 79.59           H  
ATOM    770  C   ARG A  53       9.972  35.897 -15.654  1.00 79.59           C  
ATOM    771  CB  ARG A  53      10.994  34.361 -13.925  1.00 79.59           C  
ATOM    772  HB2 ARG A  53      10.686  33.475 -14.480  1.00 79.59           H  
ATOM    773  HB3 ARG A  53      10.995  34.118 -12.862  1.00 79.59           H  
ATOM    774  O   ARG A  53      10.544  36.925 -16.009  1.00 79.59           O  
ATOM    775  CG  ARG A  53      12.413  34.769 -14.344  1.00 79.59           C  
ATOM    776  HG2 ARG A  53      12.440  35.084 -15.387  1.00 79.59           H  
ATOM    777  HG3 ARG A  53      12.731  35.607 -13.723  1.00 79.59           H  
ATOM    778  CD  ARG A  53      13.411  33.631 -14.166  1.00 79.59           C  
ATOM    779  HD2 ARG A  53      14.403  34.068 -14.276  1.00 79.59           H  
ATOM    780  HD3 ARG A  53      13.319  33.235 -13.155  1.00 79.59           H  
ATOM    781  NE  ARG A  53      13.220  32.539 -15.142  1.00 79.59           N  
ATOM    782  HE  ARG A  53      12.279  32.187 -15.245  1.00 79.59           H  
ATOM    783  NH1 ARG A  53      15.438  32.201 -15.639  1.00 79.59           N  
ATOM    784 HH11 ARG A  53      15.665  33.022 -15.095  1.00 79.59           H  
ATOM    785 HH12 ARG A  53      16.168  31.644 -16.060  1.00 79.59           H  
ATOM    786  NH2 ARG A  53      13.899  30.826 -16.477  1.00 79.59           N  
ATOM    787 HH21 ARG A  53      12.981  30.418 -16.374  1.00 79.59           H  
ATOM    788 HH22 ARG A  53      14.644  30.247 -16.837  1.00 79.59           H  
ATOM    789  CZ  ARG A  53      14.181  31.868 -15.750  1.00 79.59           C  
ATOM    790  N   LYS A  54       9.318  35.109 -16.515  1.00 78.47           N  
ATOM    791  H   LYS A  54       8.871  34.284 -16.141  1.00 78.47           H  
ATOM    792  CA  LYS A  54       9.231  35.373 -17.958  1.00 78.47           C  
ATOM    793  HA  LYS A  54      10.240  35.545 -18.332  1.00 78.47           H  
ATOM    794  C   LYS A  54       8.440  36.651 -18.263  1.00 78.47           C  
ATOM    795  CB  LYS A  54       8.655  34.132 -18.656  1.00 78.47           C  
ATOM    796  HB2 LYS A  54       7.612  34.010 -18.366  1.00 78.47           H  
ATOM    797  HB3 LYS A  54       9.208  33.254 -18.321  1.00 78.47           H  
ATOM    798  O   LYS A  54       8.912  37.443 -19.079  1.00 78.47           O  
ATOM    799  CG  LYS A  54       8.756  34.203 -20.187  1.00 78.47           C  
ATOM    800  HG2 LYS A  54       8.227  35.084 -20.550  1.00 78.47           H  
ATOM    801  HG3 LYS A  54       9.804  34.269 -20.480  1.00 78.47           H  
ATOM    802  CD  LYS A  54       8.124  32.949 -20.807  1.00 78.47           C  
ATOM    803  HD2 LYS A  54       8.644  32.064 -20.442  1.00 78.47           H  
ATOM    804  HD3 LYS A  54       7.082  32.896 -20.492  1.00 78.47           H  
ATOM    805  CE  LYS A  54       8.192  32.995 -22.338  1.00 78.47           C  
ATOM    806  HE2 LYS A  54       9.237  32.961 -22.646  1.00 78.47           H  
ATOM    807  HE3 LYS A  54       7.773  33.944 -22.671  1.00 78.47           H  
ATOM    808  NZ  LYS A  54       7.432  31.870 -22.941  1.00 78.47           N  
ATOM    809  HZ1 LYS A  54       7.464  31.907 -23.950  1.00 78.47           H  
ATOM    810  HZ2 LYS A  54       7.799  30.979 -22.637  1.00 78.47           H  
ATOM    811  HZ3 LYS A  54       6.462  31.911 -22.660  1.00 78.47           H  
ATOM    812  N   ARG A  55       7.303  36.887 -17.589  1.00 88.90           N  
ATOM    813  H   ARG A  55       6.981  36.180 -16.944  1.00 88.90           H  
ATOM    814  CA  ARG A  55       6.545  38.152 -17.672  1.00 88.90           C  
ATOM    815  HA  ARG A  55       6.294  38.359 -18.713  1.00 88.90           H  
ATOM    816  C   ARG A  55       7.405  39.335 -17.221  1.00 88.90           C  
ATOM    817  CB  ARG A  55       5.233  38.084 -16.857  1.00 88.90           C  
ATOM    818  HB2 ARG A  55       5.417  37.605 -15.895  1.00 88.90           H  
ATOM    819  HB3 ARG A  55       4.908  39.106 -16.659  1.00 88.90           H  
ATOM    820  O   ARG A  55       7.590  40.273 -17.989  1.00 88.90           O  
ATOM    821  CG  ARG A  55       4.077  37.366 -17.578  1.00 88.90           C  
ATOM    822  HG2 ARG A  55       4.312  36.307 -17.692  1.00 88.90           H  
ATOM    823  HG3 ARG A  55       3.944  37.809 -18.565  1.00 88.90           H  
ATOM    824  CD  ARG A  55       2.765  37.521 -16.786  1.00 88.90           C  
ATOM    825  HD2 ARG A  55       2.600  38.579 -16.583  1.00 88.90           H  
ATOM    826  HD3 ARG A  55       2.867  37.022 -15.823  1.00 88.90           H  
ATOM    827  NE  ARG A  55       1.582  37.026 -17.526  1.00 88.90           N  
ATOM    828  HE  ARG A  55       1.089  37.723 -18.067  1.00 88.90           H  
ATOM    829  NH1 ARG A  55       1.000  35.293 -16.144  1.00 88.90           N  
ATOM    830 HH11 ARG A  55       0.199  34.768 -15.822  1.00 88.90           H  
ATOM    831 HH12 ARG A  55       1.623  35.669 -15.443  1.00 88.90           H  
ATOM    832  NH2 ARG A  55      -0.266  35.716 -17.878  1.00 88.90           N  
ATOM    833 HH21 ARG A  55      -0.954  35.133 -17.424  1.00 88.90           H  
ATOM    834 HH22 ARG A  55      -0.635  36.440 -18.478  1.00 88.90           H  
ATOM    835  CZ  ARG A  55       0.798  36.015 -17.198  1.00 88.90           C  
ATOM    836  N   LEU A  56       8.008  39.270 -16.033  1.00 89.19           N  
ATOM    837  H   LEU A  56       7.825  38.466 -15.449  1.00 89.19           H  
ATOM    838  CA  LEU A  56       8.811  40.372 -15.487  1.00 89.19           C  
ATOM    839  HA  LEU A  56       8.208  41.279 -15.516  1.00 89.19           H  
ATOM    840  C   LEU A  56      10.059  40.682 -16.329  1.00 89.19           C  
ATOM    841  CB  LEU A  56       9.179  40.071 -14.025  1.00 89.19           C  
ATOM    842  HB2 LEU A  56       9.672  39.099 -13.983  1.00 89.19           H  
ATOM    843  HB3 LEU A  56       9.890  40.823 -13.683  1.00 89.19           H  
ATOM    844  O   LEU A  56      10.355  41.855 -16.555  1.00 89.19           O  
ATOM    845  CG  LEU A  56       7.980  40.067 -13.058  1.00 89.19           C  
ATOM    846  HG  LEU A  56       7.235  39.344 -13.392  1.00 89.19           H  
ATOM    847  CD1 LEU A  56       8.468  39.656 -11.673  1.00 89.19           C  
ATOM    848 HD11 LEU A  56       7.627  39.631 -10.980  1.00 89.19           H  
ATOM    849 HD12 LEU A  56       9.211  40.364 -11.304  1.00 89.19           H  
ATOM    850 HD13 LEU A  56       8.906  38.659 -11.719  1.00 89.19           H  
ATOM    851  CD2 LEU A  56       7.308  41.437 -12.947  1.00 89.19           C  
ATOM    852 HD21 LEU A  56       6.513  41.387 -12.202  1.00 89.19           H  
ATOM    853 HD22 LEU A  56       6.845  41.717 -13.893  1.00 89.19           H  
ATOM    854 HD23 LEU A  56       8.030  42.197 -12.649  1.00 89.19           H  
ATOM    855  N   SER A  57      10.757  39.671 -16.857  1.00 85.33           N  
ATOM    856  H   SER A  57      10.519  38.726 -16.594  1.00 85.33           H  
ATOM    857  CA  SER A  57      11.867  39.879 -17.800  1.00 85.33           C  
ATOM    858  HA  SER A  57      12.592  40.552 -17.342  1.00 85.33           H  
ATOM    859  C   SER A  57      11.421  40.542 -19.107  1.00 85.33           C  
ATOM    860  CB  SER A  57      12.568  38.555 -18.126  1.00 85.33           C  
ATOM    861  HB2 SER A  57      11.844  37.742 -18.162  1.00 85.33           H  
ATOM    862  HB3 SER A  57      13.047  38.634 -19.102  1.00 85.33           H  
ATOM    863  O   SER A  57      12.165  41.358 -19.645  1.00 85.33           O  
ATOM    864  OG  SER A  57      13.576  38.282 -17.173  1.00 85.33           O  
ATOM    865  HG  SER A  57      14.153  39.049 -17.186  1.00 85.33           H  
ATOM    866  N   ALA A  58      10.218  40.243 -19.611  1.00 88.40           N  
ATOM    867  H   ALA A  58       9.630  39.576 -19.133  1.00 88.40           H  
ATOM    868  CA  ALA A  58       9.671  40.916 -20.790  1.00 88.40           C  
ATOM    869  HA  ALA A  58      10.442  40.948 -21.560  1.00 88.40           H  
ATOM    870  C   ALA A  58       9.279  42.376 -20.490  1.00 88.40           C  
ATOM    871  CB  ALA A  58       8.497  40.093 -21.333  1.00 88.40           C  
ATOM    872  HB1 ALA A  58       7.694  40.045 -20.597  1.00 88.40           H  
ATOM    873  HB2 ALA A  58       8.829  39.081 -21.567  1.00 88.40           H  
ATOM    874  HB3 ALA A  58       8.114  40.562 -22.240  1.00 88.40           H  
ATOM    875  O   ALA A  58       9.657  43.271 -21.242  1.00 88.40           O  
ATOM    876  N   SER A  59       8.591  42.629 -19.372  1.00 90.17           N  
ATOM    877  H   SER A  59       8.233  41.845 -18.844  1.00 90.17           H  
ATOM    878  CA  SER A  59       8.114  43.968 -18.990  1.00 90.17           C  
ATOM    879  HA  SER A  59       7.627  44.421 -19.854  1.00 90.17           H  
ATOM    880  C   SER A  59       9.221  44.929 -18.540  1.00 90.17           C  
ATOM    881  CB  SER A  59       7.072  43.855 -17.872  1.00 90.17           C  
ATOM    882  HB2 SER A  59       7.534  43.430 -16.981  1.00 90.17           H  
ATOM    883  HB3 SER A  59       6.691  44.849 -17.637  1.00 90.17           H  
ATOM    884  O   SER A  59       9.050  46.140 -18.638  1.00 90.17           O  
ATOM    885  OG  SER A  59       6.001  43.031 -18.288  1.00 90.17           O  
ATOM    886  HG  SER A  59       5.295  43.070 -17.638  1.00 90.17           H  
ATOM    887  N   THR A  60      10.351  44.415 -18.042  1.00 86.57           N  
ATOM    888  H   THR A  60      10.397  43.413 -17.924  1.00 86.57           H  
ATOM    889  CA  THR A  60      11.480  45.237 -17.550  1.00 86.57           C  
ATOM    890  HA  THR A  60      11.171  46.282 -17.511  1.00 86.57           H  
ATOM    891  C   THR A  60      12.719  45.206 -18.446  1.00 86.57           C  
ATOM    892  CB  THR A  60      11.895  44.843 -16.124  1.00 86.57           C  
ATOM    893  HB  THR A  60      12.694  45.510 -15.801  1.00 86.57           H  
ATOM    894  O   THR A  60      13.638  45.991 -18.231  1.00 86.57           O  
ATOM    895  CG2 THR A  60      10.753  44.958 -15.114  1.00 86.57           C  
ATOM    896 HG21 THR A  60      10.340  45.966 -15.145  1.00 86.57           H  
ATOM    897 HG22 THR A  60       9.962  44.242 -15.338  1.00 86.57           H  
ATOM    898 HG23 THR A  60      11.136  44.769 -14.111  1.00 86.57           H  
ATOM    899  OG1 THR A  60      12.379  43.519 -16.098  1.00 86.57           O  
ATOM    900  HG1 THR A  60      11.619  42.940 -16.190  1.00 86.57           H  
ATOM    901  N   GLY A  61      12.793  44.285 -19.413  1.00 83.56           N  
ATOM    902  H   GLY A  61      12.005  43.668 -19.551  1.00 83.56           H  
ATOM    903  CA  GLY A  61      13.997  44.017 -20.213  1.00 83.56           C  
ATOM    904  HA2 GLY A  61      14.381  44.961 -20.600  1.00 83.56           H  
ATOM    905  HA3 GLY A  61      13.719  43.385 -21.057  1.00 83.56           H  
ATOM    906  C   GLY A  61      15.138  43.318 -19.454  1.00 83.56           C  
ATOM    907  O   GLY A  61      16.141  42.940 -20.061  1.00 83.56           O  
ATOM    908  N   LEU A  62      15.009  43.116 -18.138  1.00 82.63           N  
ATOM    909  H   LEU A  62      14.152  43.418 -17.695  1.00 82.63           H  
ATOM    910  CA  LEU A  62      16.066  42.569 -17.289  1.00 82.63           C  
ATOM    911  HA  LEU A  62      17.006  43.043 -17.568  1.00 82.63           H  
ATOM    912  C   LEU A  62      16.228  41.055 -17.471  1.00 82.63           C  
ATOM    913  CB  LEU A  62      15.764  42.888 -15.814  1.00 82.63           C  
ATOM    914  HB2 LEU A  62      16.500  42.383 -15.188  1.00 82.63           H  
ATOM    915  HB3 LEU A  62      14.789  42.466 -15.570  1.00 82.63           H  
ATOM    916  O   LEU A  62      15.254  40.300 -17.457  1.00 82.63           O  
ATOM    917  CG  LEU A  62      15.761  44.385 -15.450  1.00 82.63           C  
ATOM    918  HG  LEU A  62      15.096  44.935 -16.116  1.00 82.63           H  
ATOM    919  CD1 LEU A  62      15.245  44.535 -14.020  1.00 82.63           C  
ATOM    920 HD11 LEU A  62      15.307  45.578 -13.710  1.00 82.63           H  
ATOM    921 HD12 LEU A  62      15.820  43.912 -13.335  1.00 82.63           H  
ATOM    922 HD13 LEU A  62      14.199  44.230 -13.994  1.00 82.63           H  
ATOM    923  CD2 LEU A  62      17.162  44.995 -15.525  1.00 82.63           C  
ATOM    924 HD21 LEU A  62      17.859  44.444 -14.894  1.00 82.63           H  
ATOM    925 HD22 LEU A  62      17.514  44.991 -16.556  1.00 82.63           H  
ATOM    926 HD23 LEU A  62      17.126  46.035 -15.201  1.00 82.63           H  
ATOM    927  N   ARG A  63      17.476  40.571 -17.500  1.00 78.89           N  
ATOM    928  H   ARG A  63      18.234  41.238 -17.512  1.00 78.89           H  
ATOM    929  CA  ARG A  63      17.773  39.147 -17.263  1.00 78.89           C  
ATOM    930  HA  ARG A  63      17.022  38.544 -17.774  1.00 78.89           H  
ATOM    931  C   ARG A  63      17.650  38.835 -15.770  1.00 78.89           C  
ATOM    932  CB  ARG A  63      19.155  38.760 -17.813  1.00 78.89           C  
ATOM    933  HB2 ARG A  63      19.467  37.832 -17.334  1.00 78.89           H  
ATOM    934  HB3 ARG A  63      19.884  39.532 -17.568  1.00 78.89           H  
ATOM    935  O   ARG A  63      18.483  39.264 -14.969  1.00 78.89           O  
ATOM    936  CG  ARG A  63      19.117  38.526 -19.330  1.00 78.89           C  
ATOM    937  HG2 ARG A  63      18.359  37.776 -19.554  1.00 78.89           H  
ATOM    938  HG3 ARG A  63      18.861  39.454 -19.841  1.00 78.89           H  
ATOM    939  CD  ARG A  63      20.479  38.023 -19.823  1.00 78.89           C  
ATOM    940  HD2 ARG A  63      20.789  37.188 -19.195  1.00 78.89           H  
ATOM    941  HD3 ARG A  63      21.207  38.828 -19.722  1.00 78.89           H  
ATOM    942  NE  ARG A  63      20.419  37.573 -21.227  1.00 78.89           N  
ATOM    943  HE  ARG A  63      19.547  37.725 -21.714  1.00 78.89           H  
ATOM    944  NH1 ARG A  63      22.572  36.781 -21.378  1.00 78.89           N  
ATOM    945 HH11 ARG A  63      23.298  36.308 -21.896  1.00 78.89           H  
ATOM    946 HH12 ARG A  63      22.751  37.110 -20.439  1.00 78.89           H  
ATOM    947  NH2 ARG A  63      21.196  36.565 -23.118  1.00 78.89           N  
ATOM    948 HH21 ARG A  63      21.942  36.105 -23.622  1.00 78.89           H  
ATOM    949 HH22 ARG A  63      20.301  36.702 -23.564  1.00 78.89           H  
ATOM    950  CZ  ARG A  63      21.392  36.979 -21.898  1.00 78.89           C  
ATOM    951  N   LEU A  64      16.612  38.081 -15.416  1.00 77.77           N  
ATOM    952  H   LEU A  64      15.960  37.796 -16.132  1.00 77.77           H  
ATOM    953  CA  LEU A  64      16.299  37.684 -14.043  1.00 77.77           C  
ATOM    954  HA  LEU A  64      16.852  38.336 -13.367  1.00 77.77           H  
ATOM    955  C   LEU A  64      16.753  36.229 -13.767  1.00 77.77           C  
ATOM    956  CB  LEU A  64      14.794  37.918 -13.796  1.00 77.77           C  
ATOM    957  HB2 LEU A  64      14.232  37.309 -14.505  1.00 77.77           H  
ATOM    958  HB3 LEU A  64      14.546  37.569 -12.793  1.00 77.77           H  
ATOM    959  O   LEU A  64      16.621  35.374 -14.654  1.00 77.77           O  
ATOM    960  CG  LEU A  64      14.334  39.387 -13.942  1.00 77.77           C  
ATOM    961  HG  LEU A  64      14.571  39.738 -14.947  1.00 77.77           H  
ATOM    962  CD1 LEU A  64      12.822  39.502 -13.760  1.00 77.77           C  
ATOM    963 HD11 LEU A  64      12.315  38.811 -14.433  1.00 77.77           H  
ATOM    964 HD12 LEU A  64      12.503  40.517 -14.000  1.00 77.77           H  
ATOM    965 HD13 LEU A  64      12.545  39.276 -12.730  1.00 77.77           H  
ATOM    966  CD2 LEU A  64      15.009  40.326 -12.939  1.00 77.77           C  
ATOM    967 HD21 LEU A  64      14.603  41.331 -13.058  1.00 77.77           H  
ATOM    968 HD22 LEU A  64      14.821  39.985 -11.921  1.00 77.77           H  
ATOM    969 HD23 LEU A  64      16.083  40.371 -13.123  1.00 77.77           H  
ATOM    970  N   PRO A  65      17.312  35.934 -12.574  1.00 65.52           N  
ATOM    971  CA  PRO A  65      17.786  34.595 -12.200  1.00 65.52           C  
ATOM    972  HA  PRO A  65      18.545  34.257 -12.907  1.00 65.52           H  
ATOM    973  C   PRO A  65      16.648  33.567 -12.172  1.00 65.52           C  
ATOM    974  CB  PRO A  65      18.423  34.756 -10.814  1.00 65.52           C  
ATOM    975  HB2 PRO A  65      18.320  33.862 -10.199  1.00 65.52           H  
ATOM    976  HB3 PRO A  65      19.476  35.019 -10.921  1.00 65.52           H  
ATOM    977  O   PRO A  65      15.480  33.931 -12.086  1.00 65.52           O  
ATOM    978  CG  PRO A  65      17.661  35.937 -10.219  1.00 65.52           C  
ATOM    979  HG2 PRO A  65      18.227  36.433  -9.431  1.00 65.52           H  
ATOM    980  HG3 PRO A  65      16.693  35.601  -9.845  1.00 65.52           H  
ATOM    981  CD  PRO A  65      17.464  36.835 -11.437  1.00 65.52           C  
ATOM    982  HD2 PRO A  65      16.586  37.466 -11.296  1.00 65.52           H  
ATOM    983  HD3 PRO A  65      18.350  37.453 -11.583  1.00 65.52           H  
ATOM    984  N   ALA A  66      16.968  32.272 -12.260  1.00 57.25           N  
ATOM    985  H   ALA A  66      17.941  32.002 -12.260  1.00 57.25           H  
ATOM    986  CA  ALA A  66      15.952  31.216 -12.164  1.00 57.25           C  
ATOM    987  HA  ALA A  66      15.143  31.442 -12.858  1.00 57.25           H  
ATOM    988  C   ALA A  66      15.326  31.143 -10.758  1.00 57.25           C  
ATOM    989  CB  ALA A  66      16.584  29.884 -12.584  1.00 57.25           C  
ATOM    990  HB1 ALA A  66      16.979  29.954 -13.597  1.00 57.25           H  
ATOM    991  HB2 ALA A  66      15.829  29.099 -12.551  1.00 57.25           H  
ATOM    992  HB3 ALA A  66      17.389  29.618 -11.899  1.00 57.25           H  
ATOM    993  O   ALA A  66      14.118  30.969 -10.636  1.00 57.25           O  
ATOM    994  N   SER A  67      16.137  31.380  -9.728  1.00 60.14           N  
ATOM    995  H   SER A  67      17.116  31.554  -9.908  1.00 60.14           H  
ATOM    996  CA  SER A  67      15.797  31.426  -8.303  1.00 60.14           C  
ATOM    997  HA  SER A  67      15.206  30.544  -8.053  1.00 60.14           H  
ATOM    998  C   SER A  67      14.984  32.654  -7.864  1.00 60.14           C  
ATOM    999  CB  SER A  67      17.115  31.359  -7.514  1.00 60.14           C  
ATOM   1000  HB2 SER A  67      17.531  30.356  -7.611  1.00 60.14           H  
ATOM   1001  HB3 SER A  67      16.949  31.560  -6.456  1.00 60.14           H  
ATOM   1002  O   SER A  67      14.746  32.805  -6.673  1.00 60.14           O  
ATOM   1003  OG  SER A  67      18.041  32.287  -8.059  1.00 60.14           O  
ATOM   1004  HG  SER A  67      17.981  33.077  -7.517  1.00 60.14           H  
ATOM   1005  N   LEU A  68      14.522  33.514  -8.784  1.00 72.32           N  
ATOM   1006  H   LEU A  68      14.711  33.285  -9.749  1.00 72.32           H  
ATOM   1007  CA  LEU A  68      13.973  34.855  -8.502  1.00 72.32           C  
ATOM   1008  HA  LEU A  68      14.811  35.506  -8.251  1.00 72.32           H  
ATOM   1009  C   LEU A  68      12.974  34.935  -7.331  1.00 72.32           C  
ATOM   1010  CB  LEU A  68      13.285  35.356  -9.788  1.00 72.32           C  
ATOM   1011  HB2 LEU A  68      13.989  35.291 -10.618  1.00 72.32           H  
ATOM   1012  HB3 LEU A  68      12.452  34.688 -10.007  1.00 72.32           H  
ATOM   1013  O   LEU A  68      13.007  35.904  -6.578  1.00 72.32           O  
ATOM   1014  CG  LEU A  68      12.752  36.801  -9.722  1.00 72.32           C  
ATOM   1015  HG  LEU A  68      12.132  36.945  -8.836  1.00 72.32           H  
ATOM   1016  CD1 LEU A  68      13.908  37.805  -9.707  1.00 72.32           C  
ATOM   1017 HD11 LEU A  68      14.563  37.631 -10.560  1.00 72.32           H  
ATOM   1018 HD12 LEU A  68      14.480  37.685  -8.786  1.00 72.32           H  
ATOM   1019 HD13 LEU A  68      13.524  38.825  -9.745  1.00 72.32           H  
ATOM   1020  CD2 LEU A  68      11.876  37.073 -10.946  1.00 72.32           C  
ATOM   1021 HD21 LEU A  68      12.453  36.945 -11.861  1.00 72.32           H  
ATOM   1022 HD22 LEU A  68      11.479  38.088 -10.895  1.00 72.32           H  
ATOM   1023 HD23 LEU A  68      11.033  36.382 -10.944  1.00 72.32           H  
ATOM   1024  N   VAL A  69      12.084  33.946  -7.209  1.00 75.85           N  
ATOM   1025  H   VAL A  69      12.159  33.165  -7.844  1.00 75.85           H  
ATOM   1026  CA  VAL A  69      11.023  33.892  -6.182  1.00 75.85           C  
ATOM   1027  HA  VAL A  69      10.686  34.908  -5.977  1.00 75.85           H  
ATOM   1028  C   VAL A  69      11.493  33.332  -4.837  1.00 75.85           C  
ATOM   1029  CB  VAL A  69       9.804  33.094  -6.680  1.00 75.85           C  
ATOM   1030  HB  VAL A  69       9.037  33.110  -5.906  1.00 75.85           H  
ATOM   1031  O   VAL A  69      10.793  33.486  -3.848  1.00 75.85           O  
ATOM   1032  CG1 VAL A  69       9.209  33.744  -7.937  1.00 75.85           C  
ATOM   1033 HG11 VAL A  69       9.925  33.734  -8.759  1.00 75.85           H  
ATOM   1034 HG12 VAL A  69       8.320  33.191  -8.239  1.00 75.85           H  
ATOM   1035 HG13 VAL A  69       8.923  34.771  -7.707  1.00 75.85           H  
ATOM   1036  CG2 VAL A  69      10.141  31.629  -6.986  1.00 75.85           C  
ATOM   1037 HG21 VAL A  69      10.837  31.547  -7.822  1.00 75.85           H  
ATOM   1038 HG22 VAL A  69      10.571  31.148  -6.107  1.00 75.85           H  
ATOM   1039 HG23 VAL A  69       9.220  31.095  -7.221  1.00 75.85           H  
ATOM   1040  N   PHE A  70      12.668  32.707  -4.790  1.00 66.10           N  
ATOM   1041  H   PHE A  70      13.197  32.626  -5.646  1.00 66.10           H  
ATOM   1042  CA  PHE A  70      13.362  32.327  -3.557  1.00 66.10           C  
ATOM   1043  HA  PHE A  70      12.638  32.208  -2.750  1.00 66.10           H  
ATOM   1044  C   PHE A  70      14.343  33.431  -3.132  1.00 66.10           C  
ATOM   1045  CB  PHE A  70      14.076  30.983  -3.767  1.00 66.10           C  
ATOM   1046  HB2 PHE A  70      14.561  30.703  -2.831  1.00 66.10           H  
ATOM   1047  HB3 PHE A  70      14.863  31.110  -4.510  1.00 66.10           H  
ATOM   1048  O   PHE A  70      14.440  33.744  -1.950  1.00 66.10           O  
ATOM   1049  CG  PHE A  70      13.167  29.841  -4.191  1.00 66.10           C  
ATOM   1050  CD1 PHE A  70      12.301  29.247  -3.254  1.00 66.10           C  
ATOM   1051  HD1 PHE A  70      12.279  29.603  -2.235  1.00 66.10           H  
ATOM   1052  CD2 PHE A  70      13.183  29.369  -5.519  1.00 66.10           C  
ATOM   1053  HD2 PHE A  70      13.848  29.820  -6.241  1.00 66.10           H  
ATOM   1054  CE1 PHE A  70      11.460  28.186  -3.639  1.00 66.10           C  
ATOM   1055  HE1 PHE A  70      10.798  27.732  -2.917  1.00 66.10           H  
ATOM   1056  CE2 PHE A  70      12.342  28.308  -5.905  1.00 66.10           C  
ATOM   1057  HE2 PHE A  70      12.359  27.942  -6.921  1.00 66.10           H  
ATOM   1058  CZ  PHE A  70      11.481  27.716  -4.963  1.00 66.10           C  
ATOM   1059  HZ  PHE A  70      10.835  26.900  -5.252  1.00 66.10           H  
ATOM   1060  N   ASP A  71      15.006  34.077  -4.103  1.00 71.56           N  
ATOM   1061  H   ASP A  71      14.941  33.703  -5.039  1.00 71.56           H  
ATOM   1062  CA  ASP A  71      15.879  35.239  -3.886  1.00 71.56           C  
ATOM   1063  HA  ASP A  71      16.676  34.965  -3.194  1.00 71.56           H  
ATOM   1064  C   ASP A  71      15.105  36.434  -3.293  1.00 71.56           C  
ATOM   1065  CB  ASP A  71      16.502  35.703  -5.220  1.00 71.56           C  
ATOM   1066  HB2 ASP A  71      15.699  36.052  -5.869  1.00 71.56           H  
ATOM   1067  HB3 ASP A  71      17.147  36.557  -5.016  1.00 71.56           H  
ATOM   1068  O   ASP A  71      15.645  37.188  -2.484  1.00 71.56           O  
ATOM   1069  CG  ASP A  71      17.326  34.677  -6.005  1.00 71.56           C  
ATOM   1070  OD1 ASP A  71      17.960  33.784  -5.414  1.00 71.56           O  
ATOM   1071  OD2 ASP A  71      17.364  34.803  -7.254  1.00 71.56           O  
ATOM   1072  N   HIS A  72      13.845  36.617  -3.717  1.00 83.86           N  
ATOM   1073  H   HIS A  72      13.497  35.974  -4.413  1.00 83.86           H  
ATOM   1074  CA  HIS A  72      12.948  37.698  -3.290  1.00 83.86           C  
ATOM   1075  HA  HIS A  72      13.346  38.154  -2.384  1.00 83.86           H  
ATOM   1076  C   HIS A  72      11.553  37.117  -2.994  1.00 83.86           C  
ATOM   1077  CB  HIS A  72      12.889  38.798  -4.370  1.00 83.86           C  
ATOM   1078  HB2 HIS A  72      12.387  38.413  -5.257  1.00 83.86           H  
ATOM   1079  HB3 HIS A  72      12.308  39.635  -3.982  1.00 83.86           H  
ATOM   1080  O   HIS A  72      10.701  37.124  -3.882  1.00 83.86           O  
ATOM   1081  CG  HIS A  72      14.243  39.304  -4.785  1.00 83.86           C  
ATOM   1082  CD2 HIS A  72      14.920  38.864  -5.883  1.00 83.86           C  
ATOM   1083  HD2 HIS A  72      14.546  38.130  -6.581  1.00 83.86           H  
ATOM   1084  ND1 HIS A  72      15.104  40.065  -3.997  1.00 83.86           N  
ATOM   1085  HD1 HIS A  72      16.297  40.000  -4.597  1.00 83.86           H  
ATOM   1086  CE1 HIS A  72      17.207  40.399  -4.173  1.00 83.86           C  
ATOM   1087  HE1 HIS A  72      16.213  39.313  -5.750  1.00 83.86           H  
ATOM   1088  NE2 HIS A  72      17.003  39.000  -6.297  1.00 83.86           N  
ATOM   1089  N   PRO A  73      11.291  36.601  -1.778  1.00 81.25           N  
ATOM   1090  CA  PRO A  73      10.128  35.749  -1.498  1.00 81.25           C  
ATOM   1091  HA  PRO A  73      10.034  35.010  -2.294  1.00 81.25           H  
ATOM   1092  C   PRO A  73       8.763  36.448  -1.437  1.00 81.25           C  
ATOM   1093  CB  PRO A  73      10.471  34.999  -0.205  1.00 81.25           C  
ATOM   1094  HB2 PRO A  73      10.988  34.073  -0.453  1.00 81.25           H  
ATOM   1095  HB3 PRO A  73       9.594  34.786   0.407  1.00 81.25           H  
ATOM   1096  O   PRO A  73       7.759  35.771  -1.237  1.00 81.25           O  
ATOM   1097  CG  PRO A  73      11.437  35.944   0.504  1.00 81.25           C  
ATOM   1098  HG2 PRO A  73      12.090  35.412   1.196  1.00 81.25           H  
ATOM   1099  HG3 PRO A  73      10.876  36.722   1.021  1.00 81.25           H  
ATOM   1100  CD  PRO A  73      12.219  36.554  -0.656  1.00 81.25           C  
ATOM   1101  HD2 PRO A  73      12.573  37.549  -0.386  1.00 81.25           H  
ATOM   1102  HD3 PRO A  73      13.062  35.911  -0.908  1.00 81.25           H  
ATOM   1103  N   THR A  74       8.687  37.770  -1.620  1.00 88.72           N  
ATOM   1104  H   THR A  74       9.530  38.262  -1.880  1.00 88.72           H  
ATOM   1105  CA  THR A  74       7.426  38.534  -1.616  1.00 88.72           C  
ATOM   1106  HA  THR A  74       6.594  37.841  -1.741  1.00 88.72           H  
ATOM   1107  C   THR A  74       7.369  39.526  -2.777  1.00 88.72           C  
ATOM   1108  CB  THR A  74       7.193  39.288  -0.291  1.00 88.72           C  
ATOM   1109  HB  THR A  74       6.177  39.683  -0.295  1.00 88.72           H  
ATOM   1110  O   THR A  74       8.401  39.982  -3.284  1.00 88.72           O  
ATOM   1111  CG2 THR A  74       7.356  38.421   0.955  1.00 88.72           C  
ATOM   1112 HG21 THR A  74       6.671  37.574   0.897  1.00 88.72           H  
ATOM   1113 HG22 THR A  74       7.106  38.997   1.847  1.00 88.72           H  
ATOM   1114 HG23 THR A  74       8.376  38.048   1.043  1.00 88.72           H  
ATOM   1115  OG1 THR A  74       8.086  40.374  -0.140  1.00 88.72           O  
ATOM   1116  HG1 THR A  74       8.257  40.418   0.804  1.00 88.72           H  
ATOM   1117  N   VAL A  75       6.153  39.933  -3.162  1.00 90.84           N  
ATOM   1118  H   VAL A  75       5.353  39.504  -2.721  1.00 90.84           H  
ATOM   1119  CA  VAL A  75       5.916  40.979  -4.180  1.00 90.84           C  
ATOM   1120  HA  VAL A  75       6.279  40.627  -5.145  1.00 90.84           H  
ATOM   1121  C   VAL A  75       6.669  42.268  -3.843  1.00 90.84           C  
ATOM   1122  CB  VAL A  75       4.409  41.282  -4.296  1.00 90.84           C  
ATOM   1123  HB  VAL A  75       4.044  41.559  -3.307  1.00 90.84           H  
ATOM   1124  O   VAL A  75       7.316  42.855  -4.712  1.00 90.84           O  
ATOM   1125  CG1 VAL A  75       4.104  42.453  -5.242  1.00 90.84           C  
ATOM   1126 HG11 VAL A  75       3.151  42.308  -5.750  1.00 90.84           H  
ATOM   1127 HG12 VAL A  75       4.050  43.380  -4.672  1.00 90.84           H  
ATOM   1128 HG13 VAL A  75       4.888  42.557  -5.992  1.00 90.84           H  
ATOM   1129  CG2 VAL A  75       3.623  40.051  -4.751  1.00 90.84           C  
ATOM   1130 HG21 VAL A  75       3.744  39.230  -4.044  1.00 90.84           H  
ATOM   1131 HG22 VAL A  75       2.561  40.292  -4.801  1.00 90.84           H  
ATOM   1132 HG23 VAL A  75       3.970  39.742  -5.737  1.00 90.84           H  
ATOM   1133  N   THR A  76       6.635  42.677  -2.572  1.00 88.46           N  
ATOM   1134  H   THR A  76       6.084  42.137  -1.920  1.00 88.46           H  
ATOM   1135  CA  THR A  76       7.296  43.897  -2.089  1.00 88.46           C  
ATOM   1136  HA  THR A  76       6.939  44.741  -2.680  1.00 88.46           H  
ATOM   1137  C   THR A  76       8.820  43.831  -2.256  1.00 88.46           C  
ATOM   1138  CB  THR A  76       6.919  44.158  -0.621  1.00 88.46           C  
ATOM   1139  HB  THR A  76       7.281  43.342   0.004  1.00 88.46           H  
ATOM   1140  O   THR A  76       9.419  44.771  -2.788  1.00 88.46           O  
ATOM   1141  CG2 THR A  76       7.484  45.480  -0.102  1.00 88.46           C  
ATOM   1142 HG21 THR A  76       7.119  45.655   0.910  1.00 88.46           H  
ATOM   1143 HG22 THR A  76       7.162  46.300  -0.744  1.00 88.46           H  
ATOM   1144 HG23 THR A  76       8.573  45.442  -0.075  1.00 88.46           H  
ATOM   1145  OG1 THR A  76       5.519  44.254  -0.488  1.00 88.46           O  
ATOM   1146  HG1 THR A  76       5.140  43.373  -0.536  1.00 88.46           H  
ATOM   1147  N   ALA A  77       9.448  42.712  -1.869  1.00 90.34           N  
ATOM   1148  H   ALA A  77       8.905  41.949  -1.492  1.00 90.34           H  
ATOM   1149  CA  ALA A  77      10.892  42.508  -2.019  1.00 90.34           C  
ATOM   1150  HA  ALA A  77      11.421  43.331  -1.540  1.00 90.34           H  
ATOM   1151  C   ALA A  77      11.309  42.483  -3.501  1.00 90.34           C  
ATOM   1152  CB  ALA A  77      11.271  41.203  -1.306  1.00 90.34           C  
ATOM   1153  HB1 ALA A  77      11.020  41.272  -0.247  1.00 90.34           H  
ATOM   1154  HB2 ALA A  77      12.343  41.030  -1.403  1.00 90.34           H  
ATOM   1155  HB3 ALA A  77      10.734  40.362  -1.745  1.00 90.34           H  
ATOM   1156  O   ALA A  77      12.257  43.161  -3.908  1.00 90.34           O  
ATOM   1157  N   LEU A  78      10.546  41.768  -4.334  1.00 91.41           N  
ATOM   1158  H   LEU A  78       9.785  41.231  -3.945  1.00 91.41           H  
ATOM   1159  CA  LEU A  78      10.814  41.652  -5.765  1.00 91.41           C  
ATOM   1160  HA  LEU A  78      11.847  41.322  -5.876  1.00 91.41           H  
ATOM   1161  C   LEU A  78      10.691  43.008  -6.484  1.00 91.41           C  
ATOM   1162  CB  LEU A  78       9.891  40.556  -6.325  1.00 91.41           C  
ATOM   1163  HB2 LEU A  78      10.101  39.635  -5.780  1.00 91.41           H  
ATOM   1164  HB3 LEU A  78       8.855  40.827  -6.123  1.00 91.41           H  
ATOM   1165  O   LEU A  78      11.574  43.371  -7.264  1.00 91.41           O  
ATOM   1166  CG  LEU A  78      10.035  40.276  -7.830  1.00 91.41           C  
ATOM   1167  HG  LEU A  78       9.639  41.121  -8.393  1.00 91.41           H  
ATOM   1168  CD1 LEU A  78      11.480  40.037  -8.269  1.00 91.41           C  
ATOM   1169 HD11 LEU A  78      12.086  40.926  -8.093  1.00 91.41           H  
ATOM   1170 HD12 LEU A  78      11.494  39.825  -9.338  1.00 91.41           H  
ATOM   1171 HD13 LEU A  78      11.898  39.198  -7.713  1.00 91.41           H  
ATOM   1172  CD2 LEU A  78       9.234  39.024  -8.190  1.00 91.41           C  
ATOM   1173 HD21 LEU A  78       8.178  39.189  -7.979  1.00 91.41           H  
ATOM   1174 HD22 LEU A  78       9.352  38.785  -9.247  1.00 91.41           H  
ATOM   1175 HD23 LEU A  78       9.582  38.175  -7.600  1.00 91.41           H  
ATOM   1176  N   ALA A  79       9.669  43.809  -6.174  1.00 90.57           N  
ATOM   1177  H   ALA A  79       8.962  43.468  -5.538  1.00 90.57           H  
ATOM   1178  CA  ALA A  79       9.521  45.163  -6.713  1.00 90.57           C  
ATOM   1179  HA  ALA A  79       9.481  45.106  -7.801  1.00 90.57           H  
ATOM   1180  C   ALA A  79      10.705  46.078  -6.338  1.00 90.57           C  
ATOM   1181  CB  ALA A  79       8.190  45.729  -6.214  1.00 90.57           C  
ATOM   1182  HB1 ALA A  79       8.174  45.762  -5.125  1.00 90.57           H  
ATOM   1183  HB2 ALA A  79       7.377  45.091  -6.561  1.00 90.57           H  
ATOM   1184  HB3 ALA A  79       8.046  46.736  -6.606  1.00 90.57           H  
ATOM   1185  O   ALA A  79      11.247  46.787  -7.194  1.00 90.57           O  
ATOM   1186  N   GLN A  80      11.165  46.015  -5.082  1.00 87.26           N  
ATOM   1187  H   GLN A  80      10.712  45.384  -4.437  1.00 87.26           H  
ATOM   1188  CA  GLN A  80      12.322  46.783  -4.607  1.00 87.26           C  
ATOM   1189  HA  GLN A  80      12.137  47.837  -4.817  1.00 87.26           H  
ATOM   1190  C   GLN A  80      13.621  46.386  -5.338  1.00 87.26           C  
ATOM   1191  CB  GLN A  80      12.438  46.596  -3.085  1.00 87.26           C  
ATOM   1192  HB2 GLN A  80      12.828  45.599  -2.878  1.00 87.26           H  
ATOM   1193  HB3 GLN A  80      11.448  46.673  -2.637  1.00 87.26           H  
ATOM   1194  O   GLN A  80      14.411  47.258  -5.718  1.00 87.26           O  
ATOM   1195  CG  GLN A  80      13.336  47.652  -2.421  1.00 87.26           C  
ATOM   1196  HG2 GLN A  80      14.320  47.651  -2.891  1.00 87.26           H  
ATOM   1197  HG3 GLN A  80      12.884  48.634  -2.562  1.00 87.26           H  
ATOM   1198  CD  GLN A  80      13.527  47.393  -0.927  1.00 87.26           C  
ATOM   1199  NE2 GLN A  80      13.696  48.411  -0.111  1.00 87.26           N  
ATOM   1200 HE21 GLN A  80      13.770  48.150   0.862  1.00 87.26           H  
ATOM   1201 HE22 GLN A  80      13.565  49.365  -0.413  1.00 87.26           H  
ATOM   1202  OE1 GLN A  80      13.555  46.275  -0.455  1.00 87.26           O  
ATOM   1203  N   HIS A  81      13.817  45.089  -5.609  1.00 89.05           N  
ATOM   1204  H   HIS A  81      13.166  44.419  -5.226  1.00 89.05           H  
ATOM   1205  CA  HIS A  81      14.949  44.582  -6.390  1.00 89.05           C  
ATOM   1206  HA  HIS A  81      15.870  44.941  -5.931  1.00 89.05           H  
ATOM   1207  C   HIS A  81      14.933  45.077  -7.846  1.00 89.05           C  
ATOM   1208  CB  HIS A  81      14.952  43.047  -6.342  1.00 89.05           C  
ATOM   1209  HB2 HIS A  81      14.039  42.661  -6.794  1.00 89.05           H  
ATOM   1210  HB3 HIS A  81      14.962  42.726  -5.300  1.00 89.05           H  
ATOM   1211  O   HIS A  81      15.963  45.523  -8.363  1.00 89.05           O  
ATOM   1212  CG  HIS A  81      16.142  42.436  -7.040  1.00 89.05           C  
ATOM   1213  CD2 HIS A  81      16.133  41.633  -8.151  1.00 89.05           C  
ATOM   1214  HD2 HIS A  81      15.253  41.336  -8.701  1.00 89.05           H  
ATOM   1215  ND1 HIS A  81      17.443  42.510  -6.606  1.00 89.05           N  
ATOM   1216  HD1 HIS A  81      17.739  42.941  -5.741  1.00 89.05           H  
ATOM   1217  CE1 HIS A  81      18.200  41.756  -7.414  1.00 89.05           C  
ATOM   1218  HE1 HIS A  81      19.257  41.585  -7.272  1.00 89.05           H  
ATOM   1219  NE2 HIS A  81      17.456  41.216  -8.396  1.00 89.05           N  
ATOM   1220  N   LEU A  82      13.766  45.053  -8.504  1.00 89.09           N  
ATOM   1221  H   LEU A  82      12.960  44.668  -8.033  1.00 89.09           H  
ATOM   1222  CA  LEU A  82      13.608  45.573  -9.867  1.00 89.09           C  
ATOM   1223  HA  LEU A  82      14.330  45.077 -10.516  1.00 89.09           H  
ATOM   1224  C   LEU A  82      13.934  47.076  -9.932  1.00 89.09           C  
ATOM   1225  CB  LEU A  82      12.188  45.275 -10.387  1.00 89.09           C  
ATOM   1226  HB2 LEU A  82      11.470  45.708  -9.690  1.00 89.09           H  
ATOM   1227  HB3 LEU A  82      12.057  45.775 -11.346  1.00 89.09           H  
ATOM   1228  O   LEU A  82      14.650  47.501 -10.842  1.00 89.09           O  
ATOM   1229  CG  LEU A  82      11.856  43.778 -10.571  1.00 89.09           C  
ATOM   1230  HG  LEU A  82      12.053  43.236  -9.646  1.00 89.09           H  
ATOM   1231  CD1 LEU A  82      10.377  43.623 -10.919  1.00 89.09           C  
ATOM   1232 HD11 LEU A  82       9.773  44.064 -10.127  1.00 89.09           H  
ATOM   1233 HD12 LEU A  82      10.149  44.121 -11.861  1.00 89.09           H  
ATOM   1234 HD13 LEU A  82      10.124  42.565 -10.992  1.00 89.09           H  
ATOM   1235  CD2 LEU A  82      12.674  43.105 -11.674  1.00 89.09           C  
ATOM   1236 HD21 LEU A  82      13.736  43.151 -11.434  1.00 89.09           H  
ATOM   1237 HD22 LEU A  82      12.485  43.595 -12.629  1.00 89.09           H  
ATOM   1238 HD23 LEU A  82      12.382  42.057 -11.747  1.00 89.09           H  
ATOM   1239  N   ARG A  83      13.510  47.870  -8.933  1.00 85.58           N  
ATOM   1240  H   ARG A  83      12.902  47.464  -8.236  1.00 85.58           H  
ATOM   1241  CA  ARG A  83      13.836  49.308  -8.841  1.00 85.58           C  
ATOM   1242  HA  ARG A  83      13.491  49.790  -9.756  1.00 85.58           H  
ATOM   1243  C   ARG A  83      15.347  49.544  -8.767  1.00 85.58           C  
ATOM   1244  CB  ARG A  83      13.102  49.944  -7.640  1.00 85.58           C  
ATOM   1245  HB2 ARG A  83      13.587  49.634  -6.715  1.00 85.58           H  
ATOM   1246  HB3 ARG A  83      12.073  49.586  -7.609  1.00 85.58           H  
ATOM   1247  O   ARG A  83      15.872  50.396  -9.482  1.00 85.58           O  
ATOM   1248  CG  ARG A  83      13.082  51.484  -7.732  1.00 85.58           C  
ATOM   1249  HG2 ARG A  83      14.102  51.864  -7.783  1.00 85.58           H  
ATOM   1250  HG3 ARG A  83      12.568  51.772  -8.649  1.00 85.58           H  
ATOM   1251  CD  ARG A  83      12.365  52.161  -6.551  1.00 85.58           C  
ATOM   1252  HD2 ARG A  83      11.358  51.752  -6.467  1.00 85.58           H  
ATOM   1253  HD3 ARG A  83      12.284  53.226  -6.766  1.00 85.58           H  
ATOM   1254  NE  ARG A  83      13.088  51.956  -5.280  1.00 85.58           N  
ATOM   1255  HE  ARG A  83      13.510  51.046  -5.160  1.00 85.58           H  
ATOM   1256  NH1 ARG A  83      12.390  53.844  -4.134  1.00 85.58           N  
ATOM   1257 HH11 ARG A  83      12.273  54.342  -3.263  1.00 85.58           H  
ATOM   1258 HH12 ARG A  83      11.738  54.088  -4.866  1.00 85.58           H  
ATOM   1259  NH2 ARG A  83      13.784  52.423  -3.168  1.00 85.58           N  
ATOM   1260 HH21 ARG A  83      13.722  53.009  -2.348  1.00 85.58           H  
ATOM   1261 HH22 ARG A  83      14.302  51.556  -3.154  1.00 85.58           H  
ATOM   1262  CZ  ARG A  83      13.077  52.742  -4.215  1.00 85.58           C  
ATOM   1263  N   ALA A  84      16.056  48.764  -7.948  1.00 81.66           N  
ATOM   1264  H   ALA A  84      15.556  48.085  -7.391  1.00 81.66           H  
ATOM   1265  CA  ALA A  84      17.507  48.877  -7.787  1.00 81.66           C  
ATOM   1266  HA  ALA A  84      17.743  49.904  -7.511  1.00 81.66           H  
ATOM   1267  C   ALA A  84      18.281  48.566  -9.085  1.00 81.66           C  
ATOM   1268  CB  ALA A  84      17.937  47.961  -6.635  1.00 81.66           C  
ATOM   1269  HB1 ALA A  84      17.722  46.921  -6.880  1.00 81.66           H  
ATOM   1270  HB2 ALA A  84      19.007  48.072  -6.459  1.00 81.66           H  
ATOM   1271  HB3 ALA A  84      17.399  48.229  -5.726  1.00 81.66           H  
ATOM   1272  O   ALA A  84      19.238  49.275  -9.417  1.00 81.66           O  
ATOM   1273  N   ARG A  85      17.849  47.551  -9.851  1.00 82.97           N  
ATOM   1274  H   ARG A  85      17.074  46.998  -9.515  1.00 82.97           H  
ATOM   1275  CA  ARG A  85      18.452  47.232 -11.159  1.00 82.97           C  
ATOM   1276  HA  ARG A  85      19.537  47.210 -11.051  1.00 82.97           H  
ATOM   1277  C   ARG A  85      18.188  48.316 -12.208  1.00 82.97           C  
ATOM   1278  CB  ARG A  85      17.988  45.861 -11.672  1.00 82.97           C  
ATOM   1279  HB2 ARG A  85      16.899  45.825 -11.704  1.00 82.97           H  
ATOM   1280  HB3 ARG A  85      18.361  45.751 -12.690  1.00 82.97           H  
ATOM   1281  O   ARG A  85      19.116  48.719 -12.895  1.00 82.97           O  
ATOM   1282  CG  ARG A  85      18.517  44.689 -10.829  1.00 82.97           C  
ATOM   1283  HG2 ARG A  85      17.918  44.589  -9.924  1.00 82.97           H  
ATOM   1284  HG3 ARG A  85      19.555  44.872 -10.551  1.00 82.97           H  
ATOM   1285  CD  ARG A  85      18.452  43.395 -11.650  1.00 82.97           C  
ATOM   1286  HD2 ARG A  85      19.145  43.485 -12.486  1.00 82.97           H  
ATOM   1287  HD3 ARG A  85      17.441  43.283 -12.044  1.00 82.97           H  
ATOM   1288  NE  ARG A  85      18.763  42.204 -10.843  1.00 82.97           N  
ATOM   1289  HE  ARG A  85      18.400  42.194  -9.900  1.00 82.97           H  
ATOM   1290  NH1 ARG A  85      19.655  40.869 -12.490  1.00 82.97           N  
ATOM   1291 HH11 ARG A  85      19.893  39.947 -12.827  1.00 82.97           H  
ATOM   1292 HH12 ARG A  85      19.552  41.628 -13.149  1.00 82.97           H  
ATOM   1293  NH2 ARG A  85      19.353  40.061 -10.426  1.00 82.97           N  
ATOM   1294 HH21 ARG A  85      18.888  40.155  -9.534  1.00 82.97           H  
ATOM   1295 HH22 ARG A  85      19.776  39.182 -10.689  1.00 82.97           H  
ATOM   1296  CZ  ARG A  85      19.268  41.057 -11.258  1.00 82.97           C  
ATOM   1297  N   LEU A  86      16.959  48.823 -12.308  1.00 78.52           N  
ATOM   1298  H   LEU A  86      16.232  48.440 -11.721  1.00 78.52           H  
ATOM   1299  CA  LEU A  86      16.595  49.817 -13.330  1.00 78.52           C  
ATOM   1300  HA  LEU A  86      17.016  49.505 -14.285  1.00 78.52           H  
ATOM   1301  C   LEU A  86      17.185  51.214 -13.058  1.00 78.52           C  
ATOM   1302  CB  LEU A  86      15.059  49.863 -13.457  1.00 78.52           C  
ATOM   1303  HB2 LEU A  86      14.781  50.688 -14.112  1.00 78.52           H  
ATOM   1304  HB3 LEU A  86      14.638  50.061 -12.471  1.00 78.52           H  
ATOM   1305  O   LEU A  86      17.463  51.960 -13.993  1.00 78.52           O  
ATOM   1306  CG  LEU A  86      14.449  48.562 -14.017  1.00 78.52           C  
ATOM   1307  HG  LEU A  86      14.840  47.711 -13.459  1.00 78.52           H  
ATOM   1308  CD1 LEU A  86      12.930  48.562 -13.856  1.00 78.52           C  
ATOM   1309 HD11 LEU A  86      12.491  49.345 -14.474  1.00 78.52           H  
ATOM   1310 HD12 LEU A  86      12.670  48.721 -12.810  1.00 78.52           H  
ATOM   1311 HD13 LEU A  86      12.532  47.596 -14.169  1.00 78.52           H  
ATOM   1312  CD2 LEU A  86      14.766  48.360 -15.500  1.00 78.52           C  
ATOM   1313 HD21 LEU A  86      15.840  48.257 -15.651  1.00 78.52           H  
ATOM   1314 HD22 LEU A  86      14.288  47.450 -15.864  1.00 78.52           H  
ATOM   1315 HD23 LEU A  86      14.405  49.206 -16.085  1.00 78.52           H  
ATOM   1316  N   GLY A  87      17.401  51.582 -11.791  1.00 61.15           N  
ATOM   1317  H   GLY A  87      17.090  50.966 -11.053  1.00 61.15           H  
ATOM   1318  CA  GLY A  87      17.934  52.899 -11.423  1.00 61.15           C  
ATOM   1319  HA2 GLY A  87      17.726  53.068 -10.366  1.00 61.15           H  
ATOM   1320  HA3 GLY A  87      17.415  53.668 -11.995  1.00 61.15           H  
ATOM   1321  C   GLY A  87      19.443  53.085 -11.636  1.00 61.15           C  
ATOM   1322  O   GLY A  87      19.917  54.220 -11.645  1.00 61.15           O  
ATOM   1323  N   THR A  88      20.220  52.006 -11.788  1.00 48.96           N  
ATOM   1324  H   THR A  88      19.788  51.096 -11.862  1.00 48.96           H  
ATOM   1325  CA  THR A  88      21.695  52.085 -11.793  1.00 48.96           C  
ATOM   1326  HA  THR A  88      21.979  52.946 -11.188  1.00 48.96           H  
ATOM   1327  C   THR A  88      22.311  52.373 -13.164  1.00 48.96           C  
ATOM   1328  CB  THR A  88      22.354  50.856 -11.134  1.00 48.96           C  
ATOM   1329  HB  THR A  88      23.342  50.703 -11.568  1.00 48.96           H  
ATOM   1330  O   THR A  88      23.352  53.030 -13.218  1.00 48.96           O  
ATOM   1331  CG2 THR A  88      22.525  51.059  -9.629  1.00 48.96           C  
ATOM   1332 HG21 THR A  88      22.993  50.175  -9.195  1.00 48.96           H  
ATOM   1333 HG22 THR A  88      23.161  51.924  -9.444  1.00 48.96           H  
ATOM   1334 HG23 THR A  88      21.553  51.218  -9.163  1.00 48.96           H  
ATOM   1335  OG1 THR A  88      21.603  49.676 -11.289  1.00 48.96           O  
ATOM   1336  HG1 THR A  88      20.863  49.684 -10.678  1.00 48.96           H  
ATOM   1337  N   GLU A  89      21.672  51.970 -14.266  1.00 40.41           N  
ATOM   1338  H   GLU A  89      20.847  51.395 -14.165  1.00 40.41           H  
ATOM   1339  CA  GLU A  89      22.199  52.178 -15.629  1.00 40.41           C  
ATOM   1340  HA  GLU A  89      23.260  51.928 -15.640  1.00 40.41           H  
ATOM   1341  C   GLU A  89      22.093  53.637 -16.116  1.00 40.41           C  
ATOM   1342  CB  GLU A  89      21.492  51.232 -16.617  1.00 40.41           C  
ATOM   1343  HB2 GLU A  89      21.836  51.467 -17.625  1.00 40.41           H  
ATOM   1344  HB3 GLU A  89      20.416  51.401 -16.569  1.00 40.41           H  
ATOM   1345  O   GLU A  89      22.952  54.110 -16.856  1.00 40.41           O  
ATOM   1346  CG  GLU A  89      21.803  49.752 -16.332  1.00 40.41           C  
ATOM   1347  HG2 GLU A  89      21.355  49.469 -15.379  1.00 40.41           H  
ATOM   1348  HG3 GLU A  89      22.883  49.639 -16.239  1.00 40.41           H  
ATOM   1349  CD  GLU A  89      21.281  48.817 -17.435  1.00 40.41           C  
ATOM   1350  OE1 GLU A  89      22.057  47.927 -17.854  1.00 40.41           O  
ATOM   1351  OE2 GLU A  89      20.109  48.986 -17.840  1.00 40.41           O  
ATOM   1352  N   VAL A  90      21.096  54.399 -15.648  1.00 36.64           N  
ATOM   1353  H   VAL A  90      20.452  53.952 -15.012  1.00 36.64           H  
ATOM   1354  CA  VAL A  90      20.741  55.752 -16.150  1.00 36.64           C  
ATOM   1355  HA  VAL A  90      20.724  55.697 -17.239  1.00 36.64           H  
ATOM   1356  C   VAL A  90      21.778  56.843 -15.789  1.00 36.64           C  
ATOM   1357  CB  VAL A  90      19.306  56.125 -15.678  1.00 36.64           C  
ATOM   1358  HB  VAL A  90      19.330  56.322 -14.606  1.00 36.64           H  
ATOM   1359  O   VAL A  90      21.601  58.022 -16.079  1.00 36.64           O  
ATOM   1360  CG1 VAL A  90      18.700  57.351 -16.384  1.00 36.64           C  
ATOM   1361 HG11 VAL A  90      17.651  57.466 -16.112  1.00 36.64           H  
ATOM   1362 HG12 VAL A  90      18.782  57.236 -17.465  1.00 36.64           H  
ATOM   1363 HG13 VAL A  90      19.209  58.265 -16.079  1.00 36.64           H  
ATOM   1364  CG2 VAL A  90      18.305  54.982 -15.926  1.00 36.64           C  
ATOM   1365 HG21 VAL A  90      18.300  54.710 -16.982  1.00 36.64           H  
ATOM   1366 HG22 VAL A  90      18.560  54.103 -15.334  1.00 36.64           H  
ATOM   1367 HG23 VAL A  90      17.301  55.283 -15.627  1.00 36.64           H  
ATOM   1368  N   ARG A  91      22.874  56.487 -15.112  1.00 30.94           N  
ATOM   1369  H   ARG A  91      23.023  55.495 -14.997  1.00 30.94           H  
ATOM   1370  CA  ARG A  91      23.696  57.432 -14.336  1.00 30.94           C  
ATOM   1371  HA  ARG A  91      23.031  58.191 -13.926  1.00 30.94           H  
ATOM   1372  C   ARG A  91      24.771  58.197 -15.121  1.00 30.94           C  
ATOM   1373  CB  ARG A  91      24.330  56.635 -13.183  1.00 30.94           C  
ATOM   1374  HB2 ARG A  91      25.238  56.147 -13.537  1.00 30.94           H  
ATOM   1375  HB3 ARG A  91      23.636  55.858 -12.862  1.00 30.94           H  
ATOM   1376  O   ARG A  91      25.174  59.269 -14.679  1.00 30.94           O  
ATOM   1377  CG  ARG A  91      24.644  57.502 -11.958  1.00 30.94           C  
ATOM   1378  HG2 ARG A  91      23.705  57.878 -11.550  1.00 30.94           H  
ATOM   1379  HG3 ARG A  91      25.279  58.344 -12.232  1.00 30.94           H  
ATOM   1380  CD  ARG A  91      25.363  56.650 -10.907  1.00 30.94           C  
ATOM   1381  HD2 ARG A  91      26.395  56.506 -11.225  1.00 30.94           H  
ATOM   1382  HD3 ARG A  91      24.876  55.677 -10.853  1.00 30.94           H  
ATOM   1383  NE  ARG A  91      25.314  57.275  -9.572  1.00 30.94           N  
ATOM   1384  HE  ARG A  91      24.676  58.050  -9.465  1.00 30.94           H  
ATOM   1385  NH1 ARG A  91      26.794  55.863  -8.531  1.00 30.94           N  
ATOM   1386 HH11 ARG A  91      26.957  55.408  -9.418  1.00 30.94           H  
ATOM   1387 HH12 ARG A  91      27.238  55.520  -7.691  1.00 30.94           H  
ATOM   1388  NH2 ARG A  91      25.694  57.388  -7.329  1.00 30.94           N  
ATOM   1389 HH21 ARG A  91      24.997  58.115  -7.250  1.00 30.94           H  
ATOM   1390 HH22 ARG A  91      26.146  57.033  -6.498  1.00 30.94           H  
ATOM   1391  CZ  ARG A  91      25.935  56.843  -8.489  1.00 30.94           C  
ATOM   1392  N   GLY A  92      25.342  57.587 -16.162  1.00 31.09           N  
ATOM   1393  H   GLY A  92      24.892  56.749 -16.503  1.00 31.09           H  
ATOM   1394  CA  GLY A  92      26.773  57.772 -16.457  1.00 31.09           C  
ATOM   1395  HA2 GLY A  92      27.182  56.794 -16.712  1.00 31.09           H  
ATOM   1396  HA3 GLY A  92      27.285  58.109 -15.556  1.00 31.09           H  
ATOM   1397  C   GLY A  92      27.180  58.719 -17.589  1.00 31.09           C  
ATOM   1398  O   GLY A  92      28.307  59.215 -17.559  1.00 31.09           O  
ATOM   1399  N   GLU A  93      26.337  58.958 -18.596  1.00 33.53           N  
ATOM   1400  H   GLU A  93      25.406  58.567 -18.579  1.00 33.53           H  
ATOM   1401  CA  GLU A  93      26.776  59.662 -19.811  1.00 33.53           C  
ATOM   1402  HA  GLU A  93      27.770  59.292 -20.065  1.00 33.53           H  
ATOM   1403  C   GLU A  93      26.934  61.174 -19.586  1.00 33.53           C  
ATOM   1404  CB  GLU A  93      25.894  59.333 -21.026  1.00 33.53           C  
ATOM   1405  HB2 GLU A  93      26.216  59.968 -21.851  1.00 33.53           H  
ATOM   1406  HB3 GLU A  93      24.850  59.548 -20.802  1.00 33.53           H  
ATOM   1407  O   GLU A  93      25.974  61.945 -19.562  1.00 33.53           O  
ATOM   1408  CG  GLU A  93      26.052  57.862 -21.453  1.00 33.53           C  
ATOM   1409  HG2 GLU A  93      25.468  57.232 -20.783  1.00 33.53           H  
ATOM   1410  HG3 GLU A  93      27.099  57.577 -21.347  1.00 33.53           H  
ATOM   1411  CD  GLU A  93      25.618  57.628 -22.908  1.00 33.53           C  
ATOM   1412  OE1 GLU A  93      26.366  56.919 -23.620  1.00 33.53           O  
ATOM   1413  OE2 GLU A  93      24.567  58.178 -23.304  1.00 33.53           O  
ATOM   1414  N   ALA A  94      28.187  61.605 -19.420  1.00 38.06           N  
ATOM   1415  H   ALA A  94      28.921  60.913 -19.369  1.00 38.06           H  
ATOM   1416  CA  ALA A  94      28.540  63.010 -19.267  1.00 38.06           C  
ATOM   1417  HA  ALA A  94      27.984  63.386 -18.408  1.00 38.06           H  
ATOM   1418  C   ALA A  94      28.171  63.817 -20.535  1.00 38.06           C  
ATOM   1419  CB  ALA A  94      30.036  63.111 -18.945  1.00 38.06           C  
ATOM   1420  HB1 ALA A  94      30.620  62.710 -19.773  1.00 38.06           H  
ATOM   1421  HB2 ALA A  94      30.257  62.546 -18.040  1.00 38.06           H  
ATOM   1422  HB3 ALA A  94      30.306  64.156 -18.790  1.00 38.06           H  
ATOM   1423  O   ALA A  94      28.465  63.359 -21.643  1.00 38.06           O  
ATOM   1424  N   PRO A  95      27.592  65.032 -20.410  1.00 41.27           N  
ATOM   1425  CA  PRO A  95      27.190  65.839 -21.562  1.00 41.27           C  
ATOM   1426  HA  PRO A  95      26.384  65.313 -22.074  1.00 41.27           H  
ATOM   1427  C   PRO A  95      28.346  66.081 -22.543  1.00 41.27           C  
ATOM   1428  CB  PRO A  95      26.636  67.145 -20.981  1.00 41.27           C  
ATOM   1429  HB2 PRO A  95      27.434  67.877 -20.850  1.00 41.27           H  
ATOM   1430  HB3 PRO A  95      25.840  67.556 -21.602  1.00 41.27           H  
ATOM   1431  O   PRO A  95      29.346  66.716 -22.201  1.00 41.27           O  
ATOM   1432  CG  PRO A  95      26.120  66.719 -19.609  1.00 41.27           C  
ATOM   1433  HG2 PRO A  95      25.135  66.265 -19.713  1.00 41.27           H  
ATOM   1434  HG3 PRO A  95      26.088  67.554 -18.908  1.00 41.27           H  
ATOM   1435  CD  PRO A  95      27.129  65.657 -19.178  1.00 41.27           C  
ATOM   1436  HD2 PRO A  95      26.633  64.942 -18.522  1.00 41.27           H  
ATOM   1437  HD3 PRO A  95      27.971  66.125 -18.668  1.00 41.27           H  
ATOM   1438  N   SER A  96      28.209  65.570 -23.770  1.00 47.06           N  
ATOM   1439  H   SER A  96      27.393  65.004 -23.957  1.00 47.06           H  
ATOM   1440  CA  SER A  96      29.274  65.621 -24.776  1.00 47.06           C  
ATOM   1441  HA  SER A  96      30.158  65.147 -24.349  1.00 47.06           H  
ATOM   1442  C   SER A  96      29.624  67.060 -25.156  1.00 47.06           C  
ATOM   1443  CB  SER A  96      28.884  64.827 -26.023  1.00 47.06           C  
ATOM   1444  HB2 SER A  96      28.695  63.790 -25.744  1.00 47.06           H  
ATOM   1445  HB3 SER A  96      27.979  65.250 -26.459  1.00 47.06           H  
ATOM   1446  O   SER A  96      28.791  67.803 -25.679  1.00 47.06           O  
ATOM   1447  OG  SER A  96      29.935  64.876 -26.974  1.00 47.06           O  
ATOM   1448  HG  SER A  96      29.713  64.265 -27.679  1.00 47.06           H  
ATOM   1449  N   ALA A  97      30.889  67.438 -24.952  1.00 54.10           N  
ATOM   1450  H   ALA A  97      31.499  66.788 -24.477  1.00 54.10           H  
ATOM   1451  CA  ALA A  97      31.393  68.784 -25.227  1.00 54.10           C  
ATOM   1452  HA  ALA A  97      30.824  69.491 -24.622  1.00 54.10           H  
ATOM   1453  C   ALA A  97      31.237  69.220 -26.700  1.00 54.10           C  
ATOM   1454  CB  ALA A  97      32.861  68.834 -24.784  1.00 54.10           C  
ATOM   1455  HB1 ALA A  97      32.938  68.582 -23.726  1.00 54.10           H  
ATOM   1456  HB2 ALA A  97      33.453  68.131 -25.370  1.00 54.10           H  
ATOM   1457  HB3 ALA A  97      33.251  69.841 -24.935  1.00 54.10           H  
ATOM   1458  O   ALA A  97      31.209  70.417 -26.982  1.00 54.10           O  
ATOM   1459  N   LEU A  98      31.101  68.265 -27.630  1.00 57.18           N  
ATOM   1460  H   LEU A  98      31.066  67.305 -27.317  1.00 57.18           H  
ATOM   1461  CA  LEU A  98      30.892  68.531 -29.057  1.00 57.18           C  
ATOM   1462  HA  LEU A  98      31.676  69.201 -29.410  1.00 57.18           H  
ATOM   1463  C   LEU A  98      29.565  69.256 -29.332  1.00 57.18           C  
ATOM   1464  CB  LEU A  98      30.974  67.206 -29.836  1.00 57.18           C  
ATOM   1465  HB2 LEU A  98      30.632  67.377 -30.856  1.00 57.18           H  
ATOM   1466  HB3 LEU A  98      30.289  66.492 -29.378  1.00 57.18           H  
ATOM   1467  O   LEU A  98      29.548  70.181 -30.135  1.00 57.18           O  
ATOM   1468  CG  LEU A  98      32.389  66.596 -29.891  1.00 57.18           C  
ATOM   1469  HG  LEU A  98      32.813  66.560 -28.887  1.00 57.18           H  
ATOM   1470  CD1 LEU A  98      32.323  65.165 -30.424  1.00 57.18           C  
ATOM   1471 HD11 LEU A  98      33.323  64.734 -30.456  1.00 57.18           H  
ATOM   1472 HD12 LEU A  98      31.701  64.557 -29.767  1.00 57.18           H  
ATOM   1473 HD13 LEU A  98      31.895  65.162 -31.426  1.00 57.18           H  
ATOM   1474  CD2 LEU A  98      33.328  67.397 -30.798  1.00 57.18           C  
ATOM   1475 HD21 LEU A  98      34.299  66.905 -30.851  1.00 57.18           H  
ATOM   1476 HD22 LEU A  98      33.470  68.402 -30.400  1.00 57.18           H  
ATOM   1477 HD23 LEU A  98      32.905  67.468 -31.800  1.00 57.18           H  
ATOM   1478  N   ALA A  99      28.490  68.946 -28.600  1.00 57.30           N  
ATOM   1479  H   ALA A  99      28.567  68.241 -27.880  1.00 57.30           H  
ATOM   1480  CA  ALA A  99      27.190  69.599 -28.797  1.00 57.30           C  
ATOM   1481  HA  ALA A  99      26.902  69.489 -29.843  1.00 57.30           H  
ATOM   1482  C   ALA A  99      27.219  71.116 -28.491  1.00 57.30           C  
ATOM   1483  CB  ALA A  99      26.160  68.867 -27.928  1.00 57.30           C  
ATOM   1484  HB1 ALA A  99      25.175  69.308 -28.086  1.00 57.30           H  
ATOM   1485  HB2 ALA A  99      26.427  68.953 -26.875  1.00 57.30           H  
ATOM   1486  HB3 ALA A  99      26.121  67.815 -28.209  1.00 57.30           H  
ATOM   1487  O   ALA A  99      26.373  71.874 -28.966  1.00 57.30           O  
ATOM   1488  N   GLY A 100      28.208  71.580 -27.715  1.00 57.91           N  
ATOM   1489  H   GLY A 100      28.892  70.917 -27.380  1.00 57.91           H  
ATOM   1490  CA  GLY A 100      28.449  73.005 -27.472  1.00 57.91           C  
ATOM   1491  HA2 GLY A 100      27.501  73.504 -27.272  1.00 57.91           H  
ATOM   1492  HA3 GLY A 100      29.085  73.103 -26.592  1.00 57.91           H  
ATOM   1493  C   GLY A 100      29.140  73.739 -28.631  1.00 57.91           C  
ATOM   1494  O   GLY A 100      29.058  74.965 -28.699  1.00 57.91           O  
ATOM   1495  N   LEU A 101      29.805  73.018 -29.544  1.00 60.84           N  
ATOM   1496  H   LEU A 101      29.768  72.011 -29.479  1.00 60.84           H  
ATOM   1497  CA  LEU A 101      30.420  73.585 -30.750  1.00 60.84           C  
ATOM   1498  HA  LEU A 101      30.833  74.565 -30.510  1.00 60.84           H  
ATOM   1499  C   LEU A 101      29.381  73.824 -31.850  1.00 60.84           C  
ATOM   1500  CB  LEU A 101      31.564  72.672 -31.238  1.00 60.84           C  
ATOM   1501  HB2 LEU A 101      31.302  71.630 -31.056  1.00 60.84           H  
ATOM   1502  HB3 LEU A 101      31.677  72.779 -32.317  1.00 60.84           H  
ATOM   1503  O   LEU A 101      29.360  74.913 -32.422  1.00 60.84           O  
ATOM   1504  CG  LEU A 101      32.909  72.994 -30.566  1.00 60.84           C  
ATOM   1505  HG  LEU A 101      32.743  73.274 -29.526  1.00 60.84           H  
ATOM   1506  CD1 LEU A 101      33.841  71.783 -30.586  1.00 60.84           C  
ATOM   1507 HD11 LEU A 101      34.794  72.038 -30.123  1.00 60.84           H  
ATOM   1508 HD12 LEU A 101      33.381  70.970 -30.024  1.00 60.84           H  
ATOM   1509 HD13 LEU A 101      34.004  71.458 -31.614  1.00 60.84           H  
ATOM   1510  CD2 LEU A 101      33.610  74.148 -31.290  1.00 60.84           C  
ATOM   1511 HD21 LEU A 101      33.811  73.870 -32.325  1.00 60.84           H  
ATOM   1512 HD22 LEU A 101      32.970  75.030 -31.282  1.00 60.84           H  
ATOM   1513 HD23 LEU A 101      34.548  74.384 -30.787  1.00 60.84           H  
ATOM   1514  N   ASP A 102      28.479  72.869 -32.086  1.00 59.13           N  
ATOM   1515  H   ASP A 102      28.621  71.964 -31.661  1.00 59.13           H  
ATOM   1516  CA  ASP A 102      27.450  72.962 -33.135  1.00 59.13           C  
ATOM   1517  HA  ASP A 102      27.938  73.023 -34.108  1.00 59.13           H  
ATOM   1518  C   ASP A 102      26.559  74.208 -32.956  1.00 59.13           C  
ATOM   1519  CB  ASP A 102      26.571  71.697 -33.107  1.00 59.13           C  
ATOM   1520  HB2 ASP A 102      26.011  71.684 -32.172  1.00 59.13           H  
ATOM   1521  HB3 ASP A 102      25.852  71.758 -33.924  1.00 59.13           H  
ATOM   1522  O   ASP A 102      26.276  74.946 -33.903  1.00 59.13           O  
ATOM   1523  CG  ASP A 102      27.337  70.373 -33.235  1.00 59.13           C  
ATOM   1524  OD1 ASP A 102      28.421  70.368 -33.857  1.00 59.13           O  
ATOM   1525  OD2 ASP A 102      26.827  69.372 -32.683  1.00 59.13           O  
ATOM   1526  N   ALA A 103      26.170  74.495 -31.708  1.00 63.86           N  
ATOM   1527  H   ALA A 103      26.422  73.840 -30.982  1.00 63.86           H  
ATOM   1528  CA  ALA A 103      25.370  75.667 -31.351  1.00 63.86           C  
ATOM   1529  HA  ALA A 103      24.478  75.681 -31.978  1.00 63.86           H  
ATOM   1530  C   ALA A 103      26.109  77.002 -31.574  1.00 63.86           C  
ATOM   1531  CB  ALA A 103      24.938  75.510 -29.888  1.00 63.86           C  
ATOM   1532  HB1 ALA A 103      24.377  74.583 -29.766  1.00 63.86           H  
ATOM   1533  HB2 ALA A 103      25.815  75.483 -29.241  1.00 63.86           H  
ATOM   1534  HB3 ALA A 103      24.305  76.350 -29.602  1.00 63.86           H  
ATOM   1535  O   ALA A 103      25.478  78.008 -31.902  1.00 63.86           O  
ATOM   1536  N   LEU A 104      27.439  77.020 -31.420  1.00 66.44           N  
ATOM   1537  H   LEU A 104      27.905  76.146 -31.223  1.00 66.44           H  
ATOM   1538  CA  LEU A 104      28.265  78.183 -31.746  1.00 66.44           C  
ATOM   1539  HA  LEU A 104      27.788  79.072 -31.334  1.00 66.44           H  
ATOM   1540  C   LEU A 104      28.353  78.369 -33.265  1.00 66.44           C  
ATOM   1541  CB  LEU A 104      29.657  78.012 -31.103  1.00 66.44           C  
ATOM   1542  HB2 LEU A 104      29.535  77.898 -30.026  1.00 66.44           H  
ATOM   1543  HB3 LEU A 104      30.103  77.093 -31.482  1.00 66.44           H  
ATOM   1544  O   LEU A 104      28.191  79.488 -33.749  1.00 66.44           O  
ATOM   1545  CG  LEU A 104      30.643  79.162 -31.383  1.00 66.44           C  
ATOM   1546  HG  LEU A 104      30.735  79.323 -32.457  1.00 66.44           H  
ATOM   1547  CD1 LEU A 104      30.210  80.472 -30.720  1.00 66.44           C  
ATOM   1548 HD11 LEU A 104      30.960  81.242 -30.898  1.00 66.44           H  
ATOM   1549 HD12 LEU A 104      30.079  80.323 -29.648  1.00 66.44           H  
ATOM   1550 HD13 LEU A 104      29.268  80.804 -31.156  1.00 66.44           H  
ATOM   1551  CD2 LEU A 104      32.028  78.793 -30.846  1.00 66.44           C  
ATOM   1552 HD21 LEU A 104      32.734  79.595 -31.058  1.00 66.44           H  
ATOM   1553 HD22 LEU A 104      31.975  78.620 -29.771  1.00 66.44           H  
ATOM   1554 HD23 LEU A 104      32.372  77.883 -31.337  1.00 66.44           H  
ATOM   1555  N   GLU A 105      28.582  77.285 -34.011  1.00 65.50           N  
ATOM   1556  H   GLU A 105      28.683  76.394 -33.547  1.00 65.50           H  
ATOM   1557  CA  GLU A 105      28.767  77.321 -35.465  1.00 65.50           C  
ATOM   1558  HA  GLU A 105      29.549  78.050 -35.677  1.00 65.50           H  
ATOM   1559  C   GLU A 105      27.498  77.797 -36.193  1.00 65.50           C  
ATOM   1560  CB  GLU A 105      29.274  75.950 -35.954  1.00 65.50           C  
ATOM   1561  HB2 GLU A 105      28.444  75.246 -36.022  1.00 65.50           H  
ATOM   1562  HB3 GLU A 105      30.000  75.567 -35.236  1.00 65.50           H  
ATOM   1563  O   GLU A 105      27.574  78.655 -37.076  1.00 65.50           O  
ATOM   1564  CG  GLU A 105      29.978  76.083 -37.312  1.00 65.50           C  
ATOM   1565  HG2 GLU A 105      30.710  76.888 -37.245  1.00 65.50           H  
ATOM   1566  HG3 GLU A 105      29.245  76.369 -38.067  1.00 65.50           H  
ATOM   1567  CD  GLU A 105      30.689  74.794 -37.747  1.00 65.50           C  
ATOM   1568  OE1 GLU A 105      31.938  74.839 -37.867  1.00 65.50           O  
ATOM   1569  OE2 GLU A 105      29.980  73.804 -38.023  1.00 65.50           O  
ATOM   1570  N   ALA A 106      26.320  77.356 -35.736  1.00 64.19           N  
ATOM   1571  H   ALA A 106      26.329  76.632 -35.032  1.00 64.19           H  
ATOM   1572  CA  ALA A 106      25.022  77.812 -36.239  1.00 64.19           C  
ATOM   1573  HA  ALA A 106      24.992  77.634 -37.314  1.00 64.19           H  
ATOM   1574  C   ALA A 106      24.751  79.317 -36.018  1.00 64.19           C  
ATOM   1575  CB  ALA A 106      23.938  76.956 -35.575  1.00 64.19           C  
ATOM   1576  HB1 ALA A 106      24.118  75.902 -35.786  1.00 64.19           H  
ATOM   1577  HB2 ALA A 106      23.953  77.108 -34.496  1.00 64.19           H  
ATOM   1578  HB3 ALA A 106      22.959  77.235 -35.964  1.00 64.19           H  
ATOM   1579  O   ALA A 106      24.000  79.918 -36.786  1.00 64.19           O  
ATOM   1580  N   ALA A 107      25.364  79.942 -35.004  1.00 70.17           N  
ATOM   1581  H   ALA A 107      25.974  79.399 -34.410  1.00 70.17           H  
ATOM   1582  CA  ALA A 107      25.195  81.367 -34.697  1.00 70.17           C  
ATOM   1583  HA  ALA A 107      24.182  81.663 -34.969  1.00 70.17           H  
ATOM   1584  C   ALA A 107      26.156  82.292 -35.477  1.00 70.17           C  
ATOM   1585  CB  ALA A 107      25.339  81.543 -33.180  1.00 70.17           C  
ATOM   1586  HB1 ALA A 107      25.139  82.581 -32.912  1.00 70.17           H  
ATOM   1587  HB2 ALA A 107      24.627  80.899 -32.664  1.00 70.17           H  
ATOM   1588  HB3 ALA A 107      26.349  81.280 -32.867  1.00 70.17           H  
ATOM   1589  O   ALA A 107      25.893  83.490 -35.608  1.00 70.17           O  
ATOM   1590  N   LEU A 108      27.254  81.761 -36.033  1.00 69.32           N  
ATOM   1591  H   LEU A 108      27.405  80.770 -35.915  1.00 69.32           H  
ATOM   1592  CA  LEU A 108      28.255  82.539 -36.783  1.00 69.32           C  
ATOM   1593  HA  LEU A 108      28.693  83.261 -36.094  1.00 69.32           H  
ATOM   1594  C   LEU A 108      27.710  83.369 -37.968  1.00 69.32           C  
ATOM   1595  CB  LEU A 108      29.376  81.612 -37.300  1.00 69.32           C  
ATOM   1596  HB2 LEU A 108      30.052  82.205 -37.915  1.00 69.32           H  
ATOM   1597  HB3 LEU A 108      28.933  80.851 -37.942  1.00 69.32           H  
ATOM   1598  O   LEU A 108      28.227  84.473 -38.178  1.00 69.32           O  
ATOM   1599  CG  LEU A 108      30.214  80.907 -36.223  1.00 69.32           C  
ATOM   1600  HG  LEU A 108      29.561  80.287 -35.609  1.00 69.32           H  
ATOM   1601  CD1 LEU A 108      31.248  80.000 -36.891  1.00 69.32           C  
ATOM   1602 HD11 LEU A 108      31.787  79.435 -36.131  1.00 69.32           H  
ATOM   1603 HD12 LEU A 108      31.951  80.590 -37.479  1.00 69.32           H  
ATOM   1604 HD13 LEU A 108      30.739  79.291 -37.543  1.00 69.32           H  
ATOM   1605  CD2 LEU A 108      30.959  81.890 -35.321  1.00 69.32           C  
ATOM   1606 HD21 LEU A 108      31.573  82.560 -35.924  1.00 69.32           H  
ATOM   1607 HD22 LEU A 108      30.243  82.465 -34.733  1.00 69.32           H  
ATOM   1608 HD23 LEU A 108      31.587  81.329 -34.629  1.00 69.32           H  
ATOM   1609  N   PRO A 109      26.718  82.914 -38.768  1.00 67.61           N  
ATOM   1610  CA  PRO A 109      26.293  83.641 -39.966  1.00 67.61           C  
ATOM   1611  HA  PRO A 109      27.159  83.759 -40.618  1.00 67.61           H  
ATOM   1612  C   PRO A 109      25.704  85.025 -39.678  1.00 67.61           C  
ATOM   1613  CB  PRO A 109      25.266  82.739 -40.662  1.00 67.61           C  
ATOM   1614  HB2 PRO A 109      25.327  82.822 -41.747  1.00 67.61           H  
ATOM   1615  HB3 PRO A 109      24.259  82.977 -40.320  1.00 67.61           H  
ATOM   1616  O   PRO A 109      25.944  85.960 -40.447  1.00 67.61           O  
ATOM   1617  CG  PRO A 109      25.635  81.339 -40.181  1.00 67.61           C  
ATOM   1618  HG2 PRO A 109      26.475  80.953 -40.760  1.00 67.61           H  
ATOM   1619  HG3 PRO A 109      24.787  80.655 -40.221  1.00 67.61           H  
ATOM   1620  CD  PRO A 109      26.075  81.606 -38.748  1.00 67.61           C  
ATOM   1621  HD2 PRO A 109      25.199  81.653 -38.102  1.00 67.61           H  
ATOM   1622  HD3 PRO A 109      26.745  80.811 -38.419  1.00 67.61           H  
ATOM   1623  N   GLU A 110      24.963  85.179 -38.578  1.00 65.76           N  
ATOM   1624  H   GLU A 110      24.833  84.390 -37.960  1.00 65.76           H  
ATOM   1625  CA  GLU A 110      24.238  86.418 -38.263  1.00 65.76           C  
ATOM   1626  HA  GLU A 110      23.941  86.886 -39.202  1.00 65.76           H  
ATOM   1627  C   GLU A 110      25.086  87.473 -37.539  1.00 65.76           C  
ATOM   1628  CB  GLU A 110      22.935  86.122 -37.501  1.00 65.76           C  
ATOM   1629  HB2 GLU A 110      23.161  85.650 -36.545  1.00 65.76           H  
ATOM   1630  HB3 GLU A 110      22.444  87.076 -37.310  1.00 65.76           H  
ATOM   1631  O   GLU A 110      24.637  88.610 -37.392  1.00 65.76           O  
ATOM   1632  CG  GLU A 110      21.978  85.227 -38.310  1.00 65.76           C  
ATOM   1633  HG2 GLU A 110      22.237  84.182 -38.138  1.00 65.76           H  
ATOM   1634  HG3 GLU A 110      22.129  85.431 -39.370  1.00 65.76           H  
ATOM   1635  CD  GLU A 110      20.494  85.464 -37.979  1.00 65.76           C  
ATOM   1636  OE1 GLU A 110      19.675  85.289 -38.911  1.00 65.76           O  
ATOM   1637  OE2 GLU A 110      20.185  85.853 -36.830  1.00 65.76           O  
ATOM   1638  N   VAL A 111      26.327  87.154 -37.138  1.00 68.74           N  
ATOM   1639  H   VAL A 111      26.646  86.206 -37.278  1.00 68.74           H  
ATOM   1640  CA  VAL A 111      27.188  88.100 -36.405  1.00 68.74           C  
ATOM   1641  HA  VAL A 111      26.693  88.293 -35.454  1.00 68.74           H  
ATOM   1642  C   VAL A 111      27.344  89.414 -37.196  1.00 68.74           C  
ATOM   1643  CB  VAL A 111      28.568  87.511 -36.060  1.00 68.74           C  
ATOM   1644  HB  VAL A 111      29.082  87.224 -36.977  1.00 68.74           H  
ATOM   1645  O   VAL A 111      27.787  89.368 -38.356  1.00 68.74           O  
ATOM   1646  CG1 VAL A 111      29.424  88.551 -35.314  1.00 68.74           C  
ATOM   1647 HG11 VAL A 111      29.615  89.425 -35.937  1.00 68.74           H  
ATOM   1648 HG12 VAL A 111      28.919  88.869 -34.402  1.00 68.74           H  
ATOM   1649 HG13 VAL A 111      30.393  88.128 -35.048  1.00 68.74           H  
ATOM   1650  CG2 VAL A 111      28.424  86.278 -35.159  1.00 68.74           C  
ATOM   1651 HG21 VAL A 111      27.822  85.515 -35.652  1.00 68.74           H  
ATOM   1652 HG22 VAL A 111      27.940  86.549 -34.221  1.00 68.74           H  
ATOM   1653 HG23 VAL A 111      29.404  85.849 -34.947  1.00 68.74           H  
ATOM   1654  N   PRO A 112      27.027  90.586 -36.602  1.00 72.14           N  
ATOM   1655  CA  PRO A 112      27.074  91.877 -37.284  1.00 72.14           C  
ATOM   1656  HA  PRO A 112      26.333  91.860 -38.082  1.00 72.14           H  
ATOM   1657  C   PRO A 112      28.452  92.200 -37.863  1.00 72.14           C  
ATOM   1658  CB  PRO A 112      26.662  92.921 -36.240  1.00 72.14           C  
ATOM   1659  HB2 PRO A 112      27.535  93.274 -35.689  1.00 72.14           H  
ATOM   1660  HB3 PRO A 112      26.133  93.760 -36.691  1.00 72.14           H  
ATOM   1661  O   PRO A 112      29.477  91.987 -37.222  1.00 72.14           O  
ATOM   1662  CG  PRO A 112      25.766  92.132 -35.292  1.00 72.14           C  
ATOM   1663  HG2 PRO A 112      24.763  92.053 -35.710  1.00 72.14           H  
ATOM   1664  HG3 PRO A 112      25.740  92.572 -34.295  1.00 72.14           H  
ATOM   1665  CD  PRO A 112      26.426  90.757 -35.281  1.00 72.14           C  
ATOM   1666  HD2 PRO A 112      25.661  90.007 -35.078  1.00 72.14           H  
ATOM   1667  HD3 PRO A 112      27.201  90.728 -34.516  1.00 72.14           H  
ATOM   1668  N   ALA A 113      28.494  92.780 -39.065  1.00 67.53           N  
ATOM   1669  H   ALA A 113      27.621  92.935 -39.548  1.00 67.53           H  
ATOM   1670  CA  ALA A 113      29.747  93.035 -39.786  1.00 67.53           C  
ATOM   1671  HA  ALA A 113      30.234  92.076 -39.964  1.00 67.53           H  
ATOM   1672  C   ALA A 113      30.764  93.906 -39.016  1.00 67.53           C  
ATOM   1673  CB  ALA A 113      29.400  93.657 -41.143  1.00 67.53           C  
ATOM   1674  HB1 ALA A 113      28.741  92.991 -41.700  1.00 67.53           H  
ATOM   1675  HB2 ALA A 113      30.315  93.807 -41.716  1.00 67.53           H  
ATOM   1676  HB3 ALA A 113      28.910  94.619 -41.000  1.00 67.53           H  
ATOM   1677  O   ALA A 113      31.964  93.743 -39.210  1.00 67.53           O  
ATOM   1678  N   THR A 114      30.296  94.790 -38.130  1.00 65.13           N  
ATOM   1679  H   THR A 114      29.298  94.854 -37.989  1.00 65.13           H  
ATOM   1680  CA  THR A 114      31.126  95.610 -37.229  1.00 65.13           C  
ATOM   1681  HA  THR A 114      31.946  96.058 -37.790  1.00 65.13           H  
ATOM   1682  C   THR A 114      31.754  94.821 -36.083  1.00 65.13           C  
ATOM   1683  CB  THR A 114      30.271  96.727 -36.608  1.00 65.13           C  
ATOM   1684  HB  THR A 114      30.796  97.176 -35.765  1.00 65.13           H  
ATOM   1685  O   THR A 114      32.813  95.195 -35.598  1.00 65.13           O  
ATOM   1686  CG2 THR A 114      29.966  97.819 -37.632  1.00 65.13           C  
ATOM   1687 HG21 THR A 114      30.899  98.251 -37.994  1.00 65.13           H  
ATOM   1688 HG22 THR A 114      29.407  97.406 -38.471  1.00 65.13           H  
ATOM   1689 HG23 THR A 114      29.374  98.601 -37.156  1.00 65.13           H  
ATOM   1690  OG1 THR A 114      29.023  96.216 -36.179  1.00 65.13           O  
ATOM   1691  HG1 THR A 114      29.105  95.937 -35.264  1.00 65.13           H  
ATOM   1692  N   GLU A 115      31.111  93.739 -35.648  1.00 71.96           N  
ATOM   1693  H   GLU A 115      30.259  93.461 -36.114  1.00 71.96           H  
ATOM   1694  CA  GLU A 115      31.574  92.877 -34.555  1.00 71.96           C  
ATOM   1695  HA  GLU A 115      32.247  93.431 -33.901  1.00 71.96           H  
ATOM   1696  C   GLU A 115      32.358  91.672 -35.082  1.00 71.96           C  
ATOM   1697  CB  GLU A 115      30.367  92.426 -33.721  1.00 71.96           C  
ATOM   1698  HB2 GLU A 115      29.621  91.984 -34.381  1.00 71.96           H  
ATOM   1699  HB3 GLU A 115      30.693  91.670 -33.006  1.00 71.96           H  
ATOM   1700  O   GLU A 115      33.199  91.136 -34.367  1.00 71.96           O  
ATOM   1701  CG  GLU A 115      29.752  93.607 -32.951  1.00 71.96           C  
ATOM   1702  HG2 GLU A 115      29.563  94.426 -33.645  1.00 71.96           H  
ATOM   1703  HG3 GLU A 115      30.471  93.957 -32.211  1.00 71.96           H  
ATOM   1704  CD  GLU A 115      28.432  93.251 -32.254  1.00 71.96           C  
ATOM   1705  OE1 GLU A 115      27.662  94.205 -32.004  1.00 71.96           O  
ATOM   1706  OE2 GLU A 115      28.186  92.048 -32.016  1.00 71.96           O  
ATOM   1707  N   ARG A 116      32.153  91.277 -36.350  1.00 64.72           N  
ATOM   1708  H   ARG A 116      31.400  91.729 -36.847  1.00 64.72           H  
ATOM   1709  CA  ARG A 116      32.861  90.158 -36.996  1.00 64.72           C  
ATOM   1710  HA  ARG A 116      32.578  89.232 -36.496  1.00 64.72           H  
ATOM   1711  C   ARG A 116      34.376  90.238 -36.879  1.00 64.72           C  
ATOM   1712  CB  ARG A 116      32.498  90.053 -38.485  1.00 64.72           C  
ATOM   1713  HB2 ARG A 116      32.477  91.046 -38.932  1.00 64.72           H  
ATOM   1714  HB3 ARG A 116      33.266  89.468 -38.992  1.00 64.72           H  
ATOM   1715  O   ARG A 116      34.993  89.194 -36.741  1.00 64.72           O  
ATOM   1716  CG  ARG A 116      31.160  89.345 -38.702  1.00 64.72           C  
ATOM   1717  HG2 ARG A 116      31.176  88.369 -38.216  1.00 64.72           H  
ATOM   1718  HG3 ARG A 116      30.358  89.941 -38.267  1.00 64.72           H  
ATOM   1719  CD  ARG A 116      30.904  89.155 -40.198  1.00 64.72           C  
ATOM   1720  HD2 ARG A 116      31.660  88.475 -40.590  1.00 64.72           H  
ATOM   1721  HD3 ARG A 116      30.994  90.117 -40.703  1.00 64.72           H  
ATOM   1722  NE  ARG A 116      29.561  88.604 -40.432  1.00 64.72           N  
ATOM   1723  HE  ARG A 116      28.906  88.664 -39.665  1.00 64.72           H  
ATOM   1724  NH1 ARG A 116      29.842  87.983 -42.619  1.00 64.72           N  
ATOM   1725 HH11 ARG A 116      30.785  88.340 -42.577  1.00 64.72           H  
ATOM   1726 HH12 ARG A 116      29.491  87.489 -43.428  1.00 64.72           H  
ATOM   1727  NH2 ARG A 116      27.927  87.521 -41.582  1.00 64.72           N  
ATOM   1728 HH21 ARG A 116      27.586  87.012 -42.385  1.00 64.72           H  
ATOM   1729 HH22 ARG A 116      27.375  87.418 -40.743  1.00 64.72           H  
ATOM   1730  CZ  ARG A 116      29.115  88.041 -41.536  1.00 64.72           C  
ATOM   1731  N   GLU A 117      34.986  91.418 -36.935  1.00 69.87           N  
ATOM   1732  H   GLU A 117      34.427  92.253 -37.038  1.00 69.87           H  
ATOM   1733  CA  GLU A 117      36.449  91.539 -36.866  1.00 69.87           C  
ATOM   1734  HA  GLU A 117      36.886  90.790 -37.527  1.00 69.87           H  
ATOM   1735  C   GLU A 117      36.982  91.239 -35.451  1.00 69.87           C  
ATOM   1736  CB  GLU A 117      36.853  92.922 -37.403  1.00 69.87           C  
ATOM   1737  HB2 GLU A 117      36.296  93.101 -38.322  1.00 69.87           H  
ATOM   1738  HB3 GLU A 117      36.577  93.689 -36.680  1.00 69.87           H  
ATOM   1739  O   GLU A 117      37.954  90.499 -35.297  1.00 69.87           O  
ATOM   1740  CG  GLU A 117      38.350  93.026 -37.733  1.00 69.87           C  
ATOM   1741  HG2 GLU A 117      38.650  92.127 -38.271  1.00 69.87           H  
ATOM   1742  HG3 GLU A 117      38.920  93.067 -36.805  1.00 69.87           H  
ATOM   1743  CD  GLU A 117      38.665  94.262 -38.595  1.00 69.87           C  
ATOM   1744  OE1 GLU A 117      39.478  94.121 -39.537  1.00 69.87           O  
ATOM   1745  OE2 GLU A 117      38.102  95.343 -38.310  1.00 69.87           O  
ATOM   1746  N   GLU A 118      36.294  91.703 -34.401  1.00 69.21           N  
ATOM   1747  H   GLU A 118      35.461  92.250 -34.567  1.00 69.21           H  
ATOM   1748  CA  GLU A 118      36.636  91.362 -33.014  1.00 69.21           C  
ATOM   1749  HA  GLU A 118      37.721  91.407 -32.915  1.00 69.21           H  
ATOM   1750  C   GLU A 118      36.213  89.928 -32.650  1.00 69.21           C  
ATOM   1751  CB  GLU A 118      36.046  92.404 -32.047  1.00 69.21           C  
ATOM   1752  HB2 GLU A 118      34.957  92.368 -32.083  1.00 69.21           H  
ATOM   1753  HB3 GLU A 118      36.382  93.394 -32.357  1.00 69.21           H  
ATOM   1754  O   GLU A 118      36.944  89.233 -31.940  1.00 69.21           O  
ATOM   1755  CG  GLU A 118      36.532  92.138 -30.611  1.00 69.21           C  
ATOM   1756  HG2 GLU A 118      36.079  91.215 -30.249  1.00 69.21           H  
ATOM   1757  HG3 GLU A 118      37.611  91.985 -30.637  1.00 69.21           H  
ATOM   1758  CD  GLU A 118      36.221  93.254 -29.604  1.00 69.21           C  
ATOM   1759  OE1 GLU A 118      36.912  93.248 -28.556  1.00 69.21           O  
ATOM   1760  OE2 GLU A 118      35.298  94.059 -29.849  1.00 69.21           O  
ATOM   1761  N   LEU A 119      35.083  89.446 -33.178  1.00 66.34           N  
ATOM   1762  H   LEU A 119      34.506  90.081 -33.712  1.00 66.34           H  
ATOM   1763  CA  LEU A 119      34.633  88.061 -33.040  1.00 66.34           C  
ATOM   1764  HA  LEU A 119      34.627  87.813 -31.978  1.00 66.34           H  
ATOM   1765  C   LEU A 119      35.601  87.096 -33.729  1.00 66.34           C  
ATOM   1766  CB  LEU A 119      33.197  87.915 -33.570  1.00 66.34           C  
ATOM   1767  HB2 LEU A 119      32.562  88.630 -33.046  1.00 66.34           H  
ATOM   1768  HB3 LEU A 119      33.185  88.185 -34.626  1.00 66.34           H  
ATOM   1769  O   LEU A 119      35.959  86.099 -33.115  1.00 66.34           O  
ATOM   1770  CG  LEU A 119      32.633  86.486 -33.385  1.00 66.34           C  
ATOM   1771  HG  LEU A 119      33.353  85.865 -32.850  1.00 66.34           H  
ATOM   1772  CD1 LEU A 119      31.359  86.487 -32.542  1.00 66.34           C  
ATOM   1773 HD11 LEU A 119      31.572  86.900 -31.556  1.00 66.34           H  
ATOM   1774 HD12 LEU A 119      30.992  85.468 -32.426  1.00 66.34           H  
ATOM   1775 HD13 LEU A 119      30.585  87.091 -33.017  1.00 66.34           H  
ATOM   1776  CD2 LEU A 119      32.359  85.826 -34.738  1.00 66.34           C  
ATOM   1777 HD21 LEU A 119      31.898  84.850 -34.587  1.00 66.34           H  
ATOM   1778 HD22 LEU A 119      33.297  85.702 -35.279  1.00 66.34           H  
ATOM   1779 HD23 LEU A 119      31.689  86.436 -35.343  1.00 66.34           H  
ATOM   1780  N   VAL A 120      36.098  87.404 -34.931  1.00 67.58           N  
ATOM   1781  H   VAL A 120      35.755  88.230 -35.400  1.00 67.58           H  
ATOM   1782  CA  VAL A 120      37.171  86.637 -35.580  1.00 67.58           C  
ATOM   1783  HA  VAL A 120      36.866  85.592 -35.621  1.00 67.58           H  
ATOM   1784  C   VAL A 120      38.422  86.675 -34.713  1.00 67.58           C  
ATOM   1785  CB  VAL A 120      37.432  87.090 -37.031  1.00 67.58           C  
ATOM   1786  HB  VAL A 120      37.459  88.179 -37.074  1.00 67.58           H  
ATOM   1787  O   VAL A 120      38.873  85.609 -34.332  1.00 67.58           O  
ATOM   1788  CG1 VAL A 120      38.750  86.554 -37.607  1.00 67.58           C  
ATOM   1789 HG11 VAL A 120      38.794  85.469 -37.517  1.00 67.58           H  
ATOM   1790 HG12 VAL A 120      38.839  86.830 -38.658  1.00 67.58           H  
ATOM   1791 HG13 VAL A 120      39.601  86.988 -37.081  1.00 67.58           H  
ATOM   1792  CG2 VAL A 120      36.312  86.565 -37.943  1.00 67.58           C  
ATOM   1793 HG21 VAL A 120      36.357  85.477 -38.002  1.00 67.58           H  
ATOM   1794 HG22 VAL A 120      36.428  86.985 -38.942  1.00 67.58           H  
ATOM   1795 HG23 VAL A 120      35.336  86.851 -37.553  1.00 67.58           H  
ATOM   1796  N   GLN A 121      38.903  87.832 -34.244  1.00 69.28           N  
ATOM   1797  H   GLN A 121      38.511  88.701 -34.578  1.00 69.28           H  
ATOM   1798  CA  GLN A 121      40.048  87.866 -33.315  1.00 69.28           C  
ATOM   1799  HA  GLN A 121      40.912  87.422 -33.810  1.00 69.28           H  
ATOM   1800  C   GLN A 121      39.809  87.093 -32.005  1.00 69.28           C  
ATOM   1801  CB  GLN A 121      40.381  89.309 -32.928  1.00 69.28           C  
ATOM   1802  HB2 GLN A 121      41.066  89.288 -32.080  1.00 69.28           H  
ATOM   1803  HB3 GLN A 121      39.471  89.819 -32.614  1.00 69.28           H  
ATOM   1804  O   GLN A 121      40.759  86.671 -31.344  1.00 69.28           O  
ATOM   1805  CG  GLN A 121      41.056  90.115 -34.040  1.00 69.28           C  
ATOM   1806  HG2 GLN A 121      40.425  90.126 -34.929  1.00 69.28           H  
ATOM   1807  HG3 GLN A 121      42.005  89.650 -34.307  1.00 69.28           H  
ATOM   1808  CD  GLN A 121      41.319  91.548 -33.587  1.00 69.28           C  
ATOM   1809  NE2 GLN A 121      41.359  92.495 -34.496  1.00 69.28           N  
ATOM   1810 HE21 GLN A 121      41.446  93.443 -34.160  1.00 69.28           H  
ATOM   1811 HE22 GLN A 121      41.121  92.283 -35.454  1.00 69.28           H  
ATOM   1812  OE1 GLN A 121      41.495  91.842 -32.411  1.00 69.28           O  
ATOM   1813  N   ARG A 122      38.561  86.956 -31.543  1.00 70.31           N  
ATOM   1814  H   ARG A 122      37.822  87.396 -32.073  1.00 70.31           H  
ATOM   1815  CA  ARG A 122      38.212  86.248 -30.302  1.00 70.31           C  
ATOM   1816  HA  ARG A 122      39.033  86.358 -29.593  1.00 70.31           H  
ATOM   1817  C   ARG A 122      38.064  84.744 -30.529  1.00 70.31           C  
ATOM   1818  CB  ARG A 122      36.972  86.907 -29.684  1.00 70.31           C  
ATOM   1819  HB2 ARG A 122      37.127  87.986 -29.677  1.00 70.31           H  
ATOM   1820  HB3 ARG A 122      36.096  86.690 -30.295  1.00 70.31           H  
ATOM   1821  O   ARG A 122      38.584  83.981 -29.721  1.00 70.31           O  
ATOM   1822  CG  ARG A 122      36.726  86.456 -28.240  1.00 70.31           C  
ATOM   1823  HG2 ARG A 122      37.641  86.573 -27.659  1.00 70.31           H  
ATOM   1824  HG3 ARG A 122      36.421  85.410 -28.227  1.00 70.31           H  
ATOM   1825  CD  ARG A 122      35.625  87.327 -27.624  1.00 70.31           C  
ATOM   1826  HD2 ARG A 122      35.939  88.370 -27.667  1.00 70.31           H  
ATOM   1827  HD3 ARG A 122      34.718  87.212 -28.217  1.00 70.31           H  
ATOM   1828  NE  ARG A 122      35.347  86.953 -26.225  1.00 70.31           N  
ATOM   1829  HE  ARG A 122      35.770  86.100 -25.889  1.00 70.31           H  
ATOM   1830  NH1 ARG A 122      33.870  88.655 -25.775  1.00 70.31           N  
ATOM   1831 HH11 ARG A 122      34.005  89.016 -26.709  1.00 70.31           H  
ATOM   1832 HH12 ARG A 122      33.217  89.116 -25.157  1.00 70.31           H  
ATOM   1833  NH2 ARG A 122      34.303  87.127 -24.208  1.00 70.31           N  
ATOM   1834 HH21 ARG A 122      33.630  87.588 -23.612  1.00 70.31           H  
ATOM   1835 HH22 ARG A 122      34.735  86.265 -23.907  1.00 70.31           H  
ATOM   1836  CZ  ARG A 122      34.513  87.580 -25.412  1.00 70.31           C  
ATOM   1837  N   LEU A 123      37.473  84.328 -31.647  1.00 66.10           N  
ATOM   1838  H   LEU A 123      37.078  85.031 -32.255  1.00 66.10           H  
ATOM   1839  CA  LEU A 123      37.460  82.948 -32.134  1.00 66.10           C  
ATOM   1840  HA  LEU A 123      37.100  82.289 -31.344  1.00 66.10           H  
ATOM   1841  C   LEU A 123      38.862  82.479 -32.509  1.00 66.10           C  
ATOM   1842  CB  LEU A 123      36.542  82.825 -33.360  1.00 66.10           C  
ATOM   1843  HB2 LEU A 123      36.736  81.869 -33.846  1.00 66.10           H  
ATOM   1844  HB3 LEU A 123      36.803  83.610 -34.070  1.00 66.10           H  
ATOM   1845  O   LEU A 123      39.213  81.362 -32.172  1.00 66.10           O  
ATOM   1846  CG  LEU A 123      35.040  82.900 -33.051  1.00 66.10           C  
ATOM   1847  HG  LEU A 123      34.817  83.810 -32.494  1.00 66.10           H  
ATOM   1848  CD1 LEU A 123      34.278  82.930 -34.371  1.00 66.10           C  
ATOM   1849 HD11 LEU A 123      34.440  82.005 -34.925  1.00 66.10           H  
ATOM   1850 HD12 LEU A 123      33.214  83.039 -34.160  1.00 66.10           H  
ATOM   1851 HD13 LEU A 123      34.612  83.776 -34.972  1.00 66.10           H  
ATOM   1852  CD2 LEU A 123      34.541  81.697 -32.247  1.00 66.10           C  
ATOM   1853 HD21 LEU A 123      34.989  81.690 -31.253  1.00 66.10           H  
ATOM   1854 HD22 LEU A 123      33.459  81.761 -32.131  1.00 66.10           H  
ATOM   1855 HD23 LEU A 123      34.785  80.769 -32.764  1.00 66.10           H  
ATOM   1856  N   GLU A 124      39.693  83.322 -33.119  1.00 68.23           N  
ATOM   1857  H   GLU A 124      39.313  84.192 -33.464  1.00 68.23           H  
ATOM   1858  CA  GLU A 124      41.109  83.063 -33.387  1.00 68.23           C  
ATOM   1859  HA  GLU A 124      41.212  82.111 -33.908  1.00 68.23           H  
ATOM   1860  C   GLU A 124      41.911  82.969 -32.093  1.00 68.23           C  
ATOM   1861  CB  GLU A 124      41.723  84.159 -34.267  1.00 68.23           C  
ATOM   1862  HB2 GLU A 124      41.443  85.132 -33.865  1.00 68.23           H  
ATOM   1863  HB3 GLU A 124      42.808  84.075 -34.217  1.00 68.23           H  
ATOM   1864  O   GLU A 124      42.768  82.103 -31.997  1.00 68.23           O  
ATOM   1865  CG  GLU A 124      41.316  84.038 -35.743  1.00 68.23           C  
ATOM   1866  HG2 GLU A 124      41.639  83.061 -36.103  1.00 68.23           H  
ATOM   1867  HG3 GLU A 124      40.231  84.078 -35.840  1.00 68.23           H  
ATOM   1868  CD  GLU A 124      41.955  85.140 -36.601  1.00 68.23           C  
ATOM   1869  OE1 GLU A 124      42.269  84.834 -37.774  1.00 68.23           O  
ATOM   1870  OE2 GLU A 124      42.149  86.263 -36.078  1.00 68.23           O  
ATOM   1871  N   ARG A 125      41.616  83.777 -31.062  1.00 66.85           N  
ATOM   1872  H   ARG A 125      40.956  84.524 -31.222  1.00 66.85           H  
ATOM   1873  CA  ARG A 125      42.209  83.600 -29.722  1.00 66.85           C  
ATOM   1874  HA  ARG A 125      43.285  83.467 -29.839  1.00 66.85           H  
ATOM   1875  C   ARG A 125      41.733  82.319 -29.036  1.00 66.85           C  
ATOM   1876  CB  ARG A 125      41.966  84.835 -28.840  1.00 66.85           C  
ATOM   1877  HB2 ARG A 125      40.958  85.213 -29.009  1.00 66.85           H  
ATOM   1878  HB3 ARG A 125      42.048  84.548 -27.792  1.00 66.85           H  
ATOM   1879  O   ARG A 125      42.542  81.665 -28.390  1.00 66.85           O  
ATOM   1880  CG  ARG A 125      43.012  85.928 -29.114  1.00 66.85           C  
ATOM   1881  HG2 ARG A 125      43.061  86.145 -30.181  1.00 66.85           H  
ATOM   1882  HG3 ARG A 125      43.989  85.557 -28.803  1.00 66.85           H  
ATOM   1883  CD  ARG A 125      42.716  87.225 -28.345  1.00 66.85           C  
ATOM   1884  HD2 ARG A 125      43.597  87.864 -28.407  1.00 66.85           H  
ATOM   1885  HD3 ARG A 125      42.529  86.984 -27.298  1.00 66.85           H  
ATOM   1886  NE  ARG A 125      41.563  87.942 -28.921  1.00 66.85           N  
ATOM   1887  HE  ARG A 125      41.201  87.554 -29.781  1.00 66.85           H  
ATOM   1888  NH1 ARG A 125      41.480  89.717 -27.466  1.00 66.85           N  
ATOM   1889 HH11 ARG A 125      42.279  89.342 -26.975  1.00 66.85           H  
ATOM   1890 HH12 ARG A 125      41.074  90.608 -27.218  1.00 66.85           H  
ATOM   1891  NH2 ARG A 125      40.029  89.616 -29.154  1.00 66.85           N  
ATOM   1892 HH21 ARG A 125      39.659  90.521 -28.899  1.00 66.85           H  
ATOM   1893 HH22 ARG A 125      39.687  89.199 -30.008  1.00 66.85           H  
ATOM   1894  CZ  ARG A 125      41.032  89.083 -28.514  1.00 66.85           C  
ATOM   1895  N   MET A 126      40.472  81.920 -29.201  1.00 64.86           N  
ATOM   1896  H   MET A 126      39.840  82.528 -29.703  1.00 64.86           H  
ATOM   1897  CA  MET A 126      39.963  80.636 -28.701  1.00 64.86           C  
ATOM   1898  HA  MET A 126      40.269  80.519 -27.661  1.00 64.86           H  
ATOM   1899  C   MET A 126      40.584  79.459 -29.467  1.00 64.86           C  
ATOM   1900  CB  MET A 126      38.426  80.614 -28.743  1.00 64.86           C  
ATOM   1901  HB2 MET A 126      38.079  80.943 -29.723  1.00 64.86           H  
ATOM   1902  HB3 MET A 126      38.079  79.594 -28.578  1.00 64.86           H  
ATOM   1903  O   MET A 126      41.102  78.542 -28.845  1.00 64.86           O  
ATOM   1904  CG  MET A 126      37.835  81.518 -27.650  1.00 64.86           C  
ATOM   1905  HG2 MET A 126      38.333  82.486 -27.689  1.00 64.86           H  
ATOM   1906  HG3 MET A 126      38.053  81.075 -26.679  1.00 64.86           H  
ATOM   1907  SD  MET A 126      36.049  81.828 -27.755  1.00 64.86           S  
ATOM   1908  CE  MET A 126      35.393  80.159 -27.470  1.00 64.86           C  
ATOM   1909  HE1 MET A 126      35.708  79.492 -28.273  1.00 64.86           H  
ATOM   1910  HE2 MET A 126      35.753  79.775 -26.515  1.00 64.86           H  
ATOM   1911  HE3 MET A 126      34.303  80.195 -27.453  1.00 64.86           H  
ATOM   1912  N   LEU A 127      40.665  79.524 -30.796  1.00 61.95           N  
ATOM   1913  H   LEU A 127      40.201  80.295 -31.256  1.00 61.95           H  
ATOM   1914  CA  LEU A 127      41.391  78.579 -31.647  1.00 61.95           C  
ATOM   1915  HA  LEU A 127      41.029  77.573 -31.434  1.00 61.95           H  
ATOM   1916  C   LEU A 127      42.892  78.574 -31.355  1.00 61.95           C  
ATOM   1917  CB  LEU A 127      41.136  78.899 -33.135  1.00 61.95           C  
ATOM   1918  HB2 LEU A 127      42.020  78.645 -33.721  1.00 61.95           H  
ATOM   1919  HB3 LEU A 127      40.990  79.973 -33.252  1.00 61.95           H  
ATOM   1920  O   LEU A 127      43.491  77.516 -31.428  1.00 61.95           O  
ATOM   1921  CG  LEU A 127      39.934  78.133 -33.715  1.00 61.95           C  
ATOM   1922  HG  LEU A 127      39.145  78.062 -32.966  1.00 61.95           H  
ATOM   1923  CD1 LEU A 127      39.375  78.849 -34.943  1.00 61.95           C  
ATOM   1924 HD11 LEU A 127      39.006  79.832 -34.651  1.00 61.95           H  
ATOM   1925 HD12 LEU A 127      38.541  78.280 -35.353  1.00 61.95           H  
ATOM   1926 HD13 LEU A 127      40.147  78.967 -35.704  1.00 61.95           H  
ATOM   1927  CD2 LEU A 127      40.366  76.725 -34.141  1.00 61.95           C  
ATOM   1928 HD21 LEU A 127      39.497  76.179 -34.507  1.00 61.95           H  
ATOM   1929 HD22 LEU A 127      40.773  76.185 -33.286  1.00 61.95           H  
ATOM   1930 HD23 LEU A 127      41.114  76.782 -34.933  1.00 61.95           H  
ATOM   1931  N   ALA A 128      43.515  79.692 -30.989  1.00 58.65           N  
ATOM   1932  H   ALA A 128      43.011  80.565 -31.060  1.00 58.65           H  
ATOM   1933  CA  ALA A 128      44.924  79.758 -30.593  1.00 58.65           C  
ATOM   1934  HA  ALA A 128      45.488  79.058 -31.209  1.00 58.65           H  
ATOM   1935  C   ALA A 128      45.166  79.341 -29.130  1.00 58.65           C  
ATOM   1936  CB  ALA A 128      45.470  81.160 -30.884  1.00 58.65           C  
ATOM   1937  HB1 ALA A 128      44.947  81.896 -30.273  1.00 58.65           H  
ATOM   1938  HB2 ALA A 128      45.337  81.401 -31.939  1.00 58.65           H  
ATOM   1939  HB3 ALA A 128      46.533  81.195 -30.646  1.00 58.65           H  
ATOM   1940  O   ALA A 128      46.311  79.093 -28.764  1.00 58.65           O  
ATOM   1941  N   ALA A 129      44.114  79.215 -28.315  1.00 54.66           N  
ATOM   1942  H   ALA A 129      43.223  79.566 -28.636  1.00 54.66           H  
ATOM   1943  CA  ALA A 129      44.147  78.575 -26.999  1.00 54.66           C  
ATOM   1944  HA  ALA A 129      45.151  78.660 -26.584  1.00 54.66           H  
ATOM   1945  C   ALA A 129      43.817  77.068 -27.074  1.00 54.66           C  
ATOM   1946  CB  ALA A 129      43.190  79.333 -26.071  1.00 54.66           C  
ATOM   1947  HB1 ALA A 129      43.231  78.897 -25.073  1.00 54.66           H  
ATOM   1948  HB2 ALA A 129      43.483  80.381 -26.014  1.00 54.66           H  
ATOM   1949  HB3 ALA A 129      42.169  79.263 -26.447  1.00 54.66           H  
ATOM   1950  O   ALA A 129      44.348  76.287 -26.291  1.00 54.66           O  
ATOM   1951  N   LEU A 130      43.009  76.647 -28.056  1.00 49.38           N  
ATOM   1952  H   LEU A 130      42.524  77.360 -28.582  1.00 49.38           H  
ATOM   1953  CA  LEU A 130      42.657  75.248 -28.337  1.00 49.38           C  
ATOM   1954  HA  LEU A 130      42.616  74.698 -27.397  1.00 49.38           H  
ATOM   1955  C   LEU A 130      43.700  74.528 -29.215  1.00 49.38           C  
ATOM   1956  CB  LEU A 130      41.264  75.209 -28.998  1.00 49.38           C  
ATOM   1957  HB2 LEU A 130      41.265  75.900 -29.841  1.00 49.38           H  
ATOM   1958  HB3 LEU A 130      41.094  74.209 -29.399  1.00 49.38           H  
ATOM   1959  O   LEU A 130      44.028  73.376 -28.955  1.00 49.38           O  
ATOM   1960  CG  LEU A 130      40.089  75.556 -28.060  1.00 49.38           C  
ATOM   1961  HG  LEU A 130      40.322  76.450 -27.482  1.00 49.38           H  
ATOM   1962  CD1 LEU A 130      38.828  75.828 -28.883  1.00 49.38           C  
ATOM   1963 HD11 LEU A 130      38.589  74.962 -29.500  1.00 49.38           H  
ATOM   1964 HD12 LEU A 130      38.987  76.695 -29.525  1.00 49.38           H  
ATOM   1965 HD13 LEU A 130      37.989  76.034 -28.219  1.00 49.38           H  
ATOM   1966  CD2 LEU A 130      39.786  74.416 -27.085  1.00 49.38           C  
ATOM   1967 HD21 LEU A 130      40.650  74.222 -26.450  1.00 49.38           H  
ATOM   1968 HD22 LEU A 130      38.948  74.694 -26.445  1.00 49.38           H  
ATOM   1969 HD23 LEU A 130      39.530  73.508 -27.632  1.00 49.38           H  
ATOM   1970  N   ARG A 131      44.277  75.184 -30.232  1.00 47.01           N  
ATOM   1971  H   ARG A 131      43.960  76.125 -30.420  1.00 47.01           H  
ATOM   1972  CA  ARG A 131      45.321  74.610 -31.109  1.00 47.01           C  
ATOM   1973  HA  ARG A 131      44.912  73.704 -31.556  1.00 47.01           H  
ATOM   1974  C   ARG A 131      46.582  74.140 -30.376  1.00 47.01           C  
ATOM   1975  CB  ARG A 131      45.725  75.565 -32.244  1.00 47.01           C  
ATOM   1976  HB2 ARG A 131      46.713  75.282 -32.607  1.00 47.01           H  
ATOM   1977  HB3 ARG A 131      45.799  76.584 -31.863  1.00 47.01           H  
ATOM   1978  O   ARG A 131      47.128  73.145 -30.838  1.00 47.01           O  
ATOM   1979  CG  ARG A 131      44.768  75.496 -33.442  1.00 47.01           C  
ATOM   1980  HG2 ARG A 131      43.743  75.692 -33.124  1.00 47.01           H  
ATOM   1981  HG3 ARG A 131      44.811  74.499 -33.879  1.00 47.01           H  
ATOM   1982  CD  ARG A 131      45.196  76.528 -34.489  1.00 47.01           C  
ATOM   1983  HD2 ARG A 131      45.183  77.516 -34.028  1.00 47.01           H  
ATOM   1984  HD3 ARG A 131      46.213  76.297 -34.807  1.00 47.01           H  
ATOM   1985  NE  ARG A 131      44.301  76.523 -35.660  1.00 47.01           N  
ATOM   1986  HE  ARG A 131      43.526  75.876 -35.634  1.00 47.01           H  
ATOM   1987  NH1 ARG A 131      45.402  78.133 -36.870  1.00 47.01           N  
ATOM   1988 HH11 ARG A 131      46.114  78.161 -36.153  1.00 47.01           H  
ATOM   1989 HH12 ARG A 131      45.457  78.740 -37.676  1.00 47.01           H  
ATOM   1990  NH2 ARG A 131      43.528  77.235 -37.681  1.00 47.01           N  
ATOM   1991 HH21 ARG A 131      43.604  77.843 -38.483  1.00 47.01           H  
ATOM   1992 HH22 ARG A 131      42.746  76.601 -37.606  1.00 47.01           H  
ATOM   1993  CZ  ARG A 131      44.416  77.292 -36.728  1.00 47.01           C  
ATOM   1994  N   PRO A 132      47.038  74.741 -29.260  1.00 40.45           N  
ATOM   1995  CA  PRO A 132      48.065  74.151 -28.404  1.00 40.45           C  
ATOM   1996  HA  PRO A 132      49.008  74.139 -28.950  1.00 40.45           H  
ATOM   1997  C   PRO A 132      47.754  72.720 -27.945  1.00 40.45           C  
ATOM   1998  CB  PRO A 132      48.189  75.103 -27.211  1.00 40.45           C  
ATOM   1999  HB2 PRO A 132      47.445  74.858 -26.453  1.00 40.45           H  
ATOM   2000  HB3 PRO A 132      49.192  75.086 -26.784  1.00 40.45           H  
ATOM   2001  O   PRO A 132      48.682  71.949 -27.743  1.00 40.45           O  
ATOM   2002  CG  PRO A 132      47.857  76.458 -27.827  1.00 40.45           C  
ATOM   2003  HG2 PRO A 132      48.727  76.851 -28.353  1.00 40.45           H  
ATOM   2004  HG3 PRO A 132      47.501  77.167 -27.079  1.00 40.45           H  
ATOM   2005  CD  PRO A 132      46.764  76.099 -28.831  1.00 40.45           C  
ATOM   2006  HD2 PRO A 132      45.797  76.130 -28.329  1.00 40.45           H  
ATOM   2007  HD3 PRO A 132      46.781  76.789 -29.674  1.00 40.45           H  
ATOM   2008  N   VAL A 133      46.479  72.332 -27.833  1.00 36.31           N  
ATOM   2009  H   VAL A 133      45.741  72.999 -28.010  1.00 36.31           H  
ATOM   2010  CA  VAL A 133      46.071  70.950 -27.519  1.00 36.31           C  
ATOM   2011  HA  VAL A 133      46.760  70.547 -26.777  1.00 36.31           H  
ATOM   2012  C   VAL A 133      46.158  70.036 -28.753  1.00 36.31           C  
ATOM   2013  CB  VAL A 133      44.649  70.919 -26.907  1.00 36.31           C  
ATOM   2014  HB  VAL A 133      43.918  71.129 -27.688  1.00 36.31           H  
ATOM   2015  O   VAL A 133      46.406  68.845 -28.615  1.00 36.31           O  
ATOM   2016  CG1 VAL A 133      44.316  69.550 -26.304  1.00 36.31           C  
ATOM   2017 HG11 VAL A 133      43.321  69.568 -25.859  1.00 36.31           H  
ATOM   2018 HG12 VAL A 133      45.047  69.288 -25.539  1.00 36.31           H  
ATOM   2019 HG13 VAL A 133      44.323  68.783 -27.078  1.00 36.31           H  
ATOM   2020  CG2 VAL A 133      44.471  71.957 -25.785  1.00 36.31           C  
ATOM   2021 HG21 VAL A 133      43.478  71.861 -25.347  1.00 36.31           H  
ATOM   2022 HG22 VAL A 133      44.563  72.970 -26.178  1.00 36.31           H  
ATOM   2023 HG23 VAL A 133      45.222  71.800 -25.010  1.00 36.31           H  
ATOM   2024  N   ALA A 134      45.993  70.581 -29.965  1.00 31.42           N  
ATOM   2025  H   ALA A 134      45.838  71.578 -30.010  1.00 31.42           H  
ATOM   2026  CA  ALA A 134      45.961  69.814 -31.215  1.00 31.42           C  
ATOM   2027  HA  ALA A 134      45.652  68.793 -30.993  1.00 31.42           H  
ATOM   2028  C   ALA A 134      47.324  69.714 -31.933  1.00 31.42           C  
ATOM   2029  CB  ALA A 134      44.891  70.434 -32.125  1.00 31.42           C  
ATOM   2030  HB1 ALA A 134      44.804  69.841 -33.036  1.00 31.42           H  
ATOM   2031  HB2 ALA A 134      45.163  71.456 -32.388  1.00 31.42           H  
ATOM   2032  HB3 ALA A 134      43.928  70.434 -31.613  1.00 31.42           H  
ATOM   2033  O   ALA A 134      47.748  68.630 -32.318  1.00 31.42           O  
ATOM   2034  N   GLN A 135      48.015  70.840 -32.140  1.00 31.24           N  
ATOM   2035  H   GLN A 135      47.645  71.693 -31.747  1.00 31.24           H  
ATOM   2036  CA  GLN A 135      49.230  70.938 -32.965  1.00 31.24           C  
ATOM   2037  HA  GLN A 135      49.277  70.040 -33.582  1.00 31.24           H  
ATOM   2038  C   GLN A 135      50.547  70.895 -32.174  1.00 31.24           C  
ATOM   2039  CB  GLN A 135      49.132  72.145 -33.925  1.00 31.24           C  
ATOM   2040  HB2 GLN A 135      50.087  72.668 -33.971  1.00 31.24           H  
ATOM   2041  HB3 GLN A 135      48.380  72.851 -33.573  1.00 31.24           H  
ATOM   2042  O   GLN A 135      51.618  71.012 -32.765  1.00 31.24           O  
ATOM   2043  CG  GLN A 135      48.779  71.668 -35.343  1.00 31.24           C  
ATOM   2044  HG2 GLN A 135      49.519  70.930 -35.654  1.00 31.24           H  
ATOM   2045  HG3 GLN A 135      47.802  71.185 -35.334  1.00 31.24           H  
ATOM   2046  CD  GLN A 135      48.757  72.788 -36.380  1.00 31.24           C  
ATOM   2047  NE2 GLN A 135      49.119  72.492 -37.609  1.00 31.24           N  
ATOM   2048 HE21 GLN A 135      49.521  71.587 -37.804  1.00 31.24           H  
ATOM   2049 HE22 GLN A 135      49.162  73.254 -38.271  1.00 31.24           H  
ATOM   2050  OE1 GLN A 135      48.395  73.929 -36.125  1.00 31.24           O  
ATOM   2051  N   ALA A 136      50.507  70.643 -30.861  1.00 29.35           N  
ATOM   2052  H   ALA A 136      49.609  70.543 -30.409  1.00 29.35           H  
ATOM   2053  CA  ALA A 136      51.710  70.368 -30.064  1.00 29.35           C  
ATOM   2054  HA  ALA A 136      52.440  71.147 -30.282  1.00 29.35           H  
ATOM   2055  C   ALA A 136      52.410  69.030 -30.411  1.00 29.35           C  
ATOM   2056  CB  ALA A 136      51.357  70.477 -28.577  1.00 29.35           C  
ATOM   2057  HB1 ALA A 136      51.066  71.502 -28.347  1.00 29.35           H  
ATOM   2058  HB2 ALA A 136      50.542  69.796 -28.329  1.00 29.35           H  
ATOM   2059  HB3 ALA A 136      52.226  70.225 -27.970  1.00 29.35           H  
ATOM   2060  O   ALA A 136      53.413  68.693 -29.788  1.00 29.35           O  
ATOM   2061  N   ALA A 137      51.916  68.290 -31.411  1.00 25.17           N  
ATOM   2062  H   ALA A 137      51.074  68.610 -31.868  1.00 25.17           H  
ATOM   2063  CA  ALA A 137      52.527  67.066 -31.923  1.00 25.17           C  
ATOM   2064  HA  ALA A 137      52.747  66.408 -31.082  1.00 25.17           H  
ATOM   2065  C   ALA A 137      53.857  67.297 -32.679  1.00 25.17           C  
ATOM   2066  CB  ALA A 137      51.490  66.375 -32.820  1.00 25.17           C  
ATOM   2067  HB1 ALA A 137      51.899  65.433 -33.185  1.00 25.17           H  
ATOM   2068  HB2 ALA A 137      51.248  67.006 -33.675  1.00 25.17           H  
ATOM   2069  HB3 ALA A 137      50.583  66.169 -32.253  1.00 25.17           H  
ATOM   2070  O   ALA A 137      54.823  66.581 -32.432  1.00 25.17           O  
ATOM   2071  N   ASP A 138      53.923  68.280 -33.588  1.00 24.91           N  
ATOM   2072  H   ASP A 138      53.095  68.836 -33.748  1.00 24.91           H  
ATOM   2073  CA  ASP A 138      55.005  68.368 -34.596  1.00 24.91           C  
ATOM   2074  HA  ASP A 138      55.180  67.385 -35.032  1.00 24.91           H  
ATOM   2075  C   ASP A 138      56.357  68.872 -34.056  1.00 24.91           C  
ATOM   2076  CB  ASP A 138      54.585  69.348 -35.717  1.00 24.91           C  
ATOM   2077  HB2 ASP A 138      55.481  69.682 -36.240  1.00 24.91           H  
ATOM   2078  HB3 ASP A 138      54.133  70.231 -35.265  1.00 24.91           H  
ATOM   2079  O   ASP A 138      57.425  68.507 -34.545  1.00 24.91           O  
ATOM   2080  CG  ASP A 138      53.648  68.782 -36.787  1.00 24.91           C  
ATOM   2081  OD1 ASP A 138      53.672  67.553 -37.011  1.00 24.91           O  
ATOM   2082  OD2 ASP A 138      52.928  69.608 -37.397  1.00 24.91           O  
ATOM   2083  N   ALA A 139      56.324  69.833 -33.132  1.00 25.53           N  
ATOM   2084  H   ALA A 139      55.421  70.007 -32.713  1.00 25.53           H  
ATOM   2085  CA  ALA A 139      57.249  70.969 -33.222  1.00 25.53           C  
ATOM   2086  HA  ALA A 139      57.332  71.246 -34.273  1.00 25.53           H  
ATOM   2087  C   ALA A 139      58.694  70.742 -32.726  1.00 25.53           C  
ATOM   2088  CB  ALA A 139      56.591  72.139 -32.478  1.00 25.53           C  
ATOM   2089  HB1 ALA A 139      56.494  71.899 -31.420  1.00 25.53           H  
ATOM   2090  HB2 ALA A 139      57.205  73.034 -32.587  1.00 25.53           H  
ATOM   2091  HB3 ALA A 139      55.605  72.338 -32.897  1.00 25.53           H  
ATOM   2092  O   ALA A 139      59.552  71.600 -32.940  1.00 25.53           O  
ATOM   2093  N   SER A 140      58.966  69.664 -31.989  1.00 21.76           N  
ATOM   2094  H   SER A 140      58.266  68.937 -31.937  1.00 21.76           H  
ATOM   2095  CA  SER A 140      60.068  69.637 -31.012  1.00 21.76           C  
ATOM   2096  HA  SER A 140      60.237  70.652 -30.655  1.00 21.76           H  
ATOM   2097  C   SER A 140      61.418  69.135 -31.538  1.00 21.76           C  
ATOM   2098  CB  SER A 140      59.634  68.800 -29.806  1.00 21.76           C  
ATOM   2099  HB2 SER A 140      58.755  69.260 -29.352  1.00 21.76           H  
ATOM   2100  HB3 SER A 140      60.437  68.768 -29.070  1.00 21.76           H  
ATOM   2101  O   SER A 140      62.458  69.636 -31.115  1.00 21.76           O  
ATOM   2102  OG  SER A 140      59.311  67.487 -30.224  1.00 21.76           O  
ATOM   2103  HG  SER A 140      58.754  67.065 -29.566  1.00 21.76           H  
ATOM   2104  N   GLY A 141      61.424  68.150 -32.439  1.00 21.32           N  
ATOM   2105  H   GLY A 141      60.520  67.822 -32.747  1.00 21.32           H  
ATOM   2106  CA  GLY A 141      62.594  67.319 -32.767  1.00 21.32           C  
ATOM   2107  HA2 GLY A 141      63.064  67.007 -31.834  1.00 21.32           H  
ATOM   2108  HA3 GLY A 141      62.247  66.421 -33.279  1.00 21.32           H  
ATOM   2109  C   GLY A 141      63.685  67.958 -33.637  1.00 21.32           C  
ATOM   2110  O   GLY A 141      64.376  67.245 -34.357  1.00 21.32           O  
ATOM   2111  N   THR A 142      63.858  69.280 -33.615  1.00 22.92           N  
ATOM   2112  H   THR A 142      63.348  69.799 -32.914  1.00 22.92           H  
ATOM   2113  CA  THR A 142      64.679  70.052 -34.575  1.00 22.92           C  
ATOM   2114  HA  THR A 142      64.468  69.660 -35.569  1.00 22.92           H  
ATOM   2115  C   THR A 142      66.206  69.927 -34.404  1.00 22.92           C  
ATOM   2116  CB  THR A 142      64.263  71.536 -34.574  1.00 22.92           C  
ATOM   2117  HB  THR A 142      64.875  72.091 -35.285  1.00 22.92           H  
ATOM   2118  O   THR A 142      66.942  70.783 -34.891  1.00 22.92           O  
ATOM   2119  CG2 THR A 142      62.799  71.746 -34.958  1.00 22.92           C  
ATOM   2120 HG21 THR A 142      62.137  71.311 -34.209  1.00 22.92           H  
ATOM   2121 HG22 THR A 142      62.588  72.812 -35.044  1.00 22.92           H  
ATOM   2122 HG23 THR A 142      62.602  71.272 -35.919  1.00 22.92           H  
ATOM   2123  OG1 THR A 142      64.424  72.092 -33.291  1.00 22.92           O  
ATOM   2124  HG1 THR A 142      63.690  72.695 -33.148  1.00 22.92           H  
ATOM   2125  N   GLY A 143      66.713  68.892 -33.720  1.00 19.79           N  
ATOM   2126  H   GLY A 143      66.069  68.154 -33.473  1.00 19.79           H  
ATOM   2127  CA  GLY A 143      68.138  68.707 -33.396  1.00 19.79           C  
ATOM   2128  HA2 GLY A 143      68.257  67.781 -32.832  1.00 19.79           H  
ATOM   2129  HA3 GLY A 143      68.474  69.534 -32.771  1.00 19.79           H  
ATOM   2130  C   GLY A 143      69.031  68.616 -34.641  1.00 19.79           C  
ATOM   2131  O   GLY A 143      69.148  67.559 -35.248  1.00 19.79           O  
ATOM   2132  N   ALA A 144      69.630  69.741 -35.041  1.00 23.84           N  
ATOM   2133  H   ALA A 144      69.419  70.559 -34.487  1.00 23.84           H  
ATOM   2134  CA  ALA A 144      69.842  70.002 -36.467  1.00 23.84           C  
ATOM   2135  HA  ALA A 144      69.062  69.487 -37.029  1.00 23.84           H  
ATOM   2136  C   ALA A 144      71.179  69.577 -37.103  1.00 23.84           C  
ATOM   2137  CB  ALA A 144      69.644  71.513 -36.675  1.00 23.84           C  
ATOM   2138  HB1 ALA A 144      69.820  71.762 -37.722  1.00 23.84           H  
ATOM   2139  HB2 ALA A 144      70.336  72.077 -36.049  1.00 23.84           H  
ATOM   2140  HB3 ALA A 144      68.622  71.800 -36.428  1.00 23.84           H  
ATOM   2141  O   ALA A 144      71.204  69.345 -38.308  1.00 23.84           O  
ATOM   2142  N   ASN A 145      72.302  69.656 -36.378  1.00 22.82           N  
ATOM   2143  H   ASN A 145      72.220  69.678 -35.372  1.00 22.82           H  
ATOM   2144  CA  ASN A 145      73.558  70.135 -36.990  1.00 22.82           C  
ATOM   2145  HA  ASN A 145      73.448  70.066 -38.072  1.00 22.82           H  
ATOM   2146  C   ASN A 145      74.794  69.223 -36.692  1.00 22.82           C  
ATOM   2147  CB  ASN A 145      73.623  71.643 -36.647  1.00 22.82           C  
ATOM   2148  HB2 ASN A 145      74.055  71.782 -35.656  1.00 22.82           H  
ATOM   2149  HB3 ASN A 145      72.612  72.049 -36.607  1.00 22.82           H  
ATOM   2150  O   ASN A 145      74.599  68.047 -36.403  1.00 22.82           O  
ATOM   2151  CG  ASN A 145      74.332  72.500 -37.687  1.00 22.82           C  
ATOM   2152  ND2 ASN A 145      74.729  73.697 -37.325  1.00 22.82           N  
ATOM   2153 HD21 ASN A 145      75.187  74.238 -38.045  1.00 22.82           H  
ATOM   2154 HD22 ASN A 145      74.561  74.036 -36.389  1.00 22.82           H  
ATOM   2155  OD1 ASN A 145      74.544  72.133 -38.826  1.00 22.82           O  
ATOM   2156  N   PRO A 146      76.071  69.627 -36.876  1.00 23.45           N  
ATOM   2157  CA  PRO A 146      76.906  69.016 -37.915  1.00 23.45           C  
ATOM   2158  HA  PRO A 146      76.320  68.341 -38.538  1.00 23.45           H  
ATOM   2159  C   PRO A 146      78.134  68.242 -37.387  1.00 23.45           C  
ATOM   2160  CB  PRO A 146      77.346  70.241 -38.729  1.00 23.45           C  
ATOM   2161  HB2 PRO A 146      78.229  70.056 -39.339  1.00 23.45           H  
ATOM   2162  HB3 PRO A 146      76.524  70.559 -39.370  1.00 23.45           H  
ATOM   2163  O   PRO A 146      79.076  68.020 -38.138  1.00 23.45           O  
ATOM   2164  CG  PRO A 146      77.611  71.298 -37.651  1.00 23.45           C  
ATOM   2165  HG2 PRO A 146      78.661  71.275 -37.356  1.00 23.45           H  
ATOM   2166  HG3 PRO A 146      77.339  72.293 -38.002  1.00 23.45           H  
ATOM   2167  CD  PRO A 146      76.741  70.859 -36.469  1.00 23.45           C  
ATOM   2168  HD2 PRO A 146      77.392  70.640 -35.623  1.00 23.45           H  
ATOM   2169  HD3 PRO A 146      76.075  71.661 -36.152  1.00 23.45           H  
ATOM   2170  N   SER A 147      78.220  67.995 -36.078  1.00 21.42           N  
ATOM   2171  H   SER A 147      77.358  68.014 -35.552  1.00 21.42           H  
ATOM   2172  CA  SER A 147      79.396  68.484 -35.336  1.00 21.42           C  
ATOM   2173  HA  SER A 147      79.794  69.345 -35.873  1.00 21.42           H  
ATOM   2174  C   SER A 147      80.600  67.566 -35.132  1.00 21.42           C  
ATOM   2175  CB  SER A 147      78.965  68.987 -33.950  1.00 21.42           C  
ATOM   2176  HB2 SER A 147      78.534  69.984 -34.048  1.00 21.42           H  
ATOM   2177  HB3 SER A 147      79.831  69.070 -33.294  1.00 21.42           H  
ATOM   2178  O   SER A 147      81.698  68.100 -35.065  1.00 21.42           O  
ATOM   2179  OG  SER A 147      77.994  68.138 -33.362  1.00 21.42           O  
ATOM   2180  HG  SER A 147      78.437  67.359 -33.018  1.00 21.42           H  
ATOM   2181  N   GLY A 148      80.414  66.268 -34.876  1.00 22.61           N  
ATOM   2182  H   GLY A 148      79.517  65.853 -35.081  1.00 22.61           H  
ATOM   2183  CA  GLY A 148      81.441  65.454 -34.201  1.00 22.61           C  
ATOM   2184  HA2 GLY A 148      81.060  64.444 -34.047  1.00 22.61           H  
ATOM   2185  HA3 GLY A 148      81.652  65.887 -33.223  1.00 22.61           H  
ATOM   2186  C   GLY A 148      82.761  65.330 -34.974  1.00 22.61           C  
ATOM   2187  O   GLY A 148      82.746  64.886 -36.118  1.00 22.61           O  
ATOM   2188  N   ASP A 149      83.878  65.698 -34.336  1.00 24.22           N  
ATOM   2189  H   ASP A 149      83.803  66.101 -33.412  1.00 24.22           H  
ATOM   2190  CA  ASP A 149      85.231  65.610 -34.905  1.00 24.22           C  
ATOM   2191  HA  ASP A 149      85.217  66.078 -35.889  1.00 24.22           H  
ATOM   2192  C   ASP A 149      85.715  64.158 -35.120  1.00 24.22           C  
ATOM   2193  CB  ASP A 149      86.224  66.396 -34.021  1.00 24.22           C  
ATOM   2194  HB2 ASP A 149      87.235  66.029 -34.195  1.00 24.22           H  
ATOM   2195  HB3 ASP A 149      85.995  66.217 -32.970  1.00 24.22           H  
ATOM   2196  O   ASP A 149      85.156  63.201 -34.580  1.00 24.22           O  
ATOM   2197  CG  ASP A 149      86.237  67.902 -34.315  1.00 24.22           C  
ATOM   2198  OD1 ASP A 149      86.477  68.261 -35.490  1.00 24.22           O  
ATOM   2199  OD2 ASP A 149      86.052  68.686 -33.355  1.00 24.22           O  
ATOM   2200  N   ASP A 150      86.792  64.023 -35.901  1.00 24.68           N  
ATOM   2201  H   ASP A 150      87.192  64.883 -36.250  1.00 24.68           H  
ATOM   2202  CA  ASP A 150      87.425  62.787 -36.406  1.00 24.68           C  
ATOM   2203  HA  ASP A 150      86.629  62.138 -36.772  1.00 24.68           H  
ATOM   2204  C   ASP A 150      88.188  61.996 -35.306  1.00 24.68           C  
ATOM   2205  CB  ASP A 150      88.299  63.205 -37.615  1.00 24.68           C  
ATOM   2206  HB2 ASP A 150      89.243  63.611 -37.253  1.00 24.68           H  
ATOM   2207  HB3 ASP A 150      87.790  64.010 -38.144  1.00 24.68           H  
ATOM   2208  O   ASP A 150      89.376  61.698 -35.405  1.00 24.68           O  
ATOM   2209  CG  ASP A 150      88.572  62.113 -38.659  1.00 24.68           C  
ATOM   2210  OD1 ASP A 150      87.877  61.072 -38.640  1.00 24.68           O  
ATOM   2211  OD2 ASP A 150      89.415  62.382 -39.549  1.00 24.68           O  
ATOM   2212  N   LEU A 151      87.500  61.729 -34.191  1.00 22.01           N  
ATOM   2213  H   LEU A 151      86.533  62.020 -34.219  1.00 22.01           H  
ATOM   2214  CA  LEU A 151      88.038  61.412 -32.855  1.00 22.01           C  
ATOM   2215  HA  LEU A 151      88.933  62.016 -32.711  1.00 22.01           H  
ATOM   2216  C   LEU A 151      88.490  59.957 -32.608  1.00 22.01           C  
ATOM   2217  CB  LEU A 151      86.959  61.829 -31.821  1.00 22.01           C  
ATOM   2218  HB2 LEU A 151      86.905  61.107 -31.006  1.00 22.01           H  
ATOM   2219  HB3 LEU A 151      85.979  61.811 -32.298  1.00 22.01           H  
ATOM   2220  O   LEU A 151      88.743  59.591 -31.464  1.00 22.01           O  
ATOM   2221  CG  LEU A 151      87.185  63.210 -31.193  1.00 22.01           C  
ATOM   2222  HG  LEU A 151      87.345  63.949 -31.979  1.00 22.01           H  
ATOM   2223  CD1 LEU A 151      85.946  63.609 -30.387  1.00 22.01           C  
ATOM   2224 HD11 LEU A 151      85.766  62.879 -29.598  1.00 22.01           H  
ATOM   2225 HD12 LEU A 151      86.100  64.594 -29.947  1.00 22.01           H  
ATOM   2226 HD13 LEU A 151      85.083  63.651 -31.051  1.00 22.01           H  
ATOM   2227  CD2 LEU A 151      88.383  63.215 -30.238  1.00 22.01           C  
ATOM   2228 HD21 LEU A 151      88.245  62.467 -29.457  1.00 22.01           H  
ATOM   2229 HD22 LEU A 151      89.300  62.977 -30.777  1.00 22.01           H  
ATOM   2230 HD23 LEU A 151      88.495  64.199 -29.784  1.00 22.01           H  
ATOM   2231  N   GLY A 152      88.523  59.096 -33.625  1.00 29.58           N  
ATOM   2232  H   GLY A 152      88.417  59.482 -34.552  1.00 29.58           H  
ATOM   2233  CA  GLY A 152      88.593  57.633 -33.467  1.00 29.58           C  
ATOM   2234  HA2 GLY A 152      88.324  57.170 -34.417  1.00 29.58           H  
ATOM   2235  HA3 GLY A 152      87.850  57.333 -32.728  1.00 29.58           H  
ATOM   2236  C   GLY A 152      89.941  57.039 -33.022  1.00 29.58           C  
ATOM   2237  O   GLY A 152      90.452  56.161 -33.712  1.00 29.58           O  
ATOM   2238  N   GLU A 153      90.508  57.474 -31.891  1.00 29.10           N  
ATOM   2239  H   GLU A 153      90.045  58.223 -31.396  1.00 29.10           H  
ATOM   2240  CA  GLU A 153      91.813  57.022 -31.358  1.00 29.10           C  
ATOM   2241  HA  GLU A 153      92.557  57.119 -32.148  1.00 29.10           H  
ATOM   2242  C   GLU A 153      91.846  55.533 -30.930  1.00 29.10           C  
ATOM   2243  CB  GLU A 153      92.255  57.939 -30.191  1.00 29.10           C  
ATOM   2244  HB2 GLU A 153      91.497  57.921 -29.408  1.00 29.10           H  
ATOM   2245  HB3 GLU A 153      93.188  57.551 -29.782  1.00 29.10           H  
ATOM   2246  O   GLU A 153      92.915  54.923 -30.977  1.00 29.10           O  
ATOM   2247  CG  GLU A 153      92.496  59.395 -30.635  1.00 29.10           C  
ATOM   2248  HG2 GLU A 153      91.544  59.844 -30.921  1.00 29.10           H  
ATOM   2249  HG3 GLU A 153      93.125  59.379 -31.525  1.00 29.10           H  
ATOM   2250  CD  GLU A 153      93.164  60.282 -29.562  1.00 29.10           C  
ATOM   2251  OE1 GLU A 153      94.238  60.856 -29.872  1.00 29.10           O  
ATOM   2252  OE2 GLU A 153      92.584  60.455 -28.466  1.00 29.10           O  
ATOM   2253  N   ALA A 154      90.663  54.959 -30.647  1.00 28.63           N  
ATOM   2254  H   ALA A 154      89.907  55.626 -30.706  1.00 28.63           H  
ATOM   2255  CA  ALA A 154      90.292  53.746 -29.882  1.00 28.63           C  
ATOM   2256  HA  ALA A 154      90.251  54.027 -28.829  1.00 28.63           H  
ATOM   2257  C   ALA A 154      91.133  52.442 -29.941  1.00 28.63           C  
ATOM   2258  CB  ALA A 154      88.843  53.433 -30.287  1.00 28.63           C  
ATOM   2259  HB1 ALA A 154      88.806  53.134 -31.335  1.00 28.63           H  
ATOM   2260  HB2 ALA A 154      88.218  54.313 -30.133  1.00 28.63           H  
ATOM   2261  HB3 ALA A 154      88.454  52.626 -29.665  1.00 28.63           H  
ATOM   2262  O   ALA A 154      90.791  51.459 -29.283  1.00 28.63           O  
ATOM   2263  N   GLY A 155      92.152  52.348 -30.791  1.00 33.95           N  
ATOM   2264  H   GLY A 155      92.473  53.225 -31.178  1.00 33.95           H  
ATOM   2265  CA  GLY A 155      92.550  51.105 -31.452  1.00 33.95           C  
ATOM   2266  HA2 GLY A 155      91.668  50.678 -31.930  1.00 33.95           H  
ATOM   2267  HA3 GLY A 155      93.264  51.357 -32.236  1.00 33.95           H  
ATOM   2268  C   GLY A 155      93.180  50.005 -30.592  1.00 33.95           C  
ATOM   2269  O   GLY A 155      92.710  48.870 -30.639  1.00 33.95           O  
ATOM   2270  N   VAL A 156      94.310  50.284 -29.928  1.00 28.07           N  
ATOM   2271  H   VAL A 156      94.595  51.251 -29.874  1.00 28.07           H  
ATOM   2272  CA  VAL A 156      95.242  49.223 -29.470  1.00 28.07           C  
ATOM   2273  HA  VAL A 156      94.780  48.250 -29.639  1.00 28.07           H  
ATOM   2274  C   VAL A 156      95.531  49.271 -27.971  1.00 28.07           C  
ATOM   2275  CB  VAL A 156      96.557  49.239 -30.283  1.00 28.07           C  
ATOM   2276  HB  VAL A 156      97.084  50.174 -30.091  1.00 28.07           H  
ATOM   2277  O   VAL A 156      95.425  48.243 -27.308  1.00 28.07           O  
ATOM   2278  CG1 VAL A 156      97.482  48.070 -29.914  1.00 28.07           C  
ATOM   2279 HG11 VAL A 156      97.786  48.156 -28.870  1.00 28.07           H  
ATOM   2280 HG12 VAL A 156      98.384  48.099 -30.525  1.00 28.07           H  
ATOM   2281 HG13 VAL A 156      96.965  47.122 -30.058  1.00 28.07           H  
ATOM   2282  CG2 VAL A 156      96.296  49.139 -31.796  1.00 28.07           C  
ATOM   2283 HG21 VAL A 156      95.755  50.021 -32.141  1.00 28.07           H  
ATOM   2284 HG22 VAL A 156      97.242  49.090 -32.334  1.00 28.07           H  
ATOM   2285 HG23 VAL A 156      95.705  48.249 -32.011  1.00 28.07           H  
ATOM   2286  N   ASP A 157      95.880  50.444 -27.438  1.00 29.04           N  
ATOM   2287  H   ASP A 157      95.988  51.248 -28.040  1.00 29.04           H  
ATOM   2288  CA  ASP A 157      96.294  50.591 -26.035  1.00 29.04           C  
ATOM   2289  HA  ASP A 157      96.764  49.667 -25.700  1.00 29.04           H  
ATOM   2290  C   ASP A 157      95.118  50.875 -25.078  1.00 29.04           C  
ATOM   2291  CB  ASP A 157      97.339  51.718 -25.917  1.00 29.04           C  
ATOM   2292  HB2 ASP A 157      96.902  52.640 -26.300  1.00 29.04           H  
ATOM   2293  HB3 ASP A 157      97.563  51.873 -24.862  1.00 29.04           H  
ATOM   2294  O   ASP A 157      95.247  50.692 -23.872  1.00 29.04           O  
ATOM   2295  CG  ASP A 157      98.671  51.452 -26.636  1.00 29.04           C  
ATOM   2296  OD1 ASP A 157      99.092  50.276 -26.722  1.00 29.04           O  
ATOM   2297  OD2 ASP A 157      99.289  52.445 -27.086  1.00 29.04           O  
ATOM   2298  N   GLU A 158      93.973  51.354 -25.572  1.00 31.31           N  
ATOM   2299  H   GLU A 158      93.897  51.492 -26.570  1.00 31.31           H  
ATOM   2300  CA  GLU A 158      92.958  51.970 -24.702  1.00 31.31           C  
ATOM   2301  HA  GLU A 158      93.452  52.674 -24.032  1.00 31.31           H  
ATOM   2302  C   GLU A 158      92.230  50.969 -23.800  1.00 31.31           C  
ATOM   2303  CB  GLU A 158      91.942  52.752 -25.537  1.00 31.31           C  
ATOM   2304  HB2 GLU A 158      91.141  53.069 -24.869  1.00 31.31           H  
ATOM   2305  HB3 GLU A 158      91.523  52.105 -26.308  1.00 31.31           H  
ATOM   2306  O   GLU A 158      92.220  51.118 -22.579  1.00 31.31           O  
ATOM   2307  CG  GLU A 158      92.570  53.988 -26.190  1.00 31.31           C  
ATOM   2308  HG2 GLU A 158      93.061  54.584 -25.420  1.00 31.31           H  
ATOM   2309  HG3 GLU A 158      93.327  53.663 -26.904  1.00 31.31           H  
ATOM   2310  CD  GLU A 158      91.527  54.855 -26.903  1.00 31.31           C  
ATOM   2311  OE1 GLU A 158      91.934  55.564 -27.845  1.00 31.31           O  
ATOM   2312  OE2 GLU A 158      90.327  54.769 -26.554  1.00 31.31           O  
ATOM   2313  N   LEU A 159      91.652  49.913 -24.380  1.00 28.78           N  
ATOM   2314  H   LEU A 159      91.722  49.832 -25.384  1.00 28.78           H  
ATOM   2315  CA  LEU A 159      90.891  48.899 -23.639  1.00 28.78           C  
ATOM   2316  HA  LEU A 159      90.428  49.402 -22.791  1.00 28.78           H  
ATOM   2317  C   LEU A 159      91.781  47.814 -22.987  1.00 28.78           C  
ATOM   2318  CB  LEU A 159      89.735  48.342 -24.503  1.00 28.78           C  
ATOM   2319  HB2 LEU A 159      90.115  48.016 -25.472  1.00 28.78           H  
ATOM   2320  HB3 LEU A 159      89.346  47.458 -23.999  1.00 28.78           H  
ATOM   2321  O   LEU A 159      91.309  46.715 -22.701  1.00 28.78           O  
ATOM   2322  CG  LEU A 159      88.557  49.326 -24.686  1.00 28.78           C  
ATOM   2323  HG  LEU A 159      88.538  50.037 -23.860  1.00 28.78           H  
ATOM   2324  CD1 LEU A 159      88.634  50.098 -26.004  1.00 28.78           C  
ATOM   2325 HD11 LEU A 159      87.793  50.787 -26.083  1.00 28.78           H  
ATOM   2326 HD12 LEU A 159      89.551  50.686 -26.037  1.00 28.78           H  
ATOM   2327 HD13 LEU A 159      88.623  49.413 -26.852  1.00 28.78           H  
ATOM   2328  CD2 LEU A 159      87.226  48.567 -24.676  1.00 28.78           C  
ATOM   2329 HD21 LEU A 159      87.102  48.062 -23.718  1.00 28.78           H  
ATOM   2330 HD22 LEU A 159      87.210  47.833 -25.482  1.00 28.78           H  
ATOM   2331 HD23 LEU A 159      86.404  49.271 -24.807  1.00 28.78           H  
ATOM   2332  N   LEU A 160      93.055  48.114 -22.695  1.00 28.42           N  
ATOM   2333  H   LEU A 160      93.367  49.048 -22.918  1.00 28.42           H  
ATOM   2334  CA  LEU A 160      94.012  47.220 -22.006  1.00 28.42           C  
ATOM   2335  HA  LEU A 160      94.115  46.300 -22.581  1.00 28.42           H  
ATOM   2336  C   LEU A 160      93.597  46.800 -20.576  1.00 28.42           C  
ATOM   2337  CB  LEU A 160      95.375  47.953 -21.909  1.00 28.42           C  
ATOM   2338  HB2 LEU A 160      95.931  47.561 -21.057  1.00 28.42           H  
ATOM   2339  HB3 LEU A 160      95.188  49.006 -21.698  1.00 28.42           H  
ATOM   2340  O   LEU A 160      94.255  45.969 -19.955  1.00 28.42           O  
ATOM   2341  CG  LEU A 160      96.304  47.845 -23.131  1.00 28.42           C  
ATOM   2342  HG  LEU A 160      95.780  48.175 -24.028  1.00 28.42           H  
ATOM   2343  CD1 LEU A 160      97.553  48.707 -22.906  1.00 28.42           C  
ATOM   2344 HD11 LEU A 160      97.258  49.737 -22.707  1.00 28.42           H  
ATOM   2345 HD12 LEU A 160      98.168  48.698 -23.806  1.00 28.42           H  
ATOM   2346 HD13 LEU A 160      98.127  48.330 -22.059  1.00 28.42           H  
ATOM   2347  CD2 LEU A 160      96.798  46.412 -23.349  1.00 28.42           C  
ATOM   2348 HD21 LEU A 160      97.276  46.034 -22.445  1.00 28.42           H  
ATOM   2349 HD22 LEU A 160      95.959  45.768 -23.614  1.00 28.42           H  
ATOM   2350 HD23 LEU A 160      97.507  46.398 -24.177  1.00 28.42           H  
ATOM   2351  N   GLU A 161      92.579  47.447 -20.013  1.00 28.98           N  
ATOM   2352  H   GLU A 161      92.025  48.000 -20.651  1.00 28.98           H  
ATOM   2353  CA  GLU A 161      92.640  47.957 -18.642  1.00 28.98           C  
ATOM   2354  HA  GLU A 161      93.665  48.267 -18.440  1.00 28.98           H  
ATOM   2355  C   GLU A 161      92.271  46.950 -17.535  1.00 28.98           C  
ATOM   2356  CB  GLU A 161      91.763  49.221 -18.607  1.00 28.98           C  
ATOM   2357  HB2 GLU A 161      90.732  48.931 -18.805  1.00 28.98           H  
ATOM   2358  HB3 GLU A 161      92.082  49.896 -19.402  1.00 28.98           H  
ATOM   2359  O   GLU A 161      93.112  46.572 -16.718  1.00 28.98           O  
ATOM   2360  CG  GLU A 161      91.840  49.978 -17.277  1.00 28.98           C  
ATOM   2361  HG2 GLU A 161      92.857  50.345 -17.142  1.00 28.98           H  
ATOM   2362  HG3 GLU A 161      91.620  49.296 -16.455  1.00 28.98           H  
ATOM   2363  CD  GLU A 161      90.838  51.140 -17.219  1.00 28.98           C  
ATOM   2364  OE1 GLU A 161      91.257  52.243 -16.798  1.00 28.98           O  
ATOM   2365  OE2 GLU A 161      89.646  50.890 -17.508  1.00 28.98           O  
ATOM   2366  N   ALA A 162      91.002  46.541 -17.453  1.00 28.74           N  
ATOM   2367  H   ALA A 162      90.355  46.893 -18.144  1.00 28.74           H  
ATOM   2368  CA  ALA A 162      90.450  45.908 -16.247  1.00 28.74           C  
ATOM   2369  HA  ALA A 162      90.912  46.388 -15.385  1.00 28.74           H  
ATOM   2370  C   ALA A 162      90.745  44.396 -16.103  1.00 28.74           C  
ATOM   2371  CB  ALA A 162      88.950  46.225 -16.190  1.00 28.74           C  
ATOM   2372  HB1 ALA A 162      88.798  47.303 -16.236  1.00 28.74           H  
ATOM   2373  HB2 ALA A 162      88.529  45.848 -15.258  1.00 28.74           H  
ATOM   2374  HB3 ALA A 162      88.439  45.753 -17.029  1.00 28.74           H  
ATOM   2375  O   ALA A 162      90.398  43.798 -15.083  1.00 28.74           O  
ATOM   2376  N   LEU A 163      91.410  43.786 -17.091  1.00 25.69           N  
ATOM   2377  H   LEU A 163      91.734  44.392 -17.831  1.00 25.69           H  
ATOM   2378  CA  LEU A 163      91.640  42.338 -17.288  1.00 25.69           C  
ATOM   2379  HA  LEU A 163      90.677  41.828 -17.284  1.00 25.69           H  
ATOM   2380  C   LEU A 163      92.495  41.624 -16.212  1.00 25.69           C  
ATOM   2381  CB  LEU A 163      92.285  42.185 -18.686  1.00 25.69           C  
ATOM   2382  HB2 LEU A 163      92.835  41.246 -18.749  1.00 25.69           H  
ATOM   2383  HB3 LEU A 163      93.014  42.984 -18.826  1.00 25.69           H  
ATOM   2384  O   LEU A 163      92.868  40.465 -16.364  1.00 25.69           O  
ATOM   2385  CG  LEU A 163      91.262  42.207 -19.835  1.00 25.69           C  
ATOM   2386  HG  LEU A 163      90.490  42.948 -19.626  1.00 25.69           H  
ATOM   2387  CD1 LEU A 163      91.940  42.585 -21.152  1.00 25.69           C  
ATOM   2388 HD11 LEU A 163      92.378  43.580 -21.068  1.00 25.69           H  
ATOM   2389 HD12 LEU A 163      92.723  41.865 -21.390  1.00 25.69           H  
ATOM   2390 HD13 LEU A 163      91.203  42.600 -21.955  1.00 25.69           H  
ATOM   2391  CD2 LEU A 163      90.612  40.833 -20.009  1.00 25.69           C  
ATOM   2392 HD21 LEU A 163      89.868  40.871 -20.805  1.00 25.69           H  
ATOM   2393 HD22 LEU A 163      91.364  40.084 -20.257  1.00 25.69           H  
ATOM   2394 HD23 LEU A 163      90.118  40.524 -19.088  1.00 25.69           H  
ATOM   2395  N   GLY A 164      92.877  42.297 -15.128  1.00 25.25           N  
ATOM   2396  H   GLY A 164      92.490  43.223 -15.009  1.00 25.25           H  
ATOM   2397  CA  GLY A 164      94.054  41.902 -14.349  1.00 25.25           C  
ATOM   2398  HA2 GLY A 164      94.874  41.718 -15.043  1.00 25.25           H  
ATOM   2399  HA3 GLY A 164      94.341  42.745 -13.720  1.00 25.25           H  
ATOM   2400  C   GLY A 164      93.947  40.668 -13.440  1.00 25.25           C  
ATOM   2401  O   GLY A 164      94.991  40.206 -12.986  1.00 25.25           O  
ATOM   2402  N   ARG A 165      92.751  40.166 -13.085  1.00 24.81           N  
ATOM   2403  H   ARG A 165      91.936  40.494 -13.583  1.00 24.81           H  
ATOM   2404  CA  ARG A 165      92.590  39.290 -11.894  1.00 24.81           C  
ATOM   2405  HA  ARG A 165      93.594  39.097 -11.517  1.00 24.81           H  
ATOM   2406  C   ARG A 165      92.097  37.855 -12.126  1.00 24.81           C  
ATOM   2407  CB  ARG A 165      91.827  40.021 -10.768  1.00 24.81           C  
ATOM   2408  HB2 ARG A 165      90.830  39.592 -10.660  1.00 24.81           H  
ATOM   2409  HB3 ARG A 165      91.714  41.077 -11.015  1.00 24.81           H  
ATOM   2410  O   ARG A 165      91.738  37.201 -11.153  1.00 24.81           O  
ATOM   2411  CG  ARG A 165      92.603  39.906  -9.441  1.00 24.81           C  
ATOM   2412  HG2 ARG A 165      93.478  40.555  -9.482  1.00 24.81           H  
ATOM   2413  HG3 ARG A 165      92.951  38.880  -9.321  1.00 24.81           H  
ATOM   2414  CD  ARG A 165      91.767  40.248  -8.203  1.00 24.81           C  
ATOM   2415  HD2 ARG A 165      90.955  39.524  -8.139  1.00 24.81           H  
ATOM   2416  HD3 ARG A 165      92.402  40.133  -7.325  1.00 24.81           H  
ATOM   2417  NE  ARG A 165      91.210  41.615  -8.241  1.00 24.81           N  
ATOM   2418  HE  ARG A 165      91.396  42.151  -9.076  1.00 24.81           H  
ATOM   2419  NH1 ARG A 165      90.096  41.507  -6.239  1.00 24.81           N  
ATOM   2420 HH11 ARG A 165      89.439  41.896  -5.578  1.00 24.81           H  
ATOM   2421 HH12 ARG A 165      90.451  40.569  -6.127  1.00 24.81           H  
ATOM   2422  NH2 ARG A 165      89.898  43.331  -7.514  1.00 24.81           N  
ATOM   2423 HH21 ARG A 165      89.245  43.715  -6.846  1.00 24.81           H  
ATOM   2424 HH22 ARG A 165      90.081  43.823  -8.377  1.00 24.81           H  
ATOM   2425  CZ  ARG A 165      90.410  42.146  -7.333  1.00 24.81           C  
ATOM   2426  N   GLU A 166      92.099  37.369 -13.364  1.00 22.39           N  
ATOM   2427  H   GLU A 166      92.356  37.979 -14.127  1.00 22.39           H  
ATOM   2428  CA  GLU A 166      91.638  36.007 -13.703  1.00 22.39           C  
ATOM   2429  HA  GLU A 166      90.809  35.728 -13.053  1.00 22.39           H  
ATOM   2430  C   GLU A 166      92.718  34.919 -13.504  1.00 22.39           C  
ATOM   2431  CB  GLU A 166      91.108  36.006 -15.152  1.00 22.39           C  
ATOM   2432  HB2 GLU A 166      91.891  36.374 -15.816  1.00 22.39           H  
ATOM   2433  HB3 GLU A 166      90.861  34.985 -15.440  1.00 22.39           H  
ATOM   2434  O   GLU A 166      92.399  33.799 -13.133  1.00 22.39           O  
ATOM   2435  CG  GLU A 166      89.846  36.877 -15.298  1.00 22.39           C  
ATOM   2436  HG2 GLU A 166      89.068  36.472 -14.651  1.00 22.39           H  
ATOM   2437  HG3 GLU A 166      90.061  37.888 -14.951  1.00 22.39           H  
ATOM   2438  CD  GLU A 166      89.339  36.962 -16.746  1.00 22.39           C  
ATOM   2439  OE1 GLU A 166      88.170  36.578 -16.976  1.00 22.39           O  
ATOM   2440  OE2 GLU A 166      90.101  37.482 -17.591  1.00 22.39           O  
ATOM   2441  N   LEU A 167      94.000  35.254 -13.691  1.00 23.66           N  
ATOM   2442  H   LEU A 167      94.172  36.226 -13.907  1.00 23.66           H  
ATOM   2443  CA  LEU A 167      95.083  34.311 -14.039  1.00 23.66           C  
ATOM   2444  HA  LEU A 167      94.714  33.705 -14.867  1.00 23.66           H  
ATOM   2445  C   LEU A 167      95.559  33.266 -13.001  1.00 23.66           C  
ATOM   2446  CB  LEU A 167      96.290  35.152 -14.520  1.00 23.66           C  
ATOM   2447  HB2 LEU A 167      96.296  36.102 -13.986  1.00 23.66           H  
ATOM   2448  HB3 LEU A 167      97.224  34.652 -14.265  1.00 23.66           H  
ATOM   2449  O   LEU A 167      96.444  32.483 -13.338  1.00 23.66           O  
ATOM   2450  CG  LEU A 167      96.304  35.413 -16.034  1.00 23.66           C  
ATOM   2451  HG  LEU A 167      95.334  35.797 -16.350  1.00 23.66           H  
ATOM   2452  CD1 LEU A 167      97.374  36.460 -16.355  1.00 23.66           C  
ATOM   2453 HD11 LEU A 167      98.354  36.099 -16.042  1.00 23.66           H  
ATOM   2454 HD12 LEU A 167      97.142  37.388 -15.833  1.00 23.66           H  
ATOM   2455 HD13 LEU A 167      97.380  36.656 -17.427  1.00 23.66           H  
ATOM   2456  CD2 LEU A 167      96.640  34.150 -16.832  1.00 23.66           C  
ATOM   2457 HD21 LEU A 167      95.873  33.391 -16.675  1.00 23.66           H  
ATOM   2458 HD22 LEU A 167      97.599  33.742 -16.511  1.00 23.66           H  
ATOM   2459 HD23 LEU A 167      96.674  34.381 -17.897  1.00 23.66           H  
ATOM   2460  N   ASP A 168      95.058  33.245 -11.762  1.00 26.48           N  
ATOM   2461  H   ASP A 168      94.234  33.798 -11.577  1.00 26.48           H  
ATOM   2462  CA  ASP A 168      95.615  32.377 -10.693  1.00 26.48           C  
ATOM   2463  HA  ASP A 168      96.653  32.182 -10.963  1.00 26.48           H  
ATOM   2464  C   ASP A 168      94.973  30.964 -10.638  1.00 26.48           C  
ATOM   2465  CB  ASP A 168      95.644  33.136  -9.341  1.00 26.48           C  
ATOM   2466  HB2 ASP A 168      95.368  34.176  -9.514  1.00 26.48           H  
ATOM   2467  HB3 ASP A 168      94.883  32.717  -8.683  1.00 26.48           H  
ATOM   2468  O   ASP A 168      95.222  30.190  -9.711  1.00 26.48           O  
ATOM   2469  CG  ASP A 168      97.003  33.151  -8.602  1.00 26.48           C  
ATOM   2470  OD1 ASP A 168      98.063  32.907  -9.223  1.00 26.48           O  
ATOM   2471  OD2 ASP A 168      96.989  33.509  -7.398  1.00 26.48           O  
ATOM   2472  N   GLY A 169      94.165  30.615 -11.648  1.00 24.85           N  
ATOM   2473  H   GLY A 169      93.981  31.305 -12.362  1.00 24.85           H  
ATOM   2474  CA  GLY A 169      93.656  29.270 -11.940  1.00 24.85           C  
ATOM   2475  HA2 GLY A 169      94.450  28.541 -11.776  1.00 24.85           H  
ATOM   2476  HA3 GLY A 169      92.820  29.037 -11.280  1.00 24.85           H  
ATOM   2477  C   GLY A 169      93.170  29.156 -13.396  1.00 24.85           C  
ATOM   2478  O   GLY A 169      92.721  30.156 -13.953  1.00 24.85           O  
ATOM   2479  N   ASP A 170      93.297  27.960 -13.991  1.00 23.00           N  
ATOM   2480  H   ASP A 170      93.642  27.187 -13.440  1.00 23.00           H  
ATOM   2481  CA  ASP A 170      92.776  27.606 -15.335  1.00 23.00           C  
ATOM   2482  HA  ASP A 170      93.080  28.366 -16.055  1.00 23.00           H  
ATOM   2483  C   ASP A 170      91.230  27.554 -15.381  1.00 23.00           C  
ATOM   2484  CB  ASP A 170      93.340  26.232 -15.797  1.00 23.00           C  
ATOM   2485  HB2 ASP A 170      92.727  25.885 -16.629  1.00 23.00           H  
ATOM   2486  HB3 ASP A 170      93.194  25.516 -14.988  1.00 23.00           H  
ATOM   2487  O   ASP A 170      90.628  27.059 -14.394  1.00 23.00           O  
ATOM   2488  CG  ASP A 170      94.807  26.153 -16.281  1.00 23.00           C  
ATOM   2489  OD1 ASP A 170      95.252  27.003 -17.088  1.00 23.00           O  
ATOM   2490  OD2 ASP A 170      95.479  25.154 -15.911  1.00 23.00           O  
ATOM   2491  OXT ASP A 170      90.667  27.933 -16.434  1.00 23.00           O  
TER    2492      ASP A 170                                                       
ATOM   2492  N   MET B   1      15.201 -38.038  42.017  1.00 76.85           N  
ATOM   2493  H   MET B   1      16.001 -38.264  42.592  1.00 76.85           H  
ATOM   2494  H2  MET B   1      14.353 -38.153  42.553  1.00 76.85           H  
ATOM   2495  H3  MET B   1      15.192 -38.647  41.211  1.00 76.85           H  
ATOM   2496  CA  MET B   1      15.309 -36.642  41.576  1.00 76.85           C  
ATOM   2497  HA  MET B   1      16.260 -36.541  41.052  1.00 76.85           H  
ATOM   2498  C   MET B   1      15.316 -35.739  42.805  1.00 76.85           C  
ATOM   2499  CB  MET B   1      14.221 -36.283  40.557  1.00 76.85           C  
ATOM   2500  HB2 MET B   1      13.318 -35.938  41.062  1.00 76.85           H  
ATOM   2501  HB3 MET B   1      13.975 -37.161  39.959  1.00 76.85           H  
ATOM   2502  O   MET B   1      14.340 -35.744  43.551  1.00 76.85           O  
ATOM   2503  CG  MET B   1      14.743 -35.204  39.611  1.00 76.85           C  
ATOM   2504  HG2 MET B   1      15.008 -34.329  40.205  1.00 76.85           H  
ATOM   2505  HG3 MET B   1      15.640 -35.561  39.106  1.00 76.85           H  
ATOM   2506  SD  MET B   1      13.544 -34.678  38.367  1.00 76.85           S  
ATOM   2507  CE  MET B   1      13.748 -35.922  37.062  1.00 76.85           C  
ATOM   2508  HE1 MET B   1      13.071 -35.689  36.240  1.00 76.85           H  
ATOM   2509  HE2 MET B   1      13.524 -36.918  37.445  1.00 76.85           H  
ATOM   2510  HE3 MET B   1      14.767 -35.888  36.679  1.00 76.85           H  
ATOM   2511  N   THR B   2      16.430 -35.065  43.079  1.00 84.68           N  
ATOM   2512  H   THR B   2      17.190 -35.144  42.419  1.00 84.68           H  
ATOM   2513  CA  THR B   2      16.579 -34.058  44.141  1.00 84.68           C  
ATOM   2514  HA  THR B   2      16.177 -34.460  45.070  1.00 84.68           H  
ATOM   2515  C   THR B   2      15.789 -32.790  43.805  1.00 84.68           C  
ATOM   2516  CB  THR B   2      18.059 -33.695  44.377  1.00 84.68           C  
ATOM   2517  HB  THR B   2      18.114 -33.014  45.227  1.00 84.68           H  
ATOM   2518  O   THR B   2      15.232 -32.659  42.712  1.00 84.68           O  
ATOM   2519  CG2 THR B   2      18.948 -34.899  44.682  1.00 84.68           C  
ATOM   2520 HG21 THR B   2      18.551 -35.442  45.539  1.00 84.68           H  
ATOM   2521 HG22 THR B   2      19.955 -34.554  44.920  1.00 84.68           H  
ATOM   2522 HG23 THR B   2      19.000 -35.568  43.823  1.00 84.68           H  
ATOM   2523  OG1 THR B   2      18.598 -33.041  43.258  1.00 84.68           O  
ATOM   2524  HG1 THR B   2      19.222 -33.642  42.846  1.00 84.68           H  
ATOM   2525  N   ASP B   3      15.722 -31.837  44.736  1.00 78.17           N  
ATOM   2526  H   ASP B   3      16.179 -31.959  45.629  1.00 78.17           H  
ATOM   2527  CA  ASP B   3      15.066 -30.557  44.462  1.00 78.17           C  
ATOM   2528  HA  ASP B   3      14.082 -30.779  44.048  1.00 78.17           H  
ATOM   2529  C   ASP B   3      15.814 -29.763  43.378  1.00 78.17           C  
ATOM   2530  CB  ASP B   3      14.866 -29.778  45.771  1.00 78.17           C  
ATOM   2531  HB2 ASP B   3      15.720 -29.125  45.952  1.00 78.17           H  
ATOM   2532  HB3 ASP B   3      14.793 -30.478  46.604  1.00 78.17           H  
ATOM   2533  O   ASP B   3      15.201 -29.336  42.401  1.00 78.17           O  
ATOM   2534  CG  ASP B   3      13.566 -28.979  45.721  1.00 78.17           C  
ATOM   2535  OD1 ASP B   3      12.517 -29.640  45.525  1.00 78.17           O  
ATOM   2536  OD2 ASP B   3      13.623 -27.743  45.849  1.00 78.17           O  
ATOM   2537  N   SER B   4      17.148 -29.704  43.467  1.00 76.88           N  
ATOM   2538  H   SER B   4      17.597 -30.047  44.305  1.00 76.88           H  
ATOM   2539  CA  SER B   4      18.025 -29.105  42.453  1.00 76.88           C  
ATOM   2540  HA  SER B   4      17.765 -28.053  42.343  1.00 76.88           H  
ATOM   2541  C   SER B   4      17.890 -29.764  41.075  1.00 76.88           C  
ATOM   2542  CB  SER B   4      19.486 -29.199  42.907  1.00 76.88           C  
ATOM   2543  HB2 SER B   4      19.790 -30.246  42.925  1.00 76.88           H  
ATOM   2544  HB3 SER B   4      20.123 -28.663  42.203  1.00 76.88           H  
ATOM   2545  O   SER B   4      17.839 -29.054  40.077  1.00 76.88           O  
ATOM   2546  OG  SER B   4      19.645 -28.655  44.205  1.00 76.88           O  
ATOM   2547  HG  SER B   4      20.043 -27.786  44.119  1.00 76.88           H  
ATOM   2548  N   GLU B   5      17.783 -31.096  40.997  1.00 84.16           N  
ATOM   2549  H   GLU B   5      17.846 -31.640  41.846  1.00 84.16           H  
ATOM   2550  CA  GLU B   5      17.572 -31.806  39.723  1.00 84.16           C  
ATOM   2551  HA  GLU B   5      18.344 -31.512  39.012  1.00 84.16           H  
ATOM   2552  C   GLU B   5      16.223 -31.434  39.082  1.00 84.16           C  
ATOM   2553  CB  GLU B   5      17.665 -33.327  39.937  1.00 84.16           C  
ATOM   2554  HB2 GLU B   5      17.241 -33.832  39.069  1.00 84.16           H  
ATOM   2555  HB3 GLU B   5      17.063 -33.575  40.810  1.00 84.16           H  
ATOM   2556  O   GLU B   5      16.190 -31.086  37.903  1.00 84.16           O  
ATOM   2557  CG  GLU B   5      19.103 -33.846  40.123  1.00 84.16           C  
ATOM   2558  HG2 GLU B   5      19.618 -33.782  39.165  1.00 84.16           H  
ATOM   2559  HG3 GLU B   5      19.629 -33.196  40.823  1.00 84.16           H  
ATOM   2560  CD  GLU B   5      19.174 -35.292  40.654  1.00 84.16           C  
ATOM   2561  OE1 GLU B   5      20.285 -35.846  40.711  1.00 84.16           O  
ATOM   2562  OE2 GLU B   5      18.141 -35.824  41.127  1.00 84.16           O  
ATOM   2563  N   LYS B   6      15.128 -31.410  39.862  1.00 85.16           N  
ATOM   2564  H   LYS B   6      15.234 -31.668  40.833  1.00 85.16           H  
ATOM   2565  CA  LYS B   6      13.802 -30.975  39.375  1.00 85.16           C  
ATOM   2566  HA  LYS B   6      13.515 -31.591  38.523  1.00 85.16           H  
ATOM   2567  C   LYS B   6      13.838 -29.536  38.859  1.00 85.16           C  
ATOM   2568  CB  LYS B   6      12.743 -31.104  40.487  1.00 85.16           C  
ATOM   2569  HB2 LYS B   6      11.847 -30.563  40.181  1.00 85.16           H  
ATOM   2570  HB3 LYS B   6      13.127 -30.647  41.399  1.00 85.16           H  
ATOM   2571  O   LYS B   6      13.327 -29.242  37.782  1.00 85.16           O  
ATOM   2572  CG  LYS B   6      12.351 -32.562  40.755  1.00 85.16           C  
ATOM   2573  HG2 LYS B   6      11.924 -32.969  39.838  1.00 85.16           H  
ATOM   2574  HG3 LYS B   6      13.243 -33.135  41.009  1.00 85.16           H  
ATOM   2575  CD  LYS B   6      11.315 -32.766  41.869  1.00 85.16           C  
ATOM   2576  HD2 LYS B   6      11.111 -33.835  41.924  1.00 85.16           H  
ATOM   2577  HD3 LYS B   6      10.384 -32.265  41.604  1.00 85.16           H  
ATOM   2578  CE  LYS B   6      11.813 -32.310  43.247  1.00 85.16           C  
ATOM   2579  HE2 LYS B   6      12.903 -32.302  43.241  1.00 85.16           H  
ATOM   2580  HE3 LYS B   6      11.494 -33.040  43.991  1.00 85.16           H  
ATOM   2581  NZ  LYS B   6      11.286 -30.973  43.617  1.00 85.16           N  
ATOM   2582  HZ1 LYS B   6      11.655 -30.666  44.506  1.00 85.16           H  
ATOM   2583  HZ2 LYS B   6      11.602 -30.258  42.978  1.00 85.16           H  
ATOM   2584  HZ3 LYS B   6      10.279 -30.949  43.687  1.00 85.16           H  
ATOM   2585  N   VAL B   7      14.443 -28.623  39.621  1.00 85.01           N  
ATOM   2586  H   VAL B   7      14.847 -28.919  40.497  1.00 85.01           H  
ATOM   2587  CA  VAL B   7      14.516 -27.203  39.244  1.00 85.01           C  
ATOM   2588  HA  VAL B   7      13.524 -26.882  38.928  1.00 85.01           H  
ATOM   2589  C   VAL B   7      15.430 -26.986  38.030  1.00 85.01           C  
ATOM   2590  CB  VAL B   7      14.901 -26.335  40.457  1.00 85.01           C  
ATOM   2591  HB  VAL B   7      15.858 -26.670  40.858  1.00 85.01           H  
ATOM   2592  O   VAL B   7      15.128 -26.129  37.201  1.00 85.01           O  
ATOM   2593  CG1 VAL B   7      15.001 -24.854  40.086  1.00 85.01           C  
ATOM   2594 HG11 VAL B   7      15.801 -24.703  39.361  1.00 85.01           H  
ATOM   2595 HG12 VAL B   7      14.063 -24.512  39.650  1.00 85.01           H  
ATOM   2596 HG13 VAL B   7      15.219 -24.266  40.977  1.00 85.01           H  
ATOM   2597  CG2 VAL B   7      13.828 -26.416  41.556  1.00 85.01           C  
ATOM   2598 HG21 VAL B   7      12.881 -26.021  41.189  1.00 85.01           H  
ATOM   2599 HG22 VAL B   7      14.144 -25.837  42.424  1.00 85.01           H  
ATOM   2600 HG23 VAL B   7      13.676 -27.445  41.879  1.00 85.01           H  
ATOM   2601  N   ALA B   8      16.480 -27.794  37.850  1.00 82.94           N  
ATOM   2602  H   ALA B   8      16.712 -28.468  38.566  1.00 82.94           H  
ATOM   2603  CA  ALA B   8      17.323 -27.752  36.655  1.00 82.94           C  
ATOM   2604  HA  ALA B   8      17.676 -26.730  36.521  1.00 82.94           H  
ATOM   2605  C   ALA B   8      16.560 -28.139  35.372  1.00 82.94           C  
ATOM   2606  CB  ALA B   8      18.546 -28.650  36.878  1.00 82.94           C  
ATOM   2607  HB1 ALA B   8      18.233 -29.683  37.028  1.00 82.94           H  
ATOM   2608  HB2 ALA B   8      19.201 -28.598  36.008  1.00 82.94           H  
ATOM   2609  HB3 ALA B   8      19.098 -28.311  37.756  1.00 82.94           H  
ATOM   2610  O   ALA B   8      16.795 -27.535  34.324  1.00 82.94           O  
ATOM   2611  N   GLU B   9      15.618 -29.088  35.435  1.00 86.62           N  
ATOM   2612  H   GLU B   9      15.487 -29.594  36.299  1.00 86.62           H  
ATOM   2613  CA  GLU B   9      14.745 -29.412  34.296  1.00 86.62           C  
ATOM   2614  HA  GLU B   9      15.364 -29.532  33.406  1.00 86.62           H  
ATOM   2615  C   GLU B   9      13.765 -28.274  33.976  1.00 86.62           C  
ATOM   2616  CB  GLU B   9      14.004 -30.740  34.524  1.00 86.62           C  
ATOM   2617  HB2 GLU B   9      13.475 -30.711  35.476  1.00 86.62           H  
ATOM   2618  HB3 GLU B   9      13.279 -30.870  33.720  1.00 86.62           H  
ATOM   2619  O   GLU B   9      13.658 -27.876  32.814  1.00 86.62           O  
ATOM   2620  CG  GLU B   9      14.982 -31.925  34.499  1.00 86.62           C  
ATOM   2621  HG2 GLU B   9      15.577 -31.856  33.589  1.00 86.62           H  
ATOM   2622  HG3 GLU B   9      15.666 -31.844  35.344  1.00 86.62           H  
ATOM   2623  CD  GLU B   9      14.302 -33.302  34.535  1.00 86.62           C  
ATOM   2624  OE1 GLU B   9      15.029 -34.275  34.231  1.00 86.62           O  
ATOM   2625  OE2 GLU B   9      13.094 -33.379  34.847  1.00 86.62           O  
ATOM   2626  N   TYR B  10      13.127 -27.673  34.988  1.00 86.77           N  
ATOM   2627  H   TYR B  10      13.218 -28.065  35.915  1.00 86.77           H  
ATOM   2628  CA  TYR B  10      12.258 -26.505  34.785  1.00 86.77           C  
ATOM   2629  HA  TYR B  10      11.499 -26.771  34.049  1.00 86.77           H  
ATOM   2630  C   TYR B  10      13.014 -25.296  34.213  1.00 86.77           C  
ATOM   2631  CB  TYR B  10      11.551 -26.124  36.095  1.00 86.77           C  
ATOM   2632  HB2 TYR B  10      11.074 -25.153  35.959  1.00 86.77           H  
ATOM   2633  HB3 TYR B  10      12.295 -26.011  36.883  1.00 86.77           H  
ATOM   2634  O   TYR B  10      12.521 -24.645  33.291  1.00 86.77           O  
ATOM   2635  CG  TYR B  10      10.472 -27.096  36.539  1.00 86.77           C  
ATOM   2636  CD1 TYR B  10       9.349 -27.322  35.717  1.00 86.77           C  
ATOM   2637  HD1 TYR B  10       9.257 -26.809  34.771  1.00 86.77           H  
ATOM   2638  CD2 TYR B  10      10.570 -27.754  37.781  1.00 86.77           C  
ATOM   2639  HD2 TYR B  10      11.427 -27.579  38.414  1.00 86.77           H  
ATOM   2640  CE1 TYR B  10       8.343 -28.218  36.123  1.00 86.77           C  
ATOM   2641  HE1 TYR B  10       7.484 -28.404  35.496  1.00 86.77           H  
ATOM   2642  CE2 TYR B  10       9.568 -28.654  38.191  1.00 86.77           C  
ATOM   2643  HE2 TYR B  10       9.656 -29.168  39.136  1.00 86.77           H  
ATOM   2644  OH  TYR B  10       7.479 -29.753  37.744  1.00 86.77           O  
ATOM   2645  HH  TYR B  10       7.684 -30.183  38.578  1.00 86.77           H  
ATOM   2646  CZ  TYR B  10       8.453 -28.889  37.357  1.00 86.77           C  
ATOM   2647  N   LEU B  11      14.229 -25.015  34.698  1.00 83.77           N  
ATOM   2648  H   LEU B  11      14.569 -25.561  35.477  1.00 83.77           H  
ATOM   2649  CA  LEU B  11      15.070 -23.927  34.189  1.00 83.77           C  
ATOM   2650  HA  LEU B  11      14.470 -23.017  34.181  1.00 83.77           H  
ATOM   2651  C   LEU B  11      15.526 -24.185  32.743  1.00 83.77           C  
ATOM   2652  CB  LEU B  11      16.262 -23.736  35.145  1.00 83.77           C  
ATOM   2653  HB2 LEU B  11      15.890 -23.663  36.167  1.00 83.77           H  
ATOM   2654  HB3 LEU B  11      16.894 -24.622  35.084  1.00 83.77           H  
ATOM   2655  O   LEU B  11      15.538 -23.260  31.929  1.00 83.77           O  
ATOM   2656  CG  LEU B  11      17.118 -22.490  34.844  1.00 83.77           C  
ATOM   2657  HG  LEU B  11      17.450 -22.514  33.806  1.00 83.77           H  
ATOM   2658  CD1 LEU B  11      16.362 -21.182  35.098  1.00 83.77           C  
ATOM   2659 HD11 LEU B  11      15.519 -21.094  34.413  1.00 83.77           H  
ATOM   2660 HD12 LEU B  11      17.025 -20.335  34.923  1.00 83.77           H  
ATOM   2661 HD13 LEU B  11      16.005 -21.149  36.127  1.00 83.77           H  
ATOM   2662  CD2 LEU B  11      18.355 -22.499  35.740  1.00 83.77           C  
ATOM   2663 HD21 LEU B  11      18.056 -22.478  36.789  1.00 83.77           H  
ATOM   2664 HD22 LEU B  11      18.940 -23.399  35.549  1.00 83.77           H  
ATOM   2665 HD23 LEU B  11      18.973 -21.628  35.523  1.00 83.77           H  
ATOM   2666  N   ARG B  12      15.841 -25.442  32.396  1.00 87.50           N  
ATOM   2667  H   ARG B  12      15.852 -26.144  33.122  1.00 87.50           H  
ATOM   2668  CA  ARG B  12      16.132 -25.861  31.015  1.00 87.50           C  
ATOM   2669  HA  ARG B  12      16.917 -25.221  30.612  1.00 87.50           H  
ATOM   2670  C   ARG B  12      14.916 -25.672  30.103  1.00 87.50           C  
ATOM   2671  CB  ARG B  12      16.629 -27.316  31.012  1.00 87.50           C  
ATOM   2672  HB2 ARG B  12      15.810 -27.977  31.296  1.00 87.50           H  
ATOM   2673  HB3 ARG B  12      17.422 -27.416  31.753  1.00 87.50           H  
ATOM   2674  O   ARG B  12      15.073 -25.158  29.001  1.00 87.50           O  
ATOM   2675  CG  ARG B  12      17.183 -27.749  29.643  1.00 87.50           C  
ATOM   2676  HG2 ARG B  12      18.074 -27.165  29.414  1.00 87.50           H  
ATOM   2677  HG3 ARG B  12      16.438 -27.554  28.871  1.00 87.50           H  
ATOM   2678  CD  ARG B  12      17.522 -29.247  29.597  1.00 87.50           C  
ATOM   2679  HD2 ARG B  12      16.602 -29.808  29.759  1.00 87.50           H  
ATOM   2680  HD3 ARG B  12      17.883 -29.485  28.596  1.00 87.50           H  
ATOM   2681  NE  ARG B  12      18.559 -29.624  30.583  1.00 87.50           N  
ATOM   2682  HE  ARG B  12      19.396 -29.059  30.585  1.00 87.50           H  
ATOM   2683  NH1 ARG B  12      17.485 -31.412  31.576  1.00 87.50           N  
ATOM   2684 HH11 ARG B  12      16.712 -31.322  30.932  1.00 87.50           H  
ATOM   2685 HH12 ARG B  12      17.434 -32.120  32.294  1.00 87.50           H  
ATOM   2686  NH2 ARG B  12      19.484 -30.779  32.315  1.00 87.50           N  
ATOM   2687 HH21 ARG B  12      20.297 -30.180  32.288  1.00 87.50           H  
ATOM   2688 HH22 ARG B  12      19.412 -31.514  33.003  1.00 87.50           H  
ATOM   2689  CZ  ARG B  12      18.501 -30.598  31.479  1.00 87.50           C  
ATOM   2690  N   ARG B  13      13.703 -26.028  30.549  1.00 88.31           N  
ATOM   2691  H   ARG B  13      13.636 -26.473  31.454  1.00 88.31           H  
ATOM   2692  CA  ARG B  13      12.480 -25.806  29.758  1.00 88.31           C  
ATOM   2693  HA  ARG B  13      12.658 -26.205  28.759  1.00 88.31           H  
ATOM   2694  C   ARG B  13      12.215 -24.313  29.549  1.00 88.31           C  
ATOM   2695  CB  ARG B  13      11.277 -26.541  30.384  1.00 88.31           C  
ATOM   2696  HB2 ARG B  13      11.516 -27.599  30.493  1.00 88.31           H  
ATOM   2697  HB3 ARG B  13      11.092 -26.135  31.378  1.00 88.31           H  
ATOM   2698  O   ARG B  13      12.061 -23.894  28.409  1.00 88.31           O  
ATOM   2699  CG  ARG B  13       9.984 -26.404  29.553  1.00 88.31           C  
ATOM   2700  HG2 ARG B  13       9.148 -26.803  30.128  1.00 88.31           H  
ATOM   2701  HG3 ARG B  13       9.783 -25.345  29.389  1.00 88.31           H  
ATOM   2702  CD  ARG B  13      10.039 -27.143  28.205  1.00 88.31           C  
ATOM   2703  HD2 ARG B  13       9.756 -28.183  28.372  1.00 88.31           H  
ATOM   2704  HD3 ARG B  13      11.055 -27.126  27.812  1.00 88.31           H  
ATOM   2705  NE  ARG B  13       9.166 -26.520  27.194  1.00 88.31           N  
ATOM   2706  HE  ARG B  13       9.018 -25.523  27.272  1.00 88.31           H  
ATOM   2707  NH1 ARG B  13       8.737 -28.361  25.873  1.00 88.31           N  
ATOM   2708 HH11 ARG B  13       8.344 -28.735  25.021  1.00 88.31           H  
ATOM   2709 HH12 ARG B  13       9.158 -28.963  26.566  1.00 88.31           H  
ATOM   2710  NH2 ARG B  13       8.104 -26.345  25.197  1.00 88.31           N  
ATOM   2711 HH21 ARG B  13       7.756 -26.722  24.327  1.00 88.31           H  
ATOM   2712 HH22 ARG B  13       8.238 -25.347  25.280  1.00 88.31           H  
ATOM   2713  CZ  ARG B  13       8.671 -27.078  26.102  1.00 88.31           C  
ATOM   2714  N   ALA B  14      12.256 -23.511  30.615  1.00 88.23           N  
ATOM   2715  H   ALA B  14      12.379 -23.931  31.525  1.00 88.23           H  
ATOM   2716  CA  ALA B  14      12.027 -22.068  30.537  1.00 88.23           C  
ATOM   2717  HA  ALA B  14      11.034 -21.898  30.120  1.00 88.23           H  
ATOM   2718  C   ALA B  14      13.033 -21.347  29.619  1.00 88.23           C  
ATOM   2719  CB  ALA B  14      12.062 -21.495  31.961  1.00 88.23           C  
ATOM   2720  HB1 ALA B  14      11.845 -20.427  31.929  1.00 88.23           H  
ATOM   2721  HB2 ALA B  14      13.046 -21.647  32.405  1.00 88.23           H  
ATOM   2722  HB3 ALA B  14      11.311 -21.990  32.578  1.00 88.23           H  
ATOM   2723  O   ALA B  14      12.648 -20.452  28.870  1.00 88.23           O  
ATOM   2724  N   THR B  15      14.309 -21.748  29.631  1.00 89.59           N  
ATOM   2725  H   THR B  15      14.583 -22.484  30.266  1.00 89.59           H  
ATOM   2726  CA  THR B  15      15.332 -21.159  28.745  1.00 89.59           C  
ATOM   2727  HA  THR B  15      15.173 -20.081  28.721  1.00 89.59           H  
ATOM   2728  C   THR B  15      15.210 -21.623  27.290  1.00 89.59           C  
ATOM   2729  CB  THR B  15      16.759 -21.386  29.267  1.00 89.59           C  
ATOM   2730  HB  THR B  15      17.469 -21.137  28.478  1.00 89.59           H  
ATOM   2731  O   THR B  15      15.458 -20.822  26.390  1.00 89.59           O  
ATOM   2732  CG2 THR B  15      17.060 -20.513  30.485  1.00 89.59           C  
ATOM   2733 HG21 THR B  15      16.982 -19.461  30.211  1.00 89.59           H  
ATOM   2734 HG22 THR B  15      18.072 -20.711  30.836  1.00 89.59           H  
ATOM   2735 HG23 THR B  15      16.353 -20.724  31.288  1.00 89.59           H  
ATOM   2736  OG1 THR B  15      16.966 -22.717  29.668  1.00 89.59           O  
ATOM   2737  HG1 THR B  15      16.531 -22.827  30.517  1.00 89.59           H  
ATOM   2738  N   LEU B  16      14.766 -22.859  27.030  1.00 91.75           N  
ATOM   2739  H   LEU B  16      14.614 -23.494  27.801  1.00 91.75           H  
ATOM   2740  CA  LEU B  16      14.432 -23.320  25.675  1.00 91.75           C  
ATOM   2741  HA  LEU B  16      15.257 -23.068  25.007  1.00 91.75           H  
ATOM   2742  C   LEU B  16      13.198 -22.598  25.112  1.00 91.75           C  
ATOM   2743  CB  LEU B  16      14.233 -24.847  25.676  1.00 91.75           C  
ATOM   2744  HB2 LEU B  16      13.570 -25.109  26.500  1.00 91.75           H  
ATOM   2745  HB3 LEU B  16      13.733 -25.138  24.752  1.00 91.75           H  
ATOM   2746  O   LEU B  16      13.250 -22.113  23.983  1.00 91.75           O  
ATOM   2747  CG  LEU B  16      15.539 -25.655  25.795  1.00 91.75           C  
ATOM   2748  HG  LEU B  16      16.132 -25.289  26.633  1.00 91.75           H  
ATOM   2749  CD1 LEU B  16      15.205 -27.128  26.042  1.00 91.75           C  
ATOM   2750 HD11 LEU B  16      16.125 -27.705  26.135  1.00 91.75           H  
ATOM   2751 HD12 LEU B  16      14.635 -27.218  26.966  1.00 91.75           H  
ATOM   2752 HD13 LEU B  16      14.615 -27.519  25.214  1.00 91.75           H  
ATOM   2753  CD2 LEU B  16      16.393 -25.571  24.526  1.00 91.75           C  
ATOM   2754 HD21 LEU B  16      15.813 -25.900  23.664  1.00 91.75           H  
ATOM   2755 HD22 LEU B  16      16.728 -24.546  24.368  1.00 91.75           H  
ATOM   2756 HD23 LEU B  16      17.272 -26.206  24.632  1.00 91.75           H  
ATOM   2757  N   ASP B  17      12.135 -22.454  25.908  1.00 92.24           N  
ATOM   2758  H   ASP B  17      12.147 -22.903  26.812  1.00 92.24           H  
ATOM   2759  CA  ASP B  17      10.929 -21.708  25.524  1.00 92.24           C  
ATOM   2760  HA  ASP B  17      10.539 -22.116  24.592  1.00 92.24           H  
ATOM   2761  C   ASP B  17      11.234 -20.221  25.268  1.00 92.24           C  
ATOM   2762  CB  ASP B  17       9.850 -21.853  26.615  1.00 92.24           C  
ATOM   2763  HB2 ASP B  17       9.067 -21.118  26.428  1.00 92.24           H  
ATOM   2764  HB3 ASP B  17      10.288 -21.633  27.589  1.00 92.24           H  
ATOM   2765  O   ASP B  17      10.715 -19.638  24.318  1.00 92.24           O  
ATOM   2766  CG  ASP B  17       9.182 -23.231  26.646  1.00 92.24           C  
ATOM   2767  OD1 ASP B  17       8.973 -23.830  25.572  1.00 92.24           O  
ATOM   2768  OD2 ASP B  17       8.794 -23.707  27.734  1.00 92.24           O  
ATOM   2769  N   LEU B  18      12.119 -19.609  26.068  1.00 91.67           N  
ATOM   2770  H   LEU B  18      12.453 -20.110  26.879  1.00 91.67           H  
ATOM   2771  CA  LEU B  18      12.595 -18.238  25.851  1.00 91.67           C  
ATOM   2772  HA  LEU B  18      11.731 -17.583  25.738  1.00 91.67           H  
ATOM   2773  C   LEU B  18      13.418 -18.111  24.564  1.00 91.67           C  
ATOM   2774  CB  LEU B  18      13.399 -17.790  27.086  1.00 91.67           C  
ATOM   2775  HB2 LEU B  18      12.735 -17.796  27.950  1.00 91.67           H  
ATOM   2776  HB3 LEU B  18      14.188 -18.520  27.264  1.00 91.67           H  
ATOM   2777  O   LEU B  18      13.285 -17.115  23.854  1.00 91.67           O  
ATOM   2778  CG  LEU B  18      14.057 -16.400  26.972  1.00 91.67           C  
ATOM   2779  HG  LEU B  18      14.786 -16.400  26.161  1.00 91.67           H  
ATOM   2780  CD1 LEU B  18      13.042 -15.288  26.724  1.00 91.67           C  
ATOM   2781 HD11 LEU B  18      13.530 -14.314  26.746  1.00 91.67           H  
ATOM   2782 HD12 LEU B  18      12.282 -15.319  27.505  1.00 91.67           H  
ATOM   2783 HD13 LEU B  18      12.560 -15.414  25.754  1.00 91.67           H  
ATOM   2784  CD2 LEU B  18      14.797 -16.085  28.272  1.00 91.67           C  
ATOM   2785 HD21 LEU B  18      14.095 -16.071  29.105  1.00 91.67           H  
ATOM   2786 HD22 LEU B  18      15.557 -16.844  28.457  1.00 91.67           H  
ATOM   2787 HD23 LEU B  18      15.281 -15.111  28.201  1.00 91.67           H  
ATOM   2788  N   ARG B  19      14.256 -19.105  24.241  1.00 92.37           N  
ATOM   2789  H   ARG B  19      14.334 -19.889  24.873  1.00 92.37           H  
ATOM   2790  CA  ARG B  19      15.027 -19.117  22.990  1.00 92.37           C  
ATOM   2791  HA  ARG B  19      15.547 -18.163  22.899  1.00 92.37           H  
ATOM   2792  C   ARG B  19      14.104 -19.207  21.775  1.00 92.37           C  
ATOM   2793  CB  ARG B  19      16.066 -20.247  23.015  1.00 92.37           C  
ATOM   2794  HB2 ARG B  19      15.556 -21.210  22.988  1.00 92.37           H  
ATOM   2795  HB3 ARG B  19      16.637 -20.185  23.942  1.00 92.37           H  
ATOM   2796  O   ARG B  19      14.309 -18.448  20.837  1.00 92.37           O  
ATOM   2797  CG  ARG B  19      17.042 -20.138  21.830  1.00 92.37           C  
ATOM   2798  HG2 ARG B  19      16.497 -20.154  20.886  1.00 92.37           H  
ATOM   2799  HG3 ARG B  19      17.574 -19.189  21.901  1.00 92.37           H  
ATOM   2800  CD  ARG B  19      18.069 -21.275  21.825  1.00 92.37           C  
ATOM   2801  HD2 ARG B  19      18.538 -21.336  22.807  1.00 92.37           H  
ATOM   2802  HD3 ARG B  19      18.833 -21.037  21.086  1.00 92.37           H  
ATOM   2803  NE  ARG B  19      17.448 -22.567  21.473  1.00 92.37           N  
ATOM   2804  HE  ARG B  19      16.490 -22.532  21.156  1.00 92.37           H  
ATOM   2805  NH1 ARG B  19      19.316 -23.886  21.696  1.00 92.37           N  
ATOM   2806 HH11 ARG B  19      19.850 -23.063  21.934  1.00 92.37           H  
ATOM   2807 HH12 ARG B  19      19.779 -24.766  21.522  1.00 92.37           H  
ATOM   2808  NH2 ARG B  19      17.407 -24.782  20.961  1.00 92.37           N  
ATOM   2809 HH21 ARG B  19      16.468 -24.675  20.606  1.00 92.37           H  
ATOM   2810 HH22 ARG B  19      17.890 -25.653  20.794  1.00 92.37           H  
ATOM   2811  CZ  ARG B  19      18.057 -23.736  21.385  1.00 92.37           C  
ATOM   2812  N   ALA B  20      13.091 -20.075  21.821  1.00 94.78           N  
ATOM   2813  H   ALA B  20      13.002 -20.668  22.633  1.00 94.78           H  
ATOM   2814  CA  ALA B  20      12.089 -20.205  20.764  1.00 94.78           C  
ATOM   2815  HA  ALA B  20      12.595 -20.390  19.816  1.00 94.78           H  
ATOM   2816  C   ALA B  20      11.266 -18.916  20.593  1.00 94.78           C  
ATOM   2817  CB  ALA B  20      11.203 -21.417  21.079  1.00 94.78           C  
ATOM   2818  HB1 ALA B  20      10.679 -21.268  22.023  1.00 94.78           H  
ATOM   2819  HB2 ALA B  20      10.471 -21.546  20.282  1.00 94.78           H  
ATOM   2820  HB3 ALA B  20      11.814 -22.317  21.143  1.00 94.78           H  
ATOM   2821  O   ALA B  20      11.170 -18.396  19.486  1.00 94.78           O  
ATOM   2822  N   ALA B  21      10.765 -18.325  21.685  1.00 94.88           N  
ATOM   2823  H   ALA B  21      10.839 -18.795  22.576  1.00 94.88           H  
ATOM   2824  CA  ALA B  21      10.028 -17.060  21.619  1.00 94.88           C  
ATOM   2825  HA  ALA B  21       9.184 -17.193  20.942  1.00 94.88           H  
ATOM   2826  C   ALA B  21      10.889 -15.913  21.050  1.00 94.88           C  
ATOM   2827  CB  ALA B  21       9.486 -16.733  23.017  1.00 94.88           C  
ATOM   2828  HB1 ALA B  21      10.310 -16.586  23.715  1.00 94.88           H  
ATOM   2829  HB2 ALA B  21       8.886 -15.825  22.967  1.00 94.88           H  
ATOM   2830  HB3 ALA B  21       8.857 -17.552  23.367  1.00 94.88           H  
ATOM   2831  O   ALA B  21      10.449 -15.171  20.179  1.00 94.88           O  
ATOM   2832  N   ARG B  22      12.158 -15.806  21.469  1.00 92.60           N  
ATOM   2833  H   ARG B  22      12.481 -16.442  22.184  1.00 92.60           H  
ATOM   2834  CA  ARG B  22      13.111 -14.848  20.881  1.00 92.60           C  
ATOM   2835  HA  ARG B  22      12.639 -13.866  20.833  1.00 92.60           H  
ATOM   2836  C   ARG B  22      13.487 -15.162  19.434  1.00 92.60           C  
ATOM   2837  CB  ARG B  22      14.381 -14.759  21.737  1.00 92.60           C  
ATOM   2838  HB2 ARG B  22      14.733 -15.763  21.973  1.00 92.60           H  
ATOM   2839  HB3 ARG B  22      15.160 -14.253  21.166  1.00 92.60           H  
ATOM   2840  O   ARG B  22      14.090 -14.301  18.804  1.00 92.60           O  
ATOM   2841  CG  ARG B  22      14.156 -13.958  23.022  1.00 92.60           C  
ATOM   2842  HG2 ARG B  22      13.831 -12.950  22.765  1.00 92.60           H  
ATOM   2843  HG3 ARG B  22      13.389 -14.434  23.632  1.00 92.60           H  
ATOM   2844  CD  ARG B  22      15.472 -13.887  23.803  1.00 92.60           C  
ATOM   2845  HD2 ARG B  22      16.239 -13.457  23.159  1.00 92.60           H  
ATOM   2846  HD3 ARG B  22      15.763 -14.900  24.081  1.00 92.60           H  
ATOM   2847  NE  ARG B  22      15.334 -13.058  25.013  1.00 92.60           N  
ATOM   2848  HE  ARG B  22      14.463 -12.557  25.114  1.00 92.60           H  
ATOM   2849  NH1 ARG B  22      17.421 -13.436  25.889  1.00 92.60           N  
ATOM   2850 HH11 ARG B  22      18.116 -13.232  26.592  1.00 92.60           H  
ATOM   2851 HH12 ARG B  22      17.665 -13.932  25.044  1.00 92.60           H  
ATOM   2852  NH2 ARG B  22      15.961 -12.172  27.012  1.00 92.60           N  
ATOM   2853 HH21 ARG B  22      16.633 -12.046  27.755  1.00 92.60           H  
ATOM   2854 HH22 ARG B  22      15.066 -11.709  27.088  1.00 92.60           H  
ATOM   2855  CZ  ARG B  22      16.237 -12.892  25.961  1.00 92.60           C  
ATOM   2856  N   GLN B  23      13.229 -16.364  18.924  1.00 93.32           N  
ATOM   2857  H   GLN B  23      12.736 -17.040  19.490  1.00 93.32           H  
ATOM   2858  CA  GLN B  23      13.428 -16.692  17.514  1.00 93.32           C  
ATOM   2859  HA  GLN B  23      14.288 -16.136  17.142  1.00 93.32           H  
ATOM   2860  C   GLN B  23      12.230 -16.220  16.689  1.00 93.32           C  
ATOM   2861  CB  GLN B  23      13.734 -18.187  17.355  1.00 93.32           C  
ATOM   2862  HB2 GLN B  23      14.408 -18.508  18.148  1.00 93.32           H  
ATOM   2863  HB3 GLN B  23      12.812 -18.765  17.421  1.00 93.32           H  
ATOM   2864  O   GLN B  23      12.438 -15.422  15.782  1.00 93.32           O  
ATOM   2865  CG  GLN B  23      14.413 -18.461  16.010  1.00 93.32           C  
ATOM   2866  HG2 GLN B  23      15.390 -17.979  15.983  1.00 93.32           H  
ATOM   2867  HG3 GLN B  23      13.816 -18.033  15.204  1.00 93.32           H  
ATOM   2868  CD  GLN B  23      14.613 -19.953  15.782  1.00 93.32           C  
ATOM   2869  NE2 GLN B  23      14.034 -20.506  14.746  1.00 93.32           N  
ATOM   2870 HE21 GLN B  23      13.395 -19.953  14.193  1.00 93.32           H  
ATOM   2871 HE22 GLN B  23      14.157 -21.489  14.548  1.00 93.32           H  
ATOM   2872  OE1 GLN B  23      15.294 -20.618  16.557  1.00 93.32           O  
ATOM   2873  N   ARG B  24      11.000 -16.557  17.110  1.00 94.54           N  
ATOM   2874  H   ARG B  24      10.923 -17.241  17.849  1.00 94.54           H  
ATOM   2875  CA  ARG B  24       9.759 -16.107  16.456  1.00 94.54           C  
ATOM   2876  HA  ARG B  24       9.777 -16.479  15.432  1.00 94.54           H  
ATOM   2877  C   ARG B  24       9.655 -14.586  16.327  1.00 94.54           C  
ATOM   2878  CB  ARG B  24       8.538 -16.723  17.165  1.00 94.54           C  
ATOM   2879  HB2 ARG B  24       8.650 -17.807  17.161  1.00 94.54           H  
ATOM   2880  HB3 ARG B  24       8.524 -16.388  18.202  1.00 94.54           H  
ATOM   2881  O   ARG B  24       9.223 -14.101  15.294  1.00 94.54           O  
ATOM   2882  CG  ARG B  24       7.178 -16.379  16.522  1.00 94.54           C  
ATOM   2883  HG2 ARG B  24       6.395 -16.900  17.074  1.00 94.54           H  
ATOM   2884  HG3 ARG B  24       6.993 -15.309  16.617  1.00 94.54           H  
ATOM   2885  CD  ARG B  24       7.076 -16.773  15.040  1.00 94.54           C  
ATOM   2886  HD2 ARG B  24       7.822 -16.218  14.471  1.00 94.54           H  
ATOM   2887  HD3 ARG B  24       7.288 -17.836  14.931  1.00 94.54           H  
ATOM   2888  NE  ARG B  24       5.741 -16.477  14.484  1.00 94.54           N  
ATOM   2889  HE  ARG B  24       5.006 -16.146  15.093  1.00 94.54           H  
ATOM   2890  NH1 ARG B  24       6.242 -16.722  12.248  1.00 94.54           N  
ATOM   2891 HH11 ARG B  24       5.974 -16.529  11.293  1.00 94.54           H  
ATOM   2892 HH12 ARG B  24       7.198 -16.956  12.473  1.00 94.54           H  
ATOM   2893  NH2 ARG B  24       4.191 -16.099  12.894  1.00 94.54           N  
ATOM   2894 HH21 ARG B  24       3.607 -15.782  13.655  1.00 94.54           H  
ATOM   2895 HH22 ARG B  24       3.895 -15.950  11.940  1.00 94.54           H  
ATOM   2896  CZ  ARG B  24       5.404 -16.442  13.207  1.00 94.54           C  
ATOM   2897  N   ILE B  25      10.120 -13.829  17.325  1.00 94.82           N  
ATOM   2898  H   ILE B  25      10.389 -14.291  18.182  1.00 94.82           H  
ATOM   2899  CA  ILE B  25      10.204 -12.358  17.231  1.00 94.82           C  
ATOM   2900  HA  ILE B  25       9.210 -11.962  17.022  1.00 94.82           H  
ATOM   2901  C   ILE B  25      11.091 -11.917  16.053  1.00 94.82           C  
ATOM   2902  CB  ILE B  25      10.686 -11.758  18.572  1.00 94.82           C  
ATOM   2903  HB  ILE B  25      11.595 -12.278  18.873  1.00 94.82           H  
ATOM   2904  O   ILE B  25      10.672 -11.080  15.265  1.00 94.82           O  
ATOM   2905  CG1 ILE B  25       9.610 -11.957  19.659  1.00 94.82           C  
ATOM   2906 HG12 ILE B  25       8.751 -11.322  19.445  1.00 94.82           H  
ATOM   2907 HG13 ILE B  25       9.268 -12.992  19.641  1.00 94.82           H  
ATOM   2908  CG2 ILE B  25      11.009 -10.262  18.452  1.00 94.82           C  
ATOM   2909 HG21 ILE B  25      11.830 -10.098  17.754  1.00 94.82           H  
ATOM   2910 HG22 ILE B  25      11.315  -9.829  19.404  1.00 94.82           H  
ATOM   2911 HG23 ILE B  25      10.142  -9.715  18.081  1.00 94.82           H  
ATOM   2912  CD1 ILE B  25      10.111 -11.668  21.079  1.00 94.82           C  
ATOM   2913 HD11 ILE B  25       9.347 -11.987  21.787  1.00 94.82           H  
ATOM   2914 HD12 ILE B  25      10.287 -10.601  21.217  1.00 94.82           H  
ATOM   2915 HD13 ILE B  25      11.028 -12.224  21.275  1.00 94.82           H  
ATOM   2916  N   ARG B  26      12.284 -12.510  15.880  1.00 92.93           N  
ATOM   2917  H   ARG B  26      12.507 -13.319  16.442  1.00 92.93           H  
ATOM   2918  CA  ARG B  26      13.158 -12.167  14.742  1.00 92.93           C  
ATOM   2919  HA  ARG B  26      13.228 -11.082  14.676  1.00 92.93           H  
ATOM   2920  C   ARG B  26      12.565 -12.601  13.407  1.00 92.93           C  
ATOM   2921  CB  ARG B  26      14.568 -12.750  14.884  1.00 92.93           C  
ATOM   2922  HB2 ARG B  26      15.065 -12.667  13.917  1.00 92.93           H  
ATOM   2923  HB3 ARG B  26      14.505 -13.807  15.145  1.00 92.93           H  
ATOM   2924  O   ARG B  26      12.715 -11.863  12.447  1.00 92.93           O  
ATOM   2925  CG  ARG B  26      15.412 -11.989  15.913  1.00 92.93           C  
ATOM   2926  HG2 ARG B  26      15.347 -10.921  15.703  1.00 92.93           H  
ATOM   2927  HG3 ARG B  26      15.017 -12.167  16.913  1.00 92.93           H  
ATOM   2928  CD  ARG B  26      16.894 -12.403  15.831  1.00 92.93           C  
ATOM   2929  HD2 ARG B  26      17.265 -12.127  14.844  1.00 92.93           H  
ATOM   2930  HD3 ARG B  26      17.467 -11.832  16.561  1.00 92.93           H  
ATOM   2931  NE  ARG B  26      17.095 -13.856  16.030  1.00 92.93           N  
ATOM   2932  HE  ARG B  26      17.219 -14.393  15.183  1.00 92.93           H  
ATOM   2933  NH1 ARG B  26      16.721 -13.888  18.274  1.00 92.93           N  
ATOM   2934 HH11 ARG B  26      15.894 -14.199  18.764  1.00 92.93           H  
ATOM   2935 HH12 ARG B  26      16.794 -12.884  18.189  1.00 92.93           H  
ATOM   2936  NH2 ARG B  26      16.862 -15.817  17.170  1.00 92.93           N  
ATOM   2937 HH21 ARG B  26      16.925 -16.319  16.296  1.00 92.93           H  
ATOM   2938 HH22 ARG B  26      16.685 -16.301  18.039  1.00 92.93           H  
ATOM   2939  CZ  ARG B  26      16.907 -14.516  17.153  1.00 92.93           C  
ATOM   2940  N   GLU B  27      11.891 -13.747  13.356  1.00 93.13           N  
ATOM   2941  H   GLU B  27      11.840 -14.319  14.187  1.00 93.13           H  
ATOM   2942  CA  GLU B  27      11.194 -14.219  12.151  1.00 93.13           C  
ATOM   2943  HA  GLU B  27      11.911 -14.293  11.334  1.00 93.13           H  
ATOM   2944  C   GLU B  27      10.098 -13.215  11.721  1.00 93.13           C  
ATOM   2945  CB  GLU B  27      10.626 -15.630  12.413  1.00 93.13           C  
ATOM   2946  HB2 GLU B  27      10.007 -15.583  13.309  1.00 93.13           H  
ATOM   2947  HB3 GLU B  27       9.989 -15.924  11.579  1.00 93.13           H  
ATOM   2948  O   GLU B  27      10.022 -12.829  10.558  1.00 93.13           O  
ATOM   2949  CG  GLU B  27      11.730 -16.700  12.591  1.00 93.13           C  
ATOM   2950  HG2 GLU B  27      12.111 -16.972  11.606  1.00 93.13           H  
ATOM   2951  HG3 GLU B  27      12.562 -16.269  13.147  1.00 93.13           H  
ATOM   2952  CD  GLU B  27      11.291 -17.976  13.340  1.00 93.13           C  
ATOM   2953  OE1 GLU B  27      12.180 -18.823  13.608  1.00 93.13           O  
ATOM   2954  OE2 GLU B  27      10.118 -18.075  13.774  1.00 93.13           O  
ATOM   2955  N   LEU B  28       9.316 -12.700  12.676  1.00 93.70           N  
ATOM   2956  H   LEU B  28       9.420 -13.054  13.616  1.00 93.70           H  
ATOM   2957  CA  LEU B  28       8.269 -11.697  12.436  1.00 93.70           C  
ATOM   2958  HA  LEU B  28       7.638 -12.032  11.613  1.00 93.70           H  
ATOM   2959  C   LEU B  28       8.812 -10.310  12.042  1.00 93.70           C  
ATOM   2960  CB  LEU B  28       7.425 -11.580  13.716  1.00 93.70           C  
ATOM   2961  HB2 LEU B  28       8.105 -11.454  14.559  1.00 93.70           H  
ATOM   2962  HB3 LEU B  28       6.809 -10.684  13.656  1.00 93.70           H  
ATOM   2963  O   LEU B  28       8.261  -9.663  11.153  1.00 93.70           O  
ATOM   2964  CG  LEU B  28       6.512 -12.788  13.979  1.00 93.70           C  
ATOM   2965  HG  LEU B  28       7.057 -13.719  13.824  1.00 93.70           H  
ATOM   2966  CD1 LEU B  28       6.028 -12.753  15.430  1.00 93.70           C  
ATOM   2967 HD11 LEU B  28       5.440 -11.850  15.595  1.00 93.70           H  
ATOM   2968 HD12 LEU B  28       6.883 -12.765  16.105  1.00 93.70           H  
ATOM   2969 HD13 LEU B  28       5.401 -13.624  15.622  1.00 93.70           H  
ATOM   2970  CD2 LEU B  28       5.301 -12.764  13.050  1.00 93.70           C  
ATOM   2971 HD21 LEU B  28       5.613 -12.936  12.020  1.00 93.70           H  
ATOM   2972 HD22 LEU B  28       4.591 -13.540  13.337  1.00 93.70           H  
ATOM   2973 HD23 LEU B  28       4.791 -11.803  13.115  1.00 93.70           H  
ATOM   2974  N   GLU B  29       9.871  -9.839  12.707  1.00 91.82           N  
ATOM   2975  H   GLU B  29      10.215 -10.382  13.486  1.00 91.82           H  
ATOM   2976  CA  GLU B  29      10.410  -8.479  12.526  1.00 91.82           C  
ATOM   2977  HA  GLU B  29       9.600  -7.790  12.287  1.00 91.82           H  
ATOM   2978  C   GLU B  29      11.432  -8.384  11.375  1.00 91.82           C  
ATOM   2979  CB  GLU B  29      11.060  -8.009  13.848  1.00 91.82           C  
ATOM   2980  HB2 GLU B  29      11.588  -7.073  13.670  1.00 91.82           H  
ATOM   2981  HB3 GLU B  29      11.791  -8.756  14.159  1.00 91.82           H  
ATOM   2982  O   GLU B  29      11.526  -7.357  10.709  1.00 91.82           O  
ATOM   2983  CG  GLU B  29      10.038  -7.776  14.981  1.00 91.82           C  
ATOM   2984  HG2 GLU B  29       9.383  -6.959  14.678  1.00 91.82           H  
ATOM   2985  HG3 GLU B  29       9.423  -8.668  15.093  1.00 91.82           H  
ATOM   2986  CD  GLU B  29      10.654  -7.440  16.357  1.00 91.82           C  
ATOM   2987  OE1 GLU B  29       9.924  -6.855  17.202  1.00 91.82           O  
ATOM   2988  OE2 GLU B  29      11.817  -7.819  16.631  1.00 91.82           O  
ATOM   2989  N   SER B  30      12.237  -9.430  11.151  1.00 87.77           N  
ATOM   2990  H   SER B  30      12.051 -10.289  11.649  1.00 87.77           H  
ATOM   2991  CA  SER B  30      13.530  -9.310  10.450  1.00 87.77           C  
ATOM   2992  HA  SER B  30      13.421  -8.556   9.671  1.00 87.77           H  
ATOM   2993  C   SER B  30      14.021 -10.574   9.720  1.00 87.77           C  
ATOM   2994  CB  SER B  30      14.599  -8.786  11.432  1.00 87.77           C  
ATOM   2995  HB2 SER B  30      15.569  -8.717  10.939  1.00 87.77           H  
ATOM   2996  HB3 SER B  30      14.315  -7.783  11.749  1.00 87.77           H  
ATOM   2997  O   SER B  30      15.212 -10.660   9.414  1.00 87.77           O  
ATOM   2998  OG  SER B  30      14.694  -9.621  12.577  1.00 87.77           O  
ATOM   2999  HG  SER B  30      13.791  -9.875  12.779  1.00 87.77           H  
ATOM   3000  N   ASP B  31      13.157 -11.553   9.398  1.00 92.81           N  
ATOM   3001  H   ASP B  31      12.202 -11.519   9.728  1.00 92.81           H  
ATOM   3002  CA  ASP B  31      13.611 -12.722   8.620  1.00 92.81           C  
ATOM   3003  HA  ASP B  31      14.412 -13.170   9.209  1.00 92.81           H  
ATOM   3004  C   ASP B  31      14.149 -12.272   7.245  1.00 92.81           C  
ATOM   3005  CB  ASP B  31      12.522 -13.804   8.442  1.00 92.81           C  
ATOM   3006  HB2 ASP B  31      11.874 -13.799   9.318  1.00 92.81           H  
ATOM   3007  HB3 ASP B  31      11.904 -13.561   7.578  1.00 92.81           H  
ATOM   3008  O   ASP B  31      13.467 -11.497   6.553  1.00 92.81           O  
ATOM   3009  CG  ASP B  31      13.075 -15.237   8.297  1.00 92.81           C  
ATOM   3010  OD1 ASP B  31      14.265 -15.457   8.619  1.00 92.81           O  
ATOM   3011  OD2 ASP B  31      12.292 -16.137   7.918  1.00 92.81           O  
ATOM   3012  N   PRO B  32      15.357 -12.697   6.827  1.00 96.73           N  
ATOM   3013  CA  PRO B  32      15.870 -12.400   5.498  1.00 96.73           C  
ATOM   3014  HA  PRO B  32      15.795 -11.327   5.323  1.00 96.73           H  
ATOM   3015  C   PRO B  32      15.078 -13.154   4.429  1.00 96.73           C  
ATOM   3016  CB  PRO B  32      17.346 -12.807   5.511  1.00 96.73           C  
ATOM   3017  HB2 PRO B  32      17.474 -13.783   5.043  1.00 96.73           H  
ATOM   3018  HB3 PRO B  32      17.961 -12.056   5.015  1.00 96.73           H  
ATOM   3019  O   PRO B  32      14.732 -14.323   4.604  1.00 96.73           O  
ATOM   3020  CG  PRO B  32      17.699 -12.908   6.992  1.00 96.73           C  
ATOM   3021  HG2 PRO B  32      18.501 -13.624   7.172  1.00 96.73           H  
ATOM   3022  HG3 PRO B  32      17.961 -11.923   7.379  1.00 96.73           H  
ATOM   3023  CD  PRO B  32      16.384 -13.362   7.611  1.00 96.73           C  
ATOM   3024  HD2 PRO B  32      16.362 -13.072   8.661  1.00 96.73           H  
ATOM   3025  HD3 PRO B  32      16.279 -14.442   7.507  1.00 96.73           H  
ATOM   3026  N   LEU B  33      14.826 -12.506   3.294  1.00 98.63           N  
ATOM   3027  H   LEU B  33      15.184 -11.568   3.180  1.00 98.63           H  
ATOM   3028  CA  LEU B  33      14.040 -13.086   2.204  1.00 98.63           C  
ATOM   3029  HA  LEU B  33      13.550 -13.994   2.555  1.00 98.63           H  
ATOM   3030  C   LEU B  33      14.970 -13.479   1.054  1.00 98.63           C  
ATOM   3031  CB  LEU B  33      12.928 -12.119   1.765  1.00 98.63           C  
ATOM   3032  HB2 LEU B  33      12.250 -12.656   1.102  1.00 98.63           H  
ATOM   3033  HB3 LEU B  33      13.380 -11.315   1.183  1.00 98.63           H  
ATOM   3034  O   LEU B  33      15.802 -12.679   0.631  1.00 98.63           O  
ATOM   3035  CG  LEU B  33      12.111 -11.498   2.914  1.00 98.63           C  
ATOM   3036  HG  LEU B  33      12.779 -10.998   3.615  1.00 98.63           H  
ATOM   3037  CD1 LEU B  33      11.179 -10.427   2.361  1.00 98.63           C  
ATOM   3038 HD11 LEU B  33      11.747  -9.693   1.789  1.00 98.63           H  
ATOM   3039 HD12 LEU B  33      10.698  -9.921   3.199  1.00 98.63           H  
ATOM   3040 HD13 LEU B  33      10.428 -10.881   1.715  1.00 98.63           H  
ATOM   3041  CD2 LEU B  33      11.286 -12.536   3.677  1.00 98.63           C  
ATOM   3042 HD21 LEU B  33      11.952 -13.227   4.194  1.00 98.63           H  
ATOM   3043 HD22 LEU B  33      10.653 -13.094   2.987  1.00 98.63           H  
ATOM   3044 HD23 LEU B  33      10.663 -12.041   4.421  1.00 98.63           H  
ATOM   3045  N   ALA B  34      14.849 -14.702   0.550  1.00 98.74           N  
ATOM   3046  H   ALA B  34      14.047 -15.245   0.836  1.00 98.74           H  
ATOM   3047  CA  ALA B  34      15.579 -15.160  -0.621  1.00 98.74           C  
ATOM   3048  HA  ALA B  34      16.583 -14.736  -0.618  1.00 98.74           H  
ATOM   3049  C   ALA B  34      14.864 -14.708  -1.899  1.00 98.74           C  
ATOM   3050  CB  ALA B  34      15.704 -16.685  -0.565  1.00 98.74           C  
ATOM   3051  HB1 ALA B  34      14.719 -17.132  -0.430  1.00 98.74           H  
ATOM   3052  HB2 ALA B  34      16.356 -16.975   0.258  1.00 98.74           H  
ATOM   3053  HB3 ALA B  34      16.124 -17.050  -1.502  1.00 98.74           H  
ATOM   3054  O   ALA B  34      13.683 -14.993  -2.085  1.00 98.74           O  
ATOM   3055  N   ILE B  35      15.601 -14.064  -2.804  1.00 98.86           N  
ATOM   3056  H   ILE B  35      16.568 -13.875  -2.583  1.00 98.86           H  
ATOM   3057  CA  ILE B  35      15.202 -13.961  -4.210  1.00 98.86           C  
ATOM   3058  HA  ILE B  35      14.118 -13.868  -4.284  1.00 98.86           H  
ATOM   3059  C   ILE B  35      15.629 -15.278  -4.861  1.00 98.86           C  
ATOM   3060  CB  ILE B  35      15.847 -12.729  -4.888  1.00 98.86           C  
ATOM   3061  HB  ILE B  35      16.930 -12.817  -4.809  1.00 98.86           H  
ATOM   3062  O   ILE B  35      16.828 -15.558  -4.918  1.00 98.86           O  
ATOM   3063  CG1 ILE B  35      15.409 -11.421  -4.187  1.00 98.86           C  
ATOM   3064 HG12 ILE B  35      15.589 -11.508  -3.115  1.00 98.86           H  
ATOM   3065 HG13 ILE B  35      14.339 -11.273  -4.334  1.00 98.86           H  
ATOM   3066  CG2 ILE B  35      15.469 -12.692  -6.381  1.00 98.86           C  
ATOM   3067 HG21 ILE B  35      15.792 -13.604  -6.883  1.00 98.86           H  
ATOM   3068 HG22 ILE B  35      15.961 -11.858  -6.881  1.00 98.86           H  
ATOM   3069 HG23 ILE B  35      14.389 -12.597  -6.496  1.00 98.86           H  
ATOM   3070  CD1 ILE B  35      16.156 -10.167  -4.664  1.00 98.86           C  
ATOM   3071 HD11 ILE B  35      15.835  -9.311  -4.070  1.00 98.86           H  
ATOM   3072 HD12 ILE B  35      15.936  -9.960  -5.711  1.00 98.86           H  
ATOM   3073 HD13 ILE B  35      17.229 -10.303  -4.533  1.00 98.86           H  
ATOM   3074  N   VAL B  36      14.670 -16.085  -5.312  1.00 98.61           N  
ATOM   3075  H   VAL B  36      13.710 -15.790  -5.199  1.00 98.61           H  
ATOM   3076  CA  VAL B  36      14.917 -17.406  -5.926  1.00 98.61           C  
ATOM   3077  HA  VAL B  36      15.969 -17.661  -5.800  1.00 98.61           H  
ATOM   3078  C   VAL B  36      14.689 -17.413  -7.436  1.00 98.61           C  
ATOM   3079  CB  VAL B  36      14.116 -18.528  -5.232  1.00 98.61           C  
ATOM   3080  HB  VAL B  36      14.308 -19.460  -5.763  1.00 98.61           H  
ATOM   3081  O   VAL B  36      15.337 -18.169  -8.148  1.00 98.61           O  
ATOM   3082  CG1 VAL B  36      14.597 -18.708  -3.787  1.00 98.61           C  
ATOM   3083 HG11 VAL B  36      14.364 -17.824  -3.194  1.00 98.61           H  
ATOM   3084 HG12 VAL B  36      14.092 -19.567  -3.345  1.00 98.61           H  
ATOM   3085 HG13 VAL B  36      15.671 -18.892  -3.775  1.00 98.61           H  
ATOM   3086  CG2 VAL B  36      12.600 -18.288  -5.220  1.00 98.61           C  
ATOM   3087 HG21 VAL B  36      12.228 -18.174  -6.238  1.00 98.61           H  
ATOM   3088 HG22 VAL B  36      12.105 -19.147  -4.767  1.00 98.61           H  
ATOM   3089 HG23 VAL B  36      12.353 -17.402  -4.635  1.00 98.61           H  
ATOM   3090  N   GLY B  37      13.837 -16.519  -7.945  1.00 98.69           N  
ATOM   3091  H   GLY B  37      13.356 -15.906  -7.302  1.00 98.69           H  
ATOM   3092  CA  GLY B  37      13.614 -16.309  -9.378  1.00 98.69           C  
ATOM   3093  HA2 GLY B  37      12.633 -16.690  -9.660  1.00 98.69           H  
ATOM   3094  HA3 GLY B  37      14.363 -16.847  -9.960  1.00 98.69           H  
ATOM   3095  C   GLY B  37      13.666 -14.831  -9.747  1.00 98.69           C  
ATOM   3096  O   GLY B  37      13.369 -13.967  -8.923  1.00 98.69           O  
ATOM   3097  N   MET B  38      14.040 -14.533 -10.991  1.00 98.73           N  
ATOM   3098  H   MET B  38      14.254 -15.296 -11.618  1.00 98.73           H  
ATOM   3099  CA  MET B  38      13.998 -13.183 -11.565  1.00 98.73           C  
ATOM   3100  HA  MET B  38      13.195 -12.612 -11.098  1.00 98.73           H  
ATOM   3101  C   MET B  38      13.755 -13.259 -13.070  1.00 98.73           C  
ATOM   3102  CB  MET B  38      15.326 -12.431 -11.376  1.00 98.73           C  
ATOM   3103  HB2 MET B  38      15.212 -11.434 -11.800  1.00 98.73           H  
ATOM   3104  HB3 MET B  38      16.102 -12.953 -11.936  1.00 98.73           H  
ATOM   3105  O   MET B  38      14.421 -14.046 -13.745  1.00 98.73           O  
ATOM   3106  CG  MET B  38      15.803 -12.282  -9.932  1.00 98.73           C  
ATOM   3107  HG2 MET B  38      14.967 -11.941  -9.323  1.00 98.73           H  
ATOM   3108  HG3 MET B  38      16.113 -13.257  -9.559  1.00 98.73           H  
ATOM   3109  SD  MET B  38      17.176 -11.112  -9.725  1.00 98.73           S  
ATOM   3110  CE  MET B  38      18.423 -11.800 -10.854  1.00 98.73           C  
ATOM   3111  HE1 MET B  38      19.322 -11.186 -10.824  1.00 98.73           H  
ATOM   3112  HE2 MET B  38      18.673 -12.818 -10.554  1.00 98.73           H  
ATOM   3113  HE3 MET B  38      18.044 -11.803 -11.876  1.00 98.73           H  
ATOM   3114  N   ALA B  39      12.903 -12.388 -13.599  1.00 98.83           N  
ATOM   3115  H   ALA B  39      12.367 -11.798 -12.979  1.00 98.83           H  
ATOM   3116  CA  ALA B  39      12.751 -12.139 -15.029  1.00 98.83           C  
ATOM   3117  HA  ALA B  39      13.685 -12.378 -15.538  1.00 98.83           H  
ATOM   3118  C   ALA B  39      12.449 -10.652 -15.286  1.00 98.83           C  
ATOM   3119  CB  ALA B  39      11.667 -13.068 -15.579  1.00 98.83           C  
ATOM   3120  HB1 ALA B  39      10.724 -12.872 -15.068  1.00 98.83           H  
ATOM   3121  HB2 ALA B  39      11.948 -14.108 -15.415  1.00 98.83           H  
ATOM   3122  HB3 ALA B  39      11.538 -12.903 -16.648  1.00 98.83           H  
ATOM   3123  O   ALA B  39      11.977  -9.936 -14.399  1.00 98.83           O  
ATOM   3124  N   CYS B  40      12.756 -10.164 -16.488  1.00 98.78           N  
ATOM   3125  H   CYS B  40      13.086 -10.782 -17.215  1.00 98.78           H  
ATOM   3126  CA  CYS B  40      12.499  -8.780 -16.875  1.00 98.78           C  
ATOM   3127  HA  CYS B  40      11.503  -8.508 -16.525  1.00 98.78           H  
ATOM   3128  C   CYS B  40      12.506  -8.594 -18.392  1.00 98.78           C  
ATOM   3129  CB  CYS B  40      13.528  -7.836 -16.222  1.00 98.78           C  
ATOM   3130  HB2 CYS B  40      13.347  -6.819 -16.569  1.00 98.78           H  
ATOM   3131  HB3 CYS B  40      13.378  -7.852 -15.142  1.00 98.78           H  
ATOM   3132  O   CYS B  40      13.191  -9.320 -19.111  1.00 98.78           O  
ATOM   3133  SG  CYS B  40      15.247  -8.305 -16.601  1.00 98.78           S  
ATOM   3134  HG  CYS B  40      15.827  -7.219 -16.080  1.00 98.78           H  
ATOM   3135  N   ARG B  41      11.818  -7.545 -18.855  1.00 98.71           N  
ATOM   3136  H   ARG B  41      11.316  -6.986 -18.180  1.00 98.71           H  
ATOM   3137  CA  ARG B  41      12.053  -6.950 -20.174  1.00 98.71           C  
ATOM   3138  HA  ARG B  41      12.972  -7.382 -20.568  1.00 98.71           H  
ATOM   3139  C   ARG B  41      12.296  -5.460 -20.015  1.00 98.71           C  
ATOM   3140  CB  ARG B  41      10.938  -7.262 -21.180  1.00 98.71           C  
ATOM   3141  HB2 ARG B  41       9.995  -6.830 -20.844  1.00 98.71           H  
ATOM   3142  HB3 ARG B  41      11.205  -6.813 -22.137  1.00 98.71           H  
ATOM   3143  O   ARG B  41      11.533  -4.781 -19.326  1.00 98.71           O  
ATOM   3144  CG  ARG B  41      10.775  -8.775 -21.368  1.00 98.71           C  
ATOM   3145  HG2 ARG B  41      10.349  -9.203 -20.460  1.00 98.71           H  
ATOM   3146  HG3 ARG B  41      11.748  -9.233 -21.544  1.00 98.71           H  
ATOM   3147  CD  ARG B  41       9.862  -9.098 -22.548  1.00 98.71           C  
ATOM   3148  HD2 ARG B  41      10.361  -8.820 -23.476  1.00 98.71           H  
ATOM   3149  HD3 ARG B  41       8.946  -8.516 -22.444  1.00 98.71           H  
ATOM   3150  NE  ARG B  41       9.537 -10.535 -22.565  1.00 98.71           N  
ATOM   3151  HE  ARG B  41      10.122 -11.163 -22.033  1.00 98.71           H  
ATOM   3152  NH1 ARG B  41       7.540 -10.405 -23.702  1.00 98.71           N  
ATOM   3153 HH11 ARG B  41       7.644  -9.417 -23.884  1.00 98.71           H  
ATOM   3154 HH12 ARG B  41       6.680 -10.900 -23.891  1.00 98.71           H  
ATOM   3155  NH2 ARG B  41       8.177 -12.331 -22.858  1.00 98.71           N  
ATOM   3156 HH21 ARG B  41       8.739 -12.908 -22.249  1.00 98.71           H  
ATOM   3157 HH22 ARG B  41       7.259 -12.643 -23.139  1.00 98.71           H  
ATOM   3158  CZ  ARG B  41       8.439 -11.079 -23.045  1.00 98.71           C  
ATOM   3159  N   LEU B  42      13.380  -4.972 -20.609  1.00 98.80           N  
ATOM   3160  H   LEU B  42      13.885  -5.582 -21.237  1.00 98.80           H  
ATOM   3161  CA  LEU B  42      13.867  -3.595 -20.476  1.00 98.80           C  
ATOM   3162  HA  LEU B  42      13.032  -2.964 -20.173  1.00 98.80           H  
ATOM   3163  C   LEU B  42      14.361  -3.072 -21.841  1.00 98.80           C  
ATOM   3164  CB  LEU B  42      14.959  -3.523 -19.381  1.00 98.80           C  
ATOM   3165  HB2 LEU B  42      15.351  -2.508 -19.330  1.00 98.80           H  
ATOM   3166  HB3 LEU B  42      15.787  -4.169 -19.672  1.00 98.80           H  
ATOM   3167  O   LEU B  42      14.596  -3.874 -22.747  1.00 98.80           O  
ATOM   3168  CG  LEU B  42      14.492  -3.931 -17.969  1.00 98.80           C  
ATOM   3169  HG  LEU B  42      14.024  -4.915 -18.004  1.00 98.80           H  
ATOM   3170  CD1 LEU B  42      15.682  -4.035 -17.018  1.00 98.80           C  
ATOM   3171 HD11 LEU B  42      16.214  -3.084 -16.974  1.00 98.80           H  
ATOM   3172 HD12 LEU B  42      15.330  -4.304 -16.022  1.00 98.80           H  
ATOM   3173 HD13 LEU B  42      16.351  -4.815 -17.381  1.00 98.80           H  
ATOM   3174  CD2 LEU B  42      13.502  -2.933 -17.372  1.00 98.80           C  
ATOM   3175 HD21 LEU B  42      12.665  -2.780 -18.054  1.00 98.80           H  
ATOM   3176 HD22 LEU B  42      13.985  -1.975 -17.179  1.00 98.80           H  
ATOM   3177 HD23 LEU B  42      13.104  -3.339 -16.443  1.00 98.80           H  
ATOM   3178  N   PRO B  43      14.498  -1.745 -22.021  1.00 98.41           N  
ATOM   3179  CA  PRO B  43      14.923  -1.162 -23.291  1.00 98.41           C  
ATOM   3180  HA  PRO B  43      14.159  -1.391 -24.035  1.00 98.41           H  
ATOM   3181  C   PRO B  43      16.269  -1.682 -23.800  1.00 98.41           C  
ATOM   3182  CB  PRO B  43      14.966   0.351 -23.055  1.00 98.41           C  
ATOM   3183  HB2 PRO B  43      14.731   0.910 -23.961  1.00 98.41           H  
ATOM   3184  HB3 PRO B  43      15.944   0.643 -22.673  1.00 98.41           H  
ATOM   3185  O   PRO B  43      17.182  -1.947 -23.016  1.00 98.41           O  
ATOM   3186  CG  PRO B  43      13.919   0.554 -21.963  1.00 98.41           C  
ATOM   3187  HG2 PRO B  43      12.920   0.562 -22.398  1.00 98.41           H  
ATOM   3188  HG3 PRO B  43      14.105   1.462 -21.390  1.00 98.41           H  
ATOM   3189  CD  PRO B  43      14.085  -0.693 -21.104  1.00 98.41           C  
ATOM   3190  HD2 PRO B  43      13.138  -0.924 -20.616  1.00 98.41           H  
ATOM   3191  HD3 PRO B  43      14.866  -0.529 -20.361  1.00 98.41           H  
ATOM   3192  N   GLY B  44      16.403  -1.762 -25.127  1.00 97.60           N  
ATOM   3193  H   GLY B  44      15.588  -1.588 -25.697  1.00 97.60           H  
ATOM   3194  CA  GLY B  44      17.632  -2.197 -25.795  1.00 97.60           C  
ATOM   3195  HA2 GLY B  44      17.662  -1.751 -26.789  1.00 97.60           H  
ATOM   3196  HA3 GLY B  44      18.501  -1.855 -25.234  1.00 97.60           H  
ATOM   3197  C   GLY B  44      17.737  -3.714 -25.962  1.00 97.60           C  
ATOM   3198  O   GLY B  44      18.832  -4.260 -25.827  1.00 97.60           O  
ATOM   3199  N   GLY B  45      16.618  -4.395 -26.228  1.00 96.59           N  
ATOM   3200  H   GLY B  45      15.761  -3.894 -26.413  1.00 96.59           H  
ATOM   3201  CA  GLY B  45      16.592  -5.839 -26.470  1.00 96.59           C  
ATOM   3202  HA2 GLY B  45      17.356  -6.092 -27.206  1.00 96.59           H  
ATOM   3203  HA3 GLY B  45      15.620  -6.097 -26.889  1.00 96.59           H  
ATOM   3204  C   GLY B  45      16.815  -6.705 -25.228  1.00 96.59           C  
ATOM   3205  O   GLY B  45      17.162  -7.877 -25.366  1.00 96.59           O  
ATOM   3206  N   VAL B  46      16.638  -6.166 -24.015  1.00 98.30           N  
ATOM   3207  H   VAL B  46      16.300  -5.217 -23.953  1.00 98.30           H  
ATOM   3208  CA  VAL B  46      16.772  -6.953 -22.780  1.00 98.30           C  
ATOM   3209  HA  VAL B  46      17.647  -7.596 -22.880  1.00 98.30           H  
ATOM   3210  C   VAL B  46      15.552  -7.851 -22.615  1.00 98.30           C  
ATOM   3211  CB  VAL B  46      16.992  -6.057 -21.550  1.00 98.30           C  
ATOM   3212  HB  VAL B  46      16.219  -5.288 -21.533  1.00 98.30           H  
ATOM   3213  O   VAL B  46      14.460  -7.361 -22.329  1.00 98.30           O  
ATOM   3214  CG1 VAL B  46      16.930  -6.808 -20.214  1.00 98.30           C  
ATOM   3215 HG11 VAL B  46      15.940  -7.237 -20.058  1.00 98.30           H  
ATOM   3216 HG12 VAL B  46      17.127  -6.115 -19.396  1.00 98.30           H  
ATOM   3217 HG13 VAL B  46      17.672  -7.607 -20.198  1.00 98.30           H  
ATOM   3218  CG2 VAL B  46      18.353  -5.367 -21.630  1.00 98.30           C  
ATOM   3219 HG21 VAL B  46      19.155  -6.105 -21.669  1.00 98.30           H  
ATOM   3220 HG22 VAL B  46      18.389  -4.753 -22.531  1.00 98.30           H  
ATOM   3221 HG23 VAL B  46      18.490  -4.721 -20.763  1.00 98.30           H  
ATOM   3222  N   SER B  47      15.758  -9.162 -22.761  1.00 96.67           N  
ATOM   3223  H   SER B  47      16.663  -9.473 -23.085  1.00 96.67           H  
ATOM   3224  CA  SER B  47      14.739 -10.203 -22.571  1.00 96.67           C  
ATOM   3225  HA  SER B  47      13.771  -9.722 -22.434  1.00 96.67           H  
ATOM   3226  C   SER B  47      14.964 -11.071 -21.326  1.00 96.67           C  
ATOM   3227  CB  SER B  47      14.639 -11.059 -23.839  1.00 96.67           C  
ATOM   3228  HB2 SER B  47      13.723 -11.647 -23.791  1.00 96.67           H  
ATOM   3229  HB3 SER B  47      14.576 -10.403 -24.707  1.00 96.67           H  
ATOM   3230  O   SER B  47      14.119 -11.894 -20.984  1.00 96.67           O  
ATOM   3231  OG  SER B  47      15.733 -11.947 -24.003  1.00 96.67           O  
ATOM   3232  HG  SER B  47      16.561 -11.520 -23.772  1.00 96.67           H  
ATOM   3233  N   SER B  48      16.096 -10.900 -20.634  1.00 97.37           N  
ATOM   3234  H   SER B  48      16.793 -10.272 -21.008  1.00 97.37           H  
ATOM   3235  CA  SER B  48      16.394 -11.591 -19.379  1.00 97.37           C  
ATOM   3236  HA  SER B  48      15.450 -11.716 -18.848  1.00 97.37           H  
ATOM   3237  C   SER B  48      17.357 -10.799 -18.475  1.00 97.37           C  
ATOM   3238  CB  SER B  48      16.963 -12.988 -19.681  1.00 97.37           C  
ATOM   3239  HB2 SER B  48      16.694 -13.654 -18.861  1.00 97.37           H  
ATOM   3240  HB3 SER B  48      16.515 -13.384 -20.593  1.00 97.37           H  
ATOM   3241  O   SER B  48      18.034  -9.872 -18.933  1.00 97.37           O  
ATOM   3242  OG  SER B  48      18.374 -12.980 -19.804  1.00 97.37           O  
ATOM   3243  HG  SER B  48      18.714 -13.753 -19.347  1.00 97.37           H  
ATOM   3244  N   PRO B  49      17.519 -11.199 -17.197  1.00 98.65           N  
ATOM   3245  CA  PRO B  49      18.583 -10.699 -16.326  1.00 98.65           C  
ATOM   3246  HA  PRO B  49      18.392  -9.644 -16.127  1.00 98.65           H  
ATOM   3247  C   PRO B  49      20.003 -10.843 -16.906  1.00 98.65           C  
ATOM   3248  CB  PRO B  49      18.432 -11.490 -15.023  1.00 98.65           C  
ATOM   3249  HB2 PRO B  49      19.005 -12.416 -15.077  1.00 98.65           H  
ATOM   3250  HB3 PRO B  49      18.740 -10.903 -14.158  1.00 98.65           H  
ATOM   3251  O   PRO B  49      20.852  -9.995 -16.639  1.00 98.65           O  
ATOM   3252  CG  PRO B  49      16.941 -11.820 -14.984  1.00 98.65           C  
ATOM   3253  HG2 PRO B  49      16.376 -10.957 -14.631  1.00 98.65           H  
ATOM   3254  HG3 PRO B  49      16.734 -12.694 -14.367  1.00 98.65           H  
ATOM   3255  CD  PRO B  49      16.625 -12.072 -16.455  1.00 98.65           C  
ATOM   3256  HD2 PRO B  49      16.843 -13.109 -16.714  1.00 98.65           H  
ATOM   3257  HD3 PRO B  49      15.580 -11.839 -16.658  1.00 98.65           H  
ATOM   3258  N   GLU B  50      20.281 -11.868 -17.722  1.00 96.84           N  
ATOM   3259  H   GLU B  50      19.546 -12.522 -17.950  1.00 96.84           H  
ATOM   3260  CA  GLU B  50      21.575 -12.019 -18.410  1.00 96.84           C  
ATOM   3261  HA  GLU B  50      22.377 -11.836 -17.694  1.00 96.84           H  
ATOM   3262  C   GLU B  50      21.753 -10.999 -19.541  1.00 96.84           C  
ATOM   3263  CB  GLU B  50      21.774 -13.430 -18.991  1.00 96.84           C  
ATOM   3264  HB2 GLU B  50      22.753 -13.448 -19.471  1.00 96.84           H  
ATOM   3265  HB3 GLU B  50      21.039 -13.620 -19.774  1.00 96.84           H  
ATOM   3266  O   GLU B  50      22.865 -10.515 -19.750  1.00 96.84           O  
ATOM   3267  CG  GLU B  50      21.756 -14.573 -17.965  1.00 96.84           C  
ATOM   3268  HG2 GLU B  50      22.156 -15.466 -18.446  1.00 96.84           H  
ATOM   3269  HG3 GLU B  50      22.419 -14.314 -17.140  1.00 96.84           H  
ATOM   3270  CD  GLU B  50      20.355 -14.900 -17.435  1.00 96.84           C  
ATOM   3271  OE1 GLU B  50      20.226 -15.299 -16.263  1.00 96.84           O  
ATOM   3272  OE2 GLU B  50      19.355 -14.754 -18.178  1.00 96.84           O  
ATOM   3273  N   ASP B  51      20.682 -10.633 -20.251  1.00 97.81           N  
ATOM   3274  H   ASP B  51      19.789 -11.063 -20.055  1.00 97.81           H  
ATOM   3275  CA  ASP B  51      20.731  -9.534 -21.223  1.00 97.81           C  
ATOM   3276  HA  ASP B  51      21.571  -9.692 -21.899  1.00 97.81           H  
ATOM   3277  C   ASP B  51      20.958  -8.193 -20.525  1.00 97.81           C  
ATOM   3278  CB  ASP B  51      19.454  -9.461 -22.066  1.00 97.81           C  
ATOM   3279  HB2 ASP B  51      18.592  -9.312 -21.416  1.00 97.81           H  
ATOM   3280  HB3 ASP B  51      19.542  -8.596 -22.724  1.00 97.81           H  
ATOM   3281  O   ASP B  51      21.795  -7.409 -20.972  1.00 97.81           O  
ATOM   3282  CG  ASP B  51      19.218 -10.682 -22.942  1.00 97.81           C  
ATOM   3283  OD1 ASP B  51      20.223 -11.313 -23.350  1.00 97.81           O  
ATOM   3284  OD2 ASP B  51      18.026 -10.961 -23.195  1.00 97.81           O  
ATOM   3285  N   LEU B  52      20.290  -7.961 -19.387  1.00 98.70           N  
ATOM   3286  H   LEU B  52      19.601  -8.640 -19.097  1.00 98.70           H  
ATOM   3287  CA  LEU B  52      20.526  -6.782 -18.556  1.00 98.70           C  
ATOM   3288  HA  LEU B  52      20.347  -5.900 -19.171  1.00 98.70           H  
ATOM   3289  C   LEU B  52      21.985  -6.727 -18.083  1.00 98.70           C  
ATOM   3290  CB  LEU B  52      19.546  -6.776 -17.366  1.00 98.70           C  
ATOM   3291  HB2 LEU B  52      18.523  -6.799 -17.741  1.00 98.70           H  
ATOM   3292  HB3 LEU B  52      19.701  -7.682 -16.780  1.00 98.70           H  
ATOM   3293  O   LEU B  52      22.609  -5.669 -18.164  1.00 98.70           O  
ATOM   3294  CG  LEU B  52      19.710  -5.564 -16.429  1.00 98.70           C  
ATOM   3295  HG  LEU B  52      20.707  -5.584 -15.990  1.00 98.70           H  
ATOM   3296  CD1 LEU B  52      19.521  -4.228 -17.149  1.00 98.70           C  
ATOM   3297 HD11 LEU B  52      20.346  -4.055 -17.839  1.00 98.70           H  
ATOM   3298 HD12 LEU B  52      19.511  -3.418 -16.419  1.00 98.70           H  
ATOM   3299 HD13 LEU B  52      18.584  -4.227 -17.707  1.00 98.70           H  
ATOM   3300  CD2 LEU B  52      18.707  -5.654 -15.279  1.00 98.70           C  
ATOM   3301 HD21 LEU B  52      18.906  -6.558 -14.702  1.00 98.70           H  
ATOM   3302 HD22 LEU B  52      17.689  -5.693 -15.665  1.00 98.70           H  
ATOM   3303 HD23 LEU B  52      18.807  -4.791 -14.620  1.00 98.70           H  
ATOM   3304  N   TRP B  53      22.555  -7.853 -17.635  1.00 98.44           N  
ATOM   3305  H   TRP B  53      21.992  -8.688 -17.558  1.00 98.44           H  
ATOM   3306  CA  TRP B  53      23.972  -7.906 -17.271  1.00 98.44           C  
ATOM   3307  HA  TRP B  53      24.159  -7.137 -16.522  1.00 98.44           H  
ATOM   3308  C   TRP B  53      24.878  -7.572 -18.460  1.00 98.44           C  
ATOM   3309  CB  TRP B  53      24.371  -9.256 -16.663  1.00 98.44           C  
ATOM   3310  HB2 TRP B  53      23.765  -9.443 -15.776  1.00 98.44           H  
ATOM   3311  HB3 TRP B  53      24.185 -10.054 -17.381  1.00 98.44           H  
ATOM   3312  O   TRP B  53      25.751  -6.720 -18.325  1.00 98.44           O  
ATOM   3313  CG  TRP B  53      25.822  -9.253 -16.282  1.00 98.44           C  
ATOM   3314  CD1 TRP B  53      26.826  -9.853 -16.966  1.00 98.44           C  
ATOM   3315  HD1 TRP B  53      26.697 -10.476 -17.839  1.00 98.44           H  
ATOM   3316  CD2 TRP B  53      26.478  -8.428 -15.270  1.00 98.44           C  
ATOM   3317  CE2 TRP B  53      27.890  -8.545 -15.433  1.00 98.44           C  
ATOM   3318  CE3 TRP B  53      26.014  -7.528 -14.283  1.00 98.44           C  
ATOM   3319  HE3 TRP B  53      24.951  -7.391 -14.154  1.00 98.44           H  
ATOM   3320  NE1 TRP B  53      28.049  -9.436 -16.472  1.00 98.44           N  
ATOM   3321  HE1 TRP B  53      28.931  -9.638 -16.921  1.00 98.44           H  
ATOM   3322  CH2 TRP B  53      28.303  -6.918 -13.689  1.00 98.44           C  
ATOM   3323  HH2 TRP B  53      28.984  -6.324 -13.098  1.00 98.44           H  
ATOM   3324  CZ2 TRP B  53      28.797  -7.803 -14.664  1.00 98.44           C  
ATOM   3325  HZ2 TRP B  53      29.857  -7.904 -14.848  1.00 98.44           H  
ATOM   3326  CZ3 TRP B  53      26.916  -6.786 -13.499  1.00 98.44           C  
ATOM   3327  HZ3 TRP B  53      26.540  -6.094 -12.759  1.00 98.44           H  
ATOM   3328  N   ARG B  54      24.644  -8.171 -19.635  1.00 98.11           N  
ATOM   3329  H   ARG B  54      23.895  -8.848 -19.681  1.00 98.11           H  
ATOM   3330  CA  ARG B  54      25.426  -7.885 -20.849  1.00 98.11           C  
ATOM   3331  HA  ARG B  54      26.478  -8.082 -20.640  1.00 98.11           H  
ATOM   3332  C   ARG B  54      25.368  -6.406 -21.241  1.00 98.11           C  
ATOM   3333  CB  ARG B  54      24.960  -8.786 -22.005  1.00 98.11           C  
ATOM   3334  HB2 ARG B  54      25.340  -8.375 -22.940  1.00 98.11           H  
ATOM   3335  HB3 ARG B  54      23.871  -8.799 -22.053  1.00 98.11           H  
ATOM   3336  O   ARG B  54      26.413  -5.829 -21.525  1.00 98.11           O  
ATOM   3337  CG  ARG B  54      25.500 -10.216 -21.854  1.00 98.11           C  
ATOM   3338  HG2 ARG B  54      25.139 -10.670 -20.932  1.00 98.11           H  
ATOM   3339  HG3 ARG B  54      26.587 -10.162 -21.798  1.00 98.11           H  
ATOM   3340  CD  ARG B  54      25.132 -11.104 -23.052  1.00 98.11           C  
ATOM   3341  HD2 ARG B  54      25.844 -11.929 -23.072  1.00 98.11           H  
ATOM   3342  HD3 ARG B  54      25.268 -10.535 -23.971  1.00 98.11           H  
ATOM   3343  NE  ARG B  54      23.745 -11.623 -22.999  1.00 98.11           N  
ATOM   3344  HE  ARG B  54      22.993 -10.957 -22.894  1.00 98.11           H  
ATOM   3345  NH1 ARG B  54      24.205 -13.873 -23.172  1.00 98.11           N  
ATOM   3346 HH11 ARG B  54      25.189 -13.668 -23.075  1.00 98.11           H  
ATOM   3347 HH12 ARG B  54      23.855 -14.820 -23.201  1.00 98.11           H  
ATOM   3348  NH2 ARG B  54      22.101 -13.200 -23.126  1.00 98.11           N  
ATOM   3349 HH21 ARG B  54      21.403 -12.471 -23.155  1.00 98.11           H  
ATOM   3350 HH22 ARG B  54      21.766 -14.151 -23.185  1.00 98.11           H  
ATOM   3351  CZ  ARG B  54      23.358 -12.884 -23.097  1.00 98.11           C  
ATOM   3352  N   LEU B  55      24.183  -5.792 -21.200  1.00 98.47           N  
ATOM   3353  H   LEU B  55      23.377  -6.355 -20.969  1.00 98.47           H  
ATOM   3354  CA  LEU B  55      23.958  -4.370 -21.496  1.00 98.47           C  
ATOM   3355  HA  LEU B  55      24.328  -4.166 -22.501  1.00 98.47           H  
ATOM   3356  C   LEU B  55      24.729  -3.452 -20.530  1.00 98.47           C  
ATOM   3357  CB  LEU B  55      22.429  -4.139 -21.471  1.00 98.47           C  
ATOM   3358  HB2 LEU B  55      21.987  -4.889 -22.126  1.00 98.47           H  
ATOM   3359  HB3 LEU B  55      22.042  -4.322 -20.469  1.00 98.47           H  
ATOM   3360  O   LEU B  55      25.324  -2.455 -20.948  1.00 98.47           O  
ATOM   3361  CG  LEU B  55      21.952  -2.755 -21.955  1.00 98.47           C  
ATOM   3362  HG  LEU B  55      22.569  -2.442 -22.797  1.00 98.47           H  
ATOM   3363  CD1 LEU B  55      20.515  -2.837 -22.456  1.00 98.47           C  
ATOM   3364 HD11 LEU B  55      20.419  -3.611 -23.218  1.00 98.47           H  
ATOM   3365 HD12 LEU B  55      19.839  -3.048 -21.628  1.00 98.47           H  
ATOM   3366 HD13 LEU B  55      20.217  -1.890 -22.906  1.00 98.47           H  
ATOM   3367  CD2 LEU B  55      21.970  -1.677 -20.864  1.00 98.47           C  
ATOM   3368 HD21 LEU B  55      21.372  -1.998 -20.011  1.00 98.47           H  
ATOM   3369 HD22 LEU B  55      21.554  -0.754 -21.266  1.00 98.47           H  
ATOM   3370 HD23 LEU B  55      22.989  -1.468 -20.538  1.00 98.47           H  
ATOM   3371  N   LEU B  56      24.752  -3.807 -19.243  1.00 98.37           N  
ATOM   3372  H   LEU B  56      24.226  -4.627 -18.977  1.00 98.37           H  
ATOM   3373  CA  LEU B  56      25.480  -3.088 -18.196  1.00 98.37           C  
ATOM   3374  HA  LEU B  56      25.288  -2.020 -18.296  1.00 98.37           H  
ATOM   3375  C   LEU B  56      26.999  -3.276 -18.288  1.00 98.37           C  
ATOM   3376  CB  LEU B  56      24.973  -3.584 -16.834  1.00 98.37           C  
ATOM   3377  HB2 LEU B  56      24.986  -4.674 -16.835  1.00 98.37           H  
ATOM   3378  HB3 LEU B  56      25.661  -3.254 -16.056  1.00 98.37           H  
ATOM   3379  O   LEU B  56      27.746  -2.311 -18.140  1.00 98.37           O  
ATOM   3380  CG  LEU B  56      23.562  -3.092 -16.478  1.00 98.37           C  
ATOM   3381  HG  LEU B  56      22.883  -3.210 -17.322  1.00 98.37           H  
ATOM   3382  CD1 LEU B  56      23.046  -3.912 -15.300  1.00 98.37           C  
ATOM   3383 HD11 LEU B  56      22.050  -3.568 -15.021  1.00 98.37           H  
ATOM   3384 HD12 LEU B  56      22.980  -4.959 -15.595  1.00 98.37           H  
ATOM   3385 HD13 LEU B  56      23.741  -3.826 -14.465  1.00 98.37           H  
ATOM   3386  CD2 LEU B  56      23.587  -1.621 -16.062  1.00 98.37           C  
ATOM   3387 HD21 LEU B  56      23.962  -1.015 -16.888  1.00 98.37           H  
ATOM   3388 HD22 LEU B  56      22.576  -1.284 -15.835  1.00 98.37           H  
ATOM   3389 HD23 LEU B  56      24.236  -1.477 -15.198  1.00 98.37           H  
ATOM   3390  N   GLU B  57      27.464  -4.496 -18.555  1.00 97.36           N  
ATOM   3391  H   GLU B  57      26.796  -5.250 -18.633  1.00 97.36           H  
ATOM   3392  CA  GLU B  57      28.883  -4.842 -18.658  1.00 97.36           C  
ATOM   3393  HA  GLU B  57      29.394  -4.473 -17.769  1.00 97.36           H  
ATOM   3394  C   GLU B  57      29.540  -4.181 -19.876  1.00 97.36           C  
ATOM   3395  CB  GLU B  57      29.020  -6.372 -18.681  1.00 97.36           C  
ATOM   3396  HB2 GLU B  57      28.502  -6.768 -19.555  1.00 97.36           H  
ATOM   3397  HB3 GLU B  57      28.544  -6.771 -17.786  1.00 97.36           H  
ATOM   3398  O   GLU B  57      30.616  -3.592 -19.743  1.00 97.36           O  
ATOM   3399  CG  GLU B  57      30.481  -6.839 -18.702  1.00 97.36           C  
ATOM   3400  HG2 GLU B  57      30.941  -6.558 -19.649  1.00 97.36           H  
ATOM   3401  HG3 GLU B  57      31.024  -6.337 -17.901  1.00 97.36           H  
ATOM   3402  CD  GLU B  57      30.569  -8.360 -18.522  1.00 97.36           C  
ATOM   3403  OE1 GLU B  57      31.132  -8.795 -17.493  1.00 97.36           O  
ATOM   3404  OE2 GLU B  57      30.056  -9.090 -19.400  1.00 97.36           O  
ATOM   3405  N   SER B  58      28.865  -4.167 -21.035  1.00 97.76           N  
ATOM   3406  H   SER B  58      27.988  -4.663 -21.098  1.00 97.76           H  
ATOM   3407  CA  SER B  58      29.289  -3.367 -22.194  1.00 97.76           C  
ATOM   3408  HA  SER B  58      30.353  -3.544 -22.353  1.00 97.76           H  
ATOM   3409  C   SER B  58      29.116  -1.858 -21.980  1.00 97.76           C  
ATOM   3410  CB  SER B  58      28.550  -3.818 -23.460  1.00 97.76           C  
ATOM   3411  HB2 SER B  58      28.722  -4.885 -23.601  1.00 97.76           H  
ATOM   3412  HB3 SER B  58      28.953  -3.287 -24.323  1.00 97.76           H  
ATOM   3413  O   SER B  58      29.675  -1.056 -22.734  1.00 97.76           O  
ATOM   3414  OG  SER B  58      27.158  -3.590 -23.386  1.00 97.76           O  
ATOM   3415  HG  SER B  58      26.942  -2.698 -23.667  1.00 97.76           H  
ATOM   3416  N   GLY B  59      28.359  -1.457 -20.954  1.00 97.93           N  
ATOM   3417  H   GLY B  59      27.952  -2.171 -20.366  1.00 97.93           H  
ATOM   3418  CA  GLY B  59      28.074  -0.068 -20.617  1.00 97.93           C  
ATOM   3419  HA2 GLY B  59      29.016   0.454 -20.449  1.00 97.93           H  
ATOM   3420  HA3 GLY B  59      27.488  -0.048 -19.698  1.00 97.93           H  
ATOM   3421  C   GLY B  59      27.278   0.646 -21.709  1.00 97.93           C  
ATOM   3422  O   GLY B  59      27.622   1.775 -22.067  1.00 97.93           O  
ATOM   3423  N   THR B  60      26.276  -0.032 -22.263  1.00 98.24           N  
ATOM   3424  H   THR B  60      26.054  -0.938 -21.875  1.00 98.24           H  
ATOM   3425  CA  THR B  60      25.435   0.440 -23.369  1.00 98.24           C  
ATOM   3426  HA  THR B  60      26.069   0.928 -24.110  1.00 98.24           H  
ATOM   3427  C   THR B  60      24.388   1.451 -22.893  1.00 98.24           C  
ATOM   3428  CB  THR B  60      24.770  -0.768 -24.044  1.00 98.24           C  
ATOM   3429  HB  THR B  60      24.279  -1.363 -23.274  1.00 98.24           H  
ATOM   3430  O   THR B  60      23.772   1.267 -21.841  1.00 98.24           O  
ATOM   3431  CG2 THR B  60      23.757  -0.440 -25.138  1.00 98.24           C  
ATOM   3432 HG21 THR B  60      22.876   0.027 -24.696  1.00 98.24           H  
ATOM   3433 HG22 THR B  60      24.194   0.239 -25.870  1.00 98.24           H  
ATOM   3434 HG23 THR B  60      23.432  -1.354 -25.635  1.00 98.24           H  
ATOM   3435  OG1 THR B  60      25.760  -1.564 -24.658  1.00 98.24           O  
ATOM   3436  HG1 THR B  60      25.296  -2.319 -25.027  1.00 98.24           H  
ATOM   3437  N   ASP B  61      24.197   2.504 -23.692  1.00 98.21           N  
ATOM   3438  H   ASP B  61      24.742   2.552 -24.541  1.00 98.21           H  
ATOM   3439  CA  ASP B  61      23.046   3.414 -23.656  1.00 98.21           C  
ATOM   3440  HA  ASP B  61      22.662   3.503 -22.640  1.00 98.21           H  
ATOM   3441  C   ASP B  61      21.944   2.827 -24.555  1.00 98.21           C  
ATOM   3442  CB  ASP B  61      23.507   4.812 -24.124  1.00 98.21           C  
ATOM   3443  HB2 ASP B  61      24.051   4.701 -25.063  1.00 98.21           H  
ATOM   3444  HB3 ASP B  61      24.203   5.212 -23.387  1.00 98.21           H  
ATOM   3445  O   ASP B  61      22.188   2.545 -25.730  1.00 98.21           O  
ATOM   3446  CG  ASP B  61      22.384   5.838 -24.343  1.00 98.21           C  
ATOM   3447  OD1 ASP B  61      21.252   5.616 -23.868  1.00 98.21           O  
ATOM   3448  OD2 ASP B  61      22.657   6.863 -25.020  1.00 98.21           O  
ATOM   3449  N   ALA B  62      20.764   2.597 -23.983  1.00 98.19           N  
ATOM   3450  H   ALA B  62      20.659   2.871 -23.016  1.00 98.19           H  
ATOM   3451  CA  ALA B  62      19.589   2.019 -24.634  1.00 98.19           C  
ATOM   3452  HA  ALA B  62      19.887   1.624 -25.606  1.00 98.19           H  
ATOM   3453  C   ALA B  62      18.478   3.051 -24.906  1.00 98.19           C  
ATOM   3454  CB  ALA B  62      19.104   0.845 -23.781  1.00 98.19           C  
ATOM   3455  HB1 ALA B  62      19.924   0.141 -23.639  1.00 98.19           H  
ATOM   3456  HB2 ALA B  62      18.279   0.343 -24.287  1.00 98.19           H  
ATOM   3457  HB3 ALA B  62      18.760   1.206 -22.812  1.00 98.19           H  
ATOM   3458  O   ALA B  62      17.384   2.685 -25.346  1.00 98.19           O  
ATOM   3459  N   VAL B  63      18.741   4.341 -24.666  1.00 96.61           N  
ATOM   3460  H   VAL B  63      19.657   4.601 -24.328  1.00 96.61           H  
ATOM   3461  CA  VAL B  63      17.841   5.418 -25.079  1.00 96.61           C  
ATOM   3462  HA  VAL B  63      16.835   5.165 -24.745  1.00 96.61           H  
ATOM   3463  C   VAL B  63      17.826   5.500 -26.606  1.00 96.61           C  
ATOM   3464  CB  VAL B  63      18.226   6.756 -24.424  1.00 96.61           C  
ATOM   3465  HB  VAL B  63      19.261   7.005 -24.659  1.00 96.61           H  
ATOM   3466  O   VAL B  63      18.859   5.621 -27.266  1.00 96.61           O  
ATOM   3467  CG1 VAL B  63      17.348   7.905 -24.931  1.00 96.61           C  
ATOM   3468 HG11 VAL B  63      17.521   8.061 -25.996  1.00 96.61           H  
ATOM   3469 HG12 VAL B  63      17.613   8.822 -24.405  1.00 96.61           H  
ATOM   3470 HG13 VAL B  63      16.297   7.678 -24.754  1.00 96.61           H  
ATOM   3471  CG2 VAL B  63      18.052   6.670 -22.899  1.00 96.61           C  
ATOM   3472 HG21 VAL B  63      17.032   6.374 -22.652  1.00 96.61           H  
ATOM   3473 HG22 VAL B  63      18.268   7.636 -22.442  1.00 96.61           H  
ATOM   3474 HG23 VAL B  63      18.747   5.936 -22.491  1.00 96.61           H  
ATOM   3475  N   SER B  64      16.626   5.437 -27.175  1.00 94.32           N  
ATOM   3476  H   SER B  64      15.815   5.411 -26.573  1.00 94.32           H  
ATOM   3477  CA  SER B  64      16.372   5.366 -28.614  1.00 94.32           C  
ATOM   3478  HA  SER B  64      17.257   5.703 -29.153  1.00 94.32           H  
ATOM   3479  C   SER B  64      15.218   6.289 -29.017  1.00 94.32           C  
ATOM   3480  CB  SER B  64      16.109   3.907 -29.009  1.00 94.32           C  
ATOM   3481  HB2 SER B  64      15.907   3.845 -30.078  1.00 94.32           H  
ATOM   3482  HB3 SER B  64      16.995   3.312 -28.790  1.00 94.32           H  
ATOM   3483  O   SER B  64      14.605   6.939 -28.169  1.00 94.32           O  
ATOM   3484  OG  SER B  64      15.012   3.376 -28.299  1.00 94.32           O  
ATOM   3485  HG  SER B  64      15.289   3.237 -27.390  1.00 94.32           H  
ATOM   3486  N   GLY B  65      14.950   6.403 -30.320  1.00 91.04           N  
ATOM   3487  H   GLY B  65      15.442   5.802 -30.966  1.00 91.04           H  
ATOM   3488  CA  GLY B  65      13.845   7.216 -30.835  1.00 91.04           C  
ATOM   3489  HA2 GLY B  65      13.955   8.229 -30.447  1.00 91.04           H  
ATOM   3490  HA3 GLY B  65      13.896   7.262 -31.923  1.00 91.04           H  
ATOM   3491  C   GLY B  65      12.464   6.675 -30.442  1.00 91.04           C  
ATOM   3492  O   GLY B  65      12.314   5.491 -30.151  1.00 91.04           O  
ATOM   3493  N   PHE B  66      11.443   7.535 -30.459  1.00 91.29           N  
ATOM   3494  H   PHE B  66      11.642   8.511 -30.627  1.00 91.29           H  
ATOM   3495  CA  PHE B  66      10.062   7.138 -30.155  1.00 91.29           C  
ATOM   3496  HA  PHE B  66      10.054   6.777 -29.127  1.00 91.29           H  
ATOM   3497  C   PHE B  66       9.537   6.004 -31.070  1.00 91.29           C  
ATOM   3498  CB  PHE B  66       9.124   8.353 -30.246  1.00 91.29           C  
ATOM   3499  HB2 PHE B  66       8.100   7.978 -30.272  1.00 91.29           H  
ATOM   3500  HB3 PHE B  66       9.301   8.855 -31.197  1.00 91.29           H  
ATOM   3501  O   PHE B  66       9.839   5.998 -32.269  1.00 91.29           O  
ATOM   3502  CG  PHE B  66       9.177   9.391 -29.133  1.00 91.29           C  
ATOM   3503  CD1 PHE B  66      10.060   9.290 -28.038  1.00 91.29           C  
ATOM   3504  HD1 PHE B  66      10.774   8.481 -27.976  1.00 91.29           H  
ATOM   3505  CD2 PHE B  66       8.285  10.478 -29.191  1.00 91.29           C  
ATOM   3506  HD2 PHE B  66       7.601  10.570 -30.023  1.00 91.29           H  
ATOM   3507  CE1 PHE B  66      10.038  10.247 -27.009  1.00 91.29           C  
ATOM   3508  HE1 PHE B  66      10.704  10.151 -26.165  1.00 91.29           H  
ATOM   3509  CE2 PHE B  66       8.280  11.448 -28.175  1.00 91.29           C  
ATOM   3510  HE2 PHE B  66       7.612  12.294 -28.235  1.00 91.29           H  
ATOM   3511  CZ  PHE B  66       9.152  11.332 -27.082  1.00 91.29           C  
ATOM   3512  HZ  PHE B  66       9.147  12.083 -26.305  1.00 91.29           H  
ATOM   3513  N   PRO B  67       8.697   5.084 -30.548  1.00 91.63           N  
ATOM   3514  CA  PRO B  67       8.055   4.034 -31.337  1.00 91.63           C  
ATOM   3515  HA  PRO B  67       8.834   3.399 -31.760  1.00 91.63           H  
ATOM   3516  C   PRO B  67       7.182   4.604 -32.462  1.00 91.63           C  
ATOM   3517  CB  PRO B  67       7.219   3.212 -30.351  1.00 91.63           C  
ATOM   3518  HB2 PRO B  67       6.199   3.595 -30.318  1.00 91.63           H  
ATOM   3519  HB3 PRO B  67       7.224   2.151 -30.602  1.00 91.63           H  
ATOM   3520  O   PRO B  67       6.423   5.551 -32.260  1.00 91.63           O  
ATOM   3521  CG  PRO B  67       7.891   3.472 -29.007  1.00 91.63           C  
ATOM   3522  HG2 PRO B  67       8.756   2.818 -28.894  1.00 91.63           H  
ATOM   3523  HG3 PRO B  67       7.204   3.360 -28.168  1.00 91.63           H  
ATOM   3524  CD  PRO B  67       8.351   4.916 -29.145  1.00 91.63           C  
ATOM   3525  HD2 PRO B  67       9.209   5.071 -28.491  1.00 91.63           H  
ATOM   3526  HD3 PRO B  67       7.539   5.594 -28.883  1.00 91.63           H  
ATOM   3527  N   THR B  68       7.262   4.000 -33.648  1.00 89.72           N  
ATOM   3528  H   THR B  68       7.846   3.180 -33.721  1.00 89.72           H  
ATOM   3529  CA  THR B  68       6.546   4.456 -34.861  1.00 89.72           C  
ATOM   3530  HA  THR B  68       6.165   5.462 -34.689  1.00 89.72           H  
ATOM   3531  C   THR B  68       5.318   3.606 -35.204  1.00 89.72           C  
ATOM   3532  CB  THR B  68       7.496   4.535 -36.067  1.00 89.72           C  
ATOM   3533  HB  THR B  68       6.918   4.757 -36.964  1.00 89.72           H  
ATOM   3534  O   THR B  68       4.546   3.951 -36.094  1.00 89.72           O  
ATOM   3535  CG2 THR B  68       8.555   5.624 -35.892  1.00 89.72           C  
ATOM   3536 HG21 THR B  68       9.192   5.661 -36.776  1.00 89.72           H  
ATOM   3537 HG22 THR B  68       9.167   5.431 -35.010  1.00 89.72           H  
ATOM   3538 HG23 THR B  68       8.064   6.590 -35.771  1.00 89.72           H  
ATOM   3539  OG1 THR B  68       8.195   3.326 -36.255  1.00 89.72           O  
ATOM   3540  HG1 THR B  68       8.944   3.338 -35.654  1.00 89.72           H  
ATOM   3541  N   ASP B  69       5.111   2.509 -34.478  1.00 90.46           N  
ATOM   3542  H   ASP B  69       5.768   2.289 -33.743  1.00 90.46           H  
ATOM   3543  CA  ASP B  69       4.054   1.509 -34.655  1.00 90.46           C  
ATOM   3544  HA  ASP B  69       3.676   1.571 -35.675  1.00 90.46           H  
ATOM   3545  C   ASP B  69       2.849   1.713 -33.715  1.00 90.46           C  
ATOM   3546  CB  ASP B  69       4.689   0.118 -34.472  1.00 90.46           C  
ATOM   3547  HB2 ASP B  69       3.929  -0.636 -34.679  1.00 90.46           H  
ATOM   3548  HB3 ASP B  69       5.481  -0.006 -35.211  1.00 90.46           H  
ATOM   3549  O   ASP B  69       1.766   1.188 -33.969  1.00 90.46           O  
ATOM   3550  CG  ASP B  69       5.280  -0.134 -33.073  1.00 90.46           C  
ATOM   3551  OD1 ASP B  69       5.713   0.848 -32.418  1.00 90.46           O  
ATOM   3552  OD2 ASP B  69       5.294  -1.312 -32.667  1.00 90.46           O  
ATOM   3553  N   ARG B  70       2.997   2.532 -32.664  1.00 90.42           N  
ATOM   3554  H   ARG B  70       3.936   2.868 -32.502  1.00 90.42           H  
ATOM   3555  CA  ARG B  70       1.968   2.794 -31.633  1.00 90.42           C  
ATOM   3556  HA  ARG B  70       1.406   1.871 -31.488  1.00 90.42           H  
ATOM   3557  C   ARG B  70       0.912   3.838 -32.018  1.00 90.42           C  
ATOM   3558  CB  ARG B  70       2.644   3.145 -30.297  1.00 90.42           C  
ATOM   3559  HB2 ARG B  70       3.200   4.077 -30.403  1.00 90.42           H  
ATOM   3560  HB3 ARG B  70       1.880   3.283 -29.533  1.00 90.42           H  
ATOM   3561  O   ARG B  70       0.127   4.261 -31.175  1.00 90.42           O  
ATOM   3562  CG  ARG B  70       3.594   2.032 -29.840  1.00 90.42           C  
ATOM   3563  HG2 ARG B  70       4.427   1.955 -30.539  1.00 90.42           H  
ATOM   3564  HG3 ARG B  70       3.064   1.079 -29.813  1.00 90.42           H  
ATOM   3565  CD  ARG B  70       4.151   2.337 -28.454  1.00 90.42           C  
ATOM   3566  HD2 ARG B  70       3.342   2.273 -27.727  1.00 90.42           H  
ATOM   3567  HD3 ARG B  70       4.551   3.351 -28.443  1.00 90.42           H  
ATOM   3568  NE  ARG B  70       5.225   1.391 -28.108  1.00 90.42           N  
ATOM   3569  HE  ARG B  70       5.607   0.827 -28.854  1.00 90.42           H  
ATOM   3570  NH1 ARG B  70       5.359   1.983 -25.909  1.00 90.42           N  
ATOM   3571 HH11 ARG B  70       4.579   2.623 -25.956  1.00 90.42           H  
ATOM   3572 HH12 ARG B  70       5.752   1.810 -24.995  1.00 90.42           H  
ATOM   3573  NH2 ARG B  70       6.807   0.516 -26.712  1.00 90.42           N  
ATOM   3574 HH21 ARG B  70       7.237   0.548 -25.799  1.00 90.42           H  
ATOM   3575 HH22 ARG B  70       7.239  -0.036 -27.439  1.00 90.42           H  
ATOM   3576  CZ  ARG B  70       5.787   1.295 -26.920  1.00 90.42           C  
ATOM   3577  N   GLY B  71       0.901   4.295 -33.271  1.00 88.24           N  
ATOM   3578  H   GLY B  71       1.545   3.870 -33.922  1.00 88.24           H  
ATOM   3579  CA  GLY B  71      -0.032   5.325 -33.754  1.00 88.24           C  
ATOM   3580  HA2 GLY B  71      -1.047   5.051 -33.465  1.00 88.24           H  
ATOM   3581  HA3 GLY B  71       0.020   5.359 -34.842  1.00 88.24           H  
ATOM   3582  C   GLY B  71       0.239   6.742 -33.229  1.00 88.24           C  
ATOM   3583  O   GLY B  71      -0.610   7.618 -33.377  1.00 88.24           O  
ATOM   3584  N   TRP B  72       1.404   6.982 -32.621  1.00 85.71           N  
ATOM   3585  H   TRP B  72       2.066   6.224 -32.531  1.00 85.71           H  
ATOM   3586  CA  TRP B  72       1.833   8.309 -32.178  1.00 85.71           C  
ATOM   3587  HA  TRP B  72       1.028   8.773 -31.609  1.00 85.71           H  
ATOM   3588  C   TRP B  72       2.149   9.200 -33.389  1.00 85.71           C  
ATOM   3589  CB  TRP B  72       3.067   8.170 -31.268  1.00 85.71           C  
ATOM   3590  HB2 TRP B  72       3.858   7.675 -31.831  1.00 85.71           H  
ATOM   3591  HB3 TRP B  72       3.423   9.172 -31.032  1.00 85.71           H  
ATOM   3592  O   TRP B  72       2.838   8.771 -34.314  1.00 85.71           O  
ATOM   3593  CG  TRP B  72       2.909   7.436 -29.963  1.00 85.71           C  
ATOM   3594  CD1 TRP B  72       1.805   6.788 -29.517  1.00 85.71           C  
ATOM   3595  HD1 TRP B  72       0.872   6.686 -30.052  1.00 85.71           H  
ATOM   3596  CD2 TRP B  72       3.904   7.288 -28.898  1.00 85.71           C  
ATOM   3597  CE2 TRP B  72       3.302   6.586 -27.812  1.00 85.71           C  
ATOM   3598  CE3 TRP B  72       5.246   7.700 -28.725  1.00 85.71           C  
ATOM   3599  HE3 TRP B  72       5.742   8.216 -29.533  1.00 85.71           H  
ATOM   3600  NE1 TRP B  72       2.042   6.271 -28.261  1.00 85.71           N  
ATOM   3601  HE1 TRP B  72       1.356   5.744 -27.740  1.00 85.71           H  
ATOM   3602  CH2 TRP B  72       5.291   6.805 -26.452  1.00 85.71           C  
ATOM   3603  HH2 TRP B  72       5.803   6.648 -25.514  1.00 85.71           H  
ATOM   3604  CZ2 TRP B  72       3.969   6.359 -26.604  1.00 85.71           C  
ATOM   3605  HZ2 TRP B  72       3.460   5.867 -25.788  1.00 85.71           H  
ATOM   3606  CZ3 TRP B  72       5.933   7.462 -27.517  1.00 85.71           C  
ATOM   3607  HZ3 TRP B  72       6.952   7.800 -27.400  1.00 85.71           H  
ATOM   3608  N   ASP B  73       1.707  10.460 -33.378  1.00 82.34           N  
ATOM   3609  H   ASP B  73       1.118  10.769 -32.617  1.00 82.34           H  
ATOM   3610  CA  ASP B  73       2.076  11.447 -34.406  1.00 82.34           C  
ATOM   3611  HA  ASP B  73       2.125  10.942 -35.371  1.00 82.34           H  
ATOM   3612  C   ASP B  73       3.479  12.011 -34.122  1.00 82.34           C  
ATOM   3613  CB  ASP B  73       0.987  12.525 -34.529  1.00 82.34           C  
ATOM   3614  HB2 ASP B  73       0.946  13.109 -33.609  1.00 82.34           H  
ATOM   3615  HB3 ASP B  73       0.024  12.029 -34.653  1.00 82.34           H  
ATOM   3616  O   ASP B  73       3.641  13.146 -33.675  1.00 82.34           O  
ATOM   3617  CG  ASP B  73       1.199  13.469 -35.722  1.00 82.34           C  
ATOM   3618  OD1 ASP B  73       2.302  13.513 -36.312  1.00 82.34           O  
ATOM   3619  OD2 ASP B  73       0.251  14.211 -36.055  1.00 82.34           O  
ATOM   3620  N   VAL B  74       4.506  11.175 -34.312  1.00 80.70           N  
ATOM   3621  H   VAL B  74       4.280  10.235 -34.603  1.00 80.70           H  
ATOM   3622  CA  VAL B  74       5.900  11.486 -33.945  1.00 80.70           C  
ATOM   3623  HA  VAL B  74       5.915  11.749 -32.888  1.00 80.70           H  
ATOM   3624  C   VAL B  74       6.446  12.704 -34.707  1.00 80.70           C  
ATOM   3625  CB  VAL B  74       6.818  10.254 -34.138  1.00 80.70           C  
ATOM   3626  HB  VAL B  74       6.905  10.037 -35.203  1.00 80.70           H  
ATOM   3627  O   VAL B  74       7.265  13.438 -34.158  1.00 80.70           O  
ATOM   3628  CG1 VAL B  74       8.225  10.489 -33.570  1.00 80.70           C  
ATOM   3629 HG11 VAL B  74       8.726  11.285 -34.121  1.00 80.70           H  
ATOM   3630 HG12 VAL B  74       8.825   9.585 -33.669  1.00 80.70           H  
ATOM   3631 HG13 VAL B  74       8.164  10.768 -32.518  1.00 80.70           H  
ATOM   3632  CG2 VAL B  74       6.273   9.000 -33.435  1.00 80.70           C  
ATOM   3633 HG21 VAL B  74       6.092   9.207 -32.380  1.00 80.70           H  
ATOM   3634 HG22 VAL B  74       5.346   8.671 -33.904  1.00 80.70           H  
ATOM   3635 HG23 VAL B  74       6.986   8.180 -33.515  1.00 80.70           H  
ATOM   3636  N   GLU B  75       5.972  12.972 -35.933  1.00 74.63           N  
ATOM   3637  H   GLU B  75       5.228  12.397 -36.300  1.00 74.63           H  
ATOM   3638  CA  GLU B  75       6.368  14.171 -36.687  1.00 74.63           C  
ATOM   3639  HA  GLU B  75       7.453  14.273 -36.638  1.00 74.63           H  
ATOM   3640  C   GLU B  75       5.790  15.452 -36.071  1.00 74.63           C  
ATOM   3641  CB  GLU B  75       5.967  14.087 -38.173  1.00 74.63           C  
ATOM   3642  HB2 GLU B  75       6.150  15.068 -38.612  1.00 74.63           H  
ATOM   3643  HB3 GLU B  75       4.903  13.869 -38.257  1.00 74.63           H  
ATOM   3644  O   GLU B  75       6.525  16.423 -35.876  1.00 74.63           O  
ATOM   3645  CG  GLU B  75       6.773  13.050 -38.975  1.00 74.63           C  
ATOM   3646  HG2 GLU B  75       6.436  12.051 -38.697  1.00 74.63           H  
ATOM   3647  HG3 GLU B  75       7.822  13.138 -38.690  1.00 74.63           H  
ATOM   3648  CD  GLU B  75       6.671  13.223 -40.508  1.00 74.63           C  
ATOM   3649  OE1 GLU B  75       7.488  12.585 -41.214  1.00 74.63           O  
ATOM   3650  OE2 GLU B  75       5.810  13.997 -40.989  1.00 74.63           O  
ATOM   3651  N   ASN B  76       4.496  15.479 -35.725  1.00 71.96           N  
ATOM   3652  H   ASN B  76       3.910  14.674 -35.894  1.00 71.96           H  
ATOM   3653  CA  ASN B  76       3.911  16.677 -35.127  1.00 71.96           C  
ATOM   3654  HA  ASN B  76       4.404  17.540 -35.574  1.00 71.96           H  
ATOM   3655  C   ASN B  76       4.163  16.795 -33.623  1.00 71.96           C  
ATOM   3656  CB  ASN B  76       2.421  16.811 -35.461  1.00 71.96           C  
ATOM   3657  HB2 ASN B  76       1.889  15.918 -35.134  1.00 71.96           H  
ATOM   3658  HB3 ASN B  76       1.997  17.661 -34.926  1.00 71.96           H  
ATOM   3659  O   ASN B  76       4.054  17.913 -33.118  1.00 71.96           O  
ATOM   3660  CG  ASN B  76       2.209  17.056 -36.938  1.00 71.96           C  
ATOM   3661  ND2 ASN B  76       1.733  16.080 -37.664  1.00 71.96           N  
ATOM   3662 HD21 ASN B  76       1.716  16.173 -38.670  1.00 71.96           H  
ATOM   3663 HD22 ASN B  76       1.516  15.205 -37.209  1.00 71.96           H  
ATOM   3664  OD1 ASN B  76       2.477  18.141 -37.438  1.00 71.96           O  
ATOM   3665  N   LEU B  77       4.531  15.734 -32.897  1.00 70.23           N  
ATOM   3666  H   LEU B  77       4.534  14.826 -33.339  1.00 70.23           H  
ATOM   3667  CA  LEU B  77       4.730  15.811 -31.443  1.00 70.23           C  
ATOM   3668  HA  LEU B  77       3.815  16.240 -31.034  1.00 70.23           H  
ATOM   3669  C   LEU B  77       5.888  16.734 -31.014  1.00 70.23           C  
ATOM   3670  CB  LEU B  77       4.915  14.410 -30.822  1.00 70.23           C  
ATOM   3671  HB2 LEU B  77       5.981  14.190 -30.768  1.00 70.23           H  
ATOM   3672  HB3 LEU B  77       4.463  13.641 -31.448  1.00 70.23           H  
ATOM   3673  O   LEU B  77       6.015  17.004 -29.825  1.00 70.23           O  
ATOM   3674  CG  LEU B  77       4.277  14.341 -29.418  1.00 70.23           C  
ATOM   3675  HG  LEU B  77       4.210  15.339 -28.985  1.00 70.23           H  
ATOM   3676  CD1 LEU B  77       2.865  13.759 -29.492  1.00 70.23           C  
ATOM   3677 HD11 LEU B  77       2.410  13.770 -28.501  1.00 70.23           H  
ATOM   3678 HD12 LEU B  77       2.900  12.736 -29.865  1.00 70.23           H  
ATOM   3679 HD13 LEU B  77       2.256  14.363 -30.164  1.00 70.23           H  
ATOM   3680  CD2 LEU B  77       5.110  13.497 -28.463  1.00 70.23           C  
ATOM   3681 HD21 LEU B  77       5.180  12.472 -28.828  1.00 70.23           H  
ATOM   3682 HD22 LEU B  77       4.651  13.509 -27.474  1.00 70.23           H  
ATOM   3683 HD23 LEU B  77       6.107  13.933 -28.387  1.00 70.23           H  
ATOM   3684  N   TYR B  78       6.716  17.225 -31.943  1.00 56.53           N  
ATOM   3685  H   TYR B  78       6.562  16.935 -32.898  1.00 56.53           H  
ATOM   3686  CA  TYR B  78       7.939  17.982 -31.662  1.00 56.53           C  
ATOM   3687  HA  TYR B  78       8.196  17.839 -30.612  1.00 56.53           H  
ATOM   3688  C   TYR B  78       7.782  19.502 -31.901  1.00 56.53           C  
ATOM   3689  CB  TYR B  78       9.076  17.349 -32.477  1.00 56.53           C  
ATOM   3690  HB2 TYR B  78       8.900  16.276 -32.551  1.00 56.53           H  
ATOM   3691  HB3 TYR B  78       9.070  17.731 -33.498  1.00 56.53           H  
ATOM   3692  O   TYR B  78       8.043  20.000 -32.995  1.00 56.53           O  
ATOM   3693  CG  TYR B  78      10.447  17.544 -31.865  1.00 56.53           C  
ATOM   3694  CD1 TYR B  78      11.170  18.734 -32.077  1.00 56.53           C  
ATOM   3695  HD1 TYR B  78      10.731  19.525 -32.666  1.00 56.53           H  
ATOM   3696  CD2 TYR B  78      11.003  16.508 -31.094  1.00 56.53           C  
ATOM   3697  HD2 TYR B  78      10.431  15.610 -30.915  1.00 56.53           H  
ATOM   3698  CE1 TYR B  78      12.459  18.882 -31.524  1.00 56.53           C  
ATOM   3699  HE1 TYR B  78      13.015  19.794 -31.683  1.00 56.53           H  
ATOM   3700  CE2 TYR B  78      12.307  16.633 -30.585  1.00 56.53           C  
ATOM   3701  HE2 TYR B  78      12.772  15.819 -30.048  1.00 56.53           H  
ATOM   3702  OH  TYR B  78      14.287  17.926 -30.277  1.00 56.53           O  
ATOM   3703  HH  TYR B  78      14.653  18.806 -30.393  1.00 56.53           H  
ATOM   3704  CZ  TYR B  78      13.032  17.821 -30.786  1.00 56.53           C  
ATOM   3705  N   ASP B  79       7.332  20.254 -30.888  1.00 54.49           N  
ATOM   3706  H   ASP B  79       7.220  19.783 -30.001  1.00 54.49           H  
ATOM   3707  CA  ASP B  79       7.275  21.738 -30.864  1.00 54.49           C  
ATOM   3708  HA  ASP B  79       8.249  22.127 -31.161  1.00 54.49           H  
ATOM   3709  C   ASP B  79       6.988  22.222 -29.412  1.00 54.49           C  
ATOM   3710  CB  ASP B  79       6.224  22.263 -31.881  1.00 54.49           C  
ATOM   3711  HB2 ASP B  79       5.240  22.226 -31.413  1.00 54.49           H  
ATOM   3712  HB3 ASP B  79       6.192  21.627 -32.766  1.00 54.49           H  
ATOM   3713  O   ASP B  79       7.426  21.596 -28.446  1.00 54.49           O  
ATOM   3714  CG  ASP B  79       6.374  23.711 -32.352  1.00 54.49           C  
ATOM   3715  OD1 ASP B  79       6.997  24.516 -31.623  1.00 54.49           O  
ATOM   3716  OD2 ASP B  79       5.710  24.028 -33.362  1.00 54.49           O  
ATOM   3717  N   MET B  80       6.275  23.342 -29.231  1.00 44.13           N  
ATOM   3718  H   MET B  80       6.127  23.886 -30.069  1.00 44.13           H  
ATOM   3719  CA  MET B  80       6.074  24.031 -27.950  1.00 44.13           C  
ATOM   3720  HA  MET B  80       6.934  23.821 -27.314  1.00 44.13           H  
ATOM   3721  C   MET B  80       4.847  23.635 -27.111  1.00 44.13           C  
ATOM   3722  CB  MET B  80       6.038  25.542 -28.224  1.00 44.13           C  
ATOM   3723  HB2 MET B  80       5.421  25.727 -29.104  1.00 44.13           H  
ATOM   3724  HB3 MET B  80       5.571  26.054 -27.382  1.00 44.13           H  
ATOM   3725  O   MET B  80       4.971  23.535 -25.893  1.00 44.13           O  
ATOM   3726  CG  MET B  80       7.433  26.136 -28.460  1.00 44.13           C  
ATOM   3727  HG2 MET B  80       7.336  26.961 -29.165  1.00 44.13           H  
ATOM   3728  HG3 MET B  80       8.066  25.385 -28.933  1.00 44.13           H  
ATOM   3729  SD  MET B  80       8.268  26.768 -26.970  1.00 44.13           S  
ATOM   3730  CE  MET B  80       7.252  28.233 -26.644  1.00 44.13           C  
ATOM   3731  HE1 MET B  80       7.683  28.790 -25.812  1.00 44.13           H  
ATOM   3732  HE2 MET B  80       6.237  27.930 -26.386  1.00 44.13           H  
ATOM   3733  HE3 MET B  80       7.228  28.862 -27.534  1.00 44.13           H  
ATOM   3734  N   ALA B  81       3.653  23.509 -27.699  1.00 41.58           N  
ATOM   3735  H   ALA B  81       3.603  23.521 -28.707  1.00 41.58           H  
ATOM   3736  CA  ALA B  81       2.394  23.386 -26.947  1.00 41.58           C  
ATOM   3737  HA  ALA B  81       2.614  23.301 -25.883  1.00 41.58           H  
ATOM   3738  C   ALA B  81       1.617  22.126 -27.348  1.00 41.58           C  
ATOM   3739  CB  ALA B  81       1.564  24.662 -27.141  1.00 41.58           C  
ATOM   3740  HB1 ALA B  81       1.309  24.781 -28.194  1.00 41.58           H  
ATOM   3741  HB2 ALA B  81       0.643  24.593 -26.561  1.00 41.58           H  
ATOM   3742  HB3 ALA B  81       2.133  25.529 -26.806  1.00 41.58           H  
ATOM   3743  O   ALA B  81       1.484  21.854 -28.539  1.00 41.58           O  
ATOM   3744  N   GLY B  82       1.120  21.370 -26.357  1.00 47.12           N  
ATOM   3745  H   GLY B  82       1.244  21.676 -25.403  1.00 47.12           H  
ATOM   3746  CA  GLY B  82       0.502  20.048 -26.567  1.00 47.12           C  
ATOM   3747  HA2 GLY B  82      -0.322  20.138 -27.274  1.00 47.12           H  
ATOM   3748  HA3 GLY B  82       0.105  19.680 -25.620  1.00 47.12           H  
ATOM   3749  C   GLY B  82       1.481  18.999 -27.109  1.00 47.12           C  
ATOM   3750  O   GLY B  82       1.079  18.067 -27.796  1.00 47.12           O  
ATOM   3751  N   LYS B  83       2.781  19.222 -26.894  1.00 61.02           N  
ATOM   3752  H   LYS B  83       3.032  19.949 -26.240  1.00 61.02           H  
ATOM   3753  CA  LYS B  83       3.887  18.614 -27.633  1.00 61.02           C  
ATOM   3754  HA  LYS B  83       3.602  17.624 -27.989  1.00 61.02           H  
ATOM   3755  C   LYS B  83       5.098  18.450 -26.722  1.00 61.02           C  
ATOM   3756  CB  LYS B  83       4.215  19.514 -28.833  1.00 61.02           C  
ATOM   3757  HB2 LYS B  83       4.247  20.552 -28.502  1.00 61.02           H  
ATOM   3758  HB3 LYS B  83       5.208  19.267 -29.211  1.00 61.02           H  
ATOM   3759  O   LYS B  83       5.207  19.124 -25.697  1.00 61.02           O  
ATOM   3760  CG  LYS B  83       3.196  19.360 -29.980  1.00 61.02           C  
ATOM   3761  HG2 LYS B  83       3.223  18.340 -30.365  1.00 61.02           H  
ATOM   3762  HG3 LYS B  83       2.185  19.590 -29.644  1.00 61.02           H  
ATOM   3763  CD  LYS B  83       3.582  20.340 -31.077  1.00 61.02           C  
ATOM   3764  HD2 LYS B  83       3.529  21.341 -30.650  1.00 61.02           H  
ATOM   3765  HD3 LYS B  83       4.605  20.090 -31.360  1.00 61.02           H  
ATOM   3766  CE  LYS B  83       2.705  20.319 -32.330  1.00 61.02           C  
ATOM   3767  HE2 LYS B  83       1.913  21.060 -32.228  1.00 61.02           H  
ATOM   3768  HE3 LYS B  83       2.248  19.332 -32.406  1.00 61.02           H  
ATOM   3769  NZ  LYS B  83       3.539  20.563 -33.537  1.00 61.02           N  
ATOM   3770  HZ1 LYS B  83       4.176  19.783 -33.611  1.00 61.02           H  
ATOM   3771  HZ2 LYS B  83       4.081  21.412 -33.464  1.00 61.02           H  
ATOM   3772  HZ3 LYS B  83       2.983  20.566 -34.380  1.00 61.02           H  
ATOM   3773  N   SER B  84       5.991  17.544 -27.092  1.00 64.91           N  
ATOM   3774  H   SER B  84       5.887  17.132 -28.008  1.00 64.91           H  
ATOM   3775  CA  SER B  84       7.257  17.335 -26.408  1.00 64.91           C  
ATOM   3776  HA  SER B  84       7.147  17.654 -25.371  1.00 64.91           H  
ATOM   3777  C   SER B  84       8.355  18.172 -27.059  1.00 64.91           C  
ATOM   3778  CB  SER B  84       7.620  15.850 -26.405  1.00 64.91           C  
ATOM   3779  HB2 SER B  84       7.929  15.548 -27.406  1.00 64.91           H  
ATOM   3780  HB3 SER B  84       6.754  15.258 -26.108  1.00 64.91           H  
ATOM   3781  O   SER B  84       8.360  18.395 -28.268  1.00 64.91           O  
ATOM   3782  OG  SER B  84       8.666  15.634 -25.480  1.00 64.91           O  
ATOM   3783  HG  SER B  84       8.271  15.528 -24.612  1.00 64.91           H  
ATOM   3784  N   HIS B  85       9.340  18.587 -26.269  1.00 61.98           N  
ATOM   3785  H   HIS B  85       9.287  18.362 -25.285  1.00 61.98           H  
ATOM   3786  CA  HIS B  85      10.607  19.080 -26.813  1.00 61.98           C  
ATOM   3787  HA  HIS B  85      10.411  19.632 -27.732  1.00 61.98           H  
ATOM   3788  C   HIS B  85      11.556  17.928 -27.201  1.00 61.98           C  
ATOM   3789  CB  HIS B  85      11.244  20.048 -25.807  1.00 61.98           C  
ATOM   3790  HB2 HIS B  85      12.226  20.340 -26.177  1.00 61.98           H  
ATOM   3791  HB3 HIS B  85      11.389  19.527 -24.861  1.00 61.98           H  
ATOM   3792  O   HIS B  85      12.728  18.181 -27.479  1.00 61.98           O  
ATOM   3793  CG  HIS B  85      10.471  21.321 -25.554  1.00 61.98           C  
ATOM   3794  CD2 HIS B  85      10.616  22.121 -24.453  1.00 61.98           C  
ATOM   3795  HD2 HIS B  85      11.253  21.908 -23.607  1.00 61.98           H  
ATOM   3796  ND1 HIS B  85       9.595  21.964 -26.405  1.00 61.98           N  
ATOM   3797  HD1 HIS B  85       9.155  21.578 -27.229  1.00 61.98           H  
ATOM   3798  CE1 HIS B  85       9.256  23.130 -25.831  1.00 61.98           C  
ATOM   3799  HE1 HIS B  85       8.576  23.854 -26.255  1.00 61.98           H  
ATOM   3800  NE2 HIS B  85       9.863  23.286 -24.642  1.00 61.98           N  
ATOM   3801  N   ARG B  86      11.092  16.667 -27.146  1.00 62.34           N  
ATOM   3802  H   ARG B  86      10.117  16.526 -26.921  1.00 62.34           H  
ATOM   3803  CA  ARG B  86      11.906  15.455 -27.279  1.00 62.34           C  
ATOM   3804  HA  ARG B  86      12.803  15.720 -27.837  1.00 62.34           H  
ATOM   3805  C   ARG B  86      11.228  14.356 -28.093  1.00 62.34           C  
ATOM   3806  CB  ARG B  86      12.288  14.940 -25.879  1.00 62.34           C  
ATOM   3807  HB2 ARG B  86      11.383  14.766 -25.297  1.00 62.34           H  
ATOM   3808  HB3 ARG B  86      12.817  13.991 -25.968  1.00 62.34           H  
ATOM   3809  O   ARG B  86      10.010  14.306 -28.207  1.00 62.34           O  
ATOM   3810  CG  ARG B  86      13.188  15.928 -25.128  1.00 62.34           C  
ATOM   3811  HG2 ARG B  86      12.667  16.873 -24.979  1.00 62.34           H  
ATOM   3812  HG3 ARG B  86      13.374  15.526 -24.132  1.00 62.34           H  
ATOM   3813  CD  ARG B  86      14.518  16.190 -25.870  1.00 62.34           C  
ATOM   3814  HD2 ARG B  86      14.631  17.262 -26.035  1.00 62.34           H  
ATOM   3815  HD3 ARG B  86      14.551  15.692 -26.839  1.00 62.34           H  
ATOM   3816  NE  ARG B  86      15.625  15.721 -25.055  1.00 62.34           N  
ATOM   3817  HE  ARG B  86      15.725  16.222 -24.184  1.00 62.34           H  
ATOM   3818  NH1 ARG B  86      16.204  13.696 -25.951  1.00 62.34           N  
ATOM   3819 HH11 ARG B  86      16.478  14.115 -26.828  1.00 62.34           H  
ATOM   3820 HH12 ARG B  86      16.528  12.744 -25.853  1.00 62.34           H  
ATOM   3821  NH2 ARG B  86      15.723  13.948 -23.743  1.00 62.34           N  
ATOM   3822 HH21 ARG B  86      15.772  12.950 -23.598  1.00 62.34           H  
ATOM   3823 HH22 ARG B  86      15.492  14.583 -22.992  1.00 62.34           H  
ATOM   3824  CZ  ARG B  86      15.878  14.445 -24.935  1.00 62.34           C  
ATOM   3825  N   ALA B  87      12.071  13.486 -28.646  1.00 71.31           N  
ATOM   3826  H   ALA B  87      13.059  13.632 -28.496  1.00 71.31           H  
ATOM   3827  CA  ALA B  87      11.705  12.337 -29.475  1.00 71.31           C  
ATOM   3828  HA  ALA B  87      10.661  12.083 -29.292  1.00 71.31           H  
ATOM   3829  C   ALA B  87      12.534  11.083 -29.124  1.00 71.31           C  
ATOM   3830  CB  ALA B  87      11.846  12.735 -30.952  1.00 71.31           C  
ATOM   3831  HB1 ALA B  87      11.163  13.552 -31.184  1.00 71.31           H  
ATOM   3832  HB2 ALA B  87      11.583  11.889 -31.587  1.00 71.31           H  
ATOM   3833  HB3 ALA B  87      12.871  13.036 -31.166  1.00 71.31           H  
ATOM   3834  O   ALA B  87      12.649  10.174 -29.943  1.00 71.31           O  
ATOM   3835  N   GLU B  88      13.134  11.044 -27.926  1.00 90.25           N  
ATOM   3836  H   GLU B  88      12.903  11.757 -27.250  1.00 90.25           H  
ATOM   3837  CA  GLU B  88      13.967   9.937 -27.439  1.00 90.25           C  
ATOM   3838  HA  GLU B  88      13.828   9.083 -28.103  1.00 90.25           H  
ATOM   3839  C   GLU B  88      13.569   9.511 -26.017  1.00 90.25           C  
ATOM   3840  CB  GLU B  88      15.455  10.318 -27.430  1.00 90.25           C  
ATOM   3841  HB2 GLU B  88      16.011   9.525 -26.931  1.00 90.25           H  
ATOM   3842  HB3 GLU B  88      15.560  11.219 -26.826  1.00 90.25           H  
ATOM   3843  O   GLU B  88      13.199  10.353 -25.194  1.00 90.25           O  
ATOM   3844  CG  GLU B  88      16.102  10.540 -28.804  1.00 90.25           C  
ATOM   3845  HG2 GLU B  88      16.187   9.586 -29.324  1.00 90.25           H  
ATOM   3846  HG3 GLU B  88      15.478  11.205 -29.401  1.00 90.25           H  
ATOM   3847  CD  GLU B  88      17.480  11.187 -28.614  1.00 90.25           C  
ATOM   3848  OE1 GLU B  88      18.515  10.504 -28.822  1.00 90.25           O  
ATOM   3849  OE2 GLU B  88      17.477  12.371 -28.199  1.00 90.25           O  
ATOM   3850  N   GLY B  89      13.694   8.215 -25.727  1.00 94.21           N  
ATOM   3851  H   GLY B  89      14.026   7.600 -26.457  1.00 94.21           H  
ATOM   3852  CA  GLY B  89      13.414   7.580 -24.436  1.00 94.21           C  
ATOM   3853  HA2 GLY B  89      12.350   7.656 -24.213  1.00 94.21           H  
ATOM   3854  HA3 GLY B  89      13.968   8.088 -23.646  1.00 94.21           H  
ATOM   3855  C   GLY B  89      13.808   6.097 -24.439  1.00 94.21           C  
ATOM   3856  O   GLY B  89      14.329   5.590 -25.432  1.00 94.21           O  
ATOM   3857  N   GLY B  90      13.582   5.392 -23.333  1.00 97.81           N  
ATOM   3858  H   GLY B  90      13.144   5.853 -22.549  1.00 97.81           H  
ATOM   3859  CA  GLY B  90      13.768   3.938 -23.266  1.00 97.81           C  
ATOM   3860  HA2 GLY B  90      14.069   3.663 -22.255  1.00 97.81           H  
ATOM   3861  HA3 GLY B  90      14.556   3.617 -23.947  1.00 97.81           H  
ATOM   3862  C   GLY B  90      12.471   3.198 -23.594  1.00 97.81           C  
ATOM   3863  O   GLY B  90      11.507   3.307 -22.843  1.00 97.81           O  
ATOM   3864  N   PHE B  91      12.427   2.416 -24.671  1.00 97.58           N  
ATOM   3865  H   PHE B  91      13.251   2.316 -25.246  1.00 97.58           H  
ATOM   3866  CA  PHE B  91      11.216   1.693 -25.087  1.00 97.58           C  
ATOM   3867  HA  PHE B  91      10.430   1.832 -24.346  1.00 97.58           H  
ATOM   3868  C   PHE B  91      11.457   0.191 -25.188  1.00 97.58           C  
ATOM   3869  CB  PHE B  91      10.695   2.265 -26.409  1.00 97.58           C  
ATOM   3870  HB2 PHE B  91      11.448   2.127 -27.184  1.00 97.58           H  
ATOM   3871  HB3 PHE B  91       9.805   1.711 -26.708  1.00 97.58           H  
ATOM   3872  O   PHE B  91      12.566  -0.238 -25.498  1.00 97.58           O  
ATOM   3873  CG  PHE B  91      10.338   3.731 -26.304  1.00 97.58           C  
ATOM   3874  CD1 PHE B  91       9.112   4.117 -25.730  1.00 97.58           C  
ATOM   3875  HD1 PHE B  91       8.415   3.364 -25.391  1.00 97.58           H  
ATOM   3876  CD2 PHE B  91      11.255   4.711 -26.725  1.00 97.58           C  
ATOM   3877  HD2 PHE B  91      12.202   4.423 -27.159  1.00 97.58           H  
ATOM   3878  CE1 PHE B  91       8.801   5.480 -25.586  1.00 97.58           C  
ATOM   3879  HE1 PHE B  91       7.861   5.770 -25.142  1.00 97.58           H  
ATOM   3880  CE2 PHE B  91      10.948   6.071 -26.569  1.00 97.58           C  
ATOM   3881  HE2 PHE B  91      11.671   6.808 -26.887  1.00 97.58           H  
ATOM   3882  CZ  PHE B  91       9.718   6.458 -26.007  1.00 97.58           C  
ATOM   3883  HZ  PHE B  91       9.479   7.506 -25.896  1.00 97.58           H  
ATOM   3884  N   LEU B  92      10.412  -0.601 -24.947  1.00 97.56           N  
ATOM   3885  H   LEU B  92       9.530  -0.170 -24.707  1.00 97.56           H  
ATOM   3886  CA  LEU B  92      10.450  -2.046 -25.160  1.00 97.56           C  
ATOM   3887  HA  LEU B  92      11.440  -2.416 -24.893  1.00 97.56           H  
ATOM   3888  C   LEU B  92      10.223  -2.376 -26.637  1.00 97.56           C  
ATOM   3889  CB  LEU B  92       9.409  -2.752 -24.276  1.00 97.56           C  
ATOM   3890  HB2 LEU B  92       9.412  -3.814 -24.520  1.00 97.56           H  
ATOM   3891  HB3 LEU B  92       8.429  -2.347 -24.526  1.00 97.56           H  
ATOM   3892  O   LEU B  92       9.161  -2.076 -27.191  1.00 97.56           O  
ATOM   3893  CG  LEU B  92       9.605  -2.595 -22.762  1.00 97.56           C  
ATOM   3894  HG  LEU B  92       9.536  -1.541 -22.496  1.00 97.56           H  
ATOM   3895  CD1 LEU B  92       8.506  -3.351 -22.018  1.00 97.56           C  
ATOM   3896 HD11 LEU B  92       8.630  -3.218 -20.943  1.00 97.56           H  
ATOM   3897 HD12 LEU B  92       8.551  -4.413 -22.258  1.00 97.56           H  
ATOM   3898 HD13 LEU B  92       7.533  -2.951 -22.305  1.00 97.56           H  
ATOM   3899  CD2 LEU B  92      10.955  -3.126 -22.300  1.00 97.56           C  
ATOM   3900 HD21 LEU B  92      11.754  -2.520 -22.727  1.00 97.56           H  
ATOM   3901 HD22 LEU B  92      11.083  -4.165 -22.604  1.00 97.56           H  
ATOM   3902 HD23 LEU B  92      11.012  -3.050 -21.214  1.00 97.56           H  
ATOM   3903  N   ASP B  93      11.201  -3.070 -27.221  1.00 85.46           N  
ATOM   3904  H   ASP B  93      12.067  -3.165 -26.710  1.00 85.46           H  
ATOM   3905  CA  ASP B  93      11.288  -3.520 -28.616  1.00 85.46           C  
ATOM   3906  HA  ASP B  93      11.547  -2.677 -29.256  1.00 85.46           H  
ATOM   3907  C   ASP B  93       9.991  -4.159 -29.150  1.00 85.46           C  
ATOM   3908  CB  ASP B  93      12.408  -4.583 -28.701  1.00 85.46           C  
ATOM   3909  HB2 ASP B  93      12.473  -4.921 -29.735  1.00 85.46           H  
ATOM   3910  HB3 ASP B  93      12.118  -5.444 -28.098  1.00 85.46           H  
ATOM   3911  O   ASP B  93       9.656  -4.018 -30.324  1.00 85.46           O  
ATOM   3912  CG  ASP B  93      13.808  -4.136 -28.241  1.00 85.46           C  
ATOM   3913  OD1 ASP B  93      13.933  -3.556 -27.134  1.00 85.46           O  
ATOM   3914  OD2 ASP B  93      14.774  -4.435 -28.973  1.00 85.46           O  
ATOM   3915  N   ALA B  94       9.264  -4.872 -28.282  1.00 88.32           N  
ATOM   3916  H   ALA B  94       9.623  -4.932 -27.340  1.00 88.32           H  
ATOM   3917  CA  ALA B  94       8.087  -5.663 -28.630  1.00 88.32           C  
ATOM   3918  HA  ALA B  94       7.705  -5.304 -29.585  1.00 88.32           H  
ATOM   3919  C   ALA B  94       6.926  -5.507 -27.624  1.00 88.32           C  
ATOM   3920  CB  ALA B  94       8.531  -7.121 -28.830  1.00 88.32           C  
ATOM   3921  HB1 ALA B  94       9.327  -7.165 -29.573  1.00 88.32           H  
ATOM   3922  HB2 ALA B  94       8.896  -7.533 -27.889  1.00 88.32           H  
ATOM   3923  HB3 ALA B  94       7.692  -7.721 -29.181  1.00 88.32           H  
ATOM   3924  O   ALA B  94       6.209  -6.470 -27.367  1.00 88.32           O  
ATOM   3925  N   ALA B  95       6.697  -4.308 -27.064  1.00 93.18           N  
ATOM   3926  H   ALA B  95       7.340  -3.558 -27.275  1.00 93.18           H  
ATOM   3927  CA  ALA B  95       5.608  -4.049 -26.098  1.00 93.18           C  
ATOM   3928  HA  ALA B  95       5.823  -4.587 -25.175  1.00 93.18           H  
ATOM   3929  C   ALA B  95       4.199  -4.493 -26.555  1.00 93.18           C  
ATOM   3930  CB  ALA B  95       5.565  -2.546 -25.795  1.00 93.18           C  
ATOM   3931  HB1 ALA B  95       4.691  -2.318 -25.185  1.00 93.18           H  
ATOM   3932  HB2 ALA B  95       6.451  -2.242 -25.237  1.00 93.18           H  
ATOM   3933  HB3 ALA B  95       5.507  -1.978 -26.724  1.00 93.18           H  
ATOM   3934  O   ALA B  95       3.322  -4.722 -25.724  1.00 93.18           O  
ATOM   3935  N   ALA B  96       3.957  -4.594 -27.866  1.00 93.43           N  
ATOM   3936  H   ALA B  96       4.707  -4.372 -28.505  1.00 93.43           H  
ATOM   3937  CA  ALA B  96       2.686  -5.057 -28.420  1.00 93.43           C  
ATOM   3938  HA  ALA B  96       1.885  -4.742 -27.751  1.00 93.43           H  
ATOM   3939  C   ALA B  96       2.575  -6.591 -28.555  1.00 93.43           C  
ATOM   3940  CB  ALA B  96       2.473  -4.350 -29.764  1.00 93.43           C  
ATOM   3941  HB1 ALA B  96       3.252  -4.640 -30.468  1.00 93.43           H  
ATOM   3942  HB2 ALA B  96       1.502  -4.627 -30.177  1.00 93.43           H  
ATOM   3943  HB3 ALA B  96       2.503  -3.269 -29.627  1.00 93.43           H  
ATOM   3944  O   ALA B  96       1.457  -7.086 -28.723  1.00 93.43           O  
ATOM   3945  N   GLY B  97       3.689  -7.330 -28.491  1.00 95.22           N  
ATOM   3946  H   GLY B  97       4.543  -6.878 -28.197  1.00 95.22           H  
ATOM   3947  CA  GLY B  97       3.737  -8.790 -28.613  1.00 95.22           C  
ATOM   3948  HA2 GLY B  97       4.764  -9.105 -28.794  1.00 95.22           H  
ATOM   3949  HA3 GLY B  97       3.127  -9.100 -29.463  1.00 95.22           H  
ATOM   3950  C   GLY B  97       3.240  -9.504 -27.354  1.00 95.22           C  
ATOM   3951  O   GLY B  97       3.445  -9.015 -26.246  1.00 95.22           O  
ATOM   3952  N   PHE B  98       2.543 -10.629 -27.536  1.00 96.69           N  
ATOM   3953  H   PHE B  98       2.397 -10.968 -28.476  1.00 96.69           H  
ATOM   3954  CA  PHE B  98       2.019 -11.471 -26.454  1.00 96.69           C  
ATOM   3955  HA  PHE B  98       2.803 -11.633 -25.714  1.00 96.69           H  
ATOM   3956  C   PHE B  98       1.534 -12.825 -26.998  1.00 96.69           C  
ATOM   3957  CB  PHE B  98       0.832 -10.738 -25.803  1.00 96.69           C  
ATOM   3958  HB2 PHE B  98       1.175  -9.777 -25.420  1.00 96.69           H  
ATOM   3959  HB3 PHE B  98       0.085 -10.534 -26.571  1.00 96.69           H  
ATOM   3960  O   PHE B  98       0.749 -12.830 -27.953  1.00 96.69           O  
ATOM   3961  CG  PHE B  98       0.172 -11.464 -24.649  1.00 96.69           C  
ATOM   3962  CD1 PHE B  98      -1.214 -11.709 -24.660  1.00 96.69           C  
ATOM   3963  HD1 PHE B  98      -1.807 -11.422 -25.516  1.00 96.69           H  
ATOM   3964  CD2 PHE B  98       0.938 -11.839 -23.531  1.00 96.69           C  
ATOM   3965  HD2 PHE B  98       1.999 -11.643 -23.506  1.00 96.69           H  
ATOM   3966  CE1 PHE B  98      -1.830 -12.327 -23.557  1.00 96.69           C  
ATOM   3967  HE1 PHE B  98      -2.892 -12.521 -23.564  1.00 96.69           H  
ATOM   3968  CE2 PHE B  98       0.327 -12.468 -22.437  1.00 96.69           C  
ATOM   3969  HE2 PHE B  98       0.925 -12.770 -21.590  1.00 96.69           H  
ATOM   3970  CZ  PHE B  98      -1.054 -12.712 -22.449  1.00 96.69           C  
ATOM   3971  HZ  PHE B  98      -1.506 -13.212 -21.605  1.00 96.69           H  
ATOM   3972  N   ASP B  99       1.906 -13.957 -26.389  1.00 96.77           N  
ATOM   3973  H   ASP B  99       2.558 -13.901 -25.619  1.00 96.77           H  
ATOM   3974  CA  ASP B  99       1.285 -15.255 -26.712  1.00 96.77           C  
ATOM   3975  HA  ASP B  99       1.044 -15.238 -27.775  1.00 96.77           H  
ATOM   3976  C   ASP B  99      -0.053 -15.433 -25.977  1.00 96.77           C  
ATOM   3977  CB  ASP B  99       2.226 -16.461 -26.558  1.00 96.77           C  
ATOM   3978  HB2 ASP B  99       2.423 -16.646 -25.502  1.00 96.77           H  
ATOM   3979  HB3 ASP B  99       3.172 -16.231 -27.049  1.00 96.77           H  
ATOM   3980  O   ASP B  99      -0.199 -16.161 -24.993  1.00 96.77           O  
ATOM   3981  CG  ASP B  99       1.627 -17.728 -27.212  1.00 96.77           C  
ATOM   3982  OD1 ASP B  99       0.403 -17.749 -27.511  1.00 96.77           O  
ATOM   3983  OD2 ASP B  99       2.384 -18.699 -27.425  1.00 96.77           O  
ATOM   3984  N   ALA B 100      -1.081 -14.769 -26.505  1.00 95.45           N  
ATOM   3985  H   ALA B 100      -0.876 -14.136 -27.265  1.00 95.45           H  
ATOM   3986  CA  ALA B 100      -2.447 -14.886 -26.006  1.00 95.45           C  
ATOM   3987  HA  ALA B 100      -2.472 -14.516 -24.981  1.00 95.45           H  
ATOM   3988  C   ALA B 100      -2.953 -16.343 -25.978  1.00 95.45           C  
ATOM   3989  CB  ALA B 100      -3.338 -14.001 -26.884  1.00 95.45           C  
ATOM   3990  HB1 ALA B 100      -4.340 -13.961 -26.458  1.00 95.45           H  
ATOM   3991  HB2 ALA B 100      -2.927 -12.992 -26.928  1.00 95.45           H  
ATOM   3992  HB3 ALA B 100      -3.392 -14.410 -27.892  1.00 95.45           H  
ATOM   3993  O   ALA B 100      -3.688 -16.719 -25.064  1.00 95.45           O  
ATOM   3994  N   GLY B 101      -2.533 -17.177 -26.939  1.00 92.22           N  
ATOM   3995  H   GLY B 101      -1.748 -16.886 -27.505  1.00 92.22           H  
ATOM   3996  CA  GLY B 101      -2.928 -18.584 -27.016  1.00 92.22           C  
ATOM   3997  HA2 GLY B 101      -2.551 -19.004 -27.948  1.00 92.22           H  
ATOM   3998  HA3 GLY B 101      -4.015 -18.663 -26.997  1.00 92.22           H  
ATOM   3999  C   GLY B 101      -2.355 -19.405 -25.863  1.00 92.22           C  
ATOM   4000  O   GLY B 101      -3.070 -20.212 -25.265  1.00 92.22           O  
ATOM   4001  N   PHE B 102      -1.102 -19.145 -25.486  1.00 96.18           N  
ATOM   4002  H   PHE B 102      -0.555 -18.501 -26.040  1.00 96.18           H  
ATOM   4003  CA  PHE B 102      -0.468 -19.776 -24.334  1.00 96.18           C  
ATOM   4004  HA  PHE B 102      -0.472 -20.853 -24.502  1.00 96.18           H  
ATOM   4005  C   PHE B 102      -1.229 -19.501 -23.031  1.00 96.18           C  
ATOM   4006  CB  PHE B 102       0.991 -19.331 -24.242  1.00 96.18           C  
ATOM   4007  HB2 PHE B 102       1.042 -18.259 -24.052  1.00 96.18           H  
ATOM   4008  HB3 PHE B 102       1.476 -19.530 -25.197  1.00 96.18           H  
ATOM   4009  O   PHE B 102      -1.515 -20.439 -22.280  1.00 96.18           O  
ATOM   4010  CG  PHE B 102       1.764 -20.062 -23.173  1.00 96.18           C  
ATOM   4011  CD1 PHE B 102       1.828 -19.540 -21.869  1.00 96.18           C  
ATOM   4012  HD1 PHE B 102       1.338 -18.609 -21.628  1.00 96.18           H  
ATOM   4013  CD2 PHE B 102       2.418 -21.268 -23.487  1.00 96.18           C  
ATOM   4014  HD2 PHE B 102       2.388 -21.650 -24.497  1.00 96.18           H  
ATOM   4015  CE1 PHE B 102       2.561 -20.217 -20.884  1.00 96.18           C  
ATOM   4016  HE1 PHE B 102       2.640 -19.798 -19.892  1.00 96.18           H  
ATOM   4017  CE2 PHE B 102       3.149 -21.947 -22.499  1.00 96.18           C  
ATOM   4018  HE2 PHE B 102       3.684 -22.854 -22.738  1.00 96.18           H  
ATOM   4019  CZ  PHE B 102       3.225 -21.414 -21.201  1.00 96.18           C  
ATOM   4020  HZ  PHE B 102       3.823 -21.909 -20.450  1.00 96.18           H  
ATOM   4021  N   PHE B 103      -1.647 -18.255 -22.800  1.00 95.31           N  
ATOM   4022  H   PHE B 103      -1.356 -17.534 -23.446  1.00 95.31           H  
ATOM   4023  CA  PHE B 103      -2.413 -17.867 -21.608  1.00 95.31           C  
ATOM   4024  HA  PHE B 103      -2.045 -18.473 -20.780  1.00 95.31           H  
ATOM   4025  C   PHE B 103      -3.924 -18.166 -21.692  1.00 95.31           C  
ATOM   4026  CB  PHE B 103      -2.099 -16.410 -21.240  1.00 95.31           C  
ATOM   4027  HB2 PHE B 103      -2.747 -16.095 -20.422  1.00 95.31           H  
ATOM   4028  HB3 PHE B 103      -2.299 -15.769 -22.099  1.00 95.31           H  
ATOM   4029  O   PHE B 103      -4.656 -17.889 -20.744  1.00 95.31           O  
ATOM   4030  CG  PHE B 103      -0.659 -16.243 -20.793  1.00 95.31           C  
ATOM   4031  CD1 PHE B 103      -0.279 -16.603 -19.487  1.00 95.31           C  
ATOM   4032  HD1 PHE B 103      -1.028 -16.914 -18.775  1.00 95.31           H  
ATOM   4033  CD2 PHE B 103       0.321 -15.828 -21.709  1.00 95.31           C  
ATOM   4034  HD2 PHE B 103       0.044 -15.533 -22.710  1.00 95.31           H  
ATOM   4035  CE1 PHE B 103       1.077 -16.587 -19.113  1.00 95.31           C  
ATOM   4036  HE1 PHE B 103       1.368 -16.873 -18.113  1.00 95.31           H  
ATOM   4037  CE2 PHE B 103       1.674 -15.828 -21.344  1.00 95.31           C  
ATOM   4038  HE2 PHE B 103       2.416 -15.557 -22.081  1.00 95.31           H  
ATOM   4039  CZ  PHE B 103       2.057 -16.213 -20.047  1.00 95.31           C  
ATOM   4040  HZ  PHE B 103       3.100 -16.231 -19.770  1.00 95.31           H  
ATOM   4041  N   GLY B 104      -4.412 -18.751 -22.795  1.00 91.16           N  
ATOM   4042  H   GLY B 104      -3.772 -18.954 -23.550  1.00 91.16           H  
ATOM   4043  CA  GLY B 104      -5.839 -19.043 -23.002  1.00 91.16           C  
ATOM   4044  HA2 GLY B 104      -5.937 -19.697 -23.868  1.00 91.16           H  
ATOM   4045  HA3 GLY B 104      -6.232 -19.560 -22.127  1.00 91.16           H  
ATOM   4046  C   GLY B 104      -6.709 -17.801 -23.250  1.00 91.16           C  
ATOM   4047  O   GLY B 104      -7.934 -17.877 -23.177  1.00 91.16           O  
ATOM   4048  N   ILE B 105      -6.084 -16.662 -23.544  1.00 92.19           N  
ATOM   4049  H   ILE B 105      -5.092 -16.720 -23.727  1.00 92.19           H  
ATOM   4050  CA  ILE B 105      -6.718 -15.360 -23.755  1.00 92.19           C  
ATOM   4051  HA  ILE B 105      -7.628 -15.310 -23.158  1.00 92.19           H  
ATOM   4052  C   ILE B 105      -7.119 -15.230 -25.228  1.00 92.19           C  
ATOM   4053  CB  ILE B 105      -5.764 -14.248 -23.257  1.00 92.19           C  
ATOM   4054  HB  ILE B 105      -4.771 -14.440 -23.663  1.00 92.19           H  
ATOM   4055  O   ILE B 105      -6.355 -15.542 -26.143  1.00 92.19           O  
ATOM   4056  CG1 ILE B 105      -5.699 -14.305 -21.710  1.00 92.19           C  
ATOM   4057 HG12 ILE B 105      -6.646 -13.961 -21.295  1.00 92.19           H  
ATOM   4058 HG13 ILE B 105      -5.555 -15.336 -21.386  1.00 92.19           H  
ATOM   4059  CG2 ILE B 105      -6.201 -12.846 -23.713  1.00 92.19           C  
ATOM   4060 HG21 ILE B 105      -6.265 -12.798 -24.800  1.00 92.19           H  
ATOM   4061 HG22 ILE B 105      -5.475 -12.099 -23.391  1.00 92.19           H  
ATOM   4062 HG23 ILE B 105      -7.171 -12.605 -23.278  1.00 92.19           H  
ATOM   4063  CD1 ILE B 105      -4.560 -13.490 -21.093  1.00 92.19           C  
ATOM   4064 HD11 ILE B 105      -4.556 -13.638 -20.013  1.00 92.19           H  
ATOM   4065 HD12 ILE B 105      -4.685 -12.428 -21.302  1.00 92.19           H  
ATOM   4066 HD13 ILE B 105      -3.611 -13.836 -21.501  1.00 92.19           H  
ATOM   4067  N   SER B 106      -8.336 -14.751 -25.492  1.00 87.79           N  
ATOM   4068  H   SER B 106      -8.916 -14.467 -24.716  1.00 87.79           H  
ATOM   4069  CA  SER B 106      -8.796 -14.601 -26.880  1.00 87.79           C  
ATOM   4070  HA  SER B 106      -8.568 -15.539 -27.386  1.00 87.79           H  
ATOM   4071  C   SER B 106      -8.053 -13.459 -27.598  1.00 87.79           C  
ATOM   4072  CB  SER B 106     -10.315 -14.415 -26.949  1.00 87.79           C  
ATOM   4073  HB2 SER B 106     -10.639 -14.585 -27.976  1.00 87.79           H  
ATOM   4074  HB3 SER B 106     -10.802 -15.151 -26.309  1.00 87.79           H  
ATOM   4075  O   SER B 106      -7.789 -12.432 -26.973  1.00 87.79           O  
ATOM   4076  OG  SER B 106     -10.709 -13.111 -26.564  1.00 87.79           O  
ATOM   4077  HG  SER B 106     -10.535 -13.020 -25.625  1.00 87.79           H  
ATOM   4078  N   PRO B 107      -7.800 -13.525 -28.922  1.00 90.05           N  
ATOM   4079  CA  PRO B 107      -7.172 -12.415 -29.651  1.00 90.05           C  
ATOM   4080  HA  PRO B 107      -6.164 -12.272 -29.261  1.00 90.05           H  
ATOM   4081  C   PRO B 107      -7.933 -11.082 -29.543  1.00 90.05           C  
ATOM   4082  CB  PRO B 107      -7.083 -12.886 -31.106  1.00 90.05           C  
ATOM   4083  HB2 PRO B 107      -7.994 -12.625 -31.645  1.00 90.05           H  
ATOM   4084  HB3 PRO B 107      -6.209 -12.472 -31.609  1.00 90.05           H  
ATOM   4085  O   PRO B 107      -7.331 -10.016 -29.630  1.00 90.05           O  
ATOM   4086  CG  PRO B 107      -6.992 -14.405 -30.973  1.00 90.05           C  
ATOM   4087  HG2 PRO B 107      -5.967 -14.692 -30.737  1.00 90.05           H  
ATOM   4088  HG3 PRO B 107      -7.335 -14.914 -31.873  1.00 90.05           H  
ATOM   4089  CD  PRO B 107      -7.895 -14.699 -29.775  1.00 90.05           C  
ATOM   4090  HD2 PRO B 107      -8.925 -14.830 -30.106  1.00 90.05           H  
ATOM   4091  HD3 PRO B 107      -7.541 -15.595 -29.264  1.00 90.05           H  
ATOM   4092  N   ARG B 108      -9.257 -11.129 -29.322  1.00 86.85           N  
ATOM   4093  H   ARG B 108      -9.671 -12.040 -29.190  1.00 86.85           H  
ATOM   4094  CA  ARG B 108     -10.094  -9.935 -29.113  1.00 86.85           C  
ATOM   4095  HA  ARG B 108      -9.777  -9.167 -29.819  1.00 86.85           H  
ATOM   4096  C   ARG B 108      -9.914  -9.329 -27.718  1.00 86.85           C  
ATOM   4097  CB  ARG B 108     -11.568 -10.292 -29.368  1.00 86.85           C  
ATOM   4098  HB2 ARG B 108     -11.635 -10.994 -30.199  1.00 86.85           H  
ATOM   4099  HB3 ARG B 108     -11.975 -10.779 -28.481  1.00 86.85           H  
ATOM   4100  O   ARG B 108     -10.076  -8.127 -27.563  1.00 86.85           O  
ATOM   4101  CG  ARG B 108     -12.402  -9.051 -29.732  1.00 86.85           C  
ATOM   4102  HG2 ARG B 108     -12.191  -8.228 -29.049  1.00 86.85           H  
ATOM   4103  HG3 ARG B 108     -12.121  -8.734 -30.736  1.00 86.85           H  
ATOM   4104  CD  ARG B 108     -13.910  -9.334 -29.707  1.00 86.85           C  
ATOM   4105  HD2 ARG B 108     -14.402  -8.541 -30.271  1.00 86.85           H  
ATOM   4106  HD3 ARG B 108     -14.113 -10.289 -30.193  1.00 86.85           H  
ATOM   4107  NE  ARG B 108     -14.424  -9.346 -28.322  1.00 86.85           N  
ATOM   4108  HE  ARG B 108     -13.761  -9.584 -27.598  1.00 86.85           H  
ATOM   4109  NH1 ARG B 108     -16.565  -8.598 -28.702  1.00 86.85           N  
ATOM   4110 HH11 ARG B 108     -17.405  -8.197 -28.310  1.00 86.85           H  
ATOM   4111 HH12 ARG B 108     -16.454  -8.767 -29.691  1.00 86.85           H  
ATOM   4112  NH2 ARG B 108     -15.756  -8.626 -26.629  1.00 86.85           N  
ATOM   4113 HH21 ARG B 108     -15.006  -8.774 -25.969  1.00 86.85           H  
ATOM   4114 HH22 ARG B 108     -16.467  -7.972 -26.334  1.00 86.85           H  
ATOM   4115  CZ  ARG B 108     -15.579  -8.868 -27.894  1.00 86.85           C  
ATOM   4116  N   GLU B 109      -9.611 -10.154 -26.721  1.00 87.56           N  
ATOM   4117  H   GLU B 109      -9.465 -11.131 -26.930  1.00 87.56           H  
ATOM   4118  CA  GLU B 109      -9.282  -9.718 -25.363  1.00 87.56           C  
ATOM   4119  HA  GLU B 109      -9.920  -8.882 -25.074  1.00 87.56           H  
ATOM   4120  C   GLU B 109      -7.831  -9.234 -25.288  1.00 87.56           C  
ATOM   4121  CB  GLU B 109      -9.547 -10.878 -24.401  1.00 87.56           C  
ATOM   4122  HB2 GLU B 109      -8.883 -11.702 -24.660  1.00 87.56           H  
ATOM   4123  HB3 GLU B 109     -10.576 -11.212 -24.536  1.00 87.56           H  
ATOM   4124  O   GLU B 109      -7.589  -8.149 -24.780  1.00 87.56           O  
ATOM   4125  CG  GLU B 109      -9.346 -10.502 -22.928  1.00 87.56           C  
ATOM   4126  HG2 GLU B 109     -10.057  -9.719 -22.664  1.00 87.56           H  
ATOM   4127  HG3 GLU B 109      -8.338 -10.108 -22.795  1.00 87.56           H  
ATOM   4128  CD  GLU B 109      -9.528 -11.705 -21.994  1.00 87.56           C  
ATOM   4129  OE1 GLU B 109      -9.359 -11.499 -20.768  1.00 87.56           O  
ATOM   4130  OE2 GLU B 109      -9.802 -12.816 -22.512  1.00 87.56           O  
ATOM   4131  N   ALA B 110      -6.877  -9.952 -25.889  1.00 94.14           N  
ATOM   4132  H   ALA B 110      -7.123 -10.857 -26.264  1.00 94.14           H  
ATOM   4133  CA  ALA B 110      -5.473  -9.538 -25.955  1.00 94.14           C  
ATOM   4134  HA  ALA B 110      -5.098  -9.425 -24.938  1.00 94.14           H  
ATOM   4135  C   ALA B 110      -5.265  -8.190 -26.677  1.00 94.14           C  
ATOM   4136  CB  ALA B 110      -4.681 -10.650 -26.647  1.00 94.14           C  
ATOM   4137  HB1 ALA B 110      -4.758 -11.570 -26.067  1.00 94.14           H  
ATOM   4138  HB2 ALA B 110      -5.068 -10.819 -27.652  1.00 94.14           H  
ATOM   4139  HB3 ALA B 110      -3.632 -10.362 -26.713  1.00 94.14           H  
ATOM   4140  O   ALA B 110      -4.360  -7.442 -26.316  1.00 94.14           O  
ATOM   4141  N   LEU B 111      -6.110  -7.865 -27.665  1.00 92.18           N  
ATOM   4142  H   LEU B 111      -6.773  -8.563 -27.971  1.00 92.18           H  
ATOM   4143  CA  LEU B 111      -6.129  -6.555 -28.329  1.00 92.18           C  
ATOM   4144  HA  LEU B 111      -5.097  -6.247 -28.499  1.00 92.18           H  
ATOM   4145  C   LEU B 111      -6.792  -5.453 -27.478  1.00 92.18           C  
ATOM   4146  CB  LEU B 111      -6.841  -6.719 -29.686  1.00 92.18           C  
ATOM   4147  HB2 LEU B 111      -6.428  -7.586 -30.201  1.00 92.18           H  
ATOM   4148  HB3 LEU B 111      -7.895  -6.915 -29.490  1.00 92.18           H  
ATOM   4149  O   LEU B 111      -6.551  -4.277 -27.720  1.00 92.18           O  
ATOM   4150  CG  LEU B 111      -6.732  -5.507 -30.634  1.00 92.18           C  
ATOM   4151  HG  LEU B 111      -7.074  -4.600 -30.137  1.00 92.18           H  
ATOM   4152  CD1 LEU B 111      -5.302  -5.305 -31.142  1.00 92.18           C  
ATOM   4153 HD11 LEU B 111      -5.276  -4.484 -31.858  1.00 92.18           H  
ATOM   4154 HD12 LEU B 111      -4.936  -6.216 -31.616  1.00 92.18           H  
ATOM   4155 HD13 LEU B 111      -4.651  -5.044 -30.308  1.00 92.18           H  
ATOM   4156  CD2 LEU B 111      -7.638  -5.724 -31.847  1.00 92.18           C  
ATOM   4157 HD21 LEU B 111      -7.335  -6.623 -32.383  1.00 92.18           H  
ATOM   4158 HD22 LEU B 111      -8.670  -5.826 -31.512  1.00 92.18           H  
ATOM   4159 HD23 LEU B 111      -7.568  -4.860 -32.508  1.00 92.18           H  
ATOM   4160  N   ALA B 112      -7.629  -5.814 -26.503  1.00 91.22           N  
ATOM   4161  H   ALA B 112      -7.763  -6.798 -26.315  1.00 91.22           H  
ATOM   4162  CA  ALA B 112      -8.226  -4.863 -25.567  1.00 91.22           C  
ATOM   4163  HA  ALA B 112      -8.326  -3.895 -26.059  1.00 91.22           H  
ATOM   4164  C   ALA B 112      -7.348  -4.644 -24.323  1.00 91.22           C  
ATOM   4165  CB  ALA B 112      -9.631  -5.357 -25.202  1.00 91.22           C  
ATOM   4166  HB1 ALA B 112      -9.573  -6.325 -24.704  1.00 91.22           H  
ATOM   4167  HB2 ALA B 112     -10.100  -4.640 -24.528  1.00 91.22           H  
ATOM   4168  HB3 ALA B 112     -10.236  -5.447 -26.104  1.00 91.22           H  
ATOM   4169  O   ALA B 112      -7.299  -3.531 -23.807  1.00 91.22           O  
ATOM   4170  N   MET B 113      -6.660  -5.690 -23.851  1.00 94.17           N  
ATOM   4171  H   MET B 113      -6.784  -6.574 -24.323  1.00 94.17           H  
ATOM   4172  CA  MET B 113      -5.791  -5.678 -22.673  1.00 94.17           C  
ATOM   4173  HA  MET B 113      -6.375  -5.379 -21.803  1.00 94.17           H  
ATOM   4174  C   MET B 113      -4.620  -4.709 -22.811  1.00 94.17           C  
ATOM   4175  CB  MET B 113      -5.210  -7.075 -22.412  1.00 94.17           C  
ATOM   4176  HB2 MET B 113      -4.882  -7.515 -23.354  1.00 94.17           H  
ATOM   4177  HB3 MET B 113      -4.338  -6.968 -21.768  1.00 94.17           H  
ATOM   4178  O   MET B 113      -3.833  -4.788 -23.767  1.00 94.17           O  
ATOM   4179  CG  MET B 113      -6.186  -8.023 -21.714  1.00 94.17           C  
ATOM   4180  HG2 MET B 113      -6.404  -7.634 -20.720  1.00 94.17           H  
ATOM   4181  HG3 MET B 113      -7.118  -8.052 -22.279  1.00 94.17           H  
ATOM   4182  SD  MET B 113      -5.559  -9.719 -21.559  1.00 94.17           S  
ATOM   4183  CE  MET B 113      -4.126  -9.464 -20.476  1.00 94.17           C  
ATOM   4184  HE1 MET B 113      -3.380  -8.846 -20.976  1.00 94.17           H  
ATOM   4185  HE2 MET B 113      -3.678 -10.425 -20.223  1.00 94.17           H  
ATOM   4186  HE3 MET B 113      -4.440  -8.952 -19.566  1.00 94.17           H  
ATOM   4187  N   ASP B 114      -4.439  -3.908 -21.760  1.00 95.83           N  
ATOM   4188  H   ASP B 114      -5.124  -3.916 -21.018  1.00 95.83           H  
ATOM   4189  CA  ASP B 114      -3.231  -3.133 -21.516  1.00 95.83           C  
ATOM   4190  HA  ASP B 114      -3.210  -2.323 -22.245  1.00 95.83           H  
ATOM   4191  C   ASP B 114      -1.992  -4.045 -21.679  1.00 95.83           C  
ATOM   4192  CB  ASP B 114      -3.320  -2.495 -20.110  1.00 95.83           C  
ATOM   4193  HB2 ASP B 114      -3.396  -3.286 -19.364  1.00 95.83           H  
ATOM   4194  HB3 ASP B 114      -4.229  -1.895 -20.063  1.00 95.83           H  
ATOM   4195  O   ASP B 114      -1.919  -5.102 -21.032  1.00 95.83           O  
ATOM   4196  CG  ASP B 114      -2.134  -1.591 -19.746  1.00 95.83           C  
ATOM   4197  OD1 ASP B 114      -1.155  -1.566 -20.519  1.00 95.83           O  
ATOM   4198  OD2 ASP B 114      -2.165  -0.952 -18.671  1.00 95.83           O  
ATOM   4199  N   PRO B 115      -1.016  -3.691 -22.542  1.00 97.31           N  
ATOM   4200  CA  PRO B 115       0.249  -4.414 -22.651  1.00 97.31           C  
ATOM   4201  HA  PRO B 115       0.061  -5.401 -23.071  1.00 97.31           H  
ATOM   4202  C   PRO B 115       0.962  -4.603 -21.303  1.00 97.31           C  
ATOM   4203  CB  PRO B 115       1.101  -3.611 -23.640  1.00 97.31           C  
ATOM   4204  HB2 PRO B 115       2.157  -3.604 -23.369  1.00 97.31           H  
ATOM   4205  HB3 PRO B 115       0.972  -4.025 -24.640  1.00 97.31           H  
ATOM   4206  O   PRO B 115       1.684  -5.585 -21.153  1.00 97.31           O  
ATOM   4207  CG  PRO B 115       0.494  -2.212 -23.594  1.00 97.31           C  
ATOM   4208  HG2 PRO B 115       0.863  -1.673 -22.721  1.00 97.31           H  
ATOM   4209  HG3 PRO B 115       0.679  -1.652 -24.511  1.00 97.31           H  
ATOM   4210  CD  PRO B 115      -0.981  -2.513 -23.399  1.00 97.31           C  
ATOM   4211  HD2 PRO B 115      -1.455  -1.641 -22.947  1.00 97.31           H  
ATOM   4212  HD3 PRO B 115      -1.450  -2.744 -24.355  1.00 97.31           H  
ATOM   4213  N   GLN B 116       0.712  -3.759 -20.294  1.00 98.11           N  
ATOM   4214  H   GLN B 116       0.110  -2.965 -20.457  1.00 98.11           H  
ATOM   4215  CA  GLN B 116       1.215  -3.978 -18.935  1.00 98.11           C  
ATOM   4216  HA  GLN B 116       2.303  -4.031 -18.983  1.00 98.11           H  
ATOM   4217  C   GLN B 116       0.726  -5.309 -18.331  1.00 98.11           C  
ATOM   4218  CB  GLN B 116       0.831  -2.798 -18.027  1.00 98.11           C  
ATOM   4219  HB2 GLN B 116      -0.254  -2.727 -17.957  1.00 98.11           H  
ATOM   4220  HB3 GLN B 116       1.221  -2.991 -17.027  1.00 98.11           H  
ATOM   4221  O   GLN B 116       1.534  -6.057 -17.781  1.00 98.11           O  
ATOM   4222  CG  GLN B 116       1.412  -1.464 -18.519  1.00 98.11           C  
ATOM   4223  HG2 GLN B 116       0.940  -1.156 -19.452  1.00 98.11           H  
ATOM   4224  HG3 GLN B 116       2.477  -1.592 -18.711  1.00 98.11           H  
ATOM   4225  CD  GLN B 116       1.250  -0.339 -17.512  1.00 98.11           C  
ATOM   4226  NE2 GLN B 116       0.043   0.075 -17.197  1.00 98.11           N  
ATOM   4227 HE21 GLN B 116      -0.763  -0.317 -17.661  1.00 98.11           H  
ATOM   4228 HE22 GLN B 116      -0.023   0.779 -16.475  1.00 98.11           H  
ATOM   4229  OE1 GLN B 116       2.234   0.176 -17.005  1.00 98.11           O  
ATOM   4230  N   GLN B 117      -0.560  -5.663 -18.484  1.00 97.83           N  
ATOM   4231  H   GLN B 117      -1.160  -5.065 -19.033  1.00 97.83           H  
ATOM   4232  CA  GLN B 117      -1.088  -6.955 -18.012  1.00 97.83           C  
ATOM   4233  HA  GLN B 117      -0.810  -7.091 -16.967  1.00 97.83           H  
ATOM   4234  C   GLN B 117      -0.492  -8.133 -18.803  1.00 97.83           C  
ATOM   4235  CB  GLN B 117      -2.626  -7.009 -18.124  1.00 97.83           C  
ATOM   4236  HB2 GLN B 117      -2.935  -8.003 -17.801  1.00 97.83           H  
ATOM   4237  HB3 GLN B 117      -2.916  -6.891 -19.168  1.00 97.83           H  
ATOM   4238  O   GLN B 117      -0.238  -9.199 -18.243  1.00 97.83           O  
ATOM   4239  CG  GLN B 117      -3.398  -5.977 -17.280  1.00 97.83           C  
ATOM   4240  HG2 GLN B 117      -3.228  -4.979 -17.685  1.00 97.83           H  
ATOM   4241  HG3 GLN B 117      -3.018  -5.994 -16.258  1.00 97.83           H  
ATOM   4242  CD  GLN B 117      -4.910  -6.239 -17.234  1.00 97.83           C  
ATOM   4243  NE2 GLN B 117      -5.679  -5.417 -16.558  1.00 97.83           N  
ATOM   4244 HE21 GLN B 117      -6.676  -5.572 -16.617  1.00 97.83           H  
ATOM   4245 HE22 GLN B 117      -5.317  -4.623 -16.051  1.00 97.83           H  
ATOM   4246  OE1 GLN B 117      -5.435  -7.209 -17.775  1.00 97.83           O  
ATOM   4247  N   ARG B 118      -0.261  -7.942 -20.108  1.00 98.06           N  
ATOM   4248  H   ARG B 118      -0.469  -7.026 -20.481  1.00 98.06           H  
ATOM   4249  CA  ARG B 118       0.283  -8.966 -21.016  1.00 98.06           C  
ATOM   4250  HA  ARG B 118      -0.249  -9.905 -20.864  1.00 98.06           H  
ATOM   4251  C   ARG B 118       1.746  -9.293 -20.708  1.00 98.06           C  
ATOM   4252  CB  ARG B 118       0.080  -8.514 -22.473  1.00 98.06           C  
ATOM   4253  HB2 ARG B 118       0.608  -9.203 -23.132  1.00 98.06           H  
ATOM   4254  HB3 ARG B 118       0.500  -7.519 -22.623  1.00 98.06           H  
ATOM   4255  O   ARG B 118       2.094 -10.458 -20.538  1.00 98.06           O  
ATOM   4256  CG  ARG B 118      -1.416  -8.519 -22.824  1.00 98.06           C  
ATOM   4257  HG2 ARG B 118      -1.936  -7.764 -22.233  1.00 98.06           H  
ATOM   4258  HG3 ARG B 118      -1.816  -9.499 -22.565  1.00 98.06           H  
ATOM   4259  CD  ARG B 118      -1.715  -8.281 -24.304  1.00 98.06           C  
ATOM   4260  HD2 ARG B 118      -2.694  -8.711 -24.517  1.00 98.06           H  
ATOM   4261  HD3 ARG B 118      -0.985  -8.820 -24.908  1.00 98.06           H  
ATOM   4262  NE  ARG B 118      -1.772  -6.852 -24.656  1.00 98.06           N  
ATOM   4263  HE  ARG B 118      -2.462  -6.289 -24.179  1.00 98.06           H  
ATOM   4264  NH1 ARG B 118      -0.343  -6.891 -26.455  1.00 98.06           N  
ATOM   4265 HH11 ARG B 118       0.047  -6.498 -27.300  1.00 98.06           H  
ATOM   4266 HH12 ARG B 118       0.036  -7.768 -26.129  1.00 98.06           H  
ATOM   4267  NH2 ARG B 118      -1.650  -5.098 -26.056  1.00 98.06           N  
ATOM   4268 HH21 ARG B 118      -2.420  -4.705 -25.534  1.00 98.06           H  
ATOM   4269 HH22 ARG B 118      -1.307  -4.656 -26.897  1.00 98.06           H  
ATOM   4270  CZ  ARG B 118      -1.245  -6.289 -25.724  1.00 98.06           C  
ATOM   4271  N   LEU B 119       2.576  -8.265 -20.543  1.00 98.36           N  
ATOM   4272  H   LEU B 119       2.215  -7.334 -20.699  1.00 98.36           H  
ATOM   4273  CA  LEU B 119       3.983  -8.410 -20.171  1.00 98.36           C  
ATOM   4274  HA  LEU B 119       4.472  -9.086 -20.873  1.00 98.36           H  
ATOM   4275  C   LEU B 119       4.163  -9.028 -18.779  1.00 98.36           C  
ATOM   4276  CB  LEU B 119       4.648  -7.027 -20.228  1.00 98.36           C  
ATOM   4277  HB2 LEU B 119       5.609  -7.085 -19.719  1.00 98.36           H  
ATOM   4278  HB3 LEU B 119       4.028  -6.323 -19.672  1.00 98.36           H  
ATOM   4279  O   LEU B 119       5.045  -9.863 -18.594  1.00 98.36           O  
ATOM   4280  CG  LEU B 119       4.889  -6.484 -21.648  1.00 98.36           C  
ATOM   4281  HG  LEU B 119       3.957  -6.481 -22.212  1.00 98.36           H  
ATOM   4282  CD1 LEU B 119       5.397  -5.051 -21.527  1.00 98.36           C  
ATOM   4283 HD11 LEU B 119       5.501  -4.611 -22.518  1.00 98.36           H  
ATOM   4284 HD12 LEU B 119       6.355  -5.033 -21.008  1.00 98.36           H  
ATOM   4285 HD13 LEU B 119       4.674  -4.470 -20.954  1.00 98.36           H  
ATOM   4286  CD2 LEU B 119       5.938  -7.289 -22.420  1.00 98.36           C  
ATOM   4287 HD21 LEU B 119       6.866  -7.337 -21.850  1.00 98.36           H  
ATOM   4288 HD22 LEU B 119       6.120  -6.816 -23.385  1.00 98.36           H  
ATOM   4289 HD23 LEU B 119       5.568  -8.298 -22.603  1.00 98.36           H  
ATOM   4290  N   VAL B 120       3.327  -8.659 -17.803  1.00 98.37           N  
ATOM   4291  H   VAL B 120       2.639  -7.944 -17.990  1.00 98.37           H  
ATOM   4292  CA  VAL B 120       3.418  -9.214 -16.441  1.00 98.37           C  
ATOM   4293  HA  VAL B 120       4.459  -9.158 -16.122  1.00 98.37           H  
ATOM   4294  C   VAL B 120       3.064 -10.703 -16.399  1.00 98.37           C  
ATOM   4295  CB  VAL B 120       2.593  -8.364 -15.455  1.00 98.37           C  
ATOM   4296  HB  VAL B 120       1.609  -8.166 -15.880  1.00 98.37           H  
ATOM   4297  O   VAL B 120       3.683 -11.428 -15.624  1.00 98.37           O  
ATOM   4298  CG1 VAL B 120       2.404  -9.009 -14.079  1.00 98.37           C  
ATOM   4299 HG11 VAL B 120       1.799  -9.910 -14.183  1.00 98.37           H  
ATOM   4300 HG12 VAL B 120       1.881  -8.324 -13.412  1.00 98.37           H  
ATOM   4301 HG13 VAL B 120       3.370  -9.270 -13.647  1.00 98.37           H  
ATOM   4302  CG2 VAL B 120       3.327  -7.039 -15.220  1.00 98.37           C  
ATOM   4303 HG21 VAL B 120       3.513  -6.535 -16.169  1.00 98.37           H  
ATOM   4304 HG22 VAL B 120       4.279  -7.220 -14.721  1.00 98.37           H  
ATOM   4305 HG23 VAL B 120       2.715  -6.389 -14.595  1.00 98.37           H  
ATOM   4306  N   LEU B 121       2.155 -11.197 -17.249  1.00 98.28           N  
ATOM   4307  H   LEU B 121       1.678 -10.562 -17.873  1.00 98.28           H  
ATOM   4308  CA  LEU B 121       1.880 -12.636 -17.364  1.00 98.28           C  
ATOM   4309  HA  LEU B 121       1.665 -13.031 -16.371  1.00 98.28           H  
ATOM   4310  C   LEU B 121       3.095 -13.426 -17.875  1.00 98.28           C  
ATOM   4311  CB  LEU B 121       0.665 -12.864 -18.281  1.00 98.28           C  
ATOM   4312  HB2 LEU B 121       0.704 -13.884 -18.664  1.00 98.28           H  
ATOM   4313  HB3 LEU B 121       0.745 -12.197 -19.139  1.00 98.28           H  
ATOM   4314  O   LEU B 121       3.497 -14.402 -17.240  1.00 98.28           O  
ATOM   4315  CG  LEU B 121      -0.705 -12.664 -17.614  1.00 98.28           C  
ATOM   4316  HG  LEU B 121      -0.756 -11.678 -17.152  1.00 98.28           H  
ATOM   4317  CD1 LEU B 121      -1.786 -12.763 -18.691  1.00 98.28           C  
ATOM   4318 HD11 LEU B 121      -1.650 -11.956 -19.412  1.00 98.28           H  
ATOM   4319 HD12 LEU B 121      -1.712 -13.724 -19.200  1.00 98.28           H  
ATOM   4320 HD13 LEU B 121      -2.771 -12.677 -18.233  1.00 98.28           H  
ATOM   4321  CD2 LEU B 121      -1.003 -13.727 -16.550  1.00 98.28           C  
ATOM   4322 HD21 LEU B 121      -2.007 -13.588 -16.151  1.00 98.28           H  
ATOM   4323 HD22 LEU B 121      -0.298 -13.642 -15.723  1.00 98.28           H  
ATOM   4324 HD23 LEU B 121      -0.924 -14.725 -16.983  1.00 98.28           H  
ATOM   4325  N   GLU B 122       3.706 -12.989 -18.980  1.00 98.51           N  
ATOM   4326  H   GLU B 122       3.327 -12.184 -19.458  1.00 98.51           H  
ATOM   4327  CA  GLU B 122       4.889 -13.649 -19.554  1.00 98.51           C  
ATOM   4328  HA  GLU B 122       4.671 -14.705 -19.718  1.00 98.51           H  
ATOM   4329  C   GLU B 122       6.084 -13.616 -18.596  1.00 98.51           C  
ATOM   4330  CB  GLU B 122       5.246 -13.018 -20.911  1.00 98.51           C  
ATOM   4331  HB2 GLU B 122       6.252 -13.336 -21.187  1.00 98.51           H  
ATOM   4332  HB3 GLU B 122       5.224 -11.932 -20.831  1.00 98.51           H  
ATOM   4333  O   GLU B 122       6.663 -14.656 -18.290  1.00 98.51           O  
ATOM   4334  CG  GLU B 122       4.270 -13.494 -21.998  1.00 98.51           C  
ATOM   4335  HG2 GLU B 122       3.255 -13.233 -21.699  1.00 98.51           H  
ATOM   4336  HG3 GLU B 122       4.348 -14.580 -22.050  1.00 98.51           H  
ATOM   4337  CD  GLU B 122       4.536 -12.931 -23.401  1.00 98.51           C  
ATOM   4338  OE1 GLU B 122       3.761 -13.275 -24.320  1.00 98.51           O  
ATOM   4339  OE2 GLU B 122       5.505 -12.157 -23.576  1.00 98.51           O  
ATOM   4340  N   VAL B 123       6.396 -12.449 -18.031  1.00 98.52           N  
ATOM   4341  H   VAL B 123       5.877 -11.626 -18.303  1.00 98.52           H  
ATOM   4342  CA  VAL B 123       7.545 -12.293 -17.127  1.00 98.52           C  
ATOM   4343  HA  VAL B 123       8.395 -12.800 -17.583  1.00 98.52           H  
ATOM   4344  C   VAL B 123       7.312 -12.988 -15.773  1.00 98.52           C  
ATOM   4345  CB  VAL B 123       7.922 -10.803 -17.023  1.00 98.52           C  
ATOM   4346  HB  VAL B 123       7.068 -10.232 -16.658  1.00 98.52           H  
ATOM   4347  O   VAL B 123       8.268 -13.444 -15.150  1.00 98.52           O  
ATOM   4348  CG1 VAL B 123       9.117 -10.534 -16.107  1.00 98.52           C  
ATOM   4349 HG11 VAL B 123       9.988 -11.048 -16.512  1.00 98.52           H  
ATOM   4350 HG12 VAL B 123       8.917 -10.902 -15.101  1.00 98.52           H  
ATOM   4351 HG13 VAL B 123       9.318  -9.464 -16.054  1.00 98.52           H  
ATOM   4352  CG2 VAL B 123       8.344 -10.279 -18.407  1.00 98.52           C  
ATOM   4353 HG21 VAL B 123       8.706  -9.254 -18.325  1.00 98.52           H  
ATOM   4354 HG22 VAL B 123       7.507 -10.301 -19.104  1.00 98.52           H  
ATOM   4355 HG23 VAL B 123       9.143 -10.902 -18.810  1.00 98.52           H  
ATOM   4356  N   SER B 124       6.061 -13.179 -15.333  1.00 98.70           N  
ATOM   4357  H   SER B 124       5.294 -12.793 -15.866  1.00 98.70           H  
ATOM   4358  CA  SER B 124       5.762 -14.037 -14.170  1.00 98.70           C  
ATOM   4359  HA  SER B 124       6.437 -13.770 -13.357  1.00 98.70           H  
ATOM   4360  C   SER B 124       5.985 -15.525 -14.470  1.00 98.70           C  
ATOM   4361  CB  SER B 124       4.331 -13.834 -13.663  1.00 98.70           C  
ATOM   4362  HB2 SER B 124       3.623 -14.087 -14.452  1.00 98.70           H  
ATOM   4363  HB3 SER B 124       4.159 -14.495 -12.813  1.00 98.70           H  
ATOM   4364  O   SER B 124       6.503 -16.241 -13.614  1.00 98.70           O  
ATOM   4365  OG  SER B 124       4.126 -12.497 -13.253  1.00 98.70           O  
ATOM   4366  HG  SER B 124       4.001 -11.989 -14.058  1.00 98.70           H  
ATOM   4367  N   TRP B 125       5.658 -15.997 -15.683  1.00 98.59           N  
ATOM   4368  H   TRP B 125       5.265 -15.363 -16.364  1.00 98.59           H  
ATOM   4369  CA  TRP B 125       5.963 -17.372 -16.109  1.00 98.59           C  
ATOM   4370  HA  TRP B 125       5.552 -18.070 -15.379  1.00 98.59           H  
ATOM   4371  C   TRP B 125       7.478 -17.607 -16.154  1.00 98.59           C  
ATOM   4372  CB  TRP B 125       5.325 -17.668 -17.478  1.00 98.59           C  
ATOM   4373  HB2 TRP B 125       5.768 -17.026 -18.240  1.00 98.59           H  
ATOM   4374  HB3 TRP B 125       4.261 -17.435 -17.436  1.00 98.59           H  
ATOM   4375  O   TRP B 125       7.991 -18.553 -15.553  1.00 98.59           O  
ATOM   4376  CG  TRP B 125       5.482 -19.092 -17.919  1.00 98.59           C  
ATOM   4377  CD1 TRP B 125       6.599 -19.634 -18.455  1.00 98.59           C  
ATOM   4378  HD1 TRP B 125       7.513 -19.097 -18.661  1.00 98.59           H  
ATOM   4379  CD2 TRP B 125       4.538 -20.196 -17.784  1.00 98.59           C  
ATOM   4380  CE2 TRP B 125       5.191 -21.401 -18.172  1.00 98.59           C  
ATOM   4381  CE3 TRP B 125       3.204 -20.303 -17.335  1.00 98.59           C  
ATOM   4382  HE3 TRP B 125       2.686 -19.400 -17.048  1.00 98.59           H  
ATOM   4383  NE1 TRP B 125       6.432 -20.996 -18.606  1.00 98.59           N  
ATOM   4384  HE1 TRP B 125       7.177 -21.617 -18.888  1.00 98.59           H  
ATOM   4385  CH2 TRP B 125       3.255 -22.731 -17.585  1.00 98.59           C  
ATOM   4386  HH2 TRP B 125       2.780 -23.693 -17.465  1.00 98.59           H  
ATOM   4387  CZ2 TRP B 125       4.580 -22.656 -18.049  1.00 98.59           C  
ATOM   4388  HZ2 TRP B 125       5.133 -23.551 -18.291  1.00 98.59           H  
ATOM   4389  CZ3 TRP B 125       2.564 -21.555 -17.243  1.00 98.59           C  
ATOM   4390  HZ3 TRP B 125       1.553 -21.620 -16.868  1.00 98.59           H  
ATOM   4391  N   GLU B 126       8.201 -16.695 -16.809  1.00 98.46           N  
ATOM   4392  H   GLU B 126       7.706 -15.958 -17.289  1.00 98.46           H  
ATOM   4393  CA  GLU B 126       9.664 -16.701 -16.890  1.00 98.46           C  
ATOM   4394  HA  GLU B 126       9.993 -17.605 -17.401  1.00 98.46           H  
ATOM   4395  C   GLU B 126      10.313 -16.696 -15.489  1.00 98.46           C  
ATOM   4396  CB  GLU B 126      10.131 -15.472 -17.697  1.00 98.46           C  
ATOM   4397  HB2 GLU B 126       9.693 -14.590 -17.230  1.00 98.46           H  
ATOM   4398  HB3 GLU B 126      11.215 -15.396 -17.610  1.00 98.46           H  
ATOM   4399  O   GLU B 126      11.301 -17.398 -15.271  1.00 98.46           O  
ATOM   4400  CG  GLU B 126       9.775 -15.481 -19.202  1.00 98.46           C  
ATOM   4401  HG2 GLU B 126      10.413 -16.212 -19.700  1.00 98.46           H  
ATOM   4402  HG3 GLU B 126       8.744 -15.811 -19.331  1.00 98.46           H  
ATOM   4403  CD  GLU B 126       9.949 -14.100 -19.879  1.00 98.46           C  
ATOM   4404  OE1 GLU B 126       9.509 -13.935 -21.045  1.00 98.46           O  
ATOM   4405  OE2 GLU B 126      10.529 -13.190 -19.246  1.00 98.46           O  
ATOM   4406  N   ALA B 127       9.757 -15.959 -14.517  1.00 98.62           N  
ATOM   4407  H   ALA B 127       8.976 -15.364 -14.754  1.00 98.62           H  
ATOM   4408  CA  ALA B 127      10.277 -15.901 -13.149  1.00 98.62           C  
ATOM   4409  HA  ALA B 127      11.341 -15.671 -13.207  1.00 98.62           H  
ATOM   4410  C   ALA B 127      10.152 -17.236 -12.385  1.00 98.62           C  
ATOM   4411  CB  ALA B 127       9.595 -14.749 -12.398  1.00 98.62           C  
ATOM   4412  HB1 ALA B 127       8.522 -14.930 -12.329  1.00 98.62           H  
ATOM   4413  HB2 ALA B 127      10.007 -14.670 -11.392  1.00 98.62           H  
ATOM   4414  HB3 ALA B 127       9.767 -13.809 -12.922  1.00 98.62           H  
ATOM   4415  O   ALA B 127      11.107 -17.617 -11.703  1.00 98.62           O  
ATOM   4416  N   PHE B 128       9.037 -17.969 -12.523  1.00 98.29           N  
ATOM   4417  H   PHE B 128       8.283 -17.600 -13.085  1.00 98.29           H  
ATOM   4418  CA  PHE B 128       8.892 -19.323 -11.958  1.00 98.29           C  
ATOM   4419  HA  PHE B 128       9.136 -19.300 -10.896  1.00 98.29           H  
ATOM   4420  C   PHE B 128       9.861 -20.315 -12.612  1.00 98.29           C  
ATOM   4421  CB  PHE B 128       7.454 -19.836 -12.122  1.00 98.29           C  
ATOM   4422  HB2 PHE B 128       7.459 -20.914 -11.958  1.00 98.29           H  
ATOM   4423  HB3 PHE B 128       7.137 -19.666 -13.151  1.00 98.29           H  
ATOM   4424  O   PHE B 128      10.629 -20.988 -11.919  1.00 98.29           O  
ATOM   4425  CG  PHE B 128       6.417 -19.262 -11.177  1.00 98.29           C  
ATOM   4426  CD1 PHE B 128       6.527 -19.481  -9.790  1.00 98.29           C  
ATOM   4427  HD1 PHE B 128       7.368 -20.031  -9.395  1.00 98.29           H  
ATOM   4428  CD2 PHE B 128       5.288 -18.597 -11.688  1.00 98.29           C  
ATOM   4429  HD2 PHE B 128       5.180 -18.447 -12.752  1.00 98.29           H  
ATOM   4430  CE1 PHE B 128       5.532 -19.003  -8.918  1.00 98.29           C  
ATOM   4431  HE1 PHE B 128       5.616 -19.171  -7.855  1.00 98.29           H  
ATOM   4432  CE2 PHE B 128       4.279 -18.147 -10.819  1.00 98.29           C  
ATOM   4433  HE2 PHE B 128       3.401 -17.667 -11.225  1.00 98.29           H  
ATOM   4434  CZ  PHE B 128       4.410 -18.332  -9.431  1.00 98.29           C  
ATOM   4435  HZ  PHE B 128       3.636 -17.982  -8.764  1.00 98.29           H  
ATOM   4436  N   GLU B 129       9.901 -20.351 -13.948  1.00 97.09           N  
ATOM   4437  H   GLU B 129       9.256 -19.773 -14.466  1.00 97.09           H  
ATOM   4438  CA  GLU B 129      10.795 -21.246 -14.688  1.00 97.09           C  
ATOM   4439  HA  GLU B 129      10.545 -22.278 -14.442  1.00 97.09           H  
ATOM   4440  C   GLU B 129      12.276 -21.035 -14.336  1.00 97.09           C  
ATOM   4441  CB  GLU B 129      10.632 -21.016 -16.196  1.00 97.09           C  
ATOM   4442  HB2 GLU B 129      11.567 -21.322 -16.666  1.00 97.09           H  
ATOM   4443  HB3 GLU B 129      10.497 -19.955 -16.409  1.00 97.09           H  
ATOM   4444  O   GLU B 129      13.060 -21.993 -14.308  1.00 97.09           O  
ATOM   4445  CG  GLU B 129       9.479 -21.823 -16.808  1.00 97.09           C  
ATOM   4446  HG2 GLU B 129       9.456 -22.807 -16.340  1.00 97.09           H  
ATOM   4447  HG3 GLU B 129       8.537 -21.322 -16.584  1.00 97.09           H  
ATOM   4448  CD  GLU B 129       9.629 -22.028 -18.326  1.00 97.09           C  
ATOM   4449  OE1 GLU B 129       8.690 -22.607 -18.914  1.00 97.09           O  
ATOM   4450  OE2 GLU B 129      10.709 -21.718 -18.886  1.00 97.09           O  
ATOM   4451  N   ARG B 130      12.668 -19.785 -14.070  1.00 97.54           N  
ATOM   4452  H   ARG B 130      11.977 -19.056 -14.174  1.00 97.54           H  
ATOM   4453  CA  ARG B 130      14.035 -19.397 -13.700  1.00 97.54           C  
ATOM   4454  HA  ARG B 130      14.739 -20.055 -14.211  1.00 97.54           H  
ATOM   4455  C   ARG B 130      14.351 -19.589 -12.213  1.00 97.54           C  
ATOM   4456  CB  ARG B 130      14.293 -17.963 -14.179  1.00 97.54           C  
ATOM   4457  HB2 ARG B 130      15.246 -17.623 -13.774  1.00 97.54           H  
ATOM   4458  HB3 ARG B 130      13.508 -17.308 -13.802  1.00 97.54           H  
ATOM   4459  O   ARG B 130      15.526 -19.587 -11.869  1.00 97.54           O  
ATOM   4460  CG  ARG B 130      14.354 -17.893 -15.721  1.00 97.54           C  
ATOM   4461  HG2 ARG B 130      13.490 -18.393 -16.160  1.00 97.54           H  
ATOM   4462  HG3 ARG B 130      15.248 -18.414 -16.063  1.00 97.54           H  
ATOM   4463  CD  ARG B 130      14.381 -16.450 -16.240  1.00 97.54           C  
ATOM   4464  HD2 ARG B 130      13.453 -15.958 -15.949  1.00 97.54           H  
ATOM   4465  HD3 ARG B 130      14.427 -16.455 -17.329  1.00 97.54           H  
ATOM   4466  NE  ARG B 130      15.518 -15.715 -15.666  1.00 97.54           N  
ATOM   4467  HE  ARG B 130      15.312 -15.221 -14.809  1.00 97.54           H  
ATOM   4468  NH1 ARG B 130      17.109 -16.039 -17.287  1.00 97.54           N  
ATOM   4469 HH11 ARG B 130      18.039 -15.787 -17.589  1.00 97.54           H  
ATOM   4470 HH12 ARG B 130      16.401 -16.321 -17.950  1.00 97.54           H  
ATOM   4471  NH2 ARG B 130      17.696 -15.242 -15.304  1.00 97.54           N  
ATOM   4472 HH21 ARG B 130      17.499 -15.032 -14.336  1.00 97.54           H  
ATOM   4473 HH22 ARG B 130      18.651 -15.274 -15.631  1.00 97.54           H  
ATOM   4474  CZ  ARG B 130      16.762 -15.677 -16.090  1.00 97.54           C  
ATOM   4475  N   ALA B 131      13.346 -19.823 -11.366  1.00 97.53           N  
ATOM   4476  H   ALA B 131      12.399 -19.760 -11.713  1.00 97.53           H  
ATOM   4477  CA  ALA B 131      13.525 -20.322  -9.998  1.00 97.53           C  
ATOM   4478  HA  ALA B 131      14.434 -19.888  -9.582  1.00 97.53           H  
ATOM   4479  C   ALA B 131      13.691 -21.853  -9.922  1.00 97.53           C  
ATOM   4480  CB  ALA B 131      12.333 -19.865  -9.149  1.00 97.53           C  
ATOM   4481  HB1 ALA B 131      11.421 -20.359  -9.485  1.00 97.53           H  
ATOM   4482  HB2 ALA B 131      12.510 -20.127  -8.106  1.00 97.53           H  
ATOM   4483  HB3 ALA B 131      12.203 -18.786  -9.227  1.00 97.53           H  
ATOM   4484  O   ALA B 131      13.979 -22.388  -8.854  1.00 97.53           O  
ATOM   4485  N   GLY B 132      13.484 -22.568 -11.037  1.00 96.79           N  
ATOM   4486  H   GLY B 132      13.246 -22.073 -11.884  1.00 96.79           H  
ATOM   4487  CA  GLY B 132      13.399 -24.032 -11.042  1.00 96.79           C  
ATOM   4488  HA2 GLY B 132      14.180 -24.447 -10.405  1.00 96.79           H  
ATOM   4489  HA3 GLY B 132      13.556 -24.392 -12.059  1.00 96.79           H  
ATOM   4490  C   GLY B 132      12.049 -24.566 -10.551  1.00 96.79           C  
ATOM   4491  O   GLY B 132      11.962 -25.727 -10.164  1.00 96.79           O  
ATOM   4492  N   ILE B 133      10.995 -23.744 -10.575  1.00 96.65           N  
ATOM   4493  H   ILE B 133      11.110 -22.814 -10.953  1.00 96.65           H  
ATOM   4494  CA  ILE B 133       9.643 -24.124 -10.154  1.00 96.65           C  
ATOM   4495  HA  ILE B 133       9.691 -25.056  -9.590  1.00 96.65           H  
ATOM   4496  C   ILE B 133       8.783 -24.385 -11.395  1.00 96.65           C  
ATOM   4497  CB  ILE B 133       9.066 -23.050  -9.204  1.00 96.65           C  
ATOM   4498  HB  ILE B 133       9.189 -22.075  -9.675  1.00 96.65           H  
ATOM   4499  O   ILE B 133       8.757 -23.586 -12.330  1.00 96.65           O  
ATOM   4500  CG1 ILE B 133       9.863 -23.070  -7.875  1.00 96.65           C  
ATOM   4501 HG12 ILE B 133       9.635 -23.983  -7.324  1.00 96.65           H  
ATOM   4502 HG13 ILE B 133      10.932 -23.070  -8.084  1.00 96.65           H  
ATOM   4503  CG2 ILE B 133       7.564 -23.265  -8.938  1.00 96.65           C  
ATOM   4504 HG21 ILE B 133       6.995 -23.183  -9.864  1.00 96.65           H  
ATOM   4505 HG22 ILE B 133       7.183 -22.503  -8.259  1.00 96.65           H  
ATOM   4506 HG23 ILE B 133       7.392 -24.249  -8.500  1.00 96.65           H  
ATOM   4507  CD1 ILE B 133       9.593 -21.862  -6.975  1.00 96.65           C  
ATOM   4508 HD11 ILE B 133      10.267 -21.888  -6.118  1.00 96.65           H  
ATOM   4509 HD12 ILE B 133       9.795 -20.954  -7.544  1.00 96.65           H  
ATOM   4510 HD13 ILE B 133       8.564 -21.861  -6.616  1.00 96.65           H  
ATOM   4511  N   GLU B 134       8.072 -25.512 -11.398  1.00 96.26           N  
ATOM   4512  H   GLU B 134       8.116 -26.108 -10.584  1.00 96.26           H  
ATOM   4513  CA  GLU B 134       7.113 -25.871 -12.444  1.00 96.26           C  
ATOM   4514  HA  GLU B 134       7.570 -25.682 -13.416  1.00 96.26           H  
ATOM   4515  C   GLU B 134       5.835 -25.018 -12.277  1.00 96.26           C  
ATOM   4516  CB  GLU B 134       6.857 -27.386 -12.345  1.00 96.26           C  
ATOM   4517  HB2 GLU B 134       6.340 -27.623 -11.415  1.00 96.26           H  
ATOM   4518  HB3 GLU B 134       7.828 -27.881 -12.312  1.00 96.26           H  
ATOM   4519  O   GLU B 134       5.197 -25.123 -11.228  1.00 96.26           O  
ATOM   4520  CG  GLU B 134       6.098 -27.977 -13.537  1.00 96.26           C  
ATOM   4521  HG2 GLU B 134       6.580 -27.618 -14.447  1.00 96.26           H  
ATOM   4522  HG3 GLU B 134       6.192 -29.063 -13.508  1.00 96.26           H  
ATOM   4523  CD  GLU B 134       4.615 -27.609 -13.553  1.00 96.26           C  
ATOM   4524  OE1 GLU B 134       4.180 -26.962 -14.532  1.00 96.26           O  
ATOM   4525  OE2 GLU B 134       3.910 -27.895 -12.568  1.00 96.26           O  
ATOM   4526  N   PRO B 135       5.436 -24.155 -13.234  1.00 94.94           N  
ATOM   4527  CA  PRO B 135       4.382 -23.165 -12.968  1.00 94.94           C  
ATOM   4528  HA  PRO B 135       4.649 -22.647 -12.047  1.00 94.94           H  
ATOM   4529  C   PRO B 135       2.955 -23.719 -12.778  1.00 94.94           C  
ATOM   4530  CB  PRO B 135       4.461 -22.149 -14.108  1.00 94.94           C  
ATOM   4531  HB2 PRO B 135       4.281 -21.140 -13.739  1.00 94.94           H  
ATOM   4532  HB3 PRO B 135       3.750 -22.411 -14.892  1.00 94.94           H  
ATOM   4533  O   PRO B 135       2.080 -22.987 -12.317  1.00 94.94           O  
ATOM   4534  CG  PRO B 135       5.887 -22.296 -14.631  1.00 94.94           C  
ATOM   4535  HG2 PRO B 135       6.574 -21.723 -14.009  1.00 94.94           H  
ATOM   4536  HG3 PRO B 135       5.983 -21.992 -15.673  1.00 94.94           H  
ATOM   4537  CD  PRO B 135       6.165 -23.780 -14.441  1.00 94.94           C  
ATOM   4538  HD2 PRO B 135       7.242 -23.925 -14.356  1.00 94.94           H  
ATOM   4539  HD3 PRO B 135       5.781 -24.341 -15.293  1.00 94.94           H  
ATOM   4540  N   GLY B 136       2.691 -24.991 -13.094  1.00 93.69           N  
ATOM   4541  H   GLY B 136       3.421 -25.554 -13.507  1.00 93.69           H  
ATOM   4542  CA  GLY B 136       1.459 -25.693 -12.722  1.00 93.69           C  
ATOM   4543  HA2 GLY B 136       1.410 -26.610 -13.309  1.00 93.69           H  
ATOM   4544  HA3 GLY B 136       0.594 -25.075 -12.961  1.00 93.69           H  
ATOM   4545  C   GLY B 136       1.405 -26.087 -11.237  1.00 93.69           C  
ATOM   4546  O   GLY B 136       0.346 -26.003 -10.617  1.00 93.69           O  
ATOM   4547  N   SER B 137       2.544 -26.459 -10.645  1.00 94.80           N  
ATOM   4548  H   SER B 137       3.313 -26.644 -11.273  1.00 94.80           H  
ATOM   4549  CA  SER B 137       2.693 -26.924  -9.253  1.00 94.80           C  
ATOM   4550  HA  SER B 137       2.015 -27.765  -9.107  1.00 94.80           H  
ATOM   4551  C   SER B 137       2.345 -25.892  -8.176  1.00 94.80           C  
ATOM   4552  CB  SER B 137       4.121 -27.435  -9.016  1.00 94.80           C  
ATOM   4553  HB2 SER B 137       4.140 -27.966  -8.064  1.00 94.80           H  
ATOM   4554  HB3 SER B 137       4.393 -28.134  -9.807  1.00 94.80           H  
ATOM   4555  O   SER B 137       2.050 -26.267  -7.043  1.00 94.80           O  
ATOM   4556  OG  SER B 137       5.078 -26.392  -8.954  1.00 94.80           O  
ATOM   4557  HG  SER B 137       5.130 -25.971  -9.815  1.00 94.80           H  
ATOM   4558  N   VAL B 138       2.326 -24.600  -8.520  1.00 96.24           N  
ATOM   4559  H   VAL B 138       2.582 -24.369  -9.470  1.00 96.24           H  
ATOM   4560  CA  VAL B 138       1.924 -23.511  -7.611  1.00 96.24           C  
ATOM   4561  HA  VAL B 138       2.174 -23.818  -6.596  1.00 96.24           H  
ATOM   4562  C   VAL B 138       0.408 -23.264  -7.597  1.00 96.24           C  
ATOM   4563  CB  VAL B 138       2.714 -22.214  -7.882  1.00 96.24           C  
ATOM   4564  HB  VAL B 138       2.330 -21.429  -7.230  1.00 96.24           H  
ATOM   4565  O   VAL B 138      -0.073 -22.422  -6.833  1.00 96.24           O  
ATOM   4566  CG1 VAL B 138       4.199 -22.397  -7.548  1.00 96.24           C  
ATOM   4567 HG11 VAL B 138       4.726 -21.455  -7.703  1.00 96.24           H  
ATOM   4568 HG12 VAL B 138       4.643 -23.163  -8.184  1.00 96.24           H  
ATOM   4569 HG13 VAL B 138       4.309 -22.690  -6.504  1.00 96.24           H  
ATOM   4570  CG2 VAL B 138       2.591 -21.736  -9.332  1.00 96.24           C  
ATOM   4571 HG21 VAL B 138       3.051 -20.753  -9.432  1.00 96.24           H  
ATOM   4572 HG22 VAL B 138       1.542 -21.664  -9.621  1.00 96.24           H  
ATOM   4573 HG23 VAL B 138       3.104 -22.426 -10.001  1.00 96.24           H  
ATOM   4574  N   ARG B 139      -0.374 -23.997  -8.397  1.00 95.96           N  
ATOM   4575  H   ARG B 139       0.065 -24.693  -8.983  1.00 95.96           H  
ATOM   4576  CA  ARG B 139      -1.839 -23.890  -8.429  1.00 95.96           C  
ATOM   4577  HA  ARG B 139      -2.095 -22.841  -8.580  1.00 95.96           H  
ATOM   4578  C   ARG B 139      -2.448 -24.356  -7.102  1.00 95.96           C  
ATOM   4579  CB  ARG B 139      -2.361 -24.709  -9.617  1.00 95.96           C  
ATOM   4580  HB2 ARG B 139      -1.766 -24.467 -10.497  1.00 95.96           H  
ATOM   4581  HB3 ARG B 139      -2.240 -25.771  -9.400  1.00 95.96           H  
ATOM   4582  O   ARG B 139      -2.223 -25.483  -6.673  1.00 95.96           O  
ATOM   4583  CG  ARG B 139      -3.825 -24.407  -9.948  1.00 95.96           C  
ATOM   4584  HG2 ARG B 139      -4.445 -24.483  -9.054  1.00 95.96           H  
ATOM   4585  HG3 ARG B 139      -3.886 -23.393 -10.343  1.00 95.96           H  
ATOM   4586  CD  ARG B 139      -4.331 -25.402 -10.999  1.00 95.96           C  
ATOM   4587  HD2 ARG B 139      -3.559 -25.553 -11.753  1.00 95.96           H  
ATOM   4588  HD3 ARG B 139      -4.501 -26.362 -10.513  1.00 95.96           H  
ATOM   4589  NE  ARG B 139      -5.582 -24.940 -11.635  1.00 95.96           N  
ATOM   4590  HE  ARG B 139      -6.443 -25.180 -11.165  1.00 95.96           H  
ATOM   4591  NH1 ARG B 139      -4.625 -23.827 -13.406  1.00 95.96           N  
ATOM   4592 HH11 ARG B 139      -4.703 -23.135 -14.138  1.00 95.96           H  
ATOM   4593 HH12 ARG B 139      -3.714 -24.001 -13.006  1.00 95.96           H  
ATOM   4594  NH2 ARG B 139      -6.842 -23.876 -13.210  1.00 95.96           N  
ATOM   4595 HH21 ARG B 139      -7.682 -24.095 -12.695  1.00 95.96           H  
ATOM   4596 HH22 ARG B 139      -6.891 -23.267 -14.015  1.00 95.96           H  
ATOM   4597  CZ  ARG B 139      -5.676 -24.225 -12.745  1.00 95.96           C  
ATOM   4598  N   GLY B 140      -3.251 -23.503  -6.469  1.00 95.87           N  
ATOM   4599  H   GLY B 140      -3.401 -22.592  -6.879  1.00 95.87           H  
ATOM   4600  CA  GLY B 140      -3.804 -23.738  -5.132  1.00 95.87           C  
ATOM   4601  HA2 GLY B 140      -4.140 -24.772  -5.050  1.00 95.87           H  
ATOM   4602  HA3 GLY B 140      -4.666 -23.087  -4.990  1.00 95.87           H  
ATOM   4603  C   GLY B 140      -2.819 -23.468  -3.986  1.00 95.87           C  
ATOM   4604  O   GLY B 140      -3.093 -23.854  -2.853  1.00 95.87           O  
ATOM   4605  N   SER B 141      -1.668 -22.841  -4.262  1.00 97.36           N  
ATOM   4606  H   SER B 141      -1.488 -22.561  -5.215  1.00 97.36           H  
ATOM   4607  CA  SER B 141      -0.738 -22.382  -3.222  1.00 97.36           C  
ATOM   4608  HA  SER B 141      -0.780 -23.085  -2.391  1.00 97.36           H  
ATOM   4609  C   SER B 141      -1.121 -21.006  -2.675  1.00 97.36           C  
ATOM   4610  CB  SER B 141       0.713 -22.367  -3.722  1.00 97.36           C  
ATOM   4611  HB2 SER B 141       0.955 -23.328  -4.176  1.00 97.36           H  
ATOM   4612  HB3 SER B 141       1.377 -22.208  -2.872  1.00 97.36           H  
ATOM   4613  O   SER B 141      -1.752 -20.195  -3.355  1.00 97.36           O  
ATOM   4614  OG  SER B 141       0.923 -21.328  -4.659  1.00 97.36           O  
ATOM   4615  HG  SER B 141       0.524 -21.612  -5.485  1.00 97.36           H  
ATOM   4616  N   ASP B 142      -0.641 -20.701  -1.472  1.00 97.95           N  
ATOM   4617  H   ASP B 142      -0.039 -21.367  -1.009  1.00 97.95           H  
ATOM   4618  CA  ASP B 142      -0.760 -19.398  -0.810  1.00 97.95           C  
ATOM   4619  HA  ASP B 142      -1.782 -19.045  -0.949  1.00 97.95           H  
ATOM   4620  C   ASP B 142       0.161 -18.310  -1.408  1.00 97.95           C  
ATOM   4621  CB  ASP B 142      -0.540 -19.589   0.705  1.00 97.95           C  
ATOM   4622  HB2 ASP B 142      -1.216 -20.365   1.064  1.00 97.95           H  
ATOM   4623  HB3 ASP B 142      -0.808 -18.663   1.215  1.00 97.95           H  
ATOM   4624  O   ASP B 142       0.441 -17.309  -0.753  1.00 97.95           O  
ATOM   4625  CG  ASP B 142       0.897 -19.966   1.097  1.00 97.95           C  
ATOM   4626  OD1 ASP B 142       1.737 -20.239   0.207  1.00 97.95           O  
ATOM   4627  OD2 ASP B 142       1.208 -19.981   2.304  1.00 97.95           O  
ATOM   4628  N   THR B 143       0.654 -18.482  -2.642  1.00 98.66           N  
ATOM   4629  H   THR B 143       0.367 -19.305  -3.153  1.00 98.66           H  
ATOM   4630  CA  THR B 143       1.585 -17.536  -3.275  1.00 98.66           C  
ATOM   4631  HA  THR B 143       2.437 -17.427  -2.605  1.00 98.66           H  
ATOM   4632  C   THR B 143       0.925 -16.168  -3.471  1.00 98.66           C  
ATOM   4633  CB  THR B 143       2.113 -18.057  -4.621  1.00 98.66           C  
ATOM   4634  HB  THR B 143       1.276 -18.181  -5.307  1.00 98.66           H  
ATOM   4635  O   THR B 143      -0.108 -16.062  -4.132  1.00 98.66           O  
ATOM   4636  CG2 THR B 143       3.151 -17.132  -5.262  1.00 98.66           C  
ATOM   4637 HG21 THR B 143       3.529 -17.589  -6.176  1.00 98.66           H  
ATOM   4638 HG22 THR B 143       3.981 -16.970  -4.574  1.00 98.66           H  
ATOM   4639 HG23 THR B 143       2.700 -16.172  -5.515  1.00 98.66           H  
ATOM   4640  OG1 THR B 143       2.766 -19.295  -4.464  1.00 98.66           O  
ATOM   4641  HG1 THR B 143       2.101 -19.987  -4.442  1.00 98.66           H  
ATOM   4642  N   GLY B 144       1.529 -15.112  -2.921  1.00 98.76           N  
ATOM   4643  H   GLY B 144       2.378 -15.274  -2.399  1.00 98.76           H  
ATOM   4644  CA  GLY B 144       1.058 -13.733  -3.091  1.00 98.76           C  
ATOM   4645  HA2 GLY B 144      -0.032 -13.726  -3.105  1.00 98.76           H  
ATOM   4646  HA3 GLY B 144       1.376 -13.132  -2.238  1.00 98.76           H  
ATOM   4647  C   GLY B 144       1.559 -13.070  -4.382  1.00 98.76           C  
ATOM   4648  O   GLY B 144       2.543 -13.508  -4.980  1.00 98.76           O  
ATOM   4649  N   VAL B 145       0.900 -11.988  -4.804  1.00 98.91           N  
ATOM   4650  H   VAL B 145       0.118 -11.675  -4.247  1.00 98.91           H  
ATOM   4651  CA  VAL B 145       1.243 -11.202  -6.003  1.00 98.91           C  
ATOM   4652  HA  VAL B 145       2.247 -11.471  -6.329  1.00 98.91           H  
ATOM   4653  C   VAL B 145       1.240  -9.710  -5.666  1.00 98.91           C  
ATOM   4654  CB  VAL B 145       0.282 -11.501  -7.175  1.00 98.91           C  
ATOM   4655  HB  VAL B 145      -0.732 -11.217  -6.897  1.00 98.91           H  
ATOM   4656  O   VAL B 145       0.191  -9.124  -5.416  1.00 98.91           O  
ATOM   4657  CG1 VAL B 145       0.682 -10.713  -8.432  1.00 98.91           C  
ATOM   4658 HG11 VAL B 145       1.694 -10.981  -8.736  1.00 98.91           H  
ATOM   4659 HG12 VAL B 145      -0.011 -10.945  -9.240  1.00 98.91           H  
ATOM   4660 HG13 VAL B 145       0.627  -9.641  -8.240  1.00 98.91           H  
ATOM   4661  CG2 VAL B 145       0.281 -12.988  -7.551  1.00 98.91           C  
ATOM   4662 HG21 VAL B 145      -0.359 -13.149  -8.418  1.00 98.91           H  
ATOM   4663 HG22 VAL B 145      -0.114 -13.580  -6.725  1.00 98.91           H  
ATOM   4664 HG23 VAL B 145       1.294 -13.323  -7.777  1.00 98.91           H  
ATOM   4665  N   PHE B 146       2.412  -9.079  -5.696  1.00 98.76           N  
ATOM   4666  H   PHE B 146       3.234  -9.623  -5.915  1.00 98.76           H  
ATOM   4667  CA  PHE B 146       2.617  -7.687  -5.290  1.00 98.76           C  
ATOM   4668  HA  PHE B 146       1.665  -7.231  -5.017  1.00 98.76           H  
ATOM   4669  C   PHE B 146       3.212  -6.895  -6.457  1.00 98.76           C  
ATOM   4670  CB  PHE B 146       3.531  -7.650  -4.053  1.00 98.76           C  
ATOM   4671  HB2 PHE B 146       4.497  -8.087  -4.309  1.00 98.76           H  
ATOM   4672  HB3 PHE B 146       3.708  -6.608  -3.788  1.00 98.76           H  
ATOM   4673  O   PHE B 146       4.380  -7.081  -6.804  1.00 98.76           O  
ATOM   4674  CG  PHE B 146       2.990  -8.370  -2.830  1.00 98.76           C  
ATOM   4675  CD1 PHE B 146       2.423  -7.633  -1.773  1.00 98.76           C  
ATOM   4676  HD1 PHE B 146       2.369  -6.556  -1.832  1.00 98.76           H  
ATOM   4677  CD2 PHE B 146       3.086  -9.773  -2.729  1.00 98.76           C  
ATOM   4678  HD2 PHE B 146       3.544 -10.343  -3.523  1.00 98.76           H  
ATOM   4679  CE1 PHE B 146       1.928  -8.300  -0.638  1.00 98.76           C  
ATOM   4680  HE1 PHE B 146       1.501  -7.738   0.179  1.00 98.76           H  
ATOM   4681  CE2 PHE B 146       2.580 -10.437  -1.598  1.00 98.76           C  
ATOM   4682  HE2 PHE B 146       2.653 -11.511  -1.520  1.00 98.76           H  
ATOM   4683  CZ  PHE B 146       1.979  -9.701  -0.564  1.00 98.76           C  
ATOM   4684  HZ  PHE B 146       1.566 -10.214   0.292  1.00 98.76           H  
ATOM   4685  N   MET B 147       2.421  -6.018  -7.082  1.00 98.72           N  
ATOM   4686  H   MET B 147       1.467  -5.918  -6.766  1.00 98.72           H  
ATOM   4687  CA  MET B 147       2.817  -5.323  -8.315  1.00 98.72           C  
ATOM   4688  HA  MET B 147       3.855  -5.561  -8.549  1.00 98.72           H  
ATOM   4689  C   MET B 147       2.736  -3.800  -8.185  1.00 98.72           C  
ATOM   4690  CB  MET B 147       1.964  -5.821  -9.493  1.00 98.72           C  
ATOM   4691  HB2 MET B 147       0.908  -5.706  -9.245  1.00 98.72           H  
ATOM   4692  HB3 MET B 147       2.178  -5.213 -10.371  1.00 98.72           H  
ATOM   4693  O   MET B 147       1.671  -3.241  -7.932  1.00 98.72           O  
ATOM   4694  CG  MET B 147       2.242  -7.290  -9.840  1.00 98.72           C  
ATOM   4695  HG2 MET B 147       2.101  -7.897  -8.946  1.00 98.72           H  
ATOM   4696  HG3 MET B 147       1.509  -7.616 -10.578  1.00 98.72           H  
ATOM   4697  SD  MET B 147       3.899  -7.613 -10.509  1.00 98.72           S  
ATOM   4698  CE  MET B 147       3.875  -9.428 -10.499  1.00 98.72           C  
ATOM   4699  HE1 MET B 147       3.783  -9.786  -9.474  1.00 98.72           H  
ATOM   4700  HE2 MET B 147       4.801  -9.809 -10.929  1.00 98.72           H  
ATOM   4701  HE3 MET B 147       3.033  -9.791 -11.089  1.00 98.72           H  
ATOM   4702  N   GLY B 148       3.853  -3.116  -8.430  1.00 98.65           N  
ATOM   4703  H   GLY B 148       4.705  -3.637  -8.585  1.00 98.65           H  
ATOM   4704  CA  GLY B 148       3.886  -1.666  -8.600  1.00 98.65           C  
ATOM   4705  HA2 GLY B 148       4.899  -1.310  -8.410  1.00 98.65           H  
ATOM   4706  HA3 GLY B 148       3.212  -1.197  -7.883  1.00 98.65           H  
ATOM   4707  C   GLY B 148       3.501  -1.257 -10.023  1.00 98.65           C  
ATOM   4708  O   GLY B 148       4.278  -1.500 -10.948  1.00 98.65           O  
ATOM   4709  N   ALA B 149       2.328  -0.648 -10.211  1.00 97.78           N  
ATOM   4710  H   ALA B 149       1.756  -0.423  -9.410  1.00 97.78           H  
ATOM   4711  CA  ALA B 149       1.836  -0.233 -11.529  1.00 97.78           C  
ATOM   4712  HA  ALA B 149       2.668   0.165 -12.108  1.00 97.78           H  
ATOM   4713  C   ALA B 149       0.756   0.858 -11.435  1.00 97.78           C  
ATOM   4714  CB  ALA B 149       1.271  -1.459 -12.266  1.00 97.78           C  
ATOM   4715  HB1 ALA B 149       0.399  -1.842 -11.736  1.00 97.78           H  
ATOM   4716  HB2 ALA B 149       2.028  -2.241 -12.326  1.00 97.78           H  
ATOM   4717  HB3 ALA B 149       0.978  -1.178 -13.277  1.00 97.78           H  
ATOM   4718  O   ALA B 149       0.044   0.957 -10.439  1.00 97.78           O  
ATOM   4719  N   TYR B 150       0.597   1.621 -12.516  1.00 92.79           N  
ATOM   4720  H   TYR B 150       1.199   1.460 -13.311  1.00 92.79           H  
ATOM   4721  CA  TYR B 150      -0.469   2.607 -12.718  1.00 92.79           C  
ATOM   4722  HA  TYR B 150      -1.340   2.300 -12.139  1.00 92.79           H  
ATOM   4723  C   TYR B 150      -0.884   2.642 -14.208  1.00 92.79           C  
ATOM   4724  CB  TYR B 150      -0.010   3.966 -12.161  1.00 92.79           C  
ATOM   4725  HB2 TYR B 150       0.062   3.866 -11.078  1.00 92.79           H  
ATOM   4726  HB3 TYR B 150      -0.769   4.727 -12.341  1.00 92.79           H  
ATOM   4727  O   TYR B 150      -0.222   2.003 -15.035  1.00 92.79           O  
ATOM   4728  CG  TYR B 150       1.313   4.486 -12.686  1.00 92.79           C  
ATOM   4729  CD1 TYR B 150       2.429   4.516 -11.828  1.00 92.79           C  
ATOM   4730  HD1 TYR B 150       2.340   4.156 -10.814  1.00 92.79           H  
ATOM   4731  CD2 TYR B 150       1.414   4.983 -14.002  1.00 92.79           C  
ATOM   4732  HD2 TYR B 150       0.556   4.978 -14.657  1.00 92.79           H  
ATOM   4733  CE1 TYR B 150       3.641   5.067 -12.278  1.00 92.79           C  
ATOM   4734  HE1 TYR B 150       4.496   5.126 -11.621  1.00 92.79           H  
ATOM   4735  CE2 TYR B 150       2.631   5.521 -14.459  1.00 92.79           C  
ATOM   4736  HE2 TYR B 150       2.707   5.919 -15.460  1.00 92.79           H  
ATOM   4737  OH  TYR B 150       4.892   6.161 -13.974  1.00 92.79           O  
ATOM   4738  HH  TYR B 150       4.910   6.429 -14.895  1.00 92.79           H  
ATOM   4739  CZ  TYR B 150       3.735   5.580 -13.586  1.00 92.79           C  
ATOM   4740  N   PRO B 151      -1.979   3.324 -14.599  1.00 88.63           N  
ATOM   4741  CA  PRO B 151      -2.481   3.273 -15.974  1.00 88.63           C  
ATOM   4742  HA  PRO B 151      -2.625   2.228 -16.247  1.00 88.63           H  
ATOM   4743  C   PRO B 151      -1.535   3.938 -16.985  1.00 88.63           C  
ATOM   4744  CB  PRO B 151      -3.850   3.966 -15.960  1.00 88.63           C  
ATOM   4745  HB2 PRO B 151      -3.770   4.983 -16.342  1.00 88.63           H  
ATOM   4746  HB3 PRO B 151      -4.585   3.407 -16.540  1.00 88.63           H  
ATOM   4747  O   PRO B 151      -1.209   5.115 -16.859  1.00 88.63           O  
ATOM   4748  CG  PRO B 151      -4.237   4.025 -14.486  1.00 88.63           C  
ATOM   4749  HG2 PRO B 151      -4.802   4.935 -14.280  1.00 88.63           H  
ATOM   4750  HG3 PRO B 151      -4.795   3.131 -14.207  1.00 88.63           H  
ATOM   4751  CD  PRO B 151      -2.905   4.057 -13.752  1.00 88.63           C  
ATOM   4752  HD2 PRO B 151      -3.014   3.608 -12.765  1.00 88.63           H  
ATOM   4753  HD3 PRO B 151      -2.569   5.090 -13.662  1.00 88.63           H  
ATOM   4754  N   GLY B 152      -1.159   3.212 -18.042  1.00 84.30           N  
ATOM   4755  H   GLY B 152      -1.395   2.230 -18.052  1.00 84.30           H  
ATOM   4756  CA  GLY B 152      -0.317   3.720 -19.138  1.00 84.30           C  
ATOM   4757  HA2 GLY B 152       0.203   2.875 -19.590  1.00 84.30           H  
ATOM   4758  HA3 GLY B 152       0.435   4.394 -18.728  1.00 84.30           H  
ATOM   4759  C   GLY B 152      -1.064   4.467 -20.255  1.00 84.30           C  
ATOM   4760  O   GLY B 152      -0.494   4.677 -21.327  1.00 84.30           O  
ATOM   4761  N   GLY B 153      -2.348   4.794 -20.054  1.00 84.51           N  
ATOM   4762  H   GLY B 153      -2.709   4.666 -19.120  1.00 84.51           H  
ATOM   4763  CA  GLY B 153      -3.228   5.424 -21.054  1.00 84.51           C  
ATOM   4764  HA2 GLY B 153      -4.082   5.866 -20.539  1.00 84.51           H  
ATOM   4765  HA3 GLY B 153      -2.685   6.231 -21.545  1.00 84.51           H  
ATOM   4766  C   GLY B 153      -3.773   4.483 -22.143  1.00 84.51           C  
ATOM   4767  O   GLY B 153      -4.372   4.946 -23.115  1.00 84.51           O  
ATOM   4768  N   TYR B 154      -3.570   3.163 -22.027  1.00 90.01           N  
ATOM   4769  H   TYR B 154      -3.098   2.814 -21.205  1.00 90.01           H  
ATOM   4770  CA  TYR B 154      -3.953   2.213 -23.079  1.00 90.01           C  
ATOM   4771  HA  TYR B 154      -3.473   2.546 -23.999  1.00 90.01           H  
ATOM   4772  C   TYR B 154      -5.467   2.194 -23.330  1.00 90.01           C  
ATOM   4773  CB  TYR B 154      -3.440   0.798 -22.779  1.00 90.01           C  
ATOM   4774  HB2 TYR B 154      -2.388   0.848 -22.496  1.00 90.01           H  
ATOM   4775  HB3 TYR B 154      -3.987   0.383 -21.933  1.00 90.01           H  
ATOM   4776  O   TYR B 154      -6.262   2.017 -22.409  1.00 90.01           O  
ATOM   4777  CG  TYR B 154      -3.574  -0.128 -23.979  1.00 90.01           C  
ATOM   4778  CD1 TYR B 154      -4.651  -1.032 -24.085  1.00 90.01           C  
ATOM   4779  HD1 TYR B 154      -5.391  -1.097 -23.301  1.00 90.01           H  
ATOM   4780  CD2 TYR B 154      -2.623  -0.057 -25.015  1.00 90.01           C  
ATOM   4781  HD2 TYR B 154      -1.783   0.616 -24.928  1.00 90.01           H  
ATOM   4782  CE1 TYR B 154      -4.754  -1.871 -25.213  1.00 90.01           C  
ATOM   4783  HE1 TYR B 154      -5.566  -2.577 -25.304  1.00 90.01           H  
ATOM   4784  CE2 TYR B 154      -2.737  -0.875 -26.153  1.00 90.01           C  
ATOM   4785  HE2 TYR B 154      -2.000  -0.810 -26.939  1.00 90.01           H  
ATOM   4786  OH  TYR B 154      -3.890  -2.604 -27.333  1.00 90.01           O  
ATOM   4787  HH  TYR B 154      -3.276  -2.344 -28.024  1.00 90.01           H  
ATOM   4788  CZ  TYR B 154      -3.801  -1.794 -26.247  1.00 90.01           C  
ATOM   4789  N   GLY B 155      -5.862   2.348 -24.597  1.00 81.67           N  
ATOM   4790  H   GLY B 155      -5.156   2.496 -25.303  1.00 81.67           H  
ATOM   4791  CA  GLY B 155      -7.264   2.283 -25.014  1.00 81.67           C  
ATOM   4792  HA2 GLY B 155      -7.307   2.169 -26.097  1.00 81.67           H  
ATOM   4793  HA3 GLY B 155      -7.719   1.404 -24.556  1.00 81.67           H  
ATOM   4794  C   GLY B 155      -8.128   3.491 -24.634  1.00 81.67           C  
ATOM   4795  O   GLY B 155      -9.339   3.428 -24.833  1.00 81.67           O  
ATOM   4796  N   ALA B 156      -7.550   4.582 -24.114  1.00 74.13           N  
ATOM   4797  H   ALA B 156      -6.555   4.576 -23.943  1.00 74.13           H  
ATOM   4798  CA  ALA B 156      -8.294   5.787 -23.742  1.00 74.13           C  
ATOM   4799  HA  ALA B 156      -8.945   5.540 -22.904  1.00 74.13           H  
ATOM   4800  C   ALA B 156      -9.184   6.303 -24.896  1.00 74.13           C  
ATOM   4801  CB  ALA B 156      -7.296   6.849 -23.263  1.00 74.13           C  
ATOM   4802  HB1 ALA B 156      -6.494   6.969 -23.992  1.00 74.13           H  
ATOM   4803  HB2 ALA B 156      -7.803   7.806 -23.137  1.00 74.13           H  
ATOM   4804  HB3 ALA B 156      -6.867   6.548 -22.307  1.00 74.13           H  
ATOM   4805  O   ALA B 156      -8.708   6.586 -25.996  1.00 74.13           O  
ATOM   4806  N   GLY B 157     -10.495   6.400 -24.644  1.00 69.61           N  
ATOM   4807  H   GLY B 157     -10.823   6.128 -23.728  1.00 69.61           H  
ATOM   4808  CA  GLY B 157     -11.499   6.830 -25.625  1.00 69.61           C  
ATOM   4809  HA2 GLY B 157     -12.423   7.057 -25.093  1.00 69.61           H  
ATOM   4810  HA3 GLY B 157     -11.151   7.743 -26.107  1.00 69.61           H  
ATOM   4811  C   GLY B 157     -11.843   5.817 -26.732  1.00 69.61           C  
ATOM   4812  O   GLY B 157     -12.612   6.155 -27.633  1.00 69.61           O  
ATOM   4813  N   ALA B 158     -11.308   4.591 -26.695  1.00 76.59           N  
ATOM   4814  H   ALA B 158     -10.706   4.349 -25.921  1.00 76.59           H  
ATOM   4815  CA  ALA B 158     -11.589   3.542 -27.676  1.00 76.59           C  
ATOM   4816  HA  ALA B 158     -11.970   4.010 -28.584  1.00 76.59           H  
ATOM   4817  C   ALA B 158     -12.659   2.545 -27.190  1.00 76.59           C  
ATOM   4818  CB  ALA B 158     -10.277   2.837 -28.044  1.00 76.59           C  
ATOM   4819  HB1 ALA B 158      -9.869   2.337 -27.166  1.00 76.59           H  
ATOM   4820  HB2 ALA B 158      -9.555   3.568 -28.409  1.00 76.59           H  
ATOM   4821  HB3 ALA B 158     -10.460   2.092 -28.819  1.00 76.59           H  
ATOM   4822  O   ALA B 158     -12.747   2.219 -26.008  1.00 76.59           O  
ATOM   4823  N   ASP B 159     -13.445   1.985 -28.117  1.00 76.97           N  
ATOM   4824  H   ASP B 159     -13.332   2.258 -29.083  1.00 76.97           H  
ATOM   4825  CA  ASP B 159     -14.363   0.886 -27.796  1.00 76.97           C  
ATOM   4826  HA  ASP B 159     -14.848   1.112 -26.847  1.00 76.97           H  
ATOM   4827  C   ASP B 159     -13.585  -0.430 -27.615  1.00 76.97           C  
ATOM   4828  CB  ASP B 159     -15.482   0.771 -28.850  1.00 76.97           C  
ATOM   4829  HB2 ASP B 159     -15.981   1.736 -28.936  1.00 76.97           H  
ATOM   4830  HB3 ASP B 159     -15.048   0.530 -29.820  1.00 76.97           H  
ATOM   4831  O   ASP B 159     -13.352  -1.172 -28.571  1.00 76.97           O  
ATOM   4832  CG  ASP B 159     -16.537  -0.291 -28.492  1.00 76.97           C  
ATOM   4833  OD1 ASP B 159     -16.382  -1.028 -27.492  1.00 76.97           O  
ATOM   4834  OD2 ASP B 159     -17.583  -0.384 -29.172  1.00 76.97           O  
ATOM   4835  N   LEU B 160     -13.231  -0.746 -26.366  1.00 80.04           N  
ATOM   4836  H   LEU B 160     -13.348  -0.025 -25.668  1.00 80.04           H  
ATOM   4837  CA  LEU B 160     -12.577  -1.999 -25.961  1.00 80.04           C  
ATOM   4838  HA  LEU B 160     -11.807  -2.217 -26.701  1.00 80.04           H  
ATOM   4839  C   LEU B 160     -13.513  -3.232 -26.000  1.00 80.04           C  
ATOM   4840  CB  LEU B 160     -11.882  -1.800 -24.595  1.00 80.04           C  
ATOM   4841  HB2 LEU B 160     -11.428  -2.742 -24.289  1.00 80.04           H  
ATOM   4842  HB3 LEU B 160     -12.641  -1.545 -23.856  1.00 80.04           H  
ATOM   4843  O   LEU B 160     -13.257  -4.248 -25.356  1.00 80.04           O  
ATOM   4844  CG  LEU B 160     -10.783  -0.715 -24.570  1.00 80.04           C  
ATOM   4845  HG  LEU B 160     -11.222   0.254 -24.807  1.00 80.04           H  
ATOM   4846  CD1 LEU B 160     -10.164  -0.636 -23.174  1.00 80.04           C  
ATOM   4847 HD11 LEU B 160     -10.930  -0.373 -22.445  1.00 80.04           H  
ATOM   4848 HD12 LEU B 160      -9.401   0.142 -23.154  1.00 80.04           H  
ATOM   4849 HD13 LEU B 160      -9.706  -1.587 -22.904  1.00 80.04           H  
ATOM   4850  CD2 LEU B 160      -9.655  -1.002 -25.563  1.00 80.04           C  
ATOM   4851 HD21 LEU B 160      -8.884  -0.238 -25.471  1.00 80.04           H  
ATOM   4852 HD22 LEU B 160     -10.030  -0.976 -26.587  1.00 80.04           H  
ATOM   4853 HD23 LEU B 160      -9.208  -1.973 -25.348  1.00 80.04           H  
ATOM   4854  N   GLY B 161     -14.626  -3.175 -26.738  1.00 70.20           N  
ATOM   4855  H   GLY B 161     -14.827  -2.303 -27.207  1.00 70.20           H  
ATOM   4856  CA  GLY B 161     -15.475  -4.325 -27.061  1.00 70.20           C  
ATOM   4857  HA2 GLY B 161     -16.197  -4.005 -27.813  1.00 70.20           H  
ATOM   4858  HA3 GLY B 161     -14.851  -5.109 -27.488  1.00 70.20           H  
ATOM   4859  C   GLY B 161     -16.256  -4.924 -25.886  1.00 70.20           C  
ATOM   4860  O   GLY B 161     -16.762  -6.045 -26.014  1.00 70.20           O  
ATOM   4861  N   GLY B 162     -16.352  -4.198 -24.766  1.00 73.62           N  
ATOM   4862  H   GLY B 162     -15.896  -3.297 -24.757  1.00 73.62           H  
ATOM   4863  CA  GLY B 162     -16.946  -4.654 -23.505  1.00 73.62           C  
ATOM   4864  HA2 GLY B 162     -17.476  -3.821 -23.042  1.00 73.62           H  
ATOM   4865  HA3 GLY B 162     -17.672  -5.444 -23.700  1.00 73.62           H  
ATOM   4866  C   GLY B 162     -15.940  -5.187 -22.478  1.00 73.62           C  
ATOM   4867  O   GLY B 162     -16.361  -5.837 -21.525  1.00 73.62           O  
ATOM   4868  N   PHE B 163     -14.631  -5.001 -22.692  1.00 82.24           N  
ATOM   4869  H   PHE B 163     -14.334  -4.525 -23.532  1.00 82.24           H  
ATOM   4870  CA  PHE B 163     -13.587  -5.469 -21.774  1.00 82.24           C  
ATOM   4871  HA  PHE B 163     -14.006  -6.225 -21.109  1.00 82.24           H  
ATOM   4872  C   PHE B 163     -13.009  -4.379 -20.853  1.00 82.24           C  
ATOM   4873  CB  PHE B 163     -12.450  -6.133 -22.573  1.00 82.24           C  
ATOM   4874  HB2 PHE B 163     -12.041  -5.400 -23.269  1.00 82.24           H  
ATOM   4875  HB3 PHE B 163     -11.650  -6.391 -21.879  1.00 82.24           H  
ATOM   4876  O   PHE B 163     -12.178  -4.720 -20.011  1.00 82.24           O  
ATOM   4877  CG  PHE B 163     -12.782  -7.416 -23.314  1.00 82.24           C  
ATOM   4878  CD1 PHE B 163     -13.135  -8.572 -22.593  1.00 82.24           C  
ATOM   4879  HD1 PHE B 163     -13.232  -8.529 -21.519  1.00 82.24           H  
ATOM   4880  CD2 PHE B 163     -12.593  -7.500 -24.706  1.00 82.24           C  
ATOM   4881  HD2 PHE B 163     -12.268  -6.629 -25.256  1.00 82.24           H  
ATOM   4882  CE1 PHE B 163     -13.302  -9.800 -23.259  1.00 82.24           C  
ATOM   4883  HE1 PHE B 163     -13.529 -10.688 -22.689  1.00 82.24           H  
ATOM   4884  CE2 PHE B 163     -12.737  -8.731 -25.370  1.00 82.24           C  
ATOM   4885  HE2 PHE B 163     -12.483  -8.789 -26.418  1.00 82.24           H  
ATOM   4886  CZ  PHE B 163     -13.098  -9.884 -24.648  1.00 82.24           C  
ATOM   4887  HZ  PHE B 163     -13.157 -10.845 -25.136  1.00 82.24           H  
ATOM   4888  N   ALA B 164     -13.379  -3.098 -20.986  1.00 77.64           N  
ATOM   4889  H   ALA B 164     -14.234  -2.883 -21.480  1.00 77.64           H  
ATOM   4890  CA  ALA B 164     -12.659  -1.989 -20.340  1.00 77.64           C  
ATOM   4891  HA  ALA B 164     -11.631  -1.999 -20.704  1.00 77.64           H  
ATOM   4892  C   ALA B 164     -12.585  -2.129 -18.807  1.00 77.64           C  
ATOM   4893  CB  ALA B 164     -13.279  -0.650 -20.756  1.00 77.64           C  
ATOM   4894  HB1 ALA B 164     -13.391  -0.596 -21.838  1.00 77.64           H  
ATOM   4895  HB2 ALA B 164     -12.634   0.165 -20.425  1.00 77.64           H  
ATOM   4896  HB3 ALA B 164     -14.254  -0.524 -20.286  1.00 77.64           H  
ATOM   4897  O   ALA B 164     -11.517  -1.924 -18.233  1.00 77.64           O  
ATOM   4898  N   ALA B 165     -13.651  -2.626 -18.167  1.00 77.90           N  
ATOM   4899  H   ALA B 165     -14.496  -2.755 -18.705  1.00 77.90           H  
ATOM   4900  CA  ALA B 165     -13.702  -2.931 -16.731  1.00 77.90           C  
ATOM   4901  HA  ALA B 165     -13.499  -2.011 -16.183  1.00 77.90           H  
ATOM   4902  C   ALA B 165     -12.669  -3.979 -16.238  1.00 77.90           C  
ATOM   4903  CB  ALA B 165     -15.135  -3.377 -16.411  1.00 77.90           C  
ATOM   4904  HB1 ALA B 165     -15.232  -3.560 -15.341  1.00 77.90           H  
ATOM   4905  HB2 ALA B 165     -15.372  -4.291 -16.955  1.00 77.90           H  
ATOM   4906  HB3 ALA B 165     -15.838  -2.596 -16.702  1.00 77.90           H  
ATOM   4907  O   ALA B 165     -12.543  -4.200 -15.036  1.00 77.90           O  
ATOM   4908  N   THR B 166     -11.933  -4.635 -17.143  1.00 87.13           N  
ATOM   4909  H   THR B 166     -12.092  -4.390 -18.110  1.00 87.13           H  
ATOM   4910  CA  THR B 166     -10.853  -5.594 -16.825  1.00 87.13           C  
ATOM   4911  HA  THR B 166     -10.610  -5.517 -15.766  1.00 87.13           H  
ATOM   4912  C   THR B 166      -9.552  -5.340 -17.588  1.00 87.13           C  
ATOM   4913  CB  THR B 166     -11.281  -7.041 -17.115  1.00 87.13           C  
ATOM   4914  HB  THR B 166     -10.454  -7.706 -16.866  1.00 87.13           H  
ATOM   4915  O   THR B 166      -8.483  -5.741 -17.134  1.00 87.13           O  
ATOM   4916  CG2 THR B 166     -12.495  -7.485 -16.306  1.00 87.13           C  
ATOM   4917 HG21 THR B 166     -12.693  -8.537 -16.511  1.00 87.13           H  
ATOM   4918 HG22 THR B 166     -13.372  -6.895 -16.571  1.00 87.13           H  
ATOM   4919 HG23 THR B 166     -12.288  -7.363 -15.242  1.00 87.13           H  
ATOM   4920  OG1 THR B 166     -11.590  -7.211 -18.483  1.00 87.13           O  
ATOM   4921  HG1 THR B 166     -12.097  -6.448 -18.769  1.00 87.13           H  
ATOM   4922  N   ALA B 167      -9.625  -4.700 -18.753  1.00 86.64           N  
ATOM   4923  H   ALA B 167     -10.535  -4.406 -19.080  1.00 86.64           H  
ATOM   4924  CA  ALA B 167      -8.527  -4.610 -19.705  1.00 86.64           C  
ATOM   4925  HA  ALA B 167      -8.018  -5.573 -19.753  1.00 86.64           H  
ATOM   4926  C   ALA B 167      -7.475  -3.558 -19.332  1.00 86.64           C  
ATOM   4927  CB  ALA B 167      -9.149  -4.321 -21.069  1.00 86.64           C  
ATOM   4928  HB1 ALA B 167      -9.725  -3.396 -21.039  1.00 86.64           H  
ATOM   4929  HB2 ALA B 167      -9.788  -5.151 -21.372  1.00 86.64           H  
ATOM   4930  HB3 ALA B 167      -8.344  -4.211 -21.795  1.00 86.64           H  
ATOM   4931  O   ALA B 167      -6.289  -3.792 -19.550  1.00 86.64           O  
ATOM   4932  N   SER B 168      -7.909  -2.432 -18.762  1.00 86.23           N  
ATOM   4933  H   SER B 168      -8.905  -2.273 -18.710  1.00 86.23           H  
ATOM   4934  CA  SER B 168      -7.063  -1.323 -18.293  1.00 86.23           C  
ATOM   4935  HA  SER B 168      -6.018  -1.548 -18.509  1.00 86.23           H  
ATOM   4936  C   SER B 168      -7.144  -1.102 -16.774  1.00 86.23           C  
ATOM   4937  CB  SER B 168      -7.424  -0.047 -19.064  1.00 86.23           C
[truncated: 1,715,428 more chars]
