# Supplementary material for: Module-Based Polyketide Synthase Engineering for de Novo Polyketide Biosynthesis
Source: ACS Synth Biol. 2023 Oct 23;12(11):3148–55. doi: 10.1021/acssynbio.3c00282 (PMC10661043; doi:10.1021/acssynbio.3c00282)
Supplement: Supplementary file 2 — sb3c00282_si_002.zip [file sb3c00282_si_002.zip › Final_PKS_Structures/menzella_pdbs/epoM3_ACP_eryM6_KSAT_dimer.pdb]

ATOM      1  N   TRP A   1       2.495  55.724 -19.100  1.00 51.69           N  
ATOM      2  H   TRP A   1       1.868  56.470 -18.833  1.00 51.69           H  
ATOM      3  H2  TRP A   1       2.029  54.839 -18.960  1.00 51.69           H  
ATOM      4  H3  TRP A   1       2.734  55.811 -20.077  1.00 51.69           H  
ATOM      5  CA  TRP A   1       3.711  55.760 -18.259  1.00 51.69           C  
ATOM      6  HA  TRP A   1       3.377  55.676 -17.225  1.00 51.69           H  
ATOM      7  C   TRP A   1       4.420  57.108 -18.331  1.00 51.69           C  
ATOM      8  CB  TRP A   1       4.603  54.541 -18.509  1.00 51.69           C  
ATOM      9  HB2 TRP A   1       5.060  54.611 -19.495  1.00 51.69           H  
ATOM     10  HB3 TRP A   1       5.395  54.515 -17.760  1.00 51.69           H  
ATOM     11  O   TRP A   1       4.096  57.949 -17.500  1.00 51.69           O  
ATOM     12  CG  TRP A   1       3.815  53.273 -18.427  1.00 51.69           C  
ATOM     13  CD1 TRP A   1       3.741  52.316 -19.383  1.00 51.69           C  
ATOM     14  HD1 TRP A   1       4.294  52.293 -20.310  1.00 51.69           H  
ATOM     15  CD2 TRP A   1       2.946  52.817 -17.338  1.00 51.69           C  
ATOM     16  CE2 TRP A   1       2.316  51.606 -17.750  1.00 51.69           C  
ATOM     17  CE3 TRP A   1       2.625  53.306 -16.049  1.00 51.69           C  
ATOM     18  HE3 TRP A   1       3.123  54.180 -15.655  1.00 51.69           H  
ATOM     19  NE1 TRP A   1       2.852  51.336 -18.988  1.00 51.69           N  
ATOM     20  HE1 TRP A   1       2.681  50.485 -19.504  1.00 51.69           H  
ATOM     21  CH2 TRP A   1       1.078  51.447 -15.686  1.00 51.69           C  
ATOM     22  HH2 TRP A   1       0.380  50.911 -15.059  1.00 51.69           H  
ATOM     23  CZ2 TRP A   1       1.388  50.934 -16.953  1.00 51.69           C  
ATOM     24  HZ2 TRP A   1       0.939  50.015 -17.301  1.00 51.69           H  
ATOM     25  CZ3 TRP A   1       1.704  52.623 -15.232  1.00 51.69           C  
ATOM     26  HZ3 TRP A   1       1.498  52.978 -14.233  1.00 51.69           H  
ATOM     27  N   ARG A   2       5.310  57.369 -19.310  1.00 51.45           N  
ATOM     28  H   ARG A   2       5.578  56.627 -19.941  1.00 51.45           H  
ATOM     29  CA  ARG A   2       5.979  58.682 -19.472  1.00 51.45           C  
ATOM     30  HA  ARG A   2       6.689  58.817 -18.657  1.00 51.45           H  
ATOM     31  C   ARG A   2       4.961  59.839 -19.406  1.00 51.45           C  
ATOM     32  CB  ARG A   2       6.745  58.760 -20.813  1.00 51.45           C  
ATOM     33  HB2 ARG A   2       6.050  58.540 -21.623  1.00 51.45           H  
ATOM     34  HB3 ARG A   2       7.082  59.788 -20.942  1.00 51.45           H  
ATOM     35  O   ARG A   2       3.979  59.820 -20.142  1.00 51.45           O  
ATOM     36  CG  ARG A   2       7.981  57.845 -20.954  1.00 51.45           C  
ATOM     37  HG2 ARG A   2       8.696  58.065 -20.161  1.00 51.45           H  
ATOM     38  HG3 ARG A   2       7.680  56.800 -20.885  1.00 51.45           H  
ATOM     39  CD  ARG A   2       8.639  58.101 -22.324  1.00 51.45           C  
ATOM     40  HD2 ARG A   2       7.886  57.931 -23.095  1.00 51.45           H  
ATOM     41  HD3 ARG A   2       8.952  59.143 -22.370  1.00 51.45           H  
ATOM     42  NE  ARG A   2       9.812  57.244 -22.597  1.00 51.45           N  
ATOM     43  HE  ARG A   2      10.305  56.811 -21.830  1.00 51.45           H  
ATOM     44  NH1 ARG A   2       9.868  57.453 -24.888  1.00 51.45           N  
ATOM     45 HH11 ARG A   2      10.303  57.188 -25.760  1.00 51.45           H  
ATOM     46 HH12 ARG A   2       9.022  58.005 -24.848  1.00 51.45           H  
ATOM     47  NH2 ARG A   2      11.442  56.281 -23.862  1.00 51.45           N  
ATOM     48 HH21 ARG A   2      11.919  56.060 -24.725  1.00 51.45           H  
ATOM     49 HH22 ARG A   2      11.881  56.002 -22.996  1.00 51.45           H  
ATOM     50  CZ  ARG A   2      10.365  56.995 -23.772  1.00 51.45           C  
ATOM     51  N   GLY A   3       5.207  60.822 -18.535  1.00 60.78           N  
ATOM     52  H   GLY A   3       6.013  60.732 -17.934  1.00 60.78           H  
ATOM     53  CA  GLY A   3       4.369  62.020 -18.362  1.00 60.78           C  
ATOM     54  HA2 GLY A   3       3.825  62.215 -19.286  1.00 60.78           H  
ATOM     55  HA3 GLY A   3       5.021  62.874 -18.176  1.00 60.78           H  
ATOM     56  C   GLY A   3       3.336  61.979 -17.224  1.00 60.78           C  
ATOM     57  O   GLY A   3       2.804  63.033 -16.889  1.00 60.78           O  
ATOM     58  N   LEU A   4       3.076  60.822 -16.603  1.00 65.44           N  
ATOM     59  H   LEU A   4       3.561  59.987 -16.899  1.00 65.44           H  
ATOM     60  CA  LEU A   4       2.261  60.739 -15.380  1.00 65.44           C  
ATOM     61  HA  LEU A   4       1.376  61.366 -15.489  1.00 65.44           H  
ATOM     62  C   LEU A   4       3.035  61.265 -14.159  1.00 65.44           C  
ATOM     63  CB  LEU A   4       1.822  59.281 -15.135  1.00 65.44           C  
ATOM     64  HB2 LEU A   4       1.317  59.231 -14.171  1.00 65.44           H  
ATOM     65  HB3 LEU A   4       2.717  58.664 -15.064  1.00 65.44           H  
ATOM     66  O   LEU A   4       4.259  61.124 -14.091  1.00 65.44           O  
ATOM     67  CG  LEU A   4       0.887  58.678 -16.197  1.00 65.44           C  
ATOM     68  HG  LEU A   4       1.379  58.695 -17.170  1.00 65.44           H  
ATOM     69  CD1 LEU A   4       0.592  57.218 -15.844  1.00 65.44           C  
ATOM     70 HD11 LEU A   4       1.522  56.656 -15.756  1.00 65.44           H  
ATOM     71 HD12 LEU A   4      -0.041  56.764 -16.606  1.00 65.44           H  
ATOM     72 HD13 LEU A   4       0.067  57.170 -14.890  1.00 65.44           H  
ATOM     73  CD2 LEU A   4      -0.441  59.427 -16.306  1.00 65.44           C  
ATOM     74 HD21 LEU A   4      -0.926  59.476 -15.331  1.00 65.44           H  
ATOM     75 HD22 LEU A   4      -0.273  60.442 -16.666  1.00 65.44           H  
ATOM     76 HD23 LEU A   4      -1.105  58.919 -17.006  1.00 65.44           H  
ATOM     77  N   SER A   5       2.334  61.804 -13.157  1.00 66.76           N  
ATOM     78  H   SER A   5       1.333  61.906 -13.246  1.00 66.76           H  
ATOM     79  CA  SER A   5       2.929  62.000 -11.829  1.00 66.76           C  
ATOM     80  HA  SER A   5       3.893  62.491 -11.961  1.00 66.76           H  
ATOM     81  C   SER A   5       3.175  60.656 -11.132  1.00 66.76           C  
ATOM     82  CB  SER A   5       2.060  62.911 -10.955  1.00 66.76           C  
ATOM     83  HB2 SER A   5       1.786  63.807 -11.512  1.00 66.76           H  
ATOM     84  HB3 SER A   5       2.630  63.207 -10.074  1.00 66.76           H  
ATOM     85  O   SER A   5       2.557  59.644 -11.456  1.00 66.76           O  
ATOM     86  OG  SER A   5       0.897  62.237 -10.535  1.00 66.76           O  
ATOM     87  HG  SER A   5       0.320  62.246 -11.303  1.00 66.76           H  
ATOM     88  N   VAL A   6       4.051  60.638 -10.122  1.00 65.30           N  
ATOM     89  H   VAL A   6       4.560  61.486  -9.917  1.00 65.30           H  
ATOM     90  CA  VAL A   6       4.405  59.411  -9.376  1.00 65.30           C  
ATOM     91  HA  VAL A   6       4.820  58.689 -10.079  1.00 65.30           H  
ATOM     92  C   VAL A   6       3.180  58.744  -8.726  1.00 65.30           C  
ATOM     93  CB  VAL A   6       5.485  59.726  -8.317  1.00 65.30           C  
ATOM     94  HB  VAL A   6       5.075  60.433  -7.597  1.00 65.30           H  
ATOM     95  O   VAL A   6       3.122  57.521  -8.635  1.00 65.30           O  
ATOM     96  CG1 VAL A   6       5.953  58.480  -7.556  1.00 65.30           C  
ATOM     97 HG11 VAL A   6       6.332  57.737  -8.258  1.00 65.30           H  
ATOM     98 HG12 VAL A   6       5.130  58.044  -6.989  1.00 65.30           H  
ATOM     99 HG13 VAL A   6       6.746  58.742  -6.856  1.00 65.30           H  
ATOM    100  CG2 VAL A   6       6.734  60.358  -8.954  1.00 65.30           C  
ATOM    101 HG21 VAL A   6       7.140  59.690  -9.713  1.00 65.30           H  
ATOM    102 HG22 VAL A   6       7.494  60.528  -8.192  1.00 65.30           H  
ATOM    103 HG23 VAL A   6       6.495  61.318  -9.413  1.00 65.30           H  
ATOM    104  N   ALA A   7       2.178  59.526  -8.307  1.00 69.63           N  
ATOM    105  H   ALA A   7       2.228  60.516  -8.497  1.00 69.63           H  
ATOM    106  CA  ALA A   7       0.941  59.000  -7.725  1.00 69.63           C  
ATOM    107  HA  ALA A   7       1.192  58.223  -7.003  1.00 69.63           H  
ATOM    108  C   ALA A   7       0.028  58.349  -8.779  1.00 69.63           C  
ATOM    109  CB  ALA A   7       0.235  60.138  -6.978  1.00 69.63           C  
ATOM    110  HB1 ALA A   7       0.871  60.504  -6.171  1.00 69.63           H  
ATOM    111  HB2 ALA A   7       0.010  60.955  -7.663  1.00 69.63           H  
ATOM    112  HB3 ALA A   7      -0.699  59.769  -6.554  1.00 69.63           H  
ATOM    113  O   ALA A   7      -0.448  57.234  -8.571  1.00 69.63           O  
ATOM    114  N   GLU A   8      -0.165  59.002  -9.929  1.00 77.21           N  
ATOM    115  H   GLU A   8       0.270  59.904 -10.060  1.00 77.21           H  
ATOM    116  CA  GLU A   8      -0.945  58.453 -11.048  1.00 77.21           C  
ATOM    117  HA  GLU A   8      -1.935  58.156 -10.701  1.00 77.21           H  
ATOM    118  C   GLU A   8      -0.264  57.211 -11.642  1.00 77.21           C  
ATOM    119  CB  GLU A   8      -1.099  59.521 -12.140  1.00 77.21           C  
ATOM    120  HB2 GLU A   8      -1.568  59.072 -13.015  1.00 77.21           H  
ATOM    121  HB3 GLU A   8      -0.098  59.845 -12.424  1.00 77.21           H  
ATOM    122  O   GLU A   8      -0.927  56.219 -11.932  1.00 77.21           O  
ATOM    123  CG  GLU A   8      -1.940  60.733 -11.705  1.00 77.21           C  
ATOM    124  HG2 GLU A   8      -1.700  61.003 -10.677  1.00 77.21           H  
ATOM    125  HG3 GLU A   8      -2.996  60.462 -11.738  1.00 77.21           H  
ATOM    126  CD  GLU A   8      -1.661  61.954 -12.592  1.00 77.21           C  
ATOM    127  OE1 GLU A   8      -2.623  62.580 -13.080  1.00 77.21           O  
ATOM    128  OE2 GLU A   8      -0.457  62.289 -12.728  1.00 77.21           O  
ATOM    129  N   ALA A   9       1.069  57.231 -11.758  1.00 76.04           N  
ATOM    130  H   ALA A   9       1.555  58.086 -11.530  1.00 76.04           H  
ATOM    131  CA  ALA A   9       1.861  56.086 -12.191  1.00 76.04           C  
ATOM    132  HA  ALA A   9       1.497  55.763 -13.167  1.00 76.04           H  
ATOM    133  C   ALA A   9       1.716  54.891 -11.234  1.00 76.04           C  
ATOM    134  CB  ALA A   9       3.324  56.524 -12.337  1.00 76.04           C  
ATOM    135  HB1 ALA A   9       3.920  55.686 -12.698  1.00 76.04           H  
ATOM    136  HB2 ALA A   9       3.715  56.847 -11.373  1.00 76.04           H  
ATOM    137  HB3 ALA A   9       3.397  57.348 -13.047  1.00 76.04           H  
ATOM    138  O   ALA A   9       1.532  53.773 -11.705  1.00 76.04           O  
ATOM    139  N   ARG A  10       1.729  55.119  -9.910  1.00 77.89           N  
ATOM    140  H   ARG A  10       1.921  56.058  -9.591  1.00 77.89           H  
ATOM    141  CA  ARG A  10       1.488  54.072  -8.900  1.00 77.89           C  
ATOM    142  HA  ARG A  10       2.158  53.234  -9.094  1.00 77.89           H  
ATOM    143  C   ARG A  10       0.080  53.484  -9.003  1.00 77.89           C  
ATOM    144  CB  ARG A  10       1.791  54.625  -7.494  1.00 77.89           C  
ATOM    145  HB2 ARG A  10       2.844  54.903  -7.444  1.00 77.89           H  
ATOM    146  HB3 ARG A  10       1.191  55.519  -7.327  1.00 77.89           H  
ATOM    147  O   ARG A  10      -0.055  52.268  -8.937  1.00 77.89           O  
ATOM    148  CG  ARG A  10       1.487  53.608  -6.378  1.00 77.89           C  
ATOM    149  HG2 ARG A  10       2.085  52.709  -6.520  1.00 77.89           H  
ATOM    150  HG3 ARG A  10       0.434  53.329  -6.424  1.00 77.89           H  
ATOM    151  CD  ARG A  10       1.737  54.186  -4.981  1.00 77.89           C  
ATOM    152  HD2 ARG A  10       1.187  53.575  -4.265  1.00 77.89           H  
ATOM    153  HD3 ARG A  10       1.343  55.200  -4.928  1.00 77.89           H  
ATOM    154  NE  ARG A  10       3.157  54.126  -4.609  1.00 77.89           N  
ATOM    155  HE  ARG A  10       3.540  53.200  -4.482  1.00 77.89           H  
ATOM    156  NH1 ARG A  10       3.601  56.317  -4.112  1.00 77.89           N  
ATOM    157 HH11 ARG A  10       4.245  57.004  -3.747  1.00 77.89           H  
ATOM    158 HH12 ARG A  10       2.665  56.542  -4.418  1.00 77.89           H  
ATOM    159  NH2 ARG A  10       5.166  54.765  -3.789  1.00 77.89           N  
ATOM    160 HH21 ARG A  10       5.841  55.437  -3.453  1.00 77.89           H  
ATOM    161 HH22 ARG A  10       5.436  53.792  -3.791  1.00 77.89           H  
ATOM    162  CZ  ARG A  10       3.965  55.067  -4.177  1.00 77.89           C  
ATOM    163  N   MET A  11      -0.952  54.313  -9.178  1.00 82.54           N  
ATOM    164  H   MET A  11      -0.775  55.307  -9.210  1.00 82.54           H  
ATOM    165  CA  MET A  11      -2.328  53.826  -9.354  1.00 82.54           C  
ATOM    166  HA  MET A  11      -2.587  53.177  -8.517  1.00 82.54           H  
ATOM    167  C   MET A  11      -2.475  52.972 -10.619  1.00 82.54           C  
ATOM    168  CB  MET A  11      -3.319  54.997  -9.386  1.00 82.54           C  
ATOM    169  HB2 MET A  11      -4.256  54.641  -9.814  1.00 82.54           H  
ATOM    170  HB3 MET A  11      -2.932  55.797 -10.016  1.00 82.54           H  
ATOM    171  O   MET A  11      -2.986  51.860 -10.538  1.00 82.54           O  
ATOM    172  CG  MET A  11      -3.604  55.533  -7.979  1.00 82.54           C  
ATOM    173  HG2 MET A  11      -4.080  54.744  -7.398  1.00 82.54           H  
ATOM    174  HG3 MET A  11      -2.656  55.780  -7.501  1.00 82.54           H  
ATOM    175  SD  MET A  11      -4.660  57.011  -7.912  1.00 82.54           S  
ATOM    176  CE  MET A  11      -6.123  56.441  -8.826  1.00 82.54           C  
ATOM    177  HE1 MET A  11      -6.909  57.194  -8.761  1.00 82.54           H  
ATOM    178  HE2 MET A  11      -6.485  55.507  -8.397  1.00 82.54           H  
ATOM    179  HE3 MET A  11      -5.870  56.284  -9.874  1.00 82.54           H  
ATOM    180  N   ALA A  12      -1.962  53.446 -11.757  1.00 82.36           N  
ATOM    181  H   ALA A  12      -1.565  54.374 -11.773  1.00 82.36           H  
ATOM    182  CA  ALA A  12      -2.016  52.696 -13.010  1.00 82.36           C  
ATOM    183  HA  ALA A  12      -3.052  52.421 -13.208  1.00 82.36           H  
ATOM    184  C   ALA A  12      -1.209  51.383 -12.942  1.00 82.36           C  
ATOM    185  CB  ALA A  12      -1.544  53.625 -14.135  1.00 82.36           C  
ATOM    186  HB1 ALA A  12      -1.541  53.080 -15.079  1.00 82.36           H  
ATOM    187  HB2 ALA A  12      -0.542  53.996 -13.921  1.00 82.36           H  
ATOM    188  HB3 ALA A  12      -2.227  54.471 -14.217  1.00 82.36           H  
ATOM    189  O   ALA A  12      -1.671  50.355 -13.430  1.00 82.36           O  
ATOM    190  N   LEU A  13      -0.031  51.376 -12.300  1.00 86.86           N  
ATOM    191  H   LEU A  13       0.338  52.244 -11.937  1.00 86.86           H  
ATOM    192  CA  LEU A  13       0.724  50.137 -12.066  1.00 86.86           C  
ATOM    193  HA  LEU A  13       0.814  49.611 -13.017  1.00 86.86           H  
ATOM    194  C   LEU A  13      -0.026  49.179 -11.134  1.00 86.86           C  
ATOM    195  CB  LEU A  13       2.137  50.441 -11.526  1.00 86.86           C  
ATOM    196  HB2 LEU A  13       2.147  51.422 -11.050  1.00 86.86           H  
ATOM    197  HB3 LEU A  13       2.390  49.714 -10.754  1.00 86.86           H  
ATOM    198  O   LEU A  13       0.032  47.972 -11.350  1.00 86.86           O  
ATOM    199  CG  LEU A  13       3.225  50.364 -12.610  1.00 86.86           C  
ATOM    200  HG  LEU A  13       2.890  50.885 -13.507  1.00 86.86           H  
ATOM    201  CD1 LEU A  13       4.509  51.035 -12.123  1.00 86.86           C  
ATOM    202 HD11 LEU A  13       4.312  52.091 -11.938  1.00 86.86           H  
ATOM    203 HD12 LEU A  13       4.849  50.561 -11.202  1.00 86.86           H  
ATOM    204 HD13 LEU A  13       5.286  50.946 -12.882  1.00 86.86           H  
ATOM    205  CD2 LEU A  13       3.545  48.911 -12.964  1.00 86.86           C  
ATOM    206 HD21 LEU A  13       3.866  48.368 -12.074  1.00 86.86           H  
ATOM    207 HD22 LEU A  13       2.664  48.419 -13.376  1.00 86.86           H  
ATOM    208 HD23 LEU A  13       4.336  48.880 -13.713  1.00 86.86           H  
ATOM    209  N   HIS A  14      -0.753  49.687 -10.134  1.00 88.45           N  
ATOM    210  H   HIS A  14      -0.752  50.685  -9.978  1.00 88.45           H  
ATOM    211  CA  HIS A  14      -1.584  48.843  -9.278  1.00 88.45           C  
ATOM    212  HA  HIS A  14      -0.962  48.029  -8.904  1.00 88.45           H  
ATOM    213  C   HIS A  14      -2.714  48.168 -10.058  1.00 88.45           C  
ATOM    214  CB  HIS A  14      -2.103  49.623  -8.063  1.00 88.45           C  
ATOM    215  HB2 HIS A  14      -2.818  50.378  -8.390  1.00 88.45           H  
ATOM    216  HB3 HIS A  14      -1.266  50.132  -7.584  1.00 88.45           H  
ATOM    217  O   HIS A  14      -2.883  46.965  -9.900  1.00 88.45           O  
ATOM    218  CG  HIS A  14      -2.772  48.729  -7.044  1.00 88.45           C  
ATOM    219  CD2 HIS A  14      -2.266  48.363  -5.825  1.00 88.45           C  
ATOM    220  HD2 HIS A  14      -1.321  48.684  -5.412  1.00 88.45           H  
ATOM    221  ND1 HIS A  14      -3.973  48.069  -7.190  1.00 88.45           N  
ATOM    222  HD1 HIS A  14      -4.543  48.041  -8.023  1.00 88.45           H  
ATOM    223  CE1 HIS A  14      -4.179  47.321  -6.094  1.00 88.45           C  
ATOM    224  HE1 HIS A  14      -5.018  46.656  -5.948  1.00 88.45           H  
ATOM    225  NE2 HIS A  14      -3.165  47.476  -5.224  1.00 88.45           N  
ATOM    226  N   GLU A  15      -3.454  48.879 -10.917  1.00 87.61           N  
ATOM    227  H   GLU A  15      -3.290  49.872 -11.007  1.00 87.61           H  
ATOM    228  CA  GLU A  15      -4.480  48.248 -11.768  1.00 87.61           C  
ATOM    229  HA  GLU A  15      -5.215  47.750 -11.135  1.00 87.61           H  
ATOM    230  C   GLU A  15      -3.885  47.158 -12.673  1.00 87.61           C  
ATOM    231  CB  GLU A  15      -5.216  49.292 -12.628  1.00 87.61           C  
ATOM    232  HB2 GLU A  15      -4.489  49.943 -13.113  1.00 87.61           H  
ATOM    233  HB3 GLU A  15      -5.774  48.765 -13.403  1.00 87.61           H  
ATOM    234  O   GLU A  15      -4.414  46.047 -12.720  1.00 87.61           O  
ATOM    235  CG  GLU A  15      -6.216  50.131 -11.821  1.00 87.61           C  
ATOM    236  HG2 GLU A  15      -5.671  50.753 -11.111  1.00 87.61           H  
ATOM    237  HG3 GLU A  15      -6.856  49.458 -11.250  1.00 87.61           H  
ATOM    238  CD  GLU A  15      -7.080  51.023 -12.729  1.00 87.61           C  
ATOM    239  OE1 GLU A  15      -8.325  50.958 -12.605  1.00 87.61           O  
ATOM    240  OE2 GLU A  15      -6.493  51.800 -13.518  1.00 87.61           O  
ATOM    241  N   VAL A  16      -2.754  47.438 -13.333  1.00 88.77           N  
ATOM    242  H   VAL A  16      -2.382  48.375 -13.261  1.00 88.77           H  
ATOM    243  CA  VAL A  16      -2.083  46.483 -14.233  1.00 88.77           C  
ATOM    244  HA  VAL A  16      -2.811  46.126 -14.962  1.00 88.77           H  
ATOM    245  C   VAL A  16      -1.586  45.243 -13.484  1.00 88.77           C  
ATOM    246  CB  VAL A  16      -0.946  47.180 -15.010  1.00 88.77           C  
ATOM    247  HB  VAL A  16      -0.315  47.724 -14.308  1.00 88.77           H  
ATOM    248  O   VAL A  16      -1.848  44.124 -13.920  1.00 88.77           O  
ATOM    249  CG1 VAL A  16      -0.056  46.210 -15.798  1.00 88.77           C  
ATOM    250 HG11 VAL A  16       0.671  46.769 -16.389  1.00 88.77           H  
ATOM    251 HG12 VAL A  16       0.488  45.552 -15.121  1.00 88.77           H  
ATOM    252 HG13 VAL A  16      -0.667  45.611 -16.473  1.00 88.77           H  
ATOM    253  CG2 VAL A  16      -1.536  48.174 -16.019  1.00 88.77           C  
ATOM    254 HG21 VAL A  16      -2.177  48.900 -15.519  1.00 88.77           H  
ATOM    255 HG22 VAL A  16      -2.123  47.639 -16.766  1.00 88.77           H  
ATOM    256 HG23 VAL A  16      -0.733  48.705 -16.529  1.00 88.77           H  
ATOM    257  N   VAL A  17      -0.909  45.404 -12.341  1.00 90.65           N  
ATOM    258  H   VAL A  17      -0.731  46.342 -12.012  1.00 90.65           H  
ATOM    259  CA  VAL A  17      -0.399  44.262 -11.563  1.00 90.65           C  
ATOM    260  HA  VAL A  17       0.086  43.568 -12.251  1.00 90.65           H  
ATOM    261  C   VAL A  17      -1.542  43.475 -10.926  1.00 90.65           C  
ATOM    262  CB  VAL A  17       0.651  44.693 -10.522  1.00 90.65           C  
ATOM    263  HB  VAL A  17       0.205  45.431  -9.855  1.00 90.65           H  
ATOM    264  O   VAL A  17      -1.598  42.260 -11.084  1.00 90.65           O  
ATOM    265  CG1 VAL A  17       1.160  43.511  -9.684  1.00 90.65           C  
ATOM    266 HG11 VAL A  17       0.341  43.027  -9.153  1.00 90.65           H  
ATOM    267 HG12 VAL A  17       1.881  43.867  -8.948  1.00 90.65           H  
ATOM    268 HG13 VAL A  17       1.632  42.773 -10.334  1.00 90.65           H  
ATOM    269  CG2 VAL A  17       1.897  45.299 -11.186  1.00 90.65           C  
ATOM    270 HG21 VAL A  17       2.429  44.538 -11.757  1.00 90.65           H  
ATOM    271 HG22 VAL A  17       1.623  46.108 -11.863  1.00 90.65           H  
ATOM    272 HG23 VAL A  17       2.555  45.701 -10.416  1.00 90.65           H  
ATOM    273  N   HIS A  18      -2.482  44.139 -10.251  1.00 89.41           N  
ATOM    274  H   HIS A  18      -2.438  45.148 -10.225  1.00 89.41           H  
ATOM    275  CA  HIS A  18      -3.619  43.487  -9.591  1.00 89.41           C  
ATOM    276  HA  HIS A  18      -3.247  42.762  -8.867  1.00 89.41           H  
ATOM    277  C   HIS A  18      -4.480  42.709 -10.600  1.00 89.41           C  
ATOM    278  CB  HIS A  18      -4.408  44.573  -8.843  1.00 89.41           C  
ATOM    279  HB2 HIS A  18      -3.716  45.163  -8.242  1.00 89.41           H  
ATOM    280  HB3 HIS A  18      -4.863  45.243  -9.573  1.00 89.41           H  
ATOM    281  O   HIS A  18      -4.747  41.526 -10.395  1.00 89.41           O  
ATOM    282  CG  HIS A  18      -5.489  44.089  -7.917  1.00 89.41           C  
ATOM    283  CD2 HIS A  18      -5.316  43.374  -6.768  1.00 89.41           C  
ATOM    284  HD2 HIS A  18      -4.381  43.010  -6.368  1.00 89.41           H  
ATOM    285  ND1 HIS A  18      -6.838  44.398  -8.057  1.00 89.41           N  
ATOM    286  CE1 HIS A  18      -7.450  43.822  -7.013  1.00 89.41           C  
ATOM    287  HE1 HIS A  18      -8.517  43.841  -6.843  1.00 89.41           H  
ATOM    288  NE2 HIS A  18      -6.566  43.191  -6.225  1.00 89.41           N  
ATOM    289  HE2 HIS A  18      -6.815  42.607  -5.440  1.00 89.41           H  
ATOM    290  N   GLY A  19      -4.799  43.318 -11.748  1.00 88.72           N  
ATOM    291  H   GLY A  19      -4.525  44.283 -11.870  1.00 88.72           H  
ATOM    292  CA  GLY A  19      -5.559  42.700 -12.842  1.00 88.72           C  
ATOM    293  HA2 GLY A  19      -6.430  42.196 -12.423  1.00 88.72           H  
ATOM    294  HA3 GLY A  19      -5.909  43.495 -13.500  1.00 88.72           H  
ATOM    295  C   GLY A  19      -4.790  41.683 -13.704  1.00 88.72           C  
ATOM    296  O   GLY A  19      -5.412  40.990 -14.517  1.00 88.72           O  
ATOM    297  N   ALA A  20      -3.466  41.573 -13.555  1.00 89.39           N  
ATOM    298  H   ALA A  20      -2.994  42.245 -12.966  1.00 89.39           H  
ATOM    299  CA  ALA A  20      -2.666  40.482 -14.117  1.00 89.39           C  
ATOM    300  HA  ALA A  20      -3.131  40.129 -15.038  1.00 89.39           H  
ATOM    301  C   ALA A  20      -2.609  39.286 -13.152  1.00 89.39           C  
ATOM    302  CB  ALA A  20      -1.268  41.002 -14.476  1.00 89.39           C  
ATOM    303  HB1 ALA A  20      -1.348  41.798 -15.216  1.00 89.39           H  
ATOM    304  HB2 ALA A  20      -0.671  40.192 -14.894  1.00 89.39           H  
ATOM    305  HB3 ALA A  20      -0.769  41.391 -13.588  1.00 89.39           H  
ATOM    306  O   ALA A  20      -2.916  38.164 -13.550  1.00 89.39           O  
ATOM    307  N   VAL A  21      -2.291  39.534 -11.875  1.00 88.94           N  
ATOM    308  H   VAL A  21      -2.084  40.487 -11.614  1.00 88.94           H  
ATOM    309  CA  VAL A  21      -2.198  38.498 -10.831  1.00 88.94           C  
ATOM    310  HA  VAL A  21      -1.508  37.723 -11.166  1.00 88.94           H  
ATOM    311  C   VAL A  21      -3.549  37.810 -10.611  1.00 88.94           C  
ATOM    312  CB  VAL A  21      -1.650  39.094  -9.515  1.00 88.94           C  
ATOM    313  HB  VAL A  21      -2.299  39.909  -9.194  1.00 88.94           H  
ATOM    314  O   VAL A  21      -3.615  36.583 -10.618  1.00 88.94           O  
ATOM    315  CG1 VAL A  21      -1.598  38.048  -8.398  1.00 88.94           C  
ATOM    316 HG11 VAL A  21      -2.610  37.752  -8.124  1.00 88.94           H  
ATOM    317 HG12 VAL A  21      -1.040  37.169  -8.723  1.00 88.94           H  
ATOM    318 HG13 VAL A  21      -1.126  38.466  -7.509  1.00 88.94           H  
ATOM    319  CG2 VAL A  21      -0.225  39.647  -9.675  1.00 88.94           C  
ATOM    320 HG21 VAL A  21       0.456  38.852  -9.979  1.00 88.94           H  
ATOM    321 HG22 VAL A  21       0.119  40.072  -8.732  1.00 88.94           H  
ATOM    322 HG23 VAL A  21      -0.186  40.421 -10.442  1.00 88.94           H  
ATOM    323  N   ALA A  22      -4.637  38.579 -10.497  1.00 87.69           N  
ATOM    324  H   ALA A  22      -4.531  39.584 -10.483  1.00 87.69           H  
ATOM    325  CA  ALA A  22      -5.982  38.033 -10.318  1.00 87.69           C  
ATOM    326  HA  ALA A  22      -6.009  37.443  -9.402  1.00 87.69           H  
ATOM    327  C   ALA A  22      -6.400  37.111 -11.477  1.00 87.69           C  
ATOM    328  CB  ALA A  22      -6.959  39.205 -10.177  1.00 87.69           C  
ATOM    329  HB1 ALA A  22      -6.720  39.790  -9.289  1.00 87.69           H  
ATOM    330  HB2 ALA A  22      -6.912  39.847 -11.056  1.00 87.69           H  
ATOM    331  HB3 ALA A  22      -7.972  38.815 -10.082  1.00 87.69           H  
ATOM    332  O   ALA A  22      -6.986  36.056 -11.249  1.00 87.69           O  
ATOM    333  N   ARG A  23      -6.050  37.487 -12.714  1.00 83.84           N  
ATOM    334  H   ARG A  23      -5.508  38.334 -12.802  1.00 83.84           H  
ATOM    335  CA  ARG A  23      -6.387  36.742 -13.935  1.00 83.84           C  
ATOM    336  HA  ARG A  23      -7.457  36.530 -13.931  1.00 83.84           H  
ATOM    337  C   ARG A  23      -5.679  35.390 -13.993  1.00 83.84           C  
ATOM    338  CB  ARG A  23      -6.040  37.623 -15.138  1.00 83.84           C  
ATOM    339  HB2 ARG A  23      -4.956  37.674 -15.247  1.00 83.84           H  
ATOM    340  HB3 ARG A  23      -6.414  38.623 -14.919  1.00 83.84           H  
ATOM    341  O   ARG A  23      -6.325  34.392 -14.278  1.00 83.84           O  
ATOM    342  CG  ARG A  23      -6.666  37.160 -16.463  1.00 83.84           C  
ATOM    343  HG2 ARG A  23      -7.748  37.275 -16.399  1.00 83.84           H  
ATOM    344  HG3 ARG A  23      -6.440  36.107 -16.635  1.00 83.84           H  
ATOM    345  CD  ARG A  23      -6.137  37.977 -17.656  1.00 83.84           C  
ATOM    346  HD2 ARG A  23      -5.136  37.616 -17.894  1.00 83.84           H  
ATOM    347  HD3 ARG A  23      -6.783  37.797 -18.515  1.00 83.84           H  
ATOM    348  NE  ARG A  23      -6.066  39.424 -17.355  1.00 83.84           N  
ATOM    349  HE  ARG A  23      -6.226  39.685 -16.392  1.00 83.84           H  
ATOM    350  NH1 ARG A  23      -5.366  40.209 -19.398  1.00 83.84           N  
ATOM    351 HH11 ARG A  23      -5.481  39.282 -19.781  1.00 83.84           H  
ATOM    352 HH12 ARG A  23      -4.960  40.955 -19.944  1.00 83.84           H  
ATOM    353  NH2 ARG A  23      -5.425  41.570 -17.620  1.00 83.84           N  
ATOM    354 HH21 ARG A  23      -5.011  42.310 -18.168  1.00 83.84           H  
ATOM    355 HH22 ARG A  23      -5.520  41.679 -16.620  1.00 83.84           H  
ATOM    356  CZ  ARG A  23      -5.629  40.392 -18.134  1.00 83.84           C  
ATOM    357  N   VAL A  24      -4.386  35.360 -13.668  1.00 83.30           N  
ATOM    358  H   VAL A  24      -3.938  36.234 -13.435  1.00 83.30           H  
ATOM    359  CA  VAL A  24      -3.570  34.132 -13.623  1.00 83.30           C  
ATOM    360  HA  VAL A  24      -3.653  33.606 -14.574  1.00 83.30           H  
ATOM    361  C   VAL A  24      -4.059  33.149 -12.551  1.00 83.30           C  
ATOM    362  CB  VAL A  24      -2.096  34.525 -13.413  1.00 83.30           C  
ATOM    363  HB  VAL A  24      -2.035  35.309 -12.659  1.00 83.30           H  
ATOM    364  O   VAL A  24      -4.141  31.946 -12.796  1.00 83.30           O  
ATOM    365  CG1 VAL A  24      -1.238  33.360 -12.930  1.00 83.30           C  
ATOM    366 HG11 VAL A  24      -0.177  33.589 -13.027  1.00 83.30           H  
ATOM    367 HG12 VAL A  24      -1.457  32.466 -13.513  1.00 83.30           H  
ATOM    368 HG13 VAL A  24      -1.466  33.160 -11.883  1.00 83.30           H  
ATOM    369  CG2 VAL A  24      -1.528  35.079 -14.724  1.00 83.30           C  
ATOM    370 HG21 VAL A  24      -2.105  35.949 -15.038  1.00 83.30           H  
ATOM    371 HG22 VAL A  24      -1.585  34.311 -15.495  1.00 83.30           H  
ATOM    372 HG23 VAL A  24      -0.487  35.372 -14.589  1.00 83.30           H  
ATOM    373  N   LEU A  25      -4.447  33.666 -11.381  1.00 81.34           N  
ATOM    374  H   LEU A  25      -4.329  34.658 -11.235  1.00 81.34           H  
ATOM    375  CA  LEU A  25      -5.025  32.876 -10.286  1.00 81.34           C  
ATOM    376  HA  LEU A  25      -4.460  31.948 -10.192  1.00 81.34           H  
ATOM    377  C   LEU A  25      -6.492  32.452 -10.534  1.00 81.34           C  
ATOM    378  CB  LEU A  25      -4.872  33.680  -8.982  1.00 81.34           C  
ATOM    379  HB2 LEU A  25      -5.237  34.691  -9.166  1.00 81.34           H  
ATOM    380  HB3 LEU A  25      -5.497  33.232  -8.210  1.00 81.34           H  
ATOM    381  O   LEU A  25      -7.048  31.691  -9.742  1.00 81.34           O  
ATOM    382  CG  LEU A  25      -3.425  33.751  -8.455  1.00 81.34           C  
ATOM    383  HG  LEU A  25      -2.733  33.921  -9.279  1.00 81.34           H  
ATOM    384  CD1 LEU A  25      -3.282  34.897  -7.458  1.00 81.34           C  
ATOM    385 HD11 LEU A  25      -3.908  34.714  -6.584  1.00 81.34           H  
ATOM    386 HD12 LEU A  25      -2.241  34.986  -7.147  1.00 81.34           H  
ATOM    387 HD13 LEU A  25      -3.598  35.820  -7.943  1.00 81.34           H  
ATOM    388  CD2 LEU A  25      -3.030  32.481  -7.709  1.00 81.34           C  
ATOM    389 HD21 LEU A  25      -1.977  32.523  -7.430  1.00 81.34           H  
ATOM    390 HD22 LEU A  25      -3.638  32.372  -6.811  1.00 81.34           H  
ATOM    391 HD23 LEU A  25      -3.204  31.603  -8.331  1.00 81.34           H  
ATOM    392  N   GLY A  26      -7.126  32.918 -11.618  1.00 76.99           N  
ATOM    393  H   GLY A  26      -6.603  33.495 -12.261  1.00 76.99           H  
ATOM    394  CA  GLY A  26      -8.489  32.539 -12.011  1.00 76.99           C  
ATOM    395  HA2 GLY A  26      -8.652  31.488 -11.774  1.00 76.99           H  
ATOM    396  HA3 GLY A  26      -8.573  32.654 -13.092  1.00 76.99           H  
ATOM    397  C   GLY A  26      -9.626  33.351 -11.369  1.00 76.99           C  
ATOM    398  O   GLY A  26     -10.782  32.931 -11.426  1.00 76.99           O  
ATOM    399  N   PHE A  27      -9.350  34.510 -10.764  1.00 77.68           N  
ATOM    400  H   PHE A  27      -8.400  34.851 -10.791  1.00 77.68           H  
ATOM    401  CA  PHE A  27     -10.387  35.373 -10.186  1.00 77.68           C  
ATOM    402  HA  PHE A  27     -11.112  34.739  -9.676  1.00 77.68           H  
ATOM    403  C   PHE A  27     -11.135  36.171 -11.270  1.00 77.68           C  
ATOM    404  CB  PHE A  27      -9.789  36.312  -9.128  1.00 77.68           C  
ATOM    405  HB2 PHE A  27     -10.553  37.031  -8.832  1.00 77.68           H  
ATOM    406  HB3 PHE A  27      -8.975  36.879  -9.581  1.00 77.68           H  
ATOM    407  O   PHE A  27     -10.568  37.052 -11.916  1.00 77.68           O  
ATOM    408  CG  PHE A  27      -9.279  35.631  -7.872  1.00 77.68           C  
ATOM    409  CD1 PHE A  27     -10.170  35.308  -6.831  1.00 77.68           C  
ATOM    410  HD1 PHE A  27     -11.223  35.526  -6.933  1.00 77.68           H  
ATOM    411  CD2 PHE A  27      -7.909  35.347  -7.727  1.00 77.68           C  
ATOM    412  HD2 PHE A  27      -7.224  35.587  -8.527  1.00 77.68           H  
ATOM    413  CE1 PHE A  27      -9.692  34.712  -5.650  1.00 77.68           C  
ATOM    414  HE1 PHE A  27     -10.374  34.477  -4.846  1.00 77.68           H  
ATOM    415  CE2 PHE A  27      -7.431  34.748  -6.547  1.00 77.68           C  
ATOM    416  HE2 PHE A  27      -6.380  34.529  -6.433  1.00 77.68           H  
ATOM    417  CZ  PHE A  27      -8.322  34.434  -5.508  1.00 77.68           C  
ATOM    418  HZ  PHE A  27      -7.950  33.981  -4.601  1.00 77.68           H  
ATOM    419  N   LEU A  28     -12.439  35.903 -11.424  1.00 70.63           N  
ATOM    420  H   LEU A  28     -12.805  35.104 -10.926  1.00 70.63           H  
ATOM    421  CA  LEU A  28     -13.336  36.617 -12.352  1.00 70.63           C  
ATOM    422  HA  LEU A  28     -12.903  36.588 -13.352  1.00 70.63           H  
ATOM    423  C   LEU A  28     -13.531  38.103 -12.006  1.00 70.63           C  
ATOM    424  CB  LEU A  28     -14.713  35.922 -12.355  1.00 70.63           C  
ATOM    425  HB2 LEU A  28     -15.008  35.738 -11.322  1.00 70.63           H  
ATOM    426  HB3 LEU A  28     -15.449  36.600 -12.785  1.00 70.63           H  
ATOM    427  O   LEU A  28     -13.718  38.924 -12.903  1.00 70.63           O  
ATOM    428  CG  LEU A  28     -14.767  34.602 -13.143  1.00 70.63           C  
ATOM    429  HG  LEU A  28     -13.943  33.956 -12.838  1.00 70.63           H  
ATOM    430  CD1 LEU A  28     -16.086  33.887 -12.845  1.00 70.63           C  
ATOM    431 HD11 LEU A  28     -16.121  32.946 -13.393  1.00 70.63           H  
ATOM    432 HD12 LEU A  28     -16.930  34.511 -13.138  1.00 70.63           H  
ATOM    433 HD13 LEU A  28     -16.149  33.664 -11.779  1.00 70.63           H  
ATOM    434  CD2 LEU A  28     -14.698  34.840 -14.654  1.00 70.63           C  
ATOM    435 HD21 LEU A  28     -14.782  33.886 -15.175  1.00 70.63           H  
ATOM    436 HD22 LEU A  28     -15.503  35.502 -14.973  1.00 70.63           H  
ATOM    437 HD23 LEU A  28     -13.737  35.282 -14.918  1.00 70.63           H  
ATOM    438  N   ASP A  29     -13.495  38.443 -10.718  1.00 76.73           N  
ATOM    439  H   ASP A  29     -13.300  37.716 -10.045  1.00 76.73           H  
ATOM    440  CA  ASP A  29     -13.484  39.818 -10.218  1.00 76.73           C  
ATOM    441  HA  ASP A  29     -13.603  40.516 -11.046  1.00 76.73           H  
ATOM    442  C   ASP A  29     -12.135  40.058  -9.521  1.00 76.73           C  
ATOM    443  CB  ASP A  29     -14.678  40.047  -9.274  1.00 76.73           C  
ATOM    444  HB2 ASP A  29     -14.586  39.398  -8.403  1.00 76.73           H  
ATOM    445  HB3 ASP A  29     -15.589  39.769  -9.803  1.00 76.73           H  
ATOM    446  O   ASP A  29     -11.887  39.451  -8.473  1.00 76.73           O  
ATOM    447  CG  ASP A  29     -14.815  41.503  -8.799  1.00 76.73           C  
ATOM    448  OD1 ASP A  29     -13.798  42.239  -8.756  1.00 76.73           O  
ATOM    449  OD2 ASP A  29     -15.949  41.895  -8.457  1.00 76.73           O  
ATOM    450  N   PRO A  30     -11.254  40.926 -10.057  1.00 79.31           N  
ATOM    451  CA  PRO A  30      -9.971  41.219  -9.430  1.00 79.31           C  
ATOM    452  HA  PRO A  30      -9.383  40.301  -9.421  1.00 79.31           H  
ATOM    453  C   PRO A  30     -10.081  41.718  -7.988  1.00 79.31           C  
ATOM    454  CB  PRO A  30      -9.292  42.251 -10.338  1.00 79.31           C  
ATOM    455  HB2 PRO A  30      -8.207  42.142 -10.333  1.00 79.31           H  
ATOM    456  HB3 PRO A  30      -9.574  43.260 -10.038  1.00 79.31           H  
ATOM    457  O   PRO A  30      -9.168  41.479  -7.205  1.00 79.31           O  
ATOM    458  CG  PRO A  30      -9.891  41.946 -11.711  1.00 79.31           C  
ATOM    459  HG2 PRO A  30      -9.855  42.813 -12.370  1.00 79.31           H  
ATOM    460  HG3 PRO A  30      -9.375  41.097 -12.158  1.00 79.31           H  
ATOM    461  CD  PRO A  30     -11.328  41.555 -11.367  1.00 79.31           C  
ATOM    462  HD2 PRO A  30     -11.714  40.869 -12.121  1.00 79.31           H  
ATOM    463  HD3 PRO A  30     -11.953  42.445 -11.303  1.00 79.31           H  
ATOM    464  N   SER A  31     -11.190  42.355  -7.592  1.00 76.90           N  
ATOM    465  H   SER A  31     -11.977  42.406  -8.223  1.00 76.90           H  
ATOM    466  CA  SER A  31     -11.383  42.840  -6.218  1.00 76.90           C  
ATOM    467  HA  SER A  31     -10.492  43.405  -5.942  1.00 76.90           H  
ATOM    468  C   SER A  31     -11.505  41.728  -5.166  1.00 76.90           C  
ATOM    469  CB  SER A  31     -12.563  43.814  -6.141  1.00 76.90           C  
ATOM    470  HB2 SER A  31     -12.540  44.307  -5.169  1.00 76.90           H  
ATOM    471  HB3 SER A  31     -12.457  44.574  -6.915  1.00 76.90           H  
ATOM    472  O   SER A  31     -11.397  42.019  -3.976  1.00 76.90           O  
ATOM    473  OG  SER A  31     -13.809  43.173  -6.289  1.00 76.90           O  
ATOM    474  HG  SER A  31     -13.902  42.865  -7.193  1.00 76.90           H  
ATOM    475  N   ALA A  32     -11.658  40.464  -5.584  1.00 73.63           N  
ATOM    476  H   ALA A  32     -11.769  40.293  -6.573  1.00 73.63           H  
ATOM    477  CA  ALA A  32     -11.569  39.298  -4.704  1.00 73.63           C  
ATOM    478  HA  ALA A  32     -12.104  39.518  -3.780  1.00 73.63           H  
ATOM    479  C   ALA A  32     -10.122  38.928  -4.309  1.00 73.63           C  
ATOM    480  CB  ALA A  32     -12.269  38.126  -5.401  1.00 73.63           C  
ATOM    481  HB1 ALA A  32     -12.274  37.259  -4.742  1.00 73.63           H  
ATOM    482  HB2 ALA A  32     -11.735  37.872  -6.317  1.00 73.63           H  
ATOM    483  HB3 ALA A  32     -13.296  38.398  -5.646  1.00 73.63           H  
ATOM    484  O   ALA A  32      -9.929  38.261  -3.294  1.00 73.63           O  
ATOM    485  N   LEU A  33      -9.115  39.360  -5.080  1.00 79.12           N  
ATOM    486  H   LEU A  33      -9.335  39.946  -5.873  1.00 79.12           H  
ATOM    487  CA  LEU A  33      -7.699  39.170  -4.757  1.00 79.12           C  
ATOM    488  HA  LEU A  33      -7.561  38.176  -4.330  1.00 79.12           H  
ATOM    489  C   LEU A  33      -7.259  40.221  -3.728  1.00 79.12           C  
ATOM    490  CB  LEU A  33      -6.871  39.278  -6.054  1.00 79.12           C  
ATOM    491  HB2 LEU A  33      -6.960  40.296  -6.433  1.00 79.12           H  
ATOM    492  HB3 LEU A  33      -7.288  38.611  -6.809  1.00 79.12           H  
ATOM    493  O   LEU A  33      -7.236  41.417  -4.041  1.00 79.12           O  
ATOM    494  CG  LEU A  33      -5.380  38.947  -5.843  1.00 79.12           C  
ATOM    495  HG  LEU A  33      -5.061  39.249  -4.846  1.00 79.12           H  
ATOM    496  CD1 LEU A  33      -5.131  37.453  -6.019  1.00 79.12           C  
ATOM    497 HD11 LEU A  33      -5.359  37.147  -7.040  1.00 79.12           H  
ATOM    498 HD12 LEU A  33      -5.772  36.895  -5.338  1.00 79.12           H  
ATOM    499 HD13 LEU A  33      -4.092  37.222  -5.782  1.00 79.12           H  
ATOM    500  CD2 LEU A  33      -4.497  39.685  -6.849  1.00 79.12           C  
ATOM    501 HD21 LEU A  33      -4.667  40.758  -6.759  1.00 79.12           H  
ATOM    502 HD22 LEU A  33      -4.743  39.370  -7.863  1.00 79.12           H  
ATOM    503 HD23 LEU A  33      -3.450  39.472  -6.636  1.00 79.12           H  
ATOM    504  N   ASP A  34      -6.836  39.798  -2.534  1.00 73.14           N  
ATOM    505  H   ASP A  34      -6.792  38.804  -2.360  1.00 73.14           H  
ATOM    506  CA  ASP A  34      -6.245  40.715  -1.553  1.00 73.14           C  
ATOM    507  HA  ASP A  34      -6.893  41.589  -1.480  1.00 73.14           H  
ATOM    508  C   ASP A  34      -4.846  41.137  -2.045  1.00 73.14           C  
ATOM    509  CB  ASP A  34      -6.205  40.080  -0.150  1.00 73.14           C  
ATOM    510  HB2 ASP A  34      -7.214  39.761   0.111  1.00 73.14           H  
ATOM    511  HB3 ASP A  34      -5.574  39.192  -0.177  1.00 73.14           H  
ATOM    512  O   ASP A  34      -3.947  40.293  -2.141  1.00 73.14           O  
ATOM    513  CG  ASP A  34      -5.692  41.028   0.952  1.00 73.14           C  
ATOM    514  OD1 ASP A  34      -5.027  42.043   0.626  1.00 73.14           O  
ATOM    515  OD2 ASP A  34      -5.947  40.726   2.138  1.00 73.14           O  
ATOM    516  N   PRO A  35      -4.608  42.426  -2.362  1.00 77.84           N  
ATOM    517  CA  PRO A  35      -3.307  42.867  -2.851  1.00 77.84           C  
ATOM    518  HA  PRO A  35      -3.024  42.250  -3.704  1.00 77.84           H  
ATOM    519  C   PRO A  35      -2.193  42.752  -1.795  1.00 77.84           C  
ATOM    520  CB  PRO A  35      -3.531  44.313  -3.314  1.00 77.84           C  
ATOM    521  HB2 PRO A  35      -2.642  44.933  -3.197  1.00 77.84           H  
ATOM    522  HB3 PRO A  35      -3.849  44.313  -4.357  1.00 77.84           H  
ATOM    523  O   PRO A  35      -1.017  42.778  -2.166  1.00 77.84           O  
ATOM    524  CG  PRO A  35      -4.683  44.803  -2.439  1.00 77.84           C  
ATOM    525  HG2 PRO A  35      -4.304  45.119  -1.467  1.00 77.84           H  
ATOM    526  HG3 PRO A  35      -5.242  45.608  -2.917  1.00 77.84           H  
ATOM    527  CD  PRO A  35      -5.533  43.549  -2.270  1.00 77.84           C  
ATOM    528  HD2 PRO A  35      -6.039  43.571  -1.305  1.00 77.84           H  
ATOM    529  HD3 PRO A  35      -6.262  43.493  -3.078  1.00 77.84           H  
ATOM    530  N   GLY A  36      -2.540  42.666  -0.502  1.00 71.91           N  
ATOM    531  H   GLY A  36      -3.520  42.565  -0.284  1.00 71.91           H  
ATOM    532  CA  GLY A  36      -1.616  42.573   0.633  1.00 71.91           C  
ATOM    533  HA2 GLY A  36      -0.685  43.091   0.405  1.00 71.91           H  
ATOM    534  HA3 GLY A  36      -2.085  43.056   1.490  1.00 71.91           H  
ATOM    535  C   GLY A  36      -1.244  41.156   1.064  1.00 71.91           C  
ATOM    536  O   GLY A  36      -0.241  40.996   1.760  1.00 71.91           O  
ATOM    537  N   MET A  37      -2.006  40.143   0.652  1.00 71.97           N  
ATOM    538  H   MET A  37      -2.793  40.346   0.053  1.00 71.97           H  
ATOM    539  CA  MET A  37      -1.761  38.744   1.012  1.00 71.97           C  
ATOM    540  HA  MET A  37      -1.404  38.714   2.042  1.00 71.97           H  
ATOM    541  C   MET A  37      -0.672  38.120   0.127  1.00 71.97           C  
ATOM    542  CB  MET A  37      -3.099  37.997   0.969  1.00 71.97           C  
ATOM    543  HB2 MET A  37      -3.461  37.948  -0.058  1.00 71.97           H  
ATOM    544  HB3 MET A  37      -3.815  38.575   1.553  1.00 71.97           H  
ATOM    545  O   MET A  37      -0.527  38.484  -1.045  1.00 71.97           O  
ATOM    546  CG  MET A  37      -3.030  36.581   1.552  1.00 71.97           C  
ATOM    547  HG2 MET A  37      -2.343  35.987   0.950  1.00 71.97           H  
ATOM    548  HG3 MET A  37      -2.631  36.634   2.565  1.00 71.97           H  
ATOM    549  SD  MET A  37      -4.620  35.704   1.605  1.00 71.97           S  
ATOM    550  CE  MET A  37      -5.609  36.819   2.642  1.00 71.97           C  
ATOM    551  HE1 MET A  37      -6.570  36.352   2.856  1.00 71.97           H  
ATOM    552  HE2 MET A  37      -5.082  37.016   3.576  1.00 71.97           H  
ATOM    553  HE3 MET A  37      -5.787  37.759   2.119  1.00 71.97           H  
ATOM    554  N   GLY A  38       0.109  37.182   0.674  1.00 74.17           N  
ATOM    555  H   GLY A  38      -0.089  36.830   1.600  1.00 74.17           H  
ATOM    556  CA  GLY A  38       1.190  36.533  -0.060  1.00 74.17           C  
ATOM    557  HA2 GLY A  38       1.909  37.288  -0.380  1.00 74.17           H  
ATOM    558  HA3 GLY A  38       1.695  35.828   0.601  1.00 74.17           H  
ATOM    559  C   GLY A  38       0.667  35.765  -1.273  1.00 74.17           C  
ATOM    560  O   GLY A  38      -0.294  35.012  -1.153  1.00 74.17           O  
ATOM    561  N   PHE A  39       1.301  35.896  -2.442  1.00 79.23           N  
ATOM    562  H   PHE A  39       2.018  36.602  -2.525  1.00 79.23           H  
ATOM    563  CA  PHE A  39       0.835  35.198  -3.650  1.00 79.23           C  
ATOM    564  HA  PHE A  39      -0.168  35.546  -3.895  1.00 79.23           H  
ATOM    565  C   PHE A  39       0.731  33.675  -3.447  1.00 79.23           C  
ATOM    566  CB  PHE A  39       1.767  35.486  -4.833  1.00 79.23           C  
ATOM    567  HB2 PHE A  39       2.753  35.078  -4.609  1.00 79.23           H  
ATOM    568  HB3 PHE A  39       1.363  34.938  -5.684  1.00 79.23           H  
ATOM    569  O   PHE A  39      -0.259  33.066  -3.834  1.00 79.23           O  
ATOM    570  CG  PHE A  39       1.922  36.919  -5.305  1.00 79.23           C  
ATOM    571  CD1 PHE A  39       0.830  37.807  -5.318  1.00 79.23           C  
ATOM    572  HD1 PHE A  39      -0.133  37.501  -4.938  1.00 79.23           H  
ATOM    573  CD2 PHE A  39       3.154  37.332  -5.846  1.00 79.23           C  
ATOM    574  HD2 PHE A  39       3.989  36.647  -5.863  1.00 79.23           H  
ATOM    575  CE1 PHE A  39       0.982  39.095  -5.856  1.00 79.23           C  
ATOM    576  HE1 PHE A  39       0.134  39.764  -5.873  1.00 79.23           H  
ATOM    577  CE2 PHE A  39       3.301  38.620  -6.387  1.00 79.23           C  
ATOM    578  HE2 PHE A  39       4.251  38.927  -6.800  1.00 79.23           H  
ATOM    579  CZ  PHE A  39       2.214  39.506  -6.392  1.00 79.23           C  
ATOM    580  HZ  PHE A  39       2.327  40.497  -6.806  1.00 79.23           H  
ATOM    581  N   ASN A  40       1.717  33.073  -2.775  1.00 66.00           N  
ATOM    582  H   ASN A  40       2.496  33.642  -2.478  1.00 66.00           H  
ATOM    583  CA  ASN A  40       1.732  31.643  -2.443  1.00 66.00           C  
ATOM    584  HA  ASN A  40       1.580  31.064  -3.354  1.00 66.00           H  
ATOM    585  C   ASN A  40       0.591  31.263  -1.466  1.00 66.00           C  
ATOM    586  CB  ASN A  40       3.143  31.339  -1.896  1.00 66.00           C  
ATOM    587  HB2 ASN A  40       3.879  31.828  -2.535  1.00 66.00           H  
ATOM    588  HB3 ASN A  40       3.235  31.741  -0.887  1.00 66.00           H  
ATOM    589  O   ASN A  40       0.014  30.188  -1.564  1.00 66.00           O  
ATOM    590  CG  ASN A  40       3.520  29.865  -1.862  1.00 66.00           C  
ATOM    591  ND2 ASN A  40       4.740  29.559  -1.487  1.00 66.00           N  
ATOM    592 HD21 ASN A  40       4.945  28.571  -1.531  1.00 66.00           H  
ATOM    593 HD22 ASN A  40       5.414  30.276  -1.261  1.00 66.00           H  
ATOM    594  OD1 ASN A  40       2.771  28.964  -2.163  1.00 66.00           O  
ATOM    595  N   GLU A  41       0.182  32.176  -0.575  1.00 67.10           N  
ATOM    596  H   GLU A  41       0.577  33.105  -0.610  1.00 67.10           H  
ATOM    597  CA  GLU A  41      -0.982  31.986   0.313  1.00 67.10           C  
ATOM    598  HA  GLU A  41      -0.928  30.994   0.761  1.00 67.10           H  
ATOM    599  C   GLU A  41      -2.318  32.063  -0.448  1.00 67.10           C  
ATOM    600  CB  GLU A  41      -0.981  33.033   1.445  1.00 67.10           C  
ATOM    601  HB2 GLU A  41      -1.802  32.809   2.126  1.00 67.10           H  
ATOM    602  HB3 GLU A  41      -1.167  34.017   1.014  1.00 67.10           H  
ATOM    603  O   GLU A  41      -3.309  31.486  -0.005  1.00 67.10           O  
ATOM    604  CG  GLU A  41       0.323  33.081   2.257  1.00 67.10           C  
ATOM    605  HG2 GLU A  41       0.480  32.109   2.724  1.00 67.10           H  
ATOM    606  HG3 GLU A  41       1.163  33.272   1.590  1.00 67.10           H  
ATOM    607  CD  GLU A  41       0.300  34.187   3.325  1.00 67.10           C  
ATOM    608  OE1 GLU A  41       0.591  33.863   4.499  1.00 67.10           O  
ATOM    609  OE2 GLU A  41       0.058  35.361   2.950  1.00 67.10           O  
ATOM    610  N   GLN A  42      -2.332  32.737  -1.605  1.00 72.97           N  
ATOM    611  H   GLN A  42      -1.482  33.209  -1.877  1.00 72.97           H  
ATOM    612  CA  GLN A  42      -3.462  32.803  -2.540  1.00 72.97           C  
ATOM    613  HA  GLN A  42      -4.376  32.613  -1.977  1.00 72.97           H  
ATOM    614  C   GLN A  42      -3.418  31.698  -3.619  1.00 72.97           C  
ATOM    615  CB  GLN A  42      -3.580  34.229  -3.128  1.00 72.97           C  
ATOM    616  HB2 GLN A  42      -4.396  34.250  -3.851  1.00 72.97           H  
ATOM    617  HB3 GLN A  42      -2.656  34.500  -3.641  1.00 72.97           H  
ATOM    618  O   GLN A  42      -4.260  31.696  -4.512  1.00 72.97           O  
ATOM    619  CG  GLN A  42      -3.886  35.261  -2.026  1.00 72.97           C  
ATOM    620  HG2 GLN A  42      -3.034  35.332  -1.349  1.00 72.97           H  
ATOM    621  HG3 GLN A  42      -4.743  34.914  -1.448  1.00 72.97           H  
ATOM    622  CD  GLN A  42      -4.215  36.658  -2.548  1.00 72.97           C  
ATOM    623  NE2 GLN A  42      -3.247  37.543  -2.661  1.00 72.97           N  
ATOM    624 HE21 GLN A  42      -2.317  37.331  -2.329  1.00 72.97           H  
ATOM    625 HE22 GLN A  42      -3.550  38.502  -2.762  1.00 72.97           H  
ATOM    626  OE1 GLN A  42      -5.358  37.001  -2.809  1.00 72.97           O  
ATOM    627  N   GLY A  43      -2.479  30.744  -3.530  1.00 68.36           N  
ATOM    628  H   GLY A  43      -1.838  30.775  -2.750  1.00 68.36           H  
ATOM    629  CA  GLY A  43      -2.380  29.591  -4.436  1.00 68.36           C  
ATOM    630  HA2 GLY A  43      -3.370  29.335  -4.816  1.00 68.36           H  
ATOM    631  HA3 GLY A  43      -2.015  28.739  -3.863  1.00 68.36           H  
ATOM    632  C   GLY A  43      -1.444  29.767  -5.638  1.00 68.36           C  
ATOM    633  O   GLY A  43      -1.545  29.000  -6.593  1.00 68.36           O  
ATOM    634  N   LEU A  44      -0.542  30.757  -5.623  1.00 70.34           N  
ATOM    635  H   LEU A  44      -0.538  31.393  -4.839  1.00 70.34           H  
ATOM    636  CA  LEU A  44       0.444  30.944  -6.691  1.00 70.34           C  
ATOM    637  HA  LEU A  44      -0.082  30.873  -7.643  1.00 70.34           H  
ATOM    638  C   LEU A  44       1.543  29.871  -6.667  1.00 70.34           C  
ATOM    639  CB  LEU A  44       1.091  32.335  -6.588  1.00 70.34           C  
ATOM    640  HB2 LEU A  44       0.313  33.086  -6.446  1.00 70.34           H  
ATOM    641  HB3 LEU A  44       1.754  32.354  -5.723  1.00 70.34           H  
ATOM    642  O   LEU A  44       2.391  29.865  -5.772  1.00 70.34           O  
ATOM    643  CG  LEU A  44       1.897  32.650  -7.861  1.00 70.34           C  
ATOM    644  HG  LEU A  44       2.261  31.731  -8.321  1.00 70.34           H  
ATOM    645  CD1 LEU A  44       0.972  33.343  -8.846  1.00 70.34           C  
ATOM    646 HD11 LEU A  44       1.464  33.386  -9.818  1.00 70.34           H  
ATOM    647 HD12 LEU A  44       0.048  32.775  -8.953  1.00 70.34           H  
ATOM    648 HD13 LEU A  44       0.722  34.341  -8.486  1.00 70.34           H  
ATOM    649  CD2 LEU A  44       3.115  33.541  -7.614  1.00 70.34           C  
ATOM    650 HD21 LEU A  44       2.809  34.533  -7.282  1.00 70.34           H  
ATOM    651 HD22 LEU A  44       3.668  33.640  -8.548  1.00 70.34           H  
ATOM    652 HD23 LEU A  44       3.760  33.073  -6.871  1.00 70.34           H  
ATOM    653  N   ASP A  45       1.601  29.057  -7.719  1.00 61.06           N  
ATOM    654  H   ASP A  45       0.847  29.086  -8.390  1.00 61.06           H  
ATOM    655  CA  ASP A  45       2.696  28.118  -7.968  1.00 61.06           C  
ATOM    656  HA  ASP A  45       3.217  27.955  -7.025  1.00 61.06           H  
ATOM    657  C   ASP A  45       3.764  28.648  -8.957  1.00 61.06           C  
ATOM    658  CB  ASP A  45       2.109  26.749  -8.357  1.00 61.06           C  
ATOM    659  HB2 ASP A  45       1.355  26.470  -7.621  1.00 61.06           H  
ATOM    660  HB3 ASP A  45       2.901  26.003  -8.300  1.00 61.06           H  
ATOM    661  O   ASP A  45       3.819  29.831  -9.307  1.00 61.06           O  
ATOM    662  CG  ASP A  45       1.493  26.684  -9.756  1.00 61.06           C  
ATOM    663  OD1 ASP A  45       1.875  27.500 -10.626  1.00 61.06           O  
ATOM    664  OD2 ASP A  45       0.693  25.755  -9.969  1.00 61.06           O  
ATOM    665  N   SER A  46       4.659  27.758  -9.401  1.00 54.69           N  
ATOM    666  H   SER A  46       4.485  26.787  -9.185  1.00 54.69           H  
ATOM    667  CA  SER A  46       5.753  28.098 -10.323  1.00 54.69           C  
ATOM    668  HA  SER A  46       6.236  29.008  -9.966  1.00 54.69           H  
ATOM    669  C   SER A  46       5.306  28.370 -11.766  1.00 54.69           C  
ATOM    670  CB  SER A  46       6.800  26.983 -10.333  1.00 54.69           C  
ATOM    671  HB2 SER A  46       6.340  26.045 -10.644  1.00 54.69           H  
ATOM    672  HB3 SER A  46       7.592  27.236 -11.038  1.00 54.69           H  
ATOM    673  O   SER A  46       5.983  29.134 -12.455  1.00 54.69           O  
ATOM    674  OG  SER A  46       7.361  26.837  -9.043  1.00 54.69           O  
ATOM    675  HG  SER A  46       6.643  26.684  -8.424  1.00 54.69           H  
ATOM    676  N   LEU A  47       4.197  27.781 -12.227  1.00 54.03           N  
ATOM    677  H   LEU A  47       3.583  27.321 -11.570  1.00 54.03           H  
ATOM    678  CA  LEU A  47       3.635  28.037 -13.557  1.00 54.03           C  
ATOM    679  HA  LEU A  47       4.437  28.030 -14.294  1.00 54.03           H  
ATOM    680  C   LEU A  47       2.997  29.430 -13.562  1.00 54.03           C  
ATOM    681  CB  LEU A  47       2.628  26.915 -13.897  1.00 54.03           C  
ATOM    682  HB2 LEU A  47       3.146  25.956 -13.877  1.00 54.03           H  
ATOM    683  HB3 LEU A  47       1.861  26.889 -13.123  1.00 54.03           H  
ATOM    684  O   LEU A  47       3.371  30.292 -14.358  1.00 54.03           O  
ATOM    685  CG  LEU A  47       1.916  27.064 -15.256  1.00 54.03           C  
ATOM    686  HG  LEU A  47       1.441  28.044 -15.302  1.00 54.03           H  
ATOM    687  CD1 LEU A  47       2.877  26.920 -16.439  1.00 54.03           C  
ATOM    688 HD11 LEU A  47       3.349  25.938 -16.428  1.00 54.03           H  
ATOM    689 HD12 LEU A  47       2.304  27.037 -17.359  1.00 54.03           H  
ATOM    690 HD13 LEU A  47       3.631  27.706 -16.407  1.00 54.03           H  
ATOM    691  CD2 LEU A  47       0.831  25.996 -15.397  1.00 54.03           C  
ATOM    692 HD21 LEU A  47       1.270  24.998 -15.382  1.00 54.03           H  
ATOM    693 HD22 LEU A  47       0.118  26.086 -14.578  1.00 54.03           H  
ATOM    694 HD23 LEU A  47       0.294  26.142 -16.334  1.00 54.03           H  
ATOM    695  N   MET A  48       2.150  29.701 -12.570  1.00 69.73           N  
ATOM    696  H   MET A  48       1.916  28.952 -11.934  1.00 69.73           H  
ATOM    697  CA  MET A  48       1.507  31.001 -12.387  1.00 69.73           C  
ATOM    698  HA  MET A  48       0.925  31.232 -13.279  1.00 69.73           H  
ATOM    699  C   MET A  48       2.519  32.143 -12.170  1.00 69.73           C  
ATOM    700  CB  MET A  48       0.551  30.903 -11.199  1.00 69.73           C  
ATOM    701  HB2 MET A  48       0.118  31.890 -11.040  1.00 69.73           H  
ATOM    702  HB3 MET A  48       1.099  30.619 -10.301  1.00 69.73           H  
ATOM    703  O   MET A  48       2.357  33.244 -12.703  1.00 69.73           O  
ATOM    704  CG  MET A  48      -0.596  29.915 -11.417  1.00 69.73           C  
ATOM    705  HG2 MET A  48      -0.225  28.898 -11.293  1.00 69.73           H  
ATOM    706  HG3 MET A  48      -0.985  30.023 -12.429  1.00 69.73           H  
ATOM    707  SD  MET A  48      -1.943  30.209 -10.250  1.00 69.73           S  
ATOM    708  CE  MET A  48      -2.809  28.626 -10.342  1.00 69.73           C  
ATOM    709  HE1 MET A  48      -2.230  27.872  -9.810  1.00 69.73           H  
ATOM    710  HE2 MET A  48      -2.915  28.325 -11.385  1.00 69.73           H  
ATOM    711  HE3 MET A  48      -3.792  28.716  -9.879  1.00 69.73           H  
ATOM    712  N   ALA A  49       3.618  31.897 -11.446  1.00 69.12           N  
ATOM    713  H   ALA A  49       3.679  31.016 -10.955  1.00 69.12           H  
ATOM    714  CA  ALA A  49       4.711  32.865 -11.296  1.00 69.12           C  
ATOM    715  HA  ALA A  49       4.306  33.777 -10.858  1.00 69.12           H  
ATOM    716  C   ALA A  49       5.367  33.249 -12.641  1.00 69.12           C  
ATOM    717  CB  ALA A  49       5.751  32.274 -10.335  1.00 69.12           C  
ATOM    718  HB1 ALA A  49       5.293  32.068  -9.368  1.00 69.12           H  
ATOM    719  HB2 ALA A  49       6.570  32.980 -10.198  1.00 69.12           H  
ATOM    720  HB3 ALA A  49       6.147  31.344 -10.743  1.00 69.12           H  
ATOM    721  O   ALA A  49       5.781  34.399 -12.832  1.00 69.12           O  
ATOM    722  N   VAL A  50       5.453  32.303 -13.583  1.00 65.60           N  
ATOM    723  H   VAL A  50       5.053  31.398 -13.379  1.00 65.60           H  
ATOM    724  CA  VAL A  50       5.959  32.529 -14.945  1.00 65.60           C  
ATOM    725  HA  VAL A  50       6.831  33.180 -14.885  1.00 65.60           H  
ATOM    726  C   VAL A  50       4.930  33.272 -15.803  1.00 65.60           C  
ATOM    727  CB  VAL A  50       6.407  31.191 -15.575  1.00 65.60           C  
ATOM    728  HB  VAL A  50       5.647  30.428 -15.411  1.00 65.60           H  
ATOM    729  O   VAL A  50       5.311  34.223 -16.492  1.00 65.60           O  
ATOM    730  CG1 VAL A  50       6.653  31.288 -17.085  1.00 65.60           C  
ATOM    731 HG11 VAL A  50       7.108  30.366 -17.448  1.00 65.60           H  
ATOM    732 HG12 VAL A  50       7.287  32.147 -17.310  1.00 65.60           H  
ATOM    733 HG13 VAL A  50       5.697  31.404 -17.595  1.00 65.60           H  
ATOM    734  CG2 VAL A  50       7.714  30.721 -14.918  1.00 65.60           C  
ATOM    735 HG21 VAL A  50       8.518  31.432 -15.106  1.00 65.60           H  
ATOM    736 HG22 VAL A  50       7.569  30.623 -13.842  1.00 65.60           H  
ATOM    737 HG23 VAL A  50       7.982  29.738 -15.307  1.00 65.60           H  
ATOM    738  N   GLU A  51       3.648  32.905 -15.719  1.00 71.64           N  
ATOM    739  H   GLU A  51       3.420  32.088 -15.171  1.00 71.64           H  
ATOM    740  CA  GLU A  51       2.536  33.583 -16.404  1.00 71.64           C  
ATOM    741  HA  GLU A  51       2.703  33.542 -17.481  1.00 71.64           H  
ATOM    742  C   GLU A  51       2.457  35.076 -16.013  1.00 71.64           C  
ATOM    743  CB  GLU A  51       1.205  32.856 -16.113  1.00 71.64           C  
ATOM    744  HB2 GLU A  51       0.393  33.479 -16.488  1.00 71.64           H  
ATOM    745  HB3 GLU A  51       1.092  32.764 -15.033  1.00 71.64           H  
ATOM    746  O   GLU A  51       2.488  35.942 -16.893  1.00 71.64           O  
ATOM    747  CG  GLU A  51       1.069  31.461 -16.767  1.00 71.64           C  
ATOM    748  HG2 GLU A  51       1.954  30.870 -16.528  1.00 71.64           H  
ATOM    749  HG3 GLU A  51       1.043  31.594 -17.849  1.00 71.64           H  
ATOM    750  CD  GLU A  51      -0.188  30.679 -16.313  1.00 71.64           C  
ATOM    751  OE1 GLU A  51      -0.363  29.501 -16.693  1.00 71.64           O  
ATOM    752  OE2 GLU A  51      -0.997  31.225 -15.531  1.00 71.64           O  
ATOM    753  N   ILE A  52       2.480  35.407 -14.711  1.00 81.47           N  
ATOM    754  H   ILE A  52       2.440  34.652 -14.041  1.00 81.47           H  
ATOM    755  CA  ILE A  52       2.476  36.801 -14.210  1.00 81.47           C  
ATOM    756  HA  ILE A  52       1.571  37.294 -14.565  1.00 81.47           H  
ATOM    757  C   ILE A  52       3.661  37.597 -14.757  1.00 81.47           C  
ATOM    758  CB  ILE A  52       2.483  36.840 -12.662  1.00 81.47           C  
ATOM    759  HB  ILE A  52       3.237  36.137 -12.308  1.00 81.47           H  
ATOM    760  O   ILE A  52       3.486  38.709 -15.259  1.00 81.47           O  
ATOM    761  CG1 ILE A  52       1.104  36.405 -12.140  1.00 81.47           C  
ATOM    762 HG12 ILE A  52       0.796  35.504 -12.671  1.00 81.47           H  
ATOM    763 HG13 ILE A  52       0.365  37.181 -12.335  1.00 81.47           H  
ATOM    764  CG2 ILE A  52       2.822  38.236 -12.090  1.00 81.47           C  
ATOM    765 HG21 ILE A  52       3.836  38.531 -12.360  1.00 81.47           H  
ATOM    766 HG22 ILE A  52       2.778  38.227 -11.001  1.00 81.47           H  
ATOM    767 HG23 ILE A  52       2.115  38.975 -12.469  1.00 81.47           H  
ATOM    768  CD1 ILE A  52       1.119  36.059 -10.653  1.00 81.47           C  
ATOM    769 HD11 ILE A  52       1.281  36.935 -10.025  1.00 81.47           H  
ATOM    770 HD12 ILE A  52       1.939  35.365 -10.467  1.00 81.47           H  
ATOM    771 HD13 ILE A  52       0.166  35.601 -10.388  1.00 81.47           H  
ATOM    772  N   ARG A  53       4.877  37.041 -14.681  1.00 75.36           N  
ATOM    773  H   ARG A  53       4.954  36.120 -14.273  1.00 75.36           H  
ATOM    774  CA  ARG A  53       6.078  37.708 -15.202  1.00 75.36           C  
ATOM    775  HA  ARG A  53       6.188  38.674 -14.710  1.00 75.36           H  
ATOM    776  C   ARG A  53       5.937  37.984 -16.699  1.00 75.36           C  
ATOM    777  CB  ARG A  53       7.304  36.835 -14.905  1.00 75.36           C  
ATOM    778  HB2 ARG A  53       7.165  35.879 -15.408  1.00 75.36           H  
ATOM    779  HB3 ARG A  53       7.358  36.639 -13.834  1.00 75.36           H  
ATOM    780  O   ARG A  53       6.274  39.076 -17.146  1.00 75.36           O  
ATOM    781  CG  ARG A  53       8.627  37.489 -15.352  1.00 75.36           C  
ATOM    782  HG2 ARG A  53       8.958  38.183 -14.579  1.00 75.36           H  
ATOM    783  HG3 ARG A  53       8.505  38.048 -16.279  1.00 75.36           H  
ATOM    784  CD  ARG A  53       9.707  36.432 -15.582  1.00 75.36           C  
ATOM    785  HD2 ARG A  53      10.655  36.940 -15.760  1.00 75.36           H  
ATOM    786  HD3 ARG A  53       9.797  35.841 -14.670  1.00 75.36           H  
ATOM    787  NE  ARG A  53       9.386  35.581 -16.748  1.00 75.36           N  
ATOM    788  HE  ARG A  53       8.936  36.029 -17.533  1.00 75.36           H  
ATOM    789  NH1 ARG A  53      10.027  33.541 -15.893  1.00 75.36           N  
ATOM    790 HH11 ARG A  53      10.098  33.952 -14.973  1.00 75.36           H  
ATOM    791 HH12 ARG A  53      10.058  32.537 -15.990  1.00 75.36           H  
ATOM    792  NH2 ARG A  53       9.251  33.691 -17.979  1.00 75.36           N  
ATOM    793 HH21 ARG A  53       9.315  32.687 -18.066  1.00 75.36           H  
ATOM    794 HH22 ARG A  53       8.679  34.204 -18.635  1.00 75.36           H  
ATOM    795  CZ  ARG A  53       9.561  34.279 -16.863  1.00 75.36           C  
ATOM    796  N   ASN A  54       5.455  37.015 -17.476  1.00 73.56           N  
ATOM    797  H   ASN A  54       5.161  36.152 -17.042  1.00 73.56           H  
ATOM    798  CA  ASN A  54       5.299  37.159 -18.923  1.00 73.56           C  
ATOM    799  HA  ASN A  54       6.245  37.496 -19.348  1.00 73.56           H  
ATOM    800  C   ASN A  54       4.264  38.237 -19.283  1.00 73.56           C  
ATOM    801  CB  ASN A  54       4.959  35.788 -19.528  1.00 73.56           C  
ATOM    802  HB2 ASN A  54       4.651  35.923 -20.565  1.00 73.56           H  
ATOM    803  HB3 ASN A  54       4.120  35.350 -18.990  1.00 73.56           H  
ATOM    804  O   ASN A  54       4.566  39.099 -20.109  1.00 73.56           O  
ATOM    805  CG  ASN A  54       6.119  34.803 -19.525  1.00 73.56           C  
ATOM    806  ND2 ASN A  54       5.833  33.557 -19.821  1.00 73.56           N  
ATOM    807 HD21 ASN A  54       6.565  32.861 -19.862  1.00 73.56           H  
ATOM    808 HD22 ASN A  54       4.871  33.286 -19.967  1.00 73.56           H  
ATOM    809  OD1 ASN A  54       7.284  35.135 -19.303  1.00 73.56           O  
ATOM    810  N   LEU A  55       3.104  38.246 -18.615  1.00 82.55           N  
ATOM    811  H   LEU A  55       2.922  37.498 -17.961  1.00 82.55           H  
ATOM    812  CA  LEU A  55       2.077  39.284 -18.773  1.00 82.55           C  
ATOM    813  HA  LEU A  55       1.752  39.307 -19.812  1.00 82.55           H  
ATOM    814  C   LEU A  55       2.618  40.684 -18.456  1.00 82.55           C  
ATOM    815  CB  LEU A  55       0.879  38.950 -17.861  1.00 82.55           C  
ATOM    816  HB2 LEU A  55       0.299  39.857 -17.690  1.00 82.55           H  
ATOM    817  HB3 LEU A  55       1.257  38.619 -16.894  1.00 82.55           H  
ATOM    818  O   LEU A  55       2.441  41.606 -19.251  1.00 82.55           O  
ATOM    819  CG  LEU A  55      -0.062  37.874 -18.432  1.00 82.55           C  
ATOM    820  HG  LEU A  55       0.519  37.025 -18.793  1.00 82.55           H  
ATOM    821  CD1 LEU A  55      -1.009  37.390 -17.337  1.00 82.55           C  
ATOM    822 HD11 LEU A  55      -0.423  36.974 -16.518  1.00 82.55           H  
ATOM    823 HD12 LEU A  55      -1.657  36.605 -17.725  1.00 82.55           H  
ATOM    824 HD13 LEU A  55      -1.615  38.215 -16.963  1.00 82.55           H  
ATOM    825  CD2 LEU A  55      -0.923  38.431 -19.570  1.00 82.55           C  
ATOM    826 HD21 LEU A  55      -0.289  38.756 -20.395  1.00 82.55           H  
ATOM    827 HD22 LEU A  55      -1.584  37.646 -19.938  1.00 82.55           H  
ATOM    828 HD23 LEU A  55      -1.515  39.274 -19.214  1.00 82.55           H  
ATOM    829  N   LEU A  56       3.330  40.845 -17.337  1.00 84.94           N  
ATOM    830  H   LEU A  56       3.427  40.057 -16.713  1.00 84.94           H  
ATOM    831  CA  LEU A  56       3.861  42.147 -16.924  1.00 84.94           C  
ATOM    832  HA  LEU A  56       3.064  42.885 -17.019  1.00 84.94           H  
ATOM    833  C   LEU A  56       4.985  42.658 -17.832  1.00 84.94           C  
ATOM    834  CB  LEU A  56       4.305  42.081 -15.454  1.00 84.94           C  
ATOM    835  HB2 LEU A  56       4.846  42.995 -15.209  1.00 84.94           H  
ATOM    836  HB3 LEU A  56       4.988  41.241 -15.332  1.00 84.94           H  
ATOM    837  O   LEU A  56       5.051  43.859 -18.080  1.00 84.94           O  
ATOM    838  CG  LEU A  56       3.132  41.933 -14.469  1.00 84.94           C  
ATOM    839  HG  LEU A  56       2.534  41.059 -14.725  1.00 84.94           H  
ATOM    840  CD1 LEU A  56       3.677  41.747 -13.054  1.00 84.94           C  
ATOM    841 HD11 LEU A  56       4.214  42.640 -12.734  1.00 84.94           H  
ATOM    842 HD12 LEU A  56       4.349  40.889 -13.035  1.00 84.94           H  
ATOM    843 HD13 LEU A  56       2.848  41.556 -12.372  1.00 84.94           H  
ATOM    844  CD2 LEU A  56       2.221  43.160 -14.467  1.00 84.94           C  
ATOM    845 HD21 LEU A  56       1.704  43.253 -15.423  1.00 84.94           H  
ATOM    846 HD22 LEU A  56       2.796  44.065 -14.273  1.00 84.94           H  
ATOM    847 HD23 LEU A  56       1.458  43.035 -13.699  1.00 84.94           H  
ATOM    848  N   GLN A  57       5.832  41.781 -18.385  1.00 80.29           N  
ATOM    849  H   GLN A  57       5.747  40.804 -18.141  1.00 80.29           H  
ATOM    850  CA  GLN A  57       6.804  42.192 -19.409  1.00 80.29           C  
ATOM    851  HA  GLN A  57       7.407  43.010 -19.015  1.00 80.29           H  
ATOM    852  C   GLN A  57       6.108  42.724 -20.675  1.00 80.29           C  
ATOM    853  CB  GLN A  57       7.741  41.031 -19.781  1.00 80.29           C  
ATOM    854  HB2 GLN A  57       7.144  40.155 -20.034  1.00 80.29           H  
ATOM    855  HB3 GLN A  57       8.308  41.322 -20.665  1.00 80.29           H  
ATOM    856  O   GLN A  57       6.592  43.685 -21.269  1.00 80.29           O  
ATOM    857  CG  GLN A  57       8.749  40.673 -18.676  1.00 80.29           C  
ATOM    858  HG2 GLN A  57       9.285  41.572 -18.372  1.00 80.29           H  
ATOM    859  HG3 GLN A  57       8.230  40.290 -17.798  1.00 80.29           H  
ATOM    860  CD  GLN A  57       9.772  39.639 -19.130  1.00 80.29           C  
ATOM    861  NE2 GLN A  57       9.346  38.500 -19.634  1.00 80.29           N  
ATOM    862 HE21 GLN A  57       8.356  38.353 -19.765  1.00 80.29           H  
ATOM    863 HE22 GLN A  57      10.049  37.851 -19.960  1.00 80.29           H  
ATOM    864  OE1 GLN A  57      10.977  39.821 -19.020  1.00 80.29           O  
ATOM    865  N   ALA A  58       4.976  42.132 -21.075  1.00 81.83           N  
ATOM    866  H   ALA A  58       4.616  41.357 -20.538  1.00 81.83           H  
ATOM    867  CA  ALA A  58       4.228  42.535 -22.268  1.00 81.83           C  
ATOM    868  HA  ALA A  58       4.939  42.728 -23.072  1.00 81.83           H  
ATOM    869  C   ALA A  58       3.414  43.834 -22.077  1.00 81.83           C  
ATOM    870  CB  ALA A  58       3.342  41.358 -22.695  1.00 81.83           C  
ATOM    871  HB1 ALA A  58       2.826  41.610 -23.621  1.00 81.83           H  
ATOM    872  HB2 ALA A  58       3.954  40.471 -22.857  1.00 81.83           H  
ATOM    873  HB3 ALA A  58       2.602  41.147 -21.923  1.00 81.83           H  
ATOM    874  O   ALA A  58       3.399  44.674 -22.972  1.00 81.83           O  
ATOM    875  N   GLU A  59       2.778  44.025 -20.916  1.00 82.84           N  
ATOM    876  H   GLU A  59       2.763  43.261 -20.255  1.00 82.84           H  
ATOM    877  CA  GLU A  59       2.043  45.256 -20.554  1.00 82.84           C  
ATOM    878  HA  GLU A  59       1.310  45.500 -21.323  1.00 82.84           H  
ATOM    879  C   GLU A  59       2.962  46.486 -20.398  1.00 82.84           C  
ATOM    880  CB  GLU A  59       1.309  45.016 -19.218  1.00 82.84           C  
ATOM    881  HB2 GLU A  59       1.155  45.966 -18.706  1.00 82.84           H  
ATOM    882  HB3 GLU A  59       1.960  44.429 -18.570  1.00 82.84           H  
ATOM    883  O   GLU A  59       2.562  47.620 -20.675  1.00 82.84           O  
ATOM    884  CG  GLU A  59      -0.040  44.282 -19.348  1.00 82.84           C  
ATOM    885  HG2 GLU A  59      -0.263  43.831 -18.381  1.00 82.84           H  
ATOM    886  HG3 GLU A  59       0.066  43.469 -20.065  1.00 82.84           H  
ATOM    887  CD  GLU A  59      -1.233  45.179 -19.737  1.00 82.84           C  
ATOM    888  OE1 GLU A  59      -2.253  44.608 -20.193  1.00 82.84           O  
ATOM    889  OE2 GLU A  59      -1.152  46.415 -19.546  1.00 82.84           O  
ATOM    890  N   LEU A  60       4.197  46.278 -19.927  1.00 77.42           N  
ATOM    891  H   LEU A  60       4.451  45.331 -19.686  1.00 77.42           H  
ATOM    892  CA  LEU A  60       5.095  47.361 -19.507  1.00 77.42           C  
ATOM    893  HA  LEU A  60       4.544  48.302 -19.513  1.00 77.42           H  
ATOM    894  C   LEU A  60       6.293  47.601 -20.449  1.00 77.42           C  
ATOM    895  CB  LEU A  60       5.532  47.091 -18.054  1.00 77.42           C  
ATOM    896  HB2 LEU A  60       6.074  46.146 -18.046  1.00 77.42           H  
ATOM    897  HB3 LEU A  60       6.218  47.878 -17.741  1.00 77.42           H  
ATOM    898  O   LEU A  60       6.984  48.602 -20.272  1.00 77.42           O  
ATOM    899  CG  LEU A  60       4.391  46.988 -17.020  1.00 77.42           C  
ATOM    900  HG  LEU A  60       3.685  46.212 -17.315  1.00 77.42           H  
ATOM    901  CD1 LEU A  60       4.966  46.604 -15.657  1.00 77.42           C  
ATOM    902 HD11 LEU A  60       5.661  47.369 -15.312  1.00 77.42           H  
ATOM    903 HD12 LEU A  60       4.151  46.491 -14.942  1.00 77.42           H  
ATOM    904 HD13 LEU A  60       5.487  45.650 -15.743  1.00 77.42           H  
ATOM    905  CD2 LEU A  60       3.632  48.306 -16.860  1.00 77.42           C  
ATOM    906 HD21 LEU A  60       2.887  48.207 -16.070  1.00 77.42           H  
ATOM    907 HD22 LEU A  60       3.109  48.532 -17.789  1.00 77.42           H  
ATOM    908 HD23 LEU A  60       4.321  49.114 -16.616  1.00 77.42           H  
ATOM    909  N   ASP A  61       6.533  46.722 -21.432  1.00 77.51           N  
ATOM    910  H   ASP A  61       5.900  45.939 -21.514  1.00 77.51           H  
ATOM    911  CA  ASP A  61       7.695  46.724 -22.351  1.00 77.51           C  
ATOM    912  HA  ASP A  61       7.685  45.744 -22.827  1.00 77.51           H  
ATOM    913  C   ASP A  61       9.057  46.794 -21.622  1.00 77.51           C  
ATOM    914  CB  ASP A  61       7.511  47.747 -23.492  1.00 77.51           C  
ATOM    915  HB2 ASP A  61       6.484  47.684 -23.852  1.00 77.51           H  
ATOM    916  HB3 ASP A  61       7.663  48.752 -23.096  1.00 77.51           H  
ATOM    917  O   ASP A  61       9.992  47.500 -22.008  1.00 77.51           O  
ATOM    918  CG  ASP A  61       8.443  47.522 -24.699  1.00 77.51           C  
ATOM    919  OD1 ASP A  61       8.826  46.356 -24.960  1.00 77.51           O  
ATOM    920  OD2 ASP A  61       8.714  48.517 -25.415  1.00 77.51           O  
ATOM    921  N   VAL A  62       9.168  46.048 -20.517  1.00 76.69           N  
ATOM    922  H   VAL A  62       8.378  45.464 -20.285  1.00 76.69           H  
ATOM    923  CA  VAL A  62      10.394  45.909 -19.711  1.00 76.69           C  
ATOM    924  HA  VAL A  62      11.211  46.394 -20.246  1.00 76.69           H  
ATOM    925  C   VAL A  62      10.784  44.441 -19.559  1.00 76.69           C  
ATOM    926  CB  VAL A  62      10.293  46.595 -18.330  1.00 76.69           C  
ATOM    927  HB  VAL A  62      11.224  46.406 -17.795  1.00 76.69           H  
ATOM    928  O   VAL A  62       9.955  43.544 -19.684  1.00 76.69           O  
ATOM    929  CG1 VAL A  62      10.147  48.114 -18.455  1.00 76.69           C  
ATOM    930 HG11 VAL A  62      10.179  48.571 -17.466  1.00 76.69           H  
ATOM    931 HG12 VAL A  62       9.199  48.363 -18.932  1.00 76.69           H  
ATOM    932 HG13 VAL A  62      10.958  48.515 -19.062  1.00 76.69           H  
ATOM    933  CG2 VAL A  62       9.147  46.057 -17.473  1.00 76.69           C  
ATOM    934 HG21 VAL A  62       8.200  46.278 -17.966  1.00 76.69           H  
ATOM    935 HG22 VAL A  62       9.238  44.978 -17.349  1.00 76.69           H  
ATOM    936 HG23 VAL A  62       9.161  46.532 -16.492  1.00 76.69           H  
ATOM    937  N   ARG A  63      12.059  44.180 -19.252  1.00 72.33           N  
ATOM    938  H   ARG A  63      12.662  44.971 -19.074  1.00 72.33           H  
ATOM    939  CA  ARG A  63      12.523  42.851 -18.826  1.00 72.33           C  
ATOM    940  HA  ARG A  63      11.848  42.094 -19.227  1.00 72.33           H  
ATOM    941  C   ARG A  63      12.460  42.732 -17.312  1.00 72.33           C  
ATOM    942  CB  ARG A  63      13.938  42.564 -19.329  1.00 72.33           C  
ATOM    943  HB2 ARG A  63      14.352  41.737 -18.753  1.00 72.33           H  
ATOM    944  HB3 ARG A  63      14.570  43.440 -19.182  1.00 72.33           H  
ATOM    945  O   ARG A  63      12.928  43.629 -16.620  1.00 72.33           O  
ATOM    946  CG  ARG A  63      13.911  42.161 -20.803  1.00 72.33           C  
ATOM    947  HG2 ARG A  63      13.516  42.978 -21.408  1.00 72.33           H  
ATOM    948  HG3 ARG A  63      13.271  41.286 -20.920  1.00 72.33           H  
ATOM    949  CD  ARG A  63      15.330  41.819 -21.256  1.00 72.33           C  
ATOM    950  HD2 ARG A  63      15.762  41.115 -20.545  1.00 72.33           H  
ATOM    951  HD3 ARG A  63      15.924  42.733 -21.261  1.00 72.33           H  
ATOM    952  NE  ARG A  63      15.320  41.209 -22.594  1.00 72.33           N  
ATOM    953  HE  ARG A  63      14.410  41.076 -23.012  1.00 72.33           H  
ATOM    954  NH1 ARG A  63      17.585  40.934 -22.803  1.00 72.33           N  
ATOM    955 HH11 ARG A  63      18.381  40.568 -23.304  1.00 72.33           H  
ATOM    956 HH12 ARG A  63      17.691  41.386 -21.906  1.00 72.33           H  
ATOM    957  NH2 ARG A  63      16.221  40.170 -24.403  1.00 72.33           N  
ATOM    958 HH21 ARG A  63      17.019  39.809 -24.907  1.00 72.33           H  
ATOM    959 HH22 ARG A  63      15.289  40.020 -24.761  1.00 72.33           H  
ATOM    960  CZ  ARG A  63      16.372  40.777 -23.260  1.00 72.33           C  
ATOM    961  N   LEU A  64      11.942  41.610 -16.823  1.00 71.90           N  
ATOM    962  H   LEU A  64      11.657  40.894 -17.476  1.00 71.90           H  
ATOM    963  CA  LEU A  64      11.709  41.360 -15.400  1.00 71.90           C  
ATOM    964  HA  LEU A  64      12.115  42.188 -14.819  1.00 71.90           H  
ATOM    965  C   LEU A  64      12.446  40.104 -14.918  1.00 71.90           C  
ATOM    966  CB  LEU A  64      10.190  41.291 -15.138  1.00 71.90           C  
ATOM    967  HB2 LEU A  64      10.030  41.061 -14.085  1.00 71.90           H  
ATOM    968  HB3 LEU A  64       9.773  40.475 -15.728  1.00 71.90           H  
ATOM    969  O   LEU A  64      12.764  39.212 -15.707  1.00 71.90           O  
ATOM    970  CG  LEU A  64       9.431  42.591 -15.476  1.00 71.90           C  
ATOM    971  HG  LEU A  64       9.604  42.848 -16.521  1.00 71.90           H  
ATOM    972  CD1 LEU A  64       7.926  42.415 -15.286  1.00 71.90           C  
ATOM    973 HD11 LEU A  64       7.410  43.297 -15.664  1.00 71.90           H  
ATOM    974 HD12 LEU A  64       7.691  42.297 -14.228  1.00 71.90           H  
ATOM    975 HD13 LEU A  64       7.574  41.544 -15.839  1.00 71.90           H  
ATOM    976  CD2 LEU A  64       9.887  43.763 -14.607  1.00 71.90           C  
ATOM    977 HD21 LEU A  64       9.285  44.642 -14.839  1.00 71.90           H  
ATOM    978 HD22 LEU A  64       9.779  43.522 -13.550  1.00 71.90           H  
ATOM    979 HD23 LEU A  64      10.926  44.018 -14.814  1.00 71.90           H  
ATOM    980  N   SER A  65      12.715  40.042 -13.610  1.00 62.93           N  
ATOM    981  H   SER A  65      12.421  40.815 -13.030  1.00 62.93           H  
ATOM    982  CA  SER A  65      13.358  38.895 -12.954  1.00 62.93           C  
ATOM    983  HA  SER A  65      14.379  38.804 -13.327  1.00 62.93           H  
ATOM    984  C   SER A  65      12.612  37.586 -13.244  1.00 62.93           C  
ATOM    985  CB  SER A  65      13.416  39.129 -11.437  1.00 62.93           C  
ATOM    986  HB2 SER A  65      12.406  39.274 -11.053  1.00 62.93           H  
ATOM    987  HB3 SER A  65      14.003  40.023 -11.225  1.00 62.93           H  
ATOM    988  O   SER A  65      11.382  37.546 -13.243  1.00 62.93           O  
ATOM    989  OG  SER A  65      14.002  38.019 -10.791  1.00 62.93           O  
ATOM    990  HG  SER A  65      13.863  38.104  -9.845  1.00 62.93           H  
ATOM    991  N   THR A  66      13.331  36.476 -13.429  1.00 54.70           N  
ATOM    992  H   THR A  66      14.338  36.521 -13.374  1.00 54.70           H  
ATOM    993  CA  THR A  66      12.697  35.147 -13.492  1.00 54.70           C  
ATOM    994  HA  THR A  66      11.910  35.177 -14.245  1.00 54.70           H  
ATOM    995  C   THR A  66      12.025  34.759 -12.176  1.00 54.70           C  
ATOM    996  CB  THR A  66      13.693  34.051 -13.894  1.00 54.70           C  
ATOM    997  HB  THR A  66      13.283  33.072 -13.645  1.00 54.70           H  
ATOM    998  O   THR A  66      11.064  33.999 -12.212  1.00 54.70           O  
ATOM    999  CG2 THR A  66      13.963  34.091 -15.397  1.00 54.70           C  
ATOM   1000 HG21 THR A  66      14.380  35.059 -15.677  1.00 54.70           H  
ATOM   1001 HG22 THR A  66      14.674  33.307 -15.656  1.00 54.70           H  
ATOM   1002 HG23 THR A  66      13.036  33.923 -15.946  1.00 54.70           H  
ATOM   1003  OG1 THR A  66      14.931  34.224 -13.242  1.00 54.70           O  
ATOM   1004  HG1 THR A  66      14.829  33.994 -12.315  1.00 54.70           H  
ATOM   1005  N   THR A  67      12.492  35.303 -11.048  1.00 57.94           N  
ATOM   1006  H   THR A  67      13.278  35.935 -11.100  1.00 57.94           H  
ATOM   1007  CA  THR A  67      11.970  35.076  -9.690  1.00 57.94           C  
ATOM   1008  HA  THR A  67      11.353  34.178  -9.704  1.00 57.94           H  
ATOM   1009  C   THR A  67      11.045  36.194  -9.195  1.00 57.94           C  
ATOM   1010  CB  THR A  67      13.123  34.822  -8.695  1.00 57.94           C  
ATOM   1011  HB  THR A  67      12.768  34.893  -7.667  1.00 57.94           H  
ATOM   1012  O   THR A  67      10.664  36.176  -8.030  1.00 57.94           O  
ATOM   1013  CG2 THR A  67      13.718  33.429  -8.903  1.00 57.94           C  
ATOM   1014 HG21 THR A  67      14.119  33.332  -9.912  1.00 57.94           H  
ATOM   1015 HG22 THR A  67      14.521  33.275  -8.181  1.00 57.94           H  
ATOM   1016 HG23 THR A  67      12.950  32.673  -8.739  1.00 57.94           H  
ATOM   1017  OG1 THR A  67      14.178  35.730  -8.897  1.00 57.94           O  
ATOM   1018  HG1 THR A  67      13.964  36.516  -8.390  1.00 57.94           H  
ATOM   1019  N   LEU A  68      10.618  37.118 -10.069  1.00 70.54           N  
ATOM   1020  H   LEU A  68      10.956  37.034 -11.017  1.00 70.54           H  
ATOM   1021  CA  LEU A  68       9.831  38.327  -9.760  1.00 70.54           C  
ATOM   1022  HA  LEU A  68      10.512  39.094  -9.391  1.00 70.54           H  
ATOM   1023  C   LEU A  68       8.731  38.140  -8.695  1.00 70.54           C  
ATOM   1024  CB  LEU A  68       9.198  38.797 -11.084  1.00 70.54           C  
ATOM   1025  HB2 LEU A  68       9.987  38.941 -11.822  1.00 70.54           H  
ATOM   1026  HB3 LEU A  68       8.547  38.002 -11.448  1.00 70.54           H  
ATOM   1027  O   LEU A  68       8.640  38.935  -7.763  1.00 70.54           O  
ATOM   1028  CG  LEU A  68       8.390  40.105 -11.018  1.00 70.54           C  
ATOM   1029  HG  LEU A  68       7.717  40.093 -10.160  1.00 70.54           H  
ATOM   1030  CD1 LEU A  68       9.323  41.314 -10.916  1.00 70.54           C  
ATOM   1031 HD11 LEU A  68       9.867  41.284  -9.972  1.00 70.54           H  
ATOM   1032 HD12 LEU A  68      10.039  41.322 -11.738  1.00 70.54           H  
ATOM   1033 HD13 LEU A  68       8.748  42.240 -10.948  1.00 70.54           H  
ATOM   1034  CD2 LEU A  68       7.534  40.211 -12.281  1.00 70.54           C  
ATOM   1035 HD21 LEU A  68       7.002  41.161 -12.295  1.00 70.54           H  
ATOM   1036 HD22 LEU A  68       6.798  39.407 -12.289  1.00 70.54           H  
ATOM   1037 HD23 LEU A  68       8.159  40.132 -13.171  1.00 70.54           H  
ATOM   1038  N   ALA A  69       7.906  37.096  -8.821  1.00 72.78           N  
ATOM   1039  H   ALA A  69       8.040  36.469  -9.602  1.00 72.78           H  
ATOM   1040  CA  ALA A  69       6.789  36.833  -7.910  1.00 72.78           C  
ATOM   1041  HA  ALA A  69       6.273  37.774  -7.718  1.00 72.78           H  
ATOM   1042  C   ALA A  69       7.218  36.274  -6.535  1.00 72.78           C  
ATOM   1043  CB  ALA A  69       5.810  35.895  -8.624  1.00 72.78           C  
ATOM   1044  HB1 ALA A  69       5.517  36.313  -9.587  1.00 72.78           H  
ATOM   1045  HB2 ALA A  69       4.917  35.776  -8.011  1.00 72.78           H  
ATOM   1046  HB3 ALA A  69       6.268  34.917  -8.773  1.00 72.78           H  
ATOM   1047  O   ALA A  69       6.465  36.376  -5.572  1.00 72.78           O  
ATOM   1048  N   PHE A  70       8.425  35.718  -6.417  1.00 65.72           N  
ATOM   1049  H   PHE A  70       9.021  35.702  -7.232  1.00 65.72           H  
ATOM   1050  CA  PHE A  70       9.025  35.302  -5.144  1.00 65.72           C  
ATOM   1051  HA  PHE A  70       8.234  35.040  -4.441  1.00 65.72           H  
ATOM   1052  C   PHE A  70       9.838  36.440  -4.508  1.00 65.72           C  
ATOM   1053  CB  PHE A  70       9.893  34.055  -5.373  1.00 65.72           C  
ATOM   1054  HB2 PHE A  70      10.286  33.726  -4.411  1.00 65.72           H  
ATOM   1055  HB3 PHE A  70      10.747  34.325  -5.995  1.00 65.72           H  
ATOM   1056  O   PHE A  70       9.807  36.612  -3.290  1.00 65.72           O  
ATOM   1057  CG  PHE A  70       9.156  32.890  -6.012  1.00 65.72           C  
ATOM   1058  CD1 PHE A  70       8.173  32.193  -5.284  1.00 65.72           C  
ATOM   1059  HD1 PHE A  70       7.946  32.482  -4.268  1.00 65.72           H  
ATOM   1060  CD2 PHE A  70       9.432  32.516  -7.343  1.00 65.72           C  
ATOM   1061  HD2 PHE A  70      10.180  33.049  -7.910  1.00 65.72           H  
ATOM   1062  CE1 PHE A  70       7.467  31.134  -5.882  1.00 65.72           C  
ATOM   1063  HE1 PHE A  70       6.698  30.611  -5.332  1.00 65.72           H  
ATOM   1064  CE2 PHE A  70       8.727  31.454  -7.940  1.00 65.72           C  
ATOM   1065  HE2 PHE A  70       8.930  31.170  -8.962  1.00 65.72           H  
ATOM   1066  CZ  PHE A  70       7.743  30.764  -7.209  1.00 65.72           C  
ATOM   1067  HZ  PHE A  70       7.190  29.960  -7.671  1.00 65.72           H  
ATOM   1068  N   ASP A  71      10.508  37.247  -5.337  1.00 71.27           N  
ATOM   1069  H   ASP A  71      10.538  36.991  -6.314  1.00 71.27           H  
ATOM   1070  CA  ASP A  71      11.239  38.454  -4.935  1.00 71.27           C  
ATOM   1071  HA  ASP A  71      11.954  38.198  -4.153  1.00 71.27           H  
ATOM   1072  C   ASP A  71      10.271  39.526  -4.373  1.00 71.27           C  
ATOM   1073  CB  ASP A  71      12.020  38.996  -6.158  1.00 71.27           C  
ATOM   1074  HB2 ASP A  71      11.301  39.232  -6.943  1.00 71.27           H  
ATOM   1075  HB3 ASP A  71      12.519  39.920  -5.867  1.00 71.27           H  
ATOM   1076  O   ASP A  71      10.559  40.189  -3.372  1.00 71.27           O  
ATOM   1077  CG  ASP A  71      13.076  38.050  -6.760  1.00 71.27           C  
ATOM   1078  OD1 ASP A  71      13.719  37.299  -5.998  1.00 71.27           O  
ATOM   1079  OD2 ASP A  71      13.256  38.061  -8.009  1.00 71.27           O  
ATOM   1080  N   HIS A  72       9.079  39.653  -4.974  1.00 80.71           N  
ATOM   1081  H   HIS A  72       8.927  39.102  -5.808  1.00 80.71           H  
ATOM   1082  CA  HIS A  72       8.048  40.644  -4.638  1.00 80.71           C  
ATOM   1083  HA  HIS A  72       8.344  41.168  -3.729  1.00 80.71           H  
ATOM   1084  C   HIS A  72       6.680  39.984  -4.365  1.00 80.71           C  
ATOM   1085  CB  HIS A  72       7.981  41.694  -5.758  1.00 80.71           C  
ATOM   1086  HB2 HIS A  72       7.223  42.433  -5.497  1.00 80.71           H  
ATOM   1087  HB3 HIS A  72       7.688  41.218  -6.694  1.00 80.71           H  
ATOM   1088  O   HIS A  72       5.755  40.145  -5.158  1.00 80.71           O  
ATOM   1089  CG  HIS A  72       9.294  42.398  -5.953  1.00 80.71           C  
ATOM   1090  CD2 HIS A  72      10.331  41.960  -6.729  1.00 80.71           C  
ATOM   1091  HD2 HIS A  72      10.312  41.099  -7.380  1.00 80.71           H  
ATOM   1092  ND1 HIS A  72       9.739  43.494  -5.254  1.00 80.71           N  
ATOM   1093  HD1 HIS A  72       9.167  44.110  -4.694  1.00 80.71           H  
ATOM   1094  CE1 HIS A  72      11.032  43.683  -5.573  1.00 80.71           C  
ATOM   1095  HE1 HIS A  72      11.654  44.484  -5.203  1.00 80.71           H  
ATOM   1096  NE2 HIS A  72      11.434  42.776  -6.471  1.00 80.71           N  
ATOM   1097  N   PRO A  73       6.509  39.261  -3.240  1.00 76.82           N  
ATOM   1098  CA  PRO A  73       5.430  38.279  -3.056  1.00 76.82           C  
ATOM   1099  HA  PRO A  73       5.308  37.722  -3.985  1.00 76.82           H  
ATOM   1100  C   PRO A  73       4.030  38.837  -2.730  1.00 76.82           C  
ATOM   1101  CB  PRO A  73       5.963  37.315  -1.986  1.00 76.82           C  
ATOM   1102  HB2 PRO A  73       6.587  36.559  -2.463  1.00 76.82           H  
ATOM   1103  HB3 PRO A  73       5.178  36.833  -1.403  1.00 76.82           H  
ATOM   1104  O   PRO A  73       3.186  38.080  -2.260  1.00 76.82           O  
ATOM   1105  CG  PRO A  73       6.834  38.222  -1.123  1.00 76.82           C  
ATOM   1106  HG2 PRO A  73       6.206  38.817  -0.459  1.00 76.82           H  
ATOM   1107  HG3 PRO A  73       7.575  37.655  -0.559  1.00 76.82           H  
ATOM   1108  CD  PRO A  73       7.488  39.118  -2.171  1.00 76.82           C  
ATOM   1109  HD2 PRO A  73       8.378  38.621  -2.555  1.00 76.82           H  
ATOM   1110  HD3 PRO A  73       7.755  40.084  -1.742  1.00 76.82           H  
ATOM   1111  N   THR A  74       3.769  40.129  -2.947  1.00 86.18           N  
ATOM   1112  H   THR A  74       4.442  40.643  -3.498  1.00 86.18           H  
ATOM   1113  CA  THR A  74       2.422  40.735  -2.851  1.00 86.18           C  
ATOM   1114  HA  THR A  74       1.681  39.952  -3.016  1.00 86.18           H  
ATOM   1115  C   THR A  74       2.245  41.773  -3.957  1.00 86.18           C  
ATOM   1116  CB  THR A  74       2.095  41.388  -1.486  1.00 86.18           C  
ATOM   1117  HB  THR A  74       1.010  41.464  -1.421  1.00 86.18           H  
ATOM   1118  O   THR A  74       3.232  42.296  -4.488  1.00 86.18           O  
ATOM   1119  CG2 THR A  74       2.566  40.602  -0.265  1.00 86.18           C  
ATOM   1120 HG21 THR A  74       2.243  41.112   0.643  1.00 86.18           H  
ATOM   1121 HG22 THR A  74       3.652  40.508  -0.264  1.00 86.18           H  
ATOM   1122 HG23 THR A  74       2.111  39.612  -0.281  1.00 86.18           H  
ATOM   1123  OG1 THR A  74       2.611  42.704  -1.365  1.00 86.18           O  
ATOM   1124  HG1 THR A  74       1.911  43.211  -0.946  1.00 86.18           H  
ATOM   1125  N   VAL A  75       0.998  42.136  -4.281  1.00 87.62           N  
ATOM   1126  H   VAL A  75       0.228  41.768  -3.742  1.00 87.62           H  
ATOM   1127  CA  VAL A  75       0.710  43.114  -5.344  1.00 87.62           C  
ATOM   1128  HA  VAL A  75       1.139  42.748  -6.276  1.00 87.62           H  
ATOM   1129  C   VAL A  75       1.381  44.454  -5.047  1.00 87.62           C  
ATOM   1130  CB  VAL A  75      -0.805  43.288  -5.560  1.00 87.62           C  
ATOM   1131  HB  VAL A  75      -1.256  43.564  -4.607  1.00 87.62           H  
ATOM   1132  O   VAL A  75       2.051  44.984  -5.930  1.00 87.62           O  
ATOM   1133  CG1 VAL A  75      -1.169  44.388  -6.563  1.00 87.62           C  
ATOM   1134 HG11 VAL A  75      -0.736  44.177  -7.541  1.00 87.62           H  
ATOM   1135 HG12 VAL A  75      -2.253  44.448  -6.654  1.00 87.62           H  
ATOM   1136 HG13 VAL A  75      -0.818  45.360  -6.215  1.00 87.62           H  
ATOM   1137  CG2 VAL A  75      -1.431  41.975  -6.046  1.00 87.62           C  
ATOM   1138 HG21 VAL A  75      -0.919  41.619  -6.940  1.00 87.62           H  
ATOM   1139 HG22 VAL A  75      -1.380  41.225  -5.256  1.00 87.62           H  
ATOM   1140 HG23 VAL A  75      -2.485  42.120  -6.286  1.00 87.62           H  
ATOM   1141  N   GLN A  76       1.302  44.992  -3.819  1.00 81.73           N  
ATOM   1142  H   GLN A  76       0.795  44.510  -3.090  1.00 81.73           H  
ATOM   1143  CA  GLN A  76       1.941  46.293  -3.554  1.00 81.73           C  
ATOM   1144  HA  GLN A  76       1.635  46.965  -4.356  1.00 81.73           H  
ATOM   1145  C   GLN A  76       3.474  46.216  -3.607  1.00 81.73           C  
ATOM   1146  CB  GLN A  76       1.506  46.968  -2.242  1.00 81.73           C  
ATOM   1147  HB2 GLN A  76       1.778  48.020  -2.327  1.00 81.73           H  
ATOM   1148  HB3 GLN A  76       2.088  46.573  -1.410  1.00 81.73           H  
ATOM   1149  O   GLN A  76       4.105  47.147  -4.104  1.00 81.73           O  
ATOM   1150  CG  GLN A  76       0.004  46.906  -1.918  1.00 81.73           C  
ATOM   1151  HG2 GLN A  76      -0.582  46.874  -2.837  1.00 81.73           H  
ATOM   1152  HG3 GLN A  76      -0.269  47.813  -1.380  1.00 81.73           H  
ATOM   1153  CD  GLN A  76      -0.361  45.721  -1.033  1.00 81.73           C  
ATOM   1154  NE2 GLN A  76      -1.594  45.647  -0.586  1.00 81.73           N  
ATOM   1155 HE21 GLN A  76      -2.292  46.325  -0.857  1.00 81.73           H  
ATOM   1156 HE22 GLN A  76      -1.833  44.815  -0.065  1.00 81.73           H  
ATOM   1157  OE1 GLN A  76       0.461  44.869  -0.720  1.00 81.73           O  
ATOM   1158  N   ARG A  77       4.093  45.111  -3.157  1.00 84.68           N  
ATOM   1159  H   ARG A  77       3.526  44.349  -2.815  1.00 84.68           H  
ATOM   1160  CA  ARG A  77       5.558  44.935  -3.249  1.00 84.68           C  
ATOM   1161  HA  ARG A  77       6.051  45.794  -2.794  1.00 84.68           H  
ATOM   1162  C   ARG A  77       6.049  44.902  -4.693  1.00 84.68           C  
ATOM   1163  CB  ARG A  77       5.998  43.649  -2.536  1.00 84.68           C  
ATOM   1164  HB2 ARG A  77       5.371  42.817  -2.855  1.00 84.68           H  
ATOM   1165  HB3 ARG A  77       7.026  43.429  -2.823  1.00 84.68           H  
ATOM   1166  O   ARG A  77       7.142  45.397  -4.970  1.00 84.68           O  
ATOM   1167  CG  ARG A  77       5.944  43.789  -1.013  1.00 84.68           C  
ATOM   1168  HG2 ARG A  77       6.540  44.649  -0.706  1.00 84.68           H  
ATOM   1169  HG3 ARG A  77       4.913  43.935  -0.689  1.00 84.68           H  
ATOM   1170  CD  ARG A  77       6.516  42.524  -0.371  1.00 84.68           C  
ATOM   1171  HD2 ARG A  77       7.539  42.389  -0.722  1.00 84.68           H  
ATOM   1172  HD3 ARG A  77       5.918  41.670  -0.688  1.00 84.68           H  
ATOM   1173  NE  ARG A  77       6.495  42.614   1.099  1.00 84.68           N  
ATOM   1174  HE  ARG A  77       5.828  43.260   1.496  1.00 84.68           H  
ATOM   1175  NH1 ARG A  77       8.006  40.937   1.532  1.00 84.68           N  
ATOM   1176 HH11 ARG A  77       8.133  40.806   0.539  1.00 84.68           H  
ATOM   1177 HH12 ARG A  77       8.484  40.335   2.186  1.00 84.68           H  
ATOM   1178  NH2 ARG A  77       7.006  41.992   3.226  1.00 84.68           N  
ATOM   1179 HH21 ARG A  77       7.478  41.371   3.867  1.00 84.68           H  
ATOM   1180 HH22 ARG A  77       6.316  42.642   3.576  1.00 84.68           H  
ATOM   1181  CZ  ARG A  77       7.169  41.851   1.941  1.00 84.68           C  
ATOM   1182  N   LEU A  78       5.253  44.324  -5.590  1.00 88.26           N  
ATOM   1183  H   LEU A  78       4.410  43.878  -5.258  1.00 88.26           H  
ATOM   1184  CA  LEU A  78       5.543  44.256  -7.017  1.00 88.26           C  
ATOM   1185  HA  LEU A  78       6.599  44.014  -7.141  1.00 88.26           H  
ATOM   1186  C   LEU A  78       5.312  45.615  -7.702  1.00 88.26           C  
ATOM   1187  CB  LEU A  78       4.709  43.090  -7.577  1.00 88.26           C  
ATOM   1188  HB2 LEU A  78       4.972  42.197  -7.010  1.00 88.26           H  
ATOM   1189  HB3 LEU A  78       3.652  43.288  -7.396  1.00 88.26           H  
ATOM   1190  O   LEU A  78       6.152  46.067  -8.477  1.00 88.26           O  
ATOM   1191  CG  LEU A  78       4.891  42.778  -9.070  1.00 88.26           C  
ATOM   1192  HG  LEU A  78       4.390  43.545  -9.662  1.00 88.26           H  
ATOM   1193  CD1 LEU A  78       6.355  42.709  -9.496  1.00 88.26           C  
ATOM   1194 HD11 LEU A  78       6.834  43.682  -9.386  1.00 88.26           H  
ATOM   1195 HD12 LEU A  78       6.886  41.970  -8.896  1.00 88.26           H  
ATOM   1196 HD13 LEU A  78       6.402  42.436 -10.550  1.00 88.26           H  
ATOM   1197  CD2 LEU A  78       4.258  41.417  -9.369  1.00 88.26           C  
ATOM   1198 HD21 LEU A  78       3.202  41.427  -9.099  1.00 88.26           H  
ATOM   1199 HD22 LEU A  78       4.351  41.186 -10.431  1.00 88.26           H  
ATOM   1200 HD23 LEU A  78       4.760  40.637  -8.797  1.00 88.26           H  
ATOM   1201  N   VAL A  79       4.243  46.326  -7.335  1.00 86.61           N  
ATOM   1202  H   VAL A  79       3.581  45.888  -6.711  1.00 86.61           H  
ATOM   1203  CA  VAL A  79       3.949  47.694  -7.804  1.00 86.61           C  
ATOM   1204  HA  VAL A  79       3.896  47.685  -8.893  1.00 86.61           H  
ATOM   1205  C   VAL A  79       5.055  48.687  -7.429  1.00 86.61           C  
ATOM   1206  CB  VAL A  79       2.580  48.148  -7.261  1.00 86.61           C  
ATOM   1207  HB  VAL A  79       2.533  47.923  -6.196  1.00 86.61           H  
ATOM   1208  O   VAL A  79       5.511  49.428  -8.297  1.00 86.61           O  
ATOM   1209  CG1 VAL A  79       2.290  49.646  -7.433  1.00 86.61           C  
ATOM   1210 HG11 VAL A  79       1.261  49.859  -7.144  1.00 86.61           H  
ATOM   1211 HG12 VAL A  79       2.952  50.229  -6.794  1.00 86.61           H  
ATOM   1212 HG13 VAL A  79       2.437  49.941  -8.472  1.00 86.61           H  
ATOM   1213  CG2 VAL A  79       1.460  47.383  -7.969  1.00 86.61           C  
ATOM   1214 HG21 VAL A  79       1.370  47.723  -9.001  1.00 86.61           H  
ATOM   1215 HG22 VAL A  79       1.664  46.313  -7.983  1.00 86.61           H  
ATOM   1216 HG23 VAL A  79       0.523  47.542  -7.434  1.00 86.61           H  
ATOM   1217  N   GLU A  80       5.527  48.697  -6.176  1.00 81.00           N  
ATOM   1218  H   GLU A  80       5.098  48.091  -5.491  1.00 81.00           H  
ATOM   1219  CA  GLU A  80       6.614  49.596  -5.743  1.00 81.00           C  
ATOM   1220  HA  GLU A  80       6.337  50.627  -5.963  1.00 81.00           H  
ATOM   1221  C   GLU A  80       7.930  49.333  -6.490  1.00 81.00           C  
ATOM   1222  CB  GLU A  80       6.874  49.461  -4.232  1.00 81.00           C  
ATOM   1223  HB2 GLU A  80       7.003  48.406  -3.987  1.00 81.00           H  
ATOM   1224  HB3 GLU A  80       7.810  49.966  -3.993  1.00 81.00           H  
ATOM   1225  O   GLU A  80       8.632  50.277  -6.846  1.00 81.00           O  
ATOM   1226  CG  GLU A  80       5.781  50.047  -3.329  1.00 81.00           C  
ATOM   1227  HG2 GLU A  80       6.079  49.905  -2.291  1.00 81.00           H  
ATOM   1228  HG3 GLU A  80       4.855  49.493  -3.484  1.00 81.00           H  
ATOM   1229  CD  GLU A  80       5.519  51.537  -3.572  1.00 81.00           C  
ATOM   1230  OE1 GLU A  80       4.339  51.936  -3.636  1.00 81.00           O  
ATOM   1231  OE2 GLU A  80       6.462  52.349  -3.700  1.00 81.00           O  
ATOM   1232  N   HIS A  81       8.258  48.067  -6.766  1.00 82.22           N  
ATOM   1233  H   HIS A  81       7.635  47.329  -6.471  1.00 82.22           H  
ATOM   1234  CA  HIS A  81       9.451  47.705  -7.535  1.00 82.22           C  
ATOM   1235  HA  HIS A  81      10.325  48.160  -7.068  1.00 82.22           H  
ATOM   1236  C   HIS A  81       9.383  48.232  -8.973  1.00 82.22           C  
ATOM   1237  CB  HIS A  81       9.618  46.183  -7.496  1.00 82.22           C  
ATOM   1238  HB2 HIS A  81       9.885  45.909  -6.475  1.00 82.22           H  
ATOM   1239  HB3 HIS A  81       8.664  45.711  -7.729  1.00 82.22           H  
ATOM   1240  O   HIS A  81      10.299  48.927  -9.419  1.00 82.22           O  
ATOM   1241  CG  HIS A  81      10.654  45.619  -8.442  1.00 82.22           C  
ATOM   1242  CD2 HIS A  81      10.604  44.380  -9.023  1.00 82.22           C  
ATOM   1243  HD2 HIS A  81       9.836  43.639  -8.859  1.00 82.22           H  
ATOM   1244  ND1 HIS A  81      11.773  46.249  -8.947  1.00 82.22           N  
ATOM   1245  HD1 HIS A  81      11.985  47.235  -8.903  1.00 82.22           H  
ATOM   1246  CE1 HIS A  81      12.373  45.404  -9.802  1.00 82.22           C  
ATOM   1247  HE1 HIS A  81      13.231  45.650 -10.410  1.00 82.22           H  
ATOM   1248  NE2 HIS A  81      11.700  44.246  -9.878  1.00 82.22           N  
ATOM   1249  N   LEU A  82       8.279  47.959  -9.672  1.00 82.95           N  
ATOM   1250  H   LEU A  82       7.566  47.392  -9.235  1.00 82.95           H  
ATOM   1251  CA  LEU A  82       8.073  48.384 -11.059  1.00 82.95           C  
ATOM   1252  HA  LEU A  82       8.904  48.025 -11.666  1.00 82.95           H  
ATOM   1253  C   LEU A  82       8.051  49.917 -11.197  1.00 82.95           C  
ATOM   1254  CB  LEU A  82       6.763  47.752 -11.560  1.00 82.95           C  
ATOM   1255  HB2 LEU A  82       5.968  48.026 -10.866  1.00 82.95           H  
ATOM   1256  HB3 LEU A  82       6.516  48.172 -12.535  1.00 82.95           H  
ATOM   1257  O   LEU A  82       8.499  50.456 -12.211  1.00 82.95           O  
ATOM   1258  CG  LEU A  82       6.816  46.215 -11.682  1.00 82.95           C  
ATOM   1259  HG  LEU A  82       7.246  45.779 -10.781  1.00 82.95           H  
ATOM   1260  CD1 LEU A  82       5.407  45.655 -11.854  1.00 82.95           C  
ATOM   1261 HD11 LEU A  82       4.941  46.066 -12.750  1.00 82.95           H  
ATOM   1262 HD12 LEU A  82       5.449  44.568 -11.930  1.00 82.95           H  
ATOM   1263 HD13 LEU A  82       4.812  45.919 -10.980  1.00 82.95           H  
ATOM   1264  CD2 LEU A  82       7.658  45.762 -12.871  1.00 82.95           C  
ATOM   1265 HD21 LEU A  82       7.614  44.676 -12.950  1.00 82.95           H  
ATOM   1266 HD22 LEU A  82       8.698  46.052 -12.722  1.00 82.95           H  
ATOM   1267 HD23 LEU A  82       7.285  46.206 -13.794  1.00 82.95           H  
ATOM   1268  N   LEU A  83       7.594  50.632 -10.161  1.00 76.18           N  
ATOM   1269  H   LEU A  83       7.204  50.128  -9.377  1.00 76.18           H  
ATOM   1270  CA  LEU A  83       7.602  52.097 -10.107  1.00 76.18           C  
ATOM   1271  HA  LEU A  83       7.041  52.466 -10.966  1.00 76.18           H  
ATOM   1272  C   LEU A  83       9.024  52.685 -10.185  1.00 76.18           C  
ATOM   1273  CB  LEU A  83       6.913  52.542  -8.802  1.00 76.18           C  
ATOM   1274  HB2 LEU A  83       7.626  52.439  -7.984  1.00 76.18           H  
ATOM   1275  HB3 LEU A  83       6.073  51.883  -8.585  1.00 76.18           H  
ATOM   1276  O   LEU A  83       9.213  53.752 -10.772  1.00 76.18           O  
ATOM   1277  CG  LEU A  83       6.387  53.987  -8.836  1.00 76.18           C  
ATOM   1278  HG  LEU A  83       7.123  54.651  -9.290  1.00 76.18           H  
ATOM   1279  CD1 LEU A  83       5.076  54.074  -9.620  1.00 76.18           C  
ATOM   1280 HD11 LEU A  83       5.262  53.844 -10.669  1.00 76.18           H  
ATOM   1281 HD12 LEU A  83       4.665  55.081  -9.551  1.00 76.18           H  
ATOM   1282 HD13 LEU A  83       4.362  53.356  -9.219  1.00 76.18           H  
ATOM   1283  CD2 LEU A  83       6.112  54.485  -7.416  1.00 76.18           C  
ATOM   1284 HD21 LEU A  83       5.698  55.493  -7.445  1.00 76.18           H  
ATOM   1285 HD22 LEU A  83       5.408  53.815  -6.922  1.00 76.18           H  
ATOM   1286 HD23 LEU A  83       7.043  54.492  -6.849  1.00 76.18           H  
ATOM   1287  N   VAL A  84      10.018  52.001  -9.605  1.00 68.48           N  
ATOM   1288  H   VAL A  84       9.796  51.115  -9.174  1.00 68.48           H  
ATOM   1289  CA  VAL A  84      11.424  52.440  -9.611  1.00 68.48           C  
ATOM   1290  HA  VAL A  84      11.454  53.506  -9.386  1.00 68.48           H  
ATOM   1291  C   VAL A  84      12.041  52.269 -10.997  1.00 68.48           C  
ATOM   1292  CB  VAL A  84      12.249  51.705  -8.532  1.00 68.48           C  
ATOM   1293  HB  VAL A  84      12.156  50.628  -8.669  1.00 68.48           H  
ATOM   1294  O   VAL A  84      12.623  53.222 -11.519  1.00 68.48           O  
ATOM   1295  CG1 VAL A  84      13.740  52.068  -8.585  1.00 68.48           C  
ATOM   1296 HG11 VAL A  84      14.265  51.604  -7.750  1.00 68.48           H  
ATOM   1297 HG12 VAL A  84      14.178  51.685  -9.507  1.00 68.48           H  
ATOM   1298 HG13 VAL A  84      13.866  53.150  -8.546  1.00 68.48           H  
ATOM   1299  CG2 VAL A  84      11.748  52.069  -7.127  1.00 68.48           C  
ATOM   1300 HG21 VAL A  84      11.859  53.139  -6.950  1.00 68.48           H  
ATOM   1301 HG22 VAL A  84      12.312  51.512  -6.379  1.00 68.48           H  
ATOM   1302 HG23 VAL A  84      10.697  51.798  -7.024  1.00 68.48           H  
ATOM   1303  N   ASP A  85      11.875  51.099 -11.616  1.00 65.47           N  
ATOM   1304  H   ASP A  85      11.398  50.355 -11.128  1.00 65.47           H  
ATOM   1305  CA  ASP A  85      12.512  50.788 -12.901  1.00 65.47           C  
ATOM   1306  HA  ASP A  85      13.569  51.046 -12.836  1.00 65.47           H  
ATOM   1307  C   ASP A  85      11.930  51.635 -14.045  1.00 65.47           C  
ATOM   1308  CB  ASP A  85      12.412  49.279 -13.183  1.00 65.47           C  
ATOM   1309  HB2 ASP A  85      11.378  48.957 -13.063  1.00 65.47           H  
ATOM   1310  HB3 ASP A  85      12.701  49.102 -14.219  1.00 65.47           H  
ATOM   1311  O   ASP A  85      12.676  52.300 -14.774  1.00 65.47           O  
ATOM   1312  CG  ASP A  85      13.329  48.432 -12.287  1.00 65.47           C  
ATOM   1313  OD1 ASP A  85      14.303  48.986 -11.725  1.00 65.47           O  
ATOM   1314  OD2 ASP A  85      13.064  47.217 -12.188  1.00 65.47           O  
ATOM   1315  N   VAL A  86      10.595  51.716 -14.140  1.00 59.23           N  
ATOM   1316  H   VAL A  86      10.042  51.173 -13.492  1.00 59.23           H  
ATOM   1317  CA  VAL A  86       9.892  52.555 -15.134  1.00 59.23           C  
ATOM   1318  HA  VAL A  86      10.308  52.341 -16.118  1.00 59.23           H  
ATOM   1319  C   VAL A  86      10.113  54.055 -14.868  1.00 59.23           C  
ATOM   1320  CB  VAL A  86       8.385  52.198 -15.160  1.00 59.23           C  
ATOM   1321  HB  VAL A  86       7.963  52.375 -14.171  1.00 59.23           H  
ATOM   1322  O   VAL A  86      10.085  54.873 -15.791  1.00 59.23           O  
ATOM   1323  CG1 VAL A  86       7.586  53.033 -16.174  1.00 59.23           C  
ATOM   1324 HG11 VAL A  86       6.554  52.683 -16.203  1.00 59.23           H  
ATOM   1325 HG12 VAL A  86       8.029  52.932 -17.164  1.00 59.23           H  
ATOM   1326 HG13 VAL A  86       7.585  54.082 -15.878  1.00 59.23           H  
ATOM   1327  CG2 VAL A  86       8.158  50.726 -15.537  1.00 59.23           C  
ATOM   1328 HG21 VAL A  86       8.552  50.525 -16.533  1.00 59.23           H  
ATOM   1329 HG22 VAL A  86       8.654  50.066 -14.825  1.00 59.23           H  
ATOM   1330 HG23 VAL A  86       7.094  50.493 -15.518  1.00 59.23           H  
ATOM   1331  N   GLY A  87      10.364  54.445 -13.614  1.00 48.12           N  
ATOM   1332  H   GLY A  87      10.396  53.735 -12.895  1.00 48.12           H  
ATOM   1333  CA  GLY A  87      10.498  55.842 -13.195  1.00 48.12           C  
ATOM   1334  HA2 GLY A  87      10.516  55.863 -12.105  1.00 48.12           H  
ATOM   1335  HA3 GLY A  87       9.623  56.399 -13.531  1.00 48.12           H  
ATOM   1336  C   GLY A  87      11.756  56.565 -13.695  1.00 48.12           C  
ATOM   1337  O   GLY A  87      11.769  57.796 -13.748  1.00 48.12           O  
ATOM   1338  N   THR A  88      12.812  55.846 -14.089  1.00 42.74           N  
ATOM   1339  H   THR A  88      12.734  54.840 -14.050  1.00 42.74           H  
ATOM   1340  CA  THR A  88      14.128  56.451 -14.396  1.00 42.74           C  
ATOM   1341  HA  THR A  88      14.417  57.066 -13.544  1.00 42.74           H  
ATOM   1342  C   THR A  88      14.139  57.386 -15.614  1.00 42.74           C  
ATOM   1343  CB  THR A  88      15.215  55.382 -14.576  1.00 42.74           C  
ATOM   1344  HB  THR A  88      16.132  55.881 -14.888  1.00 42.74           H  
ATOM   1345  O   THR A  88      14.899  58.361 -15.637  1.00 42.74           O  
ATOM   1346  CG2 THR A  88      15.514  54.625 -13.286  1.00 42.74           C  
ATOM   1347 HG21 THR A  88      15.804  55.322 -12.501  1.00 42.74           H  
ATOM   1348 HG22 THR A  88      14.635  54.066 -12.963  1.00 42.74           H  
ATOM   1349 HG23 THR A  88      16.328  53.921 -13.460  1.00 42.74           H  
ATOM   1350  OG1 THR A  88      14.861  54.449 -15.569  1.00 42.74           O  
ATOM   1351  HG1 THR A  88      14.285  53.777 -15.197  1.00 42.74           H  
ATOM   1352  N   GLU A  89      13.271  57.152 -16.601  1.00 38.34           N  
ATOM   1353  H   GLU A  89      12.709  56.315 -16.543  1.00 38.34           H  
ATOM   1354  CA  GLU A  89      13.089  58.042 -17.756  1.00 38.34           C  
ATOM   1355  HA  GLU A  89      14.058  58.450 -18.045  1.00 38.34           H  
ATOM   1356  C   GLU A  89      12.183  59.251 -17.478  1.00 38.34           C  
ATOM   1357  CB  GLU A  89      12.526  57.272 -18.953  1.00 38.34           C  
ATOM   1358  HB2 GLU A  89      12.132  57.998 -19.664  1.00 38.34           H  
ATOM   1359  HB3 GLU A  89      11.696  56.645 -18.626  1.00 38.34           H  
ATOM   1360  O   GLU A  89      12.102  60.149 -18.319  1.00 38.34           O  
ATOM   1361  CG  GLU A  89      13.561  56.426 -19.704  1.00 38.34           C  
ATOM   1362  HG2 GLU A  89      14.483  56.998 -19.809  1.00 38.34           H  
ATOM   1363  HG3 GLU A  89      13.773  55.516 -19.143  1.00 38.34           H  
ATOM   1364  CD  GLU A  89      13.009  56.088 -21.093  1.00 38.34           C  
ATOM   1365  OE1 GLU A  89      13.752  56.159 -22.097  1.00 38.34           O  
ATOM   1366  OE2 GLU A  89      11.778  55.889 -21.219  1.00 38.34           O  
ATOM   1367  N   VAL A  90      11.518  59.328 -16.317  1.00 35.22           N  
ATOM   1368  H   VAL A  90      11.662  58.597 -15.635  1.00 35.22           H  
ATOM   1369  CA  VAL A  90      10.582  60.415 -15.964  1.00 35.22           C  
ATOM   1370  HA  VAL A  90      10.065  60.691 -16.883  1.00 35.22           H  
ATOM   1371  C   VAL A  90      11.349  61.674 -15.527  1.00 35.22           C  
ATOM   1372  CB  VAL A  90       9.480  59.951 -14.981  1.00 35.22           C  
ATOM   1373  HB  VAL A  90       9.908  59.799 -13.989  1.00 35.22           H  
ATOM   1374  O   VAL A  90      11.156  62.248 -14.455  1.00 35.22           O  
ATOM   1375  CG1 VAL A  90       8.335  60.975 -14.887  1.00 35.22           C  
ATOM   1376 HG11 VAL A  90       7.555  60.597 -14.226  1.00 35.22           H  
ATOM   1377 HG12 VAL A  90       8.693  61.916 -14.471  1.00 35.22           H  
ATOM   1378 HG13 VAL A  90       7.907  61.158 -15.873  1.00 35.22           H  
ATOM   1379  CG2 VAL A  90       8.824  58.640 -15.448  1.00 35.22           C  
ATOM   1380 HG21 VAL A  90       9.555  57.831 -15.464  1.00 35.22           H  
ATOM   1381 HG22 VAL A  90       8.032  58.354 -14.756  1.00 35.22           H  
ATOM   1382 HG23 VAL A  90       8.408  58.759 -16.448  1.00 35.22           H  
ATOM   1383  N   ARG A  91      12.250  62.140 -16.396  1.00 31.03           N  
ATOM   1384  H   ARG A  91      12.333  61.625 -17.261  1.00 31.03           H  
ATOM   1385  CA  ARG A  91      12.839  63.474 -16.319  1.00 31.03           C  
ATOM   1386  HA  ARG A  91      13.164  63.658 -15.294  1.00 31.03           H  
ATOM   1387  C   ARG A  91      11.766  64.495 -16.672  1.00 31.03           C  
ATOM   1388  CB  ARG A  91      14.035  63.595 -17.273  1.00 31.03           C  
ATOM   1389  HB2 ARG A  91      14.320  64.645 -17.340  1.00 31.03           H  
ATOM   1390  HB3 ARG A  91      13.748  63.252 -18.267  1.00 31.03           H  
ATOM   1391  O   ARG A  91      11.193  64.447 -17.757  1.00 31.03           O  
ATOM   1392  CG  ARG A  91      15.238  62.790 -16.772  1.00 31.03           C  
ATOM   1393  HG2 ARG A  91      15.491  63.119 -15.764  1.00 31.03           H  
ATOM   1394  HG3 ARG A  91      14.993  61.728 -16.749  1.00 31.03           H  
ATOM   1395  CD  ARG A  91      16.436  63.017 -17.696  1.00 31.03           C  
ATOM   1396  HD2 ARG A  91      16.211  62.585 -18.671  1.00 31.03           H  
ATOM   1397  HD3 ARG A  91      16.593  64.089 -17.810  1.00 31.03           H  
ATOM   1398  NE  ARG A  91      17.650  62.395 -17.140  1.00 31.03           N  
ATOM   1399  HE  ARG A  91      17.508  61.775 -16.355  1.00 31.03           H  
ATOM   1400  NH1 ARG A  91      19.126  63.186 -18.705  1.00 31.03           N  
ATOM   1401 HH11 ARG A  91      20.052  63.207 -19.108  1.00 31.03           H  
ATOM   1402 HH12 ARG A  91      18.343  63.595 -19.195  1.00 31.03           H  
ATOM   1403  NH2 ARG A  91      19.868  61.911 -17.024  1.00 31.03           N  
ATOM   1404 HH21 ARG A  91      19.679  61.330 -16.220  1.00 31.03           H  
ATOM   1405 HH22 ARG A  91      20.798  61.952 -17.415  1.00 31.03           H  
ATOM   1406  CZ  ARG A  91      18.872  62.502 -17.623  1.00 31.03           C  
ATOM   1407  N   GLY A  92      11.542  65.453 -15.779  1.00 31.45           N  
ATOM   1408  H   GLY A  92      11.986  65.382 -14.875  1.00 31.45           H  
ATOM   1409  CA  GLY A  92      10.712  66.620 -16.064  1.00 31.45           C  
ATOM   1410  HA2 GLY A  92       9.754  66.300 -16.475  1.00 31.45           H  
ATOM   1411  HA3 GLY A  92      10.527  67.175 -15.145  1.00 31.45           H  
ATOM   1412  C   GLY A  92      11.395  67.548 -17.067  1.00 31.45           C  
ATOM   1413  O   GLY A  92      12.015  68.532 -16.665  1.00 31.45           O  
ATOM   1414  N   GLU A  93      11.307  67.237 -18.363  1.00 31.65           N  
ATOM   1415  H   GLU A  93      10.863  66.369 -18.627  1.00 31.65           H  
ATOM   1416  CA  GLU A  93      11.673  68.188 -19.412  1.00 31.65           C  
ATOM   1417  HA  GLU A  93      12.706  68.496 -19.249  1.00 31.65           H  
ATOM   1418  C   GLU A  93      10.791  69.435 -19.286  1.00 31.65           C  
ATOM   1419  CB  GLU A  93      11.586  67.583 -20.823  1.00 31.65           C  
ATOM   1420  HB2 GLU A  93      11.702  68.397 -21.539  1.00 31.65           H  
ATOM   1421  HB3 GLU A  93      10.609  67.124 -20.975  1.00 31.65           H  
ATOM   1422  O   GLU A  93       9.561  69.358 -19.256  1.00 31.65           O  
ATOM   1423  CG  GLU A  93      12.699  66.556 -21.079  1.00 31.65           C  
ATOM   1424  HG2 GLU A  93      12.444  65.618 -20.587  1.00 31.65           H  
ATOM   1425  HG3 GLU A  93      13.622  66.923 -20.630  1.00 31.65           H  
ATOM   1426  CD  GLU A  93      12.934  66.316 -22.580  1.00 31.65           C  
ATOM   1427  OE1 GLU A  93      14.120  66.370 -22.983  1.00 31.65           O  
ATOM   1428  OE2 GLU A  93      11.940  66.104 -23.309  1.00 31.65           O  
ATOM   1429  N   ALA A  94      11.430  70.599 -19.152  1.00 36.99           N  
ATOM   1430  H   ALA A  94      12.439  70.610 -19.176  1.00 36.99           H  
ATOM   1431  CA  ALA A  94      10.719  71.846 -18.912  1.00 36.99           C  
ATOM   1432  HA  ALA A  94      10.101  71.697 -18.027  1.00 36.99           H  
ATOM   1433  C   ALA A  94       9.822  72.184 -20.122  1.00 36.99           C  
ATOM   1434  CB  ALA A  94      11.736  72.952 -18.609  1.00 36.99           C  
ATOM   1435  HB1 ALA A  94      11.208  73.866 -18.337  1.00 36.99           H  
ATOM   1436  HB2 ALA A  94      12.347  73.143 -19.491  1.00 36.99           H  
ATOM   1437  HB3 ALA A  94      12.376  72.651 -17.780  1.00 36.99           H  
ATOM   1438  O   ALA A  94      10.318  72.171 -21.254  1.00 36.99           O  
ATOM   1439  N   PRO A  95       8.529  72.508 -19.919  1.00 39.67           N  
ATOM   1440  CA  PRO A  95       7.600  72.737 -21.020  1.00 39.67           C  
ATOM   1441  HA  PRO A  95       7.522  71.823 -21.609  1.00 39.67           H  
ATOM   1442  C   PRO A  95       8.093  73.871 -21.924  1.00 39.67           C  
ATOM   1443  CB  PRO A  95       6.239  73.025 -20.376  1.00 39.67           C  
ATOM   1444  HB2 PRO A  95       5.677  73.783 -20.920  1.00 39.67           H  
ATOM   1445  HB3 PRO A  95       5.666  72.100 -20.318  1.00 39.67           H  
ATOM   1446  O   PRO A  95       8.393  74.975 -21.463  1.00 39.67           O  
ATOM   1447  CG  PRO A  95       6.595  73.488 -18.963  1.00 39.67           C  
ATOM   1448  HG2 PRO A  95       5.791  73.286 -18.256  1.00 39.67           H  
ATOM   1449  HG3 PRO A  95       6.839  74.550 -18.977  1.00 39.67           H  
ATOM   1450  CD  PRO A  95       7.849  72.678 -18.644  1.00 39.67           C  
ATOM   1451  HD2 PRO A  95       7.572  71.700 -18.251  1.00 39.67           H  
ATOM   1452  HD3 PRO A  95       8.466  73.217 -17.926  1.00 39.67           H  
ATOM   1453  N   SER A  96       8.197  73.578 -23.224  1.00 46.40           N  
ATOM   1454  H   SER A  96       7.965  72.638 -23.509  1.00 46.40           H  
ATOM   1455  CA  SER A  96       8.801  74.477 -24.211  1.00 46.40           C  
ATOM   1456  HA  SER A  96       9.843  74.630 -23.933  1.00 46.40           H  
ATOM   1457  C   SER A  96       8.097  75.833 -24.257  1.00 46.40           C  
ATOM   1458  CB  SER A  96       8.772  73.836 -25.600  1.00 46.40           C  
ATOM   1459  HB2 SER A  96       9.341  72.907 -25.579  1.00 46.40           H  
ATOM   1460  HB3 SER A  96       7.741  73.616 -25.877  1.00 46.40           H  
ATOM   1461  O   SER A  96       6.886  75.914 -24.468  1.00 46.40           O  
ATOM   1462  OG  SER A  96       9.336  74.714 -26.560  1.00 46.40           O  
ATOM   1463  HG  SER A  96       9.381  74.239 -27.393  1.00 46.40           H  
ATOM   1464  N   ALA A  97       8.878  76.912 -24.150  1.00 55.44           N  
ATOM   1465  H   ALA A  97       9.858  76.767 -23.958  1.00 55.44           H  
ATOM   1466  CA  ALA A  97       8.375  78.286 -24.190  1.00 55.44           C  
ATOM   1467  HA  ALA A  97       7.667  78.413 -23.370  1.00 55.44           H  
ATOM   1468  C   ALA A  97       7.624  78.636 -25.494  1.00 55.44           C  
ATOM   1469  CB  ALA A  97       9.563  79.228 -23.961  1.00 55.44           C  
ATOM   1470  HB1 ALA A  97      10.286  79.123 -24.770  1.00 55.44           H  
ATOM   1471  HB2 ALA A  97      10.043  78.995 -23.010  1.00 55.44           H  
ATOM   1472  HB3 ALA A  97       9.207  80.258 -23.933  1.00 55.44           H  
ATOM   1473  O   ALA A  97       6.826  79.571 -25.500  1.00 55.44           O  
ATOM   1474  N   LEU A  98       7.848  77.882 -26.579  1.00 57.48           N  
ATOM   1475  H   LEU A  98       8.477  77.098 -26.487  1.00 57.48           H  
ATOM   1476  CA  LEU A  98       7.133  78.046 -27.849  1.00 57.48           C  
ATOM   1477  HA  LEU A  98       7.125  79.103 -28.119  1.00 57.48           H  
ATOM   1478  C   LEU A  98       5.655  77.631 -27.746  1.00 57.48           C  
ATOM   1479  CB  LEU A  98       7.860  77.255 -28.953  1.00 57.48           C  
ATOM   1480  HB2 LEU A  98       7.965  76.221 -28.625  1.00 57.48           H  
ATOM   1481  HB3 LEU A  98       7.237  77.253 -29.847  1.00 57.48           H  
ATOM   1482  O   LEU A  98       4.796  78.362 -28.223  1.00 57.48           O  
ATOM   1483  CG  LEU A  98       9.247  77.817 -29.324  1.00 57.48           C  
ATOM   1484  HG  LEU A  98       9.843  77.947 -28.421  1.00 57.48           H  
ATOM   1485  CD1 LEU A  98       9.983  76.834 -30.234  1.00 57.48           C  
ATOM   1486 HD11 LEU A  98      10.968  77.225 -30.484  1.00 57.48           H  
ATOM   1487 HD12 LEU A  98      10.103  75.879 -29.723  1.00 57.48           H  
ATOM   1488 HD13 LEU A  98       9.412  76.680 -31.150  1.00 57.48           H  
ATOM   1489  CD2 LEU A  98       9.154  79.160 -30.054  1.00 57.48           C  
ATOM   1490 HD21 LEU A  98       8.527  79.058 -30.940  1.00 57.48           H  
ATOM   1491 HD22 LEU A  98      10.149  79.490 -30.352  1.00 57.48           H  
ATOM   1492 HD23 LEU A  98       8.721  79.915 -29.398  1.00 57.48           H  
ATOM   1493  N   ALA A  99       5.332  76.548 -27.033  1.00 53.30           N  
ATOM   1494  H   ALA A  99       6.058  76.032 -26.555  1.00 53.30           H  
ATOM   1495  CA  ALA A  99       3.943  76.097 -26.882  1.00 53.30           C  
ATOM   1496  HA  ALA A  99       3.504  75.980 -27.873  1.00 53.30           H  
ATOM   1497  C   ALA A  99       3.070  77.116 -26.113  1.00 53.30           C  
ATOM   1498  CB  ALA A  99       3.962  74.729 -26.190  1.00 53.30           C  
ATOM   1499  HB1 ALA A  99       4.399  74.815 -25.195  1.00 53.30           H  
ATOM   1500  HB2 ALA A  99       4.542  74.023 -26.784  1.00 53.30           H  
ATOM   1501  HB3 ALA A  99       2.942  74.356 -26.102  1.00 53.30           H  
ATOM   1502  O   ALA A  99       1.858  77.196 -26.312  1.00 53.30           O  
ATOM   1503  N   GLY A 100       3.691  77.937 -25.257  1.00 55.75           N  
ATOM   1504  H   GLY A 100       4.688  77.824 -25.142  1.00 55.75           H  
ATOM   1505  CA  GLY A 100       3.031  79.063 -24.590  1.00 55.75           C  
ATOM   1506  HA2 GLY A 100       3.671  79.413 -23.781  1.00 55.75           H  
ATOM   1507  HA3 GLY A 100       2.086  78.725 -24.164  1.00 55.75           H  
ATOM   1508  C   GLY A 100       2.738  80.259 -25.508  1.00 55.75           C  
ATOM   1509  O   GLY A 100       1.861  81.059 -25.187  1.00 55.75           O  
ATOM   1510  N   LEU A 101       3.437  80.385 -26.644  1.00 60.02           N  
ATOM   1511  H   LEU A 101       4.090  79.655 -26.889  1.00 60.02           H  
ATOM   1512  CA  LEU A 101       3.149  81.389 -27.674  1.00 60.02           C  
ATOM   1513  HA  LEU A 101       2.837  82.314 -27.188  1.00 60.02           H  
ATOM   1514  C   LEU A 101       1.970  80.960 -28.554  1.00 60.02           C  
ATOM   1515  CB  LEU A 101       4.413  81.674 -28.512  1.00 60.02           C  
ATOM   1516  HB2 LEU A 101       4.120  81.980 -29.516  1.00 60.02           H  
ATOM   1517  HB3 LEU A 101       4.993  80.757 -28.621  1.00 60.02           H  
ATOM   1518  O   LEU A 101       1.078  81.774 -28.775  1.00 60.02           O  
ATOM   1519  CG  LEU A 101       5.298  82.771 -27.901  1.00 60.02           C  
ATOM   1520  HG  LEU A 101       5.310  82.673 -26.815  1.00 60.02           H  
ATOM   1521  CD1 LEU A 101       6.738  82.654 -28.403  1.00 60.02           C  
ATOM   1522 HD11 LEU A 101       7.148  81.695 -28.088  1.00 60.02           H  
ATOM   1523 HD12 LEU A 101       7.346  83.455 -27.981  1.00 60.02           H  
ATOM   1524 HD13 LEU A 101       6.755  82.711 -29.491  1.00 60.02           H  
ATOM   1525  CD2 LEU A 101       4.776  84.162 -28.274  1.00 60.02           C  
ATOM   1526 HD21 LEU A 101       3.749  84.275 -27.926  1.00 60.02           H  
ATOM   1527 HD22 LEU A 101       4.792  84.286 -29.357  1.00 60.02           H  
ATOM   1528 HD23 LEU A 101       5.396  84.928 -27.809  1.00 60.02           H  
ATOM   1529  N   ASP A 102       1.912  79.694 -28.971  1.00 57.26           N  
ATOM   1530  H   ASP A 102       2.722  79.106 -28.837  1.00 57.26           H  
ATOM   1531  CA  ASP A 102       0.823  79.168 -29.811  1.00 57.26           C  
ATOM   1532  HA  ASP A 102       0.806  79.713 -30.755  1.00 57.26           H  
ATOM   1533  C   ASP A 102      -0.552  79.332 -29.130  1.00 57.26           C  
ATOM   1534  CB  ASP A 102       1.070  77.677 -30.114  1.00 57.26           C  
ATOM   1535  HB2 ASP A 102       1.008  77.117 -29.181  1.00 57.26           H  
ATOM   1536  HB3 ASP A 102       0.273  77.320 -30.766  1.00 57.26           H  
ATOM   1537  O   ASP A 102      -1.519  79.813 -29.727  1.00 57.26           O  
ATOM   1538  CG  ASP A 102       2.416  77.366 -30.783  1.00 57.26           C  
ATOM   1539  OD1 ASP A 102       2.903  78.209 -31.567  1.00 57.26           O  
ATOM   1540  OD2 ASP A 102       2.953  76.273 -30.491  1.00 57.26           O  
ATOM   1541  N   ALA A 103      -0.626  79.002 -27.834  1.00 60.10           N  
ATOM   1542  H   ALA A 103       0.190  78.585 -27.409  1.00 60.10           H  
ATOM   1543  CA  ALA A 103      -1.834  79.169 -27.024  1.00 60.10           C  
ATOM   1544  HA  ALA A 103      -2.660  78.664 -27.524  1.00 60.10           H  
ATOM   1545  C   ALA A 103      -2.238  80.646 -26.844  1.00 60.10           C  
ATOM   1546  CB  ALA A 103      -1.590  78.493 -25.669  1.00 60.10           C  
ATOM   1547  HB1 ALA A 103      -1.340  77.443 -25.821  1.00 60.10           H  
ATOM   1548  HB2 ALA A 103      -0.767  78.984 -25.150  1.00 60.10           H  
ATOM   1549  HB3 ALA A 103      -2.491  78.560 -25.060  1.00 60.10           H  
ATOM   1550  O   ALA A 103      -3.428  80.958 -26.761  1.00 60.10           O  
ATOM   1551  N   LEU A 104      -1.262  81.561 -26.804  1.00 62.04           N  
ATOM   1552  H   LEU A 104      -0.311  81.249 -26.939  1.00 62.04           H  
ATOM   1553  CA  LEU A 104      -1.517  82.999 -26.754  1.00 62.04           C  
ATOM   1554  HA  LEU A 104      -2.281  83.178 -25.998  1.00 62.04           H  
ATOM   1555  C   LEU A 104      -2.072  83.497 -28.096  1.00 62.04           C  
ATOM   1556  CB  LEU A 104      -0.221  83.723 -26.343  1.00 62.04           C  
ATOM   1557  HB2 LEU A 104       0.519  83.583 -27.130  1.00 62.04           H  
ATOM   1558  HB3 LEU A 104       0.168  83.257 -25.437  1.00 62.04           H  
ATOM   1559  O   LEU A 104      -3.058  84.231 -28.097  1.00 62.04           O  
ATOM   1560  CG  LEU A 104      -0.374  85.234 -26.093  1.00 62.04           C  
ATOM   1561  HG  LEU A 104      -0.824  85.714 -26.962  1.00 62.04           H  
ATOM   1562  CD1 LEU A 104      -1.224  85.537 -24.857  1.00 62.04           C  
ATOM   1563 HD11 LEU A 104      -1.258  86.613 -24.685  1.00 62.04           H  
ATOM   1564 HD12 LEU A 104      -2.243  85.184 -25.019  1.00 62.04           H  
ATOM   1565 HD13 LEU A 104      -0.805  85.036 -23.984  1.00 62.04           H  
ATOM   1566  CD2 LEU A 104       1.011  85.846 -25.870  1.00 62.04           C  
ATOM   1567 HD21 LEU A 104       0.919  86.910 -25.653  1.00 62.04           H  
ATOM   1568 HD22 LEU A 104       1.610  85.717 -26.772  1.00 62.04           H  
ATOM   1569 HD23 LEU A 104       1.507  85.345 -25.039  1.00 62.04           H  
ATOM   1570  N   GLU A 105      -1.488  83.068 -29.220  1.00 64.05           N  
ATOM   1571  H   GLU A 105      -0.693  82.450 -29.142  1.00 64.05           H  
ATOM   1572  CA  GLU A 105      -1.927  83.437 -30.573  1.00 64.05           C  
ATOM   1573  HA  GLU A 105      -1.925  84.525 -30.636  1.00 64.05           H  
ATOM   1574  C   GLU A 105      -3.370  82.992 -30.852  1.00 64.05           C  
ATOM   1575  CB  GLU A 105      -0.952  82.885 -31.640  1.00 64.05           C  
ATOM   1576  HB2 GLU A 105      -1.487  82.208 -32.306  1.00 64.05           H  
ATOM   1577  HB3 GLU A 105      -0.140  82.331 -31.169  1.00 64.05           H  
ATOM   1578  O   GLU A 105      -4.177  83.789 -31.335  1.00 64.05           O  
ATOM   1579  CG  GLU A 105      -0.359  84.045 -32.459  1.00 64.05           C  
ATOM   1580  HG2 GLU A 105       0.196  84.691 -31.779  1.00 64.05           H  
ATOM   1581  HG3 GLU A 105      -1.181  84.632 -32.869  1.00 64.05           H  
ATOM   1582  CD  GLU A 105       0.556  83.617 -33.620  1.00 64.05           C  
ATOM   1583  OE1 GLU A 105       1.445  84.433 -33.963  1.00 64.05           O  
ATOM   1584  OE2 GLU A 105       0.313  82.546 -34.218  1.00 64.05           O  
ATOM   1585  N   ALA A 106      -3.728  81.766 -30.456  1.00 60.03           N  
ATOM   1586  H   ALA A 106      -3.007  81.155 -30.100  1.00 60.03           H  
ATOM   1587  CA  ALA A 106      -5.087  81.238 -30.581  1.00 60.03           C  
ATOM   1588  HA  ALA A 106      -5.385  81.304 -31.627  1.00 60.03           H  
ATOM   1589  C   ALA A 106      -6.133  82.019 -29.758  1.00 60.03           C  
ATOM   1590  CB  ALA A 106      -5.054  79.759 -30.179  1.00 60.03           C  
ATOM   1591  HB1 ALA A 106      -4.341  79.221 -30.804  1.00 60.03           H  
ATOM   1592  HB2 ALA A 106      -6.044  79.321 -30.310  1.00 60.03           H  
ATOM   1593  HB3 ALA A 106      -4.755  79.664 -29.136  1.00 60.03           H  
ATOM   1594  O   ALA A 106      -7.301  82.066 -30.143  1.00 60.03           O  
ATOM   1595  N   ALA A 107      -5.730  82.657 -28.652  1.00 62.22           N  
ATOM   1596  H   ALA A 107      -4.761  82.569 -28.379  1.00 62.22           H  
ATOM   1597  CA  ALA A 107      -6.614  83.451 -27.798  1.00 62.22           C  
ATOM   1598  HA  ALA A 107      -7.604  82.994 -27.803  1.00 62.22           H  
ATOM   1599  C   ALA A 107      -6.797  84.911 -28.271  1.00 62.22           C  
ATOM   1600  CB  ALA A 107      -6.078  83.378 -26.363  1.00 62.22           C  
ATOM   1601  HB1 ALA A 107      -6.756  83.904 -25.691  1.00 62.22           H  
ATOM   1602  HB2 ALA A 107      -6.003  82.337 -26.050  1.00 62.22           H  
ATOM   1603  HB3 ALA A 107      -5.090  83.837 -26.309  1.00 62.22           H  
ATOM   1604  O   ALA A 107      -7.794  85.545 -27.921  1.00 62.22           O  
ATOM   1605  N   LEU A 108      -5.880  85.455 -29.088  1.00 66.17           N  
ATOM   1606  H   LEU A 108      -5.095  84.880 -29.358  1.00 66.17           H  
ATOM   1607  CA  LEU A 108      -5.936  86.847 -29.575  1.00 66.17           C  
ATOM   1608  HA  LEU A 108      -5.830  87.500 -28.709  1.00 66.17           H  
ATOM   1609  C   LEU A 108      -7.265  87.267 -30.248  1.00 66.17           C  
ATOM   1610  CB  LEU A 108      -4.773  87.137 -30.552  1.00 66.17           C  
ATOM   1611  HB2 LEU A 108      -4.931  88.127 -30.980  1.00 66.17           H  
ATOM   1612  HB3 LEU A 108      -4.815  86.419 -31.371  1.00 66.17           H  
ATOM   1613  O   LEU A 108      -7.672  88.416 -30.037  1.00 66.17           O  
ATOM   1614  CG  LEU A 108      -3.356  87.109 -29.959  1.00 66.17           C  
ATOM   1615  HG  LEU A 108      -3.155  86.115 -29.559  1.00 66.17           H  
ATOM   1616  CD1 LEU A 108      -2.327  87.389 -31.054  1.00 66.17           C  
ATOM   1617 HD11 LEU A 108      -2.463  88.391 -31.460  1.00 66.17           H  
ATOM   1618 HD12 LEU A 108      -1.320  87.289 -30.647  1.00 66.17           H  
ATOM   1619 HD13 LEU A 108      -2.441  86.656 -31.853  1.00 66.17           H  
ATOM   1620  CD2 LEU A 108      -3.154  88.142 -28.850  1.00 66.17           C  
ATOM   1621 HD21 LEU A 108      -3.406  89.139 -29.212  1.00 66.17           H  
ATOM   1622 HD22 LEU A 108      -2.115  88.115 -28.523  1.00 66.17           H  
ATOM   1623 HD23 LEU A 108      -3.781  87.880 -27.997  1.00 66.17           H  
ATOM   1624  N   PRO A 109      -7.962  86.426 -31.048  1.00 64.55           N  
ATOM   1625  CA  PRO A 109      -9.189  86.839 -31.734  1.00 64.55           C  
ATOM   1626  HA  PRO A 109      -8.972  87.726 -32.329  1.00 64.55           H  
ATOM   1627  C   PRO A 109     -10.347  87.156 -30.779  1.00 64.55           C  
ATOM   1628  CB  PRO A 109      -9.554  85.681 -32.674  1.00 64.55           C  
ATOM   1629  HB2 PRO A 109      -9.963  86.042 -33.618  1.00 64.55           H  
ATOM   1630  HB3 PRO A 109     -10.263  85.009 -32.190  1.00 64.55           H  
ATOM   1631  O   PRO A 109     -11.104  88.096 -31.030  1.00 64.55           O  
ATOM   1632  CG  PRO A 109      -8.233  84.944 -32.879  1.00 64.55           C  
ATOM   1633  HG2 PRO A 109      -7.638  85.445 -33.642  1.00 64.55           H  
ATOM   1634  HG3 PRO A 109      -8.386  83.894 -33.130  1.00 64.55           H  
ATOM   1635  CD  PRO A 109      -7.569  85.105 -31.519  1.00 64.55           C  
ATOM   1636  HD2 PRO A 109      -7.962  84.355 -30.832  1.00 64.55           H  
ATOM   1637  HD3 PRO A 109      -6.490  84.996 -31.622  1.00 64.55           H  
ATOM   1638  N   GLU A 110     -10.461  86.408 -29.680  1.00 62.31           N  
ATOM   1639  H   GLU A 110      -9.774  85.685 -29.521  1.00 62.31           H  
ATOM   1640  CA  GLU A 110     -11.555  86.503 -28.702  1.00 62.31           C  
ATOM   1641  HA  GLU A 110     -12.510  86.568 -29.222  1.00 62.31           H  
ATOM   1642  C   GLU A 110     -11.437  87.742 -27.794  1.00 62.31           C  
ATOM   1643  CB  GLU A 110     -11.564  85.225 -27.840  1.00 62.31           C  
ATOM   1644  HB2 GLU A 110     -10.564  85.080 -27.432  1.00 62.31           H  
ATOM   1645  HB3 GLU A 110     -12.238  85.367 -26.995  1.00 62.31           H  
ATOM   1646  O   GLU A 110     -12.432  88.177 -27.213  1.00 62.31           O  
ATOM   1647  CG  GLU A 110     -11.975  83.944 -28.589  1.00 62.31           C  
ATOM   1648  HG2 GLU A 110     -11.674  83.089 -27.983  1.00 62.31           H  
ATOM   1649  HG3 GLU A 110     -11.430  83.877 -29.530  1.00 62.31           H  
ATOM   1650  CD  GLU A 110     -13.490  83.860 -28.832  1.00 62.31           C  
ATOM   1651  OE1 GLU A 110     -13.895  83.899 -30.017  1.00 62.31           O  
ATOM   1652  OE2 GLU A 110     -14.238  83.777 -27.832  1.00 62.31           O  
ATOM   1653  N   VAL A 111     -10.244  88.347 -27.676  1.00 65.02           N  
ATOM   1654  H   VAL A 111      -9.463  87.944 -28.173  1.00 65.02           H  
ATOM   1655  CA  VAL A 111      -9.995  89.445 -26.722  1.00 65.02           C  
ATOM   1656  HA  VAL A 111     -10.165  89.030 -25.729  1.00 65.02           H  
ATOM   1657  C   VAL A 111     -10.957  90.623 -26.968  1.00 65.02           C  
ATOM   1658  CB  VAL A 111      -8.531  89.928 -26.741  1.00 65.02           C  
ATOM   1659  HB  VAL A 111      -8.278  90.302 -27.733  1.00 65.02           H  
ATOM   1660  O   VAL A 111     -10.986  91.151 -28.089  1.00 65.02           O  
ATOM   1661  CG1 VAL A 111      -8.310  91.054 -25.716  1.00 65.02           C  
ATOM   1662 HG11 VAL A 111      -7.256  91.331 -25.672  1.00 65.02           H  
ATOM   1663 HG12 VAL A 111      -8.620  90.723 -24.724  1.00 65.02           H  
ATOM   1664 HG13 VAL A 111      -8.879  91.943 -25.988  1.00 65.02           H  
ATOM   1665  CG2 VAL A 111      -7.581  88.777 -26.384  1.00 65.02           C  
ATOM   1666 HG21 VAL A 111      -7.651  87.991 -27.136  1.00 65.02           H  
ATOM   1667 HG22 VAL A 111      -6.549  89.125 -26.359  1.00 65.02           H  
ATOM   1668 HG23 VAL A 111      -7.841  88.359 -25.412  1.00 65.02           H  
ATOM   1669  N   PRO A 112     -11.717  91.088 -25.951  1.00 72.28           N  
ATOM   1670  CA  PRO A 112     -12.688  92.171 -26.099  1.00 72.28           C  
ATOM   1671  HA  PRO A 112     -13.468  91.829 -26.780  1.00 72.28           H  
ATOM   1672  C   PRO A 112     -12.078  93.468 -26.634  1.00 72.28           C  
ATOM   1673  CB  PRO A 112     -13.304  92.377 -24.711  1.00 72.28           C  
ATOM   1674  HB2 PRO A 112     -12.713  93.089 -24.135  1.00 72.28           H  
ATOM   1675  HB3 PRO A 112     -14.343  92.702 -24.770  1.00 72.28           H  
ATOM   1676  O   PRO A 112     -10.982  93.871 -26.248  1.00 72.28           O  
ATOM   1677  CG  PRO A 112     -13.179  90.999 -24.070  1.00 72.28           C  
ATOM   1678  HG2 PRO A 112     -13.987  90.354 -24.413  1.00 72.28           H  
ATOM   1679  HG3 PRO A 112     -13.168  91.061 -22.982  1.00 72.28           H  
ATOM   1680  CD  PRO A 112     -11.849  90.495 -24.624  1.00 72.28           C  
ATOM   1681  HD2 PRO A 112     -11.876  89.406 -24.665  1.00 72.28           H  
ATOM   1682  HD3 PRO A 112     -11.029  90.830 -23.989  1.00 72.28           H  
ATOM   1683  N   ALA A 113     -12.817  94.178 -27.491  1.00 67.51           N  
ATOM   1684  H   ALA A 113     -13.708  93.798 -27.778  1.00 67.51           H  
ATOM   1685  CA  ALA A 113     -12.337  95.401 -28.145  1.00 67.51           C  
ATOM   1686  HA  ALA A 113     -11.472  95.145 -28.756  1.00 67.51           H  
ATOM   1687  C   ALA A 113     -11.875  96.505 -27.168  1.00 67.51           C  
ATOM   1688  CB  ALA A 113     -13.447  95.910 -29.073  1.00 67.51           C  
ATOM   1689  HB1 ALA A 113     -14.353  96.108 -28.500  1.00 67.51           H  
ATOM   1690  HB2 ALA A 113     -13.123  96.831 -29.557  1.00 67.51           H  
ATOM   1691  HB3 ALA A 113     -13.659  95.164 -29.840  1.00 67.51           H  
ATOM   1692  O   ALA A 113     -10.996  97.287 -27.517  1.00 67.51           O  
ATOM   1693  N   THR A 114     -12.427  96.544 -25.951  1.00 68.41           N  
ATOM   1694  H   THR A 114     -13.113  95.843 -25.709  1.00 68.41           H  
ATOM   1695  CA  THR A 114     -12.031  97.453 -24.860  1.00 68.41           C  
ATOM   1696  HA  THR A 114     -11.967  98.472 -25.239  1.00 68.41           H  
ATOM   1697  C   THR A 114     -10.673  97.126 -24.241  1.00 68.41           C  
ATOM   1698  CB  THR A 114     -13.081  97.397 -23.737  1.00 68.41           C  
ATOM   1699  HB  THR A 114     -12.684  97.850 -22.828  1.00 68.41           H  
ATOM   1700  O   THR A 114     -10.023  98.016 -23.708  1.00 68.41           O  
ATOM   1701  CG2 THR A 114     -14.353  98.143 -24.139  1.00 68.41           C  
ATOM   1702 HG21 THR A 114     -15.070  98.097 -23.319  1.00 68.41           H  
ATOM   1703 HG22 THR A 114     -14.115  99.187 -24.343  1.00 68.41           H  
ATOM   1704 HG23 THR A 114     -14.794  97.690 -25.027  1.00 68.41           H  
ATOM   1705  OG1 THR A 114     -13.462  96.059 -23.480  1.00 68.41           O  
ATOM   1706  HG1 THR A 114     -12.924  95.718 -22.761  1.00 68.41           H  
ATOM   1707  N   GLU A 115     -10.242  95.866 -24.302  1.00 68.61           N  
ATOM   1708  H   GLU A 115     -10.819  95.182 -24.770  1.00 68.61           H  
ATOM   1709  CA  GLU A 115      -8.996  95.377 -23.697  1.00 68.61           C  
ATOM   1710  HA  GLU A 115      -8.633  96.089 -22.956  1.00 68.61           H  
ATOM   1711  C   GLU A 115      -7.879  95.213 -24.733  1.00 68.61           C  
ATOM   1712  CB  GLU A 115      -9.273  94.051 -22.978  1.00 68.61           C  
ATOM   1713  HB2 GLU A 115      -9.767  93.366 -23.669  1.00 68.61           H  
ATOM   1714  HB3 GLU A 115      -8.326  93.611 -22.666  1.00 68.61           H  
ATOM   1715  O   GLU A 115      -6.703  95.286 -24.383  1.00 68.61           O  
ATOM   1716  CG  GLU A 115     -10.155  94.267 -21.738  1.00 68.61           C  
ATOM   1717  HG2 GLU A 115      -9.600  94.858 -21.010  1.00 68.61           H  
ATOM   1718  HG3 GLU A 115     -11.041  94.835 -22.023  1.00 68.61           H  
ATOM   1719  CD  GLU A 115     -10.609  92.953 -21.091  1.00 68.61           C  
ATOM   1720  OE1 GLU A 115     -11.679  92.997 -20.443  1.00 68.61           O  
ATOM   1721  OE2 GLU A 115      -9.917  91.928 -21.272  1.00 68.61           O  
ATOM   1722  N   ARG A 116      -8.223  95.068 -26.024  1.00 65.86           N  
ATOM   1723  H   ARG A 116      -9.208  94.958 -26.221  1.00 65.86           H  
ATOM   1724  CA  ARG A 116      -7.254  94.964 -27.130  1.00 65.86           C  
ATOM   1725  HA  ARG A 116      -6.689  94.039 -27.012  1.00 65.86           H  
ATOM   1726  C   ARG A 116      -6.217  96.084 -27.141  1.00 65.86           C  
ATOM   1727  CB  ARG A 116      -7.970  94.947 -28.488  1.00 65.86           C  
ATOM   1728  HB2 ARG A 116      -7.240  95.150 -29.272  1.00 65.86           H  
ATOM   1729  HB3 ARG A 116      -8.726  95.731 -28.514  1.00 65.86           H  
ATOM   1730  O   ARG A 116      -5.075  95.818 -27.487  1.00 65.86           O  
ATOM   1731  CG  ARG A 116      -8.610  93.589 -28.787  1.00 65.86           C  
ATOM   1732  HG2 ARG A 116      -9.372  93.372 -28.038  1.00 65.86           H  
ATOM   1733  HG3 ARG A 116      -7.852  92.807 -28.748  1.00 65.86           H  
ATOM   1734  CD  ARG A 116      -9.252  93.600 -30.176  1.00 65.86           C  
ATOM   1735  HD2 ARG A 116      -8.462  93.681 -30.924  1.00 65.86           H  
ATOM   1736  HD3 ARG A 116      -9.913  94.462 -30.259  1.00 65.86           H  
ATOM   1737  NE  ARG A 116     -10.026  92.371 -30.393  1.00 65.86           N  
ATOM   1738  HE  ARG A 116     -10.191  91.791 -29.582  1.00 65.86           H  
ATOM   1739  NH1 ARG A 116     -10.517  92.629 -32.615  1.00 65.86           N  
ATOM   1740 HH11 ARG A 116      -9.988  93.489 -32.611  1.00 65.86           H  
ATOM   1741 HH12 ARG A 116     -10.917  92.242 -33.458  1.00 65.86           H  
ATOM   1742  NH2 ARG A 116     -11.203  90.806 -31.528  1.00 65.86           N  
ATOM   1743 HH21 ARG A 116     -11.159  90.188 -30.731  1.00 65.86           H  
ATOM   1744 HH22 ARG A 116     -11.549  90.379 -32.376  1.00 65.86           H  
ATOM   1745  CZ  ARG A 116     -10.576  91.941 -31.507  1.00 65.86           C  
ATOM   1746  N   GLU A 117      -6.580  97.311 -26.776  1.00 71.64           N  
ATOM   1747  H   GLU A 117      -7.535  97.466 -26.484  1.00 71.64           H  
ATOM   1748  CA  GLU A 117      -5.648  98.446 -26.793  1.00 71.64           C  
ATOM   1749  HA  GLU A 117      -5.115  98.433 -27.744  1.00 71.64           H  
ATOM   1750  C   GLU A 117      -4.579  98.328 -25.688  1.00 71.64           C  
ATOM   1751  CB  GLU A 117      -6.463  99.750 -26.733  1.00 71.64           C  
ATOM   1752  HB2 GLU A 117      -6.854  99.892 -25.726  1.00 71.64           H  
ATOM   1753  HB3 GLU A 117      -7.307  99.652 -27.416  1.00 71.64           H  
ATOM   1754  O   GLU A 117      -3.394  98.546 -25.947  1.00 71.64           O  
ATOM   1755  CG  GLU A 117      -5.658 100.985 -27.163  1.00 71.64           C  
ATOM   1756  HG2 GLU A 117      -4.940 101.235 -26.382  1.00 71.64           H  
ATOM   1757  HG3 GLU A 117      -5.098 100.739 -28.065  1.00 71.64           H  
ATOM   1758  CD  GLU A 117      -6.569 102.194 -27.443  1.00 71.64           C  
ATOM   1759  OE1 GLU A 117      -6.378 102.833 -28.503  1.00 71.64           O  
ATOM   1760  OE2 GLU A 117      -7.441 102.485 -26.594  1.00 71.64           O  
ATOM   1761  N   GLU A 118      -4.950  97.873 -24.485  1.00 71.83           N  
ATOM   1762  H   GLU A 118      -5.919  97.635 -24.328  1.00 71.83           H  
ATOM   1763  CA  GLU A 118      -3.982  97.576 -23.419  1.00 71.83           C  
ATOM   1764  HA  GLU A 118      -3.247  98.381 -23.404  1.00 71.83           H  
ATOM   1765  C   GLU A 118      -3.209  96.274 -23.692  1.00 71.83           C  
ATOM   1766  CB  GLU A 118      -4.669  97.564 -22.041  1.00 71.83           C  
ATOM   1767  HB2 GLU A 118      -5.172  98.520 -21.897  1.00 71.83           H  
ATOM   1768  HB3 GLU A 118      -5.406  96.761 -21.998  1.00 71.83           H  
ATOM   1769  O   GLU A 118      -2.000  96.220 -23.449  1.00 71.83           O  
ATOM   1770  CG  GLU A 118      -3.617  97.371 -20.933  1.00 71.83           C  
ATOM   1771  HG2 GLU A 118      -2.789  98.054 -21.123  1.00 71.83           H  
ATOM   1772  HG3 GLU A 118      -3.222  96.357 -20.993  1.00 71.83           H  
ATOM   1773  CD  GLU A 118      -4.109  97.604 -19.498  1.00 71.83           C  
ATOM   1774  OE1 GLU A 118      -3.211  97.628 -18.621  1.00 71.83           O  
ATOM   1775  OE2 GLU A 118      -5.331  97.739 -19.279  1.00 71.83           O  
ATOM   1776  N   LEU A 119      -3.863  95.251 -24.257  1.00 66.90           N  
ATOM   1777  H   LEU A 119      -4.860  95.343 -24.391  1.00 66.90           H  
ATOM   1778  CA  LEU A 119      -3.214  94.013 -24.691  1.00 66.90           C  
ATOM   1779  HA  LEU A 119      -2.731  93.558 -23.826  1.00 66.90           H  
ATOM   1780  C   LEU A 119      -2.137  94.301 -25.742  1.00 66.90           C  
ATOM   1781  CB  LEU A 119      -4.254  93.029 -25.252  1.00 66.90           C  
ATOM   1782  HB2 LEU A 119      -4.621  93.424 -26.200  1.00 66.90           H  
ATOM   1783  HB3 LEU A 119      -5.104  92.959 -24.574  1.00 66.90           H  
ATOM   1784  O   LEU A 119      -1.013  93.834 -25.585  1.00 66.90           O  
ATOM   1785  CG  LEU A 119      -3.651  91.625 -25.475  1.00 66.90           C  
ATOM   1786  HG  LEU A 119      -2.574  91.692 -25.629  1.00 66.90           H  
ATOM   1787  CD1 LEU A 119      -3.892  90.726 -24.264  1.00 66.90           C  
ATOM   1788 HD11 LEU A 119      -4.962  90.574 -24.118  1.00 66.90           H  
ATOM   1789 HD12 LEU A 119      -3.470  91.186 -23.370  1.00 66.90           H  
ATOM   1790 HD13 LEU A 119      -3.417  89.758 -24.424  1.00 66.90           H  
ATOM   1791  CD2 LEU A 119      -4.242  90.976 -26.722  1.00 66.90           C  
ATOM   1792 HD21 LEU A 119      -3.911  91.517 -27.608  1.00 66.90           H  
ATOM   1793 HD22 LEU A 119      -5.331  90.996 -26.680  1.00 66.90           H  
ATOM   1794 HD23 LEU A 119      -3.902  89.943 -26.792  1.00 66.90           H  
ATOM   1795  N   VAL A 120      -2.441  95.112 -26.762  1.00 70.74           N  
ATOM   1796  H   VAL A 120      -3.388  95.454 -26.835  1.00 70.74           H  
ATOM   1797  CA  VAL A 120      -1.466  95.558 -27.767  1.00 70.74           C  
ATOM   1798  HA  VAL A 120      -1.018  94.675 -28.224  1.00 70.74           H  
ATOM   1799  C   VAL A 120      -0.329  96.309 -27.087  1.00 70.74           C  
ATOM   1800  CB  VAL A 120      -2.126  96.376 -28.895  1.00 70.74           C  
ATOM   1801  HB  VAL A 120      -2.811  97.105 -28.462  1.00 70.74           H  
ATOM   1802  O   VAL A 120       0.808  95.893 -27.252  1.00 70.74           O  
ATOM   1803  CG1 VAL A 120      -1.113  97.124 -29.772  1.00 70.74           C  
ATOM   1804 HG11 VAL A 120      -1.625  97.609 -30.603  1.00 70.74           H  
ATOM   1805 HG12 VAL A 120      -0.608  97.901 -29.198  1.00 70.74           H  
ATOM   1806 HG13 VAL A 120      -0.367  96.433 -30.166  1.00 70.74           H  
ATOM   1807  CG2 VAL A 120      -2.905  95.436 -29.828  1.00 70.74           C  
ATOM   1808 HG21 VAL A 120      -3.470  96.024 -30.551  1.00 70.74           H  
ATOM   1809 HG22 VAL A 120      -2.216  94.777 -30.357  1.00 70.74           H  
ATOM   1810 HG23 VAL A 120      -3.602  94.822 -29.258  1.00 70.74           H  
ATOM   1811  N   GLN A 121      -0.587  97.291 -26.216  1.00 70.54           N  
ATOM   1812  H   GLN A 121      -1.539  97.608 -26.098  1.00 70.54           H  
ATOM   1813  CA  GLN A 121       0.494  97.959 -25.471  1.00 70.54           C  
ATOM   1814  HA  GLN A 121       1.167  98.436 -26.184  1.00 70.54           H  
ATOM   1815  C   GLN A 121       1.331  96.996 -24.609  1.00 70.54           C  
ATOM   1816  CB  GLN A 121      -0.084  99.027 -24.537  1.00 70.54           C  
ATOM   1817  HB2 GLN A 121      -0.890  98.593 -23.946  1.00 70.54           H  
ATOM   1818  HB3 GLN A 121       0.703  99.346 -23.853  1.00 70.54           H  
ATOM   1819  O   GLN A 121       2.492  97.275 -24.305  1.00 70.54           O  
ATOM   1820  CG  GLN A 121      -0.600 100.276 -25.256  1.00 70.54           C  
ATOM   1821  HG2 GLN A 121       0.222 100.766 -25.778  1.00 70.54           H  
ATOM   1822  HG3 GLN A 121      -1.348  99.997 -25.999  1.00 70.54           H  
ATOM   1823  CD  GLN A 121      -1.211 101.261 -24.264  1.00 70.54           C  
ATOM   1824  NE2 GLN A 121      -2.168 102.058 -24.679  1.00 70.54           N  
ATOM   1825 HE21 GLN A 121      -2.621 102.627 -23.978  1.00 70.54           H  
ATOM   1826 HE22 GLN A 121      -2.560 101.936 -25.602  1.00 70.54           H  
ATOM   1827  OE1 GLN A 121      -0.835 101.333 -23.100  1.00 70.54           O  
ATOM   1828  N   ARG A 122       0.760  95.888 -24.123  1.00 72.06           N  
ATOM   1829  H   ARG A 122      -0.213  95.733 -24.346  1.00 72.06           H  
ATOM   1830  CA  ARG A 122       1.452  94.901 -23.278  1.00 72.06           C  
ATOM   1831  HA  ARG A 122       2.172  95.424 -22.648  1.00 72.06           H  
ATOM   1832  C   ARG A 122       2.274  93.918 -24.118  1.00 72.06           C  
ATOM   1833  CB  ARG A 122       0.411  94.241 -22.360  1.00 72.06           C  
ATOM   1834  HB2 ARG A 122      -0.261  95.019 -21.999  1.00 72.06           H  
ATOM   1835  HB3 ARG A 122      -0.179  93.520 -22.925  1.00 72.06           H  
ATOM   1836  O   ARG A 122       3.435  93.689 -23.787  1.00 72.06           O  
ATOM   1837  CG  ARG A 122       1.024  93.562 -21.128  1.00 72.06           C  
ATOM   1838  HG2 ARG A 122       1.558  92.662 -21.430  1.00 72.06           H  
ATOM   1839  HG3 ARG A 122       1.716  94.248 -20.639  1.00 72.06           H  
ATOM   1840  CD  ARG A 122      -0.105  93.206 -20.150  1.00 72.06           C  
ATOM   1841  HD2 ARG A 122      -0.644  94.118 -19.894  1.00 72.06           H  
ATOM   1842  HD3 ARG A 122      -0.796  92.526 -20.648  1.00 72.06           H  
ATOM   1843  NE  ARG A 122       0.400  92.573 -18.917  1.00 72.06           N  
ATOM   1844  HE  ARG A 122       1.358  92.253 -18.925  1.00 72.06           H  
ATOM   1845  NH1 ARG A 122      -1.589  92.603 -17.759  1.00 72.06           N  
ATOM   1846 HH11 ARG A 122      -2.143  92.366 -16.949  1.00 72.06           H  
ATOM   1847 HH12 ARG A 122      -2.029  93.103 -18.519  1.00 72.06           H  
ATOM   1848  NH2 ARG A 122       0.208  91.660 -16.837  1.00 72.06           N  
ATOM   1849 HH21 ARG A 122      -0.371  91.413 -16.046  1.00 72.06           H  
ATOM   1850 HH22 ARG A 122       1.164  91.337 -16.883  1.00 72.06           H  
ATOM   1851  CZ  ARG A 122      -0.327  92.286 -17.848  1.00 72.06           C  
ATOM   1852  N   LEU A 123       1.732  93.451 -25.242  1.00 68.14           N  
ATOM   1853  H   LEU A 123       0.773  93.706 -25.433  1.00 68.14           H  
ATOM   1854  CA  LEU A 123       2.435  92.684 -26.275  1.00 68.14           C  
ATOM   1855  HA  LEU A 123       2.902  91.810 -25.822  1.00 68.14           H  
ATOM   1856  C   LEU A 123       3.551  93.509 -26.925  1.00 68.14           C  
ATOM   1857  CB  LEU A 123       1.426  92.229 -27.346  1.00 68.14           C  
ATOM   1858  HB2 LEU A 123       0.840  93.093 -27.658  1.00 68.14           H  
ATOM   1859  HB3 LEU A 123       1.971  91.874 -28.221  1.00 68.14           H  
ATOM   1860  O   LEU A 123       4.655  93.008 -27.086  1.00 68.14           O  
ATOM   1861  CG  LEU A 123       0.472  91.111 -26.888  1.00 68.14           C  
ATOM   1862  HG  LEU A 123       0.042  91.364 -25.919  1.00 68.14           H  
ATOM   1863  CD1 LEU A 123      -0.665  90.959 -27.895  1.00 68.14           C  
ATOM   1864 HD11 LEU A 123      -1.208  91.899 -27.983  1.00 68.14           H  
ATOM   1865 HD12 LEU A 123      -0.273  90.671 -28.871  1.00 68.14           H  
ATOM   1866 HD13 LEU A 123      -1.357  90.191 -27.548  1.00 68.14           H  
ATOM   1867  CD2 LEU A 123       1.190  89.765 -26.772  1.00 68.14           C  
ATOM   1868 HD21 LEU A 123       1.950  89.802 -25.991  1.00 68.14           H  
ATOM   1869 HD22 LEU A 123       0.463  88.996 -26.510  1.00 68.14           H  
ATOM   1870 HD23 LEU A 123       1.653  89.499 -27.722  1.00 68.14           H  
ATOM   1871  N   GLU A 124       3.317  94.788 -27.220  1.00 70.64           N  
ATOM   1872  H   GLU A 124       2.369  95.128 -27.143  1.00 70.64           H  
ATOM   1873  CA  GLU A 124       4.331  95.727 -27.705  1.00 70.64           C  
ATOM   1874  HA  GLU A 124       4.804  95.316 -28.597  1.00 70.64           H  
ATOM   1875  C   GLU A 124       5.431  95.956 -26.670  1.00 70.64           C  
ATOM   1876  CB  GLU A 124       3.709  97.082 -28.069  1.00 70.64           C  
ATOM   1877  HB2 GLU A 124       3.046  97.400 -27.265  1.00 70.64           H  
ATOM   1878  HB3 GLU A 124       4.512  97.815 -28.153  1.00 70.64           H  
ATOM   1879  O   GLU A 124       6.595  96.001 -27.048  1.00 70.64           O  
ATOM   1880  CG  GLU A 124       2.964  97.058 -29.410  1.00 70.64           C  
ATOM   1881  HG2 GLU A 124       3.653  96.697 -30.174  1.00 70.64           H  
ATOM   1882  HG3 GLU A 124       2.127  96.361 -29.367  1.00 70.64           H  
ATOM   1883  CD  GLU A 124       2.462  98.457 -29.794  1.00 70.64           C  
ATOM   1884  OE1 GLU A 124       2.538  98.772 -31.004  1.00 70.64           O  
ATOM   1885  OE2 GLU A 124       2.058  99.213 -28.880  1.00 70.64           O  
ATOM   1886  N   ARG A 125       5.112  96.034 -25.369  1.00 71.18           N  
ATOM   1887  H   ARG A 125       4.132  96.043 -25.124  1.00 71.18           H  
ATOM   1888  CA  ARG A 125       6.131  96.084 -24.303  1.00 71.18           C  
ATOM   1889  HA  ARG A 125       6.867  96.843 -24.568  1.00 71.18           H  
ATOM   1890  C   ARG A 125       6.934  94.782 -24.209  1.00 71.18           C  
ATOM   1891  CB  ARG A 125       5.492  96.472 -22.957  1.00 71.18           C  
ATOM   1892  HB2 ARG A 125       4.527  95.978 -22.850  1.00 71.18           H  
ATOM   1893  HB3 ARG A 125       6.137  96.137 -22.145  1.00 71.18           H  
ATOM   1894  O   ARG A 125       8.149  94.847 -24.048  1.00 71.18           O  
ATOM   1895  CG  ARG A 125       5.332  97.999 -22.836  1.00 71.18           C  
ATOM   1896  HG2 ARG A 125       6.326  98.445 -22.802  1.00 71.18           H  
ATOM   1897  HG3 ARG A 125       4.820  98.393 -23.715  1.00 71.18           H  
ATOM   1898  CD  ARG A 125       4.567  98.422 -21.572  1.00 71.18           C  
ATOM   1899  HD2 ARG A 125       4.715  99.493 -21.431  1.00 71.18           H  
ATOM   1900  HD3 ARG A 125       4.976  97.895 -20.710  1.00 71.18           H  
ATOM   1901  NE  ARG A 125       3.121  98.154 -21.697  1.00 71.18           N  
ATOM   1902  HE  ARG A 125       2.827  97.783 -22.589  1.00 71.18           H  
ATOM   1903  NH1 ARG A 125       2.406  99.029 -19.696  1.00 71.18           N  
ATOM   1904 HH11 ARG A 125       1.636  99.264 -19.087  1.00 71.18           H  
ATOM   1905 HH12 ARG A 125       3.356  99.295 -19.477  1.00 71.18           H  
ATOM   1906  NH2 ARG A 125       0.915  98.171 -21.109  1.00 71.18           N  
ATOM   1907 HH21 ARG A 125       0.164  98.443 -20.490  1.00 71.18           H  
ATOM   1908 HH22 ARG A 125       0.658  97.779 -22.004  1.00 71.18           H  
ATOM   1909  CZ  ARG A 125       2.159  98.452 -20.839  1.00 71.18           C  
ATOM   1910  N   MET A 126       6.302  93.618 -24.367  1.00 67.69           N  
ATOM   1911  H   MET A 126       5.297  93.632 -24.470  1.00 67.69           H  
ATOM   1912  CA  MET A 126       6.996  92.321 -24.410  1.00 67.69           C  
ATOM   1913  HA  MET A 126       7.667  92.254 -23.554  1.00 67.69           H  
ATOM   1914  C   MET A 126       7.878  92.190 -25.665  1.00 67.69           C  
ATOM   1915  CB  MET A 126       5.974  91.177 -24.302  1.00 67.69           C  
ATOM   1916  HB2 MET A 126       6.471  90.231 -24.519  1.00 67.69           H  
ATOM   1917  HB3 MET A 126       5.177  91.323 -25.032  1.00 67.69           H  
ATOM   1918  O   MET A 126       9.048  91.828 -25.560  1.00 67.69           O  
ATOM   1919  CG  MET A 126       5.371  91.103 -22.890  1.00 67.69           C  
ATOM   1920  HG2 MET A 126       6.150  90.789 -22.195  1.00 67.69           H  
ATOM   1921  HG3 MET A 126       5.049  92.101 -22.593  1.00 67.69           H  
ATOM   1922  SD  MET A 126       3.942  90.002 -22.695  1.00 67.69           S  
ATOM   1923  CE  MET A 126       4.703  88.384 -23.009  1.00 67.69           C  
ATOM   1924  HE1 MET A 126       5.071  88.338 -24.034  1.00 67.69           H  
ATOM   1925  HE2 MET A 126       3.957  87.601 -22.870  1.00 67.69           H  
ATOM   1926  HE3 MET A 126       5.528  88.220 -22.316  1.00 67.69           H  
ATOM   1927  N   LEU A 127       7.378  92.583 -26.838  1.00 66.54           N  
ATOM   1928  H   LEU A 127       6.402  92.844 -26.868  1.00 66.54           H  
ATOM   1929  CA  LEU A 127       8.135  92.648 -28.091  1.00 66.54           C  
ATOM   1930  HA  LEU A 127       8.619  91.685 -28.254  1.00 66.54           H  
ATOM   1931  C   LEU A 127       9.251  93.699 -28.047  1.00 66.54           C  
ATOM   1932  CB  LEU A 127       7.172  92.934 -29.259  1.00 66.54           C  
ATOM   1933  HB2 LEU A 127       6.456  93.693 -28.944  1.00 66.54           H  
ATOM   1934  HB3 LEU A 127       7.733  93.350 -30.096  1.00 66.54           H  
ATOM   1935  O   LEU A 127      10.315  93.465 -28.608  1.00 66.54           O  
ATOM   1936  CG  LEU A 127       6.422  91.684 -29.756  1.00 66.54           C  
ATOM   1937  HG  LEU A 127       6.063  91.105 -28.905  1.00 66.54           H  
ATOM   1938  CD1 LEU A 127       5.223  92.096 -30.608  1.00 66.54           C  
ATOM   1939 HD11 LEU A 127       4.532  92.684 -30.004  1.00 66.54           H  
ATOM   1940 HD12 LEU A 127       4.698  91.206 -30.954  1.00 66.54           H  
ATOM   1941 HD13 LEU A 127       5.545  92.683 -31.468  1.00 66.54           H  
ATOM   1942  CD2 LEU A 127       7.336  90.808 -30.620  1.00 66.54           C  
ATOM   1943 HD21 LEU A 127       7.688  91.363 -31.490  1.00 66.54           H  
ATOM   1944 HD22 LEU A 127       8.188  90.457 -30.039  1.00 66.54           H  
ATOM   1945 HD23 LEU A 127       6.779  89.934 -30.959  1.00 66.54           H  
ATOM   1946  N   ALA A 128       9.060  94.834 -27.375  1.00 65.52           N  
ATOM   1947  H   ALA A 128       8.138  95.026 -27.009  1.00 65.52           H  
ATOM   1948  CA  ALA A 128      10.095  95.849 -27.180  1.00 65.52           C  
ATOM   1949  HA  ALA A 128      10.595  96.021 -28.133  1.00 65.52           H  
ATOM   1950  C   ALA A 128      11.176  95.402 -26.184  1.00 65.52           C  
ATOM   1951  CB  ALA A 128       9.442  97.166 -26.747  1.00 65.52           C  
ATOM   1952  HB1 ALA A 128       8.732  97.497 -27.505  1.00 65.52           H  
ATOM   1953  HB2 ALA A 128       8.923  97.029 -25.799  1.00 65.52           H  
ATOM   1954  HB3 ALA A 128      10.209  97.930 -26.625  1.00 65.52           H  
ATOM   1955  O   ALA A 128      12.317  95.834 -26.316  1.00 65.52           O  
ATOM   1956  N   ALA A 129      10.852  94.514 -25.238  1.00 63.98           N  
ATOM   1957  H   ALA A 129       9.879  94.273 -25.113  1.00 63.98           H  
ATOM   1958  CA  ALA A 129      11.837  93.846 -24.390  1.00 63.98           C  
ATOM   1959  HA  ALA A 129      12.582  94.577 -24.076  1.00 63.98           H  
ATOM   1960  C   ALA A 129      12.592  92.726 -25.139  1.00 63.98           C  
ATOM   1961  CB  ALA A 129      11.125  93.330 -23.133  1.00 63.98           C  
ATOM   1962  HB1 ALA A 129      10.626  94.156 -22.625  1.00 63.98           H  
ATOM   1963  HB2 ALA A 129      10.387  92.574 -23.400  1.00 63.98           H  
ATOM   1964  HB3 ALA A 129      11.857  92.888 -22.458  1.00 63.98           H  
ATOM   1965  O   ALA A 129      13.793  92.568 -24.943  1.00 63.98           O  
ATOM   1966  N   LEU A 130      11.921  91.990 -26.035  1.00 56.52           N  
ATOM   1967  H   LEU A 130      10.919  92.110 -26.076  1.00 56.52           H  
ATOM   1968  CA  LEU A 130      12.516  90.910 -26.840  1.00 56.52           C  
ATOM   1969  HA  LEU A 130      13.197  90.340 -26.208  1.00 56.52           H  
ATOM   1970  C   LEU A 130      13.363  91.411 -28.028  1.00 56.52           C  
ATOM   1971  CB  LEU A 130      11.386  89.977 -27.323  1.00 56.52           C  
ATOM   1972  HB2 LEU A 130      10.558  90.590 -27.680  1.00 56.52           H  
ATOM   1973  HB3 LEU A 130      11.742  89.390 -28.171  1.00 56.52           H  
ATOM   1974  O   LEU A 130      14.433  90.867 -28.296  1.00 56.52           O  
ATOM   1975  CG  LEU A 130      10.880  89.003 -26.241  1.00 56.52           C  
ATOM   1976  HG  LEU A 130      10.770  89.529 -25.293  1.00 56.52           H  
ATOM   1977  CD1 LEU A 130       9.519  88.430 -26.635  1.00 56.52           C  
ATOM   1978 HD11 LEU A 130       8.795  89.238 -26.740  1.00 56.52           H  
ATOM   1979 HD12 LEU A 130       9.168  87.748 -25.860  1.00 56.52           H  
ATOM   1980 HD13 LEU A 130       9.595  87.888 -27.578  1.00 56.52           H  
ATOM   1981  CD2 LEU A 130      11.850  87.833 -26.057  1.00 56.52           C  
ATOM   1982 HD21 LEU A 130      11.465  87.155 -25.295  1.00 56.52           H  
ATOM   1983 HD22 LEU A 130      12.826  88.196 -25.732  1.00 56.52           H  
ATOM   1984 HD23 LEU A 130      11.964  87.284 -26.992  1.00 56.52           H  
ATOM   1985  N   ARG A 131      12.931  92.464 -28.735  1.00 58.13           N  
ATOM   1986  H   ARG A 131      12.037  92.853 -28.473  1.00 58.13           H  
ATOM   1987  CA  ARG A 131      13.628  93.039 -29.908  1.00 58.13           C  
ATOM   1988  HA  ARG A 131      13.610  92.292 -30.702  1.00 58.13           H  
ATOM   1989  C   ARG A 131      15.123  93.339 -29.703  1.00 58.13           C  
ATOM   1990  CB  ARG A 131      12.901  94.302 -30.402  1.00 58.13           C  
ATOM   1991  HB2 ARG A 131      12.489  94.845 -29.551  1.00 58.13           H  
ATOM   1992  HB3 ARG A 131      13.616  94.955 -30.901  1.00 58.13           H  
ATOM   1993  O   ARG A 131      15.893  92.921 -30.568  1.00 58.13           O  
ATOM   1994  CG  ARG A 131      11.792  93.972 -31.411  1.00 58.13           C  
ATOM   1995  HG2 ARG A 131      12.243  93.557 -32.313  1.00 58.13           H  
ATOM   1996  HG3 ARG A 131      11.110  93.232 -30.993  1.00 58.13           H  
ATOM   1997  CD  ARG A 131      11.018  95.245 -31.768  1.00 58.13           C  
ATOM   1998  HD2 ARG A 131      10.583  95.648 -30.853  1.00 58.13           H  
ATOM   1999  HD3 ARG A 131      11.713  95.976 -32.181  1.00 58.13           H  
ATOM   2000  NE  ARG A 131       9.946  94.975 -32.745  1.00 58.13           N  
ATOM   2001  HE  ARG A 131       9.889  94.032 -33.102  1.00 58.13           H  
ATOM   2002  NH1 ARG A 131       9.000  97.070 -32.747  1.00 58.13           N  
ATOM   2003 HH11 ARG A 131       8.244  97.684 -33.015  1.00 58.13           H  
ATOM   2004 HH12 ARG A 131       9.700  97.376 -32.087  1.00 58.13           H  
ATOM   2005  NH2 ARG A 131       8.078  95.445 -33.963  1.00 58.13           N  
ATOM   2006 HH21 ARG A 131       8.031  94.484 -34.270  1.00 58.13           H  
ATOM   2007 HH22 ARG A 131       7.340  96.084 -34.223  1.00 58.13           H  
ATOM   2008  CZ  ARG A 131       9.020  95.829 -33.149  1.00 58.13           C  
ATOM   2009  N   PRO A 132      15.573  94.020 -28.628  1.00 54.05           N  
ATOM   2010  CA  PRO A 132      16.998  94.299 -28.434  1.00 54.05           C  
ATOM   2011  HA  PRO A 132      17.398  94.793 -29.319  1.00 54.05           H  
ATOM   2012  C   PRO A 132      17.829  93.030 -28.195  1.00 54.05           C  
ATOM   2013  CB  PRO A 132      17.074  95.267 -27.247  1.00 54.05           C  
ATOM   2014  HB2 PRO A 132      17.970  95.115 -26.645  1.00 54.05           H  
ATOM   2015  HB3 PRO A 132      17.038  96.292 -27.616  1.00 54.05           H  
ATOM   2016  O   PRO A 132      19.017  93.031 -28.503  1.00 54.05           O  
ATOM   2017  CG  PRO A 132      15.804  94.968 -26.456  1.00 54.05           C  
ATOM   2018  HG2 PRO A 132      15.483  95.821 -25.858  1.00 54.05           H  
ATOM   2019  HG3 PRO A 132      15.958  94.091 -25.828  1.00 54.05           H  
ATOM   2020  CD  PRO A 132      14.803  94.644 -27.561  1.00 54.05           C  
ATOM   2021  HD2 PRO A 132      14.355  95.565 -27.932  1.00 54.05           H  
ATOM   2022  HD3 PRO A 132      14.033  93.987 -27.156  1.00 54.05           H  
ATOM   2023  N   VAL A 133      17.219  91.941 -27.708  1.00 47.75           N  
ATOM   2024  H   VAL A 133      16.232  91.983 -27.501  1.00 47.75           H  
ATOM   2025  CA  VAL A 133      17.888  90.636 -27.569  1.00 47.75           C  
ATOM   2026  HA  VAL A 133      18.863  90.795 -27.107  1.00 47.75           H  
ATOM   2027  C   VAL A 133      18.136  90.006 -28.945  1.00 47.75           C  
ATOM   2028  CB  VAL A 133      17.079  89.677 -26.665  1.00 47.75           C  
ATOM   2029  HB  VAL A 133      16.175  89.362 -27.186  1.00 47.75           H  
ATOM   2030  O   VAL A 133      19.201  89.444 -29.179  1.00 47.75           O  
ATOM   2031  CG1 VAL A 133      17.886  88.420 -26.318  1.00 47.75           C  
ATOM   2032 HG11 VAL A 133      17.297  87.765 -25.677  1.00 47.75           H  
ATOM   2033 HG12 VAL A 133      18.808  88.694 -25.805  1.00 47.75           H  
ATOM   2034 HG13 VAL A 133      18.135  87.871 -27.226  1.00 47.75           H  
ATOM   2035  CG2 VAL A 133      16.668  90.336 -25.340  1.00 47.75           C  
ATOM   2036 HG21 VAL A 133      17.549  90.704 -24.815  1.00 47.75           H  
ATOM   2037 HG22 VAL A 133      16.150  89.611 -24.711  1.00 47.75           H  
ATOM   2038 HG23 VAL A 133      15.983  91.164 -25.524  1.00 47.75           H  
ATOM   2039  N   ALA A 134      17.188  90.146 -29.878  1.00 40.72           N  
ATOM   2040  H   ALA A 134      16.330  90.610 -29.619  1.00 40.72           H  
ATOM   2041  CA  ALA A 134      17.301  89.593 -31.229  1.00 40.72           C  
ATOM   2042  HA  ALA A 134      17.699  88.581 -31.156  1.00 40.72           H  
ATOM   2043  C   ALA A 134      18.258  90.384 -32.145  1.00 40.72           C  
ATOM   2044  CB  ALA A 134      15.891  89.507 -31.826  1.00 40.72           C  
ATOM   2045  HB1 ALA A 134      15.255  88.897 -31.185  1.00 40.72           H  
ATOM   2046  HB2 ALA A 134      15.460  90.504 -31.920  1.00 40.72           H  
ATOM   2047  HB3 ALA A 134      15.943  89.045 -32.812  1.00 40.72           H  
ATOM   2048  O   ALA A 134      19.022  89.787 -32.900  1.00 40.72           O  
ATOM   2049  N   GLN A 135      18.245  91.723 -32.090  1.00 40.65           N  
ATOM   2050  H   GLN A 135      17.599  92.170 -31.455  1.00 40.65           H  
ATOM   2051  CA  GLN A 135      19.018  92.560 -33.026  1.00 40.65           C  
ATOM   2052  HA  GLN A 135      18.842  92.188 -34.036  1.00 40.65           H  
ATOM   2053  C   GLN A 135      20.545  92.504 -32.840  1.00 40.65           C  
ATOM   2054  CB  GLN A 135      18.531  94.018 -32.962  1.00 40.65           C  
ATOM   2055  HB2 GLN A 135      19.263  94.657 -33.456  1.00 40.65           H  
ATOM   2056  HB3 GLN A 135      18.446  94.337 -31.924  1.00 40.65           H  
ATOM   2057  O   GLN A 135      21.276  92.931 -33.731  1.00 40.65           O  
ATOM   2058  CG  GLN A 135      17.191  94.202 -33.685  1.00 40.65           C  
ATOM   2059  HG2 GLN A 135      16.400  93.687 -33.140  1.00 40.65           H  
ATOM   2060  HG3 GLN A 135      17.265  93.758 -34.678  1.00 40.65           H  
ATOM   2061  CD  GLN A 135      16.813  95.673 -33.832  1.00 40.65           C  
ATOM   2062  NE2 GLN A 135      16.356  96.092 -34.992  1.00 40.65           N  
ATOM   2063 HE21 GLN A 135      16.351  95.470 -35.787  1.00 40.65           H  
ATOM   2064 HE22 GLN A 135      16.191  97.086 -35.063  1.00 40.65           H  
ATOM   2065  OE1 GLN A 135      16.898  96.476 -32.919  1.00 40.65           O  
ATOM   2066  N   ALA A 136      21.045  91.975 -31.721  1.00 36.23           N  
ATOM   2067  H   ALA A 136      20.406  91.616 -31.027  1.00 36.23           H  
ATOM   2068  CA  ALA A 136      22.478  91.941 -31.420  1.00 36.23           C  
ATOM   2069  HA  ALA A 136      22.874  92.951 -31.535  1.00 36.23           H  
ATOM   2070  C   ALA A 136      23.313  91.033 -32.354  1.00 36.23           C  
ATOM   2071  CB  ALA A 136      22.631  91.536 -29.949  1.00 36.23           C  
ATOM   2072  HB1 ALA A 136      22.078  92.227 -29.312  1.00 36.23           H  
ATOM   2073  HB2 ALA A 136      23.684  91.560 -29.670  1.00 36.23           H  
ATOM   2074  HB3 ALA A 136      22.246  90.527 -29.799  1.00 36.23           H  
ATOM   2075  O   ALA A 136      24.539  91.133 -32.352  1.00 36.23           O  
ATOM   2076  N   ALA A 137      22.677  90.157 -33.142  1.00 30.94           N  
ATOM   2077  H   ALA A 137      21.668  90.121 -33.102  1.00 30.94           H  
ATOM   2078  CA  ALA A 137      23.361  89.179 -33.992  1.00 30.94           C  
ATOM   2079  HA  ALA A 137      24.191  88.753 -33.429  1.00 30.94           H  
ATOM   2080  C   ALA A 137      23.959  89.760 -35.293  1.00 30.94           C  
ATOM   2081  CB  ALA A 137      22.365  88.052 -34.293  1.00 30.94           C  
ATOM   2082  HB1 ALA A 137      22.859  87.279 -34.881  1.00 30.94           H  
ATOM   2083  HB2 ALA A 137      21.521  88.442 -34.861  1.00 30.94           H  
ATOM   2084  HB3 ALA A 137      22.003  87.615 -33.363  1.00 30.94           H  
ATOM   2085  O   ALA A 137      25.010  89.302 -35.733  1.00 30.94           O  
ATOM   2086  N   ASP A 138      23.331  90.774 -35.899  1.00 30.06           N  
ATOM   2087  H   ASP A 138      22.500  91.144 -35.459  1.00 30.06           H  
ATOM   2088  CA  ASP A 138      23.630  91.247 -37.271  1.00 30.06           C  
ATOM   2089  HA  ASP A 138      23.892  90.368 -37.860  1.00 30.06           H  
ATOM   2090  C   ASP A 138      24.878  92.162 -37.387  1.00 30.06           C  
ATOM   2091  CB  ASP A 138      22.353  91.882 -37.879  1.00 30.06           C  
ATOM   2092  HB2 ASP A 138      22.604  92.818 -38.377  1.00 30.06           H  
ATOM   2093  HB3 ASP A 138      21.664  92.145 -37.076  1.00 30.06           H  
ATOM   2094  O   ASP A 138      25.082  92.862 -38.386  1.00 30.06           O  
ATOM   2095  CG  ASP A 138      21.603  91.012 -38.903  1.00 30.06           C  
ATOM   2096  OD1 ASP A 138      22.098  89.920 -39.260  1.00 30.06           O  
ATOM   2097  OD2 ASP A 138      20.524  91.475 -39.336  1.00 30.06           O  
ATOM   2098  N   ALA A 139      25.738  92.169 -36.363  1.00 29.60           N  
ATOM   2099  H   ALA A 139      25.560  91.502 -35.625  1.00 29.60           H  
ATOM   2100  CA  ALA A 139      26.925  93.018 -36.241  1.00 29.60           C  
ATOM   2101  HA  ALA A 139      26.637  94.034 -36.511  1.00 29.60           H  
ATOM   2102  C   ALA A 139      28.062  92.602 -37.205  1.00 29.60           C  
ATOM   2103  CB  ALA A 139      27.346  93.039 -34.765  1.00 29.60           C  
ATOM   2104  HB1 ALA A 139      28.202  93.702 -34.637  1.00 29.60           H  
ATOM   2105  HB2 ALA A 139      26.521  93.393 -34.148  1.00 29.60           H  
ATOM   2106  HB3 ALA A 139      27.624  92.034 -34.445  1.00 29.60           H  
ATOM   2107  O   ALA A 139      29.072  92.018 -36.813  1.00 29.60           O  
ATOM   2108  N   SER A 140      27.872  92.905 -38.491  1.00 24.08           N  
ATOM   2109  H   SER A 140      26.973  93.307 -38.717  1.00 24.08           H  
ATOM   2110  CA  SER A 140      28.761  92.543 -39.600  1.00 24.08           C  
ATOM   2111  HA  SER A 140      29.308  91.649 -39.302  1.00 24.08           H  
ATOM   2112  C   SER A 140      29.844  93.605 -39.915  1.00 24.08           C  
ATOM   2113  CB  SER A 140      27.903  92.127 -40.803  1.00 24.08           C  
ATOM   2114  HB2 SER A 140      27.223  91.330 -40.502  1.00 24.08           H  
ATOM   2115  HB3 SER A 140      28.544  91.743 -41.597  1.00 24.08           H  
ATOM   2116  O   SER A 140      30.173  94.461 -39.096  1.00 24.08           O  
ATOM   2117  OG  SER A 140      27.152  93.215 -41.296  1.00 24.08           O  
ATOM   2118  HG  SER A 140      26.319  93.237 -40.819  1.00 24.08           H  
ATOM   2119  N   GLY A 141      30.519  93.479 -41.065  1.00 22.89           N  
ATOM   2120  H   GLY A 141      30.123  92.859 -41.757  1.00 22.89           H  
ATOM   2121  CA  GLY A 141      31.964  93.742 -41.160  1.00 22.89           C  
ATOM   2122  HA2 GLY A 141      32.423  92.897 -41.675  1.00 22.89           H  
ATOM   2123  HA3 GLY A 141      32.378  93.754 -40.152  1.00 22.89           H  
ATOM   2124  C   GLY A 141      32.470  95.016 -41.854  1.00 22.89           C  
ATOM   2125  O   GLY A 141      33.580  94.972 -42.374  1.00 22.89           O  
ATOM   2126  N   THR A 142      31.732  96.132 -41.919  1.00 26.21           N  
ATOM   2127  H   THR A 142      30.830  96.162 -41.466  1.00 26.21           H  
ATOM   2128  CA  THR A 142      32.165  97.310 -42.721  1.00 26.21           C  
ATOM   2129  HA  THR A 142      32.424  96.946 -43.715  1.00 26.21           H  
ATOM   2130  C   THR A 142      33.438  98.022 -42.229  1.00 26.21           C  
ATOM   2131  CB  THR A 142      31.039  98.338 -42.904  1.00 26.21           C  
ATOM   2132  HB  THR A 142      31.457  99.288 -43.237  1.00 26.21           H  
ATOM   2133  O   THR A 142      34.149  98.602 -43.046  1.00 26.21           O  
ATOM   2134  CG2 THR A 142      30.031  97.870 -43.952  1.00 26.21           C  
ATOM   2135 HG21 THR A 142      30.529  97.744 -44.913  1.00 26.21           H  
ATOM   2136 HG22 THR A 142      29.244  98.618 -44.056  1.00 26.21           H  
ATOM   2137 HG23 THR A 142      29.584  96.924 -43.646  1.00 26.21           H  
ATOM   2138  OG1 THR A 142      30.333  98.535 -41.700  1.00 26.21           O  
ATOM   2139  HG1 THR A 142      30.747  99.257 -41.222  1.00 26.21           H  
ATOM   2140  N   GLY A 143      33.775  97.933 -40.938  1.00 21.55           N  
ATOM   2141  H   GLY A 143      33.131  97.453 -40.326  1.00 21.55           H  
ATOM   2142  CA  GLY A 143      35.128  98.214 -40.433  1.00 21.55           C  
ATOM   2143  HA2 GLY A 143      35.821  97.565 -40.969  1.00 21.55           H  
ATOM   2144  HA3 GLY A 143      35.172  97.936 -39.380  1.00 21.55           H  
ATOM   2145  C   GLY A 143      35.650  99.659 -40.552  1.00 21.55           C  
ATOM   2146  O   GLY A 143      34.886 100.621 -40.588  1.00 21.55           O  
ATOM   2147  N   ALA A 144      36.984  99.800 -40.521  1.00 21.18           N  
ATOM   2148  H   ALA A 144      37.547  98.962 -40.506  1.00 21.18           H  
ATOM   2149  CA  ALA A 144      37.688 101.073 -40.323  1.00 21.18           C  
ATOM   2150  HA  ALA A 144      37.089 101.886 -40.734  1.00 21.18           H  
ATOM   2151  C   ALA A 144      39.068 101.105 -41.027  1.00 21.18           C  
ATOM   2152  CB  ALA A 144      37.818 101.290 -38.805  1.00 21.18           C  
ATOM   2153  HB1 ALA A 144      38.383 100.475 -38.353  1.00 21.18           H  
ATOM   2154  HB2 ALA A 144      38.337 102.229 -38.615  1.00 21.18           H  
ATOM   2155  HB3 ALA A 144      36.828 101.339 -38.352  1.00 21.18           H  
ATOM   2156  O   ALA A 144      40.095 100.830 -40.408  1.00 21.18           O  
ATOM   2157  N   ASN A 145      39.096 101.419 -42.327  1.00 18.62           N  
ATOM   2158  H   ASN A 145      38.230 101.694 -42.769  1.00 18.62           H  
ATOM   2159  CA  ASN A 145      40.337 101.534 -43.117  1.00 18.62           C  
ATOM   2160  HA  ASN A 145      41.068 100.881 -42.641  1.00 18.62           H  
ATOM   2161  C   ASN A 145      40.938 102.974 -43.061  1.00 18.62           C  
ATOM   2162  CB  ASN A 145      40.068 101.003 -44.547  1.00 18.62           C  
ATOM   2163  HB2 ASN A 145      40.031 101.847 -45.237  1.00 18.62           H  
ATOM   2164  HB3 ASN A 145      39.100 100.504 -44.588  1.00 18.62           H  
ATOM   2165  O   ASN A 145      40.218 103.898 -42.678  1.00 18.62           O  
ATOM   2166  CG  ASN A 145      41.097  99.995 -45.046  1.00 18.62           C  
ATOM   2167  ND2 ASN A 145      41.211  99.821 -46.340  1.00 18.62           N  
ATOM   2168 HD21 ASN A 145      41.899  99.144 -46.637  1.00 18.62           H  
ATOM   2169 HD22 ASN A 145      40.636 100.347 -46.983  1.00 18.62           H  
ATOM   2170  OD1 ASN A 145      41.814  99.347 -44.304  1.00 18.62           O  
ATOM   2171  N   PRO A 146      42.237 103.185 -43.386  1.00 20.03           N  
ATOM   2172  CA  PRO A 146      43.003 104.383 -42.990  1.00 20.03           C  
ATOM   2173  HA  PRO A 146      42.606 104.767 -42.051  1.00 20.03           H  
ATOM   2174  C   PRO A 146      42.988 105.565 -43.996  1.00 20.03           C  
ATOM   2175  CB  PRO A 146      44.410 103.835 -42.717  1.00 20.03           C  
ATOM   2176  HB2 PRO A 146      45.196 104.589 -42.774  1.00 20.03           H  
ATOM   2177  HB3 PRO A 146      44.429 103.355 -41.739  1.00 20.03           H  
ATOM   2178  O   PRO A 146      42.199 105.593 -44.935  1.00 20.03           O  
ATOM   2179  CG  PRO A 146      44.562 102.779 -43.803  1.00 20.03           C  
ATOM   2180  HG2 PRO A 146      45.319 102.038 -43.547  1.00 20.03           H  
ATOM   2181  HG3 PRO A 146      44.795 103.257 -44.755  1.00 20.03           H  
ATOM   2182  CD  PRO A 146      43.166 102.165 -43.861  1.00 20.03           C  
ATOM   2183  HD2 PRO A 146      42.938 101.877 -44.887  1.00 20.03           H  
ATOM   2184  HD3 PRO A 146      43.137 101.298 -43.201  1.00 20.03           H  
ATOM   2185  N   SER A 147      43.844 106.572 -43.752  1.00 20.57           N  
ATOM   2186  H   SER A 147      44.539 106.424 -43.035  1.00 20.57           H  
ATOM   2187  CA  SER A 147      43.596 107.998 -44.046  1.00 20.57           C  
ATOM   2188  HA  SER A 147      42.518 108.159 -44.033  1.00 20.57           H  
ATOM   2189  C   SER A 147      44.089 108.600 -45.376  1.00 20.57           C  
ATOM   2190  CB  SER A 147      44.193 108.818 -42.895  1.00 20.57           C  
ATOM   2191  HB2 SER A 147      43.645 108.590 -41.981  1.00 20.57           H  
ATOM   2192  HB3 SER A 147      44.094 109.883 -43.104  1.00 20.57           H  
ATOM   2193  O   SER A 147      43.437 109.519 -45.857  1.00 20.57           O  
ATOM   2194  OG  SER A 147      45.560 108.484 -42.704  1.00 20.57           O  
ATOM   2195  HG  SER A 147      46.084 109.066 -43.260  1.00 20.57           H  
ATOM   2196  N   GLY A 148      45.195 108.132 -45.969  1.00 19.72           N  
ATOM   2197  H   GLY A 148      45.716 107.401 -45.506  1.00 19.72           H  
ATOM   2198  CA  GLY A 148      45.691 108.625 -47.274  1.00 19.72           C  
ATOM   2199  HA2 GLY A 148      46.398 107.899 -47.677  1.00 19.72           H  
ATOM   2200  HA3 GLY A 148      44.850 108.678 -47.965  1.00 19.72           H  
ATOM   2201  C   GLY A 148      46.390 110.002 -47.296  1.00 19.72           C  
ATOM   2202  O   GLY A 148      46.651 110.591 -46.248  1.00 19.72           O  
ATOM   2203  N   ASP A 149      46.711 110.464 -48.516  1.00 19.96           N  
ATOM   2204  H   ASP A 149      46.373 109.951 -49.317  1.00 19.96           H  
ATOM   2205  CA  ASP A 149      47.589 111.608 -48.837  1.00 19.96           C  
ATOM   2206  HA  ASP A 149      47.969 112.032 -47.907  1.00 19.96           H  
ATOM   2207  C   ASP A 149      46.874 112.746 -49.609  1.00 19.96           C  
ATOM   2208  CB  ASP A 149      48.796 111.118 -49.661  1.00 19.96           C  
ATOM   2209  HB2 ASP A 149      48.434 110.591 -50.544  1.00 19.96           H  
ATOM   2210  HB3 ASP A 149      49.363 111.983 -50.005  1.00 19.96           H  
ATOM   2211  O   ASP A 149      45.870 112.520 -50.284  1.00 19.96           O  
ATOM   2212  CG  ASP A 149      49.755 110.219 -48.875  1.00 19.96           C  
ATOM   2213  OD1 ASP A 149      50.270 110.693 -47.839  1.00 19.96           O  
ATOM   2214  OD2 ASP A 149      49.995 109.080 -49.337  1.00 19.96           O  
ATOM   2215  N   ASP A 150      47.433 113.963 -49.536  1.00 22.90           N  
ATOM   2216  H   ASP A 150      48.284 114.020 -48.994  1.00 22.90           H  
ATOM   2217  CA  ASP A 150      46.718 115.253 -49.709  1.00 22.90           C  
ATOM   2218  HA  ASP A 150      45.682 115.065 -49.990  1.00 22.90           H  
ATOM   2219  C   ASP A 150      47.333 116.209 -50.775  1.00 22.90           C  
ATOM   2220  CB  ASP A 150      46.736 115.894 -48.301  1.00 22.90           C  
ATOM   2221  HB2 ASP A 150      46.463 115.132 -47.571  1.00 22.90           H  
ATOM   2222  HB3 ASP A 150      47.758 116.198 -48.077  1.00 22.90           H  
ATOM   2223  O   ASP A 150      46.910 117.349 -50.921  1.00 22.90           O  
ATOM   2224  CG  ASP A 150      45.795 117.084 -48.062  1.00 22.90           C  
ATOM   2225  OD1 ASP A 150      44.620 117.005 -48.486  1.00 22.90           O  
ATOM   2226  OD2 ASP A 150      46.226 118.008 -47.330  1.00 22.90           O  
ATOM   2227  N   LEU A 151      48.402 115.796 -51.476  1.00 20.74           N  
ATOM   2228  H   LEU A 151      48.625 114.815 -51.387  1.00 20.74           H  
ATOM   2229  CA  LEU A 151      49.501 116.717 -51.842  1.00 20.74           C  
ATOM   2230  HA  LEU A 151      49.548 117.446 -51.033  1.00 20.74           H  
ATOM   2231  C   LEU A 151      49.389 117.622 -53.098  1.00 20.74           C  
ATOM   2232  CB  LEU A 151      50.836 115.942 -51.832  1.00 20.74           C  
ATOM   2233  HB2 LEU A 151      50.693 114.997 -52.356  1.00 20.74           H  
ATOM   2234  HB3 LEU A 151      51.586 116.511 -52.382  1.00 20.74           H  
ATOM   2235  O   LEU A 151      49.348 118.842 -52.955  1.00 20.74           O  
ATOM   2236  CG  LEU A 151      51.395 115.669 -50.423  1.00 20.74           C  
ATOM   2237  HG  LEU A 151      50.613 115.250 -49.790  1.00 20.74           H  
ATOM   2238  CD1 LEU A 151      52.539 114.658 -50.513  1.00 20.74           C  
ATOM   2239 HD11 LEU A 151      53.336 115.045 -51.149  1.00 20.74           H  
ATOM   2240 HD12 LEU A 151      52.167 113.722 -50.929  1.00 20.74           H  
ATOM   2241 HD13 LEU A 151      52.930 114.456 -49.516  1.00 20.74           H  
ATOM   2242  CD2 LEU A 151      51.952 116.939 -49.772  1.00 20.74           C  
ATOM   2243 HD21 LEU A 151      51.153 117.664 -49.619  1.00 20.74           H  
ATOM   2244 HD22 LEU A 151      52.376 116.694 -48.798  1.00 20.74           H  
ATOM   2245 HD23 LEU A 151      52.721 117.381 -50.405  1.00 20.74           H  
ATOM   2246  N   GLY A 152      49.591 117.079 -54.308  1.00 22.25           N  
ATOM   2247  H   GLY A 152      49.514 116.076 -54.394  1.00 22.25           H  
ATOM   2248  CA  GLY A 152      50.301 117.811 -55.385  1.00 22.25           C  
ATOM   2249  HA2 GLY A 152      51.167 117.210 -55.662  1.00 22.25           H  
ATOM   2250  HA3 GLY A 152      50.686 118.752 -54.992  1.00 22.25           H  
ATOM   2251  C   GLY A 152      49.518 118.140 -56.675  1.00 22.25           C  
ATOM   2252  O   GLY A 152      48.351 117.794 -56.806  1.00 22.25           O  
ATOM   2253  N   GLU A 153      50.122 118.781 -57.691  1.00 23.42           N  
ATOM   2254  H   GLU A 153      49.521 118.967 -58.481  1.00 23.42           H  
ATOM   2255  CA  GLU A 153      51.490 119.352 -57.721  1.00 23.42           C  
ATOM   2256  HA  GLU A 153      51.702 119.788 -56.745  1.00 23.42           H  
ATOM   2257  C   GLU A 153      51.684 120.494 -58.755  1.00 23.42           C  
ATOM   2258  CB  GLU A 153      52.531 118.238 -57.991  1.00 23.42           C  
ATOM   2259  HB2 GLU A 153      52.564 118.018 -59.058  1.00 23.42           H  
ATOM   2260  HB3 GLU A 153      52.245 117.320 -57.479  1.00 23.42           H  
ATOM   2261  O   GLU A 153      52.119 121.581 -58.381  1.00 23.42           O  
ATOM   2262  CG  GLU A 153      53.928 118.645 -57.492  1.00 23.42           C  
ATOM   2263  HG2 GLU A 153      54.233 119.562 -57.997  1.00 23.42           H  
ATOM   2264  HG3 GLU A 153      53.864 118.858 -56.425  1.00 23.42           H  
ATOM   2265  CD  GLU A 153      54.991 117.564 -57.744  1.00 23.42           C  
ATOM   2266  OE1 GLU A 153      55.721 117.228 -56.783  1.00 23.42           O  
ATOM   2267  OE2 GLU A 153      55.088 117.099 -58.902  1.00 23.42           O  
ATOM   2268  N   ALA A 154      51.380 120.258 -60.040  1.00 22.15           N  
ATOM   2269  H   ALA A 154      50.940 119.377 -60.265  1.00 22.15           H  
ATOM   2270  CA  ALA A 154      51.752 121.104 -61.194  1.00 22.15           C  
ATOM   2271  HA  ALA A 154      52.183 122.038 -60.833  1.00 22.15           H  
ATOM   2272  C   ALA A 154      50.521 121.467 -62.075  1.00 22.15           C  
ATOM   2273  CB  ALA A 154      52.838 120.324 -61.959  1.00 22.15           C  
ATOM   2274  HB1 ALA A 154      53.247 120.918 -62.776  1.00 22.15           H  
ATOM   2275  HB2 ALA A 154      52.413 119.406 -62.366  1.00 22.15           H  
ATOM   2276  HB3 ALA A 154      53.651 120.067 -61.280  1.00 22.15           H  
ATOM   2277  O   ALA A 154      49.459 120.886 -61.862  1.00 22.15           O  
ATOM   2278  N   GLY A 155      50.593 122.376 -63.064  1.00 23.52           N  
ATOM   2279  H   GLY A 155      49.744 122.482 -63.602  1.00 23.52           H  
ATOM   2280  CA  GLY A 155      51.779 122.977 -63.691  1.00 23.52           C  
ATOM   2281  HA2 GLY A 155      52.109 122.298 -64.476  1.00 23.52           H  
ATOM   2282  HA3 GLY A 155      52.577 123.063 -62.954  1.00 23.52           H  
ATOM   2283  C   GLY A 155      51.609 124.383 -64.314  1.00 23.52           C  
ATOM   2284  O   GLY A 155      51.217 125.321 -63.626  1.00 23.52           O  
ATOM   2285  N   VAL A 156      52.169 124.590 -65.521  1.00 28.12           N  
ATOM   2286  H   VAL A 156      52.210 123.782 -66.125  1.00 28.12           H  
ATOM   2287  CA  VAL A 156      53.299 125.547 -65.653  1.00 28.12           C  
ATOM   2288  HA  VAL A 156      53.549 125.789 -64.620  1.00 28.12           H  
ATOM   2289  C   VAL A 156      53.024 126.972 -66.210  1.00 28.12           C  
ATOM   2290  CB  VAL A 156      54.590 124.857 -66.137  1.00 28.12           C  
ATOM   2291  HB  VAL A 156      54.467 124.555 -67.177  1.00 28.12           H  
ATOM   2292  O   VAL A 156      52.816 127.861 -65.393  1.00 28.12           O  
ATOM   2293  CG1 VAL A 156      55.815 125.768 -65.971  1.00 28.12           C  
ATOM   2294 HG11 VAL A 156      55.962 126.015 -64.919  1.00 28.12           H  
ATOM   2295 HG12 VAL A 156      56.704 125.272 -66.358  1.00 28.12           H  
ATOM   2296 HG13 VAL A 156      55.684 126.693 -66.532  1.00 28.12           H  
ATOM   2297  CG2 VAL A 156      54.899 123.580 -65.335  1.00 28.12           C  
ATOM   2298 HG21 VAL A 156      54.153 122.814 -65.545  1.00 28.12           H  
ATOM   2299 HG22 VAL A 156      54.909 123.798 -64.267  1.00 28.12           H  
ATOM   2300 HG23 VAL A 156      55.871 123.183 -65.629  1.00 28.12           H  
ATOM   2301  N   ASP A 157      53.081 127.402 -67.483  1.00 26.11           N  
ATOM   2302  H   ASP A 157      53.069 128.412 -67.498  1.00 26.11           H  
ATOM   2303  CA  ASP A 157      53.162 126.834 -68.850  1.00 26.11           C  
ATOM   2304  HA  ASP A 157      52.892 127.689 -69.469  1.00 26.11           H  
ATOM   2305  C   ASP A 157      52.060 125.841 -69.258  1.00 26.11           C  
ATOM   2306  CB  ASP A 157      54.592 126.521 -69.347  1.00 26.11           C  
ATOM   2307  HB2 ASP A 157      54.536 126.261 -70.404  1.00 26.11           H  
ATOM   2308  HB3 ASP A 157      55.009 125.652 -68.836  1.00 26.11           H  
ATOM   2309  O   ASP A 157      52.266 124.945 -70.076  1.00 26.11           O  
ATOM   2310  CG  ASP A 157      55.555 127.710 -69.226  1.00 26.11           C  
ATOM   2311  OD1 ASP A 157      55.109 128.852 -69.485  1.00 26.11           O  
ATOM   2312  OD2 ASP A 157      56.740 127.469 -68.899  1.00 26.11           O  
ATOM   2313  N   GLU A 158      50.853 126.018 -68.713  1.00 25.58           N  
ATOM   2314  H   GLU A 158      50.746 126.763 -68.040  1.00 25.58           H  
ATOM   2315  CA  GLU A 158      49.777 125.020 -68.792  1.00 25.58           C  
ATOM   2316  HA  GLU A 158      50.286 124.060 -68.874  1.00 25.58           H  
ATOM   2317  C   GLU A 158      48.878 125.082 -70.041  1.00 25.58           C  
ATOM   2318  CB  GLU A 158      49.016 124.961 -67.469  1.00 25.58           C  
ATOM   2319  HB2 GLU A 158      49.735 125.073 -66.657  1.00 25.58           H  
ATOM   2320  HB3 GLU A 158      48.295 125.775 -67.397  1.00 25.58           H  
ATOM   2321  O   GLU A 158      47.656 125.221 -69.977  1.00 25.58           O  
ATOM   2322  CG  GLU A 158      48.318 123.602 -67.329  1.00 25.58           C  
ATOM   2323  HG2 GLU A 158      48.849 122.837 -67.895  1.00 25.58           H  
ATOM   2324  HG3 GLU A 158      47.307 123.666 -67.731  1.00 25.58           H  
ATOM   2325  CD  GLU A 158      48.284 123.190 -65.865  1.00 25.58           C  
ATOM   2326  OE1 GLU A 158      49.231 122.476 -65.462  1.00 25.58           O  
ATOM   2327  OE2 GLU A 158      47.344 123.615 -65.161  1.00 25.58           O  
ATOM   2328  N   LEU A 159      49.522 124.919 -71.195  1.00 20.86           N  
ATOM   2329  H   LEU A 159      50.528 124.876 -71.113  1.00 20.86           H  
ATOM   2330  CA  LEU A 159      48.939 124.316 -72.396  1.00 20.86           C  
ATOM   2331  HA  LEU A 159      48.473 123.386 -72.071  1.00 20.86           H  
ATOM   2332  C   LEU A 159      50.022 123.908 -73.426  1.00 20.86           C  
ATOM   2333  CB  LEU A 159      47.833 125.214 -73.007  1.00 20.86           C  
ATOM   2334  HB2 LEU A 159      47.695 126.104 -72.393  1.00 20.86           H  
ATOM   2335  HB3 LEU A 159      48.129 125.556 -73.999  1.00 20.86           H  
ATOM   2336  O   LEU A 159      49.991 122.781 -73.899  1.00 20.86           O  
ATOM   2337  CG  LEU A 159      46.474 124.508 -73.158  1.00 20.86           C  
ATOM   2338  HG  LEU A 159      46.145 124.131 -72.190  1.00 20.86           H  
ATOM   2339  CD1 LEU A 159      45.435 125.508 -73.674  1.00 20.86           C  
ATOM   2340 HD11 LEU A 159      45.740 125.895 -74.647  1.00 20.86           H  
ATOM   2341 HD12 LEU A 159      45.347 126.330 -72.965  1.00 20.86           H  
ATOM   2342 HD13 LEU A 159      44.467 125.015 -73.765  1.00 20.86           H  
ATOM   2343  CD2 LEU A 159      46.523 123.346 -74.156  1.00 20.86           C  
ATOM   2344 HD21 LEU A 159      47.214 122.579 -73.806  1.00 20.86           H  
ATOM   2345 HD22 LEU A 159      46.863 123.691 -75.132  1.00 20.86           H  
ATOM   2346 HD23 LEU A 159      45.535 122.896 -74.254  1.00 20.86           H  
ATOM   2347  N   LEU A 160      51.032 124.713 -73.800  1.00 26.86           N  
ATOM   2348  H   LEU A 160      51.674 124.270 -74.442  1.00 26.86           H  
ATOM   2349  CA  LEU A 160      51.347 126.089 -73.389  1.00 26.86           C  
ATOM   2350  HA  LEU A 160      51.262 126.130 -72.303  1.00 26.86           H  
ATOM   2351  C   LEU A 160      50.337 127.146 -73.894  1.00 26.86           C  
ATOM   2352  CB  LEU A 160      52.825 126.501 -73.646  1.00 26.86           C  
ATOM   2353  HB2 LEU A 160      53.220 126.761 -72.664  1.00 26.86           H  
ATOM   2354  HB3 LEU A 160      52.822 127.442 -74.196  1.00 26.86           H  
ATOM   2355  O   LEU A 160      49.992 128.059 -73.157  1.00 26.86           O  
ATOM   2356  CG  LEU A 160      53.913 125.603 -74.289  1.00 26.86           C  
ATOM   2357  HG  LEU A 160      54.858 126.101 -74.071  1.00 26.86           H  
ATOM   2358  CD1 LEU A 160      53.832 125.528 -75.814  1.00 26.86           C  
ATOM   2359 HD11 LEU A 160      53.024 124.866 -76.125  1.00 26.86           H  
ATOM   2360 HD12 LEU A 160      54.768 125.126 -76.203  1.00 26.86           H  
ATOM   2361 HD13 LEU A 160      53.685 126.524 -76.232  1.00 26.86           H  
ATOM   2362  CD2 LEU A 160      54.046 124.182 -73.735  1.00 26.86           C  
ATOM   2363 HD21 LEU A 160      53.289 123.514 -74.146  1.00 26.86           H  
ATOM   2364 HD22 LEU A 160      53.960 124.201 -72.649  1.00 26.86           H  
ATOM   2365 HD23 LEU A 160      55.024 123.782 -74.004  1.00 26.86           H  
ATOM   2366  N   GLU A 161      49.774 127.101 -75.104  1.00 27.24           N  
ATOM   2367  H   GLU A 161      49.042 127.787 -75.220  1.00 27.24           H  
ATOM   2368  CA  GLU A 161      50.258 126.439 -76.321  1.00 27.24           C  
ATOM   2369  HA  GLU A 161      51.297 126.164 -76.140  1.00 27.24           H  
ATOM   2370  C   GLU A 161      50.294 127.403 -77.520  1.00 27.24           C  
ATOM   2371  CB  GLU A 161      49.482 125.153 -76.675  1.00 27.24           C  
ATOM   2372  HB2 GLU A 161      48.945 124.766 -75.809  1.00 27.24           H  
ATOM   2373  HB3 GLU A 161      48.756 125.368 -77.460  1.00 27.24           H  
ATOM   2374  O   GLU A 161      51.114 127.235 -78.419  1.00 27.24           O  
ATOM   2375  CG  GLU A 161      50.475 124.079 -77.153  1.00 27.24           C  
ATOM   2376  HG2 GLU A 161      51.137 124.529 -77.892  1.00 27.24           H  
ATOM   2377  HG3 GLU A 161      51.090 123.758 -76.312  1.00 27.24           H  
ATOM   2378  CD  GLU A 161      49.824 122.843 -77.778  1.00 27.24           C  
ATOM   2379  OE1 GLU A 161      50.468 122.300 -78.711  1.00 27.24           O  
ATOM   2380  OE2 GLU A 161      48.677 122.504 -77.421  1.00 27.24           O  
ATOM   2381  N   ALA A 162      49.510 128.486 -77.598  1.00 28.46           N  
ATOM   2382  H   ALA A 162      49.856 129.208 -78.214  1.00 28.46           H  
ATOM   2383  CA  ALA A 162      48.109 128.643 -77.201  1.00 28.46           C  
ATOM   2384  HA  ALA A 162      47.765 127.712 -76.750  1.00 28.46           H  
ATOM   2385  C   ALA A 162      47.110 128.947 -78.364  1.00 28.46           C  
ATOM   2386  CB  ALA A 162      48.048 129.750 -76.135  1.00 28.46           C  
ATOM   2387  HB1 ALA A 162      48.761 129.567 -75.330  1.00 28.46           H  
ATOM   2388  HB2 ALA A 162      48.278 130.713 -76.590  1.00 28.46           H  
ATOM   2389  HB3 ALA A 162      47.047 129.793 -75.707  1.00 28.46           H  
ATOM   2390  O   ALA A 162      45.945 129.209 -78.083  1.00 28.46           O  
ATOM   2391  N   LEU A 163      47.422 128.976 -79.672  1.00 19.49           N  
ATOM   2392  H   LEU A 163      46.643 129.265 -80.246  1.00 19.49           H  
ATOM   2393  CA  LEU A 163      48.663 128.679 -80.406  1.00 19.49           C  
ATOM   2394  HA  LEU A 163      49.138 127.807 -79.957  1.00 19.49           H  
ATOM   2395  C   LEU A 163      49.675 129.841 -80.384  1.00 19.49           C  
ATOM   2396  CB  LEU A 163      48.324 128.298 -81.861  1.00 19.49           C  
ATOM   2397  HB2 LEU A 163      49.201 128.460 -82.488  1.00 19.49           H  
ATOM   2398  HB3 LEU A 163      47.542 128.965 -82.223  1.00 19.49           H  
ATOM   2399  O   LEU A 163      49.340 130.984 -80.678  1.00 19.49           O  
ATOM   2400  CG  LEU A 163      47.880 126.833 -82.031  1.00 19.49           C  
ATOM   2401  HG  LEU A 163      47.132 126.587 -81.277  1.00 19.49           H  
ATOM   2402  CD1 LEU A 163      47.257 126.642 -83.414  1.00 19.49           C  
ATOM   2403 HD11 LEU A 163      46.383 127.285 -83.515  1.00 19.49           H  
ATOM   2404 HD12 LEU A 163      47.983 126.893 -84.187  1.00 19.49           H  
ATOM   2405 HD13 LEU A 163      46.947 125.605 -83.535  1.00 19.49           H  
ATOM   2406  CD2 LEU A 163      49.059 125.860 -81.910  1.00 19.49           C  
ATOM   2407 HD21 LEU A 163      49.812 126.087 -82.665  1.00 19.49           H  
ATOM   2408 HD22 LEU A 163      48.709 124.838 -82.056  1.00 19.49           H  
ATOM   2409 HD23 LEU A 163      49.512 125.917 -80.921  1.00 19.49           H  
ATOM   2410  N   GLY A 164      50.916 129.505 -80.029  1.00 23.92           N  
ATOM   2411  H   GLY A 164      51.054 128.558 -79.704  1.00 23.92           H  
ATOM   2412  CA  GLY A 164      52.120 130.341 -80.096  1.00 23.92           C  
ATOM   2413  HA2 GLY A 164      52.507 130.493 -79.089  1.00 23.92           H  
ATOM   2414  HA3 GLY A 164      51.876 131.311 -80.530  1.00 23.92           H  
ATOM   2415  C   GLY A 164      53.233 129.708 -80.946  1.00 23.92           C  
ATOM   2416  O   GLY A 164      54.214 130.374 -81.262  1.00 23.92           O  
ATOM   2417  N   ARG A 165      53.050 128.443 -81.354  1.00 23.02           N  
ATOM   2418  H   ARG A 165      52.235 127.966 -80.996  1.00 23.02           H  
ATOM   2419  CA  ARG A 165      53.709 127.814 -82.511  1.00 23.02           C  
ATOM   2420  HA  ARG A 165      54.790 127.912 -82.411  1.00 23.02           H  
ATOM   2421  C   ARG A 165      53.290 128.522 -83.815  1.00 23.02           C  
ATOM   2422  CB  ARG A 165      53.316 126.321 -82.537  1.00 23.02           C  
ATOM   2423  HB2 ARG A 165      53.641 125.886 -83.482  1.00 23.02           H  
ATOM   2424  HB3 ARG A 165      52.231 126.221 -82.487  1.00 23.02           H  
ATOM   2425  O   ARG A 165      52.231 129.142 -83.856  1.00 23.02           O  
ATOM   2426  CG  ARG A 165      53.958 125.530 -81.385  1.00 23.02           C  
ATOM   2427  HG2 ARG A 165      53.535 125.849 -80.432  1.00 23.02           H  
ATOM   2428  HG3 ARG A 165      55.024 125.758 -81.373  1.00 23.02           H  
ATOM   2429  CD  ARG A 165      53.824 124.005 -81.513  1.00 23.02           C  
ATOM   2430  HD2 ARG A 165      54.528 123.553 -80.815  1.00 23.02           H  
ATOM   2431  HD3 ARG A 165      54.144 123.700 -82.509  1.00 23.02           H  
ATOM   2432  NE  ARG A 165      52.479 123.479 -81.194  1.00 23.02           N  
ATOM   2433  HE  ARG A 165      52.158 123.555 -80.239  1.00 23.02           H  
ATOM   2434  NH1 ARG A 165      52.091 122.382 -83.187  1.00 23.02           N  
ATOM   2435 HH11 ARG A 165      51.606 121.676 -83.723  1.00 23.02           H  
ATOM   2436 HH12 ARG A 165      52.849 122.876 -83.636  1.00 23.02           H  
ATOM   2437  NH2 ARG A 165      50.802 121.984 -81.391  1.00 23.02           N  
ATOM   2438 HH21 ARG A 165      50.288 121.280 -81.900  1.00 23.02           H  
ATOM   2439 HH22 ARG A 165      50.634 122.088 -80.401  1.00 23.02           H  
ATOM   2440  CZ  ARG A 165      51.799 122.625 -81.933  1.00 23.02           C  
ATOM   2441  N   GLU A 166      54.032 128.464 -84.917  1.00 20.50           N  
ATOM   2442  H   GLU A 166      53.641 128.967 -85.701  1.00 20.50           H  
ATOM   2443  CA  GLU A 166      55.346 127.858 -85.196  1.00 20.50           C  
ATOM   2444  HA  GLU A 166      55.944 127.824 -84.285  1.00 20.50           H  
ATOM   2445  C   GLU A 166      56.055 128.793 -86.199  1.00 20.50           C  
ATOM   2446  CB  GLU A 166      55.157 126.425 -85.767  1.00 20.50           C  
ATOM   2447  HB2 GLU A 166      54.091 126.199 -85.784  1.00 20.50           H  
ATOM   2448  HB3 GLU A 166      55.497 126.390 -86.802  1.00 20.50           H  
ATOM   2449  O   GLU A 166      55.403 129.300 -87.115  1.00 20.50           O  
ATOM   2450  CG  GLU A 166      55.914 125.341 -84.965  1.00 20.50           C  
ATOM   2451  HG2 GLU A 166      56.089 125.716 -83.957  1.00 20.50           H  
ATOM   2452  HG3 GLU A 166      56.893 125.198 -85.422  1.00 20.50           H  
ATOM   2453  CD  GLU A 166      55.195 123.976 -84.815  1.00 20.50           C  
ATOM   2454  OE1 GLU A 166      55.827 123.068 -84.241  1.00 20.50           O  
ATOM   2455  OE2 GLU A 166      53.960 123.865 -85.029  1.00 20.50           O  
ATOM   2456  N   LEU A 167      57.343 129.102 -85.988  1.00 20.20           N  
ATOM   2457  H   LEU A 167      57.830 128.652 -85.226  1.00 20.20           H  
ATOM   2458  CA  LEU A 167      58.042 130.190 -86.707  1.00 20.20           C  
ATOM   2459  HA  LEU A 167      57.493 130.396 -87.626  1.00 20.20           H  
ATOM   2460  C   LEU A 167      59.475 129.873 -87.175  1.00 20.20           C  
ATOM   2461  CB  LEU A 167      58.043 131.460 -85.819  1.00 20.20           C  
ATOM   2462  HB2 LEU A 167      57.748 131.191 -84.805  1.00 20.20           H  
ATOM   2463  HB3 LEU A 167      59.055 131.858 -85.754  1.00 20.20           H  
ATOM   2464  O   LEU A 167      59.985 130.608 -88.020  1.00 20.20           O  
ATOM   2465  CG  LEU A 167      57.116 132.582 -86.321  1.00 20.20           C  
ATOM   2466  HG  LEU A 167      56.108 132.190 -86.450  1.00 20.20           H  
ATOM   2467  CD1 LEU A 167      57.071 133.712 -85.288  1.00 20.20           C  
ATOM   2468 HD11 LEU A 167      58.070 134.121 -85.141  1.00 20.20           H  
ATOM   2469 HD12 LEU A 167      56.702 133.318 -84.341  1.00 20.20           H  
ATOM   2470 HD13 LEU A 167      56.395 134.496 -85.628  1.00 20.20           H  
ATOM   2471  CD2 LEU A 167      57.589 133.196 -87.644  1.00 20.20           C  
ATOM   2472 HD21 LEU A 167      58.607 133.570 -87.534  1.00 20.20           H  
ATOM   2473 HD22 LEU A 167      57.584 132.437 -88.426  1.00 20.20           H  
ATOM   2474 HD23 LEU A 167      56.922 134.006 -87.938  1.00 20.20           H  
ATOM   2475  N   ASP A 168      60.107 128.828 -86.629  1.00 19.46           N  
ATOM   2476  H   ASP A 168      59.602 128.242 -85.980  1.00 19.46           H  
ATOM   2477  CA  ASP A 168      61.458 128.389 -87.009  1.00 19.46           C  
ATOM   2478  HA  ASP A 168      61.979 129.238 -87.452  1.00 19.46           H  
ATOM   2479  C   ASP A 168      61.411 127.342 -88.154  1.00 19.46           C  
ATOM   2480  CB  ASP A 168      62.267 128.000 -85.747  1.00 19.46           C  
ATOM   2481  HB2 ASP A 168      61.651 127.374 -85.101  1.00 19.46           H  
ATOM   2482  HB3 ASP A 168      63.141 127.417 -86.036  1.00 19.46           H  
ATOM   2483  O   ASP A 168      60.643 127.524 -89.098  1.00 19.46           O  
ATOM   2484  CG  ASP A 168      62.808 129.209 -84.960  1.00 19.46           C  
ATOM   2485  OD1 ASP A 168      63.225 130.202 -85.601  1.00 19.46           O  
ATOM   2486  OD2 ASP A 168      62.868 129.109 -83.715  1.00 19.46           O  
ATOM   2487  N   GLY A 169      62.297 126.332 -88.171  1.00 19.17           N  
ATOM   2488  H   GLY A 169      62.825 126.151 -87.330  1.00 19.17           H  
ATOM   2489  CA  GLY A 169      62.870 125.844 -89.439  1.00 19.17           C  
ATOM   2490  HA2 GLY A 169      62.425 126.393 -90.269  1.00 19.17           H  
ATOM   2491  HA3 GLY A 169      63.931 126.095 -89.431  1.00 19.17           H  
ATOM   2492  C   GLY A 169      62.790 124.360 -89.831  1.00 19.17           C  
ATOM   2493  O   GLY A 169      63.294 124.067 -90.915  1.00 19.17           O  
ATOM   2494  N   ASP A 170      62.210 123.466 -89.021  1.00 18.90           N  
ATOM   2495  H   ASP A 170      61.666 123.806 -88.241  1.00 18.90           H  
ATOM   2496  CA  ASP A 170      61.984 122.035 -89.356  1.00 18.90           C  
ATOM   2497  HA  ASP A 170      62.463 121.800 -90.306  1.00 18.90           H  
ATOM   2498  C   ASP A 170      60.482 121.744 -89.575  1.00 18.90           C  
ATOM   2499  CB  ASP A 170      62.599 121.098 -88.275  1.00 18.90           C  
ATOM   2500  HB2 ASP A 170      62.505 121.577 -87.301  1.00 18.90           H  
ATOM   2501  HB3 ASP A 170      61.989 120.195 -88.236  1.00 18.90           H  
ATOM   2502  O   ASP A 170      60.168 120.931 -90.478  1.00 18.90           O  
ATOM   2503  CG  ASP A 170      64.063 120.622 -88.467  1.00 18.90           C  
ATOM   2504  OD1 ASP A 170      64.682 120.843 -89.536  1.00 18.90           O  
ATOM   2505  OD2 ASP A 170      64.583 119.979 -87.519  1.00 18.90           O  
ATOM   2506  OXT ASP A 170      59.659 122.361 -88.858  1.00 18.90           O  
TER    2507      ASP A 170                                                       
ATOM   2507  N   MET B   1      17.899 -36.834  41.808  1.00 74.57           N  
ATOM   2508  H   MET B   1      17.780 -37.274  40.906  1.00 74.57           H  
ATOM   2509  H2  MET B   1      17.001 -36.712  42.254  1.00 74.57           H  
ATOM   2510  H3  MET B   1      18.482 -37.419  42.390  1.00 74.57           H  
ATOM   2511  CA  MET B   1      18.535 -35.517  41.640  1.00 74.57           C  
ATOM   2512  HA  MET B   1      19.537 -35.647  41.231  1.00 74.57           H  
ATOM   2513  C   MET B   1      18.652 -34.822  42.983  1.00 74.57           C  
ATOM   2514  CB  MET B   1      17.747 -34.604  40.701  1.00 74.57           C  
ATOM   2515  HB2 MET B   1      16.714 -34.541  41.044  1.00 74.57           H  
ATOM   2516  HB3 MET B   1      18.176 -33.603  40.743  1.00 74.57           H  
ATOM   2517  O   MET B   1      17.688 -34.794  43.742  1.00 74.57           O  
ATOM   2518  CG  MET B   1      17.760 -35.049  39.242  1.00 74.57           C  
ATOM   2519  HG2 MET B   1      17.323 -36.044  39.163  1.00 74.57           H  
ATOM   2520  HG3 MET B   1      18.782 -35.071  38.864  1.00 74.57           H  
ATOM   2521  SD  MET B   1      16.782 -33.899  38.258  1.00 74.57           S  
ATOM   2522  CE  MET B   1      16.358 -34.941  36.838  1.00 74.57           C  
ATOM   2523  HE1 MET B   1      17.244 -35.112  36.227  1.00 74.57           H  
ATOM   2524  HE2 MET B   1      15.949 -35.894  37.175  1.00 74.57           H  
ATOM   2525  HE3 MET B   1      15.609 -34.434  36.229  1.00 74.57           H  
ATOM   2526  N   THR B   2      19.823 -34.259  43.239  1.00 88.73           N  
ATOM   2527  H   THR B   2      20.544 -34.416  42.550  1.00 88.73           H  
ATOM   2528  CA  THR B   2      20.104 -33.165  44.171  1.00 88.73           C  
ATOM   2529  HA  THR B   2      19.814 -33.455  45.181  1.00 88.73           H  
ATOM   2530  C   THR B   2      19.337 -31.895  43.785  1.00 88.73           C  
ATOM   2531  CB  THR B   2      21.612 -32.850  44.147  1.00 88.73           C  
ATOM   2532  HB  THR B   2      21.812 -32.026  44.832  1.00 88.73           H  
ATOM   2533  O   THR B   2      18.707 -31.825  42.727  1.00 88.73           O  
ATOM   2534  CG2 THR B   2      22.483 -34.036  44.560  1.00 88.73           C  
ATOM   2535 HG21 THR B   2      22.383 -34.858  43.851  1.00 88.73           H  
ATOM   2536 HG22 THR B   2      23.526 -33.721  44.583  1.00 88.73           H  
ATOM   2537 HG23 THR B   2      22.195 -34.377  45.554  1.00 88.73           H  
ATOM   2538  OG1 THR B   2      22.005 -32.465  42.852  1.00 88.73           O  
ATOM   2539  HG1 THR B   2      22.062 -33.261  42.318  1.00 88.73           H  
ATOM   2540  N   ASP B   3      19.384 -30.867  44.634  1.00 80.80           N  
ATOM   2541  H   ASP B   3      19.895 -30.942  45.502  1.00 80.80           H  
ATOM   2542  CA  ASP B   3      18.756 -29.584  44.307  1.00 80.80           C  
ATOM   2543  HA  ASP B   3      17.741 -29.799  43.973  1.00 80.80           H  
ATOM   2544  C   ASP B   3      19.451 -28.891  43.123  1.00 80.80           C  
ATOM   2545  CB  ASP B   3      18.654 -28.708  45.564  1.00 80.80           C  
ATOM   2546  HB2 ASP B   3      18.639 -29.340  46.452  1.00 80.80           H  
ATOM   2547  HB3 ASP B   3      19.519 -28.048  45.632  1.00 80.80           H  
ATOM   2548  O   ASP B   3      18.790 -28.478  42.171  1.00 80.80           O  
ATOM   2549  CG  ASP B   3      17.354 -27.905  45.541  1.00 80.80           C  
ATOM   2550  OD1 ASP B   3      16.288 -28.570  45.496  1.00 80.80           O  
ATOM   2551  OD2 ASP B   3      17.425 -26.664  45.553  1.00 80.80           O  
ATOM   2552  N   SER B   4      20.788 -28.907  43.114  1.00 81.85           N  
ATOM   2553  H   SER B   4      21.272 -29.253  43.930  1.00 81.85           H  
ATOM   2554  CA  SER B   4      21.630 -28.383  42.034  1.00 81.85           C  
ATOM   2555  HA  SER B   4      21.457 -27.310  41.944  1.00 81.85           H  
ATOM   2556  C   SER B   4      21.333 -29.017  40.670  1.00 81.85           C  
ATOM   2557  CB  SER B   4      23.104 -28.617  42.382  1.00 81.85           C  
ATOM   2558  HB2 SER B   4      23.739 -28.117  41.651  1.00 81.85           H  
ATOM   2559  HB3 SER B   4      23.313 -29.687  42.353  1.00 81.85           H  
ATOM   2560  O   SER B   4      21.258 -28.298  39.678  1.00 81.85           O  
ATOM   2561  OG  SER B   4      23.392 -28.133  43.682  1.00 81.85           O  
ATOM   2562  HG  SER B   4      23.511 -27.182  43.634  1.00 81.85           H  
ATOM   2563  N   GLU B   5      21.119 -30.336  40.602  1.00 85.14           N  
ATOM   2564  H   GLU B   5      21.214 -30.889  41.443  1.00 85.14           H  
ATOM   2565  CA  GLU B   5      20.781 -31.024  39.344  1.00 85.14           C  
ATOM   2566  HA  GLU B   5      21.526 -30.780  38.587  1.00 85.14           H  
ATOM   2567  C   GLU B   5      19.424 -30.568  38.785  1.00 85.14           C  
ATOM   2568  CB  GLU B   5      20.787 -32.545  39.556  1.00 85.14           C  
ATOM   2569  HB2 GLU B   5      20.243 -32.753  40.478  1.00 85.14           H  
ATOM   2570  HB3 GLU B   5      20.261 -33.028  38.733  1.00 85.14           H  
ATOM   2571  O   GLU B   5      19.346 -30.212  37.610  1.00 85.14           O  
ATOM   2572  CG  GLU B   5      22.204 -33.140  39.632  1.00 85.14           C  
ATOM   2573  HG2 GLU B   5      22.648 -33.118  38.637  1.00 85.14           H  
ATOM   2574  HG3 GLU B   5      22.823 -32.525  40.286  1.00 85.14           H  
ATOM   2575  CD  GLU B   5      22.182 -34.574  40.180  1.00 85.14           C  
ATOM   2576  OE1 GLU B   5      22.817 -35.470  39.600  1.00 85.14           O  
ATOM   2577  OE2 GLU B   5      21.513 -34.778  41.223  1.00 85.14           O  
ATOM   2578  N   LYS B   6      18.377 -30.487  39.623  1.00 84.97           N  
ATOM   2579  H   LYS B   6      18.523 -30.729  40.593  1.00 84.97           H  
ATOM   2580  CA  LYS B   6      17.055 -29.987  39.192  1.00 84.97           C  
ATOM   2581  HA  LYS B   6      16.687 -30.598  38.367  1.00 84.97           H  
ATOM   2582  C   LYS B   6      17.150 -28.552  38.670  1.00 84.97           C  
ATOM   2583  CB  LYS B   6      16.046 -30.011  40.349  1.00 84.97           C  
ATOM   2584  HB2 LYS B   6      16.455 -29.403  41.156  1.00 84.97           H  
ATOM   2585  HB3 LYS B   6      15.127 -29.534  40.009  1.00 84.97           H  
ATOM   2586  O   LYS B   6      16.600 -28.226  37.621  1.00 84.97           O  
ATOM   2587  CG  LYS B   6      15.686 -31.414  40.868  1.00 84.97           C  
ATOM   2588  HG2 LYS B   6      15.193 -31.967  40.068  1.00 84.97           H  
ATOM   2589  HG3 LYS B   6      16.592 -31.948  41.154  1.00 84.97           H  
ATOM   2590  CD  LYS B   6      14.741 -31.342  42.080  1.00 84.97           C  
ATOM   2591  HD2 LYS B   6      14.387 -32.344  42.321  1.00 84.97           H  
ATOM   2592  HD3 LYS B   6      13.885 -30.720  41.819  1.00 84.97           H  
ATOM   2593  CE  LYS B   6      15.477 -30.756  43.293  1.00 84.97           C  
ATOM   2594  HE2 LYS B   6      16.159 -31.503  43.700  1.00 84.97           H  
ATOM   2595  HE3 LYS B   6      16.092 -29.922  42.955  1.00 84.97           H  
ATOM   2596  NZ  LYS B   6      14.572 -30.235  44.342  1.00 84.97           N  
ATOM   2597  HZ1 LYS B   6      15.128 -29.701  44.994  1.00 84.97           H  
ATOM   2598  HZ2 LYS B   6      14.089 -30.967  44.844  1.00 84.97           H  
ATOM   2599  HZ3 LYS B   6      13.924 -29.560  43.963  1.00 84.97           H  
ATOM   2600  N   VAL B   7      17.848 -27.682  39.403  1.00 85.12           N  
ATOM   2601  H   VAL B   7      18.276 -28.009  40.257  1.00 85.12           H  
ATOM   2602  CA  VAL B   7      17.994 -26.267  39.033  1.00 85.12           C  
ATOM   2603  HA  VAL B   7      17.005 -25.865  38.813  1.00 85.12           H  
ATOM   2604  C   VAL B   7      18.813 -26.108  37.745  1.00 85.12           C  
ATOM   2605  CB  VAL B   7      18.564 -25.456  40.213  1.00 85.12           C  
ATOM   2606  HB  VAL B   7      19.506 -25.896  40.538  1.00 85.12           H  
ATOM   2607  O   VAL B   7      18.480 -25.253  36.925  1.00 85.12           O  
ATOM   2608  CG1 VAL B   7      18.801 -23.991  39.838  1.00 85.12           C  
ATOM   2609 HG11 VAL B   7      17.892 -23.555  39.423  1.00 85.12           H  
ATOM   2610 HG12 VAL B   7      19.603 -23.916  39.103  1.00 85.12           H  
ATOM   2611 HG13 VAL B   7      19.089 -23.434  40.729  1.00 85.12           H  
ATOM   2612  CG2 VAL B   7      17.577 -25.443  41.390  1.00 85.12           C  
ATOM   2613 HG21 VAL B   7      18.018 -24.919  42.238  1.00 85.12           H  
ATOM   2614 HG22 VAL B   7      17.342 -26.457  41.715  1.00 85.12           H  
ATOM   2615 HG23 VAL B   7      16.651 -24.944  41.104  1.00 85.12           H  
ATOM   2616  N   ALA B   8      19.810 -26.965  37.503  1.00 84.40           N  
ATOM   2617  H   ALA B   8      20.064 -27.637  38.213  1.00 84.40           H  
ATOM   2618  CA  ALA B   8      20.553 -26.987  36.244  1.00 84.40           C  
ATOM   2619  HA  ALA B   8      20.939 -25.984  36.059  1.00 84.40           H  
ATOM   2620  C   ALA B   8      19.669 -27.362  35.037  1.00 84.40           C  
ATOM   2621  CB  ALA B   8      21.749 -27.935  36.392  1.00 84.40           C  
ATOM   2622  HB1 ALA B   8      21.402 -28.955  36.560  1.00 84.40           H  
ATOM   2623  HB2 ALA B   8      22.350 -27.907  35.483  1.00 84.40           H  
ATOM   2624  HB3 ALA B   8      22.366 -27.623  37.234  1.00 84.40           H  
ATOM   2625  O   ALA B   8      19.822 -26.768  33.968  1.00 84.40           O  
ATOM   2626  N   GLU B   9      18.718 -28.291  35.188  1.00 86.41           N  
ATOM   2627  H   GLU B   9      18.651 -28.789  36.064  1.00 86.41           H  
ATOM   2628  CA  GLU B   9      17.752 -28.606  34.125  1.00 86.41           C  
ATOM   2629  HA  GLU B   9      18.298 -28.747  33.192  1.00 86.41           H  
ATOM   2630  C   GLU B   9      16.765 -27.461  33.868  1.00 86.41           C  
ATOM   2631  CB  GLU B   9      16.995 -29.908  34.416  1.00 86.41           C  
ATOM   2632  HB2 GLU B   9      16.231 -30.027  33.649  1.00 86.41           H  
ATOM   2633  HB3 GLU B   9      16.509 -29.851  35.390  1.00 86.41           H  
ATOM   2634  O   GLU B   9      16.567 -27.082  32.710  1.00 86.41           O  
ATOM   2635  CG  GLU B   9      17.932 -31.121  34.366  1.00 86.41           C  
ATOM   2636  HG2 GLU B   9      18.539 -31.152  35.270  1.00 86.41           H  
ATOM   2637  HG3 GLU B   9      18.607 -31.003  33.518  1.00 86.41           H  
ATOM   2638  CD  GLU B   9      17.170 -32.441  34.211  1.00 86.41           C  
ATOM   2639  OE1 GLU B   9      17.739 -33.322  33.528  1.00 86.41           O  
ATOM   2640  OE2 GLU B   9      16.043 -32.548  34.741  1.00 86.41           O  
ATOM   2641  N   TYR B  10      16.210 -26.844  34.917  1.00 85.22           N  
ATOM   2642  H   TYR B  10      16.373 -27.221  35.841  1.00 85.22           H  
ATOM   2643  CA  TYR B  10      15.334 -25.676  34.764  1.00 85.22           C  
ATOM   2644  HA  TYR B  10      14.510 -25.952  34.105  1.00 85.22           H  
ATOM   2645  C   TYR B  10      16.051 -24.495  34.095  1.00 85.22           C  
ATOM   2646  CB  TYR B  10      14.751 -25.256  36.123  1.00 85.22           C  
ATOM   2647  HB2 TYR B  10      15.564 -25.149  36.841  1.00 85.22           H  
ATOM   2648  HB3 TYR B  10      14.288 -24.276  36.010  1.00 85.22           H  
ATOM   2649  O   TYR B  10      15.494 -23.873  33.189  1.00 85.22           O  
ATOM   2650  CG  TYR B  10      13.690 -26.190  36.678  1.00 85.22           C  
ATOM   2651  CD1 TYR B  10      12.515 -26.436  35.939  1.00 85.22           C  
ATOM   2652  HD1 TYR B  10      12.369 -25.967  34.977  1.00 85.22           H  
ATOM   2653  CD2 TYR B  10      13.856 -26.788  37.944  1.00 85.22           C  
ATOM   2654  HD2 TYR B  10      14.751 -26.594  38.515  1.00 85.22           H  
ATOM   2655  CE1 TYR B  10      11.523 -27.294  36.450  1.00 85.22           C  
ATOM   2656  HE1 TYR B  10      10.624 -27.496  35.888  1.00 85.22           H  
ATOM   2657  CE2 TYR B  10      12.867 -27.648  38.459  1.00 85.22           C  
ATOM   2658  HE2 TYR B  10      13.003 -28.111  39.425  1.00 85.22           H  
ATOM   2659  OH  TYR B  10      10.736 -28.730  38.194  1.00 85.22           O  
ATOM   2660  HH  TYR B  10      10.973 -29.103  39.047  1.00 85.22           H  
ATOM   2661  CZ  TYR B  10      11.699 -27.905  37.708  1.00 85.22           C  
ATOM   2662  N   LEU B  11      17.303 -24.212  34.474  1.00 84.11           N  
ATOM   2663  H   LEU B  11      17.702 -24.736  35.240  1.00 84.11           H  
ATOM   2664  CA  LEU B  11      18.102 -23.148  33.863  1.00 84.11           C  
ATOM   2665  HA  LEU B  11      17.500 -22.240  33.870  1.00 84.11           H  
ATOM   2666  C   LEU B  11      18.445 -23.459  32.394  1.00 84.11           C  
ATOM   2667  CB  LEU B  11      19.356 -22.920  34.727  1.00 84.11           C  
ATOM   2668  HB2 LEU B  11      19.990 -23.803  34.652  1.00 84.11           H  
ATOM   2669  HB3 LEU B  11      19.052 -22.816  35.768  1.00 84.11           H  
ATOM   2670  O   LEU B  11      18.399 -22.561  31.550  1.00 84.11           O  
ATOM   2671  CG  LEU B  11      20.180 -21.677  34.338  1.00 84.11           C  
ATOM   2672  HG  LEU B  11      20.453 -21.733  33.284  1.00 84.11           H  
ATOM   2673  CD1 LEU B  11      19.424 -20.368  34.590  1.00 84.11           C  
ATOM   2674 HD11 LEU B  11      20.072 -19.522  34.363  1.00 84.11           H  
ATOM   2675 HD12 LEU B  11      19.112 -20.308  35.633  1.00 84.11           H  
ATOM   2676 HD13 LEU B  11      18.550 -20.307  33.942  1.00 84.11           H  
ATOM   2677  CD2 LEU B  11      21.466 -21.644  35.164  1.00 84.11           C  
ATOM   2678 HD21 LEU B  11      22.067 -20.781  34.876  1.00 84.11           H  
ATOM   2679 HD22 LEU B  11      22.045 -22.549  34.980  1.00 84.11           H  
ATOM   2680 HD23 LEU B  11      21.229 -21.579  36.226  1.00 84.11           H  
ATOM   2681  N   ARG B  12      18.717 -24.731  32.058  1.00 86.19           N  
ATOM   2682  H   ARG B  12      18.775 -25.412  32.802  1.00 86.19           H  
ATOM   2683  CA  ARG B  12      18.900 -25.192  30.670  1.00 86.19           C  
ATOM   2684  HA  ARG B  12      19.663 -24.576  30.194  1.00 86.19           H  
ATOM   2685  C   ARG B  12      17.623 -25.015  29.844  1.00 86.19           C  
ATOM   2686  CB  ARG B  12      19.380 -26.654  30.668  1.00 86.19           C  
ATOM   2687  HB2 ARG B  12      18.582 -27.296  31.042  1.00 86.19           H  
ATOM   2688  HB3 ARG B  12      20.234 -26.742  31.341  1.00 86.19           H  
ATOM   2689  O   ARG B  12      17.699 -24.533  28.718  1.00 86.19           O  
ATOM   2690  CG  ARG B  12      19.810 -27.139  29.272  1.00 86.19           C  
ATOM   2691  HG2 ARG B  12      20.696 -26.589  28.955  1.00 86.19           H  
ATOM   2692  HG3 ARG B  12      19.012 -26.943  28.555  1.00 86.19           H  
ATOM   2693  CD  ARG B  12      20.099 -28.648  29.242  1.00 86.19           C  
ATOM   2694  HD2 ARG B  12      19.183 -29.174  29.509  1.00 86.19           H  
ATOM   2695  HD3 ARG B  12      20.358 -28.928  28.221  1.00 86.19           H  
ATOM   2696  NE  ARG B  12      21.211 -29.032  30.139  1.00 86.19           N  
ATOM   2697  HE  ARG B  12      22.046 -28.466  30.083  1.00 86.19           H  
ATOM   2698  NH1 ARG B  12      20.225 -30.839  31.192  1.00 86.19           N  
ATOM   2699 HH11 ARG B  12      19.389 -30.735  30.635  1.00 86.19           H  
ATOM   2700 HH12 ARG B  12      20.230 -31.554  31.905  1.00 86.19           H  
ATOM   2701  NH2 ARG B  12      22.286 -30.221  31.756  1.00 86.19           N  
ATOM   2702 HH21 ARG B  12      23.092 -29.617  31.678  1.00 86.19           H  
ATOM   2703 HH22 ARG B  12      22.280 -30.979  32.423  1.00 86.19           H  
ATOM   2704  CZ  ARG B  12      21.231 -30.025  31.018  1.00 86.19           C  
ATOM   2705  N   ARG B  13      16.446 -25.349  30.388  1.00 84.76           N  
ATOM   2706  H   ARG B  13      16.445 -25.770  31.306  1.00 84.76           H  
ATOM   2707  CA  ARG B  13      15.167 -25.132  29.688  1.00 84.76           C  
ATOM   2708  HA  ARG B  13      15.265 -25.557  28.689  1.00 84.76           H  
ATOM   2709  C   ARG B  13      14.902 -23.642  29.469  1.00 84.76           C  
ATOM   2710  CB  ARG B  13      14.011 -25.839  30.424  1.00 84.76           C  
ATOM   2711  HB2 ARG B  13      13.906 -25.404  31.418  1.00 84.76           H  
ATOM   2712  HB3 ARG B  13      14.250 -26.896  30.546  1.00 84.76           H  
ATOM   2713  O   ARG B  13      14.639 -23.246  28.339  1.00 84.76           O  
ATOM   2714  CG  ARG B  13      12.661 -25.712  29.689  1.00 84.76           C  
ATOM   2715  HG2 ARG B  13      12.454 -24.655  29.519  1.00 84.76           H  
ATOM   2716  HG3 ARG B  13      11.870 -26.094  30.334  1.00 84.76           H  
ATOM   2717  CD  ARG B  13      12.611 -26.479  28.356  1.00 84.76           C  
ATOM   2718  HD2 ARG B  13      12.312 -27.507  28.564  1.00 84.76           H  
ATOM   2719  HD3 ARG B  13      13.600 -26.500  27.899  1.00 84.76           H  
ATOM   2720  NE  ARG B  13      11.689 -25.854  27.391  1.00 84.76           N  
ATOM   2721  HE  ARG B  13      11.526 -24.863  27.493  1.00 84.76           H  
ATOM   2722  NH1 ARG B  13      11.225 -27.693  26.084  1.00 84.76           N  
ATOM   2723 HH11 ARG B  13      10.782 -28.077  25.261  1.00 84.76           H  
ATOM   2724 HH12 ARG B  13      11.692 -28.286  26.754  1.00 84.76           H  
ATOM   2725  NH2 ARG B  13      10.508 -25.687  25.459  1.00 84.76           N  
ATOM   2726 HH21 ARG B  13      10.103 -26.070  24.616  1.00 84.76           H  
ATOM   2727 HH22 ARG B  13      10.602 -24.685  25.545  1.00 84.76           H  
ATOM   2728  CZ  ARG B  13      11.144 -26.412  26.325  1.00 84.76           C  
ATOM   2729  N   ALA B  14      15.061 -22.814  30.504  1.00 86.54           N  
ATOM   2730  H   ALA B  14      15.272 -23.213  31.407  1.00 86.54           H  
ATOM   2731  CA  ALA B  14      14.849 -21.369  30.413  1.00 86.54           C  
ATOM   2732  HA  ALA B  14      13.826 -21.191  30.082  1.00 86.54           H  
ATOM   2733  C   ALA B  14      15.783 -20.687  29.395  1.00 86.54           C  
ATOM   2734  CB  ALA B  14      15.019 -20.767  31.814  1.00 86.54           C  
ATOM   2735  HB1 ALA B  14      14.835 -19.693  31.773  1.00 86.54           H  
ATOM   2736  HB2 ALA B  14      16.032 -20.941  32.178  1.00 86.54           H  
ATOM   2737  HB3 ALA B  14      14.308 -21.222  32.502  1.00 86.54           H  
ATOM   2738  O   ALA B  14      15.350 -19.803  28.661  1.00 86.54           O  
ATOM   2739  N   THR B  15      17.049 -21.112  29.308  1.00 86.31           N  
ATOM   2740  H   THR B  15      17.360 -21.834  29.943  1.00 86.31           H  
ATOM   2741  CA  THR B  15      18.005 -20.577  28.320  1.00 86.31           C  
ATOM   2742  HA  THR B  15      17.886 -19.494  28.288  1.00 86.31           H  
ATOM   2743  C   THR B  15      17.728 -21.061  26.894  1.00 86.31           C  
ATOM   2744  CB  THR B  15      19.467 -20.852  28.708  1.00 86.31           C  
ATOM   2745  HB  THR B  15      20.106 -20.676  27.843  1.00 86.31           H  
ATOM   2746  O   THR B  15      17.886 -20.276  25.959  1.00 86.31           O  
ATOM   2747  CG2 THR B  15      19.929 -19.935  29.839  1.00 86.31           C  
ATOM   2748 HG21 THR B  15      19.269 -20.029  30.701  1.00 86.31           H  
ATOM   2749 HG22 THR B  15      20.945 -20.200  30.132  1.00 86.31           H  
ATOM   2750 HG23 THR B  15      19.923 -18.901  29.493  1.00 86.31           H  
ATOM   2751  OG1 THR B  15      19.660 -22.172  29.153  1.00 86.31           O  
ATOM   2752  HG1 THR B  15      19.289 -22.236  30.036  1.00 86.31           H  
ATOM   2753  N   LEU B  16      17.244 -22.295  26.704  1.00 88.87           N  
ATOM   2754  H   LEU B  16      17.177 -22.914  27.499  1.00 88.87           H  
ATOM   2755  CA  LEU B  16      16.761 -22.774  25.401  1.00 88.87           C  
ATOM   2756  HA  LEU B  16      17.523 -22.567  24.650  1.00 88.87           H  
ATOM   2757  C   LEU B  16      15.500 -22.024  24.943  1.00 88.87           C  
ATOM   2758  CB  LEU B  16      16.511 -24.293  25.461  1.00 88.87           C  
ATOM   2759  HB2 LEU B  16      15.910 -24.584  24.599  1.00 88.87           H  
ATOM   2760  HB3 LEU B  16      15.927 -24.513  26.354  1.00 88.87           H  
ATOM   2761  O   LEU B  16      15.459 -21.559  23.805  1.00 88.87           O  
ATOM   2762  CG  LEU B  16      17.792 -25.148  25.469  1.00 88.87           C  
ATOM   2763  HG  LEU B  16      18.480 -24.783  26.232  1.00 88.87           H  
ATOM   2764  CD1 LEU B  16      17.433 -26.600  25.791  1.00 88.87           C  
ATOM   2765 HD11 LEU B  16      16.961 -26.647  26.772  1.00 88.87           H  
ATOM   2766 HD12 LEU B  16      18.337 -27.209  25.806  1.00 88.87           H  
ATOM   2767 HD13 LEU B  16      16.746 -26.992  25.040  1.00 88.87           H  
ATOM   2768  CD2 LEU B  16      18.511 -25.126  24.116  1.00 88.87           C  
ATOM   2769 HD21 LEU B  16      17.835 -25.461  23.329  1.00 88.87           H  
ATOM   2770 HD22 LEU B  16      19.376 -25.788  24.152  1.00 88.87           H  
ATOM   2771 HD23 LEU B  16      18.860 -24.118  23.894  1.00 88.87           H  
ATOM   2772  N   ASP B  17      14.516 -21.842  25.829  1.00 87.15           N  
ATOM   2773  H   ASP B  17      14.601 -22.277  26.736  1.00 87.15           H  
ATOM   2774  CA  ASP B  17      13.291 -21.084  25.539  1.00 87.15           C  
ATOM   2775  HA  ASP B  17      12.824 -21.493  24.643  1.00 87.15           H  
ATOM   2776  C   ASP B  17      13.585 -19.603  25.249  1.00 87.15           C  
ATOM   2777  CB  ASP B  17      12.299 -21.207  26.711  1.00 87.15           C  
ATOM   2778  HB2 ASP B  17      11.530 -20.443  26.599  1.00 87.15           H  
ATOM   2779  HB3 ASP B  17      12.820 -21.017  27.650  1.00 87.15           H  
ATOM   2780  O   ASP B  17      12.993 -19.024  24.340  1.00 87.15           O  
ATOM   2781  CG  ASP B  17      11.591 -22.562  26.769  1.00 87.15           C  
ATOM   2782  OD1 ASP B  17      11.229 -23.103  25.705  1.00 87.15           O  
ATOM   2783  OD2 ASP B  17      11.324 -23.074  27.876  1.00 87.15           O  
ATOM   2784  N   LEU B  18      14.535 -18.991  25.968  1.00 87.29           N  
ATOM   2785  H   LEU B  18      14.940 -19.487  26.749  1.00 87.29           H  
ATOM   2786  CA  LEU B  18      14.981 -17.621  25.699  1.00 87.29           C  
ATOM   2787  HA  LEU B  18      14.096 -16.990  25.619  1.00 87.29           H  
ATOM   2788  C   LEU B  18      15.725 -17.512  24.360  1.00 87.29           C  
ATOM   2789  CB  LEU B  18      15.838 -17.125  26.880  1.00 87.29           C  
ATOM   2790  HB2 LEU B  18      16.668 -17.818  27.016  1.00 87.29           H  
ATOM   2791  HB3 LEU B  18      15.230 -17.146  27.785  1.00 87.29           H  
ATOM   2792  O   LEU B  18      15.549 -16.520  23.652  1.00 87.29           O  
ATOM   2793  CG  LEU B  18      16.415 -15.705  26.703  1.00 87.29           C  
ATOM   2794  HG  LEU B  18      16.995 -15.655  25.782  1.00 87.29           H  
ATOM   2795  CD1 LEU B  18      15.334 -14.627  26.663  1.00 87.29           C  
ATOM   2796 HD11 LEU B  18      14.588 -14.849  25.900  1.00 87.29           H  
ATOM   2797 HD12 LEU B  18      14.845 -14.566  27.636  1.00 87.29           H  
ATOM   2798 HD13 LEU B  18      15.781 -13.660  26.435  1.00 87.29           H  
ATOM   2799  CD2 LEU B  18      17.353 -15.376  27.864  1.00 87.29           C  
ATOM   2800 HD21 LEU B  18      17.751 -14.368  27.745  1.00 87.29           H  
ATOM   2801 HD22 LEU B  18      18.181 -16.084  27.878  1.00 87.29           H  
ATOM   2802 HD23 LEU B  18      16.812 -15.434  28.809  1.00 87.29           H  
ATOM   2803  N   ARG B  19      16.530 -18.517  23.983  1.00 87.93           N  
ATOM   2804  H   ARG B  19      16.657 -19.292  24.618  1.00 87.93           H  
ATOM   2805  CA  ARG B  19      17.194 -18.554  22.671  1.00 87.93           C  
ATOM   2806  HA  ARG B  19      17.708 -17.605  22.520  1.00 87.93           H  
ATOM   2807  C   ARG B  19      16.173 -18.665  21.541  1.00 87.93           C  
ATOM   2808  CB  ARG B  19      18.230 -19.689  22.620  1.00 87.93           C  
ATOM   2809  HB2 ARG B  19      18.891 -19.607  23.483  1.00 87.93           H  
ATOM   2810  HB3 ARG B  19      17.719 -20.651  22.669  1.00 87.93           H  
ATOM   2811  O   ARG B  19      16.279 -17.907  20.585  1.00 87.93           O  
ATOM   2812  CG  ARG B  19      19.083 -19.615  21.340  1.00 87.93           C  
ATOM   2813  HG2 ARG B  19      19.625 -18.669  21.337  1.00 87.93           H  
ATOM   2814  HG3 ARG B  19      18.447 -19.646  20.455  1.00 87.93           H  
ATOM   2815  CD  ARG B  19      20.101 -20.759  21.253  1.00 87.93           C  
ATOM   2816  HD2 ARG B  19      20.796 -20.531  20.445  1.00 87.93           H  
ATOM   2817  HD3 ARG B  19      20.657 -20.813  22.188  1.00 87.93           H  
ATOM   2818  NE  ARG B  19      19.448 -22.052  20.969  1.00 87.93           N  
ATOM   2819  HE  ARG B  19      18.467 -22.019  20.733  1.00 87.93           H  
ATOM   2820  NH1 ARG B  19      21.322 -23.378  21.081  1.00 87.93           N  
ATOM   2821 HH11 ARG B  19      21.879 -22.557  21.268  1.00 87.93           H  
ATOM   2822 HH12 ARG B  19      21.768 -24.268  20.910  1.00 87.93           H  
ATOM   2823  NH2 ARG B  19      19.359 -24.281  20.522  1.00 87.93           N  
ATOM   2824 HH21 ARG B  19      18.391 -24.182  20.250  1.00 87.93           H  
ATOM   2825 HH22 ARG B  19      19.825 -25.162  20.362  1.00 87.93           H  
ATOM   2826  CZ  ARG B  19      20.044 -23.227  20.864  1.00 87.93           C  
ATOM   2827  N   ALA B  20      15.185 -19.553  21.676  1.00 88.04           N  
ATOM   2828  H   ALA B  20      15.175 -20.142  22.496  1.00 88.04           H  
ATOM   2829  CA  ALA B  20      14.101 -19.706  20.708  1.00 88.04           C  
ATOM   2830  HA  ALA B  20      14.528 -19.913  19.726  1.00 88.04           H  
ATOM   2831  C   ALA B  20      13.271 -18.418  20.579  1.00 88.04           C  
ATOM   2832  CB  ALA B  20      13.243 -20.907  21.123  1.00 88.04           C  
ATOM   2833  HB1 ALA B  20      12.801 -20.736  22.104  1.00 88.04           H  
ATOM   2834  HB2 ALA B  20      13.855 -21.808  21.156  1.00 88.04           H  
ATOM   2835  HB3 ALA B  20      12.445 -21.051  20.394  1.00 88.04           H  
ATOM   2836  O   ALA B  20      13.075 -17.930  19.473  1.00 88.04           O  
ATOM   2837  N   ALA B  21      12.880 -17.796  21.698  1.00 87.30           N  
ATOM   2838  H   ALA B  21      13.032 -18.248  22.589  1.00 87.30           H  
ATOM   2839  CA  ALA B  21      12.152 -16.527  21.677  1.00 87.30           C  
ATOM   2840  HA  ALA B  21      11.248 -16.665  21.084  1.00 87.30           H  
ATOM   2841  C   ALA B  21      12.964 -15.398  21.011  1.00 87.30           C  
ATOM   2842  CB  ALA B  21      11.742 -16.172  23.113  1.00 87.30           C  
ATOM   2843  HB1 ALA B  21      11.134 -16.975  23.530  1.00 87.30           H  
ATOM   2844  HB2 ALA B  21      11.155 -15.254  23.107  1.00 87.30           H  
ATOM   2845  HB3 ALA B  21      12.627 -16.030  23.734  1.00 87.30           H  
ATOM   2846  O   ALA B  21      12.457 -14.698  20.142  1.00 87.30           O  
ATOM   2847  N   ARG B  22      14.253 -15.249  21.349  1.00 84.92           N  
ATOM   2848  H   ARG B  22      14.631 -15.853  22.066  1.00 84.92           H  
ATOM   2849  CA  ARG B  22      15.137 -14.260  20.702  1.00 84.92           C  
ATOM   2850  HA  ARG B  22      14.635 -13.293  20.690  1.00 84.92           H  
ATOM   2851  C   ARG B  22      15.422 -14.562  19.232  1.00 84.92           C  
ATOM   2852  CB  ARG B  22      16.459 -14.135  21.470  1.00 84.92           C  
ATOM   2853  HB2 ARG B  22      17.176 -13.602  20.846  1.00 84.92           H  
ATOM   2854  HB3 ARG B  22      16.858 -15.129  21.675  1.00 84.92           H  
ATOM   2855  O   ARG B  22      15.818 -13.650  18.517  1.00 84.92           O  
ATOM   2856  CG  ARG B  22      16.295 -13.347  22.774  1.00 84.92           C  
ATOM   2857  HG2 ARG B  22      15.595 -13.854  23.437  1.00 84.92           H  
ATOM   2858  HG3 ARG B  22      15.909 -12.354  22.544  1.00 84.92           H  
ATOM   2859  CD  ARG B  22      17.658 -13.216  23.462  1.00 84.92           C  
ATOM   2860  HD2 ARG B  22      18.007 -14.212  23.735  1.00 84.92           H  
ATOM   2861  HD3 ARG B  22      18.363 -12.770  22.760  1.00 84.92           H  
ATOM   2862  NE  ARG B  22      17.575 -12.371  24.666  1.00 84.92           N  
ATOM   2863  HE  ARG B  22      16.676 -11.953  24.860  1.00 84.92           H  
ATOM   2864  NH1 ARG B  22      19.779 -12.503  25.299  1.00 84.92           N  
ATOM   2865 HH11 ARG B  22      19.982 -13.005  24.447  1.00 84.92           H  
ATOM   2866 HH12 ARG B  22      20.523 -12.212  25.917  1.00 84.92           H  
ATOM   2867  NH2 ARG B  22      18.334 -11.355  26.556  1.00 84.92           N  
ATOM   2868 HH21 ARG B  22      17.413 -10.979  26.734  1.00 84.92           H  
ATOM   2869 HH22 ARG B  22      19.073 -11.136  27.209  1.00 84.92           H  
ATOM   2870  CZ  ARG B  22      18.560 -12.081  25.497  1.00 84.92           C  
ATOM   2871  N   GLN B  23      15.292 -15.812  18.793  1.00 82.12           N  
ATOM   2872  H   GLN B  23      15.009 -16.532  19.442  1.00 82.12           H  
ATOM   2873  CA  GLN B  23      15.370 -16.161  17.379  1.00 82.12           C  
ATOM   2874  HA  GLN B  23      16.169 -15.581  16.917  1.00 82.12           H  
ATOM   2875  C   GLN B  23      14.079 -15.754  16.660  1.00 82.12           C  
ATOM   2876  CB  GLN B  23      15.724 -17.645  17.227  1.00 82.12           C  
ATOM   2877  HB2 GLN B  23      16.633 -17.855  17.790  1.00 82.12           H  
ATOM   2878  HB3 GLN B  23      14.915 -18.264  17.617  1.00 82.12           H  
ATOM   2879  O   GLN B  23      14.170 -15.008  15.693  1.00 82.12           O  
ATOM   2880  CG  GLN B  23      15.957 -17.992  15.754  1.00 82.12           C  
ATOM   2881  HG2 GLN B  23      16.773 -17.391  15.351  1.00 82.12           H  
ATOM   2882  HG3 GLN B  23      15.055 -17.744  15.196  1.00 82.12           H  
ATOM   2883  CD  GLN B  23      16.289 -19.462  15.535  1.00 82.12           C  
ATOM   2884  NE2 GLN B  23      15.790 -20.046  14.474  1.00 82.12           N  
ATOM   2885 HE21 GLN B  23      15.110 -19.545  13.920  1.00 82.12           H  
ATOM   2886 HE22 GLN B  23      15.998 -21.016  14.281  1.00 82.12           H  
ATOM   2887  OE1 GLN B  23      17.011 -20.081  16.311  1.00 82.12           O  
ATOM   2888  N   ARG B  24      12.906 -16.114  17.200  1.00 81.44           N  
ATOM   2889  H   ARG B  24      12.911 -16.749  17.986  1.00 81.44           H  
ATOM   2890  CA  ARG B  24      11.605 -15.740  16.626  1.00 81.44           C  
ATOM   2891  HA  ARG B  24      11.579 -16.137  15.611  1.00 81.44           H  
ATOM   2892  C   ARG B  24      11.425 -14.225  16.488  1.00 81.44           C  
ATOM   2893  CB  ARG B  24      10.466 -16.387  17.437  1.00 81.44           C  
ATOM   2894  HB2 ARG B  24      10.630 -17.464  17.467  1.00 81.44           H  
ATOM   2895  HB3 ARG B  24      10.497 -16.011  18.460  1.00 81.44           H  
ATOM   2896  O   ARG B  24      10.925 -13.776  15.470  1.00 81.44           O  
ATOM   2897  CG  ARG B  24       9.057 -16.130  16.865  1.00 81.44           C  
ATOM   2898  HG2 ARG B  24       8.329 -16.668  17.471  1.00 81.44           H  
ATOM   2899  HG3 ARG B  24       8.826 -15.067  16.927  1.00 81.44           H  
ATOM   2900  CD  ARG B  24       8.926 -16.590  15.407  1.00 81.44           C  
ATOM   2901  HD2 ARG B  24       9.630 -16.029  14.792  1.00 81.44           H  
ATOM   2902  HD3 ARG B  24       9.176 -17.648  15.334  1.00 81.44           H  
ATOM   2903  NE  ARG B  24       7.573 -16.365  14.875  1.00 81.44           N  
ATOM   2904  HE  ARG B  24       6.841 -16.026  15.484  1.00 81.44           H  
ATOM   2905  NH1 ARG B  24       8.085 -16.673  12.654  1.00 81.44           N  
ATOM   2906 HH11 ARG B  24       7.822 -16.545  11.688  1.00 81.44           H  
ATOM   2907 HH12 ARG B  24       9.042 -16.878  12.900  1.00 81.44           H  
ATOM   2908  NH2 ARG B  24       6.022 -16.051  13.281  1.00 81.44           N  
ATOM   2909 HH21 ARG B  24       5.449 -15.717  14.043  1.00 81.44           H  
ATOM   2910 HH22 ARG B  24       5.752 -15.858  12.328  1.00 81.44           H  
ATOM   2911  CZ  ARG B  24       7.238 -16.371  13.601  1.00 81.44           C  
ATOM   2912  N   ILE B  25      11.896 -13.434  17.459  1.00 80.43           N  
ATOM   2913  H   ILE B  25      12.228 -13.873  18.306  1.00 80.43           H  
ATOM   2914  CA  ILE B  25      11.904 -11.961  17.352  1.00 80.43           C  
ATOM   2915  HA  ILE B  25      10.881 -11.614  17.204  1.00 80.43           H  
ATOM   2916  C   ILE B  25      12.693 -11.493  16.123  1.00 80.43           C  
ATOM   2917  CB  ILE B  25      12.448 -11.314  18.646  1.00 80.43           C  
ATOM   2918  HB  ILE B  25      13.394 -11.792  18.900  1.00 80.43           H  
ATOM   2919  O   ILE B  25      12.194 -10.666  15.375  1.00 80.43           O  
ATOM   2920  CG1 ILE B  25      11.449 -11.531  19.798  1.00 80.43           C  
ATOM   2921 HG12 ILE B  25      11.150 -12.579  19.814  1.00 80.43           H  
ATOM   2922 HG13 ILE B  25      10.555 -10.932  19.627  1.00 80.43           H  
ATOM   2923  CG2 ILE B  25      12.699  -9.807  18.478  1.00 80.43           C  
ATOM   2924 HG21 ILE B  25      13.004  -9.333  19.410  1.00 80.43           H  
ATOM   2925 HG22 ILE B  25      13.496  -9.624  17.756  1.00 80.43           H  
ATOM   2926 HG23 ILE B  25      11.800  -9.312  18.111  1.00 80.43           H  
ATOM   2927  CD1 ILE B  25      12.021 -11.201  21.181  1.00 80.43           C  
ATOM   2928 HD11 ILE B  25      12.982 -11.697  21.318  1.00 80.43           H  
ATOM   2929 HD12 ILE B  25      11.324 -11.566  21.935  1.00 80.43           H  
ATOM   2930 HD13 ILE B  25      12.136 -10.124  21.304  1.00 80.43           H  
ATOM   2931  N   ARG B  26      13.889 -12.049  15.872  1.00 75.51           N  
ATOM   2932  H   ARG B  26      14.199 -12.819  16.448  1.00 75.51           H  
ATOM   2933  CA  ARG B  26      14.670 -11.686  14.679  1.00 75.51           C  
ATOM   2934  HA  ARG B  26      14.701 -10.599  14.601  1.00 75.51           H  
ATOM   2935  C   ARG B  26      14.008 -12.153  13.389  1.00 75.51           C  
ATOM   2936  CB  ARG B  26      16.104 -12.218  14.735  1.00 75.51           C  
ATOM   2937  HB2 ARG B  26      16.087 -13.288  14.942  1.00 75.51           H  
ATOM   2938  HB3 ARG B  26      16.557 -12.066  13.756  1.00 75.51           H  
ATOM   2939  O   ARG B  26      14.052 -11.411  12.424  1.00 75.51           O  
ATOM   2940  CG  ARG B  26      16.959 -11.483  15.774  1.00 75.51           C  
ATOM   2941  HG2 ARG B  26      16.608 -11.725  16.777  1.00 75.51           H  
ATOM   2942  HG3 ARG B  26      16.859 -10.408  15.621  1.00 75.51           H  
ATOM   2943  CD  ARG B  26      18.441 -11.858  15.624  1.00 75.51           C  
ATOM   2944  HD2 ARG B  26      19.027 -11.314  16.364  1.00 75.51           H  
ATOM   2945  HD3 ARG B  26      18.774 -11.525  14.641  1.00 75.51           H  
ATOM   2946  NE  ARG B  26      18.669 -13.314  15.737  1.00 75.51           N  
ATOM   2947  HE  ARG B  26      18.685 -13.813  14.859  1.00 75.51           H  
ATOM   2948  NH1 ARG B  26      18.710 -13.452  18.017  1.00 75.51           N  
ATOM   2949 HH11 ARG B  26      18.483 -14.014  18.825  1.00 75.51           H  
ATOM   2950 HH12 ARG B  26      18.484 -12.468  18.006  1.00 75.51           H  
ATOM   2951  NH2 ARG B  26      18.842 -15.320  16.795  1.00 75.51           N  
ATOM   2952 HH21 ARG B  26      18.838 -15.766  15.889  1.00 75.51           H  
ATOM   2953 HH22 ARG B  26      18.892 -15.875  17.638  1.00 75.51           H  
ATOM   2954  CZ  ARG B  26      18.745 -14.020  16.846  1.00 75.51           C  
ATOM   2955  N   GLU B  27      13.399 -13.338  13.376  1.00 74.78           N  
ATOM   2956  H   GLU B  27      13.434 -13.911  14.207  1.00 74.78           H  
ATOM   2957  CA  GLU B  27      12.649 -13.839  12.214  1.00 74.78           C  
ATOM   2958  HA  GLU B  27      13.310 -13.862  11.348  1.00 74.78           H  
ATOM   2959  C   GLU B  27      11.466 -12.915  11.860  1.00 74.78           C  
ATOM   2960  CB  GLU B  27      12.156 -15.272  12.492  1.00 74.78           C  
ATOM   2961  HB2 GLU B  27      11.472 -15.578  11.700  1.00 74.78           H  
ATOM   2962  HB3 GLU B  27      11.600 -15.261  13.430  1.00 74.78           H  
ATOM   2963  O   GLU B  27      11.201 -12.676  10.689  1.00 74.78           O  
ATOM   2964  CG  GLU B  27      13.298 -16.307  12.573  1.00 74.78           C  
ATOM   2965  HG2 GLU B  27      14.121 -15.893  13.156  1.00 74.78           H  
ATOM   2966  HG3 GLU B  27      13.673 -16.490  11.566  1.00 74.78           H  
ATOM   2967  CD  GLU B  27      12.893 -17.647  13.221  1.00 74.78           C  
ATOM   2968  OE1 GLU B  27      13.778 -18.535  13.306  1.00 74.78           O  
ATOM   2969  OE2 GLU B  27      11.752 -17.769  13.733  1.00 74.78           O  
ATOM   2970  N   LEU B  28      10.795 -12.346  12.866  1.00 74.25           N  
ATOM   2971  H   LEU B  28      11.039 -12.604  13.811  1.00 74.25           H  
ATOM   2972  CA  LEU B  28       9.715 -11.372  12.679  1.00 74.25           C  
ATOM   2973  HA  LEU B  28       9.051 -11.718  11.887  1.00 74.25           H  
ATOM   2974  C   LEU B  28      10.240 -10.000  12.230  1.00 74.25           C  
ATOM   2975  CB  LEU B  28       8.922 -11.265  13.993  1.00 74.25           C  
ATOM   2976  HB2 LEU B  28       8.245 -10.414  13.932  1.00 74.25           H  
ATOM   2977  HB3 LEU B  28       9.627 -11.069  14.801  1.00 74.25           H  
ATOM   2978  O   LEU B  28       9.857  -9.508  11.178  1.00 74.25           O  
ATOM   2979  CG  LEU B  28       8.109 -12.527  14.325  1.00 74.25           C  
ATOM   2980  HG  LEU B  28       8.702 -13.423  14.142  1.00 74.25           H  
ATOM   2981  CD1 LEU B  28       7.731 -12.508  15.806  1.00 74.25           C  
ATOM   2982 HD11 LEU B  28       7.163 -13.407  16.046  1.00 74.25           H  
ATOM   2983 HD12 LEU B  28       7.121 -11.628  16.013  1.00 74.25           H  
ATOM   2984 HD13 LEU B  28       8.633 -12.476  16.417  1.00 74.25           H  
ATOM   2985  CD2 LEU B  28       6.843 -12.606  13.478  1.00 74.25           C  
ATOM   2986 HD21 LEU B  28       6.244 -11.705  13.609  1.00 74.25           H  
ATOM   2987 HD22 LEU B  28       7.096 -12.702  12.422  1.00 74.25           H  
ATOM   2988 HD23 LEU B  28       6.247 -13.467  13.780  1.00 74.25           H  
ATOM   2989  N   GLU B  29      11.147  -9.393  13.002  1.00 66.97           N  
ATOM   2990  H   GLU B  29      11.434  -9.852  13.855  1.00 66.97           H  
ATOM   2991  CA  GLU B  29      11.632  -8.022  12.763  1.00 66.97           C  
ATOM   2992  HA  GLU B  29      10.783  -7.377  12.539  1.00 66.97           H  
ATOM   2993  C   GLU B  29      12.594  -7.913  11.565  1.00 66.97           C  
ATOM   2994  CB  GLU B  29      12.338  -7.496  14.038  1.00 66.97           C  
ATOM   2995  HB2 GLU B  29      12.796  -6.532  13.818  1.00 66.97           H  
ATOM   2996  HB3 GLU B  29      13.129  -8.192  14.315  1.00 66.97           H  
ATOM   2997  O   GLU B  29      12.803  -6.821  11.039  1.00 66.97           O  
ATOM   2998  CG  GLU B  29      11.376  -7.305  15.225  1.00 66.97           C  
ATOM   2999  HG2 GLU B  29      10.620  -6.581  14.923  1.00 66.97           H  
ATOM   3000  HG3 GLU B  29      10.874  -8.253  15.422  1.00 66.97           H  
ATOM   3001  CD  GLU B  29      12.031  -6.827  16.539  1.00 66.97           C  
ATOM   3002  OE1 GLU B  29      11.327  -6.147  17.334  1.00 66.97           O  
ATOM   3003  OE2 GLU B  29      13.194  -7.188  16.830  1.00 66.97           O  
ATOM   3004  N   SER B  30      13.254  -9.013  11.178  1.00 69.02           N  
ATOM   3005  H   SER B  30      13.006  -9.890  11.611  1.00 69.02           H  
ATOM   3006  CA  SER B  30      14.492  -8.952  10.383  1.00 69.02           C  
ATOM   3007  HA  SER B  30      14.332  -8.232   9.581  1.00 69.02           H  
ATOM   3008  C   SER B  30      14.910 -10.262   9.679  1.00 69.02           C  
ATOM   3009  CB  SER B  30      15.633  -8.402  11.267  1.00 69.02           C  
ATOM   3010  HB2 SER B  30      15.410  -7.366  11.523  1.00 69.02           H  
ATOM   3011  HB3 SER B  30      16.579  -8.408  10.725  1.00 69.02           H  
ATOM   3012  O   SER B  30      16.095 -10.412   9.381  1.00 69.02           O  
ATOM   3013  OG  SER B  30      15.752  -9.156  12.465  1.00 69.02           O  
ATOM   3014  HG  SER B  30      14.975  -9.719  12.481  1.00 69.02           H  
ATOM   3015  N   ASP B  31      14.006 -11.213   9.367  1.00 75.70           N  
ATOM   3016  H   ASP B  31      13.042 -11.118   9.652  1.00 75.70           H  
ATOM   3017  CA  ASP B  31      14.378 -12.292   8.422  1.00 75.70           C  
ATOM   3018  HA  ASP B  31      15.268 -12.773   8.827  1.00 75.70           H  
ATOM   3019  C   ASP B  31      14.696 -11.642   7.058  1.00 75.70           C  
ATOM   3020  CB  ASP B  31      13.321 -13.414   8.285  1.00 75.70           C  
ATOM   3021  HB2 ASP B  31      12.947 -13.656   9.279  1.00 75.70           H  
ATOM   3022  HB3 ASP B  31      12.483 -13.059   7.685  1.00 75.70           H  
ATOM   3023  O   ASP B  31      13.851 -10.895   6.531  1.00 75.70           O  
ATOM   3024  CG  ASP B  31      13.860 -14.740   7.698  1.00 75.70           C  
ATOM   3025  OD1 ASP B  31      15.065 -14.837   7.382  1.00 75.70           O  
ATOM   3026  OD2 ASP B  31      13.083 -15.720   7.610  1.00 75.70           O  
ATOM   3027  N   PRO B  32      15.905 -11.830   6.494  1.00 88.50           N  
ATOM   3028  CA  PRO B  32      16.253 -11.245   5.209  1.00 88.50           C  
ATOM   3029  HA  PRO B  32      16.029 -10.178   5.233  1.00 88.50           H  
ATOM   3030  C   PRO B  32      15.456 -11.914   4.088  1.00 88.50           C  
ATOM   3031  CB  PRO B  32      17.765 -11.432   5.054  1.00 88.50           C  
ATOM   3032  HB2 PRO B  32      18.230 -10.527   4.661  1.00 88.50           H  
ATOM   3033  HB3 PRO B  32      17.974 -12.292   4.418  1.00 88.50           H  
ATOM   3034  O   PRO B  32      15.266 -13.132   4.083  1.00 88.50           O  
ATOM   3035  CG  PRO B  32      18.261 -11.721   6.467  1.00 88.50           C  
ATOM   3036  HG2 PRO B  32      18.416 -10.785   7.004  1.00 88.50           H  
ATOM   3037  HG3 PRO B  32      19.168 -12.325   6.465  1.00 88.50           H  
ATOM   3038  CD  PRO B  32      17.081 -12.468   7.070  1.00 88.50           C  
ATOM   3039  HD2 PRO B  32      17.114 -13.514   6.766  1.00 88.50           H  
ATOM   3040  HD3 PRO B  32      17.126 -12.387   8.156  1.00 88.50           H  
ATOM   3041  N   ILE B  33      15.002 -11.133   3.111  1.00 97.41           N  
ATOM   3042  H   ILE B  33      15.242 -10.152   3.107  1.00 97.41           H  
ATOM   3043  CA  ILE B  33      14.208 -11.667   2.000  1.00 97.41           C  
ATOM   3044  HA  ILE B  33      13.786 -12.629   2.289  1.00 97.41           H  
ATOM   3045  C   ILE B  33      15.135 -11.936   0.813  1.00 97.41           C  
ATOM   3046  CB  ILE B  33      13.006 -10.751   1.693  1.00 97.41           C  
ATOM   3047  HB  ILE B  33      13.382  -9.777   1.380  1.00 97.41           H  
ATOM   3048  O   ILE B  33      15.772 -11.030   0.282  1.00 97.41           O  
ATOM   3049  CG1 ILE B  33      12.097 -10.508   2.925  1.00 97.41           C  
ATOM   3050 HG12 ILE B  33      12.648  -9.921   3.660  1.00 97.41           H  
ATOM   3051 HG13 ILE B  33      11.245  -9.903   2.614  1.00 97.41           H  
ATOM   3052  CG2 ILE B  33      12.186 -11.317   0.528  1.00 97.41           C  
ATOM   3053 HG21 ILE B  33      12.788 -11.337  -0.381  1.00 97.41           H  
ATOM   3054 HG22 ILE B  33      11.847 -12.329   0.750  1.00 97.41           H  
ATOM   3055 HG23 ILE B  33      11.322 -10.676   0.350  1.00 97.41           H  
ATOM   3056  CD1 ILE B  33      11.552 -11.760   3.628  1.00 97.41           C  
ATOM   3057 HD11 ILE B  33      10.867 -11.454   4.419  1.00 97.41           H  
ATOM   3058 HD12 ILE B  33      12.368 -12.325   4.079  1.00 97.41           H  
ATOM   3059 HD13 ILE B  33      11.011 -12.391   2.923  1.00 97.41           H  
ATOM   3060  N   ALA B  34      15.242 -13.198   0.414  1.00 98.04           N  
ATOM   3061  H   ALA B  34      14.602 -13.870   0.812  1.00 98.04           H  
ATOM   3062  CA  ALA B  34      16.009 -13.638  -0.740  1.00 98.04           C  
ATOM   3063  HA  ALA B  34      16.973 -13.130  -0.746  1.00 98.04           H  
ATOM   3064  C   ALA B  34      15.275 -13.306  -2.046  1.00 98.04           C  
ATOM   3065  CB  ALA B  34      16.254 -15.146  -0.607  1.00 98.04           C  
ATOM   3066  HB1 ALA B  34      16.726 -15.523  -1.514  1.00 98.04           H  
ATOM   3067  HB2 ALA B  34      15.307 -15.667  -0.473  1.00 98.04           H  
ATOM   3068  HB3 ALA B  34      16.903 -15.339   0.247  1.00 98.04           H  
ATOM   3069  O   ALA B  34      14.101 -13.642  -2.211  1.00 98.04           O  
ATOM   3070  N   ILE B  35      16.003 -12.719  -2.995  1.00 98.75           N  
ATOM   3071  H   ILE B  35      16.959 -12.484  -2.772  1.00 98.75           H  
ATOM   3072  CA  ILE B  35      15.629 -12.670  -4.408  1.00 98.75           C  
ATOM   3073  HA  ILE B  35      14.547 -12.572  -4.495  1.00 98.75           H  
ATOM   3074  C   ILE B  35      16.061 -14.006  -5.017  1.00 98.75           C  
ATOM   3075  CB  ILE B  35      16.285 -11.457  -5.113  1.00 98.75           C  
ATOM   3076  HB  ILE B  35      17.367 -11.534  -5.003  1.00 98.75           H  
ATOM   3077  O   ILE B  35      17.252 -14.318  -5.042  1.00 98.75           O  
ATOM   3078  CG1 ILE B  35      15.818 -10.131  -4.467  1.00 98.75           C  
ATOM   3079 HG12 ILE B  35      15.928 -10.191  -3.384  1.00 98.75           H  
ATOM   3080 HG13 ILE B  35      14.762  -9.976  -4.690  1.00 98.75           H  
ATOM   3081  CG2 ILE B  35      15.948 -11.478  -6.617  1.00 98.75           C  
ATOM   3082 HG21 ILE B  35      14.868 -11.454  -6.760  1.00 98.75           H  
ATOM   3083 HG22 ILE B  35      16.394 -10.623  -7.126  1.00 98.75           H  
ATOM   3084 HG23 ILE B  35      16.343 -12.378  -7.089  1.00 98.75           H  
ATOM   3085  CD1 ILE B  35      16.596  -8.891  -4.921  1.00 98.75           C  
ATOM   3086 HD11 ILE B  35      17.662  -9.036  -4.744  1.00 98.75           H  
ATOM   3087 HD12 ILE B  35      16.417  -8.693  -5.978  1.00 98.75           H  
ATOM   3088 HD13 ILE B  35      16.255  -8.028  -4.349  1.00 98.75           H  
ATOM   3089  N   VAL B  36      15.097 -14.804  -5.474  1.00 98.26           N  
ATOM   3090  H   VAL B  36      14.146 -14.475  -5.388  1.00 98.26           H  
ATOM   3091  CA  VAL B  36      15.306 -16.167  -6.009  1.00 98.26           C  
ATOM   3092  HA  VAL B  36      16.363 -16.421  -5.920  1.00 98.26           H  
ATOM   3093  C   VAL B  36      15.002 -16.291  -7.507  1.00 98.26           C  
ATOM   3094  CB  VAL B  36      14.532 -17.220  -5.190  1.00 98.26           C  
ATOM   3095  HB  VAL B  36      14.692 -18.199  -5.641  1.00 98.26           H  
ATOM   3096  O   VAL B  36      15.145 -17.365  -8.078  1.00 98.26           O  
ATOM   3097  CG1 VAL B  36      15.041 -17.293  -3.745  1.00 98.26           C  
ATOM   3098 HG11 VAL B  36      14.558 -18.125  -3.233  1.00 98.26           H  
ATOM   3099 HG12 VAL B  36      16.119 -17.454  -3.748  1.00 98.26           H  
ATOM   3100 HG13 VAL B  36      14.814 -16.368  -3.215  1.00 98.26           H  
ATOM   3101  CG2 VAL B  36      13.021 -16.956  -5.144  1.00 98.26           C  
ATOM   3102 HG21 VAL B  36      12.507 -17.798  -4.680  1.00 98.26           H  
ATOM   3103 HG22 VAL B  36      12.642 -16.823  -6.157  1.00 98.26           H  
ATOM   3104 HG23 VAL B  36      12.810 -16.059  -4.563  1.00 98.26           H  
ATOM   3105  N   GLY B  37      14.594 -15.196  -8.148  1.00 98.47           N  
ATOM   3106  H   GLY B  37      14.464 -14.352  -7.609  1.00 98.47           H  
ATOM   3107  CA  GLY B  37      14.357 -15.096  -9.588  1.00 98.47           C  
ATOM   3108  HA2 GLY B  37      13.449 -15.635  -9.857  1.00 98.47           H  
ATOM   3109  HA3 GLY B  37      15.194 -15.535 -10.131  1.00 98.47           H  
ATOM   3110  C   GLY B  37      14.180 -13.641 -10.010  1.00 98.47           C  
ATOM   3111  O   GLY B  37      13.812 -12.802  -9.185  1.00 98.47           O  
ATOM   3112  N   MET B  38      14.446 -13.342 -11.282  1.00 98.74           N  
ATOM   3113  H   MET B  38      14.712 -14.087 -11.911  1.00 98.74           H  
ATOM   3114  CA  MET B  38      14.226 -12.026 -11.896  1.00 98.74           C  
ATOM   3115  HA  MET B  38      13.445 -11.496 -11.351  1.00 98.74           H  
ATOM   3116  C   MET B  38      13.766 -12.193 -13.352  1.00 98.74           C  
ATOM   3117  CB  MET B  38      15.510 -11.175 -11.861  1.00 98.74           C  
ATOM   3118  HB2 MET B  38      15.271 -10.177 -12.228  1.00 98.74           H  
ATOM   3119  HB3 MET B  38      16.245 -11.620 -12.532  1.00 98.74           H  
ATOM   3120  O   MET B  38      14.234 -13.101 -14.041  1.00 98.74           O  
ATOM   3121  CG  MET B  38      16.143 -11.049 -10.468  1.00 98.74           C  
ATOM   3122  HG2 MET B  38      15.365 -10.787  -9.750  1.00 98.74           H  
ATOM   3123  HG3 MET B  38      16.546 -12.018 -10.176  1.00 98.74           H  
ATOM   3124  SD  MET B  38      17.466  -9.818 -10.320  1.00 98.74           S  
ATOM   3125  CE  MET B  38      18.696 -10.483 -11.475  1.00 98.74           C  
ATOM   3126  HE1 MET B  38      19.584  -9.852 -11.453  1.00 98.74           H  
ATOM   3127  HE2 MET B  38      18.291 -10.487 -12.487  1.00 98.74           H  
ATOM   3128  HE3 MET B  38      18.965 -11.498 -11.184  1.00 98.74           H  
ATOM   3129  N   ALA B  39      12.900 -11.302 -13.828  1.00 98.83           N  
ATOM   3130  H   ALA B  39      12.515 -10.608 -13.203  1.00 98.83           H  
ATOM   3131  CA  ALA B  39      12.563 -11.143 -15.242  1.00 98.83           C  
ATOM   3132  HA  ALA B  39      13.429 -11.411 -15.848  1.00 98.83           H  
ATOM   3133  C   ALA B  39      12.222  -9.675 -15.537  1.00 98.83           C  
ATOM   3134  CB  ALA B  39      11.413 -12.078 -15.625  1.00 98.83           C  
ATOM   3135  HB1 ALA B  39      10.527 -11.838 -15.037  1.00 98.83           H  
ATOM   3136  HB2 ALA B  39      11.170 -11.963 -16.681  1.00 98.83           H  
ATOM   3137  HB3 ALA B  39      11.698 -13.116 -15.449  1.00 98.83           H  
ATOM   3138  O   ALA B  39      11.805  -8.928 -14.648  1.00 98.83           O  
ATOM   3139  N   CYS B  40      12.443  -9.245 -16.776  1.00 98.72           N  
ATOM   3140  H   CYS B  40      12.726  -9.892 -17.498  1.00 98.72           H  
ATOM   3141  CA  CYS B  40      12.172  -7.876 -17.191  1.00 98.72           C  
ATOM   3142  HA  CYS B  40      11.189  -7.595 -16.813  1.00 98.72           H  
ATOM   3143  C   CYS B  40      12.152  -7.733 -18.710  1.00 98.72           C  
ATOM   3144  CB  CYS B  40      13.238  -6.926 -16.614  1.00 98.72           C  
ATOM   3145  HB2 CYS B  40      13.023  -5.921 -16.976  1.00 98.72           H  
ATOM   3146  HB3 CYS B  40      13.171  -6.917 -15.526  1.00 98.72           H  
ATOM   3147  O   CYS B  40      12.952  -8.376 -19.387  1.00 98.72           O  
ATOM   3148  SG  CYS B  40      14.922  -7.410 -17.120  1.00 98.72           S  
ATOM   3149  HG  CYS B  40      14.624  -7.597 -18.409  1.00 98.72           H  
ATOM   3150  N   ARG B  41      11.342  -6.796 -19.206  1.00 98.50           N  
ATOM   3151  H   ARG B  41      10.789  -6.265 -18.549  1.00 98.50           H  
ATOM   3152  CA  ARG B  41      11.478  -6.239 -20.556  1.00 98.50           C  
ATOM   3153  HA  ARG B  41      12.363  -6.666 -21.028  1.00 98.50           H  
ATOM   3154  C   ARG B  41      11.705  -4.738 -20.456  1.00 98.50           C  
ATOM   3155  CB  ARG B  41      10.272  -6.579 -21.446  1.00 98.50           C  
ATOM   3156  HB2 ARG B  41      10.401  -6.081 -22.407  1.00 98.50           H  
ATOM   3157  HB3 ARG B  41       9.355  -6.213 -20.985  1.00 98.50           H  
ATOM   3158  O   ARG B  41      11.006  -4.070 -19.693  1.00 98.50           O  
ATOM   3159  CG  ARG B  41      10.162  -8.090 -21.693  1.00 98.50           C  
ATOM   3160  HG2 ARG B  41       9.926  -8.593 -20.755  1.00 98.50           H  
ATOM   3161  HG3 ARG B  41      11.114  -8.474 -22.057  1.00 98.50           H  
ATOM   3162  CD  ARG B  41       9.076  -8.413 -22.721  1.00 98.50           C  
ATOM   3163  HD2 ARG B  41       8.135  -7.986 -22.375  1.00 98.50           H  
ATOM   3164  HD3 ARG B  41       9.335  -7.965 -23.681  1.00 98.50           H  
ATOM   3165  NE  ARG B  41       8.926  -9.870 -22.877  1.00 98.50           N  
ATOM   3166  HE  ARG B  41       9.598 -10.473 -22.424  1.00 98.50           H  
ATOM   3167  NH1 ARG B  41       6.927  -9.882 -24.036  1.00 98.50           N  
ATOM   3168 HH11 ARG B  41       6.157 -10.469 -24.325  1.00 98.50           H  
ATOM   3169 HH12 ARG B  41       6.777  -8.892 -23.905  1.00 98.50           H  
ATOM   3170  NH2 ARG B  41       7.862 -11.785 -23.462  1.00 98.50           N  
ATOM   3171 HH21 ARG B  41       6.994 -12.171 -23.804  1.00 98.50           H  
ATOM   3172 HH22 ARG B  41       8.446 -12.332 -22.846  1.00 98.50           H  
ATOM   3173  CZ  ARG B  41       7.925 -10.492 -23.468  1.00 98.50           C  
ATOM   3174  N   PHE B  42      12.667  -4.222 -21.211  1.00 98.55           N  
ATOM   3175  H   PHE B  42      13.145  -4.833 -21.858  1.00 98.55           H  
ATOM   3176  CA  PHE B  42      13.003  -2.803 -21.277  1.00 98.55           C  
ATOM   3177  HA  PHE B  42      12.145  -2.236 -20.918  1.00 98.55           H  
ATOM   3178  C   PHE B  42      13.294  -2.373 -22.723  1.00 98.55           C  
ATOM   3179  CB  PHE B  42      14.206  -2.492 -20.372  1.00 98.55           C  
ATOM   3180  HB2 PHE B  42      15.042  -3.130 -20.661  1.00 98.55           H  
ATOM   3181  HB3 PHE B  42      14.523  -1.463 -20.541  1.00 98.55           H  
ATOM   3182  O   PHE B  42      13.675  -3.212 -23.540  1.00 98.55           O  
ATOM   3183  CG  PHE B  42      13.939  -2.648 -18.890  1.00 98.55           C  
ATOM   3184  CD1 PHE B  42      13.000  -1.815 -18.252  1.00 98.55           C  
ATOM   3185  HD1 PHE B  42      12.462  -1.071 -18.821  1.00 98.55           H  
ATOM   3186  CD2 PHE B  42      14.636  -3.618 -18.148  1.00 98.55           C  
ATOM   3187  HD2 PHE B  42      15.336  -4.277 -18.641  1.00 98.55           H  
ATOM   3188  CE1 PHE B  42      12.764  -1.949 -16.873  1.00 98.55           C  
ATOM   3189  HE1 PHE B  42      12.034  -1.316 -16.389  1.00 98.55           H  
ATOM   3190  CE2 PHE B  42      14.415  -3.738 -16.767  1.00 98.55           C  
ATOM   3191  HE2 PHE B  42      14.941  -4.486 -16.194  1.00 98.55           H  
ATOM   3192  CZ  PHE B  42      13.477  -2.910 -16.135  1.00 98.55           C  
ATOM   3193  HZ  PHE B  42      13.306  -3.024 -15.075  1.00 98.55           H  
ATOM   3194  N   PRO B  43      13.133  -1.076 -23.035  1.00 98.08           N  
ATOM   3195  CA  PRO B  43      13.466  -0.513 -24.339  1.00 98.08           C  
ATOM   3196  HA  PRO B  43      12.735  -0.861 -25.069  1.00 98.08           H  
ATOM   3197  C   PRO B  43      14.878  -0.859 -24.823  1.00 98.08           C  
ATOM   3198  CB  PRO B  43      13.328   0.998 -24.152  1.00 98.08           C  
ATOM   3199  HB2 PRO B  43      14.254   1.402 -23.742  1.00 98.08           H  
ATOM   3200  HB3 PRO B  43      13.070   1.507 -25.080  1.00 98.08           H  
ATOM   3201  O   PRO B  43      15.828  -0.865 -24.035  1.00 98.08           O  
ATOM   3202  CG  PRO B  43      12.244   1.125 -23.087  1.00 98.08           C  
ATOM   3203  HG2 PRO B  43      12.313   2.068 -22.544  1.00 98.08           H  
ATOM   3204  HG3 PRO B  43      11.256   0.997 -23.530  1.00 98.08           H  
ATOM   3205  CD  PRO B  43      12.549  -0.052 -22.178  1.00 98.08           C  
ATOM   3206  HD2 PRO B  43      13.267   0.252 -21.416  1.00 98.08           H  
ATOM   3207  HD3 PRO B  43      11.622  -0.394 -21.718  1.00 98.08           H  
ATOM   3208  N   GLY B  44      15.018  -1.061 -26.135  1.00 96.69           N  
ATOM   3209  H   GLY B  44      14.180  -1.141 -26.693  1.00 96.69           H  
ATOM   3210  CA  GLY B  44      16.311  -1.266 -26.791  1.00 96.69           C  
ATOM   3211  HA2 GLY B  44      17.100  -0.782 -26.215  1.00 96.69           H  
ATOM   3212  HA3 GLY B  44      16.271  -0.800 -27.775  1.00 96.69           H  
ATOM   3213  C   GLY B  44      16.694  -2.734 -26.988  1.00 96.69           C  
ATOM   3214  O   GLY B  44      17.886  -3.042 -26.973  1.00 96.69           O  
ATOM   3215  N   GLY B  45      15.717  -3.633 -27.167  1.00 95.71           N  
ATOM   3216  H   GLY B  45      14.756  -3.328 -27.226  1.00 95.71           H  
ATOM   3217  CA  GLY B  45      15.974  -5.065 -27.362  1.00 95.71           C  
ATOM   3218  HA2 GLY B  45      16.745  -5.202 -28.120  1.00 95.71           H  
ATOM   3219  HA3 GLY B  45      15.061  -5.544 -27.714  1.00 95.71           H  
ATOM   3220  C   GLY B  45      16.412  -5.794 -26.090  1.00 95.71           C  
ATOM   3221  O   GLY B  45      17.241  -6.701 -26.152  1.00 95.71           O  
ATOM   3222  N   VAL B  46      15.912  -5.365 -24.925  1.00 97.82           N  
ATOM   3223  H   VAL B  46      15.232  -4.619 -24.949  1.00 97.82           H  
ATOM   3224  CA  VAL B  46      16.200  -5.996 -23.631  1.00 97.82           C  
ATOM   3225  HA  VAL B  46      17.036  -6.687 -23.743  1.00 97.82           H  
ATOM   3226  C   VAL B  46      14.990  -6.816 -23.197  1.00 97.82           C  
ATOM   3227  CB  VAL B  46      16.614  -4.944 -22.585  1.00 97.82           C  
ATOM   3228  HB  VAL B  46      15.858  -4.160 -22.535  1.00 97.82           H  
ATOM   3229  O   VAL B  46      14.020  -6.280 -22.661  1.00 97.82           O  
ATOM   3230  CG1 VAL B  46      16.763  -5.560 -21.187  1.00 97.82           C  
ATOM   3231 HG11 VAL B  46      17.186  -4.817 -20.512  1.00 97.82           H  
ATOM   3232 HG12 VAL B  46      15.788  -5.856 -20.800  1.00 97.82           H  
ATOM   3233 HG13 VAL B  46      17.411  -6.436 -21.236  1.00 97.82           H  
ATOM   3234  CG2 VAL B  46      17.954  -4.292 -22.951  1.00 97.82           C  
ATOM   3235 HG21 VAL B  46      18.740  -5.046 -23.003  1.00 97.82           H  
ATOM   3236 HG22 VAL B  46      18.216  -3.533 -22.215  1.00 97.82           H  
ATOM   3237 HG23 VAL B  46      17.870  -3.802 -23.921  1.00 97.82           H  
ATOM   3238  N   HIS B  47      15.058  -8.130 -23.388  1.00 96.34           N  
ATOM   3239  H   HIS B  47      15.866  -8.519 -23.852  1.00 96.34           H  
ATOM   3240  CA  HIS B  47      13.975  -9.066 -23.079  1.00 96.34           C  
ATOM   3241  HA  HIS B  47      13.068  -8.493 -22.887  1.00 96.34           H  
ATOM   3242  C   HIS B  47      14.246  -9.910 -21.823  1.00 96.34           C  
ATOM   3243  CB  HIS B  47      13.702  -9.950 -24.302  1.00 96.34           C  
ATOM   3244  HB2 HIS B  47      12.758 -10.475 -24.158  1.00 96.34           H  
ATOM   3245  HB3 HIS B  47      14.492 -10.698 -24.371  1.00 96.34           H  
ATOM   3246  O   HIS B  47      13.378 -10.664 -21.390  1.00 96.34           O  
ATOM   3247  CG  HIS B  47      13.648  -9.201 -25.612  1.00 96.34           C  
ATOM   3248  CD2 HIS B  47      14.568  -9.299 -26.621  1.00 96.34           C  
ATOM   3249  HD2 HIS B  47      15.455  -9.915 -26.607  1.00 96.34           H  
ATOM   3250  ND1 HIS B  47      12.713  -8.268 -26.009  1.00 96.34           N  
ATOM   3251  HD1 HIS B  47      11.935  -7.915 -25.471  1.00 96.34           H  
ATOM   3252  CE1 HIS B  47      13.055  -7.832 -27.234  1.00 96.34           C  
ATOM   3253  HE1 HIS B  47      12.512  -7.091 -27.801  1.00 96.34           H  
ATOM   3254  NE2 HIS B  47      14.170  -8.450 -27.657  1.00 96.34           N  
ATOM   3255  N   ASN B  48      15.444  -9.816 -21.231  1.00 96.76           N  
ATOM   3256  H   ASN B  48      16.151  -9.271 -21.705  1.00 96.76           H  
ATOM   3257  CA  ASN B  48      15.783 -10.479 -19.970  1.00 96.76           C  
ATOM   3258  HA  ASN B  48      14.883 -10.460 -19.356  1.00 96.76           H  
ATOM   3259  C   ASN B  48      16.907  -9.761 -19.178  1.00 96.76           C  
ATOM   3260  CB  ASN B  48      16.129 -11.953 -20.273  1.00 96.76           C  
ATOM   3261  HB2 ASN B  48      16.335 -12.502 -19.354  1.00 96.76           H  
ATOM   3262  HB3 ASN B  48      15.265 -12.429 -20.737  1.00 96.76           H  
ATOM   3263  O   ASN B  48      17.613  -8.900 -19.711  1.00 96.76           O  
ATOM   3264  CG  ASN B  48      17.330 -12.103 -21.184  1.00 96.76           C  
ATOM   3265  ND2 ASN B  48      17.100 -12.555 -22.390  1.00 96.76           N  
ATOM   3266 HD21 ASN B  48      17.791 -12.389 -23.108  1.00 96.76           H  
ATOM   3267 HD22 ASN B  48      16.147 -12.591 -22.723  1.00 96.76           H  
ATOM   3268  OD1 ASN B  48      18.457 -11.832 -20.783  1.00 96.76           O  
ATOM   3269  N   PRO B  49      17.140 -10.132 -17.897  1.00 98.05           N  
ATOM   3270  CA  PRO B  49      18.211  -9.551 -17.078  1.00 98.05           C  
ATOM   3271  HA  PRO B  49      18.043  -8.476 -17.016  1.00 98.05           H  
ATOM   3272  C   PRO B  49      19.643  -9.791 -17.598  1.00 98.05           C  
ATOM   3273  CB  PRO B  49      18.030 -10.166 -15.684  1.00 98.05           C  
ATOM   3274  HB2 PRO B  49      18.294  -9.460 -14.896  1.00 98.05           H  
ATOM   3275  HB3 PRO B  49      18.628 -11.073 -15.595  1.00 98.05           H  
ATOM   3276  O   PRO B  49      20.569  -9.095 -17.181  1.00 98.05           O  
ATOM   3277  CG  PRO B  49      16.551 -10.536 -15.630  1.00 98.05           C  
ATOM   3278  HG2 PRO B  49      15.954  -9.659 -15.380  1.00 98.05           H  
ATOM   3279  HG3 PRO B  49      16.361 -11.349 -14.929  1.00 98.05           H  
ATOM   3280  CD  PRO B  49      16.275 -10.963 -17.067  1.00 98.05           C  
ATOM   3281  HD2 PRO B  49      15.220 -10.813 -17.295  1.00 98.05           H  
ATOM   3282  HD3 PRO B  49      16.544 -12.013 -17.190  1.00 98.05           H  
ATOM   3283  N   GLY B  50      19.860 -10.775 -18.477  1.00 96.53           N  
ATOM   3284  H   GLY B  50      19.065 -11.249 -18.882  1.00 96.53           H  
ATOM   3285  CA  GLY B  50      21.152 -11.000 -19.128  1.00 96.53           C  
ATOM   3286  HA2 GLY B  50      21.944 -11.059 -18.381  1.00 96.53           H  
ATOM   3287  HA3 GLY B  50      21.111 -11.936 -19.685  1.00 96.53           H  
ATOM   3288  C   GLY B  50      21.473  -9.876 -20.110  1.00 96.53           C  
ATOM   3289  O   GLY B  50      22.500  -9.211 -19.967  1.00 96.53           O  
ATOM   3290  N   GLU B  51      20.545  -9.617 -21.030  1.00 97.32           N  
ATOM   3291  H   GLU B  51      19.735 -10.220 -21.068  1.00 97.32           H  
ATOM   3292  CA  GLU B  51      20.602  -8.523 -22.009  1.00 97.32           C  
ATOM   3293  HA  GLU B  51      21.499  -8.621 -22.621  1.00 97.32           H  
ATOM   3294  C   GLU B  51      20.657  -7.146 -21.345  1.00 97.32           C  
ATOM   3295  CB  GLU B  51      19.375  -8.609 -22.923  1.00 97.32           C  
ATOM   3296  HB2 GLU B  51      18.499  -8.759 -22.292  1.00 97.32           H  
ATOM   3297  HB3 GLU B  51      19.250  -7.670 -23.462  1.00 97.32           H  
ATOM   3298  O   GLU B  51      21.451  -6.310 -21.767  1.00 97.32           O  
ATOM   3299  CG  GLU B  51      19.524  -9.745 -23.951  1.00 97.32           C  
ATOM   3300  HG2 GLU B  51      20.207 -10.497 -23.557  1.00 97.32           H  
ATOM   3301  HG3 GLU B  51      19.976  -9.343 -24.857  1.00 97.32           H  
ATOM   3302  CD  GLU B  51      18.200 -10.438 -24.288  1.00 97.32           C  
ATOM   3303  OE1 GLU B  51      18.277 -11.619 -24.698  1.00 97.32           O  
ATOM   3304  OE2 GLU B  51      17.120  -9.880 -23.991  1.00 97.32           O  
ATOM   3305  N   LEU B  52      19.915  -6.919 -20.252  1.00 98.19           N  
ATOM   3306  H   LEU B  52      19.227  -7.612 -19.994  1.00 98.19           H  
ATOM   3307  CA  LEU B  52      19.985  -5.655 -19.503  1.00 98.19           C  
ATOM   3308  HA  LEU B  52      19.666  -4.853 -20.169  1.00 98.19           H  
ATOM   3309  C   LEU B  52      21.418  -5.337 -19.043  1.00 98.19           C  
ATOM   3310  CB  LEU B  52      19.038  -5.724 -18.291  1.00 98.19           C  
ATOM   3311  HB2 LEU B  52      18.032  -5.966 -18.632  1.00 98.19           H  
ATOM   3312  HB3 LEU B  52      19.371  -6.534 -17.642  1.00 98.19           H  
ATOM   3313  O   LEU B  52      21.838  -4.180 -19.056  1.00 98.19           O  
ATOM   3314  CG  LEU B  52      18.991  -4.424 -17.459  1.00 98.19           C  
ATOM   3315  HG  LEU B  52      19.986  -4.200 -17.075  1.00 98.19           H  
ATOM   3316  CD1 LEU B  52      18.488  -3.212 -18.247  1.00 98.19           C  
ATOM   3317 HD11 LEU B  52      18.358  -2.356 -17.585  1.00 98.19           H  
ATOM   3318 HD12 LEU B  52      19.210  -2.943 -19.018  1.00 98.19           H  
ATOM   3319 HD13 LEU B  52      17.531  -3.437 -18.719  1.00 98.19           H  
ATOM   3320  CD2 LEU B  52      18.086  -4.636 -16.248  1.00 98.19           C  
ATOM   3321 HD21 LEU B  52      18.504  -5.428 -15.627  1.00 98.19           H  
ATOM   3322 HD22 LEU B  52      17.092  -4.930 -16.584  1.00 98.19           H  
ATOM   3323 HD23 LEU B  52      18.020  -3.719 -15.662  1.00 98.19           H  
ATOM   3324  N   TRP B  53      22.185  -6.354 -18.640  1.00 97.50           N  
ATOM   3325  H   TRP B  53      21.818  -7.292 -18.722  1.00 97.50           H  
ATOM   3326  CA  TRP B  53      23.583  -6.158 -18.265  1.00 97.50           C  
ATOM   3327  HA  TRP B  53      23.650  -5.296 -17.602  1.00 97.50           H  
ATOM   3328  C   TRP B  53      24.476  -5.855 -19.468  1.00 97.50           C  
ATOM   3329  CB  TRP B  53      24.115  -7.376 -17.518  1.00 97.50           C  
ATOM   3330  HB2 TRP B  53      23.516  -7.538 -16.621  1.00 97.50           H  
ATOM   3331  HB3 TRP B  53      24.025  -8.259 -18.151  1.00 97.50           H  
ATOM   3332  O   TRP B  53      25.273  -4.920 -19.396  1.00 97.50           O  
ATOM   3333  CG  TRP B  53      25.546  -7.216 -17.121  1.00 97.50           C  
ATOM   3334  CD1 TRP B  53      26.616  -7.547 -17.880  1.00 97.50           C  
ATOM   3335  HD1 TRP B  53      26.562  -7.968 -18.873  1.00 97.50           H  
ATOM   3336  CD2 TRP B  53      26.082  -6.563 -15.934  1.00 97.50           C  
ATOM   3337  CE2 TRP B  53      27.506  -6.576 -16.015  1.00 97.50           C  
ATOM   3338  CE3 TRP B  53      25.503  -5.936 -14.812  1.00 97.50           C  
ATOM   3339  HE3 TRP B  53      24.428  -5.857 -14.748  1.00 97.50           H  
ATOM   3340  NE1 TRP B  53      27.774  -7.190 -17.223  1.00 97.50           N  
ATOM   3341  HE1 TRP B  53      28.680  -7.242 -17.667  1.00 97.50           H  
ATOM   3342  CH2 TRP B  53      27.710  -5.425 -13.893  1.00 97.50           C  
ATOM   3343  HH2 TRP B  53      28.312  -4.977 -13.117  1.00 97.50           H  
ATOM   3344  CZ2 TRP B  53      28.318  -6.024 -15.011  1.00 97.50           C  
ATOM   3345  HZ2 TRP B  53      29.393  -6.032 -15.112  1.00 97.50           H  
ATOM   3346  CZ3 TRP B  53      26.307  -5.386 -13.799  1.00 97.50           C  
ATOM   3347  HZ3 TRP B  53      25.837  -4.919 -12.947  1.00 97.50           H  
ATOM   3348  N   GLU B  54      24.350  -6.627 -20.553  1.00 97.28           N  
ATOM   3349  H   GLU B  54      23.646  -7.352 -20.554  1.00 97.28           H  
ATOM   3350  CA  GLU B  54      25.095  -6.394 -21.799  1.00 97.28           C  
ATOM   3351  HA  GLU B  54      26.166  -6.483 -21.612  1.00 97.28           H  
ATOM   3352  C   GLU B  54      24.841  -4.970 -22.319  1.00 97.28           C  
ATOM   3353  CB  GLU B  54      24.694  -7.426 -22.870  1.00 97.28           C  
ATOM   3354  HB2 GLU B  54      23.611  -7.411 -22.986  1.00 97.28           H  
ATOM   3355  HB3 GLU B  54      25.127  -7.128 -23.824  1.00 97.28           H  
ATOM   3356  O   GLU B  54      25.785  -4.259 -22.658  1.00 97.28           O  
ATOM   3357  CG  GLU B  54      25.128  -8.871 -22.568  1.00 97.28           C  
ATOM   3358  HG2 GLU B  54      24.676  -9.527 -23.311  1.00 97.28           H  
ATOM   3359  HG3 GLU B  54      24.738  -9.167 -21.594  1.00 97.28           H  
ATOM   3360  CD  GLU B  54      26.653  -9.059 -22.603  1.00 97.28           C  
ATOM   3361  OE1 GLU B  54      27.213  -9.427 -21.539  1.00 97.28           O  
ATOM   3362  OE2 GLU B  54      27.254  -8.824 -23.675  1.00 97.28           O  
ATOM   3363  N   PHE B  55      23.587  -4.512 -22.281  1.00 97.68           N  
ATOM   3364  H   PHE B  55      22.857  -5.158 -22.016  1.00 97.68           H  
ATOM   3365  CA  PHE B  55      23.178  -3.167 -22.680  1.00 97.68           C  
ATOM   3366  HA  PHE B  55      23.497  -3.002 -23.709  1.00 97.68           H  
ATOM   3367  C   PHE B  55      23.826  -2.075 -21.813  1.00 97.68           C  
ATOM   3368  CB  PHE B  55      21.644  -3.093 -22.633  1.00 97.68           C  
ATOM   3369  HB2 PHE B  55      21.234  -3.970 -23.134  1.00 97.68           H  
ATOM   3370  HB3 PHE B  55      21.302  -3.124 -21.598  1.00 97.68           H  
ATOM   3371  O   PHE B  55      24.449  -1.150 -22.336  1.00 97.68           O  
ATOM   3372  CG  PHE B  55      21.078  -1.867 -23.315  1.00 97.68           C  
ATOM   3373  CD1 PHE B  55      20.837  -0.684 -22.589  1.00 97.68           C  
ATOM   3374  HD1 PHE B  55      21.038  -0.646 -21.528  1.00 97.68           H  
ATOM   3375  CD2 PHE B  55      20.796  -1.916 -24.692  1.00 97.68           C  
ATOM   3376  HD2 PHE B  55      20.941  -2.831 -25.247  1.00 97.68           H  
ATOM   3377  CE1 PHE B  55      20.323   0.449 -23.247  1.00 97.68           C  
ATOM   3378  HE1 PHE B  55      20.123   1.359 -22.699  1.00 97.68           H  
ATOM   3379  CE2 PHE B  55      20.288  -0.784 -25.348  1.00 97.68           C  
ATOM   3380  HE2 PHE B  55      20.040  -0.836 -26.398  1.00 97.68           H  
ATOM   3381  CZ  PHE B  55      20.060   0.399 -24.627  1.00 97.68           C  
ATOM   3382  HZ  PHE B  55      19.656   1.260 -25.139  1.00 97.68           H  
ATOM   3383  N   ILE B  56      23.745  -2.191 -20.481  1.00 97.17           N  
ATOM   3384  H   ILE B  56      23.226  -2.972 -20.105  1.00 97.17           H  
ATOM   3385  CA  ILE B  56      24.318  -1.201 -19.551  1.00 97.17           C  
ATOM   3386  HA  ILE B  56      23.963  -0.212 -19.841  1.00 97.17           H  
ATOM   3387  C   ILE B  56      25.852  -1.160 -19.652  1.00 97.17           C  
ATOM   3388  CB  ILE B  56      23.828  -1.479 -18.109  1.00 97.17           C  
ATOM   3389  HB  ILE B  56      24.000  -2.534 -17.893  1.00 97.17           H  
ATOM   3390  O   ILE B  56      26.435  -0.076 -19.689  1.00 97.17           O  
ATOM   3391  CG1 ILE B  56      22.313  -1.184 -17.997  1.00 97.17           C  
ATOM   3392 HG12 ILE B  56      21.783  -1.632 -18.837  1.00 97.17           H  
ATOM   3393 HG13 ILE B  56      22.144  -0.109 -18.044  1.00 97.17           H  
ATOM   3394  CG2 ILE B  56      24.595  -0.646 -17.060  1.00 97.17           C  
ATOM   3395 HG21 ILE B  56      25.658  -0.885 -17.091  1.00 97.17           H  
ATOM   3396 HG22 ILE B  56      24.241  -0.874 -16.055  1.00 97.17           H  
ATOM   3397 HG23 ILE B  56      24.463   0.418 -17.259  1.00 97.17           H  
ATOM   3398  CD1 ILE B  56      21.687  -1.736 -16.711  1.00 97.17           C  
ATOM   3399 HD11 ILE B  56      21.947  -2.787 -16.587  1.00 97.17           H  
ATOM   3400 HD12 ILE B  56      22.041  -1.167 -15.851  1.00 97.17           H  
ATOM   3401 HD13 ILE B  56      20.603  -1.642 -16.768  1.00 97.17           H  
ATOM   3402  N   VAL B  57      26.521  -2.316 -19.719  1.00 95.92           N  
ATOM   3403  H   VAL B  57      25.990  -3.176 -19.721  1.00 95.92           H  
ATOM   3404  CA  VAL B  57      27.992  -2.399 -19.814  1.00 95.92           C  
ATOM   3405  HA  VAL B  57      28.417  -1.651 -19.145  1.00 95.92           H  
ATOM   3406  C   VAL B  57      28.514  -2.027 -21.202  1.00 95.92           C  
ATOM   3407  CB  VAL B  57      28.486  -3.782 -19.347  1.00 95.92           C  
ATOM   3408  HB  VAL B  57      27.872  -4.565 -19.793  1.00 95.92           H  
ATOM   3409  O   VAL B  57      29.597  -1.452 -21.303  1.00 95.92           O  
ATOM   3410  CG1 VAL B  57      29.947  -4.084 -19.704  1.00 95.92           C  
ATOM   3411 HG11 VAL B  57      30.589  -3.265 -19.380  1.00 95.92           H  
ATOM   3412 HG12 VAL B  57      30.266  -5.017 -19.240  1.00 95.92           H  
ATOM   3413 HG13 VAL B  57      30.042  -4.200 -20.784  1.00 95.92           H  
ATOM   3414  CG2 VAL B  57      28.355  -3.844 -17.820  1.00 95.92           C  
ATOM   3415 HG21 VAL B  57      28.855  -4.736 -17.443  1.00 95.92           H  
ATOM   3416 HG22 VAL B  57      27.301  -3.883 -17.544  1.00 95.92           H  
ATOM   3417 HG23 VAL B  57      28.816  -2.969 -17.362  1.00 95.92           H  
ATOM   3418  N   GLY B  58      27.738  -2.274 -22.258  1.00 95.94           N  
ATOM   3419  H   GLY B  58      26.894  -2.814 -22.129  1.00 95.94           H  
ATOM   3420  CA  GLY B  58      28.004  -1.780 -23.609  1.00 95.94           C  
ATOM   3421  HA2 GLY B  58      27.319  -2.276 -24.297  1.00 95.94           H  
ATOM   3422  HA3 GLY B  58      29.026  -2.032 -23.892  1.00 95.94           H  
ATOM   3423  C   GLY B  58      27.818  -0.266 -23.771  1.00 95.94           C  
ATOM   3424  O   GLY B  58      28.201   0.276 -24.806  1.00 95.94           O  
ATOM   3425  N   GLY B  59      27.265   0.426 -22.767  1.00 95.94           N  
ATOM   3426  H   GLY B  59      26.974  -0.080 -21.943  1.00 95.94           H  
ATOM   3427  CA  GLY B  59      26.993   1.865 -22.819  1.00 95.94           C  
ATOM   3428  HA2 GLY B  59      27.854   2.385 -23.240  1.00 95.94           H  
ATOM   3429  HA3 GLY B  59      26.831   2.224 -21.802  1.00 95.94           H  
ATOM   3430  C   GLY B  59      25.757   2.226 -23.649  1.00 95.94           C  
ATOM   3431  O   GLY B  59      25.728   3.290 -24.262  1.00 95.94           O  
ATOM   3432  N   GLY B  60      24.759   1.339 -23.695  1.00 96.85           N  
ATOM   3433  H   GLY B  60      24.850   0.481 -23.170  1.00 96.85           H  
ATOM   3434  CA  GLY B  60      23.528   1.520 -24.460  1.00 96.85           C  
ATOM   3435  HA2 GLY B  60      23.787   1.661 -25.509  1.00 96.85           H  
ATOM   3436  HA3 GLY B  60      22.923   0.616 -24.384  1.00 96.85           H  
ATOM   3437  C   GLY B  60      22.680   2.707 -23.991  1.00 96.85           C  
ATOM   3438  O   GLY B  60      22.519   2.943 -22.790  1.00 96.85           O  
ATOM   3439  N   ASP B  61      22.133   3.427 -24.968  1.00 97.60           N  
ATOM   3440  H   ASP B  61      22.306   3.123 -25.916  1.00 97.60           H  
ATOM   3441  CA  ASP B  61      21.162   4.517 -24.846  1.00 97.60           C  
ATOM   3442  HA  ASP B  61      20.917   4.708 -23.801  1.00 97.60           H  
ATOM   3443  C   ASP B  61      19.898   4.077 -25.593  1.00 97.60           C  
ATOM   3444  CB  ASP B  61      21.783   5.784 -25.466  1.00 97.60           C  
ATOM   3445  HB2 ASP B  61      22.670   6.046 -24.889  1.00 97.60           H  
ATOM   3446  HB3 ASP B  61      22.109   5.560 -26.482  1.00 97.60           H  
ATOM   3447  O   ASP B  61      19.944   3.895 -26.809  1.00 97.60           O  
ATOM   3448  CG  ASP B  61      20.870   7.016 -25.519  1.00 97.60           C  
ATOM   3449  OD1 ASP B  61      19.796   7.027 -24.889  1.00 97.60           O  
ATOM   3450  OD2 ASP B  61      21.332   8.052 -26.068  1.00 97.60           O  
ATOM   3451  N   ALA B  62      18.805   3.834 -24.869  1.00 98.02           N  
ATOM   3452  H   ALA B  62      18.845   3.979 -23.870  1.00 98.02           H  
ATOM   3453  CA  ALA B  62      17.563   3.297 -25.429  1.00 98.02           C  
ATOM   3454  HA  ALA B  62      17.811   2.705 -26.310  1.00 98.02           H  
ATOM   3455  C   ALA B  62      16.579   4.384 -25.899  1.00 98.02           C  
ATOM   3456  CB  ALA B  62      16.917   2.354 -24.410  1.00 98.02           C  
ATOM   3457  HB1 ALA B  62      16.429   2.936 -23.629  1.00 98.02           H  
ATOM   3458  HB2 ALA B  62      17.653   1.683 -23.966  1.00 98.02           H  
ATOM   3459  HB3 ALA B  62      16.166   1.753 -24.923  1.00 98.02           H  
ATOM   3460  O   ALA B  62      15.449   4.066 -26.265  1.00 98.02           O  
ATOM   3461  N   VAL B  63      16.970   5.663 -25.850  1.00 97.88           N  
ATOM   3462  H   VAL B  63      17.912   5.876 -25.555  1.00 97.88           H  
ATOM   3463  CA  VAL B  63      16.093   6.775 -26.235  1.00 97.88           C  
ATOM   3464  HA  VAL B  63      15.091   6.548 -25.872  1.00 97.88           H  
ATOM   3465  C   VAL B  63      16.007   6.894 -27.757  1.00 97.88           C  
ATOM   3466  CB  VAL B  63      16.518   8.093 -25.566  1.00 97.88           C  
ATOM   3467  HB  VAL B  63      17.539   8.342 -25.856  1.00 97.88           H  
ATOM   3468  O   VAL B  63      17.008   7.086 -28.452  1.00 97.88           O  
ATOM   3469  CG1 VAL B  63      15.604   9.258 -25.968  1.00 97.88           C  
ATOM   3470 HG11 VAL B  63      15.926  10.169 -25.464  1.00 97.88           H  
ATOM   3471 HG12 VAL B  63      14.573   9.040 -25.691  1.00 97.88           H  
ATOM   3472 HG13 VAL B  63      15.658   9.433 -27.043  1.00 97.88           H  
ATOM   3473  CG2 VAL B  63      16.450   7.944 -24.038  1.00 97.88           C  
ATOM   3474 HG21 VAL B  63      16.666   8.898 -23.557  1.00 97.88           H  
ATOM   3475 HG22 VAL B  63      17.186   7.214 -23.700  1.00 97.88           H  
ATOM   3476 HG23 VAL B  63      15.453   7.623 -23.738  1.00 97.88           H  
ATOM   3477  N   THR B  64      14.777   6.824 -28.254  1.00 96.93           N  
ATOM   3478  H   THR B  64      14.023   6.683 -27.598  1.00 96.93           H  
ATOM   3479  CA  THR B  64      14.372   6.856 -29.663  1.00 96.93           C  
ATOM   3480  HA  THR B  64      15.243   7.028 -30.295  1.00 96.93           H  
ATOM   3481  C   THR B  64      13.380   7.998 -29.914  1.00 96.93           C  
ATOM   3482  CB  THR B  64      13.745   5.500 -30.051  1.00 96.93           C  
ATOM   3483  HB  THR B  64      13.301   5.574 -31.043  1.00 96.93           H  
ATOM   3484  O   THR B  64      12.978   8.700 -28.985  1.00 96.93           O  
ATOM   3485  CG2 THR B  64      14.794   4.388 -30.082  1.00 96.93           C  
ATOM   3486 HG21 THR B  64      14.320   3.454 -30.384  1.00 96.93           H  
ATOM   3487 HG22 THR B  64      15.579   4.640 -30.795  1.00 96.93           H  
ATOM   3488 HG23 THR B  64      15.232   4.255 -29.093  1.00 96.93           H  
ATOM   3489  OG1 THR B  64      12.743   5.110 -29.139  1.00 96.93           O  
ATOM   3490  HG1 THR B  64      12.063   5.788 -29.134  1.00 96.93           H  
ATOM   3491  N   GLU B  65      12.960   8.193 -31.167  1.00 95.50           N  
ATOM   3492  H   GLU B  65      13.306   7.596 -31.904  1.00 95.50           H  
ATOM   3493  CA  GLU B  65      11.721   8.933 -31.451  1.00 95.50           C  
ATOM   3494  HA  GLU B  65      11.737   9.866 -30.887  1.00 95.50           H  
ATOM   3495  C   GLU B  65      10.486   8.136 -30.976  1.00 95.50           C  
ATOM   3496  CB  GLU B  65      11.624   9.298 -32.947  1.00 95.50           C  
ATOM   3497  HB2 GLU B  65      11.743   8.396 -33.546  1.00 95.50           H  
ATOM   3498  HB3 GLU B  65      10.637   9.716 -33.144  1.00 95.50           H  
ATOM   3499  O   GLU B  65      10.578   6.942 -30.670  1.00 95.50           O  
ATOM   3500  CG  GLU B  65      12.673  10.345 -33.361  1.00 95.50           C  
ATOM   3501  HG2 GLU B  65      13.670   9.918 -33.245  1.00 95.50           H  
ATOM   3502  HG3 GLU B  65      12.596  11.196 -32.684  1.00 95.50           H  
ATOM   3503  CD  GLU B  65      12.501  10.828 -34.814  1.00 95.50           C  
ATOM   3504  OE1 GLU B  65      12.540  12.061 -35.034  1.00 95.50           O  
ATOM   3505  OE2 GLU B  65      12.382   9.963 -35.713  1.00 95.50           O  
ATOM   3506  N   MET B  66       9.334   8.804 -30.888  1.00 96.08           N  
ATOM   3507  H   MET B  66       9.353   9.797 -31.071  1.00 96.08           H  
ATOM   3508  CA  MET B  66       8.044   8.200 -30.529  1.00 96.08           C  
ATOM   3509  HA  MET B  66       8.155   7.754 -29.541  1.00 96.08           H  
ATOM   3510  C   MET B  66       7.593   7.085 -31.503  1.00 96.08           C  
ATOM   3511  CB  MET B  66       6.976   9.300 -30.447  1.00 96.08           C  
ATOM   3512  HB2 MET B  66       5.982   8.852 -30.453  1.00 96.08           H  
ATOM   3513  HB3 MET B  66       7.062   9.945 -31.321  1.00 96.08           H  
ATOM   3514  O   MET B  66       7.887   7.145 -32.700  1.00 96.08           O  
ATOM   3515  CG  MET B  66       7.108  10.139 -29.173  1.00 96.08           C  
ATOM   3516  HG2 MET B  66       6.773   9.541 -28.326  1.00 96.08           H  
ATOM   3517  HG3 MET B  66       8.155  10.398 -29.012  1.00 96.08           H  
ATOM   3518  SD  MET B  66       6.145  11.670 -29.227  1.00 96.08           S  
ATOM   3519  CE  MET B  66       6.342  12.228 -27.515  1.00 96.08           C  
ATOM   3520  HE1 MET B  66       7.400  12.350 -27.281  1.00 96.08           H  
ATOM   3521  HE2 MET B  66       5.902  11.493 -26.841  1.00 96.08           H  
ATOM   3522  HE3 MET B  66       5.836  13.184 -27.383  1.00 96.08           H  
ATOM   3523  N   PRO B  67       6.848   6.072 -31.014  1.00 94.93           N  
ATOM   3524  CA  PRO B  67       6.353   4.963 -31.826  1.00 94.93           C  
ATOM   3525  HA  PRO B  67       7.186   4.506 -32.359  1.00 94.93           H  
ATOM   3526  C   PRO B  67       5.303   5.425 -32.848  1.00 94.93           C  
ATOM   3527  CB  PRO B  67       5.784   3.951 -30.827  1.00 94.93           C  
ATOM   3528  HB2 PRO B  67       6.576   3.276 -30.500  1.00 94.93           H  
ATOM   3529  HB3 PRO B  67       4.950   3.385 -31.241  1.00 94.93           H  
ATOM   3530  O   PRO B  67       4.430   6.237 -32.551  1.00 94.93           O  
ATOM   3531  CG  PRO B  67       5.344   4.826 -29.655  1.00 94.93           C  
ATOM   3532  HG2 PRO B  67       5.329   4.277 -28.713  1.00 94.93           H  
ATOM   3533  HG3 PRO B  67       4.372   5.271 -29.865  1.00 94.93           H  
ATOM   3534  CD  PRO B  67       6.410   5.913 -29.636  1.00 94.93           C  
ATOM   3535  HD2 PRO B  67       5.993   6.835 -29.229  1.00 94.93           H  
ATOM   3536  HD3 PRO B  67       7.255   5.580 -29.035  1.00 94.93           H  
ATOM   3537  N   THR B  68       5.370   4.874 -34.062  1.00 94.58           N  
ATOM   3538  H   THR B  68       6.057   4.149 -34.212  1.00 94.58           H  
ATOM   3539  CA  THR B  68       4.529   5.271 -35.215  1.00 94.58           C  
ATOM   3540  HA  THR B  68       4.100   6.254 -35.016  1.00 94.58           H  
ATOM   3541  C   THR B  68       3.336   4.341 -35.465  1.00 94.58           C  
ATOM   3542  CB  THR B  68       5.373   5.389 -36.496  1.00 94.58           C  
ATOM   3543  HB  THR B  68       4.715   5.501 -37.357  1.00 94.58           H  
ATOM   3544  O   THR B  68       2.519   4.597 -36.345  1.00 94.58           O  
ATOM   3545  CG2 THR B  68       6.322   6.584 -36.461  1.00 94.58           C  
ATOM   3546 HG21 THR B  68       6.953   6.584 -37.350  1.00 94.58           H  
ATOM   3547 HG22 THR B  68       6.947   6.561 -35.568  1.00 94.58           H  
ATOM   3548 HG23 THR B  68       5.733   7.501 -36.456  1.00 94.58           H  
ATOM   3549  OG1 THR B  68       6.190   4.255 -36.688  1.00 94.58           O  
ATOM   3550  HG1 THR B  68       6.994   4.413 -36.188  1.00 94.58           H  
ATOM   3551  N   ASP B  69       3.224   3.259 -34.697  1.00 91.92           N  
ATOM   3552  H   ASP B  69       3.916   3.103 -33.978  1.00 91.92           H  
ATOM   3553  CA  ASP B  69       2.259   2.166 -34.853  1.00 91.92           C  
ATOM   3554  HA  ASP B  69       1.784   2.256 -35.830  1.00 91.92           H  
ATOM   3555  C   ASP B  69       1.112   2.191 -33.823  1.00 91.92           C  
ATOM   3556  CB  ASP B  69       3.029   0.831 -34.845  1.00 91.92           C  
ATOM   3557  HB2 ASP B  69       3.690   0.817 -35.711  1.00 91.92           H  
ATOM   3558  HB3 ASP B  69       2.316   0.016 -34.968  1.00 91.92           H  
ATOM   3559  O   ASP B  69       0.162   1.418 -33.940  1.00 91.92           O  
ATOM   3560  CG  ASP B  69       3.880   0.566 -33.589  1.00 91.92           C  
ATOM   3561  OD1 ASP B  69       4.063   1.497 -32.766  1.00 91.92           O  
ATOM   3562  OD2 ASP B  69       4.393  -0.567 -33.491  1.00 91.92           O  
ATOM   3563  N   ARG B  70       1.154   3.116 -32.853  1.00 91.25           N  
ATOM   3564  H   ARG B  70       1.992   3.679 -32.808  1.00 91.25           H  
ATOM   3565  CA  ARG B  70       0.148   3.266 -31.779  1.00 91.25           C  
ATOM   3566  HA  ARG B  70      -0.311   2.292 -31.607  1.00 91.25           H  
ATOM   3567  C   ARG B  70      -1.028   4.186 -32.120  1.00 91.25           C  
ATOM   3568  CB  ARG B  70       0.830   3.693 -30.468  1.00 91.25           C  
ATOM   3569  HB2 ARG B  70       1.281   4.678 -30.588  1.00 91.25           H  
ATOM   3570  HB3 ARG B  70       0.082   3.749 -29.677  1.00 91.25           H  
ATOM   3571  O   ARG B  70      -1.923   4.357 -31.303  1.00 91.25           O  
ATOM   3572  CG  ARG B  70       1.904   2.679 -30.063  1.00 91.25           C  
ATOM   3573  HG2 ARG B  70       1.481   1.675 -30.075  1.00 91.25           H  
ATOM   3574  HG3 ARG B  70       2.725   2.723 -30.779  1.00 91.25           H  
ATOM   3575  CD  ARG B  70       2.454   2.967 -28.671  1.00 91.25           C  
ATOM   3576  HD2 ARG B  70       2.759   4.012 -28.610  1.00 91.25           H  
ATOM   3577  HD3 ARG B  70       1.671   2.793 -27.933  1.00 91.25           H  
ATOM   3578  NE  ARG B  70       3.611   2.093 -28.409  1.00 91.25           N  
ATOM   3579  HE  ARG B  70       3.973   1.571 -29.194  1.00 91.25           H  
ATOM   3580  NH1 ARG B  70       3.874   2.631 -26.204  1.00 91.25           N  
ATOM   3581 HH11 ARG B  70       4.306   2.413 -25.317  1.00 91.25           H  
ATOM   3582 HH12 ARG B  70       3.028   3.184 -26.173  1.00 91.25           H  
ATOM   3583  NH2 ARG B  70       5.291   1.221 -27.146  1.00 91.25           N  
ATOM   3584 HH21 ARG B  70       5.774   1.208 -26.259  1.00 91.25           H  
ATOM   3585 HH22 ARG B  70       5.660   0.689 -27.921  1.00 91.25           H  
ATOM   3586  CZ  ARG B  70       4.248   1.987 -27.262  1.00 91.25           C  
ATOM   3587  N   GLY B  71      -1.037   4.778 -33.316  1.00 90.41           N  
ATOM   3588  H   GLY B  71      -0.274   4.566 -33.943  1.00 90.41           H  
ATOM   3589  CA  GLY B  71      -2.098   5.687 -33.771  1.00 90.41           C  
ATOM   3590  HA2 GLY B  71      -2.108   5.695 -34.861  1.00 90.41           H  
ATOM   3591  HA3 GLY B  71      -3.063   5.316 -33.425  1.00 90.41           H  
ATOM   3592  C   GLY B  71      -1.968   7.141 -33.300  1.00 90.41           C  
ATOM   3593  O   GLY B  71      -2.860   7.935 -33.576  1.00 90.41           O  
ATOM   3594  N   TRP B  72      -0.870   7.506 -32.630  1.00 90.63           N  
ATOM   3595  H   TRP B  72      -0.175   6.807 -32.414  1.00 90.63           H  
ATOM   3596  CA  TRP B  72      -0.596   8.881 -32.197  1.00 90.63           C  
ATOM   3597  HA  TRP B  72      -1.458   9.258 -31.646  1.00 90.63           H  
ATOM   3598  C   TRP B  72      -0.348   9.803 -33.405  1.00 90.63           C  
ATOM   3599  CB  TRP B  72       0.631   8.895 -31.265  1.00 90.63           C  
ATOM   3600  HB2 TRP B  72       1.503   8.607 -31.851  1.00 90.63           H  
ATOM   3601  HB3 TRP B  72       0.790   9.922 -30.935  1.00 90.63           H  
ATOM   3602  O   TRP B  72       0.457   9.473 -34.280  1.00 90.63           O  
ATOM   3603  CG  TRP B  72       0.618   8.024 -30.037  1.00 90.63           C  
ATOM   3604  CD1 TRP B  72      -0.422   7.290 -29.572  1.00 90.63           C  
ATOM   3605  HD1 TRP B  72      -1.403   7.227 -30.020  1.00 90.63           H  
ATOM   3606  CD2 TRP B  72       1.700   7.824 -29.068  1.00 90.63           C  
ATOM   3607  CE2 TRP B  72       1.232   6.950 -28.043  1.00 90.63           C  
ATOM   3608  CE3 TRP B  72       3.018   8.318 -28.924  1.00 90.63           C  
ATOM   3609  HE3 TRP B  72       3.402   9.005 -29.665  1.00 90.63           H  
ATOM   3610  NE1 TRP B  72      -0.050   6.634 -28.419  1.00 90.63           N  
ATOM   3611  HE1 TRP B  72      -0.673   6.044 -27.887  1.00 90.63           H  
ATOM   3612  CH2 TRP B  72       3.308   7.118 -26.813  1.00 90.63           C  
ATOM   3613  HH2 TRP B  72       3.896   6.888 -25.937  1.00 90.63           H  
ATOM   3614  CZ2 TRP B  72       2.011   6.599 -26.934  1.00 90.63           C  
ATOM   3615  HZ2 TRP B  72       1.588   5.981 -26.156  1.00 90.63           H  
ATOM   3616  CZ3 TRP B  72       3.813   7.972 -27.811  1.00 90.63           C  
ATOM   3617  HZ3 TRP B  72       4.800   8.395 -27.703  1.00 90.63           H  
ATOM   3618  N   ASP B  73      -0.973  10.985 -33.441  1.00 92.01           N  
ATOM   3619  H   ASP B  73      -1.639  11.215 -32.718  1.00 92.01           H  
ATOM   3620  CA  ASP B  73      -0.667  12.014 -34.447  1.00 92.01           C  
ATOM   3621  HA  ASP B  73      -0.473  11.520 -35.399  1.00 92.01           H  
ATOM   3622  C   ASP B  73       0.616  12.767 -34.056  1.00 92.01           C  
ATOM   3623  CB  ASP B  73      -1.869  12.946 -34.684  1.00 92.01           C  
ATOM   3624  HB2 ASP B  73      -2.749  12.331 -34.870  1.00 92.01           H  
ATOM   3625  HB3 ASP B  73      -2.058  13.539 -33.789  1.00 92.01           H  
ATOM   3626  O   ASP B  73       0.581  13.828 -33.438  1.00 92.01           O  
ATOM   3627  CG  ASP B  73      -1.664  13.882 -35.891  1.00 92.01           C  
ATOM   3628  OD1 ASP B  73      -0.494  14.158 -36.257  1.00 92.01           O  
ATOM   3629  OD2 ASP B  73      -2.687  14.311 -36.471  1.00 92.01           O  
ATOM   3630  N   LEU B  74       1.771  12.190 -34.398  1.00 94.00           N  
ATOM   3631  H   LEU B  74       1.711  11.276 -34.823  1.00 94.00           H  
ATOM   3632  CA  LEU B  74       3.095  12.718 -34.037  1.00 94.00           C  
ATOM   3633  HA  LEU B  74       3.123  12.854 -32.956  1.00 94.00           H  
ATOM   3634  C   LEU B  74       3.429  14.092 -34.654  1.00 94.00           C  
ATOM   3635  CB  LEU B  74       4.181  11.702 -34.436  1.00 94.00           C  
ATOM   3636  HB2 LEU B  74       4.185  11.616 -35.523  1.00 94.00           H  
ATOM   3637  HB3 LEU B  74       5.146  12.108 -34.134  1.00 94.00           H  
ATOM   3638  O   LEU B  74       4.401  14.723 -34.228  1.00 94.00           O  
ATOM   3639  CG  LEU B  74       4.049  10.290 -33.837  1.00 94.00           C  
ATOM   3640  HG  LEU B  74       3.151   9.811 -34.227  1.00 94.00           H  
ATOM   3641  CD1 LEU B  74       5.259   9.462 -34.268  1.00 94.00           C  
ATOM   3642 HD11 LEU B  74       5.337   9.470 -35.355  1.00 94.00           H  
ATOM   3643 HD12 LEU B  74       6.172   9.872 -33.837  1.00 94.00           H  
ATOM   3644 HD13 LEU B  74       5.138   8.434 -33.924  1.00 94.00           H  
ATOM   3645  CD2 LEU B  74       3.990  10.296 -32.311  1.00 94.00           C  
ATOM   3646 HD21 LEU B  74       4.835  10.848 -31.902  1.00 94.00           H  
ATOM   3647 HD22 LEU B  74       4.007   9.268 -31.947  1.00 94.00           H  
ATOM   3648 HD23 LEU B  74       3.062  10.762 -31.980  1.00 94.00           H  
ATOM   3649  N   ASP B  75       2.671  14.554 -35.654  1.00 93.32           N  
ATOM   3650  H   ASP B  75       1.831  14.047 -35.896  1.00 93.32           H  
ATOM   3651  CA  ASP B  75       2.861  15.880 -36.250  1.00 93.32           C  
ATOM   3652  HA  ASP B  75       3.869  16.226 -36.022  1.00 93.32           H  
ATOM   3653  C   ASP B  75       1.953  16.941 -35.617  1.00 93.32           C  
ATOM   3654  CB  ASP B  75       2.728  15.821 -37.783  1.00 93.32           C  
ATOM   3655  HB2 ASP B  75       2.443  16.809 -38.144  1.00 93.32           H  
ATOM   3656  HB3 ASP B  75       1.933  15.128 -38.056  1.00 93.32           H  
ATOM   3657  O   ASP B  75       2.395  18.082 -35.479  1.00 93.32           O  
ATOM   3658  CG  ASP B  75       4.034  15.437 -38.503  1.00 93.32           C  
ATOM   3659  OD1 ASP B  75       5.142  15.667 -37.937  1.00 93.32           O  
ATOM   3660  OD2 ASP B  75       3.930  14.985 -39.668  1.00 93.32           O  
ATOM   3661  N   ALA B  76       0.746  16.584 -35.165  1.00 94.15           N  
ATOM   3662  H   ALA B  76       0.401  15.657 -35.370  1.00 94.15           H  
ATOM   3663  CA  ALA B  76      -0.080  17.460 -34.329  1.00 94.15           C  
ATOM   3664  HA  ALA B  76      -0.039  18.471 -34.735  1.00 94.15           H  
ATOM   3665  C   ALA B  76       0.417  17.534 -32.872  1.00 94.15           C  
ATOM   3666  CB  ALA B  76      -1.533  16.978 -34.396  1.00 94.15           C  
ATOM   3667  HB1 ALA B  76      -2.173  17.668 -33.847  1.00 94.15           H  
ATOM   3668  HB2 ALA B  76      -1.615  15.989 -33.945  1.00 94.15           H  
ATOM   3669  HB3 ALA B  76      -1.863  16.926 -35.433  1.00 94.15           H  
ATOM   3670  O   ALA B  76       0.369  18.602 -32.266  1.00 94.15           O  
ATOM   3671  N   LEU B  77       0.930  16.423 -32.331  1.00 94.02           N  
ATOM   3672  H   LEU B  77       0.875  15.578 -32.881  1.00 94.02           H  
ATOM   3673  CA  LEU B  77       1.388  16.281 -30.943  1.00 94.02           C  
ATOM   3674  HA  LEU B  77       0.587  16.609 -30.281  1.00 94.02           H  
ATOM   3675  C   LEU B  77       2.628  17.125 -30.610  1.00 94.02           C  
ATOM   3676  CB  LEU B  77       1.660  14.779 -30.698  1.00 94.02           C  
ATOM   3677  HB2 LEU B  77       0.735  14.232 -30.879  1.00 94.02           H  
ATOM   3678  HB3 LEU B  77       2.394  14.451 -31.435  1.00 94.02           H  
ATOM   3679  O   LEU B  77       2.899  17.351 -29.436  1.00 94.02           O  
ATOM   3680  CG  LEU B  77       2.182  14.375 -29.305  1.00 94.02           C  
ATOM   3681  HG  LEU B  77       3.120  14.888 -29.093  1.00 94.02           H  
ATOM   3682  CD1 LEU B  77       1.177  14.685 -28.196  1.00 94.02           C  
ATOM   3683 HD11 LEU B  77       0.241  14.154 -28.371  1.00 94.02           H  
ATOM   3684 HD12 LEU B  77       0.973  15.755 -28.161  1.00 94.02           H  
ATOM   3685 HD13 LEU B  77       1.588  14.387 -27.232  1.00 94.02           H  
ATOM   3686  CD2 LEU B  77       2.487  12.876 -29.292  1.00 94.02           C  
ATOM   3687 HD21 LEU B  77       3.209  12.641 -30.074  1.00 94.02           H  
ATOM   3688 HD22 LEU B  77       2.921  12.601 -28.331  1.00 94.02           H  
ATOM   3689 HD23 LEU B  77       1.573  12.306 -29.458  1.00 94.02           H  
ATOM   3690  N   PHE B  78       3.413  17.578 -31.589  1.00 95.44           N  
ATOM   3691  H   PHE B  78       3.113  17.448 -32.545  1.00 95.44           H  
ATOM   3692  CA  PHE B  78       4.663  18.293 -31.317  1.00 95.44           C  
ATOM   3693  HA  PHE B  78       4.939  18.142 -30.273  1.00 95.44           H  
ATOM   3694  C   PHE B  78       4.565  19.801 -31.543  1.00 95.44           C  
ATOM   3695  CB  PHE B  78       5.799  17.698 -32.146  1.00 95.44           C  
ATOM   3696  HB2 PHE B  78       5.951  16.662 -31.841  1.00 95.44           H  
ATOM   3697  HB3 PHE B  78       5.482  17.695 -33.189  1.00 95.44           H  
ATOM   3698  O   PHE B  78       4.358  20.251 -32.672  1.00 95.44           O  
ATOM   3699  CG  PHE B  78       7.110  18.459 -32.017  1.00 95.44           C  
ATOM   3700  CD1 PHE B  78       7.474  19.422 -32.979  1.00 95.44           C  
ATOM   3701  HD1 PHE B  78       6.797  19.659 -33.786  1.00 95.44           H  
ATOM   3702  CD2 PHE B  78       7.959  18.221 -30.922  1.00 95.44           C  
ATOM   3703  HD2 PHE B  78       7.666  17.518 -30.156  1.00 95.44           H  
ATOM   3704  CE1 PHE B  78       8.693  20.115 -32.865  1.00 95.44           C  
ATOM   3705  HE1 PHE B  78       8.955  20.867 -33.595  1.00 95.44           H  
ATOM   3706  CE2 PHE B  78       9.182  18.907 -30.813  1.00 95.44           C  
ATOM   3707  HE2 PHE B  78       9.829  18.721 -29.968  1.00 95.44           H  
ATOM   3708  CZ  PHE B  78       9.550  19.854 -31.782  1.00 95.44           C  
ATOM   3709  HZ  PHE B  78      10.478  20.397 -31.676  1.00 95.44           H  
ATOM   3710  N   ASP B  79       4.904  20.574 -30.511  1.00 94.71           N  
ATOM   3711  H   ASP B  79       5.076  20.147 -29.612  1.00 94.71           H  
ATOM   3712  CA  ASP B  79       5.289  21.976 -30.654  1.00 94.71           C  
ATOM   3713  HA  ASP B  79       5.616  22.122 -31.683  1.00 94.71           H  
ATOM   3714  C   ASP B  79       6.447  22.325 -29.701  1.00 94.71           C  
ATOM   3715  CB  ASP B  79       4.093  22.903 -30.418  1.00 94.71           C  
ATOM   3716  HB2 ASP B  79       3.903  23.002 -29.349  1.00 94.71           H  
ATOM   3717  HB3 ASP B  79       3.207  22.480 -30.891  1.00 94.71           H  
ATOM   3718  O   ASP B  79       6.437  21.899 -28.547  1.00 94.71           O  
ATOM   3719  CG  ASP B  79       4.369  24.278 -31.021  1.00 94.71           C  
ATOM   3720  OD1 ASP B  79       5.156  25.051 -30.439  1.00 94.71           O  
ATOM   3721  OD2 ASP B  79       3.809  24.558 -32.107  1.00 94.71           O  
ATOM   3722  N   PRO B  80       7.468  23.085 -30.144  1.00 92.13           N  
ATOM   3723  CA  PRO B  80       8.565  23.510 -29.277  1.00 92.13           C  
ATOM   3724  HA  PRO B  80       8.976  22.638 -28.770  1.00 92.13           H  
ATOM   3725  C   PRO B  80       8.181  24.531 -28.186  1.00 92.13           C  
ATOM   3726  CB  PRO B  80       9.622  24.076 -30.232  1.00 92.13           C  
ATOM   3727  HB2 PRO B  80      10.264  23.267 -30.580  1.00 92.13           H  
ATOM   3728  HB3 PRO B  80      10.220  24.864 -29.776  1.00 92.13           H  
ATOM   3729  O   PRO B  80       9.041  24.825 -27.355  1.00 92.13           O  
ATOM   3730  CG  PRO B  80       8.787  24.602 -31.398  1.00 92.13           C  
ATOM   3731  HG2 PRO B  80       9.369  24.678 -32.316  1.00 92.13           H  
ATOM   3732  HG3 PRO B  80       8.344  25.562 -31.134  1.00 92.13           H  
ATOM   3733  CD  PRO B  80       7.694  23.546 -31.506  1.00 92.13           C  
ATOM   3734  HD2 PRO B  80       6.802  23.982 -31.957  1.00 92.13           H  
ATOM   3735  HD3 PRO B  80       8.044  22.711 -32.113  1.00 92.13           H  
ATOM   3736  N   ASP B  81       6.967  25.096 -28.176  1.00 88.55           N  
ATOM   3737  H   ASP B  81       6.309  24.869 -28.908  1.00 88.55           H  
ATOM   3738  CA  ASP B  81       6.464  25.947 -27.087  1.00 88.55           C  
ATOM   3739  HA  ASP B  81       7.303  26.505 -26.672  1.00 88.55           H  
ATOM   3740  C   ASP B  81       5.796  25.112 -25.967  1.00 88.55           C  
ATOM   3741  CB  ASP B  81       5.502  27.014 -27.643  1.00 88.55           C  
ATOM   3742  HB2 ASP B  81       6.005  27.545 -28.451  1.00 88.55           H  
ATOM   3743  HB3 ASP B  81       4.621  26.527 -28.061  1.00 88.55           H  
ATOM   3744  O   ASP B  81       4.705  24.577 -26.173  1.00 88.55           O  
ATOM   3745  CG  ASP B  81       5.058  28.046 -26.591  1.00 88.55           C  
ATOM   3746  OD1 ASP B  81       5.404  27.887 -25.394  1.00 88.55           O  
ATOM   3747  OD2 ASP B  81       4.415  29.038 -26.999  1.00 88.55           O  
ATOM   3748  N   PRO B  82       6.373  25.045 -24.746  1.00 83.69           N  
ATOM   3749  CA  PRO B  82       5.788  24.317 -23.616  1.00 83.69           C  
ATOM   3750  HA  PRO B  82       5.661  23.274 -23.904  1.00 83.69           H  
ATOM   3751  C   PRO B  82       4.429  24.848 -23.133  1.00 83.69           C  
ATOM   3752  CB  PRO B  82       6.815  24.422 -22.478  1.00 83.69           C  
ATOM   3753  HB2 PRO B  82       6.535  25.223 -21.794  1.00 83.69           H  
ATOM   3754  HB3 PRO B  82       6.907  23.483 -21.933  1.00 83.69           H  
ATOM   3755  O   PRO B  82       3.820  24.240 -22.261  1.00 83.69           O  
ATOM   3756  CG  PRO B  82       8.123  24.796 -23.167  1.00 83.69           C  
ATOM   3757  HG2 PRO B  82       8.779  25.366 -22.510  1.00 83.69           H  
ATOM   3758  HG3 PRO B  82       8.628  23.901 -23.532  1.00 83.69           H  
ATOM   3759  CD  PRO B  82       7.646  25.626 -24.349  1.00 83.69           C  
ATOM   3760  HD2 PRO B  82       8.392  25.578 -25.143  1.00 83.69           H  
ATOM   3761  HD3 PRO B  82       7.487  26.660 -24.043  1.00 83.69           H  
ATOM   3762  N   GLN B  83       3.968  26.007 -23.608  1.00 78.46           N  
ATOM   3763  H   GLN B  83       4.519  26.509 -24.291  1.00 78.46           H  
ATOM   3764  CA  GLN B  83       2.654  26.560 -23.259  1.00 78.46           C  
ATOM   3765  HA  GLN B  83       2.329  26.158 -22.300  1.00 78.46           H  
ATOM   3766  C   GLN B  83       1.552  26.169 -24.250  1.00 78.46           C  
ATOM   3767  CB  GLN B  83       2.765  28.086 -23.127  1.00 78.46           C  
ATOM   3768  HB2 GLN B  83       1.782  28.502 -22.903  1.00 78.46           H  
ATOM   3769  HB3 GLN B  83       3.093  28.500 -24.081  1.00 78.46           H  
ATOM   3770  O   GLN B  83       0.394  26.535 -24.046  1.00 78.46           O  
ATOM   3771  CG  GLN B  83       3.740  28.534 -22.029  1.00 78.46           C  
ATOM   3772  HG2 GLN B  83       4.721  28.084 -22.186  1.00 78.46           H  
ATOM   3773  HG3 GLN B  83       3.860  29.614 -22.103  1.00 78.46           H  
ATOM   3774  CD  GLN B  83       3.244  28.208 -20.624  1.00 78.46           C  
ATOM   3775  NE2 GLN B  83       3.497  27.028 -20.097  1.00 78.46           N  
ATOM   3776 HE21 GLN B  83       3.123  26.859 -19.174  1.00 78.46           H  
ATOM   3777 HE22 GLN B  83       3.868  26.274 -20.657  1.00 78.46           H  
ATOM   3778  OE1 GLN B  83       2.650  29.039 -19.961  1.00 78.46           O  
ATOM   3779  N   ARG B  84       1.880  25.450 -25.331  1.00 84.83           N  
ATOM   3780  H   ARG B  84       2.833  25.136 -25.444  1.00 84.83           H  
ATOM   3781  CA  ARG B  84       0.921  25.142 -26.390  1.00 84.83           C  
ATOM   3782  HA  ARG B  84       0.217  25.972 -26.434  1.00 84.83           H  
ATOM   3783  C   ARG B  84       0.116  23.880 -26.061  1.00 84.83           C  
ATOM   3784  CB  ARG B  84       1.668  25.094 -27.727  1.00 84.83           C  
ATOM   3785  HB2 ARG B  84       2.399  25.903 -27.752  1.00 84.83           H  
ATOM   3786  HB3 ARG B  84       2.197  24.148 -27.840  1.00 84.83           H  
ATOM   3787  O   ARG B  84       0.651  22.773 -26.049  1.00 84.83           O  
ATOM   3788  CG  ARG B  84       0.683  25.309 -28.874  1.00 84.83           C  
ATOM   3789  HG2 ARG B  84      -0.033  24.487 -28.903  1.00 84.83           H  
ATOM   3790  HG3 ARG B  84       0.148  26.244 -28.706  1.00 84.83           H  
ATOM   3791  CD  ARG B  84       1.417  25.391 -30.209  1.00 84.83           C  
ATOM   3792  HD2 ARG B  84       2.255  26.084 -30.131  1.00 84.83           H  
ATOM   3793  HD3 ARG B  84       1.797  24.394 -30.430  1.00 84.83           H  
ATOM   3794  NE  ARG B  84       0.492  25.840 -31.261  1.00 84.83           N  
ATOM   3795  HE  ARG B  84      -0.227  26.483 -30.960  1.00 84.83           H  
ATOM   3796  NH1 ARG B  84       1.274  24.530 -32.987  1.00 84.83           N  
ATOM   3797 HH11 ARG B  84       2.169  24.459 -32.524  1.00 84.83           H  
ATOM   3798 HH12 ARG B  84       1.125  23.966 -33.812  1.00 84.83           H  
ATOM   3799  NH2 ARG B  84      -0.688  25.549 -33.168  1.00 84.83           N  
ATOM   3800 HH21 ARG B  84      -0.810  25.029 -34.025  1.00 84.83           H  
ATOM   3801 HH22 ARG B  84      -1.470  26.000 -32.714  1.00 84.83           H  
ATOM   3802  CZ  ARG B  84       0.379  25.309 -32.462  1.00 84.83           C  
ATOM   3803  N   HIS B  85      -1.177  24.074 -25.804  1.00 81.31           N  
ATOM   3804  H   HIS B  85      -1.508  25.028 -25.775  1.00 81.31           H  
ATOM   3805  CA  HIS B  85      -2.090  23.044 -25.301  1.00 81.31           C  
ATOM   3806  HA  HIS B  85      -1.785  22.812 -24.281  1.00 81.31           H  
ATOM   3807  C   HIS B  85      -2.078  21.752 -26.124  1.00 81.31           C  
ATOM   3808  CB  HIS B  85      -3.513  23.608 -25.275  1.00 81.31           C  
ATOM   3809  HB2 HIS B  85      -3.469  24.637 -24.918  1.00 81.31           H  
ATOM   3810  HB3 HIS B  85      -3.917  23.632 -26.287  1.00 81.31           H  
ATOM   3811  O   HIS B  85      -2.118  21.803 -27.354  1.00 81.31           O  
ATOM   3812  CG  HIS B  85      -4.484  22.868 -24.384  1.00 81.31           C  
ATOM   3813  CD2 HIS B  85      -5.383  23.489 -23.576  1.00 81.31           C  
ATOM   3814  HD2 HIS B  85      -5.500  24.561 -23.517  1.00 81.31           H  
ATOM   3815  ND1 HIS B  85      -4.620  21.515 -24.150  1.00 81.31           N  
ATOM   3816  HD1 HIS B  85      -3.955  20.787 -24.368  1.00 81.31           H  
ATOM   3817  CE1 HIS B  85      -5.563  21.345 -23.210  1.00 81.31           C  
ATOM   3818  HE1 HIS B  85      -5.816  20.397 -22.759  1.00 81.31           H  
ATOM   3819  NE2 HIS B  85      -6.055  22.529 -22.819  1.00 81.31           N  
ATOM   3820  N   GLY B  86      -2.079  20.602 -25.446  1.00 85.49           N  
ATOM   3821  H   GLY B  86      -2.051  20.622 -24.437  1.00 85.49           H  
ATOM   3822  CA  GLY B  86      -2.211  19.288 -26.077  1.00 85.49           C  
ATOM   3823  HA2 GLY B  86      -2.376  18.544 -25.298  1.00 85.49           H  
ATOM   3824  HA3 GLY B  86      -3.074  19.289 -26.743  1.00 85.49           H  
ATOM   3825  C   GLY B  86      -0.985  18.863 -26.884  1.00 85.49           C  
ATOM   3826  O   GLY B  86      -1.075  17.933 -27.682  1.00 85.49           O  
ATOM   3827  N   THR B  87       0.157  19.535 -26.696  1.00 92.06           N  
ATOM   3828  H   THR B  87       0.168  20.277 -26.011  1.00 92.06           H  
ATOM   3829  CA  THR B  87       1.405  19.235 -27.405  1.00 92.06           C  
ATOM   3830  HA  THR B  87       1.259  18.307 -27.959  1.00 92.06           H  
ATOM   3831  C   THR B  87       2.574  18.981 -26.454  1.00 92.06           C  
ATOM   3832  CB  THR B  87       1.771  20.308 -28.447  1.00 92.06           C  
ATOM   3833  HB  THR B  87       2.587  19.915 -29.054  1.00 92.06           H  
ATOM   3834  O   THR B  87       2.530  19.311 -25.268  1.00 92.06           O  
ATOM   3835  CG2 THR B  87       0.636  20.671 -29.399  1.00 92.06           C  
ATOM   3836 HG21 THR B  87       0.199  19.760 -29.808  1.00 92.06           H  
ATOM   3837 HG22 THR B  87       1.030  21.274 -30.218  1.00 92.06           H  
ATOM   3838 HG23 THR B  87      -0.134  21.235 -28.873  1.00 92.06           H  
ATOM   3839  OG1 THR B  87       2.227  21.494 -27.849  1.00 92.06           O  
ATOM   3840  HG1 THR B  87       1.600  21.777 -27.179  1.00 92.06           H  
ATOM   3841  N   SER B  88       3.637  18.372 -26.977  1.00 94.93           N  
ATOM   3842  H   SER B  88       3.578  18.086 -27.943  1.00 94.93           H  
ATOM   3843  CA  SER B  88       4.904  18.159 -26.289  1.00 94.93           C  
ATOM   3844  HA  SER B  88       4.860  18.671 -25.328  1.00 94.93           H  
ATOM   3845  C   SER B  88       6.068  18.744 -27.083  1.00 94.93           C  
ATOM   3846  CB  SER B  88       5.129  16.670 -26.021  1.00 94.93           C  
ATOM   3847  HB2 SER B  88       5.264  16.143 -26.965  1.00 94.93           H  
ATOM   3848  HB3 SER B  88       4.258  16.260 -25.508  1.00 94.93           H  
ATOM   3849  O   SER B  88       6.173  18.565 -28.296  1.00 94.93           O  
ATOM   3850  OG  SER B  88       6.277  16.498 -25.208  1.00 94.93           O  
ATOM   3851  HG  SER B  88       6.064  16.855 -24.343  1.00 94.93           H  
ATOM   3852  N   TYR B  89       7.006  19.375 -26.377  1.00 94.59           N  
ATOM   3853  H   TYR B  89       6.855  19.466 -25.382  1.00 94.59           H  
ATOM   3854  CA  TYR B  89       8.259  19.875 -26.952  1.00 94.59           C  
ATOM   3855  HA  TYR B  89       8.047  20.230 -27.961  1.00 94.59           H  
ATOM   3856  C   TYR B  89       9.332  18.788 -27.120  1.00 94.59           C  
ATOM   3857  CB  TYR B  89       8.761  21.077 -26.142  1.00 94.59           C  
ATOM   3858  HB2 TYR B  89       9.634  21.498 -26.641  1.00 94.59           H  
ATOM   3859  HB3 TYR B  89       7.991  21.849 -26.156  1.00 94.59           H  
ATOM   3860  O   TYR B  89      10.435  19.079 -27.588  1.00 94.59           O  
ATOM   3861  CG  TYR B  89       9.133  20.765 -24.703  1.00 94.59           C  
ATOM   3862  CD1 TYR B  89       8.301  21.203 -23.658  1.00 94.59           C  
ATOM   3863  HD1 TYR B  89       7.398  21.750 -23.881  1.00 94.59           H  
ATOM   3864  CD2 TYR B  89      10.320  20.065 -24.406  1.00 94.59           C  
ATOM   3865  HD2 TYR B  89      10.972  19.745 -25.205  1.00 94.59           H  
ATOM   3866  CE1 TYR B  89       8.672  20.963 -22.323  1.00 94.59           C  
ATOM   3867  HE1 TYR B  89       8.074  21.347 -21.510  1.00 94.59           H  
ATOM   3868  CE2 TYR B  89      10.671  19.792 -23.071  1.00 94.59           C  
ATOM   3869  HE2 TYR B  89      11.579  19.251 -22.848  1.00 94.59           H  
ATOM   3870  OH  TYR B  89      10.184  20.032 -20.727  1.00 94.59           O  
ATOM   3871  HH  TYR B  89      11.023  19.571 -20.649  1.00 94.59           H  
ATOM   3872  CZ  TYR B  89       9.848  20.252 -22.023  1.00 94.59           C  
ATOM   3873  N   SER B  90       9.041  17.537 -26.744  1.00 94.73           N  
ATOM   3874  H   SER B  90       8.111  17.349 -26.397  1.00 94.73           H  
ATOM   3875  CA  SER B  90       9.912  16.384 -26.979  1.00 94.73           C  
ATOM   3876  HA  SER B  90      10.842  16.713 -27.442  1.00 94.73           H  
ATOM   3877  C   SER B  90       9.234  15.382 -27.911  1.00 94.73           C  
ATOM   3878  CB  SER B  90      10.283  15.702 -25.660  1.00 94.73           C  
ATOM   3879  HB2 SER B  90       9.381  15.318 -25.183  1.00 94.73           H  
ATOM   3880  HB3 SER B  90      10.762  16.422 -24.996  1.00 94.73           H  
ATOM   3881  O   SER B  90       8.121  14.941 -27.652  1.00 94.73           O  
ATOM   3882  OG  SER B  90      11.177  14.635 -25.931  1.00 94.73           O  
ATOM   3883  HG  SER B  90      11.193  14.059 -25.163  1.00 94.73           H  
ATOM   3884  N   ARG B  91       9.942  14.957 -28.966  1.00 94.58           N  
ATOM   3885  H   ARG B  91      10.849  15.377 -29.115  1.00 94.58           H  
ATOM   3886  CA  ARG B  91       9.566  13.796 -29.799  1.00 94.58           C  
ATOM   3887  HA  ARG B  91       8.492  13.632 -29.705  1.00 94.58           H  
ATOM   3888  C   ARG B  91      10.206  12.487 -29.309  1.00 94.58           C  
ATOM   3889  CB  ARG B  91       9.868  14.056 -31.294  1.00 94.58           C  
ATOM   3890  HB2 ARG B  91       9.596  13.163 -31.857  1.00 94.58           H  
ATOM   3891  HB3 ARG B  91      10.936  14.225 -31.430  1.00 94.58           H  
ATOM   3892  O   ARG B  91      10.194  11.499 -30.038  1.00 94.58           O  
ATOM   3893  CG  ARG B  91       9.080  15.237 -31.887  1.00 94.58           C  
ATOM   3894  HG2 ARG B  91       8.037  15.151 -31.583  1.00 94.58           H  
ATOM   3895  HG3 ARG B  91       9.497  16.164 -31.495  1.00 94.58           H  
ATOM   3896  CD  ARG B  91       9.146  15.265 -33.427  1.00 94.58           C  
ATOM   3897  HD2 ARG B  91       8.880  14.273 -33.792  1.00 94.58           H  
ATOM   3898  HD3 ARG B  91      10.169  15.480 -33.737  1.00 94.58           H  
ATOM   3899  NE  ARG B  91       8.221  16.269 -34.012  1.00 94.58           N  
ATOM   3900  HE  ARG B  91       8.015  17.075 -33.439  1.00 94.58           H  
ATOM   3901  NH1 ARG B  91       7.647  15.181 -35.982  1.00 94.58           N  
ATOM   3902 HH11 ARG B  91       6.959  15.108 -36.718  1.00 94.58           H  
ATOM   3903 HH12 ARG B  91       8.240  14.397 -35.751  1.00 94.58           H  
ATOM   3904  NH2 ARG B  91       6.612  17.028 -35.485  1.00 94.58           N  
ATOM   3905 HH21 ARG B  91       6.028  16.776 -36.269  1.00 94.58           H  
ATOM   3906 HH22 ARG B  91       6.241  17.677 -34.806  1.00 94.58           H  
ATOM   3907  CZ  ARG B  91       7.513  16.158 -35.135  1.00 94.58           C  
ATOM   3908  N   HIS B  92      10.819  12.485 -28.121  1.00 96.05           N  
ATOM   3909  H   HIS B  92      10.725  13.302 -27.535  1.00 96.05           H  
ATOM   3910  CA  HIS B  92      11.782  11.465 -27.700  1.00 96.05           C  
ATOM   3911  HA  HIS B  92      11.833  10.697 -28.472  1.00 96.05           H  
ATOM   3912  C   HIS B  92      11.418  10.777 -26.379  1.00 96.05           C  
ATOM   3913  CB  HIS B  92      13.174  12.096 -27.577  1.00 96.05           C  
ATOM   3914  HB2 HIS B  92      13.141  12.834 -26.775  1.00 96.05           H  
ATOM   3915  HB3 HIS B  92      13.891  11.323 -27.302  1.00 96.05           H  
ATOM   3916  O   HIS B  92      11.059  11.430 -25.396  1.00 96.05           O  
ATOM   3917  CG  HIS B  92      13.677  12.792 -28.810  1.00 96.05           C  
ATOM   3918  CD2 HIS B  92      14.162  12.198 -29.944  1.00 96.05           C  
ATOM   3919  HD2 HIS B  92      14.217  11.136 -30.130  1.00 96.05           H  
ATOM   3920  ND1 HIS B  92      13.791  14.155 -28.971  1.00 96.05           N  
ATOM   3921  HD1 HIS B  92      13.550  14.859 -28.288  1.00 96.05           H  
ATOM   3922  CE1 HIS B  92      14.329  14.375 -30.181  1.00 96.05           C  
ATOM   3923  HE1 HIS B  92      14.542  15.350 -30.594  1.00 96.05           H  
ATOM   3924  NE2 HIS B  92      14.596  13.216 -30.801  1.00 96.05           N  
ATOM   3925  N   GLY B  93      11.614   9.460 -26.339  1.00 96.99           N  
ATOM   3926  H   GLY B  93      11.972   9.012 -27.171  1.00 96.99           H  
ATOM   3927  CA  GLY B  93      11.426   8.596 -25.172  1.00 96.99           C  
ATOM   3928  HA2 GLY B  93      11.933   9.022 -24.307  1.00 96.99           H  
ATOM   3929  HA3 GLY B  93      10.363   8.507 -24.946  1.00 96.99           H  
ATOM   3930  C   GLY B  93      11.992   7.199 -25.437  1.00 96.99           C  
ATOM   3931  O   GLY B  93      12.522   6.947 -26.517  1.00 96.99           O  
ATOM   3932  N   ALA B  94      11.905   6.291 -24.469  1.00 98.35           N  
ATOM   3933  H   ALA B  94      11.486   6.556 -23.589  1.00 98.35           H  
ATOM   3934  CA  ALA B  94      12.376   4.914 -24.625  1.00 98.35           C  
ATOM   3935  HA  ALA B  94      12.843   4.786 -25.601  1.00 98.35           H  
ATOM   3936  C   ALA B  94      11.195   3.929 -24.556  1.00 98.35           C  
ATOM   3937  CB  ALA B  94      13.470   4.670 -23.584  1.00 98.35           C  
ATOM   3938  HB1 ALA B  94      13.895   3.675 -23.717  1.00 98.35           H  
ATOM   3939  HB2 ALA B  94      13.050   4.757 -22.582  1.00 98.35           H  
ATOM   3940  HB3 ALA B  94      14.267   5.403 -23.706  1.00 98.35           H  
ATOM   3941  O   ALA B  94      10.539   3.793 -23.521  1.00 98.35           O  
ATOM   3942  N   PHE B  95      10.913   3.242 -25.662  1.00 98.17           N  
ATOM   3943  H   PHE B  95      11.520   3.342 -26.463  1.00 98.17           H  
ATOM   3944  CA  PHE B  95       9.696   2.441 -25.841  1.00 98.17           C  
ATOM   3945  HA  PHE B  95       9.055   2.555 -24.967  1.00 98.17           H  
ATOM   3946  C   PHE B  95      10.007   0.948 -25.975  1.00 98.17           C  
ATOM   3947  CB  PHE B  95       8.911   2.980 -27.044  1.00 98.17           C  
ATOM   3948  HB2 PHE B  95       9.501   2.834 -27.949  1.00 98.17           H  
ATOM   3949  HB3 PHE B  95       7.993   2.403 -27.155  1.00 98.17           H  
ATOM   3950  O   PHE B  95      11.067   0.571 -26.471  1.00 98.17           O  
ATOM   3951  CG  PHE B  95       8.553   4.449 -26.913  1.00 98.17           C  
ATOM   3952  CD1 PHE B  95       7.381   4.837 -26.236  1.00 98.17           C  
ATOM   3953  HD1 PHE B  95       6.721   4.087 -25.827  1.00 98.17           H  
ATOM   3954  CD2 PHE B  95       9.411   5.434 -27.441  1.00 98.17           C  
ATOM   3955  HD2 PHE B  95      10.308   5.143 -27.968  1.00 98.17           H  
ATOM   3956  CE1 PHE B  95       7.068   6.202 -26.097  1.00 98.17           C  
ATOM   3957  HE1 PHE B  95       6.163   6.499 -25.587  1.00 98.17           H  
ATOM   3958  CE2 PHE B  95       9.102   6.797 -27.293  1.00 98.17           C  
ATOM   3959  HE2 PHE B  95       9.761   7.542 -27.714  1.00 98.17           H  
ATOM   3960  CZ  PHE B  95       7.927   7.181 -26.625  1.00 98.17           C  
ATOM   3961  HZ  PHE B  95       7.678   8.228 -26.528  1.00 98.17           H  
ATOM   3962  N   LEU B  96       9.084   0.096 -25.527  1.00 97.62           N  
ATOM   3963  H   LEU B  96       8.210   0.478 -25.194  1.00 97.62           H  
ATOM   3964  CA  LEU B  96       9.181  -1.349 -25.691  1.00 97.62           C  
ATOM   3965  HA  LEU B  96      10.191  -1.668 -25.434  1.00 97.62           H  
ATOM   3966  C   LEU B  96       8.952  -1.731 -27.155  1.00 97.62           C  
ATOM   3967  CB  LEU B  96       8.170  -2.068 -24.776  1.00 97.62           C  
ATOM   3968  HB2 LEU B  96       7.215  -1.548 -24.845  1.00 97.62           H  
ATOM   3969  HB3 LEU B  96       8.025  -3.081 -25.151  1.00 97.62           H  
ATOM   3970  O   LEU B  96       7.843  -1.617 -27.688  1.00 97.62           O  
ATOM   3971  CG  LEU B  96       8.567  -2.162 -23.295  1.00 97.62           C  
ATOM   3972  HG  LEU B  96       8.765  -1.166 -22.899  1.00 97.62           H  
ATOM   3973  CD1 LEU B  96       7.416  -2.788 -22.503  1.00 97.62           C  
ATOM   3974 HD11 LEU B  96       6.525  -2.172 -22.623  1.00 97.62           H  
ATOM   3975 HD12 LEU B  96       7.670  -2.836 -21.444  1.00 97.62           H  
ATOM   3976 HD13 LEU B  96       7.209  -3.791 -22.874  1.00 97.62           H  
ATOM   3977  CD2 LEU B  96       9.804  -3.030 -23.073  1.00 97.62           C  
ATOM   3978 HD21 LEU B  96      10.669  -2.575 -23.557  1.00 97.62           H  
ATOM   3979 HD22 LEU B  96      10.002  -3.116 -22.005  1.00 97.62           H  
ATOM   3980 HD23 LEU B  96       9.645  -4.019 -23.502  1.00 97.62           H  
ATOM   3981  N   ASP B  97       9.995  -2.264 -27.780  1.00 90.59           N  
ATOM   3982  H   ASP B  97      10.897  -2.265 -27.327  1.00 90.59           H  
ATOM   3983  CA  ASP B  97       9.863  -3.093 -28.965  1.00 90.59           C  
ATOM   3984  HA  ASP B  97       9.343  -2.506 -29.722  1.00 90.59           H  
ATOM   3985  C   ASP B  97       8.976  -4.318 -28.653  1.00 90.59           C  
ATOM   3986  CB  ASP B  97      11.259  -3.415 -29.538  1.00 90.59           C  
ATOM   3987  HB2 ASP B  97      11.158  -4.219 -30.266  1.00 90.59           H  
ATOM   3988  HB3 ASP B  97      11.601  -2.535 -30.084  1.00 90.59           H  
ATOM   3989  O   ASP B  97       9.148  -4.999 -27.642  1.00 90.59           O  
ATOM   3990  CG  ASP B  97      12.358  -3.771 -28.516  1.00 90.59           C  
ATOM   3991  OD1 ASP B  97      12.783  -2.884 -27.731  1.00 90.59           O  
ATOM   3992  OD2 ASP B  97      12.853  -4.912 -28.588  1.00 90.59           O  
ATOM   3993  N   GLY B  98       7.947  -4.543 -29.480  1.00 90.91           N  
ATOM   3994  H   GLY B  98       7.844  -3.954 -30.294  1.00 90.91           H  
ATOM   3995  CA  GLY B  98       6.935  -5.584 -29.250  1.00 90.91           C  
ATOM   3996  HA2 GLY B  98       6.391  -5.750 -30.180  1.00 90.91           H  
ATOM   3997  HA3 GLY B  98       7.432  -6.518 -28.990  1.00 90.91           H  
ATOM   3998  C   GLY B  98       5.900  -5.277 -28.154  1.00 90.91           C  
ATOM   3999  O   GLY B  98       5.254  -6.198 -27.660  1.00 90.91           O  
ATOM   4000  N   ALA B  99       5.691  -4.010 -27.758  1.00 94.03           N  
ATOM   4001  H   ALA B  99       6.318  -3.297 -28.102  1.00 94.03           H  
ATOM   4002  CA  ALA B  99       4.737  -3.637 -26.695  1.00 94.03           C  
ATOM   4003  HA  ALA B  99       5.128  -3.999 -25.744  1.00 94.03           H  
ATOM   4004  C   ALA B  99       3.314  -4.218 -26.866  1.00 94.03           C  
ATOM   4005  CB  ALA B  99       4.649  -2.107 -26.629  1.00 94.03           C  
ATOM   4006  HB1 ALA B  99       5.633  -1.680 -26.436  1.00 94.03           H  
ATOM   4007  HB2 ALA B  99       3.980  -1.812 -25.821  1.00 94.03           H  
ATOM   4008  HB3 ALA B  99       4.267  -1.711 -27.570  1.00 94.03           H  
ATOM   4009  O   ALA B  99       2.655  -4.542 -25.874  1.00 94.03           O  
ATOM   4010  N   ALA B 100       2.846  -4.362 -28.111  1.00 93.47           N  
ATOM   4011  H   ALA B 100       3.456  -4.105 -28.873  1.00 93.47           H  
ATOM   4012  CA  ALA B 100       1.528  -4.902 -28.446  1.00 93.47           C  
ATOM   4013  HA  ALA B 100       0.846  -4.670 -27.628  1.00 93.47           H  
ATOM   4014  C   ALA B 100       1.491  -6.436 -28.630  1.00 93.47           C  
ATOM   4015  CB  ALA B 100       1.027  -4.170 -29.698  1.00 93.47           C  
ATOM   4016  HB1 ALA B 100       1.012  -3.094 -29.522  1.00 93.47           H  
ATOM   4017  HB2 ALA B 100       0.018  -4.503 -29.942  1.00 93.47           H  
ATOM   4018  HB3 ALA B 100       1.682  -4.387 -30.542  1.00 93.47           H  
ATOM   4019  O   ALA B 100       0.393  -6.997 -28.696  1.00 93.47           O  
ATOM   4020  N   ASP B 101       2.643  -7.110 -28.701  1.00 94.85           N  
ATOM   4021  H   ASP B 101       3.511  -6.626 -28.522  1.00 94.85           H  
ATOM   4022  CA  ASP B 101       2.736  -8.556 -28.926  1.00 94.85           C  
ATOM   4023  HA  ASP B 101       2.005  -8.828 -29.688  1.00 94.85           H  
ATOM   4024  C   ASP B 101       2.396  -9.351 -27.653  1.00 94.85           C  
ATOM   4025  CB  ASP B 101       4.127  -8.938 -29.464  1.00 94.85           C  
ATOM   4026  HB2 ASP B 101       4.893  -8.589 -28.772  1.00 94.85           H  
ATOM   4027  HB3 ASP B 101       4.193 -10.025 -29.508  1.00 94.85           H  
ATOM   4028  O   ASP B 101       2.699  -8.923 -26.538  1.00 94.85           O  
ATOM   4029  CG  ASP B 101       4.403  -8.396 -30.872  1.00 94.85           C  
ATOM   4030  OD1 ASP B 101       3.473  -8.458 -31.709  1.00 94.85           O  
ATOM   4031  OD2 ASP B 101       5.552  -7.969 -31.120  1.00 94.85           O  
ATOM   4032  N   PHE B 102       1.726 -10.501 -27.817  1.00 96.55           N  
ATOM   4033  H   PHE B 102       1.502 -10.795 -28.757  1.00 96.55           H  
ATOM   4034  CA  PHE B 102       1.301 -11.369 -26.709  1.00 96.55           C  
ATOM   4035  HA  PHE B 102       2.133 -11.481 -26.014  1.00 96.55           H  
ATOM   4036  C   PHE B 102       0.852 -12.763 -27.190  1.00 96.55           C  
ATOM   4037  CB  PHE B 102       0.122 -10.679 -25.999  1.00 96.55           C  
ATOM   4038  HB2 PHE B 102      -0.681 -10.530 -26.721  1.00 96.55           H  
ATOM   4039  HB3 PHE B 102       0.441  -9.691 -25.667  1.00 96.55           H  
ATOM   4040  O   PHE B 102      -0.032 -12.855 -28.049  1.00 96.55           O  
ATOM   4041  CG  PHE B 102      -0.427 -11.397 -24.784  1.00 96.55           C  
ATOM   4042  CD1 PHE B 102      -1.803 -11.680 -24.686  1.00 96.55           C  
ATOM   4043  HD1 PHE B 102      -2.464 -11.418 -25.499  1.00 96.55           H  
ATOM   4044  CD2 PHE B 102       0.430 -11.720 -23.717  1.00 96.55           C  
ATOM   4045  HD2 PHE B 102       1.484 -11.493 -23.780  1.00 96.55           H  
ATOM   4046  CE1 PHE B 102      -2.319 -12.284 -23.526  1.00 96.55           C  
ATOM   4047  HE1 PHE B 102      -3.376 -12.490 -23.448  1.00 96.55           H  
ATOM   4048  CE2 PHE B 102      -0.083 -12.330 -22.562  1.00 96.55           C  
ATOM   4049  HE2 PHE B 102       0.586 -12.578 -21.751  1.00 96.55           H  
ATOM   4050  CZ  PHE B 102      -1.455 -12.611 -22.466  1.00 96.55           C  
ATOM   4051  HZ  PHE B 102      -1.836 -13.082 -21.571  1.00 96.55           H  
ATOM   4052  N   ASP B 103       1.350 -13.860 -26.601  1.00 96.54           N  
ATOM   4053  H   ASP B 103       2.073 -13.740 -25.905  1.00 96.54           H  
ATOM   4054  CA  ASP B 103       0.786 -15.205 -26.844  1.00 96.54           C  
ATOM   4055  HA  ASP B 103       0.445 -15.222 -27.879  1.00 96.54           H  
ATOM   4056  C   ASP B 103      -0.468 -15.456 -25.985  1.00 96.54           C  
ATOM   4057  CB  ASP B 103       1.823 -16.344 -26.769  1.00 96.54           C  
ATOM   4058  HB2 ASP B 103       2.699 -16.055 -27.350  1.00 96.54           H  
ATOM   4059  HB3 ASP B 103       2.134 -16.490 -25.734  1.00 96.54           H  
ATOM   4060  O   ASP B 103      -0.476 -16.190 -24.991  1.00 96.54           O  
ATOM   4061  CG  ASP B 103       1.274 -17.675 -27.341  1.00 96.54           C  
ATOM   4062  OD1 ASP B 103       0.034 -17.816 -27.505  1.00 96.54           O  
ATOM   4063  OD2 ASP B 103       2.082 -18.596 -27.606  1.00 96.54           O  
ATOM   4064  N   ALA B 104      -1.586 -14.867 -26.414  1.00 94.84           N  
ATOM   4065  H   ALA B 104      -1.491 -14.202 -27.168  1.00 94.84           H  
ATOM   4066  CA  ALA B 104      -2.891 -15.060 -25.782  1.00 94.84           C  
ATOM   4067  HA  ALA B 104      -2.843 -14.656 -24.771  1.00 94.84           H  
ATOM   4068  C   ALA B 104      -3.290 -16.550 -25.668  1.00 94.84           C  
ATOM   4069  CB  ALA B 104      -3.924 -14.260 -26.586  1.00 94.84           C  
ATOM   4070  HB1 ALA B 104      -4.021 -14.673 -27.590  1.00 94.84           H  
ATOM   4071  HB2 ALA B 104      -3.611 -13.218 -26.658  1.00 94.84           H  
ATOM   4072  HB3 ALA B 104      -4.891 -14.304 -26.086  1.00 94.84           H  
ATOM   4073  O   ALA B 104      -3.870 -16.967 -24.661  1.00 94.84           O  
ATOM   4074  N   ALA B 105      -2.929 -17.385 -26.651  1.00 91.93           N  
ATOM   4075  H   ALA B 105      -2.274 -17.044 -27.340  1.00 91.93           H  
ATOM   4076  CA  ALA B 105      -3.252 -18.813 -26.661  1.00 91.93           C  
ATOM   4077  HA  ALA B 105      -4.300 -18.926 -26.383  1.00 91.93           H  
ATOM   4078  C   ALA B 105      -2.419 -19.622 -25.644  1.00 91.93           C  
ATOM   4079  CB  ALA B 105      -3.077 -19.337 -28.090  1.00 91.93           C  
ATOM   4080  HB1 ALA B 105      -3.359 -20.389 -28.133  1.00 91.93           H  
ATOM   4081  HB2 ALA B 105      -3.709 -18.768 -28.772  1.00 91.93           H  
ATOM   4082  HB3 ALA B 105      -2.036 -19.233 -28.397  1.00 91.93           H  
ATOM   4083  O   ALA B 105      -2.873 -20.669 -25.155  1.00 91.93           O  
ATOM   4084  N   PHE B 106      -1.234 -19.130 -25.272  1.00 95.77           N  
ATOM   4085  H   PHE B 106      -0.863 -18.339 -25.779  1.00 95.77           H  
ATOM   4086  CA  PHE B 106      -0.432 -19.674 -24.180  1.00 95.77           C  
ATOM   4087  HA  PHE B 106      -0.333 -20.749 -24.331  1.00 95.77           H  
ATOM   4088  C   PHE B 106      -1.089 -19.475 -22.812  1.00 95.77           C  
ATOM   4089  CB  PHE B 106       0.981 -19.095 -24.213  1.00 95.77           C  
ATOM   4090  HB2 PHE B 106       1.379 -19.198 -25.223  1.00 95.77           H  
ATOM   4091  HB3 PHE B 106       0.962 -18.036 -23.956  1.00 95.77           H  
ATOM   4092  O   PHE B 106      -1.090 -20.399 -22.000  1.00 95.77           O  
ATOM   4093  CG  PHE B 106       1.918 -19.819 -23.278  1.00 95.77           C  
ATOM   4094  CD1 PHE B 106       2.029 -19.407 -21.939  1.00 95.77           C  
ATOM   4095  HD1 PHE B 106       1.474 -18.550 -21.586  1.00 95.77           H  
ATOM   4096  CD2 PHE B 106       2.667 -20.916 -23.745  1.00 95.77           C  
ATOM   4097  HD2 PHE B 106       2.610 -21.194 -24.787  1.00 95.77           H  
ATOM   4098  CE1 PHE B 106       2.882 -20.097 -21.067  1.00 95.77           C  
ATOM   4099  HE1 PHE B 106       2.984 -19.759 -20.046  1.00 95.77           H  
ATOM   4100  CE2 PHE B 106       3.529 -21.600 -22.871  1.00 95.77           C  
ATOM   4101  HE2 PHE B 106       4.149 -22.406 -23.235  1.00 95.77           H  
ATOM   4102  CZ  PHE B 106       3.634 -21.190 -21.531  1.00 95.77           C  
ATOM   4103  HZ  PHE B 106       4.326 -21.686 -20.867  1.00 95.77           H  
ATOM   4104  N   PHE B 107      -1.733 -18.334 -22.577  1.00 95.17           N  
ATOM   4105  H   PHE B 107      -1.637 -17.588 -23.252  1.00 95.17           H  
ATOM   4106  CA  PHE B 107      -2.452 -18.069 -21.323  1.00 95.17           C  
ATOM   4107  HA  PHE B 107      -1.992 -18.662 -20.533  1.00 95.17           H  
ATOM   4108  C   PHE B 107      -3.925 -18.511 -21.350  1.00 95.17           C  
ATOM   4109  CB  PHE B 107      -2.239 -16.605 -20.932  1.00 95.17           C  
ATOM   4110  HB2 PHE B 107      -2.792 -16.387 -20.019  1.00 95.17           H  
ATOM   4111  HB3 PHE B 107      -2.627 -15.962 -21.722  1.00 95.17           H  
ATOM   4112  O   PHE B 107      -4.564 -18.579 -20.304  1.00 95.17           O  
ATOM   4113  CG  PHE B 107      -0.768 -16.310 -20.702  1.00 95.17           C  
ATOM   4114  CD1 PHE B 107      -0.115 -16.787 -19.546  1.00 95.17           C  
ATOM   4115  HD1 PHE B 107      -0.666 -17.327 -18.790  1.00 95.17           H  
ATOM   4116  CD2 PHE B 107      -0.020 -15.662 -21.700  1.00 95.17           C  
ATOM   4117  HD2 PHE B 107      -0.495 -15.314 -22.606  1.00 95.17           H  
ATOM   4118  CE1 PHE B 107       1.268 -16.595 -19.381  1.00 95.17           C  
ATOM   4119  HE1 PHE B 107       1.769 -16.949 -18.492  1.00 95.17           H  
ATOM   4120  CE2 PHE B 107       1.363 -15.493 -21.547  1.00 95.17           C  
ATOM   4121  HE2 PHE B 107       1.924 -15.019 -22.339  1.00 95.17           H  
ATOM   4122  CZ  PHE B 107       2.008 -15.955 -20.387  1.00 95.17           C  
ATOM   4123  HZ  PHE B 107       3.076 -15.834 -20.275  1.00 95.17           H  
ATOM   4124  N   GLY B 108      -4.450 -18.896 -22.519  1.00 89.66           N  
ATOM   4125  H   GLY B 108      -3.897 -18.724 -23.347  1.00 89.66           H  
ATOM   4126  CA  GLY B 108      -5.849 -19.312 -22.698  1.00 89.66           C  
ATOM   4127  HA2 GLY B 108      -6.171 -19.899 -21.838  1.00 89.66           H  
ATOM   4128  HA3 GLY B 108      -5.919 -19.929 -23.594  1.00 89.66           H  
ATOM   4129  C   GLY B 108      -6.832 -18.147 -22.863  1.00 89.66           C  
ATOM   4130  O   GLY B 108      -8.036 -18.345 -22.731  1.00 89.66           O  
ATOM   4131  N   ILE B 109      -6.313 -16.955 -23.152  1.00 90.78           N  
ATOM   4132  H   ILE B 109      -5.326 -16.923 -23.364  1.00 90.78           H  
ATOM   4133  CA  ILE B 109      -7.052 -15.711 -23.370  1.00 90.78           C  
ATOM   4134  HA  ILE B 109      -7.935 -15.699 -22.731  1.00 90.78           H  
ATOM   4135  C   ILE B 109      -7.530 -15.665 -24.829  1.00 90.78           C  
ATOM   4136  CB  ILE B 109      -6.142 -14.530 -22.956  1.00 90.78           C  
ATOM   4137  HB  ILE B 109      -5.168 -14.667 -23.427  1.00 90.78           H  
ATOM   4138  O   ILE B 109      -6.834 -16.112 -25.745  1.00 90.78           O  
ATOM   4139  CG1 ILE B 109      -5.961 -14.551 -21.416  1.00 90.78           C  
ATOM   4140 HG12 ILE B 109      -5.726 -15.562 -21.084  1.00 90.78           H  
ATOM   4141 HG13 ILE B 109      -6.896 -14.257 -20.940  1.00 90.78           H  
ATOM   4142  CG2 ILE B 109      -6.691 -13.167 -23.404  1.00 90.78           C  
ATOM   4143 HG21 ILE B 109      -6.010 -12.364 -23.122  1.00 90.78           H  
ATOM   4144 HG22 ILE B 109      -7.660 -12.987 -22.938  1.00 90.78           H  
ATOM   4145 HG23 ILE B 109      -6.800 -13.137 -24.489  1.00 90.78           H  
ATOM   4146  CD1 ILE B 109      -4.836 -13.651 -20.898  1.00 90.78           C  
ATOM   4147 HD11 ILE B 109      -5.053 -12.602 -21.102  1.00 90.78           H  
ATOM   4148 HD12 ILE B 109      -4.735 -13.784 -19.821  1.00 90.78           H  
ATOM   4149 HD13 ILE B 109      -3.899 -13.932 -21.379  1.00 90.78           H  
ATOM   4150  N   SER B 110      -8.736 -15.144 -25.068  1.00 85.01           N  
ATOM   4151  H   SER B 110      -9.240 -14.734 -24.295  1.00 85.01           H  
ATOM   4152  CA  SER B 110      -9.266 -15.036 -26.436  1.00 85.01           C  
ATOM   4153  HA  SER B 110      -9.014 -15.964 -26.949  1.00 85.01           H  
ATOM   4154  C   SER B 110      -8.623 -13.868 -27.205  1.00 85.01           C  
ATOM   4155  CB  SER B 110     -10.794 -14.928 -26.435  1.00 85.01           C  
ATOM   4156  HB2 SER B 110     -11.157 -15.146 -27.439  1.00 85.01           H  
ATOM   4157  HB3 SER B 110     -11.215 -15.664 -25.750  1.00 85.01           H  
ATOM   4158  O   SER B 110      -8.281 -12.863 -26.586  1.00 85.01           O  
ATOM   4159  OG  SER B 110     -11.231 -13.633 -26.076  1.00 85.01           O  
ATOM   4160  HG  SER B 110     -11.164 -13.540 -25.123  1.00 85.01           H  
ATOM   4161  N   PRO B 111      -8.516 -13.909 -28.549  1.00 87.26           N  
ATOM   4162  CA  PRO B 111      -8.010 -12.767 -29.321  1.00 87.26           C  
ATOM   4163  HA  PRO B 111      -6.979 -12.577 -29.021  1.00 87.26           H  
ATOM   4164  C   PRO B 111      -8.817 -11.473 -29.127  1.00 87.26           C  
ATOM   4165  CB  PRO B 111      -8.028 -13.220 -30.784  1.00 87.26           C  
ATOM   4166  HB2 PRO B 111      -8.984 -12.974 -31.247  1.00 87.26           H  
ATOM   4167  HB3 PRO B 111      -7.209 -12.778 -31.352  1.00 87.26           H  
ATOM   4168  O   PRO B 111      -8.258 -10.387 -29.223  1.00 87.26           O  
ATOM   4169  CG  PRO B 111      -7.892 -14.738 -30.679  1.00 87.26           C  
ATOM   4170  HG2 PRO B 111      -6.845 -15.006 -30.532  1.00 87.26           H  
ATOM   4171  HG3 PRO B 111      -8.299 -15.242 -31.555  1.00 87.26           H  
ATOM   4172  CD  PRO B 111      -8.686 -15.065 -29.415  1.00 87.26           C  
ATOM   4173  HD2 PRO B 111      -8.292 -15.974 -28.959  1.00 87.26           H  
ATOM   4174  HD3 PRO B 111      -9.741 -15.187 -29.660  1.00 87.26           H  
ATOM   4175  N   ARG B 112     -10.122 -11.581 -28.826  1.00 81.94           N  
ATOM   4176  H   ARG B 112     -10.503 -12.508 -28.700  1.00 81.94           H  
ATOM   4177  CA  ARG B 112     -10.989 -10.425 -28.549  1.00 81.94           C  
ATOM   4178  HA  ARG B 112     -10.779  -9.651 -29.286  1.00 81.94           H  
ATOM   4179  C   ARG B 112     -10.682  -9.797 -27.191  1.00 81.94           C  
ATOM   4180  CB  ARG B 112     -12.466 -10.841 -28.664  1.00 81.94           C  
ATOM   4181  HB2 ARG B 112     -12.743 -11.494 -27.836  1.00 81.94           H  
ATOM   4182  HB3 ARG B 112     -12.608 -11.378 -29.601  1.00 81.94           H  
ATOM   4183  O   ARG B 112     -10.550  -8.585 -27.090  1.00 81.94           O  
ATOM   4184  CG  ARG B 112     -13.365  -9.597 -28.670  1.00 81.94           C  
ATOM   4185  HG2 ARG B 112     -13.300  -9.071 -27.717  1.00 81.94           H  
ATOM   4186  HG3 ARG B 112     -13.004  -8.925 -29.449  1.00 81.94           H  
ATOM   4187  CD  ARG B 112     -14.829  -9.915 -28.981  1.00 81.94           C  
ATOM   4188  HD2 ARG B 112     -14.891 -10.705 -29.729  1.00 81.94           H  
ATOM   4189  HD3 ARG B 112     -15.227  -8.996 -29.411  1.00 81.94           H  
ATOM   4190  NE  ARG B 112     -15.619 -10.243 -27.777  1.00 81.94           N  
ATOM   4191  HE  ARG B 112     -15.333  -9.775 -26.929  1.00 81.94           H  
ATOM   4192  NH1 ARG B 112     -17.420 -11.309 -28.765  1.00 81.94           N  
ATOM   4193 HH11 ARG B 112     -18.425 -11.408 -28.756  1.00 81.94           H  
ATOM   4194 HH12 ARG B 112     -16.980 -11.181 -29.665  1.00 81.94           H  
ATOM   4195  NH2 ARG B 112     -17.535 -10.680 -26.635  1.00 81.94           N  
ATOM   4196 HH21 ARG B 112     -17.337  -9.864 -26.074  1.00 81.94           H  
ATOM   4197 HH22 ARG B 112     -18.494 -10.997 -26.630  1.00 81.94           H  
ATOM   4198  CZ  ARG B 112     -16.840 -10.759 -27.732  1.00 81.94           C  
ATOM   4199  N   GLU B 113     -10.514 -10.632 -26.171  1.00 85.77           N  
ATOM   4200  H   GLU B 113     -10.619 -11.622 -26.339  1.00 85.77           H  
ATOM   4201  CA  GLU B 113     -10.104 -10.203 -24.833  1.00 85.77           C  
ATOM   4202  HA  GLU B 113     -10.773  -9.418 -24.480  1.00 85.77           H  
ATOM   4203  C   GLU B 113      -8.679  -9.630 -24.844  1.00 85.77           C  
ATOM   4204  CB  GLU B 113     -10.230 -11.409 -23.899  1.00 85.77           C  
ATOM   4205  HB2 GLU B 113      -9.573 -12.197 -24.266  1.00 85.77           H  
ATOM   4206  HB3 GLU B 113     -11.258 -11.771 -23.942  1.00 85.77           H  
ATOM   4207  O   GLU B 113      -8.456  -8.557 -24.301  1.00 85.77           O  
ATOM   4208  CG  GLU B 113      -9.884 -11.110 -22.436  1.00 85.77           C  
ATOM   4209  HG2 GLU B 113      -8.857 -10.748 -22.377  1.00 85.77           H  
ATOM   4210  HG3 GLU B 113     -10.545 -10.325 -22.068  1.00 85.77           H  
ATOM   4211  CD  GLU B 113     -10.012 -12.357 -21.550  1.00 85.77           C  
ATOM   4212  OE1 GLU B 113      -9.922 -12.183 -20.311  1.00 85.77           O  
ATOM   4213  OE2 GLU B 113     -10.154 -13.477 -22.105  1.00 85.77           O  
ATOM   4214  N   ALA B 114      -7.734 -10.272 -25.539  1.00 91.93           N  
ATOM   4215  H   ALA B 114      -7.966 -11.161 -25.959  1.00 91.93           H  
ATOM   4216  CA  ALA B 114      -6.361  -9.781 -25.682  1.00 91.93           C  
ATOM   4217  HA  ALA B 114      -5.931  -9.666 -24.687  1.00 91.93           H  
ATOM   4218  C   ALA B 114      -6.271  -8.410 -26.381  1.00 91.93           C  
ATOM   4219  CB  ALA B 114      -5.547 -10.831 -26.447  1.00 91.93           C  
ATOM   4220  HB1 ALA B 114      -4.517 -10.486 -26.546  1.00 91.93           H  
ATOM   4221  HB2 ALA B 114      -5.969 -10.976 -27.441  1.00 91.93           H  
ATOM   4222  HB3 ALA B 114      -5.554 -11.776 -25.904  1.00 91.93           H  
ATOM   4223  O   ALA B 114      -5.358  -7.645 -26.082  1.00 91.93           O  
ATOM   4224  N   LEU B 115      -7.215  -8.093 -27.278  1.00 89.01           N  
ATOM   4225  H   LEU B 115      -7.905  -8.792 -27.513  1.00 89.01           H  
ATOM   4226  CA  LEU B 115      -7.330  -6.778 -27.918  1.00 89.01           C  
ATOM   4227  HA  LEU B 115      -6.326  -6.429 -28.156  1.00 89.01           H  
ATOM   4228  C   LEU B 115      -7.965  -5.722 -26.992  1.00 89.01           C  
ATOM   4229  CB  LEU B 115      -8.129  -6.950 -29.226  1.00 89.01           C  
ATOM   4230  HB2 LEU B 115      -9.155  -7.210 -28.964  1.00 89.01           H  
ATOM   4231  HB3 LEU B 115      -7.708  -7.781 -29.791  1.00 89.01           H  
ATOM   4232  O   LEU B 115      -7.652  -4.546 -27.118  1.00 89.01           O  
ATOM   4233  CG  LEU B 115      -8.154  -5.706 -30.138  1.00 89.01           C  
ATOM   4234  HG  LEU B 115      -8.496  -4.837 -29.577  1.00 89.01           H  
ATOM   4235  CD1 LEU B 115      -6.781  -5.409 -30.749  1.00 89.01           C  
ATOM   4236 HD11 LEU B 115      -6.852  -4.526 -31.385  1.00 89.01           H  
ATOM   4237 HD12 LEU B 115      -6.431  -6.257 -31.337  1.00 89.01           H  
ATOM   4238 HD13 LEU B 115      -6.065  -5.190 -29.958  1.00 89.01           H  
ATOM   4239  CD2 LEU B 115      -9.135  -5.934 -31.290  1.00 89.01           C  
ATOM   4240 HD21 LEU B 115      -8.821  -6.794 -31.882  1.00 89.01           H  
ATOM   4241 HD22 LEU B 115      -9.163  -5.047 -31.922  1.00 89.01           H  
ATOM   4242 HD23 LEU B 115     -10.133  -6.110 -30.889  1.00 89.01           H  
ATOM   4243  N   ALA B 116      -8.833  -6.129 -26.060  1.00 88.17           N  
ATOM   4244  H   ALA B 116      -9.067  -7.111 -26.021  1.00 88.17           H  
ATOM   4245  CA  ALA B 116      -9.436  -5.251 -25.051  1.00 88.17           C  
ATOM   4246  HA  ALA B 116      -9.560  -4.255 -25.476  1.00 88.17           H  
ATOM   4247  C   ALA B 116      -8.572  -5.086 -23.779  1.00 88.17           C  
ATOM   4248  CB  ALA B 116     -10.829  -5.805 -24.723  1.00 88.17           C  
ATOM   4249  HB1 ALA B 116     -10.736  -6.799 -24.285  1.00 88.17           H  
ATOM   4250  HB2 ALA B 116     -11.428  -5.865 -25.632  1.00 88.17           H  
ATOM   4251  HB3 ALA B 116     -11.330  -5.147 -24.014  1.00 88.17           H  
ATOM   4252  O   ALA B 116      -8.853  -4.220 -22.953  1.00 88.17           O  
ATOM   4253  N   MET B 117      -7.542  -5.921 -23.604  1.00 92.38           N  
ATOM   4254  H   MET B 117      -7.422  -6.657 -24.285  1.00 92.38           H  
ATOM   4255  CA  MET B 117      -6.595  -5.861 -22.489  1.00 92.38           C  
ATOM   4256  HA  MET B 117      -7.128  -5.588 -21.579  1.00 92.38           H  
ATOM   4257  C   MET B 117      -5.504  -4.817 -22.713  1.00 92.38           C  
ATOM   4258  CB  MET B 117      -5.923  -7.226 -22.272  1.00 92.38           C  
ATOM   4259  HB2 MET B 117      -5.661  -7.660 -23.237  1.00 92.38           H  
ATOM   4260  HB3 MET B 117      -5.002  -7.066 -21.712  1.00 92.38           H  
ATOM   4261  O   MET B 117      -4.755  -4.899 -23.692  1.00 92.38           O  
ATOM   4262  CG  MET B 117      -6.783  -8.213 -21.480  1.00 92.38           C  
ATOM   4263  HG2 MET B 117      -6.916  -7.826 -20.470  1.00 92.38           H  
ATOM   4264  HG3 MET B 117      -7.768  -8.283 -21.942  1.00 92.38           H  
ATOM   4265  SD  MET B 117      -6.080  -9.886 -21.370  1.00 92.38           S  
ATOM   4266  CE  MET B 117      -4.539  -9.536 -20.483  1.00 92.38           C  
ATOM   4267  HE1 MET B 117      -4.762  -8.984 -19.570  1.00 92.38           H  
ATOM   4268  HE2 MET B 117      -3.880  -8.932 -21.107  1.00 92.38           H  
ATOM   4269  HE3 MET B 117      -4.033 -10.470 -20.237  1.00 92.38           H  
ATOM   4270  N   ASP B 118      -5.321  -3.951 -21.719  1.00 94.94           N  
ATOM   4271  H   ASP B 118      -5.995  -3.920 -20.968  1.00 94.94           H  
ATOM   4272  CA  ASP B 118      -4.140  -3.113 -21.534  1.00 94.94           C  
ATOM   4273  HA  ASP B 118      -4.197  -2.278 -22.232  1.00 94.94           H  
ATOM   4274  C   ASP B 118      -2.853  -3.942 -21.770  1.00 94.94           C  
ATOM   4275  CB  ASP B 118      -4.198  -2.540 -20.103  1.00 94.94           C  
ATOM   4276  HB2 ASP B 118      -4.233  -3.372 -19.399  1.00 94.94           H  
ATOM   4277  HB3 ASP B 118      -5.118  -1.968 -19.985  1.00 94.94           H  
ATOM   4278  O   ASP B 118      -2.687  -5.011 -21.157  1.00 94.94           O  
ATOM   4279  CG  ASP B 118      -3.032  -1.638 -19.705  1.00 94.94           C  
ATOM   4280  OD1 ASP B 118      -2.072  -1.522 -20.493  1.00 94.94           O  
ATOM   4281  OD2 ASP B 118      -3.031  -1.153 -18.553  1.00 94.94           O  
ATOM   4282  N   PRO B 119      -1.929  -3.507 -22.654  1.00 97.03           N  
ATOM   4283  CA  PRO B 119      -0.643  -4.175 -22.838  1.00 97.03           C  
ATOM   4284  HA  PRO B 119      -0.813  -5.172 -23.242  1.00 97.03           H  
ATOM   4285  C   PRO B 119       0.154  -4.329 -21.531  1.00 97.03           C  
ATOM   4286  CB  PRO B 119       0.110  -3.346 -23.884  1.00 97.03           C  
ATOM   4287  HB2 PRO B 119      -0.079  -3.758 -24.875  1.00 97.03           H  
ATOM   4288  HB3 PRO B 119       1.182  -3.315 -23.691  1.00 97.03           H  
ATOM   4289  O   PRO B 119       0.907  -5.296 -21.413  1.00 97.03           O  
ATOM   4290  CG  PRO B 119      -0.531  -1.962 -23.782  1.00 97.03           C  
ATOM   4291  HG2 PRO B 119      -0.098  -1.412 -22.946  1.00 97.03           H  
ATOM   4292  HG3 PRO B 119      -0.437  -1.397 -24.709  1.00 97.03           H  
ATOM   4293  CD  PRO B 119      -1.983  -2.296 -23.465  1.00 97.03           C  
ATOM   4294  HD2 PRO B 119      -2.436  -1.455 -22.941  1.00 97.03           H  
ATOM   4295  HD3 PRO B 119      -2.530  -2.500 -24.385  1.00 97.03           H  
ATOM   4296  N   GLN B 120      -0.060  -3.486 -20.511  1.00 97.98           N  
ATOM   4297  H   GLN B 120      -0.706  -2.720 -20.636  1.00 97.98           H  
ATOM   4298  CA  GLN B 120       0.519  -3.688 -19.179  1.00 97.98           C  
ATOM   4299  HA  GLN B 120       1.604  -3.660 -19.279  1.00 97.98           H  
ATOM   4300  C   GLN B 120       0.137  -5.055 -18.583  1.00 97.98           C  
ATOM   4301  CB  GLN B 120       0.083  -2.578 -18.207  1.00 97.98           C  
ATOM   4302  HB2 GLN B 120      -1.000  -2.610 -18.089  1.00 97.98           H  
ATOM   4303  HB3 GLN B 120       0.514  -2.798 -17.230  1.00 97.98           H  
ATOM   4304  O   GLN B 120       1.003  -5.761 -18.064  1.00 97.98           O  
ATOM   4305  CG  GLN B 120       0.519  -1.157 -18.607  1.00 97.98           C  
ATOM   4306  HG2 GLN B 120      -0.000  -0.825 -19.506  1.00 97.98           H  
ATOM   4307  HG3 GLN B 120       1.585  -1.153 -18.831  1.00 97.98           H  
ATOM   4308  CD  GLN B 120       0.251  -0.156 -17.491  1.00 97.98           C  
ATOM   4309  NE2 GLN B 120      -0.985   0.185 -17.216  1.00 97.98           N  
ATOM   4310 HE21 GLN B 120      -1.744  -0.212 -17.752  1.00 97.98           H  
ATOM   4311 HE22 GLN B 120      -1.155   0.880 -16.504  1.00 97.98           H  
ATOM   4312  OE1 GLN B 120       1.173   0.306 -16.833  1.00 97.98           O  
ATOM   4313  N   GLN B 121      -1.129  -5.481 -18.702  1.00 97.97           N  
ATOM   4314  H   GLN B 121      -1.779  -4.908 -19.221  1.00 97.97           H  
ATOM   4315  CA  GLN B 121      -1.577  -6.797 -18.220  1.00 97.97           C  
ATOM   4316  HA  GLN B 121      -1.253  -6.919 -17.186  1.00 97.97           H  
ATOM   4317  C   GLN B 121      -0.959  -7.951 -19.029  1.00 97.97           C  
ATOM   4318  CB  GLN B 121      -3.112  -6.916 -18.268  1.00 97.97           C  
ATOM   4319  HB2 GLN B 121      -3.456  -6.825 -19.298  1.00 97.97           H  
ATOM   4320  HB3 GLN B 121      -3.365  -7.916 -17.914  1.00 97.97           H  
ATOM   4321  O   GLN B 121      -0.686  -9.021 -18.482  1.00 97.97           O  
ATOM   4322  CG  GLN B 121      -3.869  -5.894 -17.400  1.00 97.97           C  
ATOM   4323  HG2 GLN B 121      -3.410  -5.866 -16.412  1.00 97.97           H  
ATOM   4324  HG3 GLN B 121      -3.779  -4.901 -17.841  1.00 97.97           H  
ATOM   4325  CD  GLN B 121      -5.353  -6.229 -17.216  1.00 97.97           C  
ATOM   4326  NE2 GLN B 121      -6.125  -5.388 -16.570  1.00 97.97           N  
ATOM   4327 HE21 GLN B 121      -5.795  -4.461 -16.340  1.00 97.97           H  
ATOM   4328 HE22 GLN B 121      -7.112  -5.602 -16.564  1.00 97.97           H  
ATOM   4329  OE1 GLN B 121      -5.843  -7.289 -17.586  1.00 97.97           O  
ATOM   4330  N   ARG B 122      -0.731  -7.741 -20.332  1.00 98.06           N  
ATOM   4331  H   ARG B 122      -0.950  -6.823 -20.694  1.00 98.06           H  
ATOM   4332  CA  ARG B 122      -0.164  -8.740 -21.254  1.00 98.06           C  
ATOM   4333  HA  ARG B 122      -0.639  -9.706 -21.081  1.00 98.06           H  
ATOM   4334  C   ARG B 122       1.327  -8.976 -20.998  1.00 98.06           C  
ATOM   4335  CB  ARG B 122      -0.442  -8.314 -22.706  1.00 98.06           C  
ATOM   4336  HB2 ARG B 122       0.113  -8.973 -23.374  1.00 98.06           H  
ATOM   4337  HB3 ARG B 122      -0.091  -7.296 -22.875  1.00 98.06           H  
ATOM   4338  O   ARG B 122       1.732 -10.108 -20.737  1.00 98.06           O  
ATOM   4339  CG  ARG B 122      -1.940  -8.411 -23.039  1.00 98.06           C  
ATOM   4340  HG2 ARG B 122      -2.268  -9.430 -22.833  1.00 98.06           H  
ATOM   4341  HG3 ARG B 122      -2.509  -7.731 -22.404  1.00 98.06           H  
ATOM   4342  CD  ARG B 122      -2.243  -8.100 -24.509  1.00 98.06           C  
ATOM   4343  HD2 ARG B 122      -3.090  -8.712 -24.821  1.00 98.06           H  
ATOM   4344  HD3 ARG B 122      -1.385  -8.375 -25.122  1.00 98.06           H  
ATOM   4345  NE  ARG B 122      -2.612  -6.689 -24.720  1.00 98.06           N  
ATOM   4346  HE  ARG B 122      -3.241  -6.263 -24.055  1.00 98.06           H  
ATOM   4347  NH1 ARG B 122      -1.715  -6.383 -26.823  1.00 98.06           N  
ATOM   4348 HH11 ARG B 122      -1.603  -5.819 -27.653  1.00 98.06           H  
ATOM   4349 HH12 ARG B 122      -1.139  -7.209 -26.740  1.00 98.06           H  
ATOM   4350  NH2 ARG B 122      -3.106  -4.868 -25.943  1.00 98.06           N  
ATOM   4351 HH21 ARG B 122      -3.766  -4.635 -25.214  1.00 98.06           H  
ATOM   4352 HH22 ARG B 122      -3.177  -4.370 -26.818  1.00 98.06           H  
ATOM   4353  CZ  ARG B 122      -2.467  -5.993 -25.831  1.00 98.06           C  
ATOM   4354  N   GLN B 123       2.124  -7.908 -20.971  1.00 97.91           N  
ATOM   4355  H   GLN B 123       1.712  -7.006 -21.161  1.00 97.91           H  
ATOM   4356  CA  GLN B 123       3.573  -7.977 -20.735  1.00 97.91           C  
ATOM   4357  HA  GLN B 123       4.015  -8.668 -21.454  1.00 97.91           H  
ATOM   4358  C   GLN B 123       3.904  -8.515 -19.324  1.00 97.91           C  
ATOM   4359  CB  GLN B 123       4.189  -6.582 -20.962  1.00 97.91           C  
ATOM   4360  HB2 GLN B 123       3.732  -5.884 -20.259  1.00 97.91           H  
ATOM   4361  HB3 GLN B 123       5.255  -6.631 -20.743  1.00 97.91           H  
ATOM   4362  O   GLN B 123       4.889  -9.234 -19.139  1.00 97.91           O  
ATOM   4363  CG  GLN B 123       4.022  -6.010 -22.386  1.00 97.91           C  
ATOM   4364  HG2 GLN B 123       4.325  -4.963 -22.375  1.00 97.91           H  
ATOM   4365  HG3 GLN B 123       2.972  -6.038 -22.681  1.00 97.91           H  
ATOM   4366  CD  GLN B 123       4.844  -6.713 -23.465  1.00 97.91           C  
ATOM   4367  NE2 GLN B 123       4.476  -6.544 -24.715  1.00 97.91           N  
ATOM   4368 HE21 GLN B 123       3.660  -5.998 -24.954  1.00 97.91           H  
ATOM   4369 HE22 GLN B 123       4.977  -7.016 -25.454  1.00 97.91           H  
ATOM   4370  OE1 GLN B 123       5.827  -7.395 -23.205  1.00 97.91           O  
ATOM   4371  N   VAL B 124       3.057  -8.234 -18.323  1.00 97.61           N  
ATOM   4372  H   VAL B 124       2.297  -7.594 -18.508  1.00 97.61           H  
ATOM   4373  CA  VAL B 124       3.174  -8.792 -16.962  1.00 97.61           C  
ATOM   4374  HA  VAL B 124       4.195  -8.645 -16.610  1.00 97.61           H  
ATOM   4375  C   VAL B 124       2.926 -10.305 -16.912  1.00 97.61           C  
ATOM   4376  CB  VAL B 124       2.239  -8.029 -16.001  1.00 97.61           C  
ATOM   4377  HB  VAL B 124       1.287  -7.849 -16.500  1.00 97.61           H  
ATOM   4378  O   VAL B 124       3.614 -10.996 -16.158  1.00 97.61           O  
ATOM   4379  CG1 VAL B 124       1.933  -8.757 -14.693  1.00 97.61           C  
ATOM   4380 HG11 VAL B 124       1.259  -8.149 -14.088  1.00 97.61           H  
ATOM   4381 HG12 VAL B 124       1.417  -9.690 -14.917  1.00 97.61           H  
ATOM   4382 HG13 VAL B 124       2.851  -8.964 -14.142  1.00 97.61           H  
ATOM   4383  CG2 VAL B 124       2.877  -6.692 -15.619  1.00 97.61           C  
ATOM   4384 HG21 VAL B 124       3.101  -6.123 -16.522  1.00 97.61           H  
ATOM   4385 HG22 VAL B 124       2.181  -6.120 -15.006  1.00 97.61           H  
ATOM   4386 HG23 VAL B 124       3.801  -6.856 -15.063  1.00 97.61           H  
ATOM   4387  N   LEU B 125       1.987 -10.851 -17.695  1.00 98.08           N  
ATOM   4388  H   LEU B 125       1.458 -10.255 -18.315  1.00 98.08           H  
ATOM   4389  CA  LEU B 125       1.738 -12.301 -17.727  1.00 98.08           C  
ATOM   4390  HA  LEU B 125       1.613 -12.654 -16.704  1.00 98.08           H  
ATOM   4391  C   LEU B 125       2.937 -13.076 -18.291  1.00 98.08           C  
ATOM   4392  CB  LEU B 125       0.460 -12.608 -18.531  1.00 98.08           C  
ATOM   4393  HB2 LEU B 125       0.446 -11.975 -19.419  1.00 98.08           H  
ATOM   4394  HB3 LEU B 125       0.498 -13.642 -18.873  1.00 98.08           H  
ATOM   4395  O   LEU B 125       3.350 -14.070 -17.692  1.00 98.08           O  
ATOM   4396  CG  LEU B 125      -0.849 -12.411 -17.748  1.00 98.08           C  
ATOM   4397  HG  LEU B 125      -0.858 -11.428 -17.275  1.00 98.08           H  
ATOM   4398  CD1 LEU B 125      -2.032 -12.508 -18.712  1.00 98.08           C  
ATOM   4399 HD11 LEU B 125      -2.028 -13.479 -19.208  1.00 98.08           H  
ATOM   4400 HD12 LEU B 125      -2.966 -12.380 -18.164  1.00 98.08           H  
ATOM   4401 HD13 LEU B 125      -1.949 -11.716 -19.456  1.00 98.08           H  
ATOM   4402  CD2 LEU B 125      -1.050 -13.482 -16.670  1.00 98.08           C  
ATOM   4403 HD21 LEU B 125      -1.026 -14.474 -17.120  1.00 98.08           H  
ATOM   4404 HD22 LEU B 125      -0.260 -13.408 -15.922  1.00 98.08           H  
ATOM   4405 HD23 LEU B 125      -2.010 -13.334 -16.174  1.00 98.08           H  
ATOM   4406  N   GLU B 126       3.527 -12.599 -19.391  1.00 98.30           N  
ATOM   4407  H   GLU B 126       3.127 -11.788 -19.842  1.00 98.30           H  
ATOM   4408  CA  GLU B 126       4.719 -13.216 -19.990  1.00 98.30           C  
ATOM   4409  HA  GLU B 126       4.537 -14.282 -20.127  1.00 98.30           H  
ATOM   4410  C   GLU B 126       5.926 -13.135 -19.052  1.00 98.30           C  
ATOM   4411  CB  GLU B 126       5.010 -12.614 -21.376  1.00 98.30           C  
ATOM   4412  HB2 GLU B 126       5.995 -12.952 -21.699  1.00 98.30           H  
ATOM   4413  HB3 GLU B 126       5.003 -11.525 -21.323  1.00 98.30           H  
ATOM   4414  O   GLU B 126       6.472 -14.168 -18.660  1.00 98.30           O  
ATOM   4415  CG  GLU B 126       3.961 -13.109 -22.384  1.00 98.30           C  
ATOM   4416  HG2 GLU B 126       3.963 -14.199 -22.345  1.00 98.30           H  
ATOM   4417  HG3 GLU B 126       2.978 -12.758 -22.069  1.00 98.30           H  
ATOM   4418  CD  GLU B 126       4.194 -12.695 -23.843  1.00 98.30           C  
ATOM   4419  OE1 GLU B 126       3.353 -13.097 -24.679  1.00 98.30           O  
ATOM   4420  OE2 GLU B 126       5.206 -12.014 -24.127  1.00 98.30           O  
ATOM   4421  N   THR B 127       6.271 -11.936 -18.577  1.00 98.29           N  
ATOM   4422  H   THR B 127       5.775 -11.122 -18.911  1.00 98.29           H  
ATOM   4423  CA  THR B 127       7.415 -11.758 -17.665  1.00 98.29           C  
ATOM   4424  HA  THR B 127       8.289 -12.211 -18.132  1.00 98.29           H  
ATOM   4425  C   THR B 127       7.240 -12.457 -16.314  1.00 98.29           C  
ATOM   4426  CB  THR B 127       7.750 -10.283 -17.436  1.00 98.29           C  
ATOM   4427  HB  THR B 127       8.505 -10.210 -16.654  1.00 98.29           H  
ATOM   4428  O   THR B 127       8.231 -12.877 -15.721  1.00 98.29           O  
ATOM   4429  CG2 THR B 127       8.300  -9.601 -18.686  1.00 98.29           C  
ATOM   4430 HG21 THR B 127       7.565  -9.609 -19.491  1.00 98.29           H  
ATOM   4431 HG22 THR B 127       8.574  -8.572 -18.451  1.00 98.29           H  
ATOM   4432 HG23 THR B 127       9.190 -10.132 -19.022  1.00 98.29           H  
ATOM   4433  OG1 THR B 127       6.603  -9.586 -17.025  1.00 98.29           O  
ATOM   4434  HG1 THR B 127       6.058  -9.454 -17.805  1.00 98.29           H  
ATOM   4435  N   THR B 128       6.013 -12.668 -15.821  1.00 98.58           N  
ATOM   4436  H   THR B 128       5.222 -12.272 -16.309  1.00 98.58           H  
ATOM   4437  CA  THR B 128       5.794 -13.467 -14.599  1.00 98.58           C  
ATOM   4438  HA  THR B 128       6.570 -13.194 -13.884  1.00 98.58           H  
ATOM   4439  C   THR B 128       5.937 -14.975 -14.849  1.00 98.58           C  
ATOM   4440  CB  THR B 128       4.454 -13.155 -13.916  1.00 98.58           C  
ATOM   4441  HB  THR B 128       3.625 -13.476 -14.548  1.00 98.58           H  
ATOM   4442  O   THR B 128       6.383 -15.698 -13.959  1.00 98.58           O  
ATOM   4443  CG2 THR B 128       4.354 -13.832 -12.547  1.00 98.58           C  
ATOM   4444 HG21 THR B 128       5.274 -13.669 -11.986  1.00 98.58           H  
ATOM   4445 HG22 THR B 128       3.522 -13.414 -11.981  1.00 98.58           H  
ATOM   4446 HG23 THR B 128       4.191 -14.902 -12.673  1.00 98.58           H  
ATOM   4447  OG1 THR B 128       4.338 -11.774 -13.671  1.00 98.58           O  
ATOM   4448  HG1 THR B 128       4.164 -11.367 -14.523  1.00 98.58           H  
ATOM   4449  N   TRP B 129       5.631 -15.471 -16.053  1.00 98.52           N  
ATOM   4450  H   TRP B 129       5.293 -14.850 -16.774  1.00 98.52           H  
ATOM   4451  CA  TRP B 129       5.958 -16.853 -16.426  1.00 98.52           C  
ATOM   4452  HA  TRP B 129       5.612 -17.524 -15.640  1.00 98.52           H  
ATOM   4453  C   TRP B 129       7.478 -17.047 -16.541  1.00 98.52           C  
ATOM   4454  CB  TRP B 129       5.231 -17.234 -17.723  1.00 98.52           C  
ATOM   4455  HB2 TRP B 129       4.167 -17.032 -17.600  1.00 98.52           H  
ATOM   4456  HB3 TRP B 129       5.592 -16.614 -18.543  1.00 98.52           H  
ATOM   4457  O   TRP B 129       8.042 -17.942 -15.906  1.00 98.52           O  
ATOM   4458  CG  TRP B 129       5.402 -18.672 -18.103  1.00 98.52           C  
ATOM   4459  CD1 TRP B 129       6.500 -19.200 -18.690  1.00 98.52           C  
ATOM   4460  HD1 TRP B 129       7.379 -18.640 -18.971  1.00 98.52           H  
ATOM   4461  CD2 TRP B 129       4.500 -19.797 -17.865  1.00 98.52           C  
ATOM   4462  CE2 TRP B 129       5.140 -20.988 -18.321  1.00 98.52           C  
ATOM   4463  CE3 TRP B 129       3.211 -19.937 -17.302  1.00 98.52           C  
ATOM   4464  HE3 TRP B 129       2.695 -19.052 -16.959  1.00 98.52           H  
ATOM   4465  NE1 TRP B 129       6.361 -20.568 -18.800  1.00 98.52           N  
ATOM   4466  HE1 TRP B 129       7.123 -21.173 -19.070  1.00 98.52           H  
ATOM   4467  CH2 TRP B 129       3.263 -22.358 -17.637  1.00 98.52           C  
ATOM   4468  HH2 TRP B 129       2.793 -23.325 -17.532  1.00 98.52           H  
ATOM   4469  CZ2 TRP B 129       4.545 -22.250 -18.203  1.00 98.52           C  
ATOM   4470  HZ2 TRP B 129       5.085 -23.120 -18.545  1.00 98.52           H  
ATOM   4471  CZ3 TRP B 129       2.596 -21.201 -17.194  1.00 98.52           C  
ATOM   4472  HZ3 TRP B 129       1.611 -21.284 -16.759  1.00 98.52           H  
ATOM   4473  N   GLU B 130       8.148 -16.153 -17.276  1.00 98.16           N  
ATOM   4474  H   GLU B 130       7.611 -15.454 -17.769  1.00 98.16           H  
ATOM   4475  CA  GLU B 130       9.612 -16.093 -17.406  1.00 98.16           C  
ATOM   4476  HA  GLU B 130       9.975 -16.984 -17.919  1.00 98.16           H  
ATOM   4477  C   GLU B 130      10.298 -16.026 -16.028  1.00 98.16           C  
ATOM   4478  CB  GLU B 130      10.002 -14.850 -18.229  1.00 98.16           C  
ATOM   4479  HB2 GLU B 130       9.563 -13.985 -17.732  1.00 98.16           H  
ATOM   4480  HB3 GLU B 130      11.085 -14.735 -18.196  1.00 98.16           H  
ATOM   4481  O   GLU B 130      11.283 -16.720 -15.786  1.00 98.16           O  
ATOM   4482  CG  GLU B 130       9.566 -14.863 -19.713  1.00 98.16           C  
ATOM   4483  HG2 GLU B 130      10.215 -15.552 -20.254  1.00 98.16           H  
ATOM   4484  HG3 GLU B 130       8.549 -15.248 -19.790  1.00 98.16           H  
ATOM   4485  CD  GLU B 130       9.624 -13.466 -20.376  1.00 98.16           C  
ATOM   4486  OE1 GLU B 130       9.154 -13.327 -21.532  1.00 98.16           O  
ATOM   4487  OE2 GLU B 130      10.115 -12.517 -19.723  1.00 98.16           O  
ATOM   4488  N   LEU B 131       9.747 -15.254 -15.083  1.00 98.57           N  
ATOM   4489  H   LEU B 131       8.983 -14.656 -15.363  1.00 98.57           H  
ATOM   4490  CA  LEU B 131      10.255 -15.118 -13.715  1.00 98.57           C  
ATOM   4491  HA  LEU B 131      11.266 -14.712 -13.771  1.00 98.57           H  
ATOM   4492  C   LEU B 131      10.330 -16.453 -12.960  1.00 98.57           C  
ATOM   4493  CB  LEU B 131       9.346 -14.127 -12.964  1.00 98.57           C  
ATOM   4494  HB2 LEU B 131       8.320 -14.493 -13.012  1.00 98.57           H  
ATOM   4495  HB3 LEU B 131       9.380 -13.159 -13.464  1.00 98.57           H  
ATOM   4496  O   LEU B 131      11.332 -16.729 -12.292  1.00 98.57           O  
ATOM   4497  CG  LEU B 131       9.696 -13.927 -11.484  1.00 98.57           C  
ATOM   4498  HG  LEU B 131       9.698 -14.887 -10.967  1.00 98.57           H  
ATOM   4499  CD1 LEU B 131      11.067 -13.279 -11.350  1.00 98.57           C  
ATOM   4500 HD11 LEU B 131      11.302 -13.132 -10.295  1.00 98.57           H  
ATOM   4501 HD12 LEU B 131      11.071 -12.317 -11.863  1.00 98.57           H  
ATOM   4502 HD13 LEU B 131      11.821 -13.935 -11.785  1.00 98.57           H  
ATOM   4503  CD2 LEU B 131       8.655 -13.040 -10.810  1.00 98.57           C  
ATOM   4504 HD21 LEU B 131       8.897 -12.902  -9.756  1.00 98.57           H  
ATOM   4505 HD22 LEU B 131       7.675 -13.509 -10.893  1.00 98.57           H  
ATOM   4506 HD23 LEU B 131       8.622 -12.071 -11.308  1.00 98.57           H  
ATOM   4507  N   PHE B 132       9.279 -17.272 -13.037  1.00 98.36           N  
ATOM   4508  H   PHE B 132       8.499 -16.996 -13.617  1.00 98.36           H  
ATOM   4509  CA  PHE B 132       9.238 -18.576 -12.373  1.00 98.36           C  
ATOM   4510  HA  PHE B 132       9.594 -18.463 -11.349  1.00 98.36           H  
ATOM   4511  C   PHE B 132      10.178 -19.583 -13.048  1.00 98.36           C  
ATOM   4512  CB  PHE B 132       7.792 -19.087 -12.347  1.00 98.36           C  
ATOM   4513  HB2 PHE B 132       7.792 -20.120 -12.000  1.00 98.36           H  
ATOM   4514  HB3 PHE B 132       7.424 -19.081 -13.373  1.00 98.36           H  
ATOM   4515  O   PHE B 132      10.895 -20.310 -12.357  1.00 98.36           O  
ATOM   4516  CG  PHE B 132       6.813 -18.310 -11.482  1.00 98.36           C  
ATOM   4517  CD1 PHE B 132       7.149 -17.922 -10.170  1.00 98.36           C  
ATOM   4518  HD1 PHE B 132       8.126 -18.155  -9.772  1.00 98.36           H  
ATOM   4519  CD2 PHE B 132       5.526 -18.020 -11.972  1.00 98.36           C  
ATOM   4520  HD2 PHE B 132       5.257 -18.296 -12.981  1.00 98.36           H  
ATOM   4521  CE1 PHE B 132       6.216 -17.250  -9.361  1.00 98.36           C  
ATOM   4522  HE1 PHE B 132       6.471 -16.967  -8.351  1.00 98.36           H  
ATOM   4523  CE2 PHE B 132       4.591 -17.357 -11.159  1.00 98.36           C  
ATOM   4524  HE2 PHE B 132       3.606 -17.137 -11.543  1.00 98.36           H  
ATOM   4525  CZ  PHE B 132       4.933 -16.969  -9.855  1.00 98.36           C  
ATOM   4526  HZ  PHE B 132       4.211 -16.457  -9.235  1.00 98.36           H  
ATOM   4527  N   GLU B 133      10.254 -19.564 -14.380  1.00 96.69           N  
ATOM   4528  H   GLU B 133       9.643 -18.943 -14.891  1.00 96.69           H  
ATOM   4529  CA  GLU B 133      11.206 -20.375 -15.142  1.00 96.69           C  
ATOM   4530  HA  GLU B 133      11.093 -21.417 -14.844  1.00 96.69           H  
ATOM   4531  C   GLU B 133      12.673 -19.993 -14.853  1.00 96.69           C  
ATOM   4532  CB  GLU B 133      10.888 -20.254 -16.642  1.00 96.69           C  
ATOM   4533  HB2 GLU B 133      11.775 -20.579 -17.187  1.00 96.69           H  
ATOM   4534  HB3 GLU B 133      10.704 -19.214 -16.911  1.00 96.69           H  
ATOM   4535  O   GLU B 133      13.528 -20.875 -14.711  1.00 96.69           O  
ATOM   4536  CG  GLU B 133       9.684 -21.120 -17.056  1.00 96.69           C  
ATOM   4537  HG2 GLU B 133       9.706 -22.042 -16.474  1.00 96.69           H  
ATOM   4538  HG3 GLU B 133       8.765 -20.593 -16.798  1.00 96.69           H  
ATOM   4539  CD  GLU B 133       9.660 -21.515 -18.546  1.00 96.69           C  
ATOM   4540  OE1 GLU B 133       8.659 -22.160 -18.942  1.00 96.69           O  
ATOM   4541  OE2 GLU B 133      10.674 -21.323 -19.261  1.00 96.69           O  
ATOM   4542  N   ASN B 134      12.970 -18.700 -14.693  1.00 96.25           N  
ATOM   4543  H   ASN B 134      12.251 -18.026 -14.915  1.00 96.25           H  
ATOM   4544  CA  ASN B 134      14.286 -18.184 -14.294  1.00 96.25           C  
ATOM   4545  HA  ASN B 134      15.052 -18.650 -14.915  1.00 96.25           H  
ATOM   4546  C   ASN B 134      14.635 -18.524 -12.834  1.00 96.25           C  
ATOM   4547  CB  ASN B 134      14.324 -16.662 -14.530  1.00 96.25           C  
ATOM   4548  HB2 ASN B 134      15.220 -16.248 -14.067  1.00 96.25           H  
ATOM   4549  HB3 ASN B 134      13.454 -16.196 -14.067  1.00 96.25           H  
ATOM   4550  O   ASN B 134      15.809 -18.654 -12.498  1.00 96.25           O  
ATOM   4551  CG  ASN B 134      14.362 -16.273 -16.000  1.00 96.25           C  
ATOM   4552  ND2 ASN B 134      14.147 -15.013 -16.298  1.00 96.25           N  
ATOM   4553 HD21 ASN B 134      13.951 -14.344 -15.568  1.00 96.25           H  
ATOM   4554 HD22 ASN B 134      14.057 -14.799 -17.281  1.00 96.25           H  
ATOM   4555  OD1 ASN B 134      14.635 -17.073 -16.881  1.00 96.25           O  
ATOM   4556  N   ALA B 135      13.631 -18.716 -11.973  1.00 96.93           N  
ATOM   4557  H   ALA B 135      12.693 -18.530 -12.299  1.00 96.93           H  
ATOM   4558  CA  ALA B 135      13.790 -19.208 -10.602  1.00 96.93           C  
ATOM   4559  HA  ALA B 135      14.716 -18.800 -10.197  1.00 96.93           H  
ATOM   4560  C   ALA B 135      13.902 -20.748 -10.498  1.00 96.93           C  
ATOM   4561  CB  ALA B 135      12.627 -18.663  -9.764  1.00 96.93           C  
ATOM   4562  HB1 ALA B 135      11.682 -19.067 -10.128  1.00 96.93           H  
ATOM   4563  HB2 ALA B 135      12.769 -18.940  -8.720  1.00 96.93           H  
ATOM   4564  HB3 ALA B 135      12.589 -17.577  -9.842  1.00 96.93           H  
ATOM   4565  O   ALA B 135      13.908 -21.291  -9.387  1.00 96.93           O  
ATOM   4566  N   GLY B 136      13.944 -21.459 -11.634  1.00 95.98           N  
ATOM   4567  H   GLY B 136      13.900 -20.955 -12.508  1.00 95.98           H  
ATOM   4568  CA  GLY B 136      14.039 -22.921 -11.695  1.00 95.98           C  
ATOM   4569  HA2 GLY B 136      14.862 -23.255 -11.064  1.00 95.98           H  
ATOM   4570  HA3 GLY B 136      14.253 -23.209 -12.724  1.00 95.98           H  
ATOM   4571  C   GLY B 136      12.768 -23.658 -11.259  1.00 95.98           C  
ATOM   4572  O   GLY B 136      12.863 -24.758 -10.719  1.00 95.98           O  
ATOM   4573  N   ILE B 137      11.588 -23.058 -11.446  1.00 96.82           N  
ATOM   4574  H   ILE B 137      11.571 -22.165 -11.918  1.00 96.82           H  
ATOM   4575  CA  ILE B 137      10.290 -23.595 -11.012  1.00 96.82           C  
ATOM   4576  HA  ILE B 137      10.454 -24.503 -10.432  1.00 96.82           H  
ATOM   4577  C   ILE B 137       9.438 -23.948 -12.237  1.00 96.82           C  
ATOM   4578  CB  ILE B 137       9.522 -22.575 -10.129  1.00 96.82           C  
ATOM   4579  HB  ILE B 137       9.039 -21.851 -10.785  1.00 96.82           H  
ATOM   4580  O   ILE B 137       9.307 -23.126 -13.138  1.00 96.82           O  
ATOM   4581  CG1 ILE B 137      10.419 -21.791  -9.152  1.00 96.82           C  
ATOM   4582 HG12 ILE B 137      11.213 -21.297  -9.711  1.00 96.82           H  
ATOM   4583 HG13 ILE B 137      10.873 -22.498  -8.458  1.00 96.82           H  
ATOM   4584  CG2 ILE B 137       8.435 -23.305  -9.321  1.00 96.82           C  
ATOM   4585 HG21 ILE B 137       8.882 -23.975  -8.587  1.00 96.82           H  
ATOM   4586 HG22 ILE B 137       7.811 -23.897  -9.991  1.00 96.82           H  
ATOM   4587 HG23 ILE B 137       7.775 -22.592  -8.826  1.00 96.82           H  
ATOM   4588  CD1 ILE B 137       9.676 -20.684  -8.392  1.00 96.82           C  
ATOM   4589 HD11 ILE B 137       9.119 -20.071  -9.101  1.00 96.82           H  
ATOM   4590 HD12 ILE B 137       8.990 -21.104  -7.657  1.00 96.82           H  
ATOM   4591 HD13 ILE B 137      10.399 -20.048  -7.880  1.00 96.82           H  
ATOM   4592  N   ASP B 138       8.780 -25.112 -12.240  1.00 96.71           N  
ATOM   4593  H   ASP B 138       8.957 -25.779 -11.502  1.00 96.71           H  
ATOM   4594  CA  ASP B 138       7.595 -25.328 -13.085  1.00 96.71           C  
ATOM   4595  HA  ASP B 138       7.847 -25.117 -14.124  1.00 96.71           H  
ATOM   4596  C   ASP B 138       6.464 -24.386 -12.614  1.00 96.71           C  
ATOM   4597  CB  ASP B 138       7.150 -26.805 -13.009  1.00 96.71           C  
ATOM   4598  HB2 ASP B 138       7.015 -27.081 -11.963  1.00 96.71           H  
ATOM   4599  HB3 ASP B 138       7.948 -27.427 -13.416  1.00 96.71           H  
ATOM   4600  O   ASP B 138       5.975 -24.567 -11.491  1.00 96.71           O  
ATOM   4601  CG  ASP B 138       5.843 -27.117 -13.766  1.00 96.71           C  
ATOM   4602  OD1 ASP B 138       5.233 -26.192 -14.350  1.00 96.71           O  
ATOM   4603  OD2 ASP B 138       5.418 -28.293 -13.768  1.00 96.71           O  
ATOM   4604  N   PRO B 139       5.992 -23.416 -13.421  1.00 96.93           N  
ATOM   4605  CA  PRO B 139       4.937 -22.494 -13.000  1.00 96.93           C  
ATOM   4606  HA  PRO B 139       5.291 -21.940 -12.130  1.00 96.93           H  
ATOM   4607  C   PRO B 139       3.622 -23.197 -12.628  1.00 96.93           C  
ATOM   4608  CB  PRO B 139       4.758 -21.515 -14.166  1.00 96.93           C  
ATOM   4609  HB2 PRO B 139       3.989 -21.881 -14.847  1.00 96.93           H  
ATOM   4610  HB3 PRO B 139       4.515 -20.511 -13.818  1.00 96.93           H  
ATOM   4611  O   PRO B 139       2.900 -22.718 -11.754  1.00 96.93           O  
ATOM   4612  CG  PRO B 139       6.118 -21.561 -14.861  1.00 96.93           C  
ATOM   4613  HG2 PRO B 139       6.845 -20.961 -14.313  1.00 96.93           H  
ATOM   4614  HG3 PRO B 139       6.070 -21.238 -15.901  1.00 96.93           H  
ATOM   4615  CD  PRO B 139       6.492 -23.029 -14.732  1.00 96.93           C  
ATOM   4616  HD2 PRO B 139       7.572 -23.140 -14.830  1.00 96.93           H  
ATOM   4617  HD3 PRO B 139       5.984 -23.610 -15.502  1.00 96.93           H  
ATOM   4618  N   HIS B 140       3.327 -24.375 -13.196  1.00 94.83           N  
ATOM   4619  H   HIS B 140       3.990 -24.795 -13.832  1.00 94.83           H  
ATOM   4620  CA  HIS B 140       2.161 -25.165 -12.789  1.00 94.83           C  
ATOM   4621  HA  HIS B 140       1.285 -24.518 -12.797  1.00 94.83           H  
ATOM   4622  C   HIS B 140       2.285 -25.735 -11.367  1.00 94.83           C  
ATOM   4623  CB  HIS B 140       1.925 -26.323 -13.762  1.00 94.83           C  
ATOM   4624  HB2 HIS B 140       1.091 -26.917 -13.389  1.00 94.83           H  
ATOM   4625  HB3 HIS B 140       2.803 -26.969 -13.762  1.00 94.83           H  
ATOM   4626  O   HIS B 140       1.261 -25.978 -10.728  1.00 94.83           O  
ATOM   4627  CG  HIS B 140       1.601 -25.943 -15.182  1.00 94.83           C  
ATOM   4628  CD2 HIS B 140       0.759 -24.958 -15.627  1.00 94.83           C  
ATOM   4629  HD2 HIS B 140       0.229 -24.249 -15.009  1.00 94.83           H  
ATOM   4630  ND1 HIS B 140       2.040 -26.629 -16.284  1.00 94.83           N  
ATOM   4631  HD1 HIS B 140       2.770 -27.326 -16.260  1.00 94.83           H  
ATOM   4632  CE1 HIS B 140       1.472 -26.082 -17.369  1.00 94.83           C  
ATOM   4633  HE1 HIS B 140       1.663 -26.390 -18.387  1.00 94.83           H  
ATOM   4634  NE2 HIS B 140       0.669 -25.065 -17.022  1.00 94.83           N  
ATOM   4635  N   SER B 141       3.501 -25.924 -10.840  1.00 95.39           N  
ATOM   4636  H   SER B 141       4.307 -25.675 -11.396  1.00 95.39           H  
ATOM   4637  CA  SER B 141       3.710 -26.403  -9.463  1.00 95.39           C  
ATOM   4638  HA  SER B 141       3.060 -27.264  -9.310  1.00 95.39           H  
ATOM   4639  C   SER B 141       3.323 -25.372  -8.392  1.00 95.39           C  
ATOM   4640  CB  SER B 141       5.151 -26.884  -9.258  1.00 95.39           C  
ATOM   4641  HB2 SER B 141       5.201 -27.451  -8.328  1.00 95.39           H  
ATOM   4642  HB3 SER B 141       5.437 -27.543 -10.078  1.00 95.39           H  
ATOM   4643  O   SER B 141       3.131 -25.734  -7.233  1.00 95.39           O  
ATOM   4644  OG  SER B 141       6.059 -25.804  -9.172  1.00 95.39           O  
ATOM   4645  HG  SER B 141       6.049 -25.332 -10.008  1.00 95.39           H  
ATOM   4646  N   LEU B 142       3.155 -24.100  -8.778  1.00 96.56           N  
ATOM   4647  H   LEU B 142       3.339 -23.871  -9.744  1.00 96.56           H  
ATOM   4648  CA  LEU B 142       2.681 -23.019  -7.907  1.00 96.56           C  
ATOM   4649  HA  LEU B 142       2.970 -23.246  -6.881  1.00 96.56           H  
ATOM   4650  C   LEU B 142       1.149 -22.882  -7.885  1.00 96.56           C  
ATOM   4651  CB  LEU B 142       3.362 -21.701  -8.318  1.00 96.56           C  
ATOM   4652  HB2 LEU B 142       3.067 -21.460  -9.339  1.00 96.56           H  
ATOM   4653  HB3 LEU B 142       2.997 -20.902  -7.673  1.00 96.56           H  
ATOM   4654  O   LEU B 142       0.617 -22.064  -7.129  1.00 96.56           O  
ATOM   4655  CG  LEU B 142       4.899 -21.725  -8.234  1.00 96.56           C  
ATOM   4656  HG  LEU B 142       5.293 -22.492  -8.901  1.00 96.56           H  
ATOM   4657  CD1 LEU B 142       5.444 -20.376  -8.687  1.00 96.56           C  
ATOM   4658 HD11 LEU B 142       5.106 -20.171  -9.703  1.00 96.56           H  
ATOM   4659 HD12 LEU B 142       6.534 -20.391  -8.684  1.00 96.56           H  
ATOM   4660 HD13 LEU B 142       5.086 -19.585  -8.029  1.00 96.56           H  
ATOM   4661  CD2 LEU B 142       5.414 -21.984  -6.814  1.00 96.56           C  
ATOM   4662 HD21 LEU B 142       4.963 -21.275  -6.121  1.00 96.56           H  
ATOM   4663 HD22 LEU B 142       5.163 -23.001  -6.513  1.00 96.56           H  
ATOM   4664 HD23 LEU B 142       6.498 -21.876  -6.791  1.00 96.56           H  
ATOM   4665  N   ARG B 143       0.419 -23.683  -8.667  1.00 95.06           N  
ATOM   4666  H   ARG B 143       0.903 -24.363  -9.236  1.00 95.06           H  
ATOM   4667  CA  ARG B 143      -1.047 -23.649  -8.718  1.00 95.06           C  
ATOM   4668  HA  ARG B 143      -1.345 -22.607  -8.834  1.00 95.06           H  
ATOM   4669  C   ARG B 143      -1.636 -24.179  -7.407  1.00 95.06           C  
ATOM   4670  CB  ARG B 143      -1.508 -24.435  -9.954  1.00 95.06           C  
ATOM   4671  HB2 ARG B 143      -1.492 -25.505  -9.747  1.00 95.06           H  
ATOM   4672  HB3 ARG B 143      -0.812 -24.231 -10.768  1.00 95.06           H  
ATOM   4673  O   ARG B 143      -1.412 -25.331  -7.043  1.00 95.06           O  
ATOM   4674  CG  ARG B 143      -2.898 -23.999 -10.420  1.00 95.06           C  
ATOM   4675  HG2 ARG B 143      -3.642 -24.190  -9.645  1.00 95.06           H  
ATOM   4676  HG3 ARG B 143      -2.856 -22.928 -10.615  1.00 95.06           H  
ATOM   4677  CD  ARG B 143      -3.293 -24.720 -11.714  1.00 95.06           C  
ATOM   4678  HD2 ARG B 143      -3.760 -25.675 -11.473  1.00 95.06           H  
ATOM   4679  HD3 ARG B 143      -2.390 -24.931 -12.287  1.00 95.06           H  
ATOM   4680  NE  ARG B 143      -4.163 -23.872 -12.553  1.00 95.06           N  
ATOM   4681  HE  ARG B 143      -3.717 -23.055 -12.945  1.00 95.06           H  
ATOM   4682  NH1 ARG B 143      -6.154 -25.010 -12.367  1.00 95.06           N  
ATOM   4683 HH11 ARG B 143      -5.731 -25.606 -11.670  1.00 95.06           H  
ATOM   4684 HH12 ARG B 143      -7.141 -25.062 -12.572  1.00 95.06           H  
ATOM   4685  NH2 ARG B 143      -6.015 -23.199 -13.670  1.00 95.06           N  
ATOM   4686 HH21 ARG B 143      -7.004 -23.256 -13.862  1.00 95.06           H  
ATOM   4687 HH22 ARG B 143      -5.506 -22.388 -13.993  1.00 95.06           H  
ATOM   4688  CZ  ARG B 143      -5.436 -24.038 -12.858  1.00 95.06           C  
ATOM   4689  N   GLY B 144      -2.387 -23.344  -6.692  1.00 95.47           N  
ATOM   4690  H   GLY B 144      -2.545 -22.418  -7.063  1.00 95.47           H  
ATOM   4691  CA  GLY B 144      -2.853 -23.620  -5.329  1.00 95.47           C  
ATOM   4692  HA2 GLY B 144      -3.111 -24.675  -5.238  1.00 95.47           H  
ATOM   4693  HA3 GLY B 144      -3.757 -23.039  -5.146  1.00 95.47           H  
ATOM   4694  C   GLY B 144      -1.835 -23.286  -4.227  1.00 95.47           C  
ATOM   4695  O   GLY B 144      -2.054 -23.661  -3.077  1.00 95.47           O  
ATOM   4696  N   SER B 145      -0.720 -22.617  -4.550  1.00 96.58           N  
ATOM   4697  H   SER B 145      -0.588 -22.338  -5.511  1.00 96.58           H  
ATOM   4698  CA  SER B 145       0.244 -22.126  -3.552  1.00 96.58           C  
ATOM   4699  HA  SER B 145       0.255 -22.825  -2.715  1.00 96.58           H  
ATOM   4700  C   SER B 145      -0.150 -20.758  -2.995  1.00 96.58           C  
ATOM   4701  CB  SER B 145       1.673 -22.073  -4.108  1.00 96.58           C  
ATOM   4702  HB2 SER B 145       2.364 -21.918  -3.279  1.00 96.58           H  
ATOM   4703  HB3 SER B 145       1.917 -23.024  -4.583  1.00 96.58           H  
ATOM   4704  O   SER B 145      -0.771 -19.946  -3.681  1.00 96.58           O  
ATOM   4705  OG  SER B 145       1.838 -21.016  -5.037  1.00 96.58           O  
ATOM   4706  HG  SER B 145       1.348 -21.254  -5.827  1.00 96.58           H  
ATOM   4707  N   ASP B 146       0.300 -20.447  -1.782  1.00 96.67           N  
ATOM   4708  H   ASP B 146       0.903 -21.094  -1.294  1.00 96.67           H  
ATOM   4709  CA  ASP B 146       0.188 -19.130  -1.155  1.00 96.67           C  
ATOM   4710  HA  ASP B 146      -0.790 -18.722  -1.411  1.00 96.67           H  
ATOM   4711  C   ASP B 146       1.230 -18.132  -1.705  1.00 96.67           C  
ATOM   4712  CB  ASP B 146       0.217 -19.286   0.378  1.00 96.67           C  
ATOM   4713  HB2 ASP B 146      -0.573 -19.977   0.674  1.00 96.67           H  
ATOM   4714  HB3 ASP B 146      -0.015 -18.320   0.827  1.00 96.67           H  
ATOM   4715  O   ASP B 146       1.862 -17.396  -0.952  1.00 96.67           O  
ATOM   4716  CG  ASP B 146       1.549 -19.798   0.948  1.00 96.67           C  
ATOM   4717  OD1 ASP B 146       2.268 -20.540   0.238  1.00 96.67           O  
ATOM   4718  OD2 ASP B 146       1.833 -19.464   2.120  1.00 96.67           O  
ATOM   4719  N   THR B 147       1.424 -18.100  -3.028  1.00 98.67           N  
ATOM   4720  H   THR B 147       0.867 -18.721  -3.597  1.00 98.67           H  
ATOM   4721  CA  THR B 147       2.275 -17.105  -3.700  1.00 98.67           C  
ATOM   4722  HA  THR B 147       3.152 -16.931  -3.076  1.00 98.67           H  
ATOM   4723  C   THR B 147       1.510 -15.789  -3.863  1.00 98.67           C  
ATOM   4724  CB  THR B 147       2.784 -17.610  -5.058  1.00 98.67           C  
ATOM   4725  HB  THR B 147       1.935 -17.811  -5.712  1.00 98.67           H  
ATOM   4726  O   THR B 147       0.446 -15.777  -4.478  1.00 98.67           O  
ATOM   4727  CG2 THR B 147       3.719 -16.611  -5.742  1.00 98.67           C  
ATOM   4728 HG21 THR B 147       3.169 -15.713  -6.024  1.00 98.67           H  
ATOM   4729 HG22 THR B 147       4.135 -17.059  -6.644  1.00 98.67           H  
ATOM   4730 HG23 THR B 147       4.530 -16.333  -5.068  1.00 98.67           H  
ATOM   4731  OG1 THR B 147       3.529 -18.798  -4.895  1.00 98.67           O  
ATOM   4732  HG1 THR B 147       2.911 -19.531  -4.861  1.00 98.67           H  
ATOM   4733  N   GLY B 148       2.022 -14.688  -3.307  1.00 98.77           N  
ATOM   4734  H   GLY B 148       2.910 -14.772  -2.834  1.00 98.77           H  
ATOM   4735  CA  GLY B 148       1.453 -13.342  -3.470  1.00 98.77           C  
ATOM   4736  HA2 GLY B 148       0.366 -13.408  -3.510  1.00 98.77           H  
ATOM   4737  HA3 GLY B 148       1.720 -12.724  -2.612  1.00 98.77           H  
ATOM   4738  C   GLY B 148       1.933 -12.633  -4.740  1.00 98.77           C  
ATOM   4739  O   GLY B 148       2.967 -12.991  -5.306  1.00 98.77           O  
ATOM   4740  N   VAL B 149       1.202 -11.601  -5.167  1.00 98.92           N  
ATOM   4741  H   VAL B 149       0.380 -11.351  -4.636  1.00 98.92           H  
ATOM   4742  CA  VAL B 149       1.518 -10.774  -6.345  1.00 98.92           C  
ATOM   4743  HA  VAL B 149       2.554 -10.943  -6.640  1.00 98.92           H  
ATOM   4744  C   VAL B 149       1.371  -9.296  -5.982  1.00 98.92           C  
ATOM   4745  CB  VAL B 149       0.617 -11.135  -7.549  1.00 98.92           C  
ATOM   4746  HB  VAL B 149      -0.423 -10.934  -7.295  1.00 98.92           H  
ATOM   4747  O   VAL B 149       0.262  -8.813  -5.776  1.00 98.92           O  
ATOM   4748  CG1 VAL B 149       0.985 -10.300  -8.783  1.00 98.92           C  
ATOM   4749 HG11 VAL B 149       0.814  -9.242  -8.586  1.00 98.92           H  
ATOM   4750 HG12 VAL B 149       0.350 -10.584  -9.623  1.00 98.92           H  
ATOM   4751 HG13 VAL B 149       2.029 -10.457  -9.053  1.00 98.92           H  
ATOM   4752  CG2 VAL B 149       0.729 -12.615  -7.940  1.00 98.92           C  
ATOM   4753 HG21 VAL B 149       0.098 -12.812  -8.807  1.00 98.92           H  
ATOM   4754 HG22 VAL B 149       0.382 -13.248  -7.123  1.00 98.92           H  
ATOM   4755 HG23 VAL B 149       1.762 -12.866  -8.178  1.00 98.92           H  
ATOM   4756  N   PHE B 150       2.483  -8.569  -5.915  1.00 98.87           N  
ATOM   4757  H   PHE B 150       3.367  -9.024  -6.092  1.00 98.87           H  
ATOM   4758  CA  PHE B 150       2.526  -7.148  -5.571  1.00 98.87           C  
ATOM   4759  HA  PHE B 150       1.519  -6.774  -5.386  1.00 98.87           H  
ATOM   4760  C   PHE B 150       3.118  -6.367  -6.743  1.00 98.87           C  
ATOM   4761  CB  PHE B 150       3.339  -6.960  -4.281  1.00 98.87           C  
ATOM   4762  HB2 PHE B 150       3.427  -5.892  -4.079  1.00 98.87           H  
ATOM   4763  HB3 PHE B 150       4.346  -7.347  -4.434  1.00 98.87           H  
ATOM   4764  O   PHE B 150       4.305  -6.507  -7.048  1.00 98.87           O  
ATOM   4765  CG  PHE B 150       2.725  -7.631  -3.065  1.00 98.87           C  
ATOM   4766  CD1 PHE B 150       1.825  -6.917  -2.253  1.00 98.87           C  
ATOM   4767  HD1 PHE B 150       1.581  -5.893  -2.490  1.00 98.87           H  
ATOM   4768  CD2 PHE B 150       3.023  -8.975  -2.765  1.00 98.87           C  
ATOM   4769  HD2 PHE B 150       3.701  -9.526  -3.400  1.00 98.87           H  
ATOM   4770  CE1 PHE B 150       1.221  -7.544  -1.150  1.00 98.87           C  
ATOM   4771  HE1 PHE B 150       0.516  -6.998  -0.542  1.00 98.87           H  
ATOM   4772  CE2 PHE B 150       2.421  -9.604  -1.660  1.00 98.87           C  
ATOM   4773  HE2 PHE B 150       2.644 -10.639  -1.444  1.00 98.87           H  
ATOM   4774  CZ  PHE B 150       1.514  -8.887  -0.857  1.00 98.87           C  
ATOM   4775  HZ  PHE B 150       1.021  -9.360  -0.021  1.00 98.87           H  
ATOM   4776  N   LEU B 151       2.302  -5.552  -7.415  1.00 98.83           N  
ATOM   4777  H   LEU B 151       1.348  -5.444  -7.099  1.00 98.83           H  
ATOM   4778  CA  LEU B 151       2.716  -4.837  -8.624  1.00 98.83           C  
ATOM   4779  HA  LEU B 151       3.792  -4.948  -8.758  1.00 98.83           H  
ATOM   4780  C   LEU B 151       2.456  -3.337  -8.520  1.00 98.83           C  
ATOM   4781  CB  LEU B 151       2.032  -5.439  -9.865  1.00 98.83           C  
ATOM   4782  HB2 LEU B 151       2.247  -4.802 -10.723  1.00 98.83           H  
ATOM   4783  HB3 LEU B 151       0.954  -5.424  -9.706  1.00 98.83           H  
ATOM   4784  O   LEU B 151       1.345  -2.902  -8.227  1.00 98.83           O  
ATOM   4785  CG  LEU B 151       2.472  -6.876 -10.205  1.00 98.83           C  
ATOM   4786  HG  LEU B 151       2.277  -7.530  -9.355  1.00 98.83           H  
ATOM   4787  CD1 LEU B 151       1.661  -7.378 -11.394  1.00 98.83           C  
ATOM   4788 HD11 LEU B 151       0.595  -7.309 -11.177  1.00 98.83           H  
ATOM   4789 HD12 LEU B 151       1.908  -8.419 -11.601  1.00 98.83           H  
ATOM   4790 HD13 LEU B 151       1.880  -6.773 -12.274  1.00 98.83           H  
ATOM   4791  CD2 LEU B 151       3.955  -6.981 -10.581  1.00 98.83           C  
ATOM   4792 HD21 LEU B 151       4.178  -7.997 -10.905  1.00 98.83           H  
ATOM   4793 HD22 LEU B 151       4.578  -6.756  -9.715  1.00 98.83           H  
ATOM   4794 HD23 LEU B 151       4.186  -6.290 -11.392  1.00 98.83           H  
ATOM   4795  N   GLY B 152       3.493  -2.556  -8.814  1.00 98.74           N  
ATOM   4796  H   GLY B 152       4.385  -2.998  -8.986  1.00 98.74           H  
ATOM   4797  CA  GLY B 152       3.379  -1.133  -9.087  1.00 98.74           C  
ATOM   4798  HA2 GLY B 152       4.359  -0.667  -8.983  1.00 98.74           H  
ATOM   4799  HA3 GLY B 152       2.693  -0.681  -8.370  1.00 98.74           H  
ATOM   4800  C   GLY B 152       2.881  -0.892 -10.508  1.00 98.74           C  
ATOM   4801  O   GLY B 152       3.608  -1.185 -11.457  1.00 98.74           O  
ATOM   4802  N   ALA B 153       1.673  -0.357 -10.655  1.00 97.91           N  
ATOM   4803  H   ALA B 153       1.139  -0.110  -9.834  1.00 97.91           H  
ATOM   4804  CA  ALA B 153       1.084  -0.006 -11.946  1.00 97.91           C  
ATOM   4805  HA  ALA B 153       1.874   0.294 -12.636  1.00 97.91           H  
ATOM   4806  C   ALA B 153       0.121   1.175 -11.781  1.00 97.91           C  
ATOM   4807  CB  ALA B 153       0.365  -1.228 -12.533  1.00 97.91           C  
ATOM   4808  HB1 ALA B 153       1.055  -2.069 -12.597  1.00 97.91           H  
ATOM   4809  HB2 ALA B 153       0.000  -0.993 -13.533  1.00 97.91           H  
ATOM   4810  HB3 ALA B 153      -0.481  -1.502 -11.903  1.00 97.91           H  
ATOM   4811  O   ALA B 153      -0.460   1.353 -10.711  1.00 97.91           O  
ATOM   4812  N   ALA B 154      -0.059   1.947 -12.848  1.00 94.46           N  
ATOM   4813  H   ALA B 154       0.379   1.680 -13.718  1.00 94.46           H  
ATOM   4814  CA  ALA B 154      -1.005   3.056 -12.922  1.00 94.46           C  
ATOM   4815  HA  ALA B 154      -1.667   3.036 -12.056  1.00 94.46           H  
ATOM   4816  C   ALA B 154      -1.876   2.911 -14.178  1.00 94.46           C  
ATOM   4817  CB  ALA B 154      -0.226   4.378 -12.894  1.00 94.46           C  
ATOM   4818  HB1 ALA B 154      -0.922   5.217 -12.924  1.00 94.46           H  
ATOM   4819  HB2 ALA B 154       0.440   4.441 -13.754  1.00 94.46           H  
ATOM   4820  HB3 ALA B 154       0.354   4.445 -11.974  1.00 94.46           H  
ATOM   4821  O   ALA B 154      -1.542   2.151 -15.091  1.00 94.46           O  
ATOM   4822  N   TYR B 155      -2.991   3.638 -14.220  1.00 90.90           N  
ATOM   4823  H   TYR B 155      -3.189   4.275 -13.462  1.00 90.90           H  
ATOM   4824  CA  TYR B 155      -3.830   3.718 -15.412  1.00 90.90           C  
ATOM   4825  HA  TYR B 155      -4.027   2.704 -15.761  1.00 90.90           H  
ATOM   4826  C   TYR B 155      -3.105   4.480 -16.538  1.00 90.90           C  
ATOM   4827  CB  TYR B 155      -5.166   4.360 -15.028  1.00 90.90           C  
ATOM   4828  HB2 TYR B 155      -5.006   5.409 -14.778  1.00 90.90           H  
ATOM   4829  HB3 TYR B 155      -5.560   3.864 -14.141  1.00 90.90           H  
ATOM   4830  O   TYR B 155      -2.413   5.459 -16.266  1.00 90.90           O  
ATOM   4831  CG  TYR B 155      -6.201   4.248 -16.119  1.00 90.90           C  
ATOM   4832  CD1 TYR B 155      -6.569   5.381 -16.866  1.00 90.90           C  
ATOM   4833  HD1 TYR B 155      -6.148   6.351 -16.645  1.00 90.90           H  
ATOM   4834  CD2 TYR B 155      -6.783   2.996 -16.396  1.00 90.90           C  
ATOM   4835  HD2 TYR B 155      -6.510   2.125 -15.819  1.00 90.90           H  
ATOM   4836  CE1 TYR B 155      -7.518   5.258 -17.893  1.00 90.90           C  
ATOM   4837  HE1 TYR B 155      -7.825   6.131 -18.450  1.00 90.90           H  
ATOM   4838  CE2 TYR B 155      -7.729   2.874 -17.428  1.00 90.90           C  
ATOM   4839  HE2 TYR B 155      -8.184   1.915 -17.629  1.00 90.90           H  
ATOM   4840  OH  TYR B 155      -8.980   3.873 -19.204  1.00 90.90           O  
ATOM   4841  HH  TYR B 155      -9.296   2.975 -19.324  1.00 90.90           H  
ATOM   4842  CZ  TYR B 155      -8.092   4.004 -18.189  1.00 90.90           C  
ATOM   4843  N   GLN B 156      -3.228   4.005 -17.783  1.00 87.47           N  
ATOM   4844  H   GLN B 156      -3.801   3.185 -17.918  1.00 87.47           H  
ATOM   4845  CA  GLN B 156      -2.472   4.498 -18.954  1.00 87.47           C  
ATOM   4846  HA  GLN B 156      -2.023   5.463 -18.715  1.00 87.47           H  
ATOM   4847  C   GLN B 156      -3.368   4.758 -20.186  1.00 87.47           C  
ATOM   4848  CB  GLN B 156      -1.328   3.510 -19.282  1.00 87.47           C  
ATOM   4849  HB2 GLN B 156      -0.901   3.738 -20.259  1.00 87.47           H  
ATOM   4850  HB3 GLN B 156      -1.751   2.507 -19.347  1.00 87.47           H  
ATOM   4851  O   GLN B 156      -2.862   4.839 -21.299  1.00 87.47           O  
ATOM   4852  CG  GLN B 156      -0.176   3.488 -18.257  1.00 87.47           C  
ATOM   4853  HG2 GLN B 156      -0.578   3.502 -17.244  1.00 87.47           H  
ATOM   4854  HG3 GLN B 156       0.358   2.545 -18.376  1.00 87.47           H  
ATOM   4855  CD  GLN B 156       0.866   4.601 -18.404  1.00 87.47           C  
ATOM   4856  NE2 GLN B 156       1.688   4.805 -17.395  1.00 87.47           N  
ATOM   4857 HE21 GLN B 156       2.360   5.553 -17.501  1.00 87.47           H  
ATOM   4858 HE22 GLN B 156       1.533   4.324 -16.521  1.00 87.47           H  
ATOM   4859  OE1 GLN B 156       1.021   5.260 -19.416  1.00 87.47           O  
ATOM   4860  N   GLY B 157      -4.696   4.836 -20.018  1.00 84.51           N  
ATOM   4861  H   GLY B 157      -5.062   4.812 -19.076  1.00 84.51           H  
ATOM   4862  CA  GLY B 157      -5.628   5.250 -21.081  1.00 84.51           C  
ATOM   4863  HA2 GLY B 157      -5.295   6.199 -21.500  1.00 84.51           H  
ATOM   4864  HA3 GLY B 157      -6.603   5.413 -20.621  1.00 84.51           H  
ATOM   4865  C   GLY B 157      -5.844   4.273 -22.247  1.00 84.51           C  
ATOM   4866  O   GLY B 157      -6.366   4.666 -23.290  1.00 84.51           O  
ATOM   4867  N   TYR B 158      -5.460   2.994 -22.122  1.00 89.79           N  
ATOM   4868  H   TYR B 158      -5.035   2.693 -21.257  1.00 89.79           H  
ATOM   4869  CA  TYR B 158      -5.597   2.045 -23.234  1.00 89.79           C  
ATOM   4870  HA  TYR B 158      -5.068   2.481 -24.082  1.00 89.79           H  
ATOM   4871  C   TYR B 158      -7.062   1.861 -23.667  1.00 89.79           C  
ATOM   4872  CB  TYR B 158      -4.927   0.696 -22.932  1.00 89.79           C  
ATOM   4873  HB2 TYR B 158      -5.433   0.227 -22.088  1.00 89.79           H  
ATOM   4874  HB3 TYR B 158      -3.895   0.872 -22.626  1.00 89.79           H  
ATOM   4875  O   TYR B 158      -7.910   1.406 -22.900  1.00 89.79           O  
ATOM   4876  CG  TYR B 158      -4.922  -0.257 -24.123  1.00 89.79           C  
ATOM   4877  CD1 TYR B 158      -5.801  -1.358 -24.179  1.00 89.79           C  
ATOM   4878  HD1 TYR B 158      -6.492  -1.533 -23.368  1.00 89.79           H  
ATOM   4879  CD2 TYR B 158      -4.046  -0.027 -25.201  1.00 89.79           C  
ATOM   4880  HD2 TYR B 158      -3.361   0.808 -25.170  1.00 89.79           H  
ATOM   4881  CE1 TYR B 158      -5.783  -2.230 -25.287  1.00 89.79           C  
ATOM   4882  HE1 TYR B 158      -6.454  -3.076 -25.327  1.00 89.79           H  
ATOM   4883  CE2 TYR B 158      -4.049  -0.867 -26.327  1.00 89.79           C  
ATOM   4884  HE2 TYR B 158      -3.380  -0.660 -27.149  1.00 89.79           H  
ATOM   4885  OH  TYR B 158      -4.876  -2.801 -27.451  1.00 89.79           O  
ATOM   4886  HH  TYR B 158      -4.457  -2.355 -28.192  1.00 89.79           H  
ATOM   4887  CZ  TYR B 158      -4.913  -1.979 -26.368  1.00 89.79           C  
ATOM   4888  N   GLY B 159      -7.333   2.185 -24.934  1.00 78.98           N  
ATOM   4889  H   GLY B 159      -6.610   2.647 -25.465  1.00 78.98           H  
ATOM   4890  CA  GLY B 159      -8.618   1.938 -25.585  1.00 78.98           C  
ATOM   4891  HA2 GLY B 159      -8.456   1.891 -26.661  1.00 78.98           H  
ATOM   4892  HA3 GLY B 159      -9.001   0.971 -25.258  1.00 78.98           H  
ATOM   4893  C   GLY B 159      -9.716   2.975 -25.331  1.00 78.98           C  
ATOM   4894  O   GLY B 159     -10.853   2.686 -25.682  1.00 78.98           O  
ATOM   4895  N   GLN B 160      -9.415   4.147 -24.757  1.00 69.54           N  
ATOM   4896  H   GLN B 160      -8.467   4.329 -24.461  1.00 69.54           H  
ATOM   4897  CA  GLN B 160     -10.442   5.157 -24.448  1.00 69.54           C  
ATOM   4898  HA  GLN B 160     -11.311   4.644 -24.036  1.00 69.54           H  
ATOM   4899  C   GLN B 160     -10.956   5.899 -25.688  1.00 69.54           C  
ATOM   4900  CB  GLN B 160      -9.933   6.122 -23.378  1.00 69.54           C  
ATOM   4901  HB2 GLN B 160     -10.708   6.865 -23.190  1.00 69.54           H  
ATOM   4902  HB3 GLN B 160      -9.033   6.634 -23.717  1.00 69.54           H  
ATOM   4903  O   GLN B 160     -12.130   5.776 -26.019  1.00 69.54           O  
ATOM   4904  CG  GLN B 160      -9.639   5.358 -22.084  1.00 69.54           C  
ATOM   4905  HG2 GLN B 160     -10.436   4.641 -21.888  1.00 69.54           H  
ATOM   4906  HG3 GLN B 160      -8.700   4.812 -22.167  1.00 69.54           H  
ATOM   4907  CD  GLN B 160      -9.559   6.318 -20.920  1.00 69.54           C  
ATOM   4908  NE2 GLN B 160     -10.670   6.563 -20.266  1.00 69.54           N  
ATOM   4909 HE21 GLN B 160     -10.662   7.289 -19.564  1.00 69.54           H  
ATOM   4910 HE22 GLN B 160     -11.554   6.213 -20.607  1.00 69.54           H  
ATOM   4911  OE1 GLN B 160      -8.515   6.863 -20.604  1.00 69.54           O  
ATOM   4912  N   ASP B 161     -10.071   6.546 -26.453  1.00 64.62           N  
ATOM   4913  H   ASP B 161      -9.153   6.736 -26.079  1.00 64.62           H  
ATOM   4914  CA  ASP B 161     -10.421   7.174 -27.743  1.00 64.62           C  
ATOM   4915  HA  ASP B 161     -11.320   7.777 -27.606  1.00 64.62           H  
ATOM   4916  C   ASP B 161     -10.703   6.152 -28.863  1.00 64.62           C  
ATOM   4917  CB  ASP B 161      -9.284   8.099 -28.195  1.00 64.62           C  
ATOM   4918  HB2 ASP B 161      -9.544   8.546 -29.155  1.00 64.62           H  
ATOM   4919  HB3 ASP B 161      -8.382   7.503 -28.337  1.00 64.62           H  
ATOM   4920  O   ASP B 161     -10.960   6.503 -30.020  1.00 64.62           O  
ATOM   4921  CG  ASP B 161      -9.001   9.233 -27.216  1.00 64.62           C  
ATOM   4922  OD1 ASP B 161      -9.981   9.837 -26.734  1.00 64.62           O  
ATOM   4923  OD2 ASP B 161      -7.798   9.474 -26.990  1.00 64.62           O  
ATOM   4924  N   ALA B 162     -10.601   4.855 -28.562  1.00 63.75           N  
ATOM   4925  H   ALA B 162     -10.563   4.608 -27.584  1.00 63.75           H  
ATOM   4926  CA  ALA B 162     -10.811   3.812 -29.546  1.00 63.75           C  
ATOM   4927  HA  ALA B 162     -10.328   4.122 -30.473  1.00 63.75           H  
ATOM   4928  C   ALA B 162     -12.307   3.632 -29.819  1.00 63.75           C  
ATOM   4929  CB  ALA B 162     -10.143   2.512 -29.085  1.00 63.75           C  
ATOM   4930  HB1 ALA B 162     -10.641   2.141 -28.189  1.00 63.75           H  
ATOM   4931  HB2 ALA B 162     -10.226   1.760 -29.870  1.00 63.75           H  
ATOM   4932  HB3 ALA B 162      -9.090   2.695 -28.871  1.00 63.75           H  
ATOM   4933  O   ALA B 162     -13.106   3.421 -28.910  1.00 63.75           O  
ATOM   4934  N   VAL B 163     -12.679   3.576 -31.101  1.00 61.32           N  
ATOM   4935  H   VAL B 163     -12.001   3.822 -31.808  1.00 61.32           H  
ATOM   4936  CA  VAL B 163     -13.978   3.019 -31.501  1.00 61.32           C  
ATOM   4937  HA  VAL B 163     -14.752   3.486 -30.892  1.00 61.32           H
[truncated: 1,799,425 more chars]
