# Supplementary material for: Module-Based Polyketide Synthase Engineering for de Novo Polyketide Biosynthesis
Source: ACS Synth Biol. 2023 Oct 23;12(11):3148–55. doi: 10.1021/acssynbio.3c00282 (PMC10661043; doi:10.1021/acssynbio.3c00282)
Supplement: Supplementary file 2 — sb3c00282_si_002.zip [file sb3c00282_si_002.zip › Final_PKS_Structures/menzella_pdbs/pikM6_ACP_gelM3_KSAT_dimer.pdb]

ATOM      1  N   LEU A   1       7.673 -90.031  34.157  1.00 22.75           N  
ATOM      2  H   LEU A   1       7.482 -90.658  34.925  1.00 22.75           H  
ATOM      3  H2  LEU A   1       8.222 -90.533  33.475  1.00 22.75           H  
ATOM      4  H3  LEU A   1       6.804 -89.752  33.724  1.00 22.75           H  
ATOM      5  CA  LEU A   1       8.434 -88.849  34.636  1.00 22.75           C  
ATOM      6  HA  LEU A   1       9.355 -89.221  35.084  1.00 22.75           H  
ATOM      7  C   LEU A   1       7.746 -88.119  35.797  1.00 22.75           C  
ATOM      8  CB  LEU A   1       8.861 -87.921  33.483  1.00 22.75           C  
ATOM      9  HB2 LEU A   1       7.998 -87.701  32.855  1.00 22.75           H  
ATOM     10  HB3 LEU A   1       9.229 -86.982  33.895  1.00 22.75           H  
ATOM     11  O   LEU A   1       8.343 -88.087  36.862  1.00 22.75           O  
ATOM     12  CG  LEU A   1       9.983 -88.556  32.629  1.00 22.75           C  
ATOM     13  HG  LEU A   1       9.654 -89.541  32.297  1.00 22.75           H  
ATOM     14  CD1 LEU A   1      10.267 -87.712  31.392  1.00 22.75           C  
ATOM     15 HD11 LEU A   1      11.033 -88.191  30.783  1.00 22.75           H  
ATOM     16 HD12 LEU A   1      10.621 -86.722  31.680  1.00 22.75           H  
ATOM     17 HD13 LEU A   1       9.366 -87.607  30.786  1.00 22.75           H  
ATOM     18  CD2 LEU A   1      11.284 -88.718  33.420  1.00 22.75           C  
ATOM     19 HD21 LEU A   1      12.061 -89.110  32.763  1.00 22.75           H  
ATOM     20 HD22 LEU A   1      11.619 -87.753  33.800  1.00 22.75           H  
ATOM     21 HD23 LEU A   1      11.173 -89.416  34.249  1.00 22.75           H  
ATOM     22  N   LEU A   2       6.507 -87.614  35.654  1.00 22.11           N  
ATOM     23  H   LEU A   2       6.091 -87.609  34.733  1.00 22.11           H  
ATOM     24  CA  LEU A   2       5.773 -86.829  36.680  1.00 22.11           C  
ATOM     25  HA  LEU A   2       6.126 -85.799  36.644  1.00 22.11           H  
ATOM     26  C   LEU A   2       5.931 -87.277  38.157  1.00 22.11           C  
ATOM     27  CB  LEU A   2       4.268 -86.852  36.322  1.00 22.11           C  
ATOM     28  HB2 LEU A   2       3.689 -86.546  37.193  1.00 22.11           H  
ATOM     29  HB3 LEU A   2       3.981 -87.880  36.097  1.00 22.11           H  
ATOM     30  O   LEU A   2       6.080 -86.432  39.037  1.00 22.11           O  
ATOM     31  CG  LEU A   2       3.861 -85.942  35.146  1.00 22.11           C  
ATOM     32  HG  LEU A   2       4.582 -86.055  34.337  1.00 22.11           H  
ATOM     33  CD1 LEU A   2       2.484 -86.344  34.620  1.00 22.11           C  
ATOM     34 HD11 LEU A   2       1.734 -86.240  35.404  1.00 22.11           H  
ATOM     35 HD12 LEU A   2       2.497 -87.376  34.270  1.00 22.11           H  
ATOM     36 HD13 LEU A   2       2.207 -85.701  33.784  1.00 22.11           H  
ATOM     37  CD2 LEU A   2       3.802 -84.474  35.569  1.00 22.11           C  
ATOM     38 HD21 LEU A   2       3.073 -84.337  36.368  1.00 22.11           H  
ATOM     39 HD22 LEU A   2       3.505 -83.860  34.718  1.00 22.11           H  
ATOM     40 HD23 LEU A   2       4.780 -84.133  35.910  1.00 22.11           H  
ATOM     41  N   ALA A   3       5.903 -88.584  38.443  1.00 25.60           N  
ATOM     42  H   ALA A   3       5.770 -89.236  37.683  1.00 25.60           H  
ATOM     43  CA  ALA A   3       5.836 -89.120  39.808  1.00 25.60           C  
ATOM     44  HA  ALA A   3       4.942 -88.720  40.285  1.00 25.60           H  
ATOM     45  C   ALA A   3       7.027 -88.757  40.729  1.00 25.60           C  
ATOM     46  CB  ALA A   3       5.670 -90.642  39.698  1.00 25.60           C  
ATOM     47  HB1 ALA A   3       4.779 -90.883  39.118  1.00 25.60           H  
ATOM     48  HB2 ALA A   3       6.546 -91.086  39.225  1.00 25.60           H  
ATOM     49  HB3 ALA A   3       5.559 -91.068  40.695  1.00 25.60           H  
ATOM     50  O   ALA A   3       6.828 -88.564  41.932  1.00 25.60           O  
ATOM     51  N   MET A   4       8.251 -88.620  40.196  1.00 28.67           N  
ATOM     52  H   MET A   4       8.356 -88.712  39.196  1.00 28.67           H  
ATOM     53  CA  MET A   4       9.463 -88.411  41.015  1.00 28.67           C  
ATOM     54  HA  MET A   4       9.574 -89.249  41.704  1.00 28.67           H  
ATOM     55  C   MET A   4       9.402 -87.134  41.873  1.00 28.67           C  
ATOM     56  CB  MET A   4      10.709 -88.359  40.116  1.00 28.67           C  
ATOM     57  HB2 MET A   4      11.553 -88.007  40.709  1.00 28.67           H  
ATOM     58  HB3 MET A   4      10.542 -87.651  39.305  1.00 28.67           H  
ATOM     59  O   MET A   4       9.852 -87.129  43.019  1.00 28.67           O  
ATOM     60  CG  MET A   4      11.078 -89.726  39.530  1.00 28.67           C  
ATOM     61  HG2 MET A   4      10.207 -90.135  39.017  1.00 28.67           H  
ATOM     62  HG3 MET A   4      11.342 -90.405  40.341  1.00 28.67           H  
ATOM     63  SD  MET A   4      12.445 -89.675  38.339  1.00 28.67           S  
ATOM     64  CE  MET A   4      13.848 -89.272  39.422  1.00 28.67           C  
ATOM     65  HE1 MET A   4      13.929 -90.019  40.213  1.00 28.67           H  
ATOM     66  HE2 MET A   4      13.713 -88.285  39.863  1.00 28.67           H  
ATOM     67  HE3 MET A   4      14.768 -89.276  38.838  1.00 28.67           H  
ATOM     68  N   GLY A   5       8.775 -86.066  41.365  1.00 31.69           N  
ATOM     69  H   GLY A   5       8.379 -86.145  40.440  1.00 31.69           H  
ATOM     70  CA  GLY A   5       8.657 -84.778  42.065  1.00 31.69           C  
ATOM     71  HA2 GLY A   5       9.649 -84.458  42.381  1.00 31.69           H  
ATOM     72  HA3 GLY A   5       8.268 -84.036  41.366  1.00 31.69           H  
ATOM     73  C   GLY A   5       7.747 -84.785  43.304  1.00 31.69           C  
ATOM     74  O   GLY A   5       7.658 -83.774  44.012  1.00 31.69           O  
ATOM     75  N   ARG A   6       7.051 -85.899  43.581  1.00 37.81           N  
ATOM     76  H   ARG A   6       7.135 -86.675  42.940  1.00 37.81           H  
ATOM     77  CA  ARG A   6       6.297 -86.106  44.830  1.00 37.81           C  
ATOM     78  HA  ARG A   6       6.136 -85.134  45.296  1.00 37.81           H  
ATOM     79  C   ARG A   6       7.111 -86.900  45.857  1.00 37.81           C  
ATOM     80  CB  ARG A   6       4.912 -86.704  44.514  1.00 37.81           C  
ATOM     81  HB2 ARG A   6       4.981 -87.789  44.440  1.00 37.81           H  
ATOM     82  HB3 ARG A   6       4.578 -86.319  43.551  1.00 37.81           H  
ATOM     83  O   ARG A   6       7.121 -86.504  47.018  1.00 37.81           O  
ATOM     84  CG  ARG A   6       3.863 -86.309  45.571  1.00 37.81           C  
ATOM     85  HG2 ARG A   6       4.097 -86.793  46.519  1.00 37.81           H  
ATOM     86  HG3 ARG A   6       3.894 -85.229  45.712  1.00 37.81           H  
ATOM     87  CD  ARG A   6       2.442 -86.698  45.128  1.00 37.81           C  
ATOM     88  HD2 ARG A   6       2.279 -86.320  44.119  1.00 37.81           H  
ATOM     89  HD3 ARG A   6       2.365 -87.785  45.110  1.00 37.81           H  
ATOM     90  NE  ARG A   6       1.410 -86.140  46.030  1.00 37.81           N  
ATOM     91  HE  ARG A   6       1.723 -85.828  46.938  1.00 37.81           H  
ATOM     92  NH1 ARG A   6      -0.431 -86.507  44.696  1.00 37.81           N  
ATOM     93 HH11 ARG A   6       0.147 -86.993  44.026  1.00 37.81           H  
ATOM     94 HH12 ARG A   6      -1.432 -86.467  44.562  1.00 37.81           H  
ATOM     95  NH2 ARG A   6      -0.691 -85.521  46.673  1.00 37.81           N  
ATOM     96 HH21 ARG A   6      -1.686 -85.491  46.505  1.00 37.81           H  
ATOM     97 HH22 ARG A   6      -0.340 -85.203  47.565  1.00 37.81           H  
ATOM     98  CZ  ARG A   6       0.108 -86.059  45.795  1.00 37.81           C  
ATOM     99  N   TYR A   7       7.876 -87.907  45.420  1.00 35.54           N  
ATOM    100  H   TYR A   7       7.827 -88.160  44.443  1.00 35.54           H  
ATOM    101  CA  TYR A   7       8.843 -88.630  46.263  1.00 35.54           C  
ATOM    102  HA  TYR A   7       8.312 -89.115  47.082  1.00 35.54           H  
ATOM    103  C   TYR A   7       9.876 -87.691  46.898  1.00 35.54           C  
ATOM    104  CB  TYR A   7       9.567 -89.713  45.444  1.00 35.54           C  
ATOM    105  HB2 TYR A   7       9.617 -89.423  44.394  1.00 35.54           H  
ATOM    106  HB3 TYR A   7      10.597 -89.793  45.792  1.00 35.54           H  
ATOM    107  O   TYR A   7      10.044 -87.704  48.113  1.00 35.54           O  
ATOM    108  CG  TYR A   7       8.952 -91.089  45.564  1.00 35.54           C  
ATOM    109  CD1 TYR A   7       9.324 -91.921  46.639  1.00 35.54           C  
ATOM    110  HD1 TYR A   7      10.035 -91.574  47.375  1.00 35.54           H  
ATOM    111  CD2 TYR A   7       8.030 -91.547  44.603  1.00 35.54           C  
ATOM    112  HD2 TYR A   7       7.744 -90.916  43.774  1.00 35.54           H  
ATOM    113  CE1 TYR A   7       8.786 -93.217  46.752  1.00 35.54           C  
ATOM    114  HE1 TYR A   7       9.079 -93.859  47.570  1.00 35.54           H  
ATOM    115  CE2 TYR A   7       7.488 -92.842  44.717  1.00 35.54           C  
ATOM    116  HE2 TYR A   7       6.787 -93.219  43.987  1.00 35.54           H  
ATOM    117  OH  TYR A   7       7.338 -94.927  45.872  1.00 35.54           O  
ATOM    118  HH  TYR A   7       7.690 -95.437  46.605  1.00 35.54           H  
ATOM    119  CZ  TYR A   7       7.867 -93.680  45.786  1.00 35.54           C  
ATOM    120  N   ALA A   8      10.513 -86.825  46.101  1.00 37.52           N  
ATOM    121  H   ALA A   8      10.373 -86.891  45.103  1.00 37.52           H  
ATOM    122  CA  ALA A   8      11.546 -85.913  46.604  1.00 37.52           C  
ATOM    123  HA  ALA A   8      12.354 -86.506  47.033  1.00 37.52           H  
ATOM    124  C   ALA A   8      11.029 -84.977  47.716  1.00 37.52           C  
ATOM    125  CB  ALA A   8      12.107 -85.125  45.415  1.00 37.52           C  
ATOM    126  HB1 ALA A   8      12.518 -85.812  44.676  1.00 37.52           H  
ATOM    127  HB2 ALA A   8      11.323 -84.524  44.953  1.00 37.52           H  
ATOM    128  HB3 ALA A   8      12.904 -84.467  45.761  1.00 37.52           H  
ATOM    129  O   ALA A   8      11.709 -84.776  48.718  1.00 37.52           O  
ATOM    130  N   ARG A   9       9.799 -84.457  47.585  1.00 41.96           N  
ATOM    131  H   ARG A   9       9.267 -84.711  46.765  1.00 41.96           H  
ATOM    132  CA  ARG A   9       9.164 -83.621  48.622  1.00 41.96           C  
ATOM    133  HA  ARG A   9       9.897 -82.903  48.992  1.00 41.96           H  
ATOM    134  C   ARG A   9       8.750 -84.401  49.868  1.00 41.96           C  
ATOM    135  CB  ARG A   9       7.961 -82.859  48.049  1.00 41.96           C  
ATOM    136  HB2 ARG A   9       7.304 -82.568  48.868  1.00 41.96           H  
ATOM    137  HB3 ARG A   9       7.400 -83.502  47.372  1.00 41.96           H  
ATOM    138  O   ARG A   9       8.753 -83.822  50.945  1.00 41.96           O  
ATOM    139  CG  ARG A   9       8.416 -81.581  47.334  1.00 41.96           C  
ATOM    140  HG2 ARG A   9       8.983 -80.969  48.036  1.00 41.96           H  
ATOM    141  HG3 ARG A   9       9.063 -81.831  46.493  1.00 41.96           H  
ATOM    142  CD  ARG A   9       7.221 -80.760  46.842  1.00 41.96           C  
ATOM    143  HD2 ARG A   9       7.585 -79.775  46.547  1.00 41.96           H  
ATOM    144  HD3 ARG A   9       6.514 -80.634  47.662  1.00 41.96           H  
ATOM    145  NE  ARG A   9       6.564 -81.395  45.684  1.00 41.96           N  
ATOM    146  HE  ARG A   9       7.044 -82.177  45.262  1.00 41.96           H  
ATOM    147  NH1 ARG A   9       4.791 -79.939  45.504  1.00 41.96           N  
ATOM    148 HH11 ARG A   9       5.120 -79.448  46.323  1.00 41.96           H  
ATOM    149 HH12 ARG A   9       3.985 -79.597  45.003  1.00 41.96           H  
ATOM    150  NH2 ARG A   9       5.077 -81.568  43.995  1.00 41.96           N  
ATOM    151 HH21 ARG A   9       5.654 -82.309  43.623  1.00 41.96           H  
ATOM    152 HH22 ARG A   9       4.291 -81.210  43.472  1.00 41.96           H  
ATOM    153  CZ  ARG A   9       5.478 -80.963  45.074  1.00 41.96           C  
ATOM    154  N   PHE A  10       8.405 -85.681  49.734  1.00 40.34           N  
ATOM    155  H   PHE A  10       8.413 -86.100  48.815  1.00 40.34           H  
ATOM    156  CA  PHE A  10       8.107 -86.534  50.884  1.00 40.34           C  
ATOM    157  HA  PHE A  10       7.442 -85.995  51.559  1.00 40.34           H  
ATOM    158  C   PHE A  10       9.383 -86.857  51.678  1.00 40.34           C  
ATOM    159  CB  PHE A  10       7.375 -87.792  50.397  1.00 40.34           C  
ATOM    160  HB2 PHE A  10       8.074 -88.440  49.868  1.00 40.34           H  
ATOM    161  HB3 PHE A  10       6.603 -87.498  49.686  1.00 40.34           H  
ATOM    162  O   PHE A  10       9.402 -86.713  52.895  1.00 40.34           O  
ATOM    163  CG  PHE A  10       6.710 -88.573  51.512  1.00 40.34           C  
ATOM    164  CD1 PHE A  10       7.392 -89.630  52.144  1.00 40.34           C  
ATOM    165  HD1 PHE A  10       8.395 -89.892  51.841  1.00 40.34           H  
ATOM    166  CD2 PHE A  10       5.410 -88.230  51.930  1.00 40.34           C  
ATOM    167  HD2 PHE A  10       4.886 -87.411  51.460  1.00 40.34           H  
ATOM    168  CE1 PHE A  10       6.772 -90.343  53.186  1.00 40.34           C  
ATOM    169  HE1 PHE A  10       7.297 -91.151  53.674  1.00 40.34           H  
ATOM    170  CE2 PHE A  10       4.791 -88.944  52.972  1.00 40.34           C  
ATOM    171  HE2 PHE A  10       3.797 -88.680  53.299  1.00 40.34           H  
ATOM    172  CZ  PHE A  10       5.473 -90.001  53.599  1.00 40.34           C  
ATOM    173  HZ  PHE A  10       5.002 -90.548  54.402  1.00 40.34           H  
ATOM    174  N   LEU A  11      10.476 -87.199  50.985  1.00 41.81           N  
ATOM    175  H   LEU A  11      10.388 -87.300  49.984  1.00 41.81           H  
ATOM    176  CA  LEU A  11      11.780 -87.506  51.592  1.00 41.81           C  
ATOM    177  HA  LEU A  11      11.628 -88.197  52.421  1.00 41.81           H  
ATOM    178  C   LEU A  11      12.488 -86.279  52.194  1.00 41.81           C  
ATOM    179  CB  LEU A  11      12.675 -88.172  50.532  1.00 41.81           C  
ATOM    180  HB2 LEU A  11      12.722 -87.517  49.662  1.00 41.81           H  
ATOM    181  HB3 LEU A  11      13.685 -88.258  50.933  1.00 41.81           H  
ATOM    182  O   LEU A  11      13.217 -86.422  53.169  1.00 41.81           O  
ATOM    183  CG  LEU A  11      12.212 -89.571  50.086  1.00 41.81           C  
ATOM    184  HG  LEU A  11      11.170 -89.534  49.768  1.00 41.81           H  
ATOM    185  CD1 LEU A  11      13.056 -90.031  48.897  1.00 41.81           C  
ATOM    186 HD11 LEU A  11      12.725 -91.017  48.569  1.00 41.81           H  
ATOM    187 HD12 LEU A  11      12.943 -89.329  48.071  1.00 41.81           H  
ATOM    188 HD13 LEU A  11      14.106 -90.087  49.184  1.00 41.81           H  
ATOM    189  CD2 LEU A  11      12.347 -90.610  51.202  1.00 41.81           C  
ATOM    190 HD21 LEU A  11      13.375 -90.644  51.562  1.00 41.81           H  
ATOM    191 HD22 LEU A  11      11.684 -90.363  52.031  1.00 41.81           H  
ATOM    192 HD23 LEU A  11      12.070 -91.595  50.826  1.00 41.81           H  
ATOM    193  N   ALA A  12      12.263 -85.083  51.641  1.00 40.47           N  
ATOM    194  H   ALA A  12      11.745 -85.044  50.775  1.00 40.47           H  
ATOM    195  CA  ALA A  12      12.724 -83.816  52.218  1.00 40.47           C  
ATOM    196  HA  ALA A  12      13.710 -83.973  52.655  1.00 40.47           H  
ATOM    197  C   ALA A  12      11.819 -83.286  53.353  1.00 40.47           C  
ATOM    198  CB  ALA A  12      12.867 -82.797  51.080  1.00 40.47           C  
ATOM    199  HB1 ALA A  12      11.891 -82.595  50.639  1.00 40.47           H  
ATOM    200  HB2 ALA A  12      13.280 -81.868  51.472  1.00 40.47           H  
ATOM    201  HB3 ALA A  12      13.538 -83.188  50.315  1.00 40.47           H  
ATOM    202  O   ALA A  12      12.108 -82.239  53.932  1.00 40.47           O  
ATOM    203  N   GLY A  13      10.713 -83.977  53.650  1.00 39.71           N  
ATOM    204  H   GLY A  13      10.550 -84.849  53.168  1.00 39.71           H  
ATOM    205  CA  GLY A  13       9.836 -83.675  54.777  1.00 39.71           C  
ATOM    206  HA2 GLY A  13       9.625 -82.606  54.800  1.00 39.71           H  
ATOM    207  HA3 GLY A  13       8.899 -84.213  54.636  1.00 39.71           H  
ATOM    208  C   GLY A  13      10.434 -84.088  56.132  1.00 39.71           C  
ATOM    209  O   GLY A  13      11.561 -84.587  56.203  1.00 39.71           O  
ATOM    210  N   PRO A  14       9.691 -83.900  57.238  1.00 44.96           N  
ATOM    211  CA  PRO A  14      10.106 -84.412  58.539  1.00 44.96           C  
ATOM    212  HA  PRO A  14      11.054 -83.958  58.830  1.00 44.96           H  
ATOM    213  C   PRO A  14      10.270 -85.937  58.483  1.00 44.96           C  
ATOM    214  CB  PRO A  14       9.009 -83.981  59.518  1.00 44.96           C  
ATOM    215  HB2 PRO A  14       8.861 -84.706  60.319  1.00 44.96           H  
ATOM    216  HB3 PRO A  14       9.257 -83.004  59.933  1.00 44.96           H  
ATOM    217  O   PRO A  14       9.402 -86.637  57.959  1.00 44.96           O  
ATOM    218  CG  PRO A  14       7.768 -83.855  58.632  1.00 44.96           C  
ATOM    219  HG2 PRO A  14       7.315 -84.837  58.493  1.00 44.96           H  
ATOM    220  HG3 PRO A  14       7.042 -83.155  59.047  1.00 44.96           H  
ATOM    221  CD  PRO A  14       8.340 -83.360  57.305  1.00 44.96           C  
ATOM    222  HD2 PRO A  14       7.719 -83.714  56.482  1.00 44.96           H  
ATOM    223  HD3 PRO A  14       8.386 -82.271  57.304  1.00 44.96           H  
ATOM    224  N   ARG A  15      11.374 -86.458  59.042  1.00 47.87           N  
ATOM    225  H   ARG A  15      12.046 -85.823  59.449  1.00 47.87           H  
ATOM    226  CA  ARG A  15      11.613 -87.908  59.120  1.00 47.87           C  
ATOM    227  HA  ARG A  15      11.702 -88.287  58.102  1.00 47.87           H  
ATOM    228  C   ARG A  15      10.416 -88.591  59.807  1.00 47.87           C  
ATOM    229  CB  ARG A  15      12.894 -88.240  59.907  1.00 47.87           C  
ATOM    230  HB2 ARG A  15      12.885 -87.700  60.853  1.00 47.87           H  
ATOM    231  HB3 ARG A  15      12.871 -89.306  60.135  1.00 47.87           H  
ATOM    232  O   ARG A  15      10.052 -88.156  60.903  1.00 47.87           O  
ATOM    233  CG  ARG A  15      14.209 -87.950  59.164  1.00 47.87           C  
ATOM    234  HG2 ARG A  15      14.199 -88.462  58.202  1.00 47.87           H  
ATOM    235  HG3 ARG A  15      14.316 -86.877  59.000  1.00 47.87           H  
ATOM    236  CD  ARG A  15      15.382 -88.475  60.011  1.00 47.87           C  
ATOM    237  HD2 ARG A  15      15.179 -89.520  60.245  1.00 47.87           H  
ATOM    238  HD3 ARG A  15      15.419 -87.919  60.947  1.00 47.87           H  
ATOM    239  NE  ARG A  15      16.688 -88.364  59.325  1.00 47.87           N  
ATOM    240  HE  ARG A  15      16.808 -87.579  58.701  1.00 47.87           H  
ATOM    241  NH1 ARG A  15      17.655 -90.291  60.162  1.00 47.87           N  
ATOM    242 HH11 ARG A  15      18.288 -91.068  60.036  1.00 47.87           H  
ATOM    243 HH12 ARG A  15      16.809 -90.517  60.665  1.00 47.87           H  
ATOM    244  NH2 ARG A  15      18.788 -89.024  58.727  1.00 47.87           N  
ATOM    245 HH21 ARG A  15      19.520 -89.717  58.793  1.00 47.87           H  
ATOM    246 HH22 ARG A  15      18.872 -88.245  58.090  1.00 47.87           H  
ATOM    247  CZ  ARG A  15      17.699 -89.220  59.414  1.00 47.87           C  
ATOM    248  N   PRO A  16       9.825 -89.650  59.225  1.00 46.73           N  
ATOM    249  CA  PRO A  16       8.757 -90.389  59.886  1.00 46.73           C  
ATOM    250  HA  PRO A  16       7.934 -89.711  60.111  1.00 46.73           H  
ATOM    251  C   PRO A  16       9.270 -91.002  61.195  1.00 46.73           C  
ATOM    252  CB  PRO A  16       8.279 -91.438  58.878  1.00 46.73           C  
ATOM    253  HB2 PRO A  16       7.450 -91.031  58.299  1.00 46.73           H  
ATOM    254  HB3 PRO A  16       7.983 -92.370  59.360  1.00 46.73           H  
ATOM    255  O   PRO A  16      10.381 -91.530  61.257  1.00 46.73           O  
ATOM    256  CG  PRO A  16       9.486 -91.634  57.962  1.00 46.73           C  
ATOM    257  HG2 PRO A  16       9.180 -91.933  56.959  1.00 46.73           H  
ATOM    258  HG3 PRO A  16      10.162 -92.367  58.402  1.00 46.73           H  
ATOM    259  CD  PRO A  16      10.159 -90.264  57.949  1.00 46.73           C  
ATOM    260  HD2 PRO A  16       9.753 -89.657  57.140  1.00 46.73           H  
ATOM    261  HD3 PRO A  16      11.235 -90.388  57.830  1.00 46.73           H  
ATOM    262  N   GLY A  17       8.460 -90.901  62.250  1.00 55.57           N  
ATOM    263  H   GLY A  17       7.567 -90.446  62.123  1.00 55.57           H  
ATOM    264  CA  GLY A  17       8.739 -91.532  63.539  1.00 55.57           C  
ATOM    265  HA2 GLY A  17       9.778 -91.353  63.815  1.00 55.57           H  
ATOM    266  HA3 GLY A  17       8.099 -91.088  64.301  1.00 55.57           H  
ATOM    267  C   GLY A  17       8.494 -93.043  63.515  1.00 55.57           C  
ATOM    268  O   GLY A  17       8.162 -93.622  62.480  1.00 55.57           O  
ATOM    269  N   ARG A  18       8.615 -93.696  64.679  1.00 54.69           N  
ATOM    270  H   ARG A  18       8.830 -93.160  65.508  1.00 54.69           H  
ATOM    271  CA  ARG A  18       8.219 -95.105  64.829  1.00 54.69           C  
ATOM    272  HA  ARG A  18       8.793 -95.718  64.134  1.00 54.69           H  
ATOM    273  C   ARG A  18       6.746 -95.288  64.458  1.00 54.69           C  
ATOM    274  CB  ARG A  18       8.461 -95.614  66.260  1.00 54.69           C  
ATOM    275  HB2 ARG A  18       7.802 -96.465  66.435  1.00 54.69           H  
ATOM    276  HB3 ARG A  18       8.205 -94.838  66.982  1.00 54.69           H  
ATOM    277  O   ARG A  18       5.871 -94.761  65.138  1.00 54.69           O  
ATOM    278  CG  ARG A  18       9.903 -96.089  66.476  1.00 54.69           C  
ATOM    279  HG2 ARG A  18      10.140 -96.837  65.720  1.00 54.69           H  
ATOM    280  HG3 ARG A  18      10.589 -95.248  66.380  1.00 54.69           H  
ATOM    281  CD  ARG A  18      10.049 -96.719  67.868  1.00 54.69           C  
ATOM    282  HD2 ARG A  18       9.202 -97.383  68.040  1.00 54.69           H  
ATOM    283  HD3 ARG A  18      10.030 -95.926  68.615  1.00 54.69           H  
ATOM    284  NE  ARG A  18      11.293 -97.506  67.984  1.00 54.69           N  
ATOM    285  HE  ARG A  18      11.842 -97.614  67.143  1.00 54.69           H  
ATOM    286  NH1 ARG A  18      11.093 -98.050  70.206  1.00 54.69           N  
ATOM    287 HH11 ARG A  18      11.397 -98.580  71.010  1.00 54.69           H  
ATOM    288 HH12 ARG A  18      10.256 -97.487  70.258  1.00 54.69           H  
ATOM    289  NH2 ARG A  18      12.754 -98.925  69.004  1.00 54.69           N  
ATOM    290 HH21 ARG A  18      13.051 -99.437  69.822  1.00 54.69           H  
ATOM    291 HH22 ARG A  18      13.265 -99.035  68.139  1.00 54.69           H  
ATOM    292  CZ  ARG A  18      11.707 -98.152  69.060  1.00 54.69           C  
ATOM    293  N   SER A  19       6.502 -96.085  63.420  1.00 54.27           N  
ATOM    294  H   SER A  19       7.289 -96.420  62.883  1.00 54.27           H  
ATOM    295  CA  SER A  19       5.201 -96.703  63.177  1.00 54.27           C  
ATOM    296  HA  SER A  19       4.440 -95.927  63.085  1.00 54.27           H  
ATOM    297  C   SER A  19       4.841 -97.629  64.343  1.00 54.27           C  
ATOM    298  CB  SER A  19       5.251 -97.499  61.870  1.00 54.27           C  
ATOM    299  HB2 SER A  19       5.491 -96.829  61.045  1.00 54.27           H  
ATOM    300  HB3 SER A  19       6.022 -98.266  61.940  1.00 54.27           H  
ATOM    301  O   SER A  19       5.716 -98.312  64.880  1.00 54.27           O  
ATOM    302  OG  SER A  19       4.008 -98.113  61.622  1.00 54.27           O  
ATOM    303  HG  SER A  19       4.158 -99.061  61.613  1.00 54.27           H  
ATOM    304  N   SER A  20       3.564 -97.657  64.724  1.00 63.42           N  
ATOM    305  H   SER A  20       2.904 -97.040  64.274  1.00 63.42           H  
ATOM    306  CA  SER A  20       2.994 -98.687  65.603  1.00 63.42           C  
ATOM    307  HA  SER A  20       3.719 -98.958  66.370  1.00 63.42           H  
ATOM    308  C   SER A  20       2.638 -99.965  64.837  1.00 63.42           C  
ATOM    309  CB  SER A  20       1.742 -98.139  66.294  1.00 63.42           C  
ATOM    310  HB2 SER A  20       1.227 -98.949  66.810  1.00 63.42           H  
ATOM    311  HB3 SER A  20       2.036 -97.385  67.024  1.00 63.42           H  
ATOM    312  O   SER A  20       2.691-101.051  65.407  1.00 63.42           O  
ATOM    313  OG  SER A  20       0.878 -97.544  65.339  1.00 63.42           O  
ATOM    314  HG  SER A  20       0.011 -97.430  65.735  1.00 63.42           H  
ATOM    315  N   ALA A  21       2.314 -99.850  63.545  1.00 62.05           N  
ATOM    316  H   ALA A  21       2.303 -98.927  63.134  1.00 62.05           H  
ATOM    317  CA  ALA A  21       2.150-100.992  62.655  1.00 62.05           C  
ATOM    318  HA  ALA A  21       1.566-101.746  63.184  1.00 62.05           H  
ATOM    319  C   ALA A  21       3.525-101.575  62.261  1.00 62.05           C  
ATOM    320  CB  ALA A  21       1.347-100.555  61.423  1.00 62.05           C  
ATOM    321  HB1 ALA A  21       0.377-100.167  61.733  1.00 62.05           H  
ATOM    322  HB2 ALA A  21       1.192-101.412  60.768  1.00 62.05           H  
ATOM    323  HB3 ALA A  21       1.887 -99.785  60.872  1.00 62.05           H  
ATOM    324  O   ALA A  21       4.449-100.786  62.015  1.00 62.05           O  
ATOM    325  N   PRO A  22       3.663-102.912  62.148  1.00 67.14           N  
ATOM    326  CA  PRO A  22       4.841-103.558  61.570  1.00 67.14           C  
ATOM    327  HA  PRO A  22       5.676-103.438  62.260  1.00 67.14           H  
ATOM    328  C   PRO A  22       5.213-102.967  60.203  1.00 67.14           C  
ATOM    329  CB  PRO A  22       4.483-105.046  61.465  1.00 67.14           C  
ATOM    330  HB2 PRO A  22       3.982-105.246  60.518  1.00 67.14           H  
ATOM    331  HB3 PRO A  22       5.356-105.688  61.582  1.00 67.14           H  
ATOM    332  O   PRO A  22       4.341-102.606  59.413  1.00 67.14           O  
ATOM    333  CG  PRO A  22       3.476-105.242  62.593  1.00 67.14           C  
ATOM    334  HG2 PRO A  22       4.000-105.346  63.543  1.00 67.14           H  
ATOM    335  HG3 PRO A  22       2.826-106.099  62.414  1.00 67.14           H  
ATOM    336  CD  PRO A  22       2.703-103.925  62.567  1.00 67.14           C  
ATOM    337  HD2 PRO A  22       1.894-103.985  61.838  1.00 67.14           H  
ATOM    338  HD3 PRO A  22       2.306-103.717  63.561  1.00 67.14           H  
ATOM    339  N   VAL A  23       6.513-102.862  59.924  1.00 76.73           N  
ATOM    340  H   VAL A  23       7.180-103.232  60.586  1.00 76.73           H  
ATOM    341  CA  VAL A  23       7.037-102.256  58.692  1.00 76.73           C  
ATOM    342  HA  VAL A  23       6.211-101.878  58.090  1.00 76.73           H  
ATOM    343  C   VAL A  23       7.764-103.317  57.877  1.00 76.73           C  
ATOM    344  CB  VAL A  23       7.969-101.064  59.001  1.00 76.73           C  
ATOM    345  HB  VAL A  23       8.816-101.413  59.593  1.00 76.73           H  
ATOM    346  O   VAL A  23       8.740-103.886  58.356  1.00 76.73           O  
ATOM    347  CG1 VAL A  23       8.509-100.418  57.717  1.00 76.73           C  
ATOM    348 HG11 VAL A  23       7.684-100.095  57.082  1.00 76.73           H  
ATOM    349 HG12 VAL A  23       9.132 -99.558  57.963  1.00 76.73           H  
ATOM    350 HG13 VAL A  23       9.126-101.128  57.167  1.00 76.73           H  
ATOM    351  CG2 VAL A  23       7.246 -99.971  59.802  1.00 76.73           C  
ATOM    352 HG21 VAL A  23       7.917 -99.129  59.972  1.00 76.73           H  
ATOM    353 HG22 VAL A  23       6.939-100.365  60.770  1.00 76.73           H  
ATOM    354 HG23 VAL A  23       6.362 -99.634  59.260  1.00 76.73           H  
ATOM    355  N   LEU A  24       7.334-103.535  56.635  1.00 77.66           N  
ATOM    356  H   LEU A  24       6.498-103.064  56.319  1.00 77.66           H  
ATOM    357  CA  LEU A  24       8.077-104.320  55.652  1.00 77.66           C  
ATOM    358  HA  LEU A  24       8.725-105.021  56.179  1.00 77.66           H  
ATOM    359  C   LEU A  24       8.944-103.399  54.788  1.00 77.66           C  
ATOM    360  CB  LEU A  24       7.093-105.135  54.799  1.00 77.66           C  
ATOM    361  HB2 LEU A  24       6.430-104.444  54.278  1.00 77.66           H  
ATOM    362  HB3 LEU A  24       6.485-105.745  55.467  1.00 77.66           H  
ATOM    363  O   LEU A  24       8.429-102.506  54.113  1.00 77.66           O  
ATOM    364  CG  LEU A  24       7.765-106.055  53.763  1.00 77.66           C  
ATOM    365  HG  LEU A  24       8.424-105.465  53.125  1.00 77.66           H  
ATOM    366  CD1 LEU A  24       8.592-107.164  54.410  1.00 77.66           C  
ATOM    367 HD11 LEU A  24       9.465-106.743  54.910  1.00 77.66           H  
ATOM    368 HD12 LEU A  24       7.989-107.707  55.139  1.00 77.66           H  
ATOM    369 HD13 LEU A  24       8.940-107.861  53.648  1.00 77.66           H  
ATOM    370  CD2 LEU A  24       6.697-106.691  52.876  1.00 77.66           C  
ATOM    371 HD21 LEU A  24       6.015-107.283  53.488  1.00 77.66           H  
ATOM    372 HD22 LEU A  24       6.134-105.908  52.369  1.00 77.66           H  
ATOM    373 HD23 LEU A  24       7.163-107.338  52.133  1.00 77.66           H  
ATOM    374  N   LEU A  25      10.251-103.652  54.759  1.00 79.33           N  
ATOM    375  H   LEU A  25      10.600-104.391  55.352  1.00 79.33           H  
ATOM    376  CA  LEU A  25      11.178-103.057  53.802  1.00 79.33           C  
ATOM    377  HA  LEU A  25      10.727-102.156  53.387  1.00 79.33           H  
ATOM    378  C   LEU A  25      11.420-104.048  52.657  1.00 79.33           C  
ATOM    379  CB  LEU A  25      12.468-102.651  54.535  1.00 79.33           C  
ATOM    380  HB2 LEU A  25      12.934-103.557  54.924  1.00 79.33           H  
ATOM    381  HB3 LEU A  25      12.213-102.008  55.377  1.00 79.33           H  
ATOM    382  O   LEU A  25      12.211-104.984  52.788  1.00 79.33           O  
ATOM    383  CG  LEU A  25      13.494-101.927  53.645  1.00 79.33           C  
ATOM    384  HG  LEU A  25      13.725-102.551  52.782  1.00 79.33           H  
ATOM    385  CD1 LEU A  25      12.992-100.572  53.140  1.00 79.33           C  
ATOM    386 HD11 LEU A  25      13.784-100.072  52.583  1.00 79.33           H  
ATOM    387 HD12 LEU A  25      12.695 -99.948  53.983  1.00 79.33           H  
ATOM    388 HD13 LEU A  25      12.143-100.712  52.471  1.00 79.33           H  
ATOM    389  CD2 LEU A  25      14.786-101.696  54.425  1.00 79.33           C  
ATOM    390 HD21 LEU A  25      15.513-101.177  53.801  1.00 79.33           H  
ATOM    391 HD22 LEU A  25      15.204-102.654  54.733  1.00 79.33           H  
ATOM    392 HD23 LEU A  25      14.583-101.106  55.319  1.00 79.33           H  
ATOM    393  N   VAL A  26      10.742-103.832  51.528  1.00 80.99           N  
ATOM    394  H   VAL A  26      10.092-103.060  51.498  1.00 80.99           H  
ATOM    395  CA  VAL A  26      10.998-104.579  50.287  1.00 80.99           C  
ATOM    396  HA  VAL A  26      11.277-105.597  50.557  1.00 80.99           H  
ATOM    397  C   VAL A  26      12.168-103.931  49.543  1.00 80.99           C  
ATOM    398  CB  VAL A  26       9.750-104.672  49.391  1.00 80.99           C  
ATOM    399  HB  VAL A  26       9.486-103.679  49.027  1.00 80.99           H  
ATOM    400  O   VAL A  26      12.144-102.720  49.308  1.00 80.99           O  
ATOM    401  CG1 VAL A  26      10.022-105.583  48.190  1.00 80.99           C  
ATOM    402 HG11 VAL A  26       9.112-105.716  47.604  1.00 80.99           H  
ATOM    403 HG12 VAL A  26      10.367-106.559  48.532  1.00 80.99           H  
ATOM    404 HG13 VAL A  26      10.781-105.137  47.549  1.00 80.99           H  
ATOM    405  CG2 VAL A  26       8.544-105.248  50.142  1.00 80.99           C  
ATOM    406 HG21 VAL A  26       7.703-105.366  49.458  1.00 80.99           H  
ATOM    407 HG22 VAL A  26       8.240-104.570  50.939  1.00 80.99           H  
ATOM    408 HG23 VAL A  26       8.800-106.219  50.566  1.00 80.99           H  
ATOM    409  N   ARG A  27      13.189-104.709  49.165  1.00 80.18           N  
ATOM    410  H   ARG A  27      13.142-105.693  49.387  1.00 80.18           H  
ATOM    411  CA  ARG A  27      14.418-104.201  48.528  1.00 80.18           C  
ATOM    412  HA  ARG A  27      14.280-103.152  48.266  1.00 80.18           H  
ATOM    413  C   ARG A  27      14.766-104.960  47.254  1.00 80.18           C  
ATOM    414  CB  ARG A  27      15.617-104.310  49.483  1.00 80.18           C  
ATOM    415  HB2 ARG A  27      16.467-103.803  49.028  1.00 80.18           H  
ATOM    416  HB3 ARG A  27      15.871-105.365  49.583  1.00 80.18           H  
ATOM    417  O   ARG A  27      14.690-106.181  47.224  1.00 80.18           O  
ATOM    418  CG  ARG A  27      15.375-103.727  50.883  1.00 80.18           C  
ATOM    419  HG2 ARG A  27      14.992-102.711  50.783  1.00 80.18           H  
ATOM    420  HG3 ARG A  27      14.643-104.336  51.412  1.00 80.18           H  
ATOM    421  CD  ARG A  27      16.669-103.684  51.702  1.00 80.18           C  
ATOM    422  HD2 ARG A  27      16.446-103.270  52.685  1.00 80.18           H  
ATOM    423  HD3 ARG A  27      17.374-103.026  51.193  1.00 80.18           H  
ATOM    424  NE  ARG A  27      17.275-105.015  51.857  1.00 80.18           N  
ATOM    425  HE  ARG A  27      16.835-105.792  51.385  1.00 80.18           H  
ATOM    426  NH1 ARG A  27      19.103-104.432  53.099  1.00 80.18           N  
ATOM    427 HH11 ARG A  27      18.778-103.475  53.075  1.00 80.18           H  
ATOM    428 HH12 ARG A  27      19.992-104.668  53.515  1.00 80.18           H  
ATOM    429  NH2 ARG A  27      18.793-106.569  52.462  1.00 80.18           N  
ATOM    430 HH21 ARG A  27      18.252-107.234  51.928  1.00 80.18           H  
ATOM    431 HH22 ARG A  27      19.619-106.886  52.948  1.00 80.18           H  
ATOM    432  CZ  ARG A  27      18.385-105.333  52.481  1.00 80.18           C  
ATOM    433  N   ALA A  28      15.237-104.232  46.247  1.00 76.05           N  
ATOM    434  H   ALA A  28      15.255-103.227  46.346  1.00 76.05           H  
ATOM    435  CA  ALA A  28      15.949-104.800  45.105  1.00 76.05           C  
ATOM    436  HA  ALA A  28      15.264-105.384  44.490  1.00 76.05           H  
ATOM    437  C   ALA A  28      17.106-105.716  45.559  1.00 76.05           C  
ATOM    438  CB  ALA A  28      16.480-103.615  44.288  1.00 76.05           C  
ATOM    439  HB1 ALA A  28      15.650-103.094  43.811  1.00 76.05           H  
ATOM    440  HB2 ALA A  28      17.167-103.975  43.523  1.00 76.05           H  
ATOM    441  HB3 ALA A  28      17.030-102.928  44.932  1.00 76.05           H  
ATOM    442  O   ALA A  28      17.837-105.363  46.490  1.00 76.05           O  
ATOM    443  N   SER A  29      17.290-106.860  44.893  1.00 83.46           N  
ATOM    444  H   SER A  29      16.589-107.133  44.219  1.00 83.46           H  
ATOM    445  CA  SER A  29      18.425-107.774  45.096  1.00 83.46           C  
ATOM    446  HA  SER A  29      18.816-107.610  46.100  1.00 83.46           H  
ATOM    447  C   SER A  29      19.592-107.529  44.133  1.00 83.46           C  
ATOM    448  CB  SER A  29      17.976-109.238  45.034  1.00 83.46           C  
ATOM    449  HB2 SER A  29      18.818-109.877  45.300  1.00 83.46           H  
ATOM    450  HB3 SER A  29      17.184-109.396  45.766  1.00 83.46           H  
ATOM    451  O   SER A  29      20.687-108.037  44.376  1.00 83.46           O  
ATOM    452  OG  SER A  29      17.500-109.616  43.756  1.00 83.46           O  
ATOM    453  HG  SER A  29      18.118-109.357  43.068  1.00 83.46           H  
ATOM    454  N   GLU A  30      19.390-106.717  43.090  1.00 76.51           N  
ATOM    455  H   GLU A  30      18.464-106.340  42.945  1.00 76.51           H  
ATOM    456  CA  GLU A  30      20.419-106.313  42.123  1.00 76.51           C  
ATOM    457  HA  GLU A  30      21.338-106.854  42.348  1.00 76.51           H  
ATOM    458  C   GLU A  30      20.712-104.795  42.206  1.00 76.51           C  
ATOM    459  CB  GLU A  30      19.983-106.735  40.709  1.00 76.51           C  
ATOM    460  HB2 GLU A  30      20.684-106.330  39.979  1.00 76.51           H  
ATOM    461  HB3 GLU A  30      19.000-106.310  40.503  1.00 76.51           H  
ATOM    462  O   GLU A  30      19.788-103.994  42.382  1.00 76.51           O  
ATOM    463  CG  GLU A  30      19.933-108.267  40.548  1.00 76.51           C  
ATOM    464  HG2 GLU A  30      19.679-108.738  41.497  1.00 76.51           H  
ATOM    465  HG3 GLU A  30      20.926-108.624  40.273  1.00 76.51           H  
ATOM    466  CD  GLU A  30      18.907-108.708  39.499  1.00 76.51           C  
ATOM    467  OE1 GLU A  30      17.985-109.465  39.891  1.00 76.51           O  
ATOM    468  OE2 GLU A  30      19.047-108.294  38.328  1.00 76.51           O  
ATOM    469  N   PRO A  31      21.985-104.361  42.098  1.00 67.53           N  
ATOM    470  CA  PRO A  31      22.348-102.946  42.130  1.00 67.53           C  
ATOM    471  HA  PRO A  31      21.809-102.444  42.933  1.00 67.53           H  
ATOM    472  C   PRO A  31      22.038-102.244  40.800  1.00 67.53           C  
ATOM    473  CB  PRO A  31      23.848-102.922  42.437  1.00 67.53           C  
ATOM    474  HB2 PRO A  31      24.004-102.986  43.514  1.00 67.53           H  
ATOM    475  HB3 PRO A  31      24.342-102.039  42.034  1.00 67.53           H  
ATOM    476  O   PRO A  31      22.138-102.832  39.723  1.00 67.53           O  
ATOM    477  CG  PRO A  31      24.346-104.206  41.775  1.00 67.53           C  
ATOM    478  HG2 PRO A  31      24.500-104.033  40.709  1.00 67.53           H  
ATOM    479  HG3 PRO A  31      25.264-104.569  42.238  1.00 67.53           H  
ATOM    480  CD  PRO A  31      23.183-105.179  41.978  1.00 67.53           C  
ATOM    481  HD2 PRO A  31      23.112-105.861  41.131  1.00 67.53           H  
ATOM    482  HD3 PRO A  31      23.332-105.737  42.903  1.00 67.53           H  
ATOM    483  N   LEU A  32      21.737-100.942  40.858  1.00 58.32           N  
ATOM    484  H   LEU A  32      21.708-100.497  41.764  1.00 58.32           H  
ATOM    485  CA  LEU A  32      21.538-100.119  39.662  1.00 58.32           C  
ATOM    486  HA  LEU A  32      21.028-100.736  38.921  1.00 58.32           H  
ATOM    487  C   LEU A  32      22.890 -99.698  39.044  1.00 58.32           C  
ATOM    488  CB  LEU A  32      20.616 -98.929  39.994  1.00 58.32           C  
ATOM    489  HB2 LEU A  32      21.172 -98.217  40.604  1.00 58.32           H  
ATOM    490  HB3 LEU A  32      19.762 -99.275  40.576  1.00 58.32           H  
ATOM    491  O   LEU A  32      23.331 -98.559  39.205  1.00 58.32           O  
ATOM    492  CG  LEU A  32      20.106 -98.235  38.714  1.00 58.32           C  
ATOM    493  HG  LEU A  32      20.896 -98.201  37.964  1.00 58.32           H  
ATOM    494  CD1 LEU A  32      18.904 -98.971  38.127  1.00 58.32           C  
ATOM    495 HD11 LEU A  32      18.080 -99.004  38.841  1.00 58.32           H  
ATOM    496 HD12 LEU A  32      19.190 -99.991  37.871  1.00 58.32           H  
ATOM    497 HD13 LEU A  32      18.582 -98.481  37.208  1.00 58.32           H  
ATOM    498  CD2 LEU A  32      19.678 -96.796  38.998  1.00 58.32           C  
ATOM    499 HD21 LEU A  32      18.857 -96.786  39.715  1.00 58.32           H  
ATOM    500 HD22 LEU A  32      20.525 -96.246  39.406  1.00 58.32           H  
ATOM    501 HD23 LEU A  32      19.369 -96.320  38.067  1.00 58.32           H  
ATOM    502  N   GLY A  33      23.533-100.624  38.331  1.00 57.56           N  
ATOM    503  H   GLY A  33      23.153-101.559  38.359  1.00 57.56           H  
ATOM    504  CA  GLY A  33      24.845-100.432  37.699  1.00 57.56           C  
ATOM    505  HA2 GLY A  33      24.932 -99.403  37.351  1.00 57.56           H  
ATOM    506  HA3 GLY A  33      24.922-101.089  36.833  1.00 57.56           H  
ATOM    507  C   GLY A  33      26.034-100.730  38.623  1.00 57.56           C  
ATOM    508  O   GLY A  33      25.871-101.278  39.713  1.00 57.56           O  
ATOM    509  N   ASP A  34      27.243-100.382  38.168  1.00 60.86           N  
ATOM    510  H   ASP A  34      27.319 -99.977  37.246  1.00 60.86           H  
ATOM    511  CA  ASP A  34      28.501-100.709  38.854  1.00 60.86           C  
ATOM    512  HA  ASP A  34      28.512-101.779  39.060  1.00 60.86           H  
ATOM    513  C   ASP A  34      28.643 -99.972  40.199  1.00 60.86           C  
ATOM    514  CB  ASP A  34      29.709-100.401  37.948  1.00 60.86           C  
ATOM    515  HB2 ASP A  34      30.619-100.512  38.539  1.00 60.86           H  
ATOM    516  HB3 ASP A  34      29.651 -99.364  37.618  1.00 60.86           H  
ATOM    517  O   ASP A  34      29.036 -98.802  40.263  1.00 60.86           O  
ATOM    518  CG  ASP A  34      29.839-101.316  36.726  1.00 60.86           C  
ATOM    519  OD1 ASP A  34      29.409-102.487  36.814  1.00 60.86           O  
ATOM    520  OD2 ASP A  34      30.384-100.828  35.711  1.00 60.86           O  
ATOM    521  N   TRP A  35      28.356-100.672  41.298  1.00 55.48           N  
ATOM    522  H   TRP A  35      27.977-101.601  41.182  1.00 55.48           H  
ATOM    523  CA  TRP A  35      28.573-100.164  42.651  1.00 55.48           C  
ATOM    524  HA  TRP A  35      28.468 -99.079  42.627  1.00 55.48           H  
ATOM    525  C   TRP A  35      29.979-100.491  43.168  1.00 55.48           C  
ATOM    526  CB  TRP A  35      27.498-100.688  43.601  1.00 55.48           C  
ATOM    527  HB2 TRP A  35      27.595-101.770  43.695  1.00 55.48           H  
ATOM    528  HB3 TRP A  35      26.517-100.479  43.175  1.00 55.48           H  
ATOM    529  O   TRP A  35      30.417-101.639  43.143  1.00 55.48           O  
ATOM    530  CG  TRP A  35      27.563-100.066  44.960  1.00 55.48           C  
ATOM    531  CD1 TRP A  35      28.199-100.586  46.035  1.00 55.48           C  
ATOM    532  HD1 TRP A  35      28.743-101.519  46.042  1.00 55.48           H  
ATOM    533  CD2 TRP A  35      26.973 -98.808  45.414  1.00 55.48           C  
ATOM    534  CE2 TRP A  35      27.264 -98.650  46.802  1.00 55.48           C  
ATOM    535  CE3 TRP A  35      26.177 -97.812  44.805  1.00 55.48           C  
ATOM    536  HE3 TRP A  35      25.919 -97.916  43.762  1.00 55.48           H  
ATOM    537  NE1 TRP A  35      28.019 -99.755  47.124  1.00 55.48           N  
ATOM    538  HE1 TRP A  35      28.321 -99.988  48.059  1.00 55.48           H  
ATOM    539  CH2 TRP A  35      25.973 -96.608  46.923  1.00 55.48           C  
ATOM    540  HH2 TRP A  35      25.562 -95.793  47.501  1.00 55.48           H  
ATOM    541  CZ2 TRP A  35      26.773 -97.575  47.555  1.00 55.48           C  
ATOM    542  HZ2 TRP A  35      26.981 -97.517  48.613  1.00 55.48           H  
ATOM    543  CZ3 TRP A  35      25.682 -96.724  45.551  1.00 55.48           C  
ATOM    544  HZ3 TRP A  35      25.045 -95.993  45.074  1.00 55.48           H  
ATOM    545  N   GLN A  36      30.677 -99.483  43.695  1.00 58.26           N  
ATOM    546  H   GLN A  36      30.234 -98.576  43.743  1.00 58.26           H  
ATOM    547  CA  GLN A  36      31.982 -99.649  44.340  1.00 58.26           C  
ATOM    548  HA  GLN A  36      32.503-100.494  43.889  1.00 58.26           H  
ATOM    549  C   GLN A  36      31.805 -99.942  45.836  1.00 58.26           C  
ATOM    550  CB  GLN A  36      32.836 -98.387  44.124  1.00 58.26           C  
ATOM    551  HB2 GLN A  36      32.291 -97.518  44.490  1.00 58.26           H  
ATOM    552  HB3 GLN A  36      33.754 -98.483  44.705  1.00 58.26           H  
ATOM    553  O   GLN A  36      31.286 -99.096  46.563  1.00 58.26           O  
ATOM    554  CG  GLN A  36      33.215 -98.171  42.651  1.00 58.26           C  
ATOM    555  HG2 GLN A  36      32.315 -98.065  42.045  1.00 58.26           H  
ATOM    556  HG3 GLN A  36      33.759 -99.047  42.297  1.00 58.26           H  
ATOM    557  CD  GLN A  36      34.073 -96.924  42.450  1.00 58.26           C  
ATOM    558  NE2 GLN A  36      35.115 -97.009  41.650  1.00 58.26           N  
ATOM    559 HE21 GLN A  36      35.350 -97.891  41.218  1.00 58.26           H  
ATOM    560 HE22 GLN A  36      35.710 -96.194  41.595  1.00 58.26           H  
ATOM    561  OE1 GLN A  36      33.816 -95.849  42.983  1.00 58.26           O  
ATOM    562  N   GLU A  37      32.285-101.100  46.307  1.00 58.19           N  
ATOM    563  H   GLU A  37      32.662-101.764  45.646  1.00 58.19           H  
ATOM    564  CA  GLU A  37      32.145-101.565  47.705  1.00 58.19           C  
ATOM    565  HA  GLU A  37      31.093-101.758  47.915  1.00 58.19           H  
ATOM    566  C   GLU A  37      32.634-100.552  48.756  1.00 58.19           C  
ATOM    567  CB  GLU A  37      32.931-102.874  47.905  1.00 58.19           C  
ATOM    568  HB2 GLU A  37      32.857-103.158  48.955  1.00 58.19           H  
ATOM    569  HB3 GLU A  37      33.980-102.691  47.675  1.00 58.19           H  
ATOM    570  O   GLU A  37      32.065-100.462  49.843  1.00 58.19           O  
ATOM    571  CG  GLU A  37      32.422-104.049  47.057  1.00 58.19           C  
ATOM    572  HG2 GLU A  37      31.349-104.156  47.220  1.00 58.19           H  
ATOM    573  HG3 GLU A  37      32.583-103.827  46.002  1.00 58.19           H  
ATOM    574  CD  GLU A  37      33.141-105.361  47.421  1.00 58.19           C  
ATOM    575  OE1 GLU A  37      32.436-106.376  47.619  1.00 58.19           O  
ATOM    576  OE2 GLU A  37      34.391-105.340  47.498  1.00 58.19           O  
ATOM    577  N   GLU A  38      33.634 -99.729  48.418  1.00 62.80           N  
ATOM    578  H   GLU A  38      34.072 -99.874  47.519  1.00 62.80           H  
ATOM    579  CA  GLU A  38      34.162 -98.647  49.267  1.00 62.80           C  
ATOM    580  HA  GLU A  38      34.591 -99.080  50.171  1.00 62.80           H  
ATOM    581  C   GLU A  38      33.091 -97.630  49.716  1.00 62.80           C  
ATOM    582  CB  GLU A  38      35.267 -97.891  48.506  1.00 62.80           C  
ATOM    583  HB2 GLU A  38      34.834 -97.464  47.602  1.00 62.80           H  
ATOM    584  HB3 GLU A  38      35.620 -97.075  49.136  1.00 62.80           H  
ATOM    585  O   GLU A  38      33.299 -96.897  50.682  1.00 62.80           O  
ATOM    586  CG  GLU A  38      36.476 -98.765  48.126  1.00 62.80           C  
ATOM    587  HG2 GLU A  38      36.862 -99.230  49.033  1.00 62.80           H  
ATOM    588  HG3 GLU A  38      36.144 -99.555  47.453  1.00 62.80           H  
ATOM    589  CD  GLU A  38      37.604 -97.970  47.439  1.00 62.80           C  
ATOM    590  OE1 GLU A  38      38.721 -98.526  47.345  1.00 62.80           O  
ATOM    591  OE2 GLU A  38      37.350 -96.824  46.999  1.00 62.80           O  
ATOM    592  N   ARG A  39      31.936 -97.579  49.035  1.00 58.18           N  
ATOM    593  H   ARG A  39      31.822 -98.236  48.275  1.00 58.18           H  
ATOM    594  CA  ARG A  39      30.805 -96.691  49.352  1.00 58.18           C  
ATOM    595  HA  ARG A  39      31.199 -95.810  49.859  1.00 58.18           H  
ATOM    596  C   ARG A  39      29.794 -97.286  50.345  1.00 58.18           C  
ATOM    597  CB  ARG A  39      30.129 -96.231  48.050  1.00 58.18           C  
ATOM    598  HB2 ARG A  39      29.734 -97.098  47.521  1.00 58.18           H  
ATOM    599  HB3 ARG A  39      29.296 -95.574  48.300  1.00 58.18           H  
ATOM    600  O   ARG A  39      28.825 -96.606  50.672  1.00 58.18           O  
ATOM    601  CG  ARG A  39      31.102 -95.472  47.138  1.00 58.18           C  
ATOM    602  HG2 ARG A  39      31.560 -94.656  47.698  1.00 58.18           H  
ATOM    603  HG3 ARG A  39      31.883 -96.146  46.787  1.00 58.18           H  
ATOM    604  CD  ARG A  39      30.356 -94.901  45.932  1.00 58.18           C  
ATOM    605  HD2 ARG A  39      29.900 -95.724  45.382  1.00 58.18           H  
ATOM    606  HD3 ARG A  39      29.566 -94.245  46.300  1.00 58.18           H  
ATOM    607  NE  ARG A  39      31.275 -94.165  45.043  1.00 58.18           N  
ATOM    608  HE  ARG A  39      32.207 -94.544  44.960  1.00 58.18           H  
ATOM    609  NH1 ARG A  39      29.782 -92.622  44.227  1.00 58.18           N  
ATOM    610 HH11 ARG A  39      29.567 -91.856  43.605  1.00 58.18           H  
ATOM    611 HH12 ARG A  39      29.053 -93.091  44.745  1.00 58.18           H  
ATOM    612  NH2 ARG A  39      31.916 -92.582  43.558  1.00 58.18           N  
ATOM    613 HH21 ARG A  39      32.813 -93.044  43.515  1.00 58.18           H  
ATOM    614 HH22 ARG A  39      31.708 -91.816  42.934  1.00 58.18           H  
ATOM    615  CZ  ARG A  39      30.985 -93.125  44.287  1.00 58.18           C  
ATOM    616  N   GLY A  40      30.017 -98.505  50.842  1.00 59.67           N  
ATOM    617  H   GLY A  40      30.812 -99.016  50.488  1.00 59.67           H  
ATOM    618  CA  GLY A  40      29.116 -99.213  51.762  1.00 59.67           C  
ATOM    619  HA2 GLY A  40      28.553 -98.491  52.354  1.00 59.67           H  
ATOM    620  HA3 GLY A  40      29.712 -99.819  52.444  1.00 59.67           H  
ATOM    621  C   GLY A  40      28.120-100.137  51.052  1.00 59.67           C  
ATOM    622  O   GLY A  40      28.266-100.414  49.861  1.00 59.67           O  
ATOM    623  N   ASP A  41      27.111-100.634  51.779  1.00 63.38           N  
ATOM    624  H   ASP A  41      26.987-100.325  52.732  1.00 63.38           H  
ATOM    625  CA  ASP A  41      26.021-101.410  51.164  1.00 63.38           C  
ATOM    626  HA  ASP A  41      26.476-102.162  50.519  1.00 63.38           H  
ATOM    627  C   ASP A  41      25.163-100.491  50.278  1.00 63.38           C  
ATOM    628  CB  ASP A  41      25.181-102.164  52.221  1.00 63.38           C  
ATOM    629  HB2 ASP A  41      25.863-102.647  52.922  1.00 63.38           H  
ATOM    630  HB3 ASP A  41      24.577-101.448  52.779  1.00 63.38           H  
ATOM    631  O   ASP A  41      24.794 -99.386  50.675  1.00 63.38           O  
ATOM    632  CG  ASP A  41      24.263-103.252  51.625  1.00 63.38           C  
ATOM    633  OD1 ASP A  41      24.153-103.360  50.385  1.00 63.38           O  
ATOM    634  OD2 ASP A  41      23.688-104.068  52.381  1.00 63.38           O  
ATOM    635  N   TRP A  42      24.863-100.953  49.067  1.00 66.49           N  
ATOM    636  H   TRP A  42      25.100-101.915  48.867  1.00 66.49           H  
ATOM    637  CA  TRP A  42      24.039-100.245  48.087  1.00 66.49           C  
ATOM    638  HA  TRP A  42      24.267 -99.180  48.126  1.00 66.49           H  
ATOM    639  C   TRP A  42      22.539-100.410  48.353  1.00 66.49           C  
ATOM    640  CB  TRP A  42      24.400-100.779  46.699  1.00 66.49           C  
ATOM    641  HB2 TRP A  42      23.848-100.217  45.946  1.00 66.49           H  
ATOM    642  HB3 TRP A  42      25.463-100.602  46.534  1.00 66.49           H  
ATOM    643  O   TRP A  42      21.726 -99.643  47.830  1.00 66.49           O  
ATOM    644  CG  TRP A  42      24.163-102.239  46.486  1.00 66.49           C  
ATOM    645  CD1 TRP A  42      25.090-103.218  46.584  1.00 66.49           C  
ATOM    646  HD1 TRP A  42      26.132-103.054  46.818  1.00 66.49           H  
ATOM    647  CD2 TRP A  42      22.913-102.900  46.147  1.00 66.49           C  
ATOM    648  CE2 TRP A  42      23.150-104.305  46.081  1.00 66.49           C  
ATOM    649  CE3 TRP A  42      21.606-102.439  45.883  1.00 66.49           C  
ATOM    650  HE3 TRP A  42      21.402-101.379  45.900  1.00 66.49           H  
ATOM    651  NE1 TRP A  42      24.498-104.441  46.336  1.00 66.49           N  
ATOM    652  HE1 TRP A  42      25.010-105.312  46.320  1.00 66.49           H  
ATOM    653  CH2 TRP A  42      20.835-104.722  45.570  1.00 66.49           C  
ATOM    654  HH2 TRP A  42      20.019-105.397  45.355  1.00 66.49           H  
ATOM    655  CZ2 TRP A  42      22.128-105.218  45.794  1.00 66.49           C  
ATOM    656  HZ2 TRP A  42      22.327-106.277  45.726  1.00 66.49           H  
ATOM    657  CZ3 TRP A  42      20.573-103.346  45.601  1.00 66.49           C  
ATOM    658  HZ3 TRP A  42      19.573-102.993  45.394  1.00 66.49           H  
ATOM    659  N   ARG A  43      22.153-101.428  49.133  1.00 69.44           N  
ATOM    660  H   ARG A  43      22.873-102.015  49.529  1.00 69.44           H  
ATOM    661  CA  ARG A  43      20.751-101.724  49.443  1.00 69.44           C  
ATOM    662  HA  ARG A  43      20.193-101.744  48.507  1.00 69.44           H  
ATOM    663  C   ARG A  43      20.163-100.638  50.335  1.00 69.44           C  
ATOM    664  CB  ARG A  43      20.628-103.088  50.127  1.00 69.44           C  
ATOM    665  HB2 ARG A  43      19.583-103.259  50.384  1.00 69.44           H  
ATOM    666  HB3 ARG A  43      21.214-103.074  51.046  1.00 69.44           H  
ATOM    667  O   ARG A  43      20.785-100.208  51.303  1.00 69.44           O  
ATOM    668  CG  ARG A  43      21.106-104.241  49.238  1.00 69.44           C  
ATOM    669  HG2 ARG A  43      22.145-104.084  48.950  1.00 69.44           H  
ATOM    670  HG3 ARG A  43      20.491-104.296  48.340  1.00 69.44           H  
ATOM    671  CD  ARG A  43      20.984-105.549  50.018  1.00 69.44           C  
ATOM    672  HD2 ARG A  43      21.316-105.391  51.045  1.00 69.44           H  
ATOM    673  HD3 ARG A  43      19.936-105.847  50.037  1.00 69.44           H  
ATOM    674  NE  ARG A  43      21.781-106.619  49.404  1.00 69.44           N  
ATOM    675  HE  ARG A  43      21.320-107.156  48.683  1.00 69.44           H  
ATOM    676  NH1 ARG A  43      23.742-106.278  50.585  1.00 69.44           N  
ATOM    677 HH11 ARG A  43      24.721-106.475  50.732  1.00 69.44           H  
ATOM    678 HH12 ARG A  43      23.426-105.392  50.953  1.00 69.44           H  
ATOM    679  NH2 ARG A  43      23.599-107.939  49.115  1.00 69.44           N  
ATOM    680 HH21 ARG A  43      23.081-108.463  48.425  1.00 69.44           H  
ATOM    681 HH22 ARG A  43      24.557-108.171  49.338  1.00 69.44           H  
ATOM    682  CZ  ARG A  43      23.029-106.927  49.708  1.00 69.44           C  
ATOM    683  N   ALA A  44      18.917-100.256  50.059  1.00 67.73           N  
ATOM    684  H   ALA A  44      18.460-100.649  49.249  1.00 67.73           H  
ATOM    685  CA  ALA A  44      18.179 -99.339  50.921  1.00 67.73           C  
ATOM    686  HA  ALA A  44      18.707 -98.386  50.932  1.00 67.73           H  
ATOM    687  C   ALA A  44      18.115 -99.867  52.368  1.00 67.73           C  
ATOM    688  CB  ALA A  44      16.780 -99.115  50.332  1.00 67.73           C  
ATOM    689  HB1 ALA A  44      16.862 -98.712  49.323  1.00 67.73           H  
ATOM    690  HB2 ALA A  44      16.233-100.057  50.305  1.00 67.73           H  
ATOM    691  HB3 ALA A  44      16.233 -98.407  50.954  1.00 67.73           H  
ATOM    692  O   ALA A  44      17.903-101.062  52.597  1.00 67.73           O  
ATOM    693  N   HIS A  45      18.271 -98.970  53.341  1.00 68.33           N  
ATOM    694  H   HIS A  45      18.447 -98.005  53.099  1.00 68.33           H  
ATOM    695  CA  HIS A  45      18.169 -99.276  54.767  1.00 68.33           C  
ATOM    696  HA  HIS A  45      17.870-100.319  54.878  1.00 68.33           H  
ATOM    697  C   HIS A  45      17.067 -98.437  55.426  1.00 68.33           C  
ATOM    698  CB  HIS A  45      19.548 -99.124  55.439  1.00 68.33           C  
ATOM    699  HB2 HIS A  45      19.643 -99.906  56.193  1.00 68.33           H  
ATOM    700  HB3 HIS A  45      20.342 -99.286  54.710  1.00 68.33           H  
ATOM    701  O   HIS A  45      16.594 -97.445  54.868  1.00 68.33           O  
ATOM    702  CG  HIS A  45      19.770 -97.798  56.125  1.00 68.33           C  
ATOM    703  CD2 HIS A  45      19.721 -97.606  57.474  1.00 68.33           C  
ATOM    704  HD2 HIS A  45      19.557 -98.361  58.229  1.00 68.33           H  
ATOM    705  ND1 HIS A  45      19.930 -96.562  55.495  1.00 68.33           N  
ATOM    706  CE1 HIS A  45      19.977 -95.656  56.485  1.00 68.33           C  
ATOM    707  HE1 HIS A  45      20.071 -94.590  56.337  1.00 68.33           H  
ATOM    708  NE2 HIS A  45      19.854 -96.255  57.681  1.00 68.33           N  
ATOM    709  HE2 HIS A  45      19.777 -95.791  58.575  1.00 68.33           H  
ATOM    710  N   TRP A  46      16.647 -98.846  56.621  1.00 68.00           N  
ATOM    711  H   TRP A  46      17.055 -99.676  57.028  1.00 68.00           H  
ATOM    712  CA  TRP A  46      15.636 -98.147  57.408  1.00 68.00           C  
ATOM    713  HA  TRP A  46      15.570 -97.110  57.076  1.00 68.00           H  
ATOM    714  C   TRP A  46      16.047 -98.155  58.885  1.00 68.00           C  
ATOM    715  CB  TRP A  46      14.285 -98.822  57.139  1.00 68.00           C  
ATOM    716  HB2 TRP A  46      14.318 -99.849  57.503  1.00 68.00           H  
ATOM    717  HB3 TRP A  46      14.143 -98.873  56.060  1.00 68.00           H  
ATOM    718  O   TRP A  46      16.248 -99.217  59.467  1.00 68.00           O  
ATOM    719  CG  TRP A  46      13.073 -98.148  57.693  1.00 68.00           C  
ATOM    720  CD1 TRP A  46      12.298 -98.620  58.692  1.00 68.00           C  
ATOM    721  HD1 TRP A  46      12.484 -99.538  59.229  1.00 68.00           H  
ATOM    722  CD2 TRP A  46      12.416 -96.937  57.214  1.00 68.00           C  
ATOM    723  CE2 TRP A  46      11.225 -96.739  57.975  1.00 68.00           C  
ATOM    724  CE3 TRP A  46      12.692 -96.007  56.189  1.00 68.00           C  
ATOM    725  HE3 TRP A  46      13.577 -96.141  55.585  1.00 68.00           H  
ATOM    726  NE1 TRP A  46      11.203 -97.796  58.860  1.00 68.00           N  
ATOM    727  HE1 TRP A  46      10.446 -98.013  59.492  1.00 68.00           H  
ATOM    728  CH2 TRP A  46      10.638 -94.782  56.684  1.00 68.00           C  
ATOM    729  HH2 TRP A  46       9.949 -93.986  56.444  1.00 68.00           H  
ATOM    730  CZ2 TRP A  46      10.345 -95.677  57.727  1.00 68.00           C  
ATOM    731  HZ2 TRP A  46       9.440 -95.571  58.307  1.00 68.00           H  
ATOM    732  CZ3 TRP A  46      11.812 -94.939  55.926  1.00 68.00           C  
ATOM    733  HZ3 TRP A  46      12.029 -94.253  55.121  1.00 68.00           H  
ATOM    734  N   ASP A  47      16.201 -96.971  59.491  1.00 67.10           N  
ATOM    735  H   ASP A  47      16.085 -96.137  58.934  1.00 67.10           H  
ATOM    736  CA  ASP A  47      16.731 -96.806  60.863  1.00 67.10           C  
ATOM    737  HA  ASP A  47      17.681 -97.334  60.947  1.00 67.10           H  
ATOM    738  C   ASP A  47      15.795 -97.363  61.964  1.00 67.10           C  
ATOM    739  CB  ASP A  47      16.972 -95.304  61.150  1.00 67.10           C  
ATOM    740  HB2 ASP A  47      16.052 -94.759  60.937  1.00 67.10           H  
ATOM    741  HB3 ASP A  47      17.177 -95.183  62.213  1.00 67.10           H  
ATOM    742  O   ASP A  47      16.194 -97.520  63.119  1.00 67.10           O  
ATOM    743  CG  ASP A  47      18.136 -94.639  60.397  1.00 67.10           C  
ATOM    744  OD1 ASP A  47      19.159 -95.317  60.163  1.00 67.10           O  
ATOM    745  OD2 ASP A  47      18.017 -93.424  60.088  1.00 67.10           O  
ATOM    746  N   LEU A  48      14.522 -97.605  61.638  1.00 68.76           N  
ATOM    747  H   LEU A  48      14.289 -97.572  60.656  1.00 68.76           H  
ATOM    748  CA  LEU A  48      13.473 -98.001  62.582  1.00 68.76           C  
ATOM    749  HA  LEU A  48      13.831 -97.811  63.594  1.00 68.76           H  
ATOM    750  C   LEU A  48      13.173 -99.508  62.474  1.00 68.76           C  
ATOM    751  CB  LEU A  48      12.225 -97.134  62.331  1.00 68.76           C  
ATOM    752  HB2 LEU A  48      11.443 -97.414  63.036  1.00 68.76           H  
ATOM    753  HB3 LEU A  48      11.856 -97.361  61.330  1.00 68.76           H  
ATOM    754  O   LEU A  48      13.491-100.104  61.447  1.00 68.76           O  
ATOM    755  CG  LEU A  48      12.465 -95.615  62.428  1.00 68.76           C  
ATOM    756  HG  LEU A  48      13.257 -95.310  61.745  1.00 68.76           H  
ATOM    757  CD1 LEU A  48      11.191 -94.884  62.023  1.00 68.76           C  
ATOM    758 HD11 LEU A  48      10.355 -95.192  62.651  1.00 68.76           H  
ATOM    759 HD12 LEU A  48      10.955 -95.107  60.982  1.00 68.76           H  
ATOM    760 HD13 LEU A  48      11.336 -93.807  62.110  1.00 68.76           H  
ATOM    761  CD2 LEU A  48      12.841 -95.188  63.849  1.00 68.76           C  
ATOM    762 HD21 LEU A  48      12.079 -95.518  64.554  1.00 68.76           H  
ATOM    763 HD22 LEU A  48      13.809 -95.615  64.114  1.00 68.76           H  
ATOM    764 HD23 LEU A  48      12.930 -94.102  63.886  1.00 68.76           H  
ATOM    765  N   PRO A  49      12.551-100.147  63.488  1.00 70.14           N  
ATOM    766  CA  PRO A  49      12.226-101.574  63.436  1.00 70.14           C  
ATOM    767  HA  PRO A  49      13.158-102.139  63.431  1.00 70.14           H  
ATOM    768  C   PRO A  49      11.406-101.939  62.192  1.00 70.14           C  
ATOM    769  CB  PRO A  49      11.462-101.880  64.730  1.00 70.14           C  
ATOM    770  HB2 PRO A  49      10.391-101.750  64.579  1.00 70.14           H  
ATOM    771  HB3 PRO A  49      11.675-102.884  65.095  1.00 70.14           H  
ATOM    772  O   PRO A  49      10.378-101.314  61.926  1.00 70.14           O  
ATOM    773  CG  PRO A  49      11.969-100.805  65.690  1.00 70.14           C  
ATOM    774  HG2 PRO A  49      12.932-101.108  66.102  1.00 70.14           H  
ATOM    775  HG3 PRO A  49      11.252-100.604  66.485  1.00 70.14           H  
ATOM    776  CD  PRO A  49      12.158 -99.596  64.775  1.00 70.14           C  
ATOM    777  HD2 PRO A  49      11.211 -99.069  64.665  1.00 70.14           H  
ATOM    778  HD3 PRO A  49      12.923 -98.935  65.183  1.00 70.14           H  
ATOM    779  N   HIS A  50      11.883-102.929  61.440  1.00 75.94           N  
ATOM    780  H   HIS A  50      12.738-103.394  61.709  1.00 75.94           H  
ATOM    781  CA  HIS A  50      11.273-103.415  60.207  1.00 75.94           C  
ATOM    782  HA  HIS A  50      10.189-103.388  60.317  1.00 75.94           H  
ATOM    783  C   HIS A  50      11.691-104.866  59.933  1.00 75.94           C  
ATOM    784  CB  HIS A  50      11.678-102.510  59.029  1.00 75.94           C  
ATOM    785  HB2 HIS A  50      11.137-102.832  58.139  1.00 75.94           H  
ATOM    786  HB3 HIS A  50      11.365-101.488  59.243  1.00 75.94           H  
ATOM    787  O   HIS A  50      12.774-105.291  60.343  1.00 75.94           O  
ATOM    788  CG  HIS A  50      13.155-102.519  58.705  1.00 75.94           C  
ATOM    789  CD2 HIS A  50      13.763-103.257  57.729  1.00 75.94           C  
ATOM    790  HD2 HIS A  50      13.264-103.953  57.070  1.00 75.94           H  
ATOM    791  ND1 HIS A  50      14.149-101.813  59.342  1.00 75.94           N  
ATOM    792  HD1 HIS A  50      14.031-101.173  60.114  1.00 75.94           H  
ATOM    793  CE1 HIS A  50      15.320-102.110  58.759  1.00 75.94           C  
ATOM    794  HE1 HIS A  50      16.275-101.699  59.050  1.00 75.94           H  
ATOM    795  NE2 HIS A  50      15.135-102.975  57.752  1.00 75.94           N  
ATOM    796  N   THR A  51      10.856-105.589  59.193  1.00 79.52           N  
ATOM    797  H   THR A  51       9.986-105.158  58.914  1.00 79.52           H  
ATOM    798  CA  THR A  51      11.176-106.881  58.575  1.00 79.52           C  
ATOM    799  HA  THR A  51      11.995-107.344  59.125  1.00 79.52           H  
ATOM    800  C   THR A  51      11.649-106.622  57.140  1.00 79.52           C  
ATOM    801  CB  THR A  51       9.968-107.835  58.677  1.00 79.52           C  
ATOM    802  HB  THR A  51       9.103-107.390  58.186  1.00 79.52           H  
ATOM    803  O   THR A  51      11.175-105.690  56.490  1.00 79.52           O  
ATOM    804  CG2 THR A  51      10.238-109.215  58.081  1.00 79.52           C  
ATOM    805 HG21 THR A  51      11.113-109.662  58.553  1.00 79.52           H  
ATOM    806 HG22 THR A  51       9.375-109.858  58.259  1.00 79.52           H  
ATOM    807 HG23 THR A  51      10.392-109.141  57.005  1.00 79.52           H  
ATOM    808  OG1 THR A  51       9.696-108.015  60.050  1.00 79.52           O  
ATOM    809  HG1 THR A  51       9.057-108.721  60.173  1.00 79.52           H  
ATOM    810  N   VAL A  52      12.618-107.392  56.636  1.00 82.34           N  
ATOM    811  H   VAL A  52      12.936-108.183  57.178  1.00 82.34           H  
ATOM    812  CA  VAL A  52      13.211-107.200  55.295  1.00 82.34           C  
ATOM    813  HA  VAL A  52      12.868-106.254  54.877  1.00 82.34           H  
ATOM    814  C   VAL A  52      12.767-108.313  54.351  1.00 82.34           C  
ATOM    815  CB  VAL A  52      14.753-107.139  55.357  1.00 82.34           C  
ATOM    816  HB  VAL A  52      15.128-108.053  55.816  1.00 82.34           H  
ATOM    817  O   VAL A  52      12.831-109.485  54.715  1.00 82.34           O  
ATOM    818  CG1 VAL A  52      15.397-106.991  53.971  1.00 82.34           C  
ATOM    819 HG11 VAL A  52      14.991-106.119  53.456  1.00 82.34           H  
ATOM    820 HG12 VAL A  52      15.219-107.880  53.366  1.00 82.34           H  
ATOM    821 HG13 VAL A  52      16.476-106.882  54.079  1.00 82.34           H  
ATOM    822  CG2 VAL A  52      15.234-105.947  56.189  1.00 82.34           C  
ATOM    823 HG21 VAL A  52      16.322-105.949  56.253  1.00 82.34           H  
ATOM    824 HG22 VAL A  52      14.836-106.004  57.202  1.00 82.34           H  
ATOM    825 HG23 VAL A  52      14.908-105.016  55.725  1.00 82.34           H  
ATOM    826  N   ALA A  53      12.397-107.951  53.121  1.00 82.21           N  
ATOM    827  H   ALA A  53      12.366-106.965  52.902  1.00 82.21           H  
ATOM    828  CA  ALA A  53      12.235-108.888  52.012  1.00 82.21           C  
ATOM    829  HA  ALA A  53      12.611-109.868  52.304  1.00 82.21           H  
ATOM    830  C   ALA A  53      13.054-108.418  50.800  1.00 82.21           C  
ATOM    831  CB  ALA A  53      10.744-109.045  51.688  1.00 82.21           C  
ATOM    832  HB1 ALA A  53      10.628-109.710  50.832  1.00 82.21           H  
ATOM    833  HB2 ALA A  53      10.308-108.075  51.449  1.00 82.21           H  
ATOM    834  HB3 ALA A  53      10.228-109.480  52.544  1.00 82.21           H  
ATOM    835  O   ALA A  53      12.746-107.392  50.191  1.00 82.21           O  
ATOM    836  N   ASP A  54      14.089-109.176  50.443  1.00 82.36           N  
ATOM    837  H   ASP A  54      14.275-110.027  50.954  1.00 82.36           H  
ATOM    838  CA  ASP A  54      14.864-108.945  49.221  1.00 82.36           C  
ATOM    839  HA  ASP A  54      14.894-107.875  49.018  1.00 82.36           H  
ATOM    840  C   ASP A  54      14.160-109.628  48.032  1.00 82.36           C  
ATOM    841  CB  ASP A  54      16.320-109.413  49.416  1.00 82.36           C  
ATOM    842  HB2 ASP A  54      16.841-109.328  48.462  1.00 82.36           H  
ATOM    843  HB3 ASP A  54      16.322-110.463  49.709  1.00 82.36           H  
ATOM    844  O   ASP A  54      13.741-110.783  48.133  1.00 82.36           O  
ATOM    845  CG  ASP A  54      17.095-108.589  50.459  1.00 82.36           C  
ATOM    846  OD1 ASP A  54      16.778-107.401  50.676  1.00 82.36           O  
ATOM    847  OD2 ASP A  54      18.066-109.089  51.068  1.00 82.36           O  
ATOM    848  N   VAL A  55      14.001-108.913  46.915  1.00 84.90           N  
ATOM    849  H   VAL A  55      14.381-107.977  46.898  1.00 84.90           H  
ATOM    850  CA  VAL A  55      13.229-109.331  45.729  1.00 84.90           C  
ATOM    851  HA  VAL A  55      13.032-110.399  45.829  1.00 84.90           H  
ATOM    852  C   VAL A  55      14.015-109.108  44.427  1.00 84.90           C  
ATOM    853  CB  VAL A  55      11.868-108.609  45.642  1.00 84.90           C  
ATOM    854  HB  VAL A  55      11.404-108.860  44.688  1.00 84.90           H  
ATOM    855  O   VAL A  55      14.826-108.182  44.379  1.00 84.90           O  
ATOM    856  CG1 VAL A  55      10.910-109.073  46.744  1.00 84.90           C  
ATOM    857 HG11 VAL A  55       9.937-108.598  46.616  1.00 84.90           H  
ATOM    858 HG12 VAL A  55      11.310-108.817  47.725  1.00 84.90           H  
ATOM    859 HG13 VAL A  55      10.783-110.154  46.688  1.00 84.90           H  
ATOM    860  CG2 VAL A  55      11.989-107.083  45.719  1.00 84.90           C  
ATOM    861 HG21 VAL A  55      12.669-106.717  44.950  1.00 84.90           H  
ATOM    862 HG22 VAL A  55      12.355-106.793  46.704  1.00 84.90           H  
ATOM    863 HG23 VAL A  55      11.009-106.629  45.575  1.00 84.90           H  
ATOM    864  N   PRO A  56      13.772-109.907  43.363  1.00 86.10           N  
ATOM    865  CA  PRO A  56      14.526-109.829  42.108  1.00 86.10           C  
ATOM    866  HA  PRO A  56      15.559-110.107  42.314  1.00 86.10           H  
ATOM    867  C   PRO A  56      14.518-108.451  41.432  1.00 86.10           C  
ATOM    868  CB  PRO A  56      13.923-110.895  41.189  1.00 86.10           C  
ATOM    869  HB2 PRO A  56      13.104-110.466  40.612  1.00 86.10           H  
ATOM    870  HB3 PRO A  56      14.673-111.330  40.529  1.00 86.10           H  
ATOM    871  O   PRO A  56      13.526-107.716  41.498  1.00 86.10           O  
ATOM    872  CG  PRO A  56      13.356-111.919  42.166  1.00 86.10           C  
ATOM    873  HG2 PRO A  56      14.155-112.568  42.524  1.00 86.10           H  
ATOM    874  HG3 PRO A  56      12.551-112.503  41.721  1.00 86.10           H  
ATOM    875  CD  PRO A  56      12.855-111.040  43.308  1.00 86.10           C  
ATOM    876  HD2 PRO A  56      12.853-111.624  44.228  1.00 86.10           H  
ATOM    877  HD3 PRO A  56      11.850-110.680  43.084  1.00 86.10           H  
ATOM    878  N   GLY A  57      15.600-108.150  40.714  1.00 75.35           N  
ATOM    879  H   GLY A  57      16.348-108.825  40.636  1.00 75.35           H  
ATOM    880  CA  GLY A  57      15.799-106.908  39.978  1.00 75.35           C  
ATOM    881  HA2 GLY A  57      16.459-107.112  39.134  1.00 75.35           H  
ATOM    882  HA3 GLY A  57      14.847-106.565  39.574  1.00 75.35           H  
ATOM    883  C   GLY A  57      16.406-105.760  40.789  1.00 75.35           C  
ATOM    884  O   GLY A  57      16.668-105.854  41.991  1.00 75.35           O  
ATOM    885  N   ASP A  58      16.630-104.665  40.067  1.00 68.78           N  
ATOM    886  H   ASP A  58      16.370-104.743  39.094  1.00 68.78           H  
ATOM    887  CA  ASP A  58      17.052-103.341  40.524  1.00 68.78           C  
ATOM    888  HA  ASP A  58      17.665-103.482  41.415  1.00 68.78           H  
ATOM    889  C   ASP A  58      15.866-102.439  40.937  1.00 68.78           C  
ATOM    890  CB  ASP A  58      17.961-102.684  39.452  1.00 68.78           C  
ATOM    891  HB2 ASP A  58      18.737-103.397  39.172  1.00 68.78           H  
ATOM    892  HB3 ASP A  58      18.464-101.832  39.909  1.00 68.78           H  
ATOM    893  O   ASP A  58      14.695-102.810  40.850  1.00 68.78           O  
ATOM    894  CG  ASP A  58      17.253-102.186  38.176  1.00 68.78           C  
ATOM    895  OD1 ASP A  58      16.043-101.861  38.230  1.00 68.78           O  
ATOM    896  OD2 ASP A  58      17.906-102.075  37.123  1.00 68.78           O  
ATOM    897  N   HIS A  59      16.169-101.201  41.343  1.00 59.55           N  
ATOM    898  H   HIS A  59      17.149-100.956  41.362  1.00 59.55           H  
ATOM    899  CA  HIS A  59      15.194-100.200  41.804  1.00 59.55           C  
ATOM    900  HA  HIS A  59      14.737-100.574  42.720  1.00 59.55           H  
ATOM    901  C   HIS A  59      14.035 -99.889  40.825  1.00 59.55           C  
ATOM    902  CB  HIS A  59      15.976 -98.915  42.128  1.00 59.55           C  
ATOM    903  HB2 HIS A  59      16.440 -98.544  41.213  1.00 59.55           H  
ATOM    904  HB3 HIS A  59      16.772 -99.155  42.832  1.00 59.55           H  
ATOM    905  O   HIS A  59      12.975 -99.441  41.265  1.00 59.55           O  
ATOM    906  CG  HIS A  59      15.137 -97.813  42.728  1.00 59.55           C  
ATOM    907  CD2 HIS A  59      14.749 -96.650  42.116  1.00 59.55           C  
ATOM    908  HD2 HIS A  59      14.994 -96.359  41.105  1.00 59.55           H  
ATOM    909  ND1 HIS A  59      14.590 -97.807  43.989  1.00 59.55           N  
ATOM    910  HD1 HIS A  59      14.637 -98.563  44.657  1.00 59.55           H  
ATOM    911  CE1 HIS A  59      13.894 -96.667  44.134  1.00 59.55           C  
ATOM    912  HE1 HIS A  59      13.334 -96.395  45.016  1.00 59.55           H  
ATOM    913  NE2 HIS A  59      13.968 -95.918  43.021  1.00 59.55           N  
ATOM    914  N   PHE A  60      14.197-100.110  39.515  1.00 64.73           N  
ATOM    915  H   PHE A  60      15.037-100.583  39.213  1.00 64.73           H  
ATOM    916  CA  PHE A  60      13.145 -99.880  38.515  1.00 64.73           C  
ATOM    917  HA  PHE A  60      12.341 -99.290  38.956  1.00 64.73           H  
ATOM    918  C   PHE A  60      12.510-101.186  38.022  1.00 64.73           C  
ATOM    919  CB  PHE A  60      13.720 -99.087  37.333  1.00 64.73           C  
ATOM    920  HB2 PHE A  60      14.543 -99.654  36.898  1.00 64.73           H  
ATOM    921  HB3 PHE A  60      12.947 -99.002  36.568  1.00 64.73           H  
ATOM    922  O   PHE A  60      11.287-101.274  37.895  1.00 64.73           O  
ATOM    923  CG  PHE A  60      14.195 -97.685  37.668  1.00 64.73           C  
ATOM    924  CD1 PHE A  60      13.270 -96.698  38.058  1.00 64.73           C  
ATOM    925  HD1 PHE A  60      12.223 -96.949  38.149  1.00 64.73           H  
ATOM    926  CD2 PHE A  60      15.560 -97.360  37.576  1.00 64.73           C  
ATOM    927  HD2 PHE A  60      16.272 -98.118  37.282  1.00 64.73           H  
ATOM    928  CE1 PHE A  60      13.708 -95.394  38.354  1.00 64.73           C  
ATOM    929  HE1 PHE A  60      12.999 -94.646  38.678  1.00 64.73           H  
ATOM    930  CE2 PHE A  60      15.999 -96.057  37.869  1.00 64.73           C  
ATOM    931  HE2 PHE A  60      17.050 -95.818  37.803  1.00 64.73           H  
ATOM    932  CZ  PHE A  60      15.074 -95.073  38.258  1.00 64.73           C  
ATOM    933  HZ  PHE A  60      15.416 -94.077  38.499  1.00 64.73           H  
ATOM    934  N   THR A  61      13.329-102.198  37.749  1.00 66.85           N  
ATOM    935  H   THR A  61      14.314-102.059  37.924  1.00 66.85           H  
ATOM    936  CA  THR A  61      12.911-103.520  37.257  1.00 66.85           C  
ATOM    937  HA  THR A  61      12.256-103.388  36.395  1.00 66.85           H  
ATOM    938  C   THR A  61      12.118-104.297  38.309  1.00 66.85           C  
ATOM    939  CB  THR A  61      14.112-104.351  36.785  1.00 66.85           C  
ATOM    940  HB  THR A  61      13.784-105.359  36.533  1.00 66.85           H  
ATOM    941  O   THR A  61      11.149-104.961  37.935  1.00 66.85           O  
ATOM    942  CG2 THR A  61      14.846-103.744  35.594  1.00 66.85           C  
ATOM    943 HG21 THR A  61      14.164-103.692  34.745  1.00 66.85           H  
ATOM    944 HG22 THR A  61      15.688-104.383  35.330  1.00 66.85           H  
ATOM    945 HG23 THR A  61      15.218-102.747  35.830  1.00 66.85           H  
ATOM    946  OG1 THR A  61      15.055-104.400  37.806  1.00 66.85           O  
ATOM    947  HG1 THR A  61      15.463-103.532  37.847  1.00 66.85           H  
ATOM    948  N   MET A  62      12.391-104.118  39.612  1.00 71.92           N  
ATOM    949  H   MET A  62      13.240-103.636  39.870  1.00 71.92           H  
ATOM    950  CA  MET A  62      11.577-104.712  40.686  1.00 71.92           C  
ATOM    951  HA  MET A  62      11.646-105.794  40.580  1.00 71.92           H  
ATOM    952  C   MET A  62      10.089-104.331  40.566  1.00 71.92           C  
ATOM    953  CB  MET A  62      12.145-104.380  42.084  1.00 71.92           C  
ATOM    954  HB2 MET A  62      13.204-104.634  42.106  1.00 71.92           H  
ATOM    955  HB3 MET A  62      11.643-105.022  42.807  1.00 71.92           H  
ATOM    956  O   MET A  62       9.214-105.170  40.755  1.00 71.92           O  
ATOM    957  CG  MET A  62      11.964-102.916  42.526  1.00 71.92           C  
ATOM    958  HG2 MET A  62      12.435-102.269  41.787  1.00 71.92           H  
ATOM    959  HG3 MET A  62      10.900-102.680  42.545  1.00 71.92           H  
ATOM    960  SD  MET A  62      12.638-102.483  44.159  1.00 71.92           S  
ATOM    961  CE  MET A  62      11.458-103.334  45.242  1.00 71.92           C  
ATOM    962  HE1 MET A  62      10.449-102.972  45.047  1.00 71.92           H  
ATOM    963  HE2 MET A  62      11.717-103.143  46.283  1.00 71.92           H  
ATOM    964  HE3 MET A  62      11.501-104.407  45.055  1.00 71.92           H  
ATOM    965  N   MET A  63       9.783-103.084  40.177  1.00 65.24           N  
ATOM    966  H   MET A  63      10.546-102.454  39.972  1.00 65.24           H  
ATOM    967  CA  MET A  63       8.403-102.595  40.023  1.00 65.24           C  
ATOM    968  HA  MET A  63       7.755-103.169  40.685  1.00 65.24           H  
ATOM    969  C   MET A  63       7.820-102.771  38.613  1.00 65.24           C  
ATOM    970  CB  MET A  63       8.298-101.121  40.442  1.00 65.24           C  
ATOM    971  HB2 MET A  63       7.281-100.787  40.239  1.00 65.24           H  
ATOM    972  HB3 MET A  63       8.980-100.513  39.847  1.00 65.24           H  
ATOM    973  O   MET A  63       6.621-102.561  38.432  1.00 65.24           O  
ATOM    974  CG  MET A  63       8.573-100.893  41.933  1.00 65.24           C  
ATOM    975  HG2 MET A  63       8.357-101.813  42.476  1.00 65.24           H  
ATOM    976  HG3 MET A  63       9.630-100.665  42.069  1.00 65.24           H  
ATOM    977  SD  MET A  63       7.569 -99.576  42.685  1.00 65.24           S  
ATOM    978  CE  MET A  63       8.031 -98.157  41.659  1.00 65.24           C  
ATOM    979  HE1 MET A  63       7.715 -98.327  40.629  1.00 65.24           H  
ATOM    980  HE2 MET A  63       7.545 -97.261  42.044  1.00 65.24           H  
ATOM    981  HE3 MET A  63       9.112 -98.025  41.691  1.00 65.24           H  
ATOM    982  N   ARG A  64       8.638-103.119  37.612  1.00 60.56           N  
ATOM    983  H   ARG A  64       9.607-103.288  37.841  1.00 60.56           H  
ATOM    984  CA  ARG A  64       8.209-103.245  36.207  1.00 60.56           C  
ATOM    985  HA  ARG A  64       7.200-102.847  36.102  1.00 60.56           H  
ATOM    986  C   ARG A  64       8.126-104.696  35.748  1.00 60.56           C  
ATOM    987  CB  ARG A  64       9.149-102.421  35.312  1.00 60.56           C  
ATOM    988  HB2 ARG A  64      10.141-102.873  35.333  1.00 60.56           H  
ATOM    989  HB3 ARG A  64       9.227-101.409  35.709  1.00 60.56           H  
ATOM    990  O   ARG A  64       7.096-105.110  35.229  1.00 60.56           O  
ATOM    991  CG  ARG A  64       8.638-102.346  33.861  1.00 60.56           C  
ATOM    992  HG2 ARG A  64       7.705-101.782  33.845  1.00 60.56           H  
ATOM    993  HG3 ARG A  64       8.437-103.345  33.473  1.00 60.56           H  
ATOM    994  CD  ARG A  64       9.651-101.659  32.938  1.00 60.56           C  
ATOM    995  HD2 ARG A  64       9.891-100.681  33.354  1.00 60.56           H  
ATOM    996  HD3 ARG A  64       9.190-101.525  31.960  1.00 60.56           H  
ATOM    997  NE  ARG A  64      10.867-102.476  32.780  1.00 60.56           N  
ATOM    998  HE  ARG A  64      10.742-103.477  32.836  1.00 60.56           H  
ATOM    999  NH1 ARG A  64      12.444-100.816  32.563  1.00 60.56           N  
ATOM   1000 HH11 ARG A  64      13.421-100.568  32.502  1.00 60.56           H  
ATOM   1001 HH12 ARG A  64      11.712-100.126  32.654  1.00 60.56           H  
ATOM   1002  NH2 ARG A  64      13.069-102.945  32.555  1.00 60.56           N  
ATOM   1003 HH21 ARG A  64      14.047-102.691  32.559  1.00 60.56           H  
ATOM   1004 HH22 ARG A  64      12.827-103.882  32.843  1.00 60.56           H  
ATOM   1005  CZ  ARG A  64      12.114-102.077  32.631  1.00 60.56           C  
ATOM   1006  N   ASP A  65       9.204-105.445  35.950  1.00 70.21           N  
ATOM   1007  H   ASP A  65       9.981-105.037  36.449  1.00 70.21           H  
ATOM   1008  CA  ASP A  65       9.406-106.776  35.373  1.00 70.21           C  
ATOM   1009  HA  ASP A  65       8.676-106.942  34.581  1.00 70.21           H  
ATOM   1010  C   ASP A  65       9.205-107.875  36.430  1.00 70.21           C  
ATOM   1011  CB  ASP A  65      10.805-106.838  34.733  1.00 70.21           C  
ATOM   1012  HB2 ASP A  65      10.892-107.766  34.167  1.00 70.21           H  
ATOM   1013  HB3 ASP A  65      11.549-106.861  35.529  1.00 70.21           H  
ATOM   1014  O   ASP A  65       8.678-108.944  36.126  1.00 70.21           O  
ATOM   1015  CG  ASP A  65      11.114-105.655  33.803  1.00 70.21           C  
ATOM   1016  OD1 ASP A  65      10.250-105.205  33.019  1.00 70.21           O  
ATOM   1017  OD2 ASP A  65      12.226-105.094  33.893  1.00 70.21           O  
ATOM   1018  N   HIS A  66       9.535-107.585  37.696  1.00 71.71           N  
ATOM   1019  H   HIS A  66      10.009-106.709  37.866  1.00 71.71           H  
ATOM   1020  CA  HIS A  66       9.382-108.508  38.831  1.00 71.71           C  
ATOM   1021  HA  HIS A  66       9.155-109.496  38.430  1.00 71.71           H  
ATOM   1022  C   HIS A  66       8.204-108.168  39.758  1.00 71.71           C  
ATOM   1023  CB  HIS A  66      10.713-108.646  39.579  1.00 71.71           C  
ATOM   1024  HB2 HIS A  66      10.620-109.411  40.349  1.00 71.71           H  
ATOM   1025  HB3 HIS A  66      10.949-107.704  40.074  1.00 71.71           H  
ATOM   1026  O   HIS A  66       8.090-108.733  40.847  1.00 71.71           O  
ATOM   1027  CG  HIS A  66      11.843-109.028  38.663  1.00 71.71           C  
ATOM   1028  CD2 HIS A  66      12.851-108.210  38.231  1.00 71.71           C  
ATOM   1029  HD2 HIS A  66      12.997-107.178  38.514  1.00 71.71           H  
ATOM   1030  ND1 HIS A  66      12.012-110.246  38.045  1.00 71.71           N  
ATOM   1031  HD1 HIS A  66      11.417-111.056  38.146  1.00 71.71           H  
ATOM   1032  CE1 HIS A  66      13.104-110.165  37.267  1.00 71.71           C  
ATOM   1033  HE1 HIS A  66      13.499-110.963  36.657  1.00 71.71           H  
ATOM   1034  NE2 HIS A  66      13.636-108.939  37.336  1.00 71.71           N  
ATOM   1035  N   ALA A  67       7.276-107.314  39.312  1.00 67.65           N  
ATOM   1036  H   ALA A  67       7.431-106.881  38.413  1.00 67.65           H  
ATOM   1037  CA  ALA A  67       6.089-106.926  40.077  1.00 67.65           C  
ATOM   1038  HA  ALA A  67       6.436-106.338  40.927  1.00 67.65           H  
ATOM   1039  C   ALA A  67       5.275-108.110  40.665  1.00 67.65           C  
ATOM   1040  CB  ALA A  67       5.224-106.005  39.206  1.00 67.65           C  
ATOM   1041  HB1 ALA A  67       4.370-105.655  39.785  1.00 67.65           H  
ATOM   1042  HB2 ALA A  67       5.809-105.141  38.890  1.00 67.65           H  
ATOM   1043  HB3 ALA A  67       4.865-106.532  38.321  1.00 67.65           H  
ATOM   1044  O   ALA A  67       4.799-107.973  41.794  1.00 67.65           O  
ATOM   1045  N   PRO A  68       5.148-109.288  40.006  1.00 70.60           N  
ATOM   1046  CA  PRO A  68       4.526-110.463  40.624  1.00 70.60           C  
ATOM   1047  HA  PRO A  68       3.510-110.201  40.920  1.00 70.60           H  
ATOM   1048  C   PRO A  68       5.273-110.979  41.862  1.00 70.60           C  
ATOM   1049  CB  PRO A  68       4.459-111.532  39.525  1.00 70.60           C  
ATOM   1050  HB2 PRO A  68       3.558-112.138  39.609  1.00 70.60           H  
ATOM   1051  HB3 PRO A  68       5.346-112.166  39.557  1.00 70.60           H  
ATOM   1052  O   PRO A  68       4.633-111.301  42.856  1.00 70.60           O  
ATOM   1053  CG  PRO A  68       4.474-110.714  38.235  1.00 70.60           C  
ATOM   1054  HG2 PRO A  68       3.474-110.332  38.028  1.00 70.60           H  
ATOM   1055  HG3 PRO A  68       4.853-111.291  37.391  1.00 70.60           H  
ATOM   1056  CD  PRO A  68       5.404-109.560  38.597  1.00 70.60           C  
ATOM   1057  HD2 PRO A  68       6.439-109.874  38.463  1.00 70.60           H  
ATOM   1058  HD3 PRO A  68       5.189-108.698  37.965  1.00 70.60           H  
ATOM   1059  N   ALA A  69       6.611-110.998  41.841  1.00 75.91           N  
ATOM   1060  H   ALA A  69       7.091-110.603  41.045  1.00 75.91           H  
ATOM   1061  CA  ALA A  69       7.430-111.431  42.977  1.00 75.91           C  
ATOM   1062  HA  ALA A  69       7.026-112.366  43.366  1.00 75.91           H  
ATOM   1063  C   ALA A  69       7.404-110.406  44.126  1.00 75.91           C  
ATOM   1064  CB  ALA A  69       8.858-111.694  42.483  1.00 75.91           C  
ATOM   1065  HB1 ALA A  69       8.844-112.442  41.691  1.00 75.91           H  
ATOM   1066  HB2 ALA A  69       9.307-110.773  42.111  1.00 75.91           H  
ATOM   1067  HB3 ALA A  69       9.460-112.070  43.311  1.00 75.91           H  
ATOM   1068  O   ALA A  69       7.395-110.788  45.294  1.00 75.91           O  
ATOM   1069  N   VAL A  70       7.315-109.107  43.810  1.00 73.94           N  
ATOM   1070  H   VAL A  70       7.387-108.852  42.835  1.00 73.94           H  
ATOM   1071  CA  VAL A  70       7.055-108.052  44.808  1.00 73.94           C  
ATOM   1072  HA  VAL A  70       7.813-108.114  45.588  1.00 73.94           H  
ATOM   1073  C   VAL A  70       5.698-108.271  45.481  1.00 73.94           C  
ATOM   1074  CB  VAL A  70       7.118-106.647  44.175  1.00 73.94           C  
ATOM   1075  HB  VAL A  70       6.396-106.580  43.361  1.00 73.94           H  
ATOM   1076  O   VAL A  70       5.610-108.243  46.707  1.00 73.94           O  
ATOM   1077  CG1 VAL A  70       6.801-105.536  45.185  1.00 73.94           C  
ATOM   1078 HG11 VAL A  70       5.772-105.622  45.535  1.00 73.94           H  
ATOM   1079 HG12 VAL A  70       7.474-105.605  46.040  1.00 73.94           H  
ATOM   1080 HG13 VAL A  70       6.916-104.560  44.713  1.00 73.94           H  
ATOM   1081  CG2 VAL A  70       8.511-106.366  43.610  1.00 73.94           C  
ATOM   1082 HG21 VAL A  70       8.732-107.042  42.784  1.00 73.94           H  
ATOM   1083 HG22 VAL A  70       9.259-106.503  44.391  1.00 73.94           H  
ATOM   1084 HG23 VAL A  70       8.564-105.342  43.239  1.00 73.94           H  
ATOM   1085  N   ALA A  71       4.646-108.523  44.696  1.00 70.50           N  
ATOM   1086  H   ALA A  71       4.773-108.529  43.694  1.00 70.50           H  
ATOM   1087  CA  ALA A  71       3.313-108.794  45.226  1.00 70.50           C  
ATOM   1088  HA  ALA A  71       3.027-107.968  45.877  1.00 70.50           H  
ATOM   1089  C   ALA A  71       3.281-110.075  46.077  1.00 70.50           C  
ATOM   1090  CB  ALA A  71       2.321-108.851  44.058  1.00 70.50           C  
ATOM   1091  HB1 ALA A  71       2.351-107.915  43.501  1.00 70.50           H  
ATOM   1092  HB2 ALA A  71       1.314-109.005  44.445  1.00 70.50           H  
ATOM   1093  HB3 ALA A  71       2.575-109.674  43.390  1.00 70.50           H  
ATOM   1094  O   ALA A  71       2.691-110.068  47.153  1.00 70.50           O  
ATOM   1095  N   GLU A  72       3.949-111.146  45.644  1.00 71.08           N  
ATOM   1096  H   GLU A  72       4.373-111.112  44.728  1.00 71.08           H  
ATOM   1097  CA  GLU A  72       4.039-112.411  46.382  1.00 71.08           C  
ATOM   1098  HA  GLU A  72       3.030-112.729  46.643  1.00 71.08           H  
ATOM   1099  C   GLU A  72       4.818-112.262  47.701  1.00 71.08           C  
ATOM   1100  CB  GLU A  72       4.637-113.478  45.450  1.00 71.08           C  
ATOM   1101  HB2 GLU A  72       5.673-113.223  45.225  1.00 71.08           H  
ATOM   1102  HB3 GLU A  72       4.068-113.472  44.520  1.00 71.08           H  
ATOM   1103  O   GLU A  72       4.359-112.750  48.733  1.00 71.08           O  
ATOM   1104  CG  GLU A  72       4.569-114.895  46.038  1.00 71.08           C  
ATOM   1105  HG2 GLU A  72       5.272-114.973  46.867  1.00 71.08           H  
ATOM   1106  HG3 GLU A  72       3.565-115.058  46.429  1.00 71.08           H  
ATOM   1107  CD  GLU A  72       4.888-115.973  44.987  1.00 71.08           C  
ATOM   1108  OE1 GLU A  72       4.203-117.021  45.010  1.00 71.08           O  
ATOM   1109  OE2 GLU A  72       5.809-115.748  44.167  1.00 71.08           O  
ATOM   1110  N   ALA A  73       5.924-111.509  47.719  1.00 74.19           N  
ATOM   1111  H   ALA A  73       6.282-111.154  46.844  1.00 74.19           H  
ATOM   1112  CA  ALA A  73       6.665-111.200  48.945  1.00 74.19           C  
ATOM   1113  HA  ALA A  73       6.936-112.137  49.431  1.00 74.19           H  
ATOM   1114  C   ALA A  73       5.821-110.388  49.948  1.00 74.19           C  
ATOM   1115  CB  ALA A  73       7.957-110.464  48.565  1.00 74.19           C  
ATOM   1116  HB1 ALA A  73       7.723-109.530  48.055  1.00 74.19           H  
ATOM   1117  HB2 ALA A  73       8.556-111.090  47.904  1.00 74.19           H  
ATOM   1118  HB3 ALA A  73       8.533-110.247  49.464  1.00 74.19           H  
ATOM   1119  O   ALA A  73       5.774-110.721  51.134  1.00 74.19           O  
ATOM   1120  N   VAL A  74       5.103-109.362  49.473  1.00 68.35           N  
ATOM   1121  H   VAL A  74       5.191-109.138  48.492  1.00 68.35           H  
ATOM   1122  CA  VAL A  74       4.198-108.550  50.306  1.00 68.35           C  
ATOM   1123  HA  VAL A  74       4.748-108.206  51.181  1.00 68.35           H  
ATOM   1124  C   VAL A  74       3.025-109.387  50.830  1.00 68.35           C  
ATOM   1125  CB  VAL A  74       3.713-107.307  49.529  1.00 68.35           C  
ATOM   1126  HB  VAL A  74       3.315-107.622  48.564  1.00 68.35           H  
ATOM   1127  O   VAL A  74       2.728-109.334  52.021  1.00 68.35           O  
ATOM   1128  CG1 VAL A  74       2.618-106.527  50.269  1.00 68.35           C  
ATOM   1129 HG11 VAL A  74       2.382-105.611  49.728  1.00 68.35           H  
ATOM   1130 HG12 VAL A  74       1.709-107.126  50.329  1.00 68.35           H  
ATOM   1131 HG13 VAL A  74       2.951-106.277  51.276  1.00 68.35           H  
ATOM   1132  CG2 VAL A  74       4.869-106.325  49.288  1.00 68.35           C  
ATOM   1133 HG21 VAL A  74       4.536-105.517  48.637  1.00 68.35           H  
ATOM   1134 HG22 VAL A  74       5.211-105.909  50.236  1.00 68.35           H  
ATOM   1135 HG23 VAL A  74       5.706-106.831  48.807  1.00 68.35           H  
ATOM   1136  N   LEU A  75       2.384-110.198  49.982  1.00 62.94           N  
ATOM   1137  H   LEU A  75       2.677-110.209  49.015  1.00 62.94           H  
ATOM   1138  CA  LEU A  75       1.279-111.080  50.378  1.00 62.94           C  
ATOM   1139  HA  LEU A  75       0.530-110.488  50.905  1.00 62.94           H  
ATOM   1140  C   LEU A  75       1.727-112.173  51.358  1.00 62.94           C  
ATOM   1141  CB  LEU A  75       0.641-111.705  49.122  1.00 62.94           C  
ATOM   1142  HB2 LEU A  75       0.024-112.551  49.424  1.00 62.94           H  
ATOM   1143  HB3 LEU A  75       1.439-112.096  48.490  1.00 62.94           H  
ATOM   1144  O   LEU A  75       0.990-112.482  52.292  1.00 62.94           O  
ATOM   1145  CG  LEU A  75      -0.236-110.739  48.302  1.00 62.94           C  
ATOM   1146  HG  LEU A  75       0.298-109.805  48.125  1.00 62.94           H  
ATOM   1147  CD1 LEU A  75      -0.578-111.372  46.952  1.00 62.94           C  
ATOM   1148 HD11 LEU A  75      -1.120-112.306  47.100  1.00 62.94           H  
ATOM   1149 HD12 LEU A  75       0.343-111.574  46.405  1.00 62.94           H  
ATOM   1150 HD13 LEU A  75      -1.187-110.684  46.365  1.00 62.94           H  
ATOM   1151  CD2 LEU A  75      -1.553-110.415  49.015  1.00 62.94           C  
ATOM   1152 HD21 LEU A  75      -2.102-111.334  49.224  1.00 62.94           H  
ATOM   1153 HD22 LEU A  75      -1.355-109.891  49.950  1.00 62.94           H  
ATOM   1154 HD23 LEU A  75      -2.161-109.768  48.383  1.00 62.94           H  
ATOM   1155  N   SER A  76       2.932-112.724  51.191  1.00 65.40           N  
ATOM   1156  H   SER A  76       3.466-112.464  50.374  1.00 65.40           H  
ATOM   1157  CA  SER A  76       3.512-113.714  52.106  1.00 65.40           C  
ATOM   1158  HA  SER A  76       2.803-114.531  52.239  1.00 65.40           H  
ATOM   1159  C   SER A  76       3.792-113.111  53.487  1.00 65.40           C  
ATOM   1160  CB  SER A  76       4.786-114.292  51.481  1.00 65.40           C  
ATOM   1161  HB2 SER A  76       4.554-114.669  50.485  1.00 65.40           H  
ATOM   1162  HB3 SER A  76       5.542-113.512  51.394  1.00 65.40           H  
ATOM   1163  O   SER A  76       3.430-113.702  54.505  1.00 65.40           O  
ATOM   1164  OG  SER A  76       5.286-115.357  52.262  1.00 65.40           O  
ATOM   1165  HG  SER A  76       6.089-115.679  51.846  1.00 65.40           H  
ATOM   1166  N   TRP A  77       4.334-111.891  53.548  1.00 64.24           N  
ATOM   1167  H   TRP A  77       4.618-111.440  52.690  1.00 64.24           H  
ATOM   1168  CA  TRP A  77       4.552-111.178  54.812  1.00 64.24           C  
ATOM   1169  HA  TRP A  77       5.092-111.828  55.501  1.00 64.24           H  
ATOM   1170  C   TRP A  77       3.235-110.788  55.506  1.00 64.24           C  
ATOM   1171  CB  TRP A  77       5.436-109.962  54.551  1.00 64.24           C  
ATOM   1172  HB2 TRP A  77       6.405-110.297  54.180  1.00 64.24           H  
ATOM   1173  HB3 TRP A  77       4.974-109.352  53.775  1.00 64.24           H  
ATOM   1174  O   TRP A  77       3.050-111.084  56.687  1.00 64.24           O  
ATOM   1175  CG  TRP A  77       5.650-109.117  55.763  1.00 64.24           C  
ATOM   1176  CD1 TRP A  77       6.465-109.416  56.800  1.00 64.24           C  
ATOM   1177  HD1 TRP A  77       7.069-110.307  56.887  1.00 64.24           H  
ATOM   1178  CD2 TRP A  77       4.974-107.874  56.128  1.00 64.24           C  
ATOM   1179  CE2 TRP A  77       5.476-107.449  57.390  1.00 64.24           C  
ATOM   1180  CE3 TRP A  77       3.987-107.063  55.525  1.00 64.24           C  
ATOM   1181  HE3 TRP A  77       3.580-107.358  54.570  1.00 64.24           H  
ATOM   1182  NE1 TRP A  77       6.366-108.426  57.757  1.00 64.24           N  
ATOM   1183  HE1 TRP A  77       6.742-108.502  58.691  1.00 64.24           H  
ATOM   1184  CH2 TRP A  77       4.068-105.485  57.392  1.00 64.24           C  
ATOM   1185  HH2 TRP A  77       3.716-104.581  57.868  1.00 64.24           H  
ATOM   1186  CZ2 TRP A  77       5.047-106.275  58.016  1.00 64.24           C  
ATOM   1187  HZ2 TRP A  77       5.472-106.005  58.972  1.00 64.24           H  
ATOM   1188  CZ3 TRP A  77       3.538-105.881  56.150  1.00 64.24           C  
ATOM   1189  HZ3 TRP A  77       2.782-105.274  55.674  1.00 64.24           H  
ATOM   1190  N   LEU A  78       2.270-110.227  54.763  1.00 54.54           N  
ATOM   1191  H   LEU A  78       2.478-110.012  53.799  1.00 54.54           H  
ATOM   1192  CA  LEU A  78       0.914-109.959  55.269  1.00 54.54           C  
ATOM   1193  HA  LEU A  78       0.980-109.294  56.130  1.00 54.54           H  
ATOM   1194  C   LEU A  78       0.214-111.245  55.747  1.00 54.54           C  
ATOM   1195  CB  LEU A  78       0.072-109.296  54.160  1.00 54.54           C  
ATOM   1196  HB2 LEU A  78       0.152-109.906  53.261  1.00 54.54           H  
ATOM   1197  HB3 LEU A  78      -0.973-109.308  54.469  1.00 54.54           H  
ATOM   1198  O   LEU A  78      -0.554-111.223  56.708  1.00 54.54           O  
ATOM   1199  CG  LEU A  78       0.445-107.842  53.813  1.00 54.54           C  
ATOM   1200  HG  LEU A  78       1.509-107.770  53.588  1.00 54.54           H  
ATOM   1201  CD1 LEU A  78      -0.344-107.399  52.580  1.00 54.54           C  
ATOM   1202 HD11 LEU A  78      -0.112-108.061  51.745  1.00 54.54           H  
ATOM   1203 HD12 LEU A  78      -0.058-106.382  52.308  1.00 54.54           H  
ATOM   1204 HD13 LEU A  78      -1.414-107.434  52.785  1.00 54.54           H  
ATOM   1205  CD2 LEU A  78       0.128-106.875  54.954  1.00 54.54           C  
ATOM   1206 HD21 LEU A  78      -0.917-106.965  55.249  1.00 54.54           H  
ATOM   1207 HD22 LEU A  78       0.768-107.097  55.808  1.00 54.54           H  
ATOM   1208 HD23 LEU A  78       0.330-105.852  54.637  1.00 54.54           H  
ATOM   1209  N   GLY A  79       0.483-112.373  55.088  1.00 50.21           N  
ATOM   1210  H   GLY A  79       1.051-112.311  54.256  1.00 50.21           H  
ATOM   1211  CA  GLY A  79      -0.044-113.686  55.447  1.00 50.21           C  
ATOM   1212  HA2 GLY A  79       0.093-114.349  54.592  1.00 50.21           H  
ATOM   1213  HA3 GLY A  79      -1.111-113.599  55.653  1.00 50.21           H  
ATOM   1214  C   GLY A  79       0.626-114.346  56.655  1.00 50.21           C  
ATOM   1215  O   GLY A  79       0.000-115.217  57.257  1.00 50.21           O  
ATOM   1216  N   THR A  80       1.852-113.949  57.017  1.00 42.27           N  
ATOM   1217  H   THR A  80       2.287-113.208  56.485  1.00 42.27           H  
ATOM   1218  CA  THR A  80       2.648-114.565  58.097  1.00 42.27           C  
ATOM   1219  HA  THR A  80       2.159-115.490  58.403  1.00 42.27           H  
ATOM   1220  C   THR A  80       2.709-113.712  59.364  1.00 42.27           C  
ATOM   1221  CB  THR A  80       4.065-114.957  57.641  1.00 42.27           C  
ATOM   1222  HB  THR A  80       4.671-115.172  58.521  1.00 42.27           H  
ATOM   1223  O   THR A  80       2.258-114.181  60.405  1.00 42.27           O  
ATOM   1224  CG2 THR A  80       4.066-116.201  56.752  1.00 42.27           C  
ATOM   1225 HG21 THR A  80       3.670-117.047  57.314  1.00 42.27           H  
ATOM   1226 HG22 THR A  80       3.448-116.040  55.869  1.00 42.27           H  
ATOM   1227 HG23 THR A  80       5.086-116.427  56.442  1.00 42.27           H  
ATOM   1228  OG1 THR A  80       4.676-113.922  56.911  1.00 42.27           O  
ATOM   1229  HG1 THR A  80       4.235-113.881  56.059  1.00 42.27           H  
ATOM   1230  N   GLU A  81       3.213-112.474  59.316  1.00 37.70           N  
ATOM   1231  H   GLU A  81       3.551-112.116  58.434  1.00 37.70           H  
ATOM   1232  CA  GLU A  81       3.360-111.647  60.531  1.00 37.70           C  
ATOM   1233  HA  GLU A  81       3.689-112.284  61.352  1.00 37.70           H  
ATOM   1234  C   GLU A  81       2.031-111.034  60.995  1.00 37.70           C  
ATOM   1235  CB  GLU A  81       4.420-110.541  60.351  1.00 37.70           C  
ATOM   1236  HB2 GLU A  81       4.254-109.793  61.126  1.00 37.70           H  
ATOM   1237  HB3 GLU A  81       4.293-110.060  59.381  1.00 37.70           H  
ATOM   1238  O   GLU A  81       1.711-111.079  62.181  1.00 37.70           O  
ATOM   1239  CG  GLU A  81       5.863-111.060  60.502  1.00 37.70           C  
ATOM   1240  HG2 GLU A  81       6.081-111.727  59.667  1.00 37.70           H  
ATOM   1241  HG3 GLU A  81       5.926-111.642  61.421  1.00 37.70           H  
ATOM   1242  CD  GLU A  81       6.925-109.941  60.556  1.00 37.70           C  
ATOM   1243  OE1 GLU A  81       8.132-110.259  60.609  1.00 37.70           O  
ATOM   1244  OE2 GLU A  81       6.576-108.743  60.467  1.00 37.70           O  
ATOM   1245  N   VAL A  82       1.221-110.487  60.079  1.00 34.75           N  
ATOM   1246  H   VAL A  82       1.529-110.478  59.117  1.00 34.75           H  
ATOM   1247  CA  VAL A  82      -0.022-109.775  60.455  1.00 34.75           C  
ATOM   1248  HA  VAL A  82       0.201-109.152  61.321  1.00 34.75           H  
ATOM   1249  C   VAL A  82      -1.127-110.743  60.901  1.00 34.75           C  
ATOM   1250  CB  VAL A  82      -0.501-108.836  59.328  1.00 34.75           C  
ATOM   1251  HB  VAL A  82      -0.827-109.431  58.475  1.00 34.75           H  
ATOM   1252  O   VAL A  82      -1.961-110.391  61.731  1.00 34.75           O  
ATOM   1253  CG1 VAL A  82      -1.673-107.951  59.772  1.00 34.75           C  
ATOM   1254 HG11 VAL A  82      -2.547-108.564  59.994  1.00 34.75           H  
ATOM   1255 HG12 VAL A  82      -1.943-107.259  58.973  1.00 34.75           H  
ATOM   1256 HG13 VAL A  82      -1.400-107.385  60.662  1.00 34.75           H  
ATOM   1257  CG2 VAL A  82       0.624-107.896  58.866  1.00 34.75           C  
ATOM   1258 HG21 VAL A  82       1.021-107.342  59.716  1.00 34.75           H  
ATOM   1259 HG22 VAL A  82       1.433-108.463  58.404  1.00 34.75           H  
ATOM   1260 HG23 VAL A  82       0.243-107.191  58.128  1.00 34.75           H  
ATOM   1261  N   ARG A  83      -1.098-111.992  60.417  1.00 31.00           N  
ATOM   1262  H   ARG A  83      -0.354-112.207  59.768  1.00 31.00           H  
ATOM   1263  CA  ARG A  83      -1.916-113.112  60.924  1.00 31.00           C  
ATOM   1264  HA  ARG A  83      -2.824-112.704  61.367  1.00 31.00           H  
ATOM   1265  C   ARG A  83      -1.250-113.873  62.083  1.00 31.00           C  
ATOM   1266  CB  ARG A  83      -2.316-114.052  59.778  1.00 31.00           C  
ATOM   1267  HB2 ARG A  83      -2.781-114.943  60.200  1.00 31.00           H  
ATOM   1268  HB3 ARG A  83      -1.420-114.361  59.240  1.00 31.00           H  
ATOM   1269  O   ARG A  83      -1.564-115.044  62.299  1.00 31.00           O  
ATOM   1270  CG  ARG A  83      -3.325-113.433  58.808  1.00 31.00           C  
ATOM   1271  HG2 ARG A  83      -4.197-113.096  59.369  1.00 31.00           H  
ATOM   1272  HG3 ARG A  83      -2.879-112.589  58.283  1.00 31.00           H  
ATOM   1273  CD  ARG A  83      -3.741-114.516  57.807  1.00 31.00           C  
ATOM   1274  HD2 ARG A  83      -2.905-114.709  57.135  1.00 31.00           H  
ATOM   1275  HD3 ARG A  83      -3.959-115.429  58.361  1.00 31.00           H  
ATOM   1276  NE  ARG A  83      -4.936-114.126  57.037  1.00 31.00           N  
ATOM   1277  HE  ARG A  83      -5.197-113.151  57.079  1.00 31.00           H  
ATOM   1278  NH1 ARG A  83      -5.415-116.208  56.206  1.00 31.00           N  
ATOM   1279 HH11 ARG A  83      -4.573-116.547  56.648  1.00 31.00           H  
ATOM   1280 HH12 ARG A  83      -6.004-116.826  55.667  1.00 31.00           H  
ATOM   1281  NH2 ARG A  83      -6.773-114.497  55.744  1.00 31.00           N  
ATOM   1282 HH21 ARG A  83      -7.028-113.525  55.837  1.00 31.00           H  
ATOM   1283 HH22 ARG A  83      -7.364-115.121  55.213  1.00 31.00           H  
ATOM   1284  CZ  ARG A  83      -5.700-114.942  56.334  1.00 31.00           C  
ATOM   1285  N   GLY A  84      -0.340-113.224  62.811  1.00 27.80           N  
ATOM   1286  H   GLY A  84      -0.081-112.286  62.539  1.00 27.80           H  
ATOM   1287  CA  GLY A  84       0.221-113.739  64.057  1.00 27.80           C  
ATOM   1288  HA2 GLY A  84       0.938-113.018  64.448  1.00 27.80           H  
ATOM   1289  HA3 GLY A  84       0.748-114.671  63.854  1.00 27.80           H  
ATOM   1290  C   GLY A  84      -0.843-114.004  65.130  1.00 27.80           C  
ATOM   1291  O   GLY A  84      -2.041-113.828  64.908  1.00 27.80           O  
ATOM   1292  N   GLU A  85      -0.396-114.448  66.305  1.00 29.16           N  
ATOM   1293  H   GLU A  85       0.601-114.544  66.433  1.00 29.16           H  
ATOM   1294  CA  GLU A  85      -1.246-114.930  67.401  1.00 29.16           C  
ATOM   1295  HA  GLU A  85      -1.887-115.724  67.016  1.00 29.16           H  
ATOM   1296  C   GLU A  85      -2.177-113.841  67.969  1.00 29.16           C  
ATOM   1297  CB  GLU A  85      -0.366-115.544  68.509  1.00 29.16           C  
ATOM   1298  HB2 GLU A  85       0.310-114.776  68.886  1.00 29.16           H  
ATOM   1299  HB3 GLU A  85      -1.011-115.873  69.324  1.00 29.16           H  
ATOM   1300  O   GLU A  85      -1.904-113.244  69.008  1.00 29.16           O  
ATOM   1301  CG  GLU A  85       0.459-116.749  68.026  1.00 29.16           C  
ATOM   1302  HG2 GLU A  85      -0.227-117.492  67.619  1.00 29.16           H  
ATOM   1303  HG3 GLU A  85       1.124-116.432  67.222  1.00 29.16           H  
ATOM   1304  CD  GLU A  85       1.307-117.380  69.143  1.00 29.16           C  
ATOM   1305  OE1 GLU A  85       1.465-118.622  69.109  1.00 29.16           O  
ATOM   1306  OE2 GLU A  85       1.821-116.626  70.001  1.00 29.16           O  
ATOM   1307  N   ALA A  86      -3.310-113.601  67.303  1.00 30.77           N  
ATOM   1308  H   ALA A  86      -3.392-113.982  66.372  1.00 30.77           H  
ATOM   1309  CA  ALA A  86      -4.431-112.853  67.856  1.00 30.77           C  
ATOM   1310  HA  ALA A  86      -4.088-111.849  68.106  1.00 30.77           H  
ATOM   1311  C   ALA A  86      -4.899-113.597  69.122  1.00 30.77           C  
ATOM   1312  CB  ALA A  86      -5.531-112.741  66.791  1.00 30.77           C  
ATOM   1313  HB1 ALA A  86      -6.377-112.187  67.198  1.00 30.77           H  
ATOM   1314  HB2 ALA A  86      -5.865-113.734  66.491  1.00 30.77           H  
ATOM   1315  HB3 ALA A  86      -5.144-112.213  65.919  1.00 30.77           H  
ATOM   1316  O   ALA A  86      -5.431-114.708  69.002  1.00 30.77           O  
ATOM   1317  N   PRO A  87      -4.656-113.054  70.332  1.00 29.46           N  
ATOM   1318  CA  PRO A  87      -4.792-113.822  71.561  1.00 29.46           C  
ATOM   1319  HA  PRO A  87      -4.204-114.737  71.495  1.00 29.46           H  
ATOM   1320  C   PRO A  87      -6.264-114.172  71.753  1.00 29.46           C  
ATOM   1321  CB  PRO A  87      -4.221-112.934  72.672  1.00 29.46           C  
ATOM   1322  HB2 PRO A  87      -3.158-113.144  72.789  1.00 29.46           H  
ATOM   1323  HB3 PRO A  87      -4.741-113.074  73.620  1.00 29.46           H  
ATOM   1324  O   PRO A  87      -7.112-113.284  71.866  1.00 29.46           O  
ATOM   1325  CG  PRO A  87      -4.399-111.516  72.129  1.00 29.46           C  
ATOM   1326  HG2 PRO A  87      -3.666-110.827  72.547  1.00 29.46           H  
ATOM   1327  HG3 PRO A  87      -5.412-111.168  72.330  1.00 29.46           H  
ATOM   1328  CD  PRO A  87      -4.208-111.699  70.624  1.00 29.46           C  
ATOM   1329  HD2 PRO A  87      -4.798-110.961  70.081  1.00 29.46           H  
ATOM   1330  HD3 PRO A  87      -3.152-111.595  70.378  1.00 29.46           H  
ATOM   1331  N   SER A  88      -6.590-115.467  71.730  1.00 30.41           N  
ATOM   1332  H   SER A  88      -5.865-116.163  71.630  1.00 30.41           H  
ATOM   1333  CA  SER A  88      -7.990-115.879  71.733  1.00 30.41           C  
ATOM   1334  HA  SER A  88      -8.482-115.330  70.930  1.00 30.41           H  
ATOM   1335  C   SER A  88      -8.639-115.457  73.052  1.00 30.41           C  
ATOM   1336  CB  SER A  88      -8.160-117.371  71.410  1.00 30.41           C  
ATOM   1337  HB2 SER A  88      -9.204-117.558  71.160  1.00 30.41           H  
ATOM   1338  HB3 SER A  88      -7.550-117.617  70.541  1.00 30.41           H  
ATOM   1339  O   SER A  88      -8.165-115.796  74.136  1.00 30.41           O  
ATOM   1340  OG  SER A  88      -7.803-118.209  72.490  1.00 30.41           O  
ATOM   1341  HG  SER A  88      -7.652-119.103  72.174  1.00 30.41           H  
ATOM   1342  N   ALA A  89      -9.742-114.707  72.972  1.00 30.51           N  
ATOM   1343  H   ALA A  89     -10.011-114.339  72.071  1.00 30.51           H  
ATOM   1344  CA  ALA A  89     -10.425-114.190  74.162  1.00 30.51           C  
ATOM   1345  HA  ALA A  89      -9.734-113.547  74.706  1.00 30.51           H  
ATOM   1346  C   ALA A  89     -10.861-115.314  75.129  1.00 30.51           C  
ATOM   1347  CB  ALA A  89     -11.613-113.340  73.693  1.00 30.51           C  
ATOM   1348  HB1 ALA A  89     -12.116-112.914  74.560  1.00 30.51           H  
ATOM   1349  HB2 ALA A  89     -12.322-113.955  73.138  1.00 30.51           H  
ATOM   1350  HB3 ALA A  89     -11.260-112.526  73.059  1.00 30.51           H  
ATOM   1351  O   ALA A  89     -10.923-115.110  76.338  1.00 30.51           O  
ATOM   1352  N   LEU A  90     -11.085-116.521  74.591  1.00 30.16           N  
ATOM   1353  H   LEU A  90     -10.975-116.598  73.590  1.00 30.16           H  
ATOM   1354  CA  LEU A  90     -11.328-117.756  75.339  1.00 30.16           C  
ATOM   1355  HA  LEU A  90     -12.202-117.621  75.977  1.00 30.16           H  
ATOM   1356  C   LEU A  90     -10.168-118.137  76.275  1.00 30.16           C  
ATOM   1357  CB  LEU A  90     -11.600-118.887  74.328  1.00 30.16           C  
ATOM   1358  HB2 LEU A  90     -11.486-119.848  74.830  1.00 30.16           H  
ATOM   1359  HB3 LEU A  90     -10.845-118.841  73.543  1.00 30.16           H  
ATOM   1360  O   LEU A  90     -10.415-118.442  77.435  1.00 30.16           O  
ATOM   1361  CG  LEU A  90     -13.007-118.823  73.706  1.00 30.16           C  
ATOM   1362  HG  LEU A  90     -13.254-117.791  73.458  1.00 30.16           H  
ATOM   1363  CD1 LEU A  90     -13.061-119.642  72.416  1.00 30.16           C  
ATOM   1364 HD11 LEU A  90     -12.815-120.682  72.629  1.00 30.16           H  
ATOM   1365 HD12 LEU A  90     -14.062-119.587  71.988  1.00 30.16           H  
ATOM   1366 HD13 LEU A  90     -12.347-119.242  71.696  1.00 30.16           H  
ATOM   1367  CD2 LEU A  90     -14.064-119.374  74.665  1.00 30.16           C  
ATOM   1368 HD21 LEU A  90     -14.079-118.788  75.584  1.00 30.16           H  
ATOM   1369 HD22 LEU A  90     -15.050-119.322  74.203  1.00 30.16           H  
ATOM   1370 HD23 LEU A  90     -13.838-120.410  74.919  1.00 30.16           H  
ATOM   1371  N   ALA A  91      -8.909-118.054  75.835  1.00 34.23           N  
ATOM   1372  H   ALA A  91      -8.719-117.698  74.908  1.00 34.23           H  
ATOM   1373  CA  ALA A  91      -7.767-118.429  76.677  1.00 34.23           C  
ATOM   1374  HA  ALA A  91      -7.938-119.434  77.061  1.00 34.23           H  
ATOM   1375  C   ALA A  91      -7.591-117.501  77.900  1.00 34.23           C  
ATOM   1376  CB  ALA A  91      -6.511-118.455  75.798  1.00 34.23           C  
ATOM   1377  HB1 ALA A  91      -6.321-117.464  75.385  1.00 34.23           H  
ATOM   1378  HB2 ALA A  91      -6.645-119.168  74.985  1.00 34.23           H  
ATOM   1379  HB3 ALA A  91      -5.655-118.763  76.400  1.00 34.23           H  
ATOM   1380  O   ALA A  91      -7.042-117.911  78.923  1.00 34.23           O  
ATOM   1381  N   GLY A  92      -8.088-116.260  77.821  1.00 34.86           N  
ATOM   1382  H   GLY A  92      -8.530-115.984  76.955  1.00 34.86           H  
ATOM   1383  CA  GLY A  92      -8.154-115.343  78.964  1.00 34.86           C  
ATOM   1384  HA2 GLY A  92      -7.181-115.302  79.454  1.00 34.86           H  
ATOM   1385  HA3 GLY A  92      -8.404-114.347  78.599  1.00 34.86           H  
ATOM   1386  C   GLY A  92      -9.204-115.738  80.010  1.00 34.86           C  
ATOM   1387  O   GLY A  92      -8.993-115.502  81.199  1.00 34.86           O  
ATOM   1388  N   LEU A  93     -10.305-116.374  79.589  1.00 32.97           N  
ATOM   1389  H   LEU A  93     -10.376-116.603  78.608  1.00 32.97           H  
ATOM   1390  CA  LEU A  93     -11.318-116.946  80.486  1.00 32.97           C  
ATOM   1391  HA  LEU A  93     -11.562-116.215  81.257  1.00 32.97           H  
ATOM   1392  C   LEU A  93     -10.773-118.178  81.219  1.00 32.97           C  
ATOM   1393  CB  LEU A  93     -12.594-117.275  79.681  1.00 32.97           C  
ATOM   1394  HB2 LEU A  93     -12.323-117.538  78.659  1.00 32.97           H  
ATOM   1395  HB3 LEU A  93     -13.078-118.152  80.111  1.00 32.97           H  
ATOM   1396  O   LEU A  93     -10.853-118.227  82.446  1.00 32.97           O  
ATOM   1397  CG  LEU A  93     -13.603-116.117  79.654  1.00 32.97           C  
ATOM   1398  HG  LEU A  93     -13.071-115.166  79.612  1.00 32.97           H  
ATOM   1399  CD1 LEU A  93     -14.507-116.210  78.423  1.00 32.97           C  
ATOM   1400 HD11 LEU A  93     -15.228-115.393  78.432  1.00 32.97           H  
ATOM   1401 HD12 LEU A  93     -13.897-116.132  77.523  1.00 32.97           H  
ATOM   1402 HD13 LEU A  93     -15.032-117.165  78.422  1.00 32.97           H  
ATOM   1403  CD2 LEU A  93     -14.488-116.146  80.903  1.00 32.97           C  
ATOM   1404 HD21 LEU A  93     -15.056-117.075  80.939  1.00 32.97           H  
ATOM   1405 HD22 LEU A  93     -15.174-115.299  80.890  1.00 32.97           H  
ATOM   1406 HD23 LEU A  93     -13.865-116.082  81.795  1.00 32.97           H  
ATOM   1407  N   ASP A  94     -10.142-119.107  80.495  1.00 36.65           N  
ATOM   1408  H   ASP A  94     -10.201-119.049  79.489  1.00 36.65           H  
ATOM   1409  CA  ASP A  94      -9.535-120.320  81.071  1.00 36.65           C  
ATOM   1410  HA  ASP A  94     -10.316-120.933  81.521  1.00 36.65           H  
ATOM   1411  C   ASP A  94      -8.493-119.980  82.157  1.00 36.65           C  
ATOM   1412  CB  ASP A  94      -8.835-121.137  79.967  1.00 36.65           C  
ATOM   1413  HB2 ASP A  94      -8.068-120.514  79.506  1.00 36.65           H  
ATOM   1414  HB3 ASP A  94      -8.329-121.979  80.440  1.00 36.65           H  
ATOM   1415  O   ASP A  94      -8.430-120.622  83.207  1.00 36.65           O  
ATOM   1416  CG  ASP A  94      -9.735-121.701  78.857  1.00 36.65           C  
ATOM   1417  OD1 ASP A  94     -10.974-121.710  79.017  1.00 36.65           O  
ATOM   1418  OD2 ASP A  94      -9.151-122.140  77.838  1.00 36.65           O  
ATOM   1419  N   ALA A  95      -7.688-118.934  81.936  1.00 39.43           N  
ATOM   1420  H   ALA A  95      -7.754-118.468  81.042  1.00 39.43           H  
ATOM   1421  CA  ALA A  95      -6.701-118.459  82.905  1.00 39.43           C  
ATOM   1422  HA  ALA A  95      -6.086-119.305  83.213  1.00 39.43           H  
ATOM   1423  C   ALA A  95      -7.340-117.871  84.179  1.00 39.43           C  
ATOM   1424  CB  ALA A  95      -5.801-117.434  82.206  1.00 39.43           C  
ATOM   1425  HB1 ALA A  95      -5.028-117.096  82.895  1.00 39.43           H  
ATOM   1426  HB2 ALA A  95      -5.331-117.889  81.334  1.00 39.43           H  
ATOM   1427  HB3 ALA A  95      -6.394-116.578  81.884  1.00 39.43           H  
ATOM   1428  O   ALA A  95      -6.778-118.011  85.268  1.00 39.43           O  
ATOM   1429  N   LEU A  96      -8.517-117.243  84.061  1.00 37.27           N  
ATOM   1430  H   LEU A  96      -8.947-117.201  83.149  1.00 37.27           H  
ATOM   1431  CA  LEU A  96      -9.276-116.734  85.204  1.00 37.27           C  
ATOM   1432  HA  LEU A  96      -8.580-116.220  85.867  1.00 37.27           H  
ATOM   1433  C   LEU A  96      -9.914-117.883  86.005  1.00 37.27           C  
ATOM   1434  CB  LEU A  96     -10.332-115.727  84.706  1.00 37.27           C  
ATOM   1435  HB2 LEU A  96      -9.944-115.172  83.852  1.00 37.27           H  
ATOM   1436  HB3 LEU A  96     -11.203-116.286  84.364  1.00 37.27           H  
ATOM   1437  O   LEU A  96      -9.874-117.859  87.235  1.00 37.27           O  
ATOM   1438  CG  LEU A  96     -10.751-114.728  85.801  1.00 37.27           C  
ATOM   1439  HG  LEU A  96     -10.793-115.232  86.767  1.00 37.27           H  
ATOM   1440  CD1 LEU A  96      -9.765-113.558  85.886  1.00 37.27           C  
ATOM   1441 HD11 LEU A  96      -9.735-113.025  84.936  1.00 37.27           H  
ATOM   1442 HD12 LEU A  96     -10.071-112.876  86.678  1.00 37.27           H  
ATOM   1443 HD13 LEU A  96      -8.768-113.935  86.115  1.00 37.27           H  
ATOM   1444  CD2 LEU A  96     -12.137-114.153  85.509  1.00 37.27           C  
ATOM   1445 HD21 LEU A  96     -12.133-113.647  84.544  1.00 37.27           H  
ATOM   1446 HD22 LEU A  96     -12.866-114.962  85.488  1.00 37.27           H  
ATOM   1447 HD23 LEU A  96     -12.416-113.448  86.292  1.00 37.27           H  
ATOM   1448  N   GLU A  97     -10.432-118.919  85.332  1.00 38.26           N  
ATOM   1449  H   GLU A  97     -10.467-118.875  84.324  1.00 38.26           H  
ATOM   1450  CA  GLU A  97     -10.895-120.144  86.001  1.00 38.26           C  
ATOM   1451  HA  GLU A  97     -11.613-119.866  86.774  1.00 38.26           H  
ATOM   1452  C   GLU A  97      -9.748-120.883  86.706  1.00 38.26           C  
ATOM   1453  CB  GLU A  97     -11.599-121.112  85.035  1.00 38.26           C  
ATOM   1454  HB2 GLU A  97     -11.681-122.070  85.550  1.00 38.26           H  
ATOM   1455  HB3 GLU A  97     -10.991-121.261  84.142  1.00 38.26           H  
ATOM   1456  O   GLU A  97      -9.905-121.333  87.842  1.00 38.26           O  
ATOM   1457  CG  GLU A  97     -13.017-120.674  84.637  1.00 38.26           C  
ATOM   1458  HG2 GLU A  97     -13.476-120.166  85.486  1.00 38.26           H  
ATOM   1459  HG3 GLU A  97     -12.958-119.962  83.814  1.00 38.26           H  
ATOM   1460  CD  GLU A  97     -13.901-121.874  84.241  1.00 38.26           C  
ATOM   1461  OE1 GLU A  97     -15.097-121.859  84.622  1.00 38.26           O  
ATOM   1462  OE2 GLU A  97     -13.384-122.825  83.613  1.00 38.26           O  
ATOM   1463  N   ALA A  98      -8.562-120.959  86.097  1.00 40.11           N  
ATOM   1464  H   ALA A  98      -8.492-120.633  85.144  1.00 40.11           H  
ATOM   1465  CA  ALA A  98      -7.393-121.590  86.714  1.00 40.11           C  
ATOM   1466  HA  ALA A  98      -7.663-122.614  86.975  1.00 40.11           H  
ATOM   1467  C   ALA A  98      -6.937-120.897  88.018  1.00 40.11           C  
ATOM   1468  CB  ALA A  98      -6.269-121.644  85.674  1.00 40.11           C  
ATOM   1469  HB1 ALA A  98      -6.615-122.166  84.782  1.00 40.11           H  
ATOM   1470  HB2 ALA A  98      -5.410-122.172  86.089  1.00 40.11           H  
ATOM   1471  HB3 ALA A  98      -5.969-120.632  85.401  1.00 40.11           H  
ATOM   1472  O   ALA A  98      -6.308-121.540  88.860  1.00 40.11           O  
ATOM   1473  N   ALA A  99      -7.286-119.619  88.213  1.00 39.52           N  
ATOM   1474  H   ALA A  99      -7.788-119.153  87.471  1.00 39.52           H  
ATOM   1475  CA  ALA A  99      -7.020-118.849  89.431  1.00 39.52           C  
ATOM   1476  HA  ALA A  99      -6.088-119.211  89.863  1.00 39.52           H  
ATOM   1477  C   ALA A  99      -8.098-119.003  90.533  1.00 39.52           C  
ATOM   1478  CB  ALA A  99      -6.799-117.386  89.028  1.00 39.52           C  
ATOM   1479  HB1 ALA A  99      -6.507-116.805  89.904  1.00 39.52           H  
ATOM   1480  HB2 ALA A  99      -7.718-116.970  88.616  1.00 39.52           H  
ATOM   1481  HB3 ALA A  99      -6.011-117.322  88.278  1.00 39.52           H  
ATOM   1482  O   ALA A  99      -7.896-118.532  91.653  1.00 39.52           O  
ATOM   1483  N   LEU A 100      -9.206-119.716  90.275  1.00 41.98           N  
ATOM   1484  H   LEU A 100      -9.326-120.084  89.343  1.00 41.98           H  
ATOM   1485  CA  LEU A 100     -10.247-120.017  91.274  1.00 41.98           C  
ATOM   1486  HA  LEU A 100     -10.687-119.066  91.573  1.00 41.98           H  
ATOM   1487  C   LEU A 100      -9.784-120.697  92.589  1.00 41.98           C  
ATOM   1488  CB  LEU A 100     -11.353-120.886  90.634  1.00 41.98           C  
ATOM   1489  HB2 LEU A 100     -10.881-121.731  90.132  1.00 41.98           H  
ATOM   1490  HB3 LEU A 100     -11.977-121.302  91.425  1.00 41.98           H  
ATOM   1491  O   LEU A 100     -10.490-120.511  93.584  1.00 41.98           O  
ATOM   1492  CG  LEU A 100     -12.279-120.146  89.650  1.00 41.98           C  
ATOM   1493  HG  LEU A 100     -11.683-119.562  88.949  1.00 41.98           H  
ATOM   1494  CD1 LEU A 100     -13.129-121.155  88.874  1.00 41.98           C  
ATOM   1495 HD11 LEU A 100     -12.480-121.836  88.323  1.00 41.98           H  
ATOM   1496 HD12 LEU A 100     -13.759-121.729  89.553  1.00 41.98           H  
ATOM   1497 HD13 LEU A 100     -13.756-120.633  88.151  1.00 41.98           H  
ATOM   1498  CD2 LEU A 100     -13.243-119.206  90.381  1.00 41.98           C  
ATOM   1499 HD21 LEU A 100     -13.915-118.747  89.655  1.00 41.98           H  
ATOM   1500 HD22 LEU A 100     -13.825-119.758  91.119  1.00 41.98           H  
ATOM   1501 HD23 LEU A 100     -12.681-118.411  90.870  1.00 41.98           H  
ATOM   1502  N   PRO A 101      -8.684-121.484  92.676  1.00 41.75           N  
ATOM   1503  CA  PRO A 101      -8.365-122.236  93.896  1.00 41.75           C  
ATOM   1504  HA  PRO A 101      -9.192-122.917  94.097  1.00 41.75           H  
ATOM   1505  C   PRO A 101      -8.126-121.400  95.159  1.00 41.75           C  
ATOM   1506  CB  PRO A 101      -7.119-123.061  93.563  1.00 41.75           C  
ATOM   1507  HB2 PRO A 101      -7.095-123.997  94.120  1.00 41.75           H  
ATOM   1508  HB3 PRO A 101      -6.217-122.479  93.754  1.00 41.75           H  
ATOM   1509  O   PRO A 101      -8.475-121.854  96.247  1.00 41.75           O  
ATOM   1510  CG  PRO A 101      -7.256-123.296  92.064  1.00 41.75           C  
ATOM   1511  HG2 PRO A 101      -7.964-124.104  91.876  1.00 41.75           H  
ATOM   1512  HG3 PRO A 101      -6.296-123.503  91.592  1.00 41.75           H  
ATOM   1513  CD  PRO A 101      -7.845-121.974  91.588  1.00 41.75           C  
ATOM   1514  HD2 PRO A 101      -7.033-121.269  91.411  1.00 41.75           H  
ATOM   1515  HD3 PRO A 101      -8.414-122.139  90.674  1.00 41.75           H  
ATOM   1516  N   GLU A 102      -7.536-120.207  95.040  1.00 43.87           N  
ATOM   1517  H   GLU A 102      -7.288-119.870  94.121  1.00 43.87           H  
ATOM   1518  CA  GLU A 102      -7.166-119.383  96.207  1.00 43.87           C  
ATOM   1519  HA  GLU A 102      -7.026-120.048  97.059  1.00 43.87           H  
ATOM   1520  C   GLU A 102      -8.278-118.415  96.651  1.00 43.87           C  
ATOM   1521  CB  GLU A 102      -5.808-118.684  95.990  1.00 43.87           C  
ATOM   1522  HB2 GLU A 102      -5.568-118.133  96.899  1.00 43.87           H  
ATOM   1523  HB3 GLU A 102      -5.879-117.981  95.160  1.00 43.87           H  
ATOM   1524  O   GLU A 102      -8.110-117.694  97.634  1.00 43.87           O  
ATOM   1525  CG  GLU A 102      -4.682-119.702  95.716  1.00 43.87           C  
ATOM   1526  HG2 GLU A 102      -4.857-120.580  96.339  1.00 43.87           H  
ATOM   1527  HG3 GLU A 102      -4.743-120.023  94.676  1.00 43.87           H  
ATOM   1528  CD  GLU A 102      -3.259-119.188  96.011  1.00 43.87           C  
ATOM   1529  OE1 GLU A 102      -2.368-120.059  96.156  1.00 43.87           O  
ATOM   1530  OE2 GLU A 102      -3.059-117.958  96.117  1.00 43.87           O  
ATOM   1531  N   VAL A 103      -9.431-118.422  95.968  1.00 39.76           N  
ATOM   1532  H   VAL A 103      -9.514-119.085  95.211  1.00 39.76           H  
ATOM   1533  CA  VAL A 103     -10.567-117.519  96.214  1.00 39.76           C  
ATOM   1534  HA  VAL A 103     -10.219-116.497  96.064  1.00 39.76           H  
ATOM   1535  C   VAL A 103     -11.108-117.664  97.650  1.00 39.76           C  
ATOM   1536  CB  VAL A 103     -11.675-117.763  95.169  1.00 39.76           C  
ATOM   1537  HB  VAL A 103     -11.920-118.825  95.139  1.00 39.76           H  
ATOM   1538  O   VAL A 103     -11.693-118.704  97.986  1.00 39.76           O  
ATOM   1539  CG1 VAL A 103     -12.965-116.988  95.466  1.00 39.76           C  
ATOM   1540 HG11 VAL A 103     -12.744-115.927  95.586  1.00 39.76           H  
ATOM   1541 HG12 VAL A 103     -13.421-117.364  96.382  1.00 39.76           H  
ATOM   1542 HG13 VAL A 103     -13.670-117.115  94.645  1.00 39.76           H  
ATOM   1543  CG2 VAL A 103     -11.205-117.315  93.779  1.00 39.76           C  
ATOM   1544 HG21 VAL A 103     -11.027-116.240  93.769  1.00 39.76           H  
ATOM   1545 HG22 VAL A 103     -11.960-117.562  93.033  1.00 39.76           H  
ATOM   1546 HG23 VAL A 103     -10.276-117.818  93.510  1.00 39.76           H  
ATOM   1547  N   PRO A 104     -10.996-116.622  98.502  1.00 45.83           N  
ATOM   1548  CA  PRO A 104     -11.563-116.635  99.846  1.00 45.83           C  
ATOM   1549  HA  PRO A 104     -11.143-117.490 100.376  1.00 45.83           H  
ATOM   1550  C   PRO A 104     -13.092-116.754  99.817  1.00 45.83           C  
ATOM   1551  CB  PRO A 104     -11.086-115.346 100.528  1.00 45.83           C  
ATOM   1552  HB2 PRO A 104     -11.835-114.563 100.416  1.00 45.83           H  
ATOM   1553  HB3 PRO A 104     -10.855-115.506 101.582  1.00 45.83           H  
ATOM   1554  O   PRO A 104     -13.767-116.291  98.899  1.00 45.83           O  
ATOM   1555  CG  PRO A 104      -9.841-114.962  99.730  1.00 45.83           C  
ATOM   1556  HG2 PRO A 104      -9.639-113.892  99.780  1.00 45.83           H  
ATOM   1557  HG3 PRO A 104      -8.983-115.539 100.073  1.00 45.83           H  
ATOM   1558  CD  PRO A 104     -10.226-115.397  98.321  1.00 45.83           C  
ATOM   1559  HD2 PRO A 104      -9.324-115.548  97.727  1.00 45.83           H  
ATOM   1560  HD3 PRO A 104     -10.855-114.637  97.857  1.00 45.83           H  
ATOM   1561  N   ALA A 105     -13.661-117.390 100.843  1.00 42.17           N  
ATOM   1562  H   ALA A 105     -13.057-117.726 101.580  1.00 42.17           H  
ATOM   1563  CA  ALA A 105     -15.028-117.909 100.776  1.00 42.17           C  
ATOM   1564  HA  ALA A 105     -15.082-118.580  99.918  1.00 42.17           H  
ATOM   1565  C   ALA A 105     -16.139-116.856 100.572  1.00 42.17           C  
ATOM   1566  CB  ALA A 105     -15.280-118.730 102.047  1.00 42.17           C  
ATOM   1567  HB1 ALA A 105     -16.275-119.175 102.001  1.00 42.17           H  
ATOM   1568  HB2 ALA A 105     -14.539-119.525 102.131  1.00 42.17           H  
ATOM   1569  HB3 ALA A 105     -15.224-118.084 102.923  1.00 42.17           H  
ATOM   1570  O   ALA A 105     -17.180-117.209 100.019  1.00 42.17           O  
ATOM   1571  N   THR A 106     -15.939-115.617 101.036  1.00 42.52           N  
ATOM   1572  H   THR A 106     -15.040-115.391 101.438  1.00 42.52           H  
ATOM   1573  CA  THR A 106     -16.970-114.565 101.125  1.00 42.52           C  
ATOM   1574  HA  THR A 106     -17.943-115.035 101.267  1.00 42.52           H  
ATOM   1575  C   THR A 106     -17.106-113.710  99.865  1.00 42.52           C  
ATOM   1576  CB  THR A 106     -16.705-113.652 102.338  1.00 42.52           C  
ATOM   1577  HB  THR A 106     -17.247-112.713 102.221  1.00 42.52           H  
ATOM   1578  O   THR A 106     -18.202-113.590  99.332  1.00 42.52           O  
ATOM   1579  CG2 THR A 106     -17.157-114.313 103.640  1.00 42.52           C  
ATOM   1580 HG21 THR A 106     -16.620-115.249 103.792  1.00 42.52           H  
ATOM   1581 HG22 THR A 106     -16.957-113.641 104.474  1.00 42.52           H  
ATOM   1582 HG23 THR A 106     -18.228-114.511 103.595  1.00 42.52           H  
ATOM   1583  OG1 THR A 106     -15.321-113.392 102.484  1.00 42.52           O  
ATOM   1584  HG1 THR A 106     -15.157-112.488 102.205  1.00 42.52           H  
ATOM   1585  N   GLU A 107     -16.013-113.134  99.357  1.00 44.04           N  
ATOM   1586  H   GLU A 107     -15.122-113.297  99.804  1.00 44.04           H  
ATOM   1587  CA  GLU A 107     -16.043-112.155  98.246  1.00 44.04           C  
ATOM   1588  HA  GLU A 107     -16.710-111.331  98.498  1.00 44.04           H  
ATOM   1589  C   GLU A 107     -16.558-112.762  96.929  1.00 44.04           C  
ATOM   1590  CB  GLU A 107     -14.627-111.592  98.046  1.00 44.04           C  
ATOM   1591  HB2 GLU A 107     -13.954-112.426  97.847  1.00 44.04           H  
ATOM   1592  HB3 GLU A 107     -14.624-110.927  97.182  1.00 44.04           H  
ATOM   1593  O   GLU A 107     -17.154-112.084  96.092  1.00 44.04           O  
ATOM   1594  CG  GLU A 107     -14.139-110.806  99.277  1.00 44.04           C  
ATOM   1595  HG2 GLU A 107     -14.221-111.434 100.164  1.00 44.04           H  
ATOM   1596  HG3 GLU A 107     -14.795-109.947  99.419  1.00 44.04           H  
ATOM   1597  CD  GLU A 107     -12.681-110.337  99.165  1.00 44.04           C  
ATOM   1598  OE1 GLU A 107     -12.347-109.359  99.870  1.00 44.04           O  
ATOM   1599  OE2 GLU A 107     -11.898-111.013  98.462  1.00 44.04           O  
ATOM   1600  N   ARG A 108     -16.397-114.083  96.786  1.00 42.22           N  
ATOM   1601  H   ARG A 108     -15.885-114.546  97.523  1.00 42.22           H  
ATOM   1602  CA  ARG A 108     -16.893-114.898  95.670  1.00 42.22           C  
ATOM   1603  HA  ARG A 108     -16.361-114.617  94.761  1.00 42.22           H  
ATOM   1604  C   ARG A 108     -18.391-114.723  95.387  1.00 42.22           C  
ATOM   1605  CB  ARG A 108     -16.584-116.355  96.038  1.00 42.22           C  
ATOM   1606  HB2 ARG A 108     -17.180-116.614  96.913  1.00 42.22           H  
ATOM   1607  HB3 ARG A 108     -15.533-116.426  96.321  1.00 42.22           H  
ATOM   1608  O   ARG A 108     -18.811-114.907  94.249  1.00 42.22           O  
ATOM   1609  CG  ARG A 108     -16.854-117.360  94.904  1.00 42.22           C  
ATOM   1610  HG2 ARG A 108     -17.905-117.330  94.619  1.00 42.22           H  
ATOM   1611  HG3 ARG A 108     -16.249-117.095  94.037  1.00 42.22           H  
ATOM   1612  CD  ARG A 108     -16.506-118.787  95.343  1.00 42.22           C  
ATOM   1613  HD2 ARG A 108     -16.701-119.467  94.514  1.00 42.22           H  
ATOM   1614  HD3 ARG A 108     -15.443-118.821  95.580  1.00 42.22           H  
ATOM   1615  NE  ARG A 108     -17.312-119.188  96.514  1.00 42.22           N  
ATOM   1616  HE  ARG A 108     -18.175-118.680  96.650  1.00 42.22           H  
ATOM   1617  NH1 ARG A 108     -15.879-120.742  97.399  1.00 42.22           N  
ATOM   1618 HH11 ARG A 108     -15.580-121.328  98.166  1.00 42.22           H  
ATOM   1619 HH12 ARG A 108     -15.274-120.606  96.602  1.00 42.22           H  
ATOM   1620  NH2 ARG A 108     -17.704-120.120  98.539  1.00 42.22           N  
ATOM   1621 HH21 ARG A 108     -17.427-120.721  99.302  1.00 42.22           H  
ATOM   1622 HH22 ARG A 108     -18.427-119.431  98.692  1.00 42.22           H  
ATOM   1623  CZ  ARG A 108     -16.963-120.019  97.473  1.00 42.22           C  
ATOM   1624  N   GLU A 109     -19.202-114.437  96.404  1.00 45.06           N  
ATOM   1625  H   GLU A 109     -18.792-114.223  97.302  1.00 45.06           H  
ATOM   1626  CA  GLU A 109     -20.666-114.520  96.315  1.00 45.06           C  
ATOM   1627  HA  GLU A 109     -20.916-115.373  95.684  1.00 45.06           H  
ATOM   1628  C   GLU A 109     -21.313-113.293  95.641  1.00 45.06           C  
ATOM   1629  CB  GLU A 109     -21.205-114.823  97.726  1.00 45.06           C  
ATOM   1630  HB2 GLU A 109     -20.557-115.578  98.171  1.00 45.06           H  
ATOM   1631  HB3 GLU A 109     -21.150-113.925  98.342  1.00 45.06           H  
ATOM   1632  O   GLU A 109     -22.323-113.437  94.949  1.00 45.06           O  
ATOM   1633  CG  GLU A 109     -22.638-115.380  97.743  1.00 45.06           C  
ATOM   1634  HG2 GLU A 109     -23.345-114.559  97.626  1.00 45.06           H  
ATOM   1635  HG3 GLU A 109     -22.759-116.051  96.892  1.00 45.06           H  
ATOM   1636  CD  GLU A 109     -22.938-116.159  99.039  1.00 45.06           C  
ATOM   1637  OE1 GLU A 109     -23.492-117.278  98.930  1.00 45.06           O  
ATOM   1638  OE2 GLU A 109     -22.595-115.658 100.134  1.00 45.06           O  
ATOM   1639  N   GLU A 110     -20.709-112.102  95.749  1.00 45.55           N  
ATOM   1640  H   GLU A 110     -19.872-112.031  96.309  1.00 45.55           H  
ATOM   1641  CA  GLU A 110     -21.203-110.893  95.067  1.00 45.55           C  
ATOM   1642  HA  GLU A 110     -22.289-110.851  95.149  1.00 45.55           H  
ATOM   1643  C   GLU A 110     -20.869-110.878  93.570  1.00 45.55           C  
ATOM   1644  CB  GLU A 110     -20.624-109.619  95.706  1.00 45.55           C  
ATOM   1645  HB2 GLU A 110     -20.816-108.787  95.028  1.00 45.55           H  
ATOM   1646  HB3 GLU A 110     -19.544-109.724  95.817  1.00 45.55           H  
ATOM   1647  O   GLU A 110     -21.716-110.527  92.741  1.00 45.55           O  
ATOM   1648  CG  GLU A 110     -21.260-109.272  97.057  1.00 45.55           C  
ATOM   1649  HG2 GLU A 110     -22.343-109.350  96.963  1.00 45.55           H  
ATOM   1650  HG3 GLU A 110     -20.932-109.993  97.806  1.00 45.55           H  
ATOM   1651  CD  GLU A 110     -20.880-107.848  97.493  1.00 45.55           C  
ATOM   1652  OE1 GLU A 110     -21.813-107.069  97.797  1.00 45.55           O  
ATOM   1653  OE2 GLU A 110     -19.667-107.546  97.492  1.00 45.55           O  
ATOM   1654  N   LEU A 111     -19.639-111.255  93.198  1.00 39.08           N  
ATOM   1655  H   LEU A 111     -18.988-111.533  93.918  1.00 39.08           H  
ATOM   1656  CA  LEU A 111     -19.146-111.041  91.832  1.00 39.08           C  
ATOM   1657  HA  LEU A 111     -19.368-110.003  91.585  1.00 39.08           H  
ATOM   1658  C   LEU A 111     -19.880-111.912  90.795  1.00 39.08           C  
ATOM   1659  CB  LEU A 111     -17.617-111.245  91.783  1.00 39.08           C  
ATOM   1660  HB2 LEU A 111     -17.200-111.213  92.790  1.00 39.08           H  
ATOM   1661  HB3 LEU A 111     -17.408-112.239  91.388  1.00 39.08           H  
ATOM   1662  O   LEU A 111     -20.143-111.456  89.680  1.00 39.08           O  
ATOM   1663  CG  LEU A 111     -16.923-110.172  90.914  1.00 39.08           C  
ATOM   1664  HG  LEU A 111     -17.656-109.674  90.279  1.00 39.08           H  
ATOM   1665  CD1 LEU A 111     -16.245-109.118  91.793  1.00 39.08           C  
ATOM   1666 HD11 LEU A 111     -15.797-108.344  91.169  1.00 39.08           H  
ATOM   1667 HD12 LEU A 111     -15.465-109.580  92.398  1.00 39.08           H  
ATOM   1668 HD13 LEU A 111     -16.979-108.663  92.457  1.00 39.08           H  
ATOM   1669  CD2 LEU A 111     -15.871-110.783  89.993  1.00 39.08           C  
ATOM   1670 HD21 LEU A 111     -15.108-111.290  90.583  1.00 39.08           H  
ATOM   1671 HD22 LEU A 111     -16.343-111.501  89.322  1.00 39.08           H  
ATOM   1672 HD23 LEU A 111     -15.401-110.002  89.396  1.00 39.08           H  
ATOM   1673  N   VAL A 112     -20.290-113.126  91.185  1.00 41.56           N  
ATOM   1674  H   VAL A 112     -20.047-113.418  92.121  1.00 41.56           H  
ATOM   1675  CA  VAL A 112     -21.097-114.042  90.355  1.00 41.56           C  
ATOM   1676  HA  VAL A 112     -20.540-114.277  89.447  1.00 41.56           H  
ATOM   1677  C   VAL A 112     -22.408-113.379  89.914  1.00 41.56           C  
ATOM   1678  CB  VAL A 112     -21.360-115.362  91.113  1.00 41.56           C  
ATOM   1679  HB  VAL A 112     -21.772-115.131  92.096  1.00 41.56           H  
ATOM   1680  O   VAL A 112     -22.730-113.382  88.726  1.00 41.56           O  
ATOM   1681  CG1 VAL A 112     -22.340-116.289  90.384  1.00 41.56           C  
ATOM   1682 HG11 VAL A 112     -21.989-116.489  89.371  1.00 41.56           H  
ATOM   1683 HG12 VAL A 112     -23.331-115.838  90.333  1.00 41.56           H  
ATOM   1684 HG13 VAL A 112     -22.432-117.232  90.923  1.00 41.56           H  
ATOM   1685  CG2 VAL A 112     -20.051-116.142  91.298  1.00 41.56           C  
ATOM   1686 HG21 VAL A 112     -19.310-115.530  91.813  1.00 41.56           H  
ATOM   1687 HG22 VAL A 112     -19.650-116.438  90.329  1.00 41.56           H  
ATOM   1688 HG23 VAL A 112     -20.235-117.033  91.899  1.00 41.56           H  
ATOM   1689  N   GLN A 113     -23.110-112.698  90.829  1.00 46.73           N  
ATOM   1690  H   GLN A 113     -22.757-112.657  91.774  1.00 46.73           H  
ATOM   1691  CA  GLN A 113     -24.369-112.002  90.521  1.00 46.73           C  
ATOM   1692  HA  GLN A 113     -25.067-112.715  90.083  1.00 46.73           H  
ATOM   1693  C   GLN A 113     -24.191-110.834  89.538  1.00 46.73           C  
ATOM   1694  CB  GLN A 113     -24.985-111.416  91.798  1.00 46.73           C  
ATOM   1695  HB2 GLN A 113     -24.323-110.643  92.189  1.00 46.73           H  
ATOM   1696  HB3 GLN A 113     -25.927-110.942  91.524  1.00 46.73           H  
ATOM   1697  O   GLN A 113     -25.172-110.323  88.985  1.00 46.73           O  
ATOM   1698  CG  GLN A 113     -25.270-112.422  92.918  1.00 46.73           C  
ATOM   1699  HG2 GLN A 113     -25.935-113.203  92.550  1.00 46.73           H  
ATOM   1700  HG3 GLN A 113     -24.337-112.884  93.239  1.00 46.73           H  
ATOM   1701  CD  GLN A 113     -25.922-111.745  94.122  1.00 46.73           C  
ATOM   1702  NE2 GLN A 113     -25.843-112.345  95.287  1.00 46.73           N  
ATOM   1703 HE21 GLN A 113     -26.191-111.831  96.083  1.00 46.73           H  
ATOM   1704 HE22 GLN A 113     -25.240-113.149  95.390  1.00 46.73           H  
ATOM   1705  OE1 GLN A 113     -26.509-110.673  94.042  1.00 46.73           O  
ATOM   1706  N   ARG A 114     -22.968-110.319  89.361  1.00 44.16           N  
ATOM   1707  H   ARG A 114     -22.201-110.748  89.858  1.00 44.16           H  
ATOM   1708  CA  ARG A 114     -22.668-109.269  88.374  1.00 44.16           C  
ATOM   1709  HA  ARG A 114     -23.528-108.604  88.297  1.00 44.16           H  
ATOM   1710  C   ARG A 114     -22.487-109.877  86.980  1.00 44.16           C  
ATOM   1711  CB  ARG A 114     -21.463-108.441  88.860  1.00 44.16           C  
ATOM   1712  HB2 ARG A 114     -20.536-108.969  88.641  1.00 44.16           H  
ATOM   1713  HB3 ARG A 114     -21.538-108.319  89.940  1.00 44.16           H  
ATOM   1714  O   ARG A 114     -23.019-109.325  86.020  1.00 44.16           O  
ATOM   1715  CG  ARG A 114     -21.428-107.040  88.225  1.00 44.16           C  
ATOM   1716  HG2 ARG A 114     -21.245-107.129  87.154  1.00 44.16           H  
ATOM   1717  HG3 ARG A 114     -22.391-106.555  88.380  1.00 44.16           H  
ATOM   1718  CD  ARG A 114     -20.331-106.173  88.864  1.00 44.16           C  
ATOM   1719  HD2 ARG A 114     -20.476-106.173  89.945  1.00 44.16           H  
ATOM   1720  HD3 ARG A 114     -19.360-106.616  88.644  1.00 44.16           H  
ATOM   1721  NE  ARG A 114     -20.366-104.779  88.368  1.00 44.16           N  
ATOM   1722  HE  ARG A 114     -20.942-104.596  87.560  1.00 44.16           H  
ATOM   1723  NH1 ARG A 114     -18.856-103.874  89.852  1.00 44.16           N  
ATOM   1724 HH11 ARG A 114     -18.350-103.074  90.203  1.00 44.16           H  
ATOM   1725 HH12 ARG A 114     -18.718-104.781  90.275  1.00 44.16           H  
ATOM   1726  NH2 ARG A 114     -19.823-102.561  88.337  1.00 44.16           N  
ATOM   1727 HH21 ARG A 114     -20.433-102.399  87.549  1.00 44.16           H  
ATOM   1728 HH22 ARG A 114     -19.300-101.781  88.707  1.00 44.16           H  
ATOM   1729  CZ  ARG A 114     -19.684-103.751  88.852  1.00 44.16           C  
ATOM   1730  N   LEU A 115     -21.843-111.044  86.897  1.00 38.55           N  
ATOM   1731  H   LEU A 115     -21.476-111.437  87.752  1.00 38.55           H  
ATOM   1732  CA  LEU A 115     -21.631-111.802  85.660  1.00 38.55           C  
ATOM   1733  HA  LEU A 115     -21.153-111.142  84.936  1.00 38.55           H  
ATOM   1734  C   LEU A 115     -22.957-112.291  85.041  1.00 38.55           C  
ATOM   1735  CB  LEU A 115     -20.687-112.980  85.982  1.00 38.55           C  
ATOM   1736  HB2 LEU A 115     -21.266-113.768  86.462  1.00 38.55           H  
ATOM   1737  HB3 LEU A 115     -19.927-112.659  86.695  1.00 38.55           H  
ATOM   1738  O   LEU A 115     -23.210-112.074  83.855  1.00 38.55           O  
ATOM   1739  CG  LEU A 115     -19.976-113.555  84.744  1.00 38.55           C  
ATOM   1740  HG  LEU A 115     -20.681-113.628  83.916  1.00 38.55           H  
ATOM   1741  CD1 LEU A 115     -18.795-112.672  84.331  1.00 38.55           C  
ATOM   1742 HD11 LEU A 115     -19.142-111.673  84.069  1.00 38.55           H  
ATOM   1743 HD12 LEU A 115     -18.072-112.603  85.143  1.00 38.55           H  
ATOM   1744 HD13 LEU A 115     -18.305-113.104  83.458  1.00 38.55           H  
ATOM   1745  CD2 LEU A 115     -19.440-114.953  85.044  1.00 38.55           C  
ATOM   1746 HD21 LEU A 115     -18.733-114.916  85.873  1.00 38.55           H  
ATOM   1747 HD22 LEU A 115     -18.936-115.353  84.164  1.00 38.55           H  
ATOM   1748 HD23 LEU A 115     -20.264-115.618  85.303  1.00 38.55           H  
ATOM   1749  N   GLU A 116     -23.845-112.880  85.851  1.00 40.00           N  
ATOM   1750  H   GLU A 116     -23.564-113.066  86.803  1.00 40.00           H  
ATOM   1751  CA  GLU A 116     -25.137-113.424  85.392  1.00 40.00           C  
ATOM   1752  HA  GLU A 116     -24.960-114.226  84.675  1.00 40.00           H  
ATOM   1753  C   GLU A 116     -26.026-112.379  84.697  1.00 40.00           C  
ATOM   1754  CB  GLU A 116     -25.915-113.996  86.587  1.00 40.00           C  
ATOM   1755  HB2 GLU A 116     -26.929-114.225  86.260  1.00 40.00           H  
ATOM   1756  HB3 GLU A 116     -25.972-113.233  87.364  1.00 40.00           H  
ATOM   1757  O   GLU A 116     -26.702-112.681  83.710  1.00 40.00           O  
ATOM   1758  CG  GLU A 116     -25.305-115.281  87.163  1.00 40.00           C  
ATOM   1759  HG2 GLU A 116     -24.303-115.077  87.541  1.00 40.00           H  
ATOM   1760  HG3 GLU A 116     -25.218-116.011  86.358  1.00 40.00           H  
ATOM   1761  CD  GLU A 116     -26.178-115.847  88.293  1.00 40.00           C  
ATOM   1762  OE1 GLU A 116     -26.421-117.075  88.276  1.00 40.00           O  
ATOM   1763  OE2 GLU A 116     -26.623-115.042  89.145  1.00 40.00           O  
ATOM   1764  N   ARG A 117     -26.007-111.127  85.178  1.00 43.59           N  
ATOM   1765  H   ARG A 117     -25.392-110.941  85.957  1.00 43.59           H  
ATOM   1766  CA  ARG A 117     -26.821-110.036  84.616  1.00 43.59           C  
ATOM   1767  HA  ARG A 117     -27.842-110.398  84.493  1.00 43.59           H  
ATOM   1768  C   ARG A 117     -26.393-109.631  83.207  1.00 43.59           C  
ATOM   1769  CB  ARG A 117     -26.830-108.834  85.575  1.00 43.59           C  
ATOM   1770  HB2 ARG A 117     -25.853-108.728  86.047  1.00 43.59           H  
ATOM   1771  HB3 ARG A 117     -27.039-107.924  85.012  1.00 43.59           H  
ATOM   1772  O   ARG A 117     -27.260-109.282  82.412  1.00 43.59           O  
ATOM   1773  CG  ARG A 117     -27.929-109.002  86.634  1.00 43.59           C  
ATOM   1774  HG2 ARG A 117     -28.896-108.999  86.130  1.00 43.59           H  
ATOM   1775  HG3 ARG A 117     -27.815-109.958  87.144  1.00 43.59           H  
ATOM   1776  CD  ARG A 117     -27.919-107.869  87.668  1.00 43.59           C  
ATOM   1777  HD2 ARG A 117     -28.884-107.868  88.176  1.00 43.59           H  
ATOM   1778  HD3 ARG A 117     -27.786-106.913  87.161  1.00 43.59           H  
ATOM   1779  NE  ARG A 117     -26.856-108.076  88.664  1.00 43.59           N  
ATOM   1780  HE  ARG A 117     -26.266-108.884  88.528  1.00 43.59           H  
ATOM   1781  NH1 ARG A 117     -27.425-106.440  90.180  1.00 43.59           N  
ATOM   1782 HH11 ARG A 117     -27.261-105.995  91.072  1.00 43.59           H  
ATOM   1783 HH12 ARG A 117     -28.130-106.096  89.544  1.00 43.59           H  
ATOM   1784  NH2 ARG A 117     -25.766-107.871  90.626  1.00 43.59           N  
ATOM   1785 HH21 ARG A 117     -25.661-107.491  91.556  1.00 43.59           H  
ATOM   1786 HH22 ARG A 117     -25.274-108.719  90.380  1.00 43.59           H  
ATOM   1787  CZ  ARG A 117     -26.690-107.453  89.814  1.00 43.59           C  
ATOM   1788  N   MET A 118     -25.104-109.720  82.875  1.00 35.57           N  
ATOM   1789  H   MET A 118     -24.451-110.066  83.563  1.00 35.57           H  
ATOM   1790  CA  MET A 118     -24.620-109.454  81.512  1.00 35.57           C  
ATOM   1791  HA  MET A 118     -25.056-108.522  81.153  1.00 35.57           H  
ATOM   1792  C   MET A 118     -25.062-110.559  80.541  1.00 35.57           C  
ATOM   1793  CB  MET A 118     -23.091-109.299  81.515  1.00 35.57           C  
ATOM   1794  HB2 MET A 118     -22.631-110.187  81.951  1.00 35.57           H  
ATOM   1795  HB3 MET A 118     -22.749-109.206  80.485  1.00 35.57           H  
ATOM   1796  O   MET A 118     -25.544-110.274  79.446  1.00 35.57           O  
ATOM   1797  CG  MET A 118     -22.641-108.059  82.299  1.00 35.57           C  
ATOM   1798  HG2 MET A 118     -23.042-108.121  83.311  1.00 35.57           H  
ATOM   1799  HG3 MET A 118     -23.061-107.171  81.826  1.00 35.57           H  
ATOM   1800  SD  MET A 118     -20.845-107.844  82.445  1.00 35.57           S  
ATOM   1801  CE  MET A 118     -20.381-107.552  80.714  1.00 35.57           C  
ATOM   1802  HE1 MET A 118     -19.316-107.327  80.659  1.00 35.57           H  
ATOM   1803  HE2 MET A 118     -20.585-108.441  80.117  1.00 35.57           H  
ATOM   1804  HE3 MET A 118     -20.944-106.707  80.317  1.00 35.57           H  
ATOM   1805  N   LEU A 119     -24.986-111.824  80.972  1.00 35.26           N  
ATOM   1806  H   LEU A 119     -24.597-111.987  81.890  1.00 35.26           H  
ATOM   1807  CA  LEU A 119     -25.384-112.990  80.171  1.00 35.26           C  
ATOM   1808  HA  LEU A 119     -24.855-112.955  79.219  1.00 35.26           H  
ATOM   1809  C   LEU A 119     -26.888-113.015  79.833  1.00 35.26           C  
ATOM   1810  CB  LEU A 119     -24.977-114.269  80.929  1.00 35.26           C  
ATOM   1811  HB2 LEU A 119     -25.459-114.256  81.907  1.00 35.26           H  
ATOM   1812  HB3 LEU A 119     -25.360-115.133  80.386  1.00 35.26           H  
ATOM   1813  O   LEU A 119     -27.291-113.611  78.833  1.00 35.26           O  
ATOM   1814  CG  LEU A 119     -23.459-114.454  81.127  1.00 35.26           C  
ATOM   1815  HG  LEU A 119     -23.033-113.563  81.588  1.00 35.26           H  
ATOM   1816  CD1 LEU A 119     -23.201-115.641  82.055  1.00 35.26           C  
ATOM   1817 HD11 LEU A 119     -23.679-115.467  83.019  1.00 35.26           H  
ATOM   1818 HD12 LEU A 119     -23.590-116.559  81.615  1.00 35.26           H  
ATOM   1819 HD13 LEU A 119     -22.129-115.749  82.221  1.00 35.26           H  
ATOM   1820  CD2 LEU A 119     -22.738-114.717  79.803  1.00 35.26           C  
ATOM   1821 HD21 LEU A 119     -23.177-115.576  79.295  1.00 35.26           H  
ATOM   1822 HD22 LEU A 119     -22.801-113.837  79.163  1.00 35.26           H  
ATOM   1823 HD23 LEU A 119     -21.684-114.917  79.995  1.00 35.26           H  
ATOM   1824  N   ALA A 120     -27.734-112.353  80.628  1.00 37.70           N  
ATOM   1825  H   ALA A 120     -27.362-111.918  81.460  1.00 37.70           H  
ATOM   1826  CA  ALA A 120     -29.181-112.323  80.409  1.00 37.70           C  
ATOM   1827  HA  ALA A 120     -29.537-113.352  80.358  1.00 37.70           H  
ATOM   1828  C   ALA A 120     -29.603-111.633  79.092  1.00 37.70           C  
ATOM   1829  CB  ALA A 120     -29.829-111.655  81.628  1.00 37.70           C  
ATOM   1830  HB1 ALA A 120     -30.914-111.687  81.529  1.00 37.70           H  
ATOM   1831  HB2 ALA A 120     -29.508-110.616  81.696  1.00 37.70           H  
ATOM   1832  HB3 ALA A 120     -29.537-112.180  82.537  1.00 37.70           H  
ATOM   1833  O   ALA A 120     -30.632-111.997  78.518  1.00 37.70           O  
ATOM   1834  N   ALA A 121     -28.818-110.671  78.591  1.00 32.18           N  
ATOM   1835  H   ALA A 121     -27.965-110.442  79.082  1.00 32.18           H  
ATOM   1836  CA  ALA A 121     -29.165-109.864  77.415  1.00 32.18           C  
ATOM   1837  HA  ALA A 121     -30.216-109.584  77.487  1.00 32.18           H  
ATOM   1838  C   ALA A 121     -28.992-110.593  76.061  1.00 32.18           C  
ATOM   1839  CB  ALA A 121     -28.333-108.576  77.475  1.00 32.18           C  
ATOM   1840  HB1 ALA A 121     -28.526-108.049  78.410  1.00 32.18           H  
ATOM   1841  HB2 ALA A 121     -27.271-108.813  77.409  1.00 32.18           H  
ATOM   1842  HB3 ALA A 121     -28.603-107.927  76.642  1.00 32.18           H  
ATOM   1843  O   ALA A 121     -29.554-110.166  75.056  1.00 32.18           O  
ATOM   1844  N   LEU A 122     -28.260-111.714  76.027  1.00 31.20           N  
ATOM   1845  H   LEU A 122     -27.868-112.024  76.904  1.00 31.20           H  
ATOM   1846  CA  LEU A 122     -27.756-112.365  74.803  1.00 31.20           C  
ATOM   1847  HA  LEU A 122     -27.145-111.654  74.248  1.00 31.20           H  
ATOM   1848  C   LEU A 122     -28.818-112.899  73.813  1.00 31.20           C  
ATOM   1849  CB  LEU A 122     -26.884-113.561  75.247  1.00 31.20           C  
ATOM   1850  HB2 LEU A 122     -27.494-114.209  75.877  1.00 31.20           H  
ATOM   1851  HB3 LEU A 122     -26.607-114.137  74.364  1.00 31.20           H  
ATOM   1852  O   LEU A 122     -28.501-113.186  72.661  1.00 31.20           O  
ATOM   1853  CG  LEU A 122     -25.589-113.220  76.007  1.00 31.20           C  
ATOM   1854  HG  LEU A 122     -25.812-112.565  76.850  1.00 31.20           H  
ATOM   1855  CD1 LEU A 122     -24.961-114.510  76.540  1.00 31.20           C  
ATOM   1856 HD11 LEU A 122     -24.732-115.185  75.715  1.00 31.20           H  
ATOM   1857 HD12 LEU A 122     -25.648-114.998  77.232  1.00 31.20           H  
ATOM   1858 HD13 LEU A 122     -24.040-114.274  77.071  1.00 31.20           H  
ATOM   1859  CD2 LEU A 122     -24.564-112.533  75.106  1.00 31.20           C  
ATOM   1860 HD21 LEU A 122     -24.335-113.159  74.244  1.00 31.20           H  
ATOM   1861 HD22 LEU A 122     -23.648-112.346  75.666  1.00 31.20           H  
ATOM   1862 HD23 LEU A 122     -24.950-111.573  74.762  1.00 31.20           H  
ATOM   1863  N   ARG A 123     -30.048-113.164  74.266  1.00 34.11           N  
ATOM   1864  H   ARG A 123     -30.268-112.806  75.184  1.00 34.11           H  
ATOM   1865  CA  ARG A 123     -30.906-114.214  73.668  1.00 34.11           C  
ATOM   1866  HA  ARG A 123     -30.244-115.047  73.431  1.00 34.11           H  
ATOM   1867  C   ARG A 123     -31.602-113.957  72.318  1.00 34.11           C  
ATOM   1868  CB  ARG A 123     -31.942-114.699  74.694  1.00 34.11           C  
ATOM   1869  HB2 ARG A 123     -32.209-113.891  75.374  1.00 34.11           H  
ATOM   1870  HB3 ARG A 123     -32.846-115.014  74.173  1.00 34.11           H  
ATOM   1871  O   ARG A 123     -31.622-114.900  71.528  1.00 34.11           O  
ATOM   1872  CG  ARG A 123     -31.412-115.900  75.481  1.00 34.11           C  
ATOM   1873  HG2 ARG A 123     -30.537-115.599  76.057  1.00 34.11           H  
ATOM   1874  HG3 ARG A 123     -31.130-116.693  74.788  1.00 34.11           H  
ATOM   1875  CD  ARG A 123     -32.499-116.420  76.423  1.00 34.11           C  
ATOM   1876  HD2 ARG A 123     -32.767-115.617  77.110  1.00 34.11           H  
ATOM   1877  HD3 ARG A 123     -33.375-116.697  75.837  1.00 34.11           H  
ATOM   1878  NE  ARG A 123     -32.023-117.590  77.179  1.00 34.11           N  
ATOM   1879  HE  ARG A 123     -31.155-118.003  76.866  1.00 34.11           H  
ATOM   1880  NH1 ARG A 123     -33.679-117.620  78.765  1.00 34.11           N  
ATOM   1881 HH11 ARG A 123     -34.057-117.983  79.628  1.00 34.11           H  
ATOM   1882 HH12 ARG A 123     -34.103-116.824  78.311  1.00 34.11           H  
ATOM   1883  NH2 ARG A 123     -32.003-119.090  78.887  1.00 34.11           N  
ATOM   1884 HH21 ARG A 123     -31.118-119.447  78.557  1.00 34.11           H  
ATOM   1885 HH22 ARG A 123     -32.389-119.445  79.750  1.00 34.11           H  
ATOM   1886  CZ  ARG A 123     -32.571-118.095  78.268  1.00 34.11           C  
ATOM   1887  N   PRO A 124     -32.289-112.825  72.060  1.00 35.62           N  
ATOM   1888  CA  PRO A 124     -33.417-112.846  71.110  1.00 35.62           C  
ATOM   1889  HA  PRO A 124     -34.090-113.651  71.406  1.00 35.62           H  
ATOM   1890  C   PRO A 124     -33.081-113.053  69.625  1.00 35.62           C  
ATOM   1891  CB  PRO A 124     -34.145-111.514  71.312  1.00 35.62           C  
ATOM   1892  HB2 PRO A 124     -33.728-110.753  70.652  1.00 35.62           H  
ATOM   1893  HB3 PRO A 124     -35.218-111.613  71.145  1.00 35.62           H  
ATOM   1894  O   PRO A 124     -33.945-113.479  68.863  1.00 35.62           O  
ATOM   1895  CG  PRO A 124     -33.828-111.150  72.759  1.00 35.62           C  
ATOM   1896  HG2 PRO A 124     -33.907-110.078  72.935  1.00 35.62           H  
ATOM   1897  HG3 PRO A 124     -34.482-111.704  73.432  1.00 35.62           H  
ATOM   1898  CD  PRO A 124     -32.393-111.645  72.912  1.00 35.62           C  
ATOM   1899  HD2 PRO A 124     -31.697-110.883  72.561  1.00 35.62           H  
ATOM   1900  HD3 PRO A 124     -32.203-111.862  73.963  1.00 35.62           H  
ATOM   1901  N   VAL A 125     -31.854-112.741  69.201  1.00 31.10           N  
ATOM   1902  H   VAL A 125     -31.180-112.449  69.894  1.00 31.10           H  
ATOM   1903  CA  VAL A 125     -31.505-112.508  67.784  1.00 31.10           C  
ATOM   1904  HA  VAL A 125     -32.229-111.810  67.364  1.00 31.10           H  
ATOM   1905  C   VAL A 125     -31.567-113.777  66.911  1.00 31.10           C  
ATOM   1906  CB  VAL A 125     -30.110-111.840  67.706  1.00 31.10           C  
ATOM   1907  HB  VAL A 125     -29.357-112.559  68.029  1.00 31.10           H  
ATOM   1908  O   VAL A 125     -31.811-113.698  65.712  1.00 31.10           O  
ATOM   1909  CG1 VAL A 125     -29.757-111.370  66.290  1.00 31.10           C  
ATOM   1910 HG11 VAL A 125     -30.516-110.680  65.921  1.00 31.10           H  
ATOM   1911 HG12 VAL A 125     -28.790-110.868  66.292  1.00 31.10           H  
ATOM   1912 HG13 VAL A 125     -29.687-112.220  65.612  1.00 31.10           H  
ATOM   1913  CG2 VAL A 125     -30.017-110.605  68.622  1.00 31.10           C  
ATOM   1914 HG21 VAL A 125     -30.810-109.897  68.379  1.00 31.10           H  
ATOM   1915 HG22 VAL A 125     -30.085-110.889  69.672  1.00 31.10           H  
ATOM   1916 HG23 VAL A 125     -29.054-110.114  68.482  1.00 31.10           H  
ATOM   1917  N   ALA A 126     -31.381-114.962  67.497  1.00 29.21           N  
ATOM   1918  H   ALA A 126     -31.258-114.970  68.500  1.00 29.21           H  
ATOM   1919  CA  ALA A 126     -31.023-116.177  66.756  1.00 29.21           C  
ATOM   1920  HA  ALA A 126     -30.226-115.919  66.059  1.00 29.21           H  
ATOM   1921  C   ALA A 126     -32.135-116.840  65.906  1.00 29.21           C  
ATOM   1922  CB  ALA A 126     -30.451-117.171  67.776  1.00 29.21           C  
ATOM   1923  HB1 ALA A 126     -29.611-116.720  68.305  1.00 29.21           H  
ATOM   1924  HB2 ALA A 126     -31.221-117.458  68.492  1.00 29.21           H  
ATOM   1925  HB3 ALA A 126     -30.097-118.062  67.257  1.00 29.21           H  
ATOM   1926  O   ALA A 126     -31.829-117.725  65.112  1.00 29.21           O  
ATOM   1927  N   GLN A 127     -33.418-116.498  66.084  1.00 33.87           N  
ATOM   1928  H   GLN A 127     -33.626-115.724  66.699  1.00 33.87           H  
ATOM   1929  CA  GLN A 127     -34.524-117.335  65.573  1.00 33.87           C  
ATOM   1930  HA  GLN A 127     -34.196-118.375  65.577  1.00 33.87           H  
ATOM   1931  C   GLN A 127     -34.974-117.067  64.125  1.00 33.87           C  
ATOM   1932  CB  GLN A 127     -35.736-117.232  66.516  1.00 33.87           C  
ATOM   1933  HB2 GLN A 127     -36.592-117.706  66.036  1.00 33.87           H  
ATOM   1934  HB3 GLN A 127     -35.981-116.185  66.691  1.00 33.87           H  
ATOM   1935  O   GLN A 127     -35.626-117.922  63.534  1.00 33.87           O  
ATOM   1936  CG  GLN A 127     -35.500-117.946  67.855  1.00 33.87           C  
ATOM   1937  HG2 GLN A 127     -35.131-118.952  67.654  1.00 33.87           H  
ATOM   1938  HG3 GLN A 127     -34.743-117.412  68.430  1.00 33.87           H  
ATOM   1939  CD  GLN A 127     -36.771-118.051  68.693  1.00 33.87           C  
ATOM   1940  NE2 GLN A 127     -36.932-119.107  69.461  1.00 33.87           N  
ATOM   1941 HE21 GLN A 127     -36.252-119.854  69.448  1.00 33.87           H  
ATOM   1942 HE22 GLN A 127     -37.809-119.146  69.960  1.00 33.87           H  
ATOM   1943  OE1 GLN A 127     -37.647-117.204  68.696  1.00 33.87           O  
ATOM   1944  N   ALA A 128     -34.691-115.898  63.547  1.00 27.95           N  
ATOM   1945  H   ALA A 128     -34.084-115.255  64.035  1.00 27.95           H  
ATOM   1946  CA  ALA A 128     -35.430-115.392  62.378  1.00 27.95           C  
ATOM   1947  HA  ALA A 128     -36.476-115.671  62.513  1.00 27.95           H  
ATOM   1948  C   ALA A 128     -35.030-115.978  60.998  1.00 27.95           C  
ATOM   1949  CB  ALA A 128     -35.370-113.859  62.416  1.00 27.95           C  
ATOM   1950  HB1 ALA A 128     -36.001-113.446  61.629  1.00 27.95           H  
ATOM   1951  HB2 ALA A 128     -35.725-113.492  63.379  1.00 27.95           H  
ATOM   1952  HB3 ALA A 128     -34.345-113.525  62.257  1.00 27.95           H  
ATOM   1953  O   ALA A 128     -35.433-115.443  59.969  1.00 27.95           O  
ATOM   1954  N   ALA A 129     -34.243-117.057  60.953  1.00 30.87           N  
ATOM   1955  H   ALA A 129     -34.015-117.508  61.827  1.00 30.87           H  
ATOM   1956  CA  ALA A 129     -33.559-117.532  59.742  1.00 30.87           C  
ATOM   1957  HA  ALA A 129     -33.199-116.666  59.187  1.00 30.87           H  
ATOM   1958  C   ALA A 129     -34.411-118.365  58.752  1.00 30.87           C  
ATOM   1959  CB  ALA A 129     -32.339-118.336  60.214  1.00 30.87           C  
ATOM   1960  HB1 ALA A 129     -31.750-118.644  59.351  1.00 30.87           H  
ATOM   1961  HB2 ALA A 129     -32.664-119.226  60.754  1.00 30.87           H  
ATOM   1962  HB3 ALA A 129     -31.714-117.724  60.864  1.00 30.87           H  
ATOM   1963  O   ALA A 129     -33.947-118.676  57.660  1.00 30.87           O  
ATOM   1964  N   ASP A 130     -35.615-118.786  59.143  1.00 26.14           N  
ATOM   1965  H   ASP A 130     -35.939-118.437  60.034  1.00 26.14           H  
ATOM   1966  CA  ASP A 130     -36.149-120.099  58.737  1.00 26.14           C  
ATOM   1967  HA  ASP A 130     -35.322-120.810  58.727  1.00 26.14           H  
ATOM   1968  C   ASP A 130     -36.816-120.175  57.340  1.00 26.14           C  
ATOM   1969  CB  ASP A 130     -37.123-120.524  59.856  1.00 26.14           C  
ATOM   1970  HB2 ASP A 130     -38.087-120.044  59.688  1.00 26.14           H  
ATOM   1971  HB3 ASP A 130     -36.746-120.162  60.812  1.00 26.14           H  
ATOM   1972  O   ASP A 130     -36.711-121.187  56.651  1.00 26.14           O  
ATOM   1973  CG  ASP A 130     -37.310-122.037  60.007  1.00 26.14           C  
ATOM   1974  OD1 ASP A 130     -36.286-122.754  60.013  1.00 26.14           O  
ATOM   1975  OD2 ASP A 130     -38.475-122.449  60.214  1.00 26.14           O  
ATOM   1976  N   ALA A 131     -37.540-119.131  56.910  1.00 25.58           N  
ATOM   1977  H   ALA A 131     -37.520-118.300  57.483  1.00 25.58           H  
ATOM   1978  CA  ALA A 131     -38.643-119.294  55.942  1.00 25.58           C  
ATOM   1979  HA  ALA A 131     -38.758-120.356  55.728  1.00 25.58           H  
ATOM   1980  C   ALA A 131     -38.481-118.616  54.558  1.00 25.58           C  
ATOM   1981  CB  ALA A 131     -39.933-118.846  56.646  1.00 25.58           C  
ATOM   1982  HB1 ALA A 131     -40.791-119.048  56.006  1.00 25.58           H  
ATOM   1983  HB2 ALA A 131     -40.054-119.401  57.577  1.00 25.58           H  
ATOM   1984  HB3 ALA A 131     -39.888-117.779  56.863  1.00 25.58           H  
ATOM   1985  O   ALA A 131     -39.397-118.675  53.732  1.00 25.58           O  
ATOM   1986  N   SER A 132     -37.371-117.929  54.281  1.00 23.33           N  
ATOM   1987  H   SER A 132     -36.598-117.962  54.931  1.00 23.33           H  
ATOM   1988  CA  SER A 132     -37.217-117.039  53.114  1.00 23.33           C  
ATOM   1989  HA  SER A 132     -38.167-116.526  52.961  1.00 23.33           H  
ATOM   1990  C   SER A 132     -36.907-117.772  51.795  1.00 23.33           C  
ATOM   1991  CB  SER A 132     -36.187-115.940  53.420  1.00 23.33           C  
ATOM   1992  HB2 SER A 132     -35.861-115.467  52.494  1.00 23.33           H  
ATOM   1993  HB3 SER A 132     -36.654-115.184  54.052  1.00 23.33           H  
ATOM   1994  O   SER A 132     -35.773-117.825  51.331  1.00 23.33           O  
ATOM   1995  OG  SER A 132     -35.077-116.474  54.113  1.00 23.33           O  
ATOM   1996  HG  SER A 132     -34.336-115.865  54.066  1.00 23.33           H  
ATOM   1997  N   GLY A 133     -37.943-118.281  51.120  1.00 23.84           N  
ATOM   1998  H   GLY A 133     -38.829-118.292  51.604  1.00 23.84           H  
ATOM   1999  CA  GLY A 133     -37.840-118.991  49.828  1.00 23.84           C  
ATOM   2000  HA2 GLY A 133     -38.789-119.489  49.627  1.00 23.84           H  
ATOM   2001  HA3 GLY A 133     -37.076-119.761  49.929  1.00 23.84           H  
ATOM   2002  C   GLY A 133     -37.474-118.149  48.586  1.00 23.84           C  
ATOM   2003  O   GLY A 133     -37.924-118.471  47.487  1.00 23.84           O  
ATOM   2004  N   THR A 134     -36.726-117.052  48.729  1.00 23.85           N  
ATOM   2005  H   THR A 134     -36.303-116.902  49.634  1.00 23.85           H  
ATOM   2006  CA  THR A 134     -36.389-116.097  47.651  1.00 23.85           C  
ATOM   2007  HA  THR A 134     -37.134-116.196  46.861  1.00 23.85           H  
ATOM   2008  C   THR A 134     -35.020-116.364  47.014  1.00 23.85           C  
ATOM   2009  CB  THR A 134     -36.449-114.649  48.157  1.00 23.85           C  
ATOM   2010  HB  THR A 134     -35.970-113.992  47.431  1.00 23.85           H  
ATOM   2011  O   THR A 134     -34.066-116.693  47.709  1.00 23.85           O  
ATOM   2012  CG2 THR A 134     -37.892-114.184  48.354  1.00 23.85           C  
ATOM   2013 HG21 THR A 134     -37.891-113.152  48.705  1.00 23.85           H  
ATOM   2014 HG22 THR A 134     -38.388-114.810  49.095  1.00 23.85           H  
ATOM   2015 HG23 THR A 134     -38.432-114.239  47.409  1.00 23.85           H  
ATOM   2016  OG1 THR A 134     -35.798-114.521  49.400  1.00 23.85           O  
ATOM   2017  HG1 THR A 134     -34.940-114.948  49.344  1.00 23.85           H  
ATOM   2018  N   GLY A 135     -34.902-116.186  45.692  1.00 21.72           N  
ATOM   2019  H   GLY A 135     -35.715-115.876  45.178  1.00 21.72           H  
ATOM   2020  CA  GLY A 135     -33.749-116.648  44.898  1.00 21.72           C  
ATOM   2021  HA2 GLY A 135     -34.120-117.165  44.013  1.00 21.72           H  
ATOM   2022  HA3 GLY A 135     -33.178-117.373  45.479  1.00 21.72           H  
ATOM   2023  C   GLY A 135     -32.767-115.568  44.429  1.00 21.72           C  
ATOM   2024  O   GLY A 135     -32.559-115.431  43.225  1.00 21.72           O  
ATOM   2025  N   ALA A 136     -32.182-114.791  45.344  1.00 22.41           N  
ATOM   2026  H   ALA A 136     -32.335-115.007  46.318  1.00 22.41           H  
ATOM   2027  CA  ALA A 136     -31.089-113.867  45.012  1.00 22.41           C  
ATOM   2028  HA  ALA A 136     -31.287-113.436  44.031  1.00 22.41           H  
ATOM   2029  C   ALA A 136     -29.726-114.593  44.925  1.00 22.41           C  
ATOM   2030  CB  ALA A 136     -31.082-112.716  46.026  1.00 22.41           C  
ATOM   2031  HB1 ALA A 136     -30.330-111.978  45.747  1.00 22.41           H  
ATOM   2032  HB2 ALA A 136     -32.058-112.231  46.046  1.00 22.41           H  
ATOM   2033  HB3 ALA A 136     -30.851-113.098  47.020  1.00 22.41           H  
ATOM   2034  O   ALA A 136     -29.559-115.672  45.488  1.00 22.41           O  
ATOM   2035  N   ASN A 137     -28.745-113.982  44.246  1.00 23.35           N  
ATOM   2036  H   ASN A 137     -28.943-113.076  43.846  1.00 23.35           H  
ATOM   2037  CA  ASN A 137     -27.408-114.551  43.995  1.00 23.35           C  
ATOM   2038  HA  ASN A 137     -27.293-115.465  44.579  1.00 23.35           H  
ATOM   2039  C   ASN A 137     -26.222-113.621  44.410  1.00 23.35           C  
ATOM   2040  CB  ASN A 137     -27.415-114.939  42.493  1.00 23.35           C  
ATOM   2041  HB2 ASN A 137     -28.318-115.513  42.284  1.00 23.35           H  
ATOM   2042  HB3 ASN A 137     -27.451-114.033  41.888  1.00 23.35           H  
ATOM   2043  O   ASN A 137     -25.288-113.498  43.615  1.00 23.35           O  
ATOM   2044  CG  ASN A 137     -26.250-115.794  42.014  1.00 23.35           C  
ATOM   2045  ND2 ASN A 137     -25.234-115.209  41.430  1.00 23.35           N  
ATOM   2046 HD21 ASN A 137     -24.454-115.819  41.229  1.00 23.35           H  
ATOM   2047 HD22 ASN A 137     -25.086-114.240  41.672  1.00 23.35           H  
ATOM   2048  OD1 ASN A 137     -26.257-117.006  42.113  1.00 23.35           O  
ATOM   2049  N   PRO A 138     -26.241-112.867  45.537  1.00 25.65           N  
ATOM   2050  CA  PRO A 138     -25.300-111.754  45.743  1.00 25.65           C  
ATOM   2051  HA  PRO A 138     -25.156-111.235  44.795  1.00 25.65           H  
ATOM   2052  C   PRO A 138     -23.915-112.189  46.255  1.00 25.65           C  
ATOM   2053  CB  PRO A 138     -25.992-110.779  46.712  1.00 25.65           C  
ATOM   2054  HB2 PRO A 138     -25.515-110.818  47.691  1.00 25.65           H  
ATOM   2055  HB3 PRO A 138     -25.978-109.757  46.332  1.00 25.65           H  
ATOM   2056  O   PRO A 138     -23.683-113.361  46.557  1.00 25.65           O  
ATOM   2057  CG  PRO A 138     -27.421-111.307  46.834  1.00 25.65           C  
ATOM   2058  HG2 PRO A 138     -28.040-110.908  46.030  1.00 25.65           H  
ATOM   2059  HG3 PRO A 138     -27.852-111.087  47.811  1.00 25.65           H  
ATOM   2060  CD  PRO A 138     -27.196-112.801  46.634  1.00 25.65           C  
ATOM   2061  HD2 PRO A 138     -28.142-113.316  46.465  1.00 25.65           H  
ATOM   2062  HD3 PRO A 138     -26.732-113.219  47.528  1.00 25.65           H  
ATOM   2063  N   SER A 139     -22.990-111.228  46.330  1.00 23.30           N  
ATOM   2064  H   SER A 139     -23.260-110.271  46.152  1.00 23.30           H  
ATOM   2065  CA  SER A 139     -21.637-111.389  46.873  1.00 23.30           C  
ATOM   2066  HA  SER A 139     -21.241-112.343  46.525  1.00 23.30           H  
ATOM   2067  C   SER A 139     -21.609-111.432  48.411  1.00 23.30           C  
ATOM   2068  CB  SER A 139     -20.738-110.280  46.309  1.00 23.30           C  
ATOM   2069  HB2 SER A 139     -19.766-110.290  46.803  1.00 23.30           H  
ATOM   2070  HB3 SER A 139     -20.580-110.468  45.247  1.00 23.30           H  
ATOM   2071  O   SER A 139     -22.622-111.236  49.074  1.00 23.30           O  
ATOM   2072  OG  SER A 139     -21.332-109.008  46.453  1.00 23.30           O  
ATOM   2073  HG  SER A 139     -20.806-108.534  47.102  1.00 23.30           H  
ATOM   2074  N   GLY A 140     -20.448-111.766  48.984  1.00 23.57           N  
ATOM   2075  H   GLY A 140     -19.623-111.804  48.403  1.00 23.57           H  
ATOM   2076  CA  GLY A 140     -20.279-112.061  50.414  1.00 23.57           C  
ATOM   2077  HA2 GLY A 140     -19.566-112.878  50.525  1.00 23.57           H  
ATOM   2078  HA3 GLY A 140     -21.233-112.390  50.828  1.00 23.57           H  
ATOM   2079  C   GLY A 140     -19.791-110.892  51.275  1.00 23.57           C  
ATOM   2080  O   GLY A 140     -19.002-111.129  52.185  1.00 23.57           O  
ATOM   2081  N   ASP A 141     -20.191-109.658  50.966  1.00 23.78           N  
ATOM   2082  H   ASP A 141     -20.839-109.535  50.201  1.00 23.78           H  
ATOM   2083  CA  ASP A 141     -19.611-108.439  51.557  1.00 23.78           C  
ATOM   2084  HA  ASP A 141     -18.556-108.616  51.764  1.00 23.78           H  
ATOM   2085  C   ASP A 141     -20.261-107.999  52.894  1.00 23.78           C  
ATOM   2086  CB  ASP A 141     -19.686-107.310  50.509  1.00 23.78           C  
ATOM   2087  HB2 ASP A 141     -20.732-107.078  50.309  1.00 23.78           H  
ATOM   2088  HB3 ASP A 141     -19.219-106.416  50.923  1.00 23.78           H  
ATOM   2089  O   ASP A 141     -19.611-107.348  53.709  1.00 23.78           O  
ATOM   2090  CG  ASP A 141     -18.982-107.672  49.193  1.00 23.78           C  
ATOM   2091  OD1 ASP A 141     -17.732-107.651  49.159  1.00 23.78           O  
ATOM   2092  OD2 ASP A 141     -19.696-108.016  48.217  1.00 23.78           O  
ATOM   2093  N   ASP A 142     -21.527-108.358  53.142  1.00 22.93           N  
ATOM   2094  H   ASP A 142     -21.981-108.883  52.408  1.00 22.93           H  
ATOM   2095  CA  ASP A 142     -22.440-107.607  54.034  1.00 22.93           C  
ATOM   2096  HA  ASP A 142     -22.471-106.572  53.694  1.00 22.93           H  
ATOM   2097  C   ASP A 142     -22.111-107.559  55.546  1.00 22.93           C  
ATOM   2098  CB  ASP A 142     -23.861-108.195  53.892  1.00 22.93           C  
ATOM   2099  HB2 ASP A 142     -24.498-107.757  54.661  1.00 22.93           H  
ATOM   2100  HB3 ASP A 142     -23.816-109.267  54.083  1.00 22.93           H  
ATOM   2101  O   ASP A 142     -22.563-106.652  56.242  1.00 22.93           O  
ATOM   2102  CG  ASP A 142     -24.555-107.949  52.546  1.00 22.93           C  
ATOM   2103  OD1 ASP A 142     -24.133-107.035  51.806  1.00 22.93           O  
ATOM   2104  OD2 ASP A 142     -25.525-108.694  52.270  1.00 22.93           O  
ATOM   2105  N   LEU A 143     -21.396-108.536  56.116  1.00 23.25           N  
ATOM   2106  H   LEU A 143     -20.946-109.191  55.492  1.00 23.25           H  
ATOM   2107  CA  LEU A 143     -21.443-108.827  57.569  1.00 23.25           C  
ATOM   2108  HA  LEU A 143     -22.470-108.650  57.891  1.00 23.25           H  
ATOM   2109  C   LEU A 143     -20.612-107.890  58.488  1.00 23.25           C  
ATOM   2110  CB  LEU A 143     -21.130-110.323  57.805  1.00 23.25           C  
ATOM   2111  HB2 LEU A 143     -21.064-110.509  58.877  1.00 23.25           H  
ATOM   2112  HB3 LEU A 143     -20.151-110.536  57.376  1.00 23.25           H  
ATOM   2113  O   LEU A 143     -20.268-108.280  59.605  1.00 23.25           O  
ATOM   2114  CG  LEU A 143     -22.161-111.313  57.232  1.00 23.25           C  
ATOM   2115  HG  LEU A 143     -22.274-111.149  56.160  1.00 23.25           H  
ATOM   2116  CD1 LEU A 143     -21.664-112.745  57.450  1.00 23.25           C  
ATOM   2117 HD11 LEU A 143     -20.700-112.872  56.956  1.00 23.25           H  
ATOM   2118 HD12 LEU A 143     -21.554-112.944  58.516  1.00 23.25           H  
ATOM   2119 HD13 LEU A 143     -22.374-113.449  57.016  1.00 23.25           H  
ATOM   2120  CD2 LEU A 143     -23.532-111.195  57.905  1.00 23.25           C  
ATOM   2121 HD21 LEU A 143     -23.973-110.226  57.671  1.00 23.25           H  
ATOM   2122 HD22 LEU A 143     -24.198-111.968  57.523  1.00 23.25           H  
ATOM   2123 HD23 LEU A 143     -23.431-111.295  58.986  1.00 23.25           H  
ATOM   2124  N   GLY A 144     -20.252-106.685  58.038  1.00 23.51           N  
ATOM   2125  H   GLY A 144     -20.643-106.395  57.153  1.00 23.51           H  
ATOM   2126  CA  GLY A 144     -19.215-105.852  58.669  1.00 23.51           C  
ATOM   2127  HA2 GLY A 144     -18.786-105.217  57.895  1.00 23.51           H  
ATOM   2128  HA3 GLY A 144     -18.420-106.500  59.038  1.00 23.51           H  
ATOM   2129  C   GLY A 144     -19.634-104.926  59.825  1.00 23.51           C  
ATOM   2130  O   GLY A 144     -18.858-104.757  60.762  1.00 23.51           O  
ATOM   2131  N   GLU A 145     -20.817-104.304  59.782  1.00 26.76           N  
ATOM   2132  H   GLU A 145     -21.428-104.518  59.007  1.00 26.76           H  
ATOM   2133  CA  GLU A 145     -21.157-103.096  60.579  1.00 26.76           C  
ATOM   2134  HA  GLU A 145     -20.264-102.472  60.617  1.00 26.76           H  
ATOM   2135  C   GLU A 145     -21.534-103.344  62.067  1.00 26.76           C  
ATOM   2136  CB  GLU A 145     -22.240-102.265  59.855  1.00 26.76           C  
ATOM   2137  HB2 GLU A 145     -23.159-102.849  59.812  1.00 26.76           H  
ATOM   2138  HB3 GLU A 145     -22.429-101.364  60.439  1.00 26.76           H  
ATOM   2139  O   GLU A 145     -22.444-102.719  62.614  1.00 26.76           O  
ATOM   2140  CG  GLU A 145     -21.861-101.818  58.433  1.00 26.76           C  
ATOM   2141  HG2 GLU A 145     -21.809-102.690  57.782  1.00 26.76           H  
ATOM   2142  HG3 GLU A 145     -20.869-101.366  58.467  1.00 26.76           H  
ATOM   2143  CD  GLU A 145     -22.873-100.807  57.858  1.00 26.76           C  
ATOM   2144  OE1 GLU A 145     -22.416 -99.816  57.242  1.00 26.76           O  
ATOM   2145  OE2 GLU A 145     -24.094-101.027  58.029  1.00 26.76           O  
ATOM   2146  N   ALA A 146     -20.879-104.283  62.754  1.00 23.29           N  
ATOM   2147  H   ALA A 146     -20.088-104.726  62.308  1.00 23.29           H  
ATOM   2148  CA  ALA A 146     -21.244-104.669  64.121  1.00 23.29           C  
ATOM   2149  HA  ALA A 146     -22.327-104.779  64.156  1.00 23.29           H  
ATOM   2150  C   ALA A 146     -20.850-103.611  65.180  1.00 23.29           C  
ATOM   2151  CB  ALA A 146     -20.640-106.048  64.418  1.00 23.29           C  
ATOM   2152  HB1 ALA A 146     -20.991-106.771  63.682  1.00 23.29           H  
ATOM   2153  HB2 ALA A 146     -19.553-105.990  64.372  1.00 23.29           H  
ATOM   2154  HB3 ALA A 146     -20.938-106.372  65.415  1.00 23.29           H  
ATOM   2155  O   ALA A 146     -19.677-103.460  65.516  1.00 23.29           O  
ATOM   2156  N   GLY A 147     -21.843-102.928  65.762  1.00 25.39           N  
ATOM   2157  H   GLY A 147     -22.763-103.039  65.361  1.00 25.39           H  
ATOM   2158  CA  GLY A 147     -21.668-101.840  66.741  1.00 25.39           C  
ATOM   2159  HA2 GLY A 147     -20.951-101.124  66.338  1.00 25.39           H  
ATOM   2160  HA3 GLY A 147     -22.617-101.319  66.866  1.00 25.39           H  
ATOM   2161  C   GLY A 147     -21.174-102.265  68.133  1.00 25.39           C  
ATOM   2162  O   GLY A 147     -21.919-102.181  69.106  1.00 25.39           O  
ATOM   2163  N   VAL A 148     -19.923-102.721  68.233  1.00 25.53           N  
ATOM   2164  H   VAL A 148     -19.409-102.830  67.371  1.00 25.53           H  
ATOM   2165  CA  VAL A 148     -19.257-103.083  69.503  1.00 25.53           C  
ATOM   2166  HA  VAL A 148     -20.018-103.375  70.228  1.00 25.53           H  
ATOM   2167  C   VAL A 148     -18.504-101.893  70.126  1.00 25.53           C  
ATOM   2168  CB  VAL A 148     -18.331-104.303  69.281  1.00 25.53           C  
ATOM   2169  HB  VAL A 148     -17.579-104.047  68.535  1.00 25.53           H  
ATOM   2170  O   VAL A 148     -18.328-101.850  71.344  1.00 25.53           O  
ATOM   2171  CG1 VAL A 148     -17.608-104.763  70.556  1.00 25.53           C  
ATOM   2172 HG11 VAL A 148     -18.332-104.955  71.349  1.00 25.53           H  
ATOM   2173 HG12 VAL A 148     -17.031-105.665  70.355  1.00 25.53           H  
ATOM   2174 HG13 VAL A 148     -16.913-103.990  70.885  1.00 25.53           H  
ATOM   2175  CG2 VAL A 148     -19.129-105.516  68.770  1.00 25.53           C  
ATOM   2176 HG21 VAL A 148     -19.574-105.288  67.802  1.00 25.53           H  
ATOM   2177 HG22 VAL A 148     -18.465-106.370  68.640  1.00 25.53           H  
ATOM   2178 HG23 VAL A 148     -19.918-105.769  69.479  1.00 25.53           H  
ATOM   2179  N   ASP A 149     -18.091-100.917  69.311  1.00 29.76           N  
ATOM   2180  H   ASP A 149     -18.266-101.032  68.323  1.00 29.76           H  
ATOM   2181  CA  ASP A 149     -17.094 -99.898  69.675  1.00 29.76           C  
ATOM   2182  HA  ASP A 149     -16.189-100.406  70.008  1.00 29.76           H  
ATOM   2183  C   ASP A 149     -17.514 -98.944  70.811  1.00 29.76           C  
ATOM   2184  CB  ASP A 149     -16.737 -99.076  68.422  1.00 29.76           C  
ATOM   2185  HB2 ASP A 149     -16.041 -98.288  68.709  1.00 29.76           H  
ATOM   2186  HB3 ASP A 149     -17.641 -98.601  68.042  1.00 29.76           H  
ATOM   2187  O   ASP A 149     -16.714 -98.666  71.708  1.00 29.76           O  
ATOM   2188  CG  ASP A 149     -16.084 -99.900  67.305  1.00 29.76           C  
ATOM   2189  OD1 ASP A 149     -15.332-100.844  67.636  1.00 29.76           O  
ATOM   2190  OD2 ASP A 149     -16.352 -99.577  66.129  1.00 29.76           O  
ATOM   2191  N   GLU A 150     -18.760 -98.449  70.805  1.00 32.77           N  
ATOM   2192  H   GLU A 150     -19.371 -98.727  70.050  1.00 32.77           H  
ATOM   2193  CA  GLU A 150     -19.214 -97.361  71.699  1.00 32.77           C  
ATOM   2194  HA  GLU A 150     -18.621 -96.468  71.503  1.00 32.77           H  
ATOM   2195  C   GLU A 150     -19.066 -97.683  73.198  1.00 32.77           C  
ATOM   2196  CB  GLU A 150     -20.698 -97.032  71.438  1.00 32.77           C  
ATOM   2197  HB2 GLU A 150     -21.012 -96.294  72.176  1.00 32.77           H  
ATOM   2198  HB3 GLU A 150     -21.289 -97.935  71.594  1.00 32.77           H  
ATOM   2199  O   GLU A 150     -18.878 -96.785  74.023  1.00 32.77           O  
ATOM   2200  CG  GLU A 150     -21.006 -96.460  70.045  1.00 32.77           C  
ATOM   2201  HG2 GLU A 150     -20.315 -95.640  69.848  1.00 32.77           H  
ATOM   2202  HG3 GLU A 150     -20.838 -97.233  69.296  1.00 32.77           H  
ATOM   2203  CD  GLU A 150     -22.459 -95.949  69.944  1.00 32.77           C  
ATOM   2204  OE1 GLU A 150     -22.664 -94.883  69.318  1.00 32.77           O  
ATOM   2205  OE2 GLU A 150     -23.363 -96.617  70.498  1.00 32.77           O  
ATOM   2206  N   LEU A 151     -19.140 -98.966  73.572  1.00 27.29           N  
ATOM   2207  H   LEU A 151     -19.197 -99.658  72.838  1.00 27.29           H  
ATOM   2208  CA  LEU A 151     -19.221 -99.398  74.970  1.00 27.29           C  
ATOM   2209  HA  LEU A 151     -20.055 -98.866  75.428  1.00 27.29           H  
ATOM   2210  C   LEU A 151     -17.959 -99.059  75.786  1.00 27.29           C  
ATOM   2211  CB  LEU A 151     -19.503-100.913  74.990  1.00 27.29           C  
ATOM   2212  HB2 LEU A 151     -20.183-101.172  74.179  1.00 27.29           H  
ATOM   2213  HB3 LEU A 151     -18.564-101.436  74.806  1.00 27.29           H  
ATOM   2214  O   LEU A 151     -18.035 -98.907  77.007  1.00 27.29           O  
ATOM   2215  CG  LEU A 151     -20.116-101.400  76.317  1.00 27.29           C  
ATOM   2216  HG  LEU A 151     -19.607-100.937  77.163  1.00 27.29           H  
ATOM   2217  CD1 LEU A 151     -21.610-101.075  76.395  1.00 27.29           C  
ATOM   2218 HD11 LEU A 151     -21.757 -99.996  76.337  1.00 27.29           H  
ATOM   2219 HD12 LEU A 151     -22.017-101.430  77.342  1.00 27.29           H  
ATOM   2220 HD13 LEU A 151     -22.140-101.548  75.568  1.00 27.29           H  
ATOM   2221  CD2 LEU A 151     -19.958-102.914  76.455  1.00 27.29           C  
ATOM   2222 HD21 LEU A 151     -20.397-103.248  77.396  1.00 27.29           H  
ATOM   2223 HD22 LEU A 151     -18.898-103.168  76.451  1.00 27.29           H  
ATOM   2224 HD23 LEU A 151     -20.449-103.415  75.621  1.00 27.29           H  
ATOM   2225  N   LEU A 152     -16.802 -98.941  75.127  1.00 28.50           N  
ATOM   2226  H   LEU A 152     -16.828 -99.011  74.120  1.00 28.50           H  
ATOM   2227  CA  LEU A 152     -15.515 -98.690  75.782  1.00 28.50           C  
ATOM   2228  HA  LEU A 152     -15.419 -99.354  76.641  1.00 28.50           H  
ATOM   2229  C   LEU A 152     -15.385 -97.260  76.331  1.00 28.50           C  
ATOM   2230  CB  LEU A 152     -14.383 -98.983  74.778  1.00 28.50           C  
ATOM   2231  HB2 LEU A 152     -13.442 -98.625  75.196  1.00 28.50           H  
ATOM   2232  HB3 LEU A 152     -14.575 -98.411  73.870  1.00 28.50           H  
ATOM   2233  O   LEU A 152     -14.680 -97.049  77.316  1.00 28.50           O  
ATOM   2234  CG  LEU A 152     -14.215-100.468  74.406  1.00 28.50           C  
ATOM   2235  HG  LEU A 152     -15.168-100.875  74.065  1.00 28.50           H  
ATOM   2236  CD1 LEU A 152     -13.199-100.603  73.273  1.00 28.50           C  
ATOM   2237 HD11 LEU A 152     -13.092-101.652  72.993  1.00 28.50           H  
ATOM   2238 HD12 LEU A 152     -13.558-100.055  72.402  1.00 28.50           H  
ATOM   2239 HD13 LEU A 152     -12.232-100.202  73.578  1.00 28.50           H  
ATOM   2240  CD2 LEU A 152     -13.710-101.303  75.588  1.00 28.50           C  
ATOM   2241 HD21 LEU A 152     -13.548-102.331  75.264  1.00 28.50           H  
ATOM   2242 HD22 LEU A 152     -14.455-101.309  76.384  1.00 28.50           H  
ATOM   2243 HD23 LEU A 152     -12.775-100.889  75.966  1.00 28.50           H  
ATOM   2244  N   GLU A 153     -16.047 -96.278  75.714  1.00 34.62           N  
ATOM   2245  H   GLU A 153     -16.652 -96.517  74.941  1.00 34.62           H  
ATOM   2246  CA  GLU A 153     -15.790 -94.857  75.984  1.00 34.62           C  
ATOM   2247  HA  GLU A 153     -14.715 -94.719  76.097  1.00 34.62           H  
ATOM   2248  C   GLU A 153     -16.453 -94.362  77.286  1.00 34.62           C  
ATOM   2249  CB  GLU A 153     -16.254 -94.036  74.766  1.00 34.62           C  
ATOM   2250  HB2 GLU A 153     -16.016 -94.575  73.849  1.00 34.62           H  
ATOM   2251  HB3 GLU A 153     -17.334 -93.900  74.817  1.00 34.62           H  
ATOM   2252  O   GLU A 153     -15.913 -93.511  77.998  1.00 34.62           O  
ATOM   2253  CG  GLU A 153     -15.547 -92.674  74.711  1.00 34.62           C  
ATOM   2254  HG2 GLU A 153     -14.485 -92.837  74.526  1.00 34.62           H  
ATOM   2255  HG3 GLU A 153     -15.639 -92.182  75.679  1.00 34.62           H  
ATOM   2256  CD  GLU A 153     -16.140 -91.744  73.645  1.00 34.62           C  
ATOM   2257  OE1 GLU A 153     -15.380 -91.336  72.737  1.00 34.62           O  
ATOM   2258  OE2 GLU A 153     -17.326 -91.375  73.813  1.00 34.62           O  
ATOM   2259  N   ALA A 154     -17.624 -94.904  77.632  1.00 28.41           N  
ATOM   2260  H   ALA A 154     -18.007 -95.613  77.023  1.00 28.41           H  
ATOM   2261  CA  ALA A 154     -18.448 -94.390  78.729  1.00 28.41           C  
ATOM   2262  HA  ALA A 154     -18.567 -93.315  78.590  1.00 28.41           H  
ATOM   2263  C   ALA A 154     -17.831 -94.595  80.127  1.00 28.41           C  
ATOM   2264  CB  ALA A 154     -19.833 -95.040  78.623  1.00 28.41           C  
ATOM   2265  HB1 ALA A 154     -20.482 -94.647  79.406  1.00 28.41           H  
ATOM   2266  HB2 ALA A 154     -19.749 -96.120  78.739  1.00 28.41           H  
ATOM   2267  HB3 ALA A 154     -20.273 -94.819  77.651  1.00 28.41           H  
ATOM   2268  O   ALA A 154     -17.951 -93.720  80.988  1.00 28.41           O  
ATOM   2269  N   LEU A 155     -17.148 -95.726  80.344  1.00 26.21           N  
ATOM   2270  H   LEU A 155     -17.034 -96.350  79.558  1.00 26.21           H  
ATOM   2271  CA  LEU A 155     -16.661 -96.178  81.658  1.00 26.21           C  
ATOM   2272  HA  LEU A 155     -17.516 -96.250  82.331  1.00 26.21           H  
ATOM   2273  C   LEU A 155     -15.673 -95.220  82.342  1.00 26.21           C  
ATOM   2274  CB  LEU A 155     -16.024 -97.575  81.485  1.00 26.21           C  
ATOM   2275  HB2 LEU A 155     -15.657 -97.679  80.464  1.00 26.21           H  
ATOM   2276  HB3 LEU A 155     -15.160 -97.670  82.142  1.00 26.21           H  
ATOM   2277  O   LEU A 155     -15.553 -95.246  83.564  1.00 26.21           O  
ATOM   2278  CG  LEU A 155     -16.999 -98.721  81.805  1.00 26.21           C  
ATOM   2279  HG  LEU A 155     -17.975 -98.502  81.372  1.00 26.21           H  
ATOM   2280  CD1 LEU A 155     -16.493-100.035  81.209  1.00 26.21           C  
ATOM   2281 HD11 LEU A 155     -16.427 -99.937  80.125  1.00 26.21           H  
ATOM   2282 HD12 LEU A 155     -15.508-100.274  81.609  1.00 26.21           H  
ATOM   2283 HD13 LEU A 155     -17.191-100.839  81.442  1.00 26.21           H  
ATOM   2284  CD2 LEU A 155     -17.146 -98.917  83.318  1.00 26.21           C  
ATOM   2285 HD21 LEU A 155     -17.519 -98.001  83.776  1.00 26.21           H  
ATOM   2286 HD22 LEU A 155     -17.858 -99.718  83.517  1.00 26.21           H  
ATOM   2287 HD23 LEU A 155     -16.182 -99.164  83.761  1.00 26.21           H  
ATOM   2288  N   GLY A 156     -14.973 -94.372  81.584  1.00 27.98           N  
ATOM   2289  H   GLY A 156     -15.131 -94.383  80.586  1.00 27.98           H  
ATOM   2290  CA  GLY A 156     -13.975 -93.451  82.133  1.00 27.98           C  
ATOM   2291  HA2 GLY A 156     -13.350 -93.089  81.316  1.00 27.98           H  
ATOM   2292  HA3 GLY A 156     -13.338 -93.991  82.834  1.00 27.98           H  
ATOM   2293  C   GLY A 156     -14.540 -92.226  82.864  1.00 27.98           C  
ATOM   2294  O   GLY A 156     -13.768 -91.516  83.503  1.00 27.98           O  
ATOM   2295  N   ARG A 157     -15.848 -91.940  82.758  1.00 28.35           N  
ATOM   2296  H   ARG A 157     -16.431 -92.586  82.247  1.00 28.35           H  
ATOM   2297  CA  ARG A 157     -16.449 -90.692  83.275  1.00 28.35           C  
ATOM   2298  HA  ARG A 157     -15.680 -89.919  83.298  1.00 28.35           H  
ATOM   2299  C   ARG A 157     -16.945 -90.739  84.721  1.00 28.35           C  
ATOM   2300  CB  ARG A 157     -17.594 -90.232  82.349  1.00 28.35           C  
ATOM   2301  HB2 ARG A 157     -18.403 -89.824  82.955  1.00 28.35           H  
ATOM   2302  HB3 ARG A 157     -17.995 -91.079  81.793  1.00 28.35           H  
ATOM   2303  O   ARG A 157     -16.967 -89.694  85.351  1.00 28.35           O  
ATOM   2304  CG  ARG A 157     -17.131 -89.134  81.384  1.00 28.35           C  
ATOM   2305  HG2 ARG A 157     -16.724 -88.310  81.971  1.00 28.35           H  
ATOM   2306  HG3 ARG A 157     -16.346 -89.515  80.732  1.00 28.35           H  
ATOM   2307  CD  ARG A 157     -18.297 -88.591  80.546  1.00 28.35           C  
ATOM   2308  HD2 ARG A 157     -19.153 -88.418  81.198  1.00 28.35           H  
ATOM   2309  HD3 ARG A 157     -17.987 -87.637  80.120  1.00 28.35           H  
ATOM   2310  NE  ARG A 157     -18.664 -89.505  79.445  1.00 28.35           N  
ATOM   2311  HE  ARG A 157     -18.105 -90.340  79.346  1.00 28.35           H  
ATOM   2312  NH1 ARG A 157     -20.417 -88.292  78.596  1.00 28.35           N  
ATOM   2313 HH11 ARG A 157     -21.121 -88.169  77.882  1.00 28.35           H  
ATOM   2314 HH12 ARG A 157     -20.376 -87.699  79.413  1.00 28.35           H  
ATOM   2315  NH2 ARG A 157     -19.682 -90.093  77.496  1.00 28.35           N  
ATOM   2316 HH21 ARG A 157     -18.990 -90.812  77.343  1.00 28.35           H  
ATOM   2317 HH22 ARG A 157     -20.334 -89.917  76.744  1.00 28.35           H  
ATOM   2318  CZ  ARG A 157     -19.587 -89.298  78.524  1.00 28.35           C  
ATOM   2319  N   GLU A 158     -17.391 -91.894  85.208  1.00 22.48           N  
ATOM   2320  H   GLU A 158     -17.291 -92.719  84.635  1.00 22.48           H  
ATOM   2321  CA  GLU A 158     -18.304 -91.984  86.370  1.00 22.48           C  
ATOM   2322  HA  GLU A 158     -18.823 -91.030  86.468  1.00 22.48           H  
ATOM   2323  C   GLU A 158     -17.597 -92.201  87.728  1.00 22.48           C  
ATOM   2324  CB  GLU A 158     -19.372 -93.055  86.056  1.00 22.48           C  
ATOM   2325  HB2 GLU A 158     -18.976 -94.037  86.315  1.00 22.48           H  
ATOM   2326  HB3 GLU A 158     -19.565 -93.049  84.983  1.00 22.48           H  
ATOM   2327  O   GLU A 158     -18.235 -92.456  88.747  1.00 22.48           O  
ATOM   2328  CG  GLU A 158     -20.724 -92.829  86.755  1.00 22.48           C  
ATOM   2329  HG2 GLU A 158     -21.077 -91.828  86.508  1.00 22.48           H  
ATOM   2330  HG3 GLU A 158     -20.596 -92.886  87.836  1.00 22.48           H  
ATOM   2331  CD  GLU A 158     -21.773 -93.871  86.325  1.00 22.48           C  
ATOM   2332  OE1 GLU A 158     -22.870 -93.456  85.879  1.00 22.48           O  
ATOM   2333  OE2 GLU A 158     -21.480 -95.087  86.425  1.00 22.48           O  
ATOM   2334  N   LEU A 159     -16.264 -92.113  87.771  1.00 20.38           N  
ATOM   2335  H   LEU A 159     -15.787 -91.816  86.931  1.00 20.38           H  
ATOM   2336  CA  LEU A 159     -15.501 -92.151  89.023  1.00 20.38           C  
ATOM   2337  HA  LEU A 159     -16.034 -92.761  89.752  1.00 20.38           H  
ATOM   2338  C   LEU A 159     -15.440 -90.737  89.626  1.00 20.38           C  
ATOM   2339  CB  LEU A 159     -14.123 -92.799  88.779  1.00 20.38           C  
ATOM   2340  HB2 LEU A 159     -13.516 -92.669  89.675  1.00 20.38           H  
ATOM   2341  HB3 LEU A 159     -13.630 -92.268  87.965  1.00 20.38           H  
ATOM   2342  O   LEU A 159     -14.473 -90.015  89.399  1.00 20.38           O  
ATOM   2343  CG  LEU A 159     -14.185 -94.303  88.441  1.00 20.38           C  
ATOM   2344  HG  LEU A 159     -14.830 -94.459  87.575  1.00 20.38           H  
ATOM   2345  CD1 LEU A 159     -12.787 -94.816  88.088  1.00 20.38           C  
ATOM   2346 HD11 LEU A 159     -12.119 -94.692  88.940  1.00 20.38           H  
ATOM   2347 HD12 LEU A 159     -12.840 -95.869  87.810  1.00 20.38           H  
ATOM   2348 HD13 LEU A 159     -12.400 -94.250  87.240  1.00 20.38           H  
ATOM   2349  CD2 LEU A 159     -14.705 -95.153  89.606  1.00 20.38           C  
ATOM   2350 HD21 LEU A 159     -14.117 -94.959  90.503  1.00 20.38           H  
ATOM   2351 HD22 LEU A 159     -14.645 -96.211  89.348  1.00 20.38           H  
ATOM   2352 HD23 LEU A 159     -15.750 -94.912  89.800  1.00 20.38           H  
ATOM   2353  N   ASP A 160     -16.508 -90.369  90.346  1.00 22.11           N  
ATOM   2354  H   ASP A 160     -17.279 -91.021  90.353  1.00 22.11           H  
ATOM   2355  CA  ASP A 160     -16.807 -89.005  90.818  1.00 22.11           C  
ATOM   2356  HA  ASP A 160     -16.668 -88.341  89.966  1.00 22.11           H  
ATOM   2357  C   ASP A 160     -15.851 -88.439  91.903  1.00 22.11           C  
ATOM   2358  CB  ASP A 160     -18.295 -88.891  91.234  1.00 22.11           C  
ATOM   2359  HB2 ASP A 160     -18.413 -88.027  91.889  1.00 22.11           H  
ATOM   2360  HB3 ASP A 160     -18.576 -89.774  91.809  1.00 22.11           H  
ATOM   2361  O   ASP A 160     -14.816 -87.867  91.562  1.00 22.11           O  
ATOM   2362  CG  ASP A 160     -19.293 -88.671  90.088  1.00 22.11           C  
ATOM   2363  OD1 ASP A 160     -18.946 -87.942  89.132  1.00 22.11           O  
ATOM   2364  OD2 ASP A 160     -20.445 -89.136  90.241  1.00 22.11           O  
ATOM   2365  N   GLY A 161     -16.223 -88.452  93.196  1.00 21.72           N  
ATOM   2366  H   GLY A 161     -17.059 -88.957  93.453  1.00 21.72           H  
ATOM   2367  CA  GLY A 161     -15.730 -87.410  94.118  1.00 21.72           C  
ATOM   2368  HA2 GLY A 161     -16.246 -86.477  93.891  1.00 21.72           H  
ATOM   2369  HA3 GLY A 161     -14.669 -87.253  93.922  1.00 21.72           H  
ATOM   2370  C   GLY A 161     -15.837 -87.647  95.628  1.00 21.72           C  
ATOM   2371  O   GLY A 161     -16.183 -86.705  96.343  1.00 21.72           O  
ATOM   2372  N   ASP A 162     -15.513 -88.859  96.089  1.00 18.42           N  
ATOM   2373  H   ASP A 162     -15.164 -89.517  95.407  1.00 18.42           H  
ATOM   2374  CA  ASP A 162     -15.033 -89.131  97.464  1.00 18.42           C  
ATOM   2375  HA  ASP A 162     -15.341 -88.327  98.133  1.00 18.42           H  
ATOM   2376  C   ASP A 162     -13.484 -89.145  97.494  1.00 18.42           C  
ATOM   2377  CB  ASP A 162     -15.620 -90.468  98.004  1.00 18.42           C  
ATOM   2378  HB2 ASP A 162     -14.855 -90.940  98.620  1.00 18.42           H  
ATOM   2379  HB3 ASP A 162     -15.793 -91.141  97.164  1.00 18.42           H  
ATOM   2380  O   ASP A 162     -12.904 -88.672  98.500  1.00 18.42           O  
ATOM   2381  CG  ASP A 162     -16.898 -90.406  98.877  1.00 18.42           C  
ATOM   2382  OD1 ASP A 162     -17.279 -89.324  99.388  1.00 18.42           O  
ATOM   2383  OD2 ASP A 162     -17.483 -91.496  99.105  1.00 18.42           O  
ATOM   2384  OXT ASP A 162     -12.885 -89.616  96.497  1.00 18.42           O  
TER    2385      ASP A 162                                                       
ATOM   2385  N   MET B   1      -1.342  20.976 -53.917  1.00 69.99           N  
ATOM   2386  H   MET B   1      -0.456  21.428 -53.744  1.00 69.99           H  
ATOM   2387  H2  MET B   1      -1.656  21.206 -54.849  1.00 69.99           H  
ATOM   2388  H3  MET B   1      -1.240  19.974 -53.838  1.00 69.99           H  
ATOM   2389  CA  MET B   1      -2.327  21.454 -52.934  1.00 69.99           C  
ATOM   2390  HA  MET B   1      -3.306  21.031 -53.160  1.00 69.99           H  
ATOM   2391  C   MET B   1      -2.431  22.968 -52.998  1.00 69.99           C  
ATOM   2392  CB  MET B   1      -1.951  21.063 -51.505  1.00 69.99           C  
ATOM   2393  HB2 MET B   1      -0.946  21.427 -51.290  1.00 69.99           H  
ATOM   2394  HB3 MET B   1      -2.638  21.548 -50.812  1.00 69.99           H  
ATOM   2395  O   MET B   1      -1.410  23.650 -53.015  1.00 69.99           O  
ATOM   2396  CG  MET B   1      -1.997  19.562 -51.234  1.00 69.99           C  
ATOM   2397  HG2 MET B   1      -3.012  19.187 -51.369  1.00 69.99           H  
ATOM   2398  HG3 MET B   1      -1.326  19.045 -51.919  1.00 69.99           H  
ATOM   2399  SD  MET B   1      -1.458  19.244 -49.544  1.00 69.99           S  
ATOM   2400  CE  MET B   1      -1.033  17.485 -49.644  1.00 69.99           C  
ATOM   2401  HE1 MET B   1      -0.538  17.180 -48.722  1.00 69.99           H  
ATOM   2402  HE2 MET B   1      -0.361  17.303 -50.483  1.00 69.99           H  
ATOM   2403  HE3 MET B   1      -1.941  16.893 -49.758  1.00 69.99           H  
ATOM   2404  N   THR B   2      -3.659  23.460 -53.013  1.00 85.48           N  
ATOM   2405  H   THR B   2      -4.403  22.778 -53.067  1.00 85.48           H  
ATOM   2406  CA  THR B   2      -4.094  24.794 -52.595  1.00 85.48           C  
ATOM   2407  HA  THR B   2      -3.594  25.554 -53.196  1.00 85.48           H  
ATOM   2408  C   THR B   2      -3.778  25.049 -51.114  1.00 85.48           C  
ATOM   2409  CB  THR B   2      -5.620  24.911 -52.790  1.00 85.48           C  
ATOM   2410  HB  THR B   2      -5.942  25.896 -52.450  1.00 85.48           H  
ATOM   2411  O   THR B   2      -3.417  24.132 -50.372  1.00 85.48           O  
ATOM   2412  CG2 THR B   2      -6.057  24.743 -54.245  1.00 85.48           C  
ATOM   2413 HG21 THR B   2      -5.827  23.740 -54.605  1.00 85.48           H  
ATOM   2414 HG22 THR B   2      -5.551  25.478 -54.870  1.00 85.48           H  
ATOM   2415 HG23 THR B   2      -7.134  24.900 -54.316  1.00 85.48           H  
ATOM   2416  OG1 THR B   2      -6.286  23.932 -52.028  1.00 85.48           O  
ATOM   2417  HG1 THR B   2      -6.171  23.089 -52.472  1.00 85.48           H  
ATOM   2418  N   ASP B   3      -3.934  26.293 -50.657  1.00 72.53           N  
ATOM   2419  H   ASP B   3      -4.185  27.039 -51.290  1.00 72.53           H  
ATOM   2420  CA  ASP B   3      -3.824  26.614 -49.228  1.00 72.53           C  
ATOM   2421  HA  ASP B   3      -2.877  26.221 -48.859  1.00 72.53           H  
ATOM   2422  C   ASP B   3      -4.898  25.903 -48.393  1.00 72.53           C  
ATOM   2423  CB  ASP B   3      -3.825  28.140 -49.020  1.00 72.53           C  
ATOM   2424  HB2 ASP B   3      -4.115  28.650 -49.939  1.00 72.53           H  
ATOM   2425  HB3 ASP B   3      -4.557  28.399 -48.255  1.00 72.53           H  
ATOM   2426  O   ASP B   3      -4.580  25.323 -47.356  1.00 72.53           O  
ATOM   2427  CG  ASP B   3      -2.447  28.640 -48.578  1.00 72.53           C  
ATOM   2428  OD1 ASP B   3      -1.441  28.172 -49.165  1.00 72.53           O  
ATOM   2429  OD2 ASP B   3      -2.388  29.447 -47.633  1.00 72.53           O  
ATOM   2430  N   SER B   4      -6.136  25.845 -48.892  1.00 73.91           N  
ATOM   2431  H   SER B   4      -6.345  26.351 -49.741  1.00 73.91           H  
ATOM   2432  CA  SER B   4      -7.253  25.146 -48.247  1.00 73.91           C  
ATOM   2433  HA  SER B   4      -7.435  25.599 -47.273  1.00 73.91           H  
ATOM   2434  C   SER B   4      -6.974  23.657 -48.020  1.00 73.91           C  
ATOM   2435  CB  SER B   4      -8.515  25.301 -49.102  1.00 73.91           C  
ATOM   2436  HB2 SER B   4      -9.370  24.874 -48.578  1.00 73.91           H  
ATOM   2437  HB3 SER B   4      -8.379  24.770 -50.044  1.00 73.91           H  
ATOM   2438  O   SER B   4      -7.253  23.152 -46.937  1.00 73.91           O  
ATOM   2439  OG  SER B   4      -8.756  26.670 -49.381  1.00 73.91           O  
ATOM   2440  HG  SER B   4      -9.197  27.063 -48.624  1.00 73.91           H  
ATOM   2441  N   GLU B   5      -6.385  22.957 -48.997  1.00 75.88           N  
ATOM   2442  H   GLU B   5      -6.193  23.417 -49.875  1.00 75.88           H  
ATOM   2443  CA  GLU B   5      -6.020  21.538 -48.854  1.00 75.88           C  
ATOM   2444  HA  GLU B   5      -6.892  20.971 -48.528  1.00 75.88           H  
ATOM   2445  C   GLU B   5      -4.935  21.330 -47.785  1.00 75.88           C  
ATOM   2446  CB  GLU B   5      -5.556  20.977 -50.205  1.00 75.88           C  
ATOM   2447  HB2 GLU B   5      -4.850  21.689 -50.633  1.00 75.88           H  
ATOM   2448  HB3 GLU B   5      -5.035  20.033 -50.046  1.00 75.88           H  
ATOM   2449  O   GLU B   5      -5.122  20.506 -46.892  1.00 75.88           O  
ATOM   2450  CG  GLU B   5      -6.709  20.728 -51.192  1.00 75.88           C  
ATOM   2451  HG2 GLU B   5      -7.391  21.578 -51.181  1.00 75.88           H  
ATOM   2452  HG3 GLU B   5      -7.265  19.847 -50.873  1.00 75.88           H  
ATOM   2453  CD  GLU B   5      -6.173  20.546 -52.618  1.00 75.88           C  
ATOM   2454  OE1 GLU B   5      -6.432  19.510 -53.254  1.00 75.88           O  
ATOM   2455  OE2 GLU B   5      -5.455  21.467 -53.078  1.00 75.88           O  
ATOM   2456  N   LYS B   6      -3.849  22.122 -47.806  1.00 72.17           N  
ATOM   2457  H   LYS B   6      -3.784  22.820 -48.533  1.00 72.17           H  
ATOM   2458  CA  LYS B   6      -2.783  22.037 -46.786  1.00 72.17           C  
ATOM   2459  HA  LYS B   6      -2.357  21.034 -46.787  1.00 72.17           H  
ATOM   2460  C   LYS B   6      -3.333  22.278 -45.379  1.00 72.17           C  
ATOM   2461  CB  LYS B   6      -1.678  23.070 -47.057  1.00 72.17           C  
ATOM   2462  HB2 LYS B   6      -0.999  23.076 -46.205  1.00 72.17           H  
ATOM   2463  HB3 LYS B   6      -2.146  24.052 -47.122  1.00 72.17           H  
ATOM   2464  O   LYS B   6      -3.038  21.531 -44.449  1.00 72.17           O  
ATOM   2465  CG  LYS B   6      -0.847  22.794 -48.321  1.00 72.17           C  
ATOM   2466  HG2 LYS B   6      -1.504  22.745 -49.189  1.00 72.17           H  
ATOM   2467  HG3 LYS B   6      -0.347  21.832 -48.208  1.00 72.17           H  
ATOM   2468  CD  LYS B   6       0.216  23.880 -48.559  1.00 72.17           C  
ATOM   2469  HD2 LYS B   6       0.849  23.578 -49.393  1.00 72.17           H  
ATOM   2470  HD3 LYS B   6       0.833  23.974 -47.665  1.00 72.17           H  
ATOM   2471  CE  LYS B   6      -0.454  25.221 -48.884  1.00 72.17           C  
ATOM   2472  HE2 LYS B   6      -0.990  25.133 -49.829  1.00 72.17           H  
ATOM   2473  HE3 LYS B   6      -1.196  25.437 -48.115  1.00 72.17           H  
ATOM   2474  NZ  LYS B   6       0.490  26.361 -48.931  1.00 72.17           N  
ATOM   2475  HZ1 LYS B   6      -0.058  27.195 -49.082  1.00 72.17           H  
ATOM   2476  HZ2 LYS B   6       0.953  26.495 -48.044  1.00 72.17           H  
ATOM   2477  HZ3 LYS B   6       1.153  26.281 -49.688  1.00 72.17           H  
ATOM   2478  N   VAL B   7      -4.148  23.321 -45.211  1.00 76.16           N  
ATOM   2479  H   VAL B   7      -4.359  23.900 -46.012  1.00 76.16           H  
ATOM   2480  CA  VAL B   7      -4.721  23.676 -43.906  1.00 76.16           C  
ATOM   2481  HA  VAL B   7      -3.919  23.666 -43.167  1.00 76.16           H  
ATOM   2482  C   VAL B   7      -5.736  22.627 -43.438  1.00 76.16           C  
ATOM   2483  CB  VAL B   7      -5.293  25.105 -43.930  1.00 76.16           C  
ATOM   2484  HB  VAL B   7      -6.040  25.188 -44.720  1.00 76.16           H  
ATOM   2485  O   VAL B   7      -5.785  22.336 -42.244  1.00 76.16           O  
ATOM   2486  CG1 VAL B   7      -5.935  25.480 -42.593  1.00 76.16           C  
ATOM   2487 HG11 VAL B   7      -6.230  26.528 -42.616  1.00 76.16           H  
ATOM   2488 HG12 VAL B   7      -6.819  24.867 -42.416  1.00 76.16           H  
ATOM   2489 HG13 VAL B   7      -5.227  25.327 -41.778  1.00 76.16           H  
ATOM   2490  CG2 VAL B   7      -4.180  26.138 -44.169  1.00 76.16           C  
ATOM   2491 HG21 VAL B   7      -3.463  26.117 -43.348  1.00 76.16           H  
ATOM   2492 HG22 VAL B   7      -3.651  25.933 -45.099  1.00 76.16           H  
ATOM   2493 HG23 VAL B   7      -4.612  27.136 -44.241  1.00 76.16           H  
ATOM   2494  N   ALA B   8      -6.477  21.986 -44.349  1.00 74.65           N  
ATOM   2495  H   ALA B   8      -6.423  22.266 -45.318  1.00 74.65           H  
ATOM   2496  CA  ALA B   8      -7.341  20.856 -44.010  1.00 74.65           C  
ATOM   2497  HA  ALA B   8      -8.011  21.168 -43.209  1.00 74.65           H  
ATOM   2498  C   ALA B   8      -6.548  19.640 -43.490  1.00 74.65           C  
ATOM   2499  CB  ALA B   8      -8.200  20.497 -45.230  1.00 74.65           C  
ATOM   2500  HB1 ALA B   8      -8.783  21.364 -45.539  1.00 74.65           H  
ATOM   2501  HB2 ALA B   8      -8.882  19.687 -44.969  1.00 74.65           H  
ATOM   2502  HB3 ALA B   8      -7.566  20.177 -46.057  1.00 74.65           H  
ATOM   2503  O   ALA B   8      -6.996  18.988 -42.547  1.00 74.65           O  
ATOM   2504  N   GLU B   9      -5.361  19.349 -44.036  1.00 75.65           N  
ATOM   2505  H   GLU B   9      -5.048  19.874 -44.840  1.00 75.65           H  
ATOM   2506  CA  GLU B   9      -4.487  18.293 -43.503  1.00 75.65           C  
ATOM   2507  HA  GLU B   9      -5.083  17.392 -43.357  1.00 75.65           H  
ATOM   2508  C   GLU B   9      -3.906  18.646 -42.129  1.00 75.65           C  
ATOM   2509  CB  GLU B   9      -3.359  17.943 -44.482  1.00 75.65           C  
ATOM   2510  HB2 GLU B   9      -2.776  18.832 -44.720  1.00 75.65           H  
ATOM   2511  HB3 GLU B   9      -2.709  17.218 -43.993  1.00 75.65           H  
ATOM   2512  O   GLU B   9      -3.973  17.822 -41.214  1.00 75.65           O  
ATOM   2513  CG  GLU B   9      -3.911  17.316 -45.767  1.00 75.65           C  
ATOM   2514  HG2 GLU B   9      -4.348  18.092 -46.396  1.00 75.65           H  
ATOM   2515  HG3 GLU B   9      -4.708  16.622 -45.499  1.00 75.65           H  
ATOM   2516  CD  GLU B   9      -2.840  16.559 -46.556  1.00 75.65           C  
ATOM   2517  OE1 GLU B   9      -3.233  15.530 -47.152  1.00 75.65           O  
ATOM   2518  OE2 GLU B   9      -1.665  16.985 -46.533  1.00 75.65           O  
ATOM   2519  N   TYR B  10      -3.416  19.876 -41.935  1.00 76.60           N  
ATOM   2520  H   TYR B  10      -3.337  20.494 -42.730  1.00 76.60           H  
ATOM   2521  CA  TYR B  10      -2.927  20.325 -40.625  1.00 76.60           C  
ATOM   2522  HA  TYR B  10      -2.162  19.624 -40.290  1.00 76.60           H  
ATOM   2523  C   TYR B  10      -4.030  20.311 -39.555  1.00 76.60           C  
ATOM   2524  CB  TYR B  10      -2.297  21.722 -40.732  1.00 76.60           C  
ATOM   2525  HB2 TYR B  10      -2.097  22.084 -39.723  1.00 76.60           H  
ATOM   2526  HB3 TYR B  10      -3.020  22.402 -41.181  1.00 76.60           H  
ATOM   2527  O   TYR B  10      -3.797  19.839 -38.441  1.00 76.60           O  
ATOM   2528  CG  TYR B  10      -0.986  21.787 -41.499  1.00 76.60           C  
ATOM   2529  CD1 TYR B  10       0.103  20.980 -41.111  1.00 76.60           C  
ATOM   2530  HD1 TYR B  10       0.007  20.305 -40.273  1.00 76.60           H  
ATOM   2531  CD2 TYR B  10      -0.840  22.682 -42.577  1.00 76.60           C  
ATOM   2532  HD2 TYR B  10      -1.667  23.309 -42.875  1.00 76.60           H  
ATOM   2533  CE1 TYR B  10       1.322  21.043 -41.815  1.00 76.60           C  
ATOM   2534  HE1 TYR B  10       2.149  20.414 -41.521  1.00 76.60           H  
ATOM   2535  CE2 TYR B  10       0.378  22.753 -43.280  1.00 76.60           C  
ATOM   2536  HE2 TYR B  10       0.496  23.431 -44.112  1.00 76.60           H  
ATOM   2537  OH  TYR B  10       2.628  22.002 -43.593  1.00 76.60           O  
ATOM   2538  HH  TYR B  10       3.274  21.375 -43.262  1.00 76.60           H  
ATOM   2539  CZ  TYR B  10       1.458  21.929 -42.905  1.00 76.60           C  
ATOM   2540  N   LEU B  11      -5.247  20.757 -39.887  1.00 73.43           N  
ATOM   2541  H   LEU B  11      -5.379  21.156 -40.806  1.00 73.43           H  
ATOM   2542  CA  LEU B  11      -6.388  20.728 -38.967  1.00 73.43           C  
ATOM   2543  HA  LEU B  11      -6.061  21.174 -38.028  1.00 73.43           H  
ATOM   2544  C   LEU B  11      -6.834  19.286 -38.659  1.00 73.43           C  
ATOM   2545  CB  LEU B  11      -7.519  21.591 -39.560  1.00 73.43           C  
ATOM   2546  HB2 LEU B  11      -7.108  22.557 -39.850  1.00 73.43           H  
ATOM   2547  HB3 LEU B  11      -7.886  21.103 -40.463  1.00 73.43           H  
ATOM   2548  O   LEU B  11      -7.157  18.975 -37.510  1.00 73.43           O  
ATOM   2549  CG  LEU B  11      -8.705  21.842 -38.609  1.00 73.43           C  
ATOM   2550  HG  LEU B  11      -9.100  20.890 -38.254  1.00 73.43           H  
ATOM   2551  CD1 LEU B  11      -8.313  22.703 -37.403  1.00 73.43           C  
ATOM   2552 HD11 LEU B  11      -9.191  22.898 -36.788  1.00 73.43           H  
ATOM   2553 HD12 LEU B  11      -7.896  23.652 -37.739  1.00 73.43           H  
ATOM   2554 HD13 LEU B  11      -7.581  22.178 -36.789  1.00 73.43           H  
ATOM   2555  CD2 LEU B  11      -9.817  22.571 -39.365  1.00 73.43           C  
ATOM   2556 HD21 LEU B  11     -10.142  21.968 -40.213  1.00 73.43           H  
ATOM   2557 HD22 LEU B  11      -9.457  23.534 -39.727  1.00 73.43           H  
ATOM   2558 HD23 LEU B  11     -10.671  22.731 -38.705  1.00 73.43           H  
ATOM   2559  N   ARG B  12      -6.783  18.378 -39.647  1.00 74.34           N  
ATOM   2560  H   ARG B  12      -6.537  18.700 -40.572  1.00 74.34           H  
ATOM   2561  CA  ARG B  12      -7.022  16.936 -39.450  1.00 74.34           C  
ATOM   2562  HA  ARG B  12      -7.991  16.803 -38.969  1.00 74.34           H  
ATOM   2563  C   ARG B  12      -5.981  16.324 -38.509  1.00 74.34           C  
ATOM   2564  CB  ARG B  12      -7.050  16.224 -40.815  1.00 74.34           C  
ATOM   2565  HB2 ARG B  12      -6.058  16.275 -41.265  1.00 74.34           H  
ATOM   2566  HB3 ARG B  12      -7.749  16.748 -41.467  1.00 74.34           H  
ATOM   2567  O   ARG B  12      -6.355  15.591 -37.600  1.00 74.34           O  
ATOM   2568  CG  ARG B  12      -7.488  14.751 -40.726  1.00 74.34           C  
ATOM   2569  HG2 ARG B  12      -8.538  14.702 -40.438  1.00 74.34           H  
ATOM   2570  HG3 ARG B  12      -6.900  14.240 -39.964  1.00 74.34           H  
ATOM   2571  CD  ARG B  12      -7.279  14.008 -42.055  1.00 74.34           C  
ATOM   2572  HD2 ARG B  12      -7.579  12.968 -41.920  1.00 74.34           H  
ATOM   2573  HD3 ARG B  12      -6.213  14.019 -42.282  1.00 74.34           H  
ATOM   2574  NE  ARG B  12      -8.058  14.593 -43.168  1.00 74.34           N  
ATOM   2575  HE  ARG B  12      -9.016  14.839 -42.963  1.00 74.34           H  
ATOM   2576  NH1 ARG B  12      -6.423  14.579 -44.802  1.00 74.34           N  
ATOM   2577 HH11 ARG B  12      -5.767  14.139 -44.173  1.00 74.34           H  
ATOM   2578 HH12 ARG B  12      -6.090  14.840 -45.719  1.00 74.34           H  
ATOM   2579  NH2 ARG B  12      -8.436  15.399 -45.265  1.00 74.34           N  
ATOM   2580 HH21 ARG B  12      -8.088  15.595 -46.192  1.00 74.34           H  
ATOM   2581 HH22 ARG B  12      -9.384  15.642 -45.014  1.00 74.34           H  
ATOM   2582  CZ  ARG B  12      -7.634  14.849 -44.398  1.00 74.34           C  
ATOM   2583  N   ARG B  13      -4.691  16.648 -38.669  1.00 76.04           N  
ATOM   2584  H   ARG B  13      -4.441  17.233 -39.453  1.00 76.04           H  
ATOM   2585  CA  ARG B  13      -3.637  16.163 -37.761  1.00 76.04           C  
ATOM   2586  HA  ARG B  13      -3.747  15.081 -37.680  1.00 76.04           H  
ATOM   2587  C   ARG B  13      -3.835  16.697 -36.340  1.00 76.04           C  
ATOM   2588  CB  ARG B  13      -2.238  16.484 -38.328  1.00 76.04           C  
ATOM   2589  HB2 ARG B  13      -2.114  17.566 -38.373  1.00 76.04           H  
ATOM   2590  HB3 ARG B  13      -2.159  16.095 -39.343  1.00 76.04           H  
ATOM   2591  O   ARG B  13      -3.859  15.903 -35.406  1.00 76.04           O  
ATOM   2592  CG  ARG B  13      -1.096  15.894 -37.475  1.00 76.04           C  
ATOM   2593  HG2 ARG B  13      -0.147  16.304 -37.820  1.00 76.04           H  
ATOM   2594  HG3 ARG B  13      -1.227  16.214 -36.441  1.00 76.04           H  
ATOM   2595  CD  ARG B  13      -1.016  14.357 -37.545  1.00 76.04           C  
ATOM   2596  HD2 ARG B  13      -2.008  13.942 -37.724  1.00 76.04           H  
ATOM   2597  HD3 ARG B  13      -0.379  14.085 -38.387  1.00 76.04           H  
ATOM   2598  NE  ARG B  13      -0.505  13.765 -36.294  1.00 76.04           N  
ATOM   2599  HE  ARG B  13      -0.627  14.304 -35.449  1.00 76.04           H  
ATOM   2600  NH1 ARG B  13       0.277  11.761 -37.127  1.00 76.04           N  
ATOM   2601 HH11 ARG B  13       0.133  12.095 -38.070  1.00 76.04           H  
ATOM   2602 HH12 ARG B  13       0.680  10.853 -36.949  1.00 76.04           H  
ATOM   2603  NH2 ARG B  13       0.226  12.103 -34.934  1.00 76.04           N  
ATOM   2604 HH21 ARG B  13      -0.148  12.641 -34.166  1.00 76.04           H  
ATOM   2605 HH22 ARG B  13       0.582  11.174 -34.761  1.00 76.04           H  
ATOM   2606  CZ  ARG B  13      -0.001  12.555 -36.127  1.00 76.04           C  
ATOM   2607  N   ALA B  14      -4.068  18.001 -36.183  1.00 75.72           N  
ATOM   2608  H   ALA B  14      -4.028  18.597 -36.997  1.00 75.72           H  
ATOM   2609  CA  ALA B  14      -4.285  18.625 -34.876  1.00 75.72           C  
ATOM   2610  HA  ALA B  14      -3.412  18.434 -34.252  1.00 75.72           H  
ATOM   2611  C   ALA B  14      -5.510  18.055 -34.135  1.00 75.72           C  
ATOM   2612  CB  ALA B  14      -4.414  20.140 -35.082  1.00 75.72           C  
ATOM   2613  HB1 ALA B  14      -3.515  20.527 -35.563  1.00 75.72           H  
ATOM   2614  HB2 ALA B  14      -4.538  20.631 -34.117  1.00 75.72           H  
ATOM   2615  HB3 ALA B  14      -5.277  20.360 -35.709  1.00 75.72           H  
ATOM   2616  O   ALA B  14      -5.451  17.840 -32.926  1.00 75.72           O  
ATOM   2617  N   THR B  15      -6.608  17.768 -34.845  1.00 82.45           N  
ATOM   2618  H   THR B  15      -6.609  17.977 -35.833  1.00 82.45           H  
ATOM   2619  CA  THR B  15      -7.811  17.157 -34.246  1.00 82.45           C  
ATOM   2620  HA  THR B  15      -7.996  17.648 -33.291  1.00 82.45           H  
ATOM   2621  C   THR B  15      -7.634  15.672 -33.916  1.00 82.45           C  
ATOM   2622  CB  THR B  15      -9.070  17.372 -35.101  1.00 82.45           C  
ATOM   2623  HB  THR B  15      -9.864  16.726 -34.726  1.00 82.45           H  
ATOM   2624  O   THR B  15      -8.147  15.228 -32.889  1.00 82.45           O  
ATOM   2625  CG2 THR B  15      -9.562  18.818 -35.030  1.00 82.45           C  
ATOM   2626 HG21 THR B  15     -10.446  18.934 -35.657  1.00 82.45           H  
ATOM   2627 HG22 THR B  15      -9.828  19.063 -34.001  1.00 82.45           H  
ATOM   2628 HG23 THR B  15      -8.787  19.505 -35.370  1.00 82.45           H  
ATOM   2629  OG1 THR B  15      -8.847  17.072 -36.457  1.00 82.45           O  
ATOM   2630  HG1 THR B  15      -8.319  17.783 -36.828  1.00 82.45           H  
ATOM   2631  N   LEU B  16      -6.861  14.913 -34.703  1.00 80.97           N  
ATOM   2632  H   LEU B  16      -6.512  15.310 -35.564  1.00 80.97           H  
ATOM   2633  CA  LEU B  16      -6.464  13.540 -34.358  1.00 80.97           C  
ATOM   2634  HA  LEU B  16      -7.357  12.974 -34.097  1.00 80.97           H  
ATOM   2635  C   LEU B  16      -5.557  13.499 -33.117  1.00 80.97           C  
ATOM   2636  CB  LEU B  16      -5.773  12.874 -35.564  1.00 80.97           C  
ATOM   2637  HB2 LEU B  16      -5.018  13.559 -35.952  1.00 80.97           H  
ATOM   2638  HB3 LEU B  16      -5.252  11.981 -35.220  1.00 80.97           H  
ATOM   2639  O   LEU B  16      -5.836  12.738 -32.192  1.00 80.97           O  
ATOM   2640  CG  LEU B  16      -6.724  12.469 -36.706  1.00 80.97           C  
ATOM   2641  HG  LEU B  16      -7.367  13.307 -36.973  1.00 80.97           H  
ATOM   2642  CD1 LEU B  16      -5.908  12.067 -37.936  1.00 80.97           C  
ATOM   2643 HD11 LEU B  16      -5.258  11.225 -37.697  1.00 80.97           H  
ATOM   2644 HD12 LEU B  16      -6.578  11.786 -38.749  1.00 80.97           H  
ATOM   2645 HD13 LEU B  16      -5.299  12.912 -38.259  1.00 80.97           H  
ATOM   2646  CD2 LEU B  16      -7.614  11.283 -36.321  1.00 80.97           C  
ATOM   2647 HD21 LEU B  16      -8.229  10.998 -37.174  1.00 80.97           H  
ATOM   2648 HD22 LEU B  16      -6.996  10.436 -36.023  1.00 80.97           H  
ATOM   2649 HD23 LEU B  16      -8.273  11.564 -35.499  1.00 80.97           H  
ATOM   2650  N   ASP B  17      -4.529  14.351 -33.060  1.00 82.36           N  
ATOM   2651  H   ASP B  17      -4.340  14.930 -33.866  1.00 82.36           H  
ATOM   2652  CA  ASP B  17      -3.617  14.446 -31.911  1.00 82.36           C  
ATOM   2653  HA  ASP B  17      -3.215  13.456 -31.696  1.00 82.36           H  
ATOM   2654  C   ASP B  17      -4.344  14.918 -30.640  1.00 82.36           C  
ATOM   2655  CB  ASP B  17      -2.445  15.388 -32.248  1.00 82.36           C  
ATOM   2656  HB2 ASP B  17      -1.916  15.625 -31.324  1.00 82.36           H  
ATOM   2657  HB3 ASP B  17      -2.835  16.320 -32.656  1.00 82.36           H  
ATOM   2658  O   ASP B  17      -4.072  14.416 -29.549  1.00 82.36           O  
ATOM   2659  CG  ASP B  17      -1.425  14.780 -33.217  1.00 82.36           C  
ATOM   2660  OD1 ASP B  17      -1.170  13.561 -33.145  1.00 82.36           O  
ATOM   2661  OD2 ASP B  17      -0.809  15.520 -34.012  1.00 82.36           O  
ATOM   2662  N   LEU B  18      -5.310  15.839 -30.767  1.00 84.26           N  
ATOM   2663  H   LEU B  18      -5.437  16.271 -31.671  1.00 84.26           H  
ATOM   2664  CA  LEU B  18      -6.162  16.280 -29.656  1.00 84.26           C  
ATOM   2665  HA  LEU B  18      -5.520  16.559 -28.819  1.00 84.26           H  
ATOM   2666  C   LEU B  18      -7.081  15.158 -29.159  1.00 84.26           C  
ATOM   2667  CB  LEU B  18      -6.965  17.518 -30.099  1.00 84.26           C  
ATOM   2668  HB2 LEU B  18      -6.263  18.317 -30.337  1.00 84.26           H  
ATOM   2669  HB3 LEU B  18      -7.510  17.268 -31.009  1.00 84.26           H  
ATOM   2670  O   LEU B  18      -7.268  15.016 -27.950  1.00 84.26           O  
ATOM   2671  CG  LEU B  18      -7.981  18.042 -29.065  1.00 84.26           C  
ATOM   2672  HG  LEU B  18      -8.737  17.282 -28.869  1.00 84.26           H  
ATOM   2673  CD1 LEU B  18      -7.323  18.438 -27.745  1.00 84.26           C  
ATOM   2674 HD11 LEU B  18      -8.059  18.881 -27.073  1.00 84.26           H  
ATOM   2675 HD12 LEU B  18      -6.883  17.568 -27.257  1.00 84.26           H  
ATOM   2676 HD13 LEU B  18      -6.541  19.171 -27.945  1.00 84.26           H  
ATOM   2677  CD2 LEU B  18      -8.686  19.277 -29.626  1.00 84.26           C  
ATOM   2678 HD21 LEU B  18      -7.957  20.065 -29.818  1.00 84.26           H  
ATOM   2679 HD22 LEU B  18      -9.424  19.644 -28.913  1.00 84.26           H  
ATOM   2680 HD23 LEU B  18      -9.191  19.022 -30.558  1.00 84.26           H  
ATOM   2681  N   ARG B  19      -7.644  14.350 -30.066  1.00 84.67           N  
ATOM   2682  H   ARG B  19      -7.468  14.532 -31.044  1.00 84.67           H  
ATOM   2683  CA  ARG B  19      -8.471  13.193 -29.697  1.00 84.67           C  
ATOM   2684  HA  ARG B  19      -9.240  13.527 -29.001  1.00 84.67           H  
ATOM   2685  C   ARG B  19      -7.650  12.145 -28.947  1.00 84.67           C  
ATOM   2686  CB  ARG B  19      -9.151  12.614 -30.947  1.00 84.67           C  
ATOM   2687  HB2 ARG B  19      -9.665  13.419 -31.473  1.00 84.67           H  
ATOM   2688  HB3 ARG B  19      -8.393  12.197 -31.611  1.00 84.67           H  
ATOM   2689  O   ARG B  19      -8.112  11.675 -27.915  1.00 84.67           O  
ATOM   2690  CG  ARG B  19     -10.179  11.530 -30.582  1.00 84.67           C  
ATOM   2691  HG2 ARG B  19     -10.936  11.969 -29.932  1.00 84.67           H  
ATOM   2692  HG3 ARG B  19      -9.696  10.715 -30.043  1.00 84.67           H  
ATOM   2693  CD  ARG B  19     -10.876  10.958 -31.822  1.00 84.67           C  
ATOM   2694  HD2 ARG B  19     -11.705  10.335 -31.487  1.00 84.67           H  
ATOM   2695  HD3 ARG B  19     -11.275  11.781 -32.416  1.00 84.67           H  
ATOM   2696  NE  ARG B  19      -9.959  10.136 -32.636  1.00 84.67           N  
ATOM   2697  HE  ARG B  19      -9.079   9.889 -32.206  1.00 84.67           H  
ATOM   2698  NH1 ARG B  19     -11.348   9.796 -34.432  1.00 84.67           N  
ATOM   2699 HH11 ARG B  19     -12.063  10.336 -33.965  1.00 84.67           H  
ATOM   2700 HH12 ARG B  19     -11.556   9.311 -35.293  1.00 84.67           H  
ATOM   2701  NH2 ARG B  19      -9.340   8.822 -34.384  1.00 84.67           N  
ATOM   2702 HH21 ARG B  19      -8.491   8.578 -33.894  1.00 84.67           H  
ATOM   2703 HH22 ARG B  19      -9.559   8.349 -35.249  1.00 84.67           H  
ATOM   2704  CZ  ARG B  19     -10.218   9.594 -33.811  1.00 84.67           C  
ATOM   2705  N   ALA B  20      -6.442  11.838 -29.425  1.00 87.88           N  
ATOM   2706  H   ALA B  20      -6.141  12.269 -30.288  1.00 87.88           H  
ATOM   2707  CA  ALA B  20      -5.521  10.918 -28.759  1.00 87.88           C  
ATOM   2708  HA  ALA B  20      -6.019   9.958 -28.619  1.00 87.88           H  
ATOM   2709  C   ALA B  20      -5.115  11.427 -27.364  1.00 87.88           C  
ATOM   2710  CB  ALA B  20      -4.308  10.699 -29.671  1.00 87.88           C  
ATOM   2711  HB1 ALA B  20      -3.626   9.990 -29.202  1.00 87.88           H  
ATOM   2712  HB2 ALA B  20      -4.632  10.292 -30.629  1.00 87.88           H  
ATOM   2713  HB3 ALA B  20      -3.783  11.640 -29.839  1.00 87.88           H  
ATOM   2714  O   ALA B  20      -5.245  10.698 -26.385  1.00 87.88           O  
ATOM   2715  N   ALA B  21      -4.730  12.703 -27.235  1.00 88.64           N  
ATOM   2716  H   ALA B  21      -4.609  13.265 -28.065  1.00 88.64           H  
ATOM   2717  CA  ALA B  21      -4.375  13.282 -25.937  1.00 88.64           C  
ATOM   2718  HA  ALA B  21      -3.587  12.669 -25.499  1.00 88.64           H  
ATOM   2719  C   ALA B  21      -5.559  13.275 -24.946  1.00 88.64           C  
ATOM   2720  CB  ALA B  21      -3.821  14.694 -26.167  1.00 88.64           C  
ATOM   2721  HB1 ALA B  21      -3.491  15.112 -25.215  1.00 88.64           H  
ATOM   2722  HB2 ALA B  21      -2.968  14.648 -26.845  1.00 88.64           H  
ATOM   2723  HB3 ALA B  21      -4.589  15.335 -26.598  1.00 88.64           H  
ATOM   2724  O   ALA B  21      -5.411  12.870 -23.796  1.00 88.64           O  
ATOM   2725  N   ARG B  22      -6.767  13.646 -25.396  1.00 88.26           N  
ATOM   2726  H   ARG B  22      -6.842  13.965 -26.351  1.00 88.26           H  
ATOM   2727  CA  ARG B  22      -7.988  13.563 -24.570  1.00 88.26           C  
ATOM   2728  HA  ARG B  22      -7.790  14.017 -23.599  1.00 88.26           H  
ATOM   2729  C   ARG B  22      -8.415  12.133 -24.247  1.00 88.26           C  
ATOM   2730  CB  ARG B  22      -9.150  14.302 -25.248  1.00 88.26           C  
ATOM   2731  HB2 ARG B  22      -9.209  14.011 -26.297  1.00 88.26           H  
ATOM   2732  HB3 ARG B  22     -10.082  14.013 -24.763  1.00 88.26           H  
ATOM   2733  O   ARG B  22      -9.233  11.965 -23.349  1.00 88.26           O  
ATOM   2734  CG  ARG B  22      -9.017  15.823 -25.126  1.00 88.26           C  
ATOM   2735  HG2 ARG B  22      -8.115  16.161 -25.636  1.00 88.26           H  
ATOM   2736  HG3 ARG B  22      -8.952  16.093 -24.072  1.00 88.26           H  
ATOM   2737  CD  ARG B  22     -10.248  16.491 -25.746  1.00 88.26           C  
ATOM   2738  HD2 ARG B  22     -10.279  16.243 -26.807  1.00 88.26           H  
ATOM   2739  HD3 ARG B  22     -11.142  16.097 -25.262  1.00 88.26           H  
ATOM   2740  NE  ARG B  22     -10.213  17.955 -25.579  1.00 88.26           N  
ATOM   2741  HE  ARG B  22      -9.450  18.327 -25.031  1.00 88.26           H  
ATOM   2742  NH1 ARG B  22     -12.130  18.451 -26.739  1.00 88.26           N  
ATOM   2743 HH11 ARG B  22     -12.805  19.137 -27.047  1.00 88.26           H  
ATOM   2744 HH12 ARG B  22     -12.325  17.463 -26.818  1.00 88.26           H  
ATOM   2745  NH2 ARG B  22     -10.887  20.105 -25.900  1.00 88.26           N  
ATOM   2746 HH21 ARG B  22     -11.513  20.788 -26.304  1.00 88.26           H  
ATOM   2747 HH22 ARG B  22     -10.107  20.443 -25.355  1.00 88.26           H  
ATOM   2748  CZ  ARG B  22     -11.075  18.827 -26.070  1.00 88.26           C  
ATOM   2749  N   GLN B  23      -7.954  11.133 -24.991  1.00 87.35           N  
ATOM   2750  H   GLN B  23      -7.319  11.341 -25.749  1.00 87.35           H  
ATOM   2751  CA  GLN B  23      -8.176   9.729 -24.667  1.00 87.35           C  
ATOM   2752  HA  GLN B  23      -9.164   9.616 -24.222  1.00 87.35           H  
ATOM   2753  C   GLN B  23      -7.191   9.268 -23.585  1.00 87.35           C  
ATOM   2754  CB  GLN B  23      -8.172   8.901 -25.960  1.00 87.35           C  
ATOM   2755  HB2 GLN B  23      -7.263   9.091 -26.531  1.00 87.35           H  
ATOM   2756  HB3 GLN B  23      -9.033   9.192 -26.562  1.00 87.35           H  
ATOM   2757  O   GLN B  23      -7.658   8.808 -22.549  1.00 87.35           O  
ATOM   2758  CG  GLN B  23      -8.245   7.406 -25.647  1.00 87.35           C  
ATOM   2759  HG2 GLN B  23      -9.046   7.202 -24.936  1.00 87.35           H  
ATOM   2760  HG3 GLN B  23      -7.296   7.130 -25.188  1.00 87.35           H  
ATOM   2761  CD  GLN B  23      -8.448   6.515 -26.866  1.00 87.35           C  
ATOM   2762  NE2 GLN B  23      -8.143   5.249 -26.724  1.00 87.35           N  
ATOM   2763 HE21 GLN B  23      -7.713   4.966 -25.855  1.00 87.35           H  
ATOM   2764 HE22 GLN B  23      -8.251   4.602 -27.493  1.00 87.35           H  
ATOM   2765  OE1 GLN B  23      -8.897   6.941 -27.928  1.00 87.35           O  
ATOM   2766  N   ARG B  24      -5.885   9.533 -23.744  1.00 92.46           N  
ATOM   2767  H   ARG B  24      -5.574   9.892 -24.636  1.00 92.46           H  
ATOM   2768  CA  ARG B  24      -4.860   9.192 -22.739  1.00 92.46           C  
ATOM   2769  HA  ARG B  24      -4.880   8.109 -22.614  1.00 92.46           H  
ATOM   2770  C   ARG B  24      -5.153   9.773 -21.353  1.00 92.46           C  
ATOM   2771  CB  ARG B  24      -3.464   9.597 -23.252  1.00 92.46           C  
ATOM   2772  HB2 ARG B  24      -3.287   9.094 -24.203  1.00 92.46           H  
ATOM   2773  HB3 ARG B  24      -3.450  10.672 -23.432  1.00 92.46           H  
ATOM   2774  O   ARG B  24      -4.950   9.091 -20.360  1.00 92.46           O  
ATOM   2775  CG  ARG B  24      -2.301   9.248 -22.299  1.00 92.46           C  
ATOM   2776  HG2 ARG B  24      -1.363   9.530 -22.777  1.00 92.46           H  
ATOM   2777  HG3 ARG B  24      -2.395   9.828 -21.381  1.00 92.46           H  
ATOM   2778  CD  ARG B  24      -2.243   7.754 -21.945  1.00 92.46           C  
ATOM   2779  HD2 ARG B  24      -3.168   7.472 -21.442  1.00 92.46           H  
ATOM   2780  HD3 ARG B  24      -2.161   7.169 -22.861  1.00 92.46           H  
ATOM   2781  NE  ARG B  24      -1.109   7.438 -21.055  1.00 92.46           N  
ATOM   2782  HE  ARG B  24      -0.428   8.150 -20.834  1.00 92.46           H  
ATOM   2783  NH1 ARG B  24      -1.788   5.329 -20.423  1.00 92.46           N  
ATOM   2784 HH11 ARG B  24      -2.616   5.416 -20.994  1.00 92.46           H  
ATOM   2785 HH12 ARG B  24      -1.696   4.564 -19.769  1.00 92.46           H  
ATOM   2786  NH2 ARG B  24       0.080   6.227 -19.578  1.00 92.46           N  
ATOM   2787 HH21 ARG B  24       0.638   7.063 -19.477  1.00 92.46           H  
ATOM   2788 HH22 ARG B  24       0.199   5.458 -18.933  1.00 92.46           H  
ATOM   2789  CZ  ARG B  24      -0.948   6.326 -20.363  1.00 92.46           C  
ATOM   2790  N   ILE B  25      -5.694  10.994 -21.277  1.00 90.71           N  
ATOM   2791  H   ILE B  25      -5.762  11.533 -22.128  1.00 90.71           H  
ATOM   2792  CA  ILE B  25      -6.139  11.588 -20.001  1.00 90.71           C  
ATOM   2793  HA  ILE B  25      -5.293  11.616 -19.315  1.00 90.71           H  
ATOM   2794  C   ILE B  25      -7.212  10.721 -19.318  1.00 90.71           C  
ATOM   2795  CB  ILE B  25      -6.624  13.040 -20.219  1.00 90.71           C  
ATOM   2796  HB  ILE B  25      -7.352  13.043 -21.030  1.00 90.71           H  
ATOM   2797  O   ILE B  25      -7.078  10.415 -18.140  1.00 90.71           O  
ATOM   2798  CG1 ILE B  25      -5.440  13.952 -20.600  1.00 90.71           C  
ATOM   2799 HG12 ILE B  25      -4.839  14.155 -19.714  1.00 90.71           H  
ATOM   2800 HG13 ILE B  25      -4.803  13.440 -21.321  1.00 90.71           H  
ATOM   2801  CG2 ILE B  25      -7.299  13.606 -18.959  1.00 90.71           C  
ATOM   2802 HG21 ILE B  25      -6.632  13.518 -18.100  1.00 90.71           H  
ATOM   2803 HG22 ILE B  25      -8.213  13.058 -18.728  1.00 90.71           H  
ATOM   2804 HG23 ILE B  25      -7.578  14.653 -19.073  1.00 90.71           H  
ATOM   2805  CD1 ILE B  25      -5.867  15.280 -21.235  1.00 90.71           C  
ATOM   2806 HD11 ILE B  25      -6.542  15.837 -20.584  1.00 90.71           H  
ATOM   2807 HD12 ILE B  25      -6.355  15.093 -22.192  1.00 90.71           H  
ATOM   2808 HD13 ILE B  25      -4.976  15.884 -21.406  1.00 90.71           H  
ATOM   2809  N   ARG B  26      -8.241  10.265 -20.050  1.00 90.61           N  
ATOM   2810  H   ARG B  26      -8.222  10.409 -21.050  1.00 90.61           H  
ATOM   2811  CA  ARG B  26      -9.285   9.398 -19.472  1.00 90.61           C  
ATOM   2812  HA  ARG B  26      -9.633   9.843 -18.540  1.00 90.61           H  
ATOM   2813  C   ARG B  26      -8.752   8.026 -19.074  1.00 90.61           C  
ATOM   2814  CB  ARG B  26     -10.478   9.220 -20.419  1.00 90.61           C  
ATOM   2815  HB2 ARG B  26     -10.120   8.954 -21.414  1.00 90.61           H  
ATOM   2816  HB3 ARG B  26     -11.085   8.395 -20.046  1.00 90.61           H  
ATOM   2817  O   ARG B  26      -9.223   7.487 -18.081  1.00 90.61           O  
ATOM   2818  CG  ARG B  26     -11.369  10.466 -20.483  1.00 90.61           C  
ATOM   2819  HG2 ARG B  26     -10.833  11.275 -20.979  1.00 90.61           H  
ATOM   2820  HG3 ARG B  26     -11.606  10.783 -19.467  1.00 90.61           H  
ATOM   2821  CD  ARG B  26     -12.692  10.164 -21.212  1.00 90.61           C  
ATOM   2822  HD2 ARG B  26     -13.323  11.052 -21.190  1.00 90.61           H  
ATOM   2823  HD3 ARG B  26     -13.213   9.386 -20.655  1.00 90.61           H  
ATOM   2824  NE  ARG B  26     -12.487   9.706 -22.605  1.00 90.61           N  
ATOM   2825  HE  ARG B  26     -12.535   8.706 -22.741  1.00 90.61           H  
ATOM   2826  NH1 ARG B  26     -11.985  11.736 -23.507  1.00 90.61           N  
ATOM   2827 HH11 ARG B  26     -12.333  12.086 -22.626  1.00 90.61           H  
ATOM   2828 HH12 ARG B  26     -11.072  12.085 -23.760  1.00 90.61           H  
ATOM   2829  NH2 ARG B  26     -11.721   9.906 -24.745  1.00 90.61           N  
ATOM   2830 HH21 ARG B  26     -11.726   8.900 -24.834  1.00 90.61           H  
ATOM   2831 HH22 ARG B  26     -11.406  10.497 -25.502  1.00 90.61           H  
ATOM   2832  CZ  ARG B  26     -12.082  10.445 -23.616  1.00 90.61           C  
ATOM   2833  N   GLU B  27      -7.793   7.484 -19.820  1.00 91.44           N  
ATOM   2834  H   GLU B  27      -7.490   7.973 -20.650  1.00 91.44           H  
ATOM   2835  CA  GLU B  27      -7.133   6.214 -19.487  1.00 91.44           C  
ATOM   2836  HA  GLU B  27      -7.894   5.448 -19.336  1.00 91.44           H  
ATOM   2837  C   GLU B  27      -6.331   6.333 -18.172  1.00 91.44           C  
ATOM   2838  CB  GLU B  27      -6.249   5.777 -20.672  1.00 91.44           C  
ATOM   2839  HB2 GLU B  27      -5.576   6.599 -20.914  1.00 91.44           H  
ATOM   2840  HB3 GLU B  27      -5.645   4.920 -20.377  1.00 91.44           H  
ATOM   2841  O   GLU B  27      -6.378   5.441 -17.331  1.00 91.44           O  
ATOM   2842  CG  GLU B  27      -7.080   5.388 -21.917  1.00 91.44           C  
ATOM   2843  HG2 GLU B  27      -7.543   4.419 -21.732  1.00 91.44           H  
ATOM   2844  HG3 GLU B  27      -7.885   6.110 -22.053  1.00 91.44           H  
ATOM   2845  CD  GLU B  27      -6.287   5.333 -23.238  1.00 91.44           C  
ATOM   2846  OE1 GLU B  27      -6.896   4.930 -24.262  1.00 91.44           O  
ATOM   2847  OE2 GLU B  27      -5.126   5.808 -23.282  1.00 91.44           O  
ATOM   2848  N   LEU B  28      -5.667   7.471 -17.941  1.00 92.13           N  
ATOM   2849  H   LEU B  28      -5.646   8.168 -18.671  1.00 92.13           H  
ATOM   2850  CA  LEU B  28      -4.939   7.754 -16.697  1.00 92.13           C  
ATOM   2851  HA  LEU B  28      -4.336   6.886 -16.429  1.00 92.13           H  
ATOM   2852  C   LEU B  28      -5.861   8.034 -15.495  1.00 92.13           C  
ATOM   2853  CB  LEU B  28      -4.018   8.962 -16.942  1.00 92.13           C  
ATOM   2854  HB2 LEU B  28      -4.613   9.755 -17.396  1.00 92.13           H  
ATOM   2855  HB3 LEU B  28      -3.659   9.335 -15.983  1.00 92.13           H  
ATOM   2856  O   LEU B  28      -5.600   7.562 -14.394  1.00 92.13           O  
ATOM   2857  CG  LEU B  28      -2.805   8.661 -17.837  1.00 92.13           C  
ATOM   2858  HG  LEU B  28      -3.108   8.077 -18.706  1.00 92.13           H  
ATOM   2859  CD1 LEU B  28      -2.206   9.978 -18.334  1.00 92.13           C  
ATOM   2860 HD11 LEU B  28      -1.364   9.768 -18.992  1.00 92.13           H  
ATOM   2861 HD12 LEU B  28      -2.959  10.541 -18.884  1.00 92.13           H  
ATOM   2862 HD13 LEU B  28      -1.857  10.566 -17.484  1.00 92.13           H  
ATOM   2863  CD2 LEU B  28      -1.734   7.887 -17.069  1.00 92.13           C  
ATOM   2864 HD21 LEU B  28      -0.830   7.804 -17.671  1.00 92.13           H  
ATOM   2865 HD22 LEU B  28      -1.484   8.406 -16.144  1.00 92.13           H  
ATOM   2866 HD23 LEU B  28      -2.095   6.886 -16.829  1.00 92.13           H  
ATOM   2867  N   GLU B  29      -6.926   8.818 -15.684  1.00 91.13           N  
ATOM   2868  H   GLU B  29      -7.040   9.245 -16.592  1.00 91.13           H  
ATOM   2869  CA  GLU B  29      -7.785   9.293 -14.583  1.00 91.13           C  
ATOM   2870  HA  GLU B  29      -7.188   9.395 -13.677  1.00 91.13           H  
ATOM   2871  C   GLU B  29      -8.939   8.329 -14.243  1.00 91.13           C  
ATOM   2872  CB  GLU B  29      -8.346  10.687 -14.947  1.00 91.13           C  
ATOM   2873  HB2 GLU B  29      -9.075  10.981 -14.192  1.00 91.13           H  
ATOM   2874  HB3 GLU B  29      -8.860  10.616 -15.906  1.00 91.13           H  
ATOM   2875  O   GLU B  29      -9.427   8.314 -13.110  1.00 91.13           O  
ATOM   2876  CG  GLU B  29      -7.260  11.780 -15.018  1.00 91.13           C  
ATOM   2877  HG2 GLU B  29      -6.483  11.468 -15.716  1.00 91.13           H  
ATOM   2878  HG3 GLU B  29      -6.801  11.863 -14.032  1.00 91.13           H  
ATOM   2879  CD  GLU B  29      -7.771  13.170 -15.455  1.00 91.13           C  
ATOM   2880  OE1 GLU B  29      -7.112  14.181 -15.092  1.00 91.13           O  
ATOM   2881  OE2 GLU B  29      -8.768  13.259 -16.205  1.00 91.13           O  
ATOM   2882  N   SER B  30      -9.416   7.557 -15.227  1.00 88.53           N  
ATOM   2883  H   SER B  30      -8.924   7.570 -16.109  1.00 88.53           H  
ATOM   2884  CA  SER B  30     -10.775   6.990 -15.209  1.00 88.53           C  
ATOM   2885  HA  SER B  30     -11.026   6.743 -14.178  1.00 88.53           H  
ATOM   2886  C   SER B  30     -10.974   5.693 -16.014  1.00 88.53           C  
ATOM   2887  CB  SER B  30     -11.775   8.069 -15.670  1.00 88.53           C  
ATOM   2888  HB2 SER B  30     -12.793   7.687 -15.592  1.00 88.53           H  
ATOM   2889  HB3 SER B  30     -11.693   8.932 -15.009  1.00 88.53           H  
ATOM   2890  O   SER B  30     -12.123   5.333 -16.272  1.00 88.53           O  
ATOM   2891  OG  SER B  30     -11.521   8.485 -17.005  1.00 88.53           O  
ATOM   2892  HG  SER B  30     -10.712   8.047 -17.280  1.00 88.53           H  
ATOM   2893  N   ASP B  31      -9.917   4.972 -16.427  1.00 92.73           N  
ATOM   2894  H   ASP B  31      -8.976   5.289 -16.244  1.00 92.73           H  
ATOM   2895  CA  ASP B  31     -10.117   3.720 -17.187  1.00 92.73           C  
ATOM   2896  HA  ASP B  31     -10.684   4.005 -18.073  1.00 92.73           H  
ATOM   2897  C   ASP B  31     -10.921   2.709 -16.344  1.00 92.73           C  
ATOM   2898  CB  ASP B  31      -8.801   3.084 -17.684  1.00 92.73           C  
ATOM   2899  HB2 ASP B  31      -8.339   2.518 -16.875  1.00 92.73           H  
ATOM   2900  HB3 ASP B  31      -8.113   3.881 -17.967  1.00 92.73           H  
ATOM   2901  O   ASP B  31     -10.626   2.560 -15.145  1.00 92.73           O  
ATOM   2902  CG  ASP B  31      -8.973   2.184 -18.925  1.00 92.73           C  
ATOM   2903  OD1 ASP B  31      -9.915   2.430 -19.714  1.00 92.73           O  
ATOM   2904  OD2 ASP B  31      -8.134   1.279 -19.131  1.00 92.73           O  
ATOM   2905  N   PRO B  32     -11.944   2.034 -16.907  1.00 96.28           N  
ATOM   2906  CA  PRO B  32     -12.682   1.002 -16.194  1.00 96.28           C  
ATOM   2907  HA  PRO B  32     -12.960   1.384 -15.212  1.00 96.28           H  
ATOM   2908  C   PRO B  32     -11.834  -0.264 -16.031  1.00 96.28           C  
ATOM   2909  CB  PRO B  32     -13.957   0.749 -17.007  1.00 96.28           C  
ATOM   2910  HB2 PRO B  32     -13.858  -0.158 -17.603  1.00 96.28           H  
ATOM   2911  HB3 PRO B  32     -14.827   0.691 -16.352  1.00 96.28           H  
ATOM   2912  O   PRO B  32     -11.271  -0.785 -16.998  1.00 96.28           O  
ATOM   2913  CG  PRO B  32     -14.068   1.957 -17.932  1.00 96.28           C  
ATOM   2914  HG2 PRO B  32     -14.570   2.774 -17.413  1.00 96.28           H  
ATOM   2915  HG3 PRO B  32     -14.582   1.713 -18.861  1.00 96.28           H  
ATOM   2916  CD  PRO B  32     -12.610   2.323 -18.168  1.00 96.28           C  
ATOM   2917  HD2 PRO B  32     -12.193   1.690 -18.952  1.00 96.28           H  
ATOM   2918  HD3 PRO B  32     -12.549   3.374 -18.448  1.00 96.28           H  
ATOM   2919  N   VAL B  33     -11.779  -0.793 -14.812  1.00 98.61           N  
ATOM   2920  H   VAL B  33     -12.316  -0.358 -14.075  1.00 98.61           H  
ATOM   2921  CA  VAL B  33     -10.996  -1.992 -14.483  1.00 98.61           C  
ATOM   2922  HA  VAL B  33     -10.283  -2.193 -15.282  1.00 98.61           H  
ATOM   2923  C   VAL B  33     -11.932  -3.196 -14.404  1.00 98.61           C  
ATOM   2924  CB  VAL B  33     -10.166  -1.758 -13.207  1.00 98.61           C  
ATOM   2925  HB  VAL B  33     -10.822  -1.423 -12.402  1.00 98.61           H  
ATOM   2926  O   VAL B  33     -12.899  -3.194 -13.646  1.00 98.61           O  
ATOM   2927  CG1 VAL B  33      -9.437  -3.018 -12.741  1.00 98.61           C  
ATOM   2928 HG11 VAL B  33      -8.774  -3.382 -13.526  1.00 98.61           H  
ATOM   2929 HG12 VAL B  33     -10.153  -3.799 -12.486  1.00 98.61           H  
ATOM   2930 HG13 VAL B  33      -8.845  -2.789 -11.855  1.00 98.61           H  
ATOM   2931  CG2 VAL B  33      -9.104  -0.676 -13.457  1.00 98.61           C  
ATOM   2932 HG21 VAL B  33      -8.472  -0.959 -14.299  1.00 98.61           H  
ATOM   2933 HG22 VAL B  33      -8.476  -0.554 -12.575  1.00 98.61           H  
ATOM   2934 HG23 VAL B  33      -9.582   0.279 -13.676  1.00 98.61           H  
ATOM   2935  N   ALA B  34     -11.671  -4.219 -15.210  1.00 98.62           N  
ATOM   2936  H   ALA B  34     -10.782  -4.221 -15.691  1.00 98.62           H  
ATOM   2937  CA  ALA B  34     -12.393  -5.480 -15.193  1.00 98.62           C  
ATOM   2938  HA  ALA B  34     -13.462  -5.283 -15.118  1.00 98.62           H  
ATOM   2939  C   ALA B  34     -11.972  -6.335 -13.989  1.00 98.62           C  
ATOM   2940  CB  ALA B  34     -12.123  -6.215 -16.512  1.00 98.62           C  
ATOM   2941  HB1 ALA B  34     -12.550  -5.656 -17.344  1.00 98.62           H  
ATOM   2942  HB2 ALA B  34     -12.570  -7.209 -16.476  1.00 98.62           H  
ATOM   2943  HB3 ALA B  34     -11.050  -6.330 -16.662  1.00 98.62           H  
ATOM   2944  O   ALA B  34     -10.785  -6.471 -13.695  1.00 98.62           O  
ATOM   2945  N   ILE B  35     -12.954  -6.962 -13.343  1.00 98.75           N  
ATOM   2946  H   ILE B  35     -13.904  -6.774 -13.630  1.00 98.75           H  
ATOM   2947  CA  ILE B  35     -12.742  -8.114 -12.465  1.00 98.75           C  
ATOM   2948  HA  ILE B  35     -11.746  -8.074 -12.024  1.00 98.75           H  
ATOM   2949  C   ILE B  35     -12.836  -9.352 -13.358  1.00 98.75           C  
ATOM   2950  CB  ILE B  35     -13.789  -8.125 -11.326  1.00 98.75           C  
ATOM   2951  HB  ILE B  35     -14.784  -8.089 -11.770  1.00 98.75           H  
ATOM   2952  O   ILE B  35     -13.933  -9.683 -13.815  1.00 98.75           O  
ATOM   2953  CG1 ILE B  35     -13.614  -6.898 -10.402  1.00 98.75           C  
ATOM   2954 HG12 ILE B  35     -13.405  -6.006 -10.993  1.00 98.75           H  
ATOM   2955 HG13 ILE B  35     -12.765  -7.069  -9.741  1.00 98.75           H  
ATOM   2956  CG2 ILE B  35     -13.666  -9.423 -10.504  1.00 98.75           C  
ATOM   2957 HG21 ILE B  35     -13.896 -10.287 -11.127  1.00 98.75           H  
ATOM   2958 HG22 ILE B  35     -12.648  -9.532 -10.130  1.00 98.75           H  
ATOM   2959 HG23 ILE B  35     -14.361  -9.422  -9.664  1.00 98.75           H  
ATOM   2960  CD1 ILE B  35     -14.845  -6.591  -9.546  1.00 98.75           C  
ATOM   2961 HD11 ILE B  35     -15.112  -7.448  -8.927  1.00 98.75           H  
ATOM   2962 HD12 ILE B  35     -14.625  -5.741  -8.900  1.00 98.75           H  
ATOM   2963 HD13 ILE B  35     -15.683  -6.326 -10.191  1.00 98.75           H  
ATOM   2964  N   VAL B  36     -11.705 -10.009 -13.628  1.00 98.13           N  
ATOM   2965  H   VAL B  36     -10.842  -9.677 -13.221  1.00 98.13           H  
ATOM   2966  CA  VAL B  36     -11.658 -11.185 -14.520  1.00 98.13           C  
ATOM   2967  HA  VAL B  36     -12.522 -11.132 -15.183  1.00 98.13           H  
ATOM   2968  C   VAL B  36     -11.822 -12.507 -13.773  1.00 98.13           C  
ATOM   2969  CB  VAL B  36     -10.420 -11.197 -15.438  1.00 98.13           C  
ATOM   2970  HB  VAL B  36     -10.470 -12.091 -16.059  1.00 98.13           H  
ATOM   2971  O   VAL B  36     -12.354 -13.469 -14.315  1.00 98.13           O  
ATOM   2972  CG1 VAL B  36     -10.417  -9.978 -16.368  1.00 98.13           C  
ATOM   2973 HG11 VAL B  36      -9.580 -10.054 -17.061  1.00 98.13           H  
ATOM   2974 HG12 VAL B  36     -10.318  -9.055 -15.797  1.00 98.13           H  
ATOM   2975 HG13 VAL B  36     -11.343  -9.956 -16.943  1.00 98.13           H  
ATOM   2976  CG2 VAL B  36      -9.092 -11.231 -14.674  1.00 98.13           C  
ATOM   2977 HG21 VAL B  36      -8.277 -11.340 -15.390  1.00 98.13           H  
ATOM   2978 HG22 VAL B  36      -8.945 -10.305 -14.118  1.00 98.13           H  
ATOM   2979 HG23 VAL B  36      -9.074 -12.082 -13.994  1.00 98.13           H  
ATOM   2980  N   SER B  37     -11.451 -12.553 -12.493  1.00 98.32           N  
ATOM   2981  H   SER B  37     -11.004 -11.743 -12.086  1.00 98.32           H  
ATOM   2982  CA  SER B  37     -11.783 -13.672 -11.610  1.00 98.32           C  
ATOM   2983  HA  SER B  37     -12.754 -14.062 -11.917  1.00 98.32           H  
ATOM   2984  C   SER B  37     -11.899 -13.241 -10.150  1.00 98.32           C  
ATOM   2985  CB  SER B  37     -10.787 -14.820 -11.777  1.00 98.32           C  
ATOM   2986  HB2 SER B  37     -10.633 -15.009 -12.840  1.00 98.32           H  
ATOM   2987  HB3 SER B  37     -11.196 -15.723 -11.324  1.00 98.32           H  
ATOM   2988  O   SER B  37     -11.497 -12.140  -9.764  1.00 98.32           O  
ATOM   2989  OG  SER B  37      -9.565 -14.513 -11.154  1.00 98.32           O  
ATOM   2990  HG  SER B  37      -8.987 -15.273 -11.251  1.00 98.32           H  
ATOM   2991  N   MET B  38     -12.485 -14.112  -9.324  1.00 98.66           N  
ATOM   2992  H   MET B  38     -12.783 -15.003  -9.694  1.00 98.66           H  
ATOM   2993  CA  MET B  38     -12.625 -13.889  -7.887  1.00 98.66           C  
ATOM   2994  HA  MET B  38     -11.765 -13.308  -7.554  1.00 98.66           H  
ATOM   2995  C   MET B  38     -12.599 -15.199  -7.092  1.00 98.66           C  
ATOM   2996  CB  MET B  38     -13.876 -13.042  -7.600  1.00 98.66           C  
ATOM   2997  HB2 MET B  38     -13.777 -12.095  -8.130  1.00 98.66           H  
ATOM   2998  HB3 MET B  38     -13.922 -12.833  -6.531  1.00 98.66           H  
ATOM   2999  O   MET B  38     -13.092 -16.245  -7.537  1.00 98.66           O  
ATOM   3000  CG  MET B  38     -15.193 -13.683  -8.040  1.00 98.66           C  
ATOM   3001  HG2 MET B  38     -15.122 -13.961  -9.092  1.00 98.66           H  
ATOM   3002  HG3 MET B  38     -15.354 -14.587  -7.454  1.00 98.66           H  
ATOM   3003  SD  MET B  38     -16.622 -12.591  -7.827  1.00 98.66           S  
ATOM   3004  CE  MET B  38     -17.945 -13.651  -8.461  1.00 98.66           C  
ATOM   3005  HE1 MET B  38     -17.967 -14.588  -7.904  1.00 98.66           H  
ATOM   3006  HE2 MET B  38     -18.901 -13.140  -8.346  1.00 98.66           H  
ATOM   3007  HE3 MET B  38     -17.778 -13.864  -9.517  1.00 98.66           H  
ATOM   3008  N   ASN B  39     -12.037 -15.142  -5.887  1.00 98.15           N  
ATOM   3009  H   ASN B  39     -11.644 -14.264  -5.580  1.00 98.15           H  
ATOM   3010  CA  ASN B  39     -11.996 -16.258  -4.954  1.00 98.15           C  
ATOM   3011  HA  ASN B  39     -12.850 -16.898  -5.173  1.00 98.15           H  
ATOM   3012  C   ASN B  39     -12.166 -15.792  -3.505  1.00 98.15           C  
ATOM   3013  CB  ASN B  39     -10.697 -17.058  -5.164  1.00 98.15           C  
ATOM   3014  HB2 ASN B  39      -9.852 -16.498  -4.763  1.00 98.15           H  
ATOM   3015  HB3 ASN B  39     -10.519 -17.206  -6.229  1.00 98.15           H  
ATOM   3016  O   ASN B  39     -11.817 -14.669  -3.153  1.00 98.15           O  
ATOM   3017  CG  ASN B  39     -10.747 -18.432  -4.516  1.00 98.15           C  
ATOM   3018  ND2 ASN B  39      -9.664 -19.151  -4.540  1.00 98.15           N  
ATOM   3019 HD21 ASN B  39      -8.801 -18.778  -4.910  1.00 98.15           H  
ATOM   3020 HD22 ASN B  39      -9.728 -20.128  -4.295  1.00 98.15           H  
ATOM   3021  OD1 ASN B  39     -11.794 -18.887  -4.063  1.00 98.15           O  
ATOM   3022  N   CYS B  40     -12.720 -16.656  -2.660  1.00 98.61           N  
ATOM   3023  H   CYS B  40     -12.870 -17.608  -2.964  1.00 98.61           H  
ATOM   3024  CA  CYS B  40     -12.877 -16.399  -1.241  1.00 98.61           C  
ATOM   3025  HA  CYS B  40     -11.975 -15.889  -0.903  1.00 98.61           H  
ATOM   3026  C   CYS B  40     -12.994 -17.698  -0.440  1.00 98.61           C  
ATOM   3027  CB  CYS B  40     -14.089 -15.478  -1.007  1.00 98.61           C  
ATOM   3028  HB2 CYS B  40     -13.905 -14.523  -1.500  1.00 98.61           H  
ATOM   3029  HB3 CYS B  40     -14.185 -15.286   0.062  1.00 98.61           H  
ATOM   3030  O   CYS B  40     -13.548 -18.691  -0.916  1.00 98.61           O  
ATOM   3031  SG  CYS B  40     -15.640 -16.194  -1.646  1.00 98.61           S  
ATOM   3032  HG  CYS B  40     -16.423 -15.167  -1.303  1.00 98.61           H  
ATOM   3033  N   ARG B  41     -12.536 -17.657   0.812  1.00 98.66           N  
ATOM   3034  H   ARG B  41     -12.116 -16.792   1.123  1.00 98.66           H  
ATOM   3035  CA  ARG B  41     -12.899 -18.632   1.845  1.00 98.66           C  
ATOM   3036  HA  ARG B  41     -13.699 -19.262   1.456  1.00 98.66           H  
ATOM   3037  C   ARG B  41     -13.459 -17.852   3.024  1.00 98.66           C  
ATOM   3038  CB  ARG B  41     -11.725 -19.552   2.214  1.00 98.66           C  
ATOM   3039  HB2 ARG B  41     -10.895 -18.961   2.603  1.00 98.66           H  
ATOM   3040  HB3 ARG B  41     -12.047 -20.238   2.997  1.00 98.66           H  
ATOM   3041  O   ARG B  41     -12.836 -16.890   3.468  1.00 98.66           O  
ATOM   3042  CG  ARG B  41     -11.258 -20.370   0.999  1.00 98.66           C  
ATOM   3043  HG2 ARG B  41     -10.991 -19.702   0.180  1.00 98.66           H  
ATOM   3044  HG3 ARG B  41     -12.063 -21.028   0.670  1.00 98.66           H  
ATOM   3045  CD  ARG B  41     -10.030 -21.201   1.344  1.00 98.66           C  
ATOM   3046  HD2 ARG B  41      -9.250 -20.513   1.670  1.00 98.66           H  
ATOM   3047  HD3 ARG B  41     -10.266 -21.880   2.164  1.00 98.66           H  
ATOM   3048  NE  ARG B  41      -9.550 -21.983   0.185  1.00 98.66           N  
ATOM   3049  HE  ARG B  41     -10.179 -22.204  -0.574  1.00 98.66           H  
ATOM   3050  NH1 ARG B  41      -7.422 -22.197   0.955  1.00 98.66           N  
ATOM   3051 HH11 ARG B  41      -7.639 -21.689   1.800  1.00 98.66           H  
ATOM   3052 HH12 ARG B  41      -6.579 -22.751   0.906  1.00 98.66           H  
ATOM   3053  NH2 ARG B  41      -7.964 -23.280  -0.868  1.00 98.66           N  
ATOM   3054 HH21 ARG B  41      -7.046 -23.687  -0.757  1.00 98.66           H  
ATOM   3055 HH22 ARG B  41      -8.394 -23.318  -1.781  1.00 98.66           H  
ATOM   3056  CZ  ARG B  41      -8.331 -22.475   0.076  1.00 98.66           C  
ATOM   3057  N   LEU B  42     -14.670 -18.200   3.452  1.00 98.73           N  
ATOM   3058  H   LEU B  42     -15.066 -19.054   3.086  1.00 98.73           H  
ATOM   3059  CA  LEU B  42     -15.474 -17.443   4.419  1.00 98.73           C  
ATOM   3060  HA  LEU B  42     -14.800 -16.851   5.038  1.00 98.73           H  
ATOM   3061  C   LEU B  42     -16.232 -18.410   5.364  1.00 98.73           C  
ATOM   3062  CB  LEU B  42     -16.425 -16.475   3.662  1.00 98.73           C  
ATOM   3063  HB2 LEU B  42     -17.072 -15.969   4.378  1.00 98.73           H  
ATOM   3064  HB3 LEU B  42     -17.076 -17.063   3.015  1.00 98.73           H  
ATOM   3065  O   LEU B  42     -16.320 -19.613   5.074  1.00 98.73           O  
ATOM   3066  CG  LEU B  42     -15.748 -15.397   2.790  1.00 98.73           C  
ATOM   3067  HG  LEU B  42     -15.025 -15.865   2.121  1.00 98.73           H  
ATOM   3068  CD1 LEU B  42     -16.783 -14.696   1.911  1.00 98.73           C  
ATOM   3069 HD11 LEU B  42     -17.558 -14.242   2.529  1.00 98.73           H  
ATOM   3070 HD12 LEU B  42     -16.297 -13.921   1.317  1.00 98.73           H  
ATOM   3071 HD13 LEU B  42     -17.229 -15.427   1.237  1.00 98.73           H  
ATOM   3072  CD2 LEU B  42     -15.039 -14.328   3.617  1.00 98.73           C  
ATOM   3073 HD21 LEU B  42     -14.506 -13.644   2.956  1.00 98.73           H  
ATOM   3074 HD22 LEU B  42     -14.314 -14.805   4.276  1.00 98.73           H  
ATOM   3075 HD23 LEU B  42     -15.758 -13.770   4.218  1.00 98.73           H  
ATOM   3076  N   PRO B  43     -16.781 -17.923   6.495  1.00 98.08           N  
ATOM   3077  CA  PRO B  43     -17.489 -18.749   7.474  1.00 98.08           C  
ATOM   3078  HA  PRO B  43     -16.780 -19.476   7.871  1.00 98.08           H  
ATOM   3079  C   PRO B  43     -18.693 -19.507   6.893  1.00 98.08           C  
ATOM   3080  CB  PRO B  43     -17.889 -17.797   8.610  1.00 98.08           C  
ATOM   3081  HB2 PRO B  43     -17.880 -18.297   9.578  1.00 98.08           H  
ATOM   3082  HB3 PRO B  43     -18.869 -17.362   8.413  1.00 98.08           H  
ATOM   3083  O   PRO B  43     -19.189 -19.214   5.805  1.00 98.08           O  
ATOM   3084  CG  PRO B  43     -16.825 -16.704   8.523  1.00 98.08           C  
ATOM   3085  HG2 PRO B  43     -15.896 -17.048   8.976  1.00 98.08           H  
ATOM   3086  HG3 PRO B  43     -17.159 -15.768   8.970  1.00 98.08           H  
ATOM   3087  CD  PRO B  43     -16.635 -16.574   7.018  1.00 98.08           C  
ATOM   3088  HD2 PRO B  43     -17.417 -15.937   6.604  1.00 98.08           H  
ATOM   3089  HD3 PRO B  43     -15.654 -16.152   6.802  1.00 98.08           H  
ATOM   3090  N   GLY B  44     -19.177 -20.523   7.614  1.00 97.55           N  
ATOM   3091  H   GLY B  44     -18.808 -20.659   8.544  1.00 97.55           H  
ATOM   3092  CA  GLY B  44     -20.327 -21.328   7.172  1.00 97.55           C  
ATOM   3093  HA2 GLY B  44     -21.120 -20.660   6.837  1.00 97.55           H  
ATOM   3094  HA3 GLY B  44     -20.698 -21.896   8.025  1.00 97.55           H  
ATOM   3095  C   GLY B  44     -20.026 -22.315   6.032  1.00 97.55           C  
ATOM   3096  O   GLY B  44     -20.956 -22.728   5.329  1.00 97.55           O  
ATOM   3097  N   LYS B  45     -18.749 -22.711   5.884  1.00 95.84           N  
ATOM   3098  H   LYS B  45     -18.088 -22.284   6.517  1.00 95.84           H  
ATOM   3099  CA  LYS B  45     -18.190 -23.587   4.829  1.00 95.84           C  
ATOM   3100  HA  LYS B  45     -17.119 -23.651   5.021  1.00 95.84           H  
ATOM   3101  C   LYS B  45     -18.262 -22.994   3.415  1.00 95.84           C  
ATOM   3102  CB  LYS B  45     -18.732 -25.029   4.920  1.00 95.84           C  
ATOM   3103  HB2 LYS B  45     -19.807 -25.033   4.740  1.00 95.84           H  
ATOM   3104  HB3 LYS B  45     -18.256 -25.625   4.141  1.00 95.84           H  
ATOM   3105  O   LYS B  45     -18.545 -23.698   2.445  1.00 95.84           O  
ATOM   3106  CG  LYS B  45     -18.432 -25.688   6.272  1.00 95.84           C  
ATOM   3107  HG2 LYS B  45     -18.961 -25.160   7.066  1.00 95.84           H  
ATOM   3108  HG3 LYS B  45     -17.360 -25.629   6.459  1.00 95.84           H  
ATOM   3109  CD  LYS B  45     -18.855 -27.162   6.276  1.00 95.84           C  
ATOM   3110  HD2 LYS B  45     -18.326 -27.683   5.478  1.00 95.84           H  
ATOM   3111  HD3 LYS B  45     -19.930 -27.236   6.110  1.00 95.84           H  
ATOM   3112  CE  LYS B  45     -18.485 -27.775   7.631  1.00 95.84           C  
ATOM   3113  HE2 LYS B  45     -19.078 -27.293   8.408  1.00 95.84           H  
ATOM   3114  HE3 LYS B  45     -17.439 -27.544   7.834  1.00 95.84           H  
ATOM   3115  NZ  LYS B  45     -18.689 -29.245   7.650  1.00 95.84           N  
ATOM   3116  HZ1 LYS B  45     -18.414 -29.618   8.548  1.00 95.84           H  
ATOM   3117  HZ2 LYS B  45     -18.115 -29.683   6.944  1.00 95.84           H  
ATOM   3118  HZ3 LYS B  45     -19.658 -29.476   7.481  1.00 95.84           H  
ATOM   3119  N   VAL B  46     -17.982 -21.699   3.289  1.00 97.75           N  
ATOM   3120  H   VAL B  46     -17.733 -21.167   4.111  1.00 97.75           H  
ATOM   3121  CA  VAL B  46     -17.808 -21.045   1.989  1.00 97.75           C  
ATOM   3122  HA  VAL B  46     -18.485 -21.495   1.263  1.00 97.75           H  
ATOM   3123  C   VAL B  46     -16.375 -21.264   1.509  1.00 97.75           C  
ATOM   3124  CB  VAL B  46     -18.165 -19.554   2.092  1.00 97.75           C  
ATOM   3125  HB  VAL B  46     -17.608 -19.123   2.923  1.00 97.75           H  
ATOM   3126  O   VAL B  46     -15.445 -20.668   2.038  1.00 97.75           O  
ATOM   3127  CG1 VAL B  46     -17.821 -18.778   0.816  1.00 97.75           C  
ATOM   3128 HG11 VAL B  46     -18.170 -17.751   0.918  1.00 97.75           H  
ATOM   3129 HG12 VAL B  46     -16.742 -18.746   0.665  1.00 97.75           H  
ATOM   3130 HG13 VAL B  46     -18.295 -19.243  -0.049  1.00 97.75           H  
ATOM   3131  CG2 VAL B  46     -19.659 -19.378   2.376  1.00 97.75           C  
ATOM   3132 HG21 VAL B  46     -20.255 -19.815   1.575  1.00 97.75           H  
ATOM   3133 HG22 VAL B  46     -19.915 -19.869   3.315  1.00 97.75           H  
ATOM   3134 HG23 VAL B  46     -19.897 -18.318   2.473  1.00 97.75           H  
ATOM   3135  N   THR B  47     -16.204 -22.109   0.492  1.00 94.35           N  
ATOM   3136  H   THR B  47     -16.988 -22.673   0.199  1.00 94.35           H  
ATOM   3137  CA  THR B  47     -14.913 -22.403  -0.167  1.00 94.35           C  
ATOM   3138  HA  THR B  47     -14.106 -21.978   0.431  1.00 94.35           H  
ATOM   3139  C   THR B  47     -14.783 -21.760  -1.556  1.00 94.35           C  
ATOM   3140  CB  THR B  47     -14.674 -23.918  -0.242  1.00 94.35           C  
ATOM   3141  HB  THR B  47     -13.768 -24.120  -0.813  1.00 94.35           H  
ATOM   3142  O   THR B  47     -13.925 -22.132  -2.351  1.00 94.35           O  
ATOM   3143  CG2 THR B  47     -14.521 -24.544   1.145  1.00 94.35           C  
ATOM   3144 HG21 THR B  47     -15.444 -24.439   1.716  1.00 94.35           H  
ATOM   3145 HG22 THR B  47     -14.278 -25.601   1.044  1.00 94.35           H  
ATOM   3146 HG23 THR B  47     -13.709 -24.051   1.679  1.00 94.35           H  
ATOM   3147  OG1 THR B  47     -15.776 -24.551  -0.862  1.00 94.35           O  
ATOM   3148  HG1 THR B  47     -15.463 -25.417  -1.134  1.00 94.35           H  
ATOM   3149  N   GLY B  48     -15.666 -20.812  -1.878  1.00 96.27           N  
ATOM   3150  H   GLY B  48     -16.326 -20.520  -1.171  1.00 96.27           H  
ATOM   3151  CA  GLY B  48     -15.620 -20.039  -3.115  1.00 96.27           C  
ATOM   3152  HA2 GLY B  48     -14.786 -19.342  -3.041  1.00 96.27           H  
ATOM   3153  HA3 GLY B  48     -15.435 -20.705  -3.958  1.00 96.27           H  
ATOM   3154  C   GLY B  48     -16.911 -19.253  -3.377  1.00 96.27           C  
ATOM   3155  O   GLY B  48     -17.916 -19.470  -2.693  1.00 96.27           O  
ATOM   3156  N   PRO B  49     -16.934 -18.378  -4.400  1.00 97.76           N  
ATOM   3157  CA  PRO B  49     -18.049 -17.474  -4.684  1.00 97.76           C  
ATOM   3158  HA  PRO B  49     -18.148 -16.786  -3.845  1.00 97.76           H  
ATOM   3159  C   PRO B  49     -19.397 -18.176  -4.900  1.00 97.76           C  
ATOM   3160  CB  PRO B  49     -17.624 -16.676  -5.921  1.00 97.76           C  
ATOM   3161  HB2 PRO B  49     -17.989 -15.649  -5.880  1.00 97.76           H  
ATOM   3162  HB3 PRO B  49     -17.966 -17.170  -6.830  1.00 97.76           H  
ATOM   3163  O   PRO B  49     -20.414 -17.683  -4.427  1.00 97.76           O  
ATOM   3164  CG  PRO B  49     -16.102 -16.708  -5.875  1.00 97.76           C  
ATOM   3165  HG2 PRO B  49     -15.671 -16.636  -6.874  1.00 97.76           H  
ATOM   3166  HG3 PRO B  49     -15.730 -15.916  -5.225  1.00 97.76           H  
ATOM   3167  CD  PRO B  49     -15.808 -18.066  -5.257  1.00 97.76           C  
ATOM   3168  HD2 PRO B  49     -15.743 -18.819  -6.042  1.00 97.76           H  
ATOM   3169  HD3 PRO B  49     -14.876 -18.006  -4.694  1.00 97.76           H  
ATOM   3170  N   GLY B  50     -19.428 -19.360  -5.523  1.00 95.76           N  
ATOM   3171  H   GLY B  50     -18.575 -19.722  -5.926  1.00 95.76           H  
ATOM   3172  CA  GLY B  50     -20.667 -20.143  -5.650  1.00 95.76           C  
ATOM   3173  HA2 GLY B  50     -21.414 -19.558  -6.186  1.00 95.76           H  
ATOM   3174  HA3 GLY B  50     -20.465 -21.050  -6.220  1.00 95.76           H  
ATOM   3175  C   GLY B  50     -21.258 -20.548  -4.291  1.00 95.76           C  
ATOM   3176  O   GLY B  50     -22.460 -20.435  -4.077  1.00 95.76           O  
ATOM   3177  N   LYS B  51     -20.407 -20.923  -3.326  1.00 97.22           N  
ATOM   3178  H   LYS B  51     -19.417 -20.874  -3.518  1.00 97.22           H  
ATOM   3179  CA  LYS B  51     -20.833 -21.232  -1.951  1.00 97.22           C  
ATOM   3180  HA  LYS B  51     -21.769 -21.789  -2.003  1.00 97.22           H  
ATOM   3181  C   LYS B  51     -21.174 -19.976  -1.145  1.00 97.22           C  
ATOM   3182  CB  LYS B  51     -19.771 -22.096  -1.244  1.00 97.22           C  
ATOM   3183  HB2 LYS B  51     -20.008 -22.154  -0.181  1.00 97.22           H  
ATOM   3184  HB3 LYS B  51     -18.794 -21.624  -1.348  1.00 97.22           H  
ATOM   3185  O   LYS B  51     -22.032 -20.048  -0.269  1.00 97.22           O  
ATOM   3186  CG  LYS B  51     -19.703 -23.528  -1.805  1.00 97.22           C  
ATOM   3187  HG2 LYS B  51     -18.761 -23.984  -1.499  1.00 97.22           H  
ATOM   3188  HG3 LYS B  51     -19.727 -23.496  -2.894  1.00 97.22           H  
ATOM   3189  CD  LYS B  51     -20.857 -24.398  -1.277  1.00 97.22           C  
ATOM   3190  HD2 LYS B  51     -21.780 -23.820  -1.240  1.00 97.22           H  
ATOM   3191  HD3 LYS B  51     -20.621 -24.692  -0.254  1.00 97.22           H  
ATOM   3192  CE  LYS B  51     -21.066 -25.665  -2.122  1.00 97.22           C  
ATOM   3193  HE2 LYS B  51     -20.256 -25.754  -2.846  1.00 97.22           H  
ATOM   3194  HE3 LYS B  51     -21.009 -26.527  -1.458  1.00 97.22           H  
ATOM   3195  NZ  LYS B  51     -22.379 -25.658  -2.820  1.00 97.22           N  
ATOM   3196  HZ1 LYS B  51     -22.888 -26.525  -2.726  1.00 97.22           H  
ATOM   3197  HZ2 LYS B  51     -22.285 -25.430  -3.799  1.00 97.22           H  
ATOM   3198  HZ3 LYS B  51     -22.970 -24.911  -2.486  1.00 97.22           H  
ATOM   3199  N   LEU B  52     -20.566 -18.827  -1.456  1.00 98.48           N  
ATOM   3200  H   LEU B  52     -19.834 -18.843  -2.152  1.00 98.48           H  
ATOM   3201  CA  LEU B  52     -20.995 -17.538  -0.903  1.00 98.48           C  
ATOM   3202  HA  LEU B  52     -21.049 -17.639   0.181  1.00 98.48           H  
ATOM   3203  C   LEU B  52     -22.400 -17.179  -1.401  1.00 98.48           C  
ATOM   3204  CB  LEU B  52     -19.978 -16.434  -1.251  1.00 98.48           C  
ATOM   3205  HB2 LEU B  52     -19.932 -16.323  -2.334  1.00 98.48           H  
ATOM   3206  HB3 LEU B  52     -18.988 -16.734  -0.908  1.00 98.48           H  
ATOM   3207  O   LEU B  52     -23.235 -16.760  -0.603  1.00 98.48           O  
ATOM   3208  CG  LEU B  52     -20.326 -15.057  -0.648  1.00 98.48           C  
ATOM   3209  HG  LEU B  52     -21.271 -14.706  -1.064  1.00 98.48           H  
ATOM   3210  CD1 LEU B  52     -20.444 -15.089   0.876  1.00 98.48           C  
ATOM   3211 HD11 LEU B  52     -20.527 -14.070   1.253  1.00 98.48           H  
ATOM   3212 HD12 LEU B  52     -19.569 -15.565   1.319  1.00 98.48           H  
ATOM   3213 HD13 LEU B  52     -21.342 -15.632   1.172  1.00 98.48           H  
ATOM   3214  CD2 LEU B  52     -19.246 -14.047  -1.029  1.00 98.48           C  
ATOM   3215 HD21 LEU B  52     -18.279 -14.351  -0.629  1.00 98.48           H  
ATOM   3216 HD22 LEU B  52     -19.501 -13.062  -0.639  1.00 98.48           H  
ATOM   3217 HD23 LEU B  52     -19.188 -13.982  -2.116  1.00 98.48           H  
ATOM   3218  N   TRP B  53     -22.679 -17.394  -2.691  1.00 97.98           N  
ATOM   3219  H   TRP B  53     -21.940 -17.707  -3.305  1.00 97.98           H  
ATOM   3220  CA  TRP B  53     -24.006 -17.176  -3.259  1.00 97.98           C  
ATOM   3221  HA  TRP B  53     -24.312 -16.158  -3.016  1.00 97.98           H  
ATOM   3222  C   TRP B  53     -25.057 -18.105  -2.646  1.00 97.98           C  
ATOM   3223  CB  TRP B  53     -23.991 -17.288  -4.784  1.00 97.98           C  
ATOM   3224  HB2 TRP B  53     -23.242 -16.606  -5.187  1.00 97.98           H  
ATOM   3225  HB3 TRP B  53     -23.724 -18.303  -5.079  1.00 97.98           H  
ATOM   3226  O   TRP B  53     -26.102 -17.612  -2.222  1.00 97.98           O  
ATOM   3227  CG  TRP B  53     -25.318 -16.930  -5.369  1.00 97.98           C  
ATOM   3228  CD1 TRP B  53     -26.167 -17.786  -5.979  1.00 97.98           C  
ATOM   3229  HD1 TRP B  53     -25.965 -18.829  -6.170  1.00 97.98           H  
ATOM   3230  CD2 TRP B  53     -26.018 -15.649  -5.302  1.00 97.98           C  
ATOM   3231  CE2 TRP B  53     -27.312 -15.813  -5.878  1.00 97.98           C  
ATOM   3232  CE3 TRP B  53     -25.699 -14.373  -4.785  1.00 97.98           C  
ATOM   3233  HE3 TRP B  53     -24.731 -14.210  -4.335  1.00 97.98           H  
ATOM   3234  NE1 TRP B  53     -27.339 -17.127  -6.292  1.00 97.98           N  
ATOM   3235  HE1 TRP B  53     -28.106 -17.570  -6.778  1.00 97.98           H  
ATOM   3236  CH2 TRP B  53     -27.897 -13.513  -5.409  1.00 97.98           C  
ATOM   3237  HH2 TRP B  53     -28.601 -12.695  -5.443  1.00 97.98           H  
ATOM   3238  CZ2 TRP B  53     -28.248 -14.770  -5.930  1.00 97.98           C  
ATOM   3239  HZ2 TRP B  53     -29.219 -14.930  -6.376  1.00 97.98           H  
ATOM   3240  CZ3 TRP B  53     -26.625 -13.315  -4.844  1.00 97.98           C  
ATOM   3241  HZ3 TRP B  53     -26.359 -12.343  -4.456  1.00 97.98           H  
ATOM   3242  N   ASP B  54     -24.766 -19.405  -2.497  1.00 97.65           N  
ATOM   3243  H   ASP B  54     -23.943 -19.770  -2.956  1.00 97.65           H  
ATOM   3244  CA  ASP B  54     -25.618 -20.337  -1.737  1.00 97.65           C  
ATOM   3245  HA  ASP B  54     -26.550 -20.508  -2.275  1.00 97.65           H  
ATOM   3246  C   ASP B  54     -25.957 -19.766  -0.349  1.00 97.65           C  
ATOM   3247  CB  ASP B  54     -24.911 -21.687  -1.500  1.00 97.65           C  
ATOM   3248  HB2 ASP B  54     -25.456 -22.219  -0.720  1.00 97.65           H  
ATOM   3249  HB3 ASP B  54     -23.908 -21.505  -1.113  1.00 97.65           H  
ATOM   3250  O   ASP B  54     -27.116 -19.752   0.059  1.00 97.65           O  
ATOM   3251  CG  ASP B  54     -24.818 -22.641  -2.688  1.00 97.65           C  
ATOM   3252  OD1 ASP B  54     -25.683 -22.587  -3.582  1.00 97.65           O  
ATOM   3253  OD2 ASP B  54     -23.923 -23.520  -2.621  1.00 97.65           O  
ATOM   3254  N   LEU B  55     -24.951 -19.265   0.377  1.00 98.34           N  
ATOM   3255  H   LEU B  55     -24.024 -19.285  -0.023  1.00 98.34           H  
ATOM   3256  CA  LEU B  55     -25.102 -18.789   1.751  1.00 98.34           C  
ATOM   3257  HA  LEU B  55     -25.602 -19.576   2.316  1.00 98.34           H  
ATOM   3258  C   LEU B  55     -25.992 -17.538   1.859  1.00 98.34           C  
ATOM   3259  CB  LEU B  55     -23.692 -18.597   2.342  1.00 98.34           C  
ATOM   3260  HB2 LEU B  55     -23.121 -19.505   2.143  1.00 98.34           H  
ATOM   3261  HB3 LEU B  55     -23.181 -17.781   1.831  1.00 98.34           H  
ATOM   3262  O   LEU B  55     -26.910 -17.515   2.685  1.00 98.34           O  
ATOM   3263  CG  LEU B  55     -23.714 -18.338   3.860  1.00 98.34           C  
ATOM   3264  HG  LEU B  55     -24.699 -18.593   4.252  1.00 98.34           H  
ATOM   3265  CD1 LEU B  55     -22.706 -19.223   4.593  1.00 98.34           C  
ATOM   3266 HD11 LEU B  55     -22.781 -20.254   4.249  1.00 98.34           H  
ATOM   3267 HD12 LEU B  55     -21.694 -18.855   4.422  1.00 98.34           H  
ATOM   3268 HD13 LEU B  55     -22.915 -19.193   5.662  1.00 98.34           H  
ATOM   3269  CD2 LEU B  55     -23.423 -16.876   4.189  1.00 98.34           C  
ATOM   3270 HD21 LEU B  55     -23.476 -16.734   5.269  1.00 98.34           H  
ATOM   3271 HD22 LEU B  55     -22.429 -16.598   3.839  1.00 98.34           H  
ATOM   3272 HD23 LEU B  55     -24.167 -16.234   3.718  1.00 98.34           H  
ATOM   3273  N   VAL B  56     -25.761 -16.520   1.020  1.00 98.29           N  
ATOM   3274  H   VAL B  56     -24.998 -16.605   0.364  1.00 98.29           H  
ATOM   3275  CA  VAL B  56     -26.531 -15.260   1.072  1.00 98.29           C  
ATOM   3276  HA  VAL B  56     -26.708 -15.029   2.123  1.00 98.29           H  
ATOM   3277  C   VAL B  56     -27.918 -15.385   0.437  1.00 98.29           C  
ATOM   3278  CB  VAL B  56     -25.763 -14.051   0.497  1.00 98.29           C  
ATOM   3279  HB  VAL B  56     -26.369 -13.161   0.667  1.00 98.29           H  
ATOM   3280  O   VAL B  56     -28.872 -14.818   0.966  1.00 98.29           O  
ATOM   3281  CG1 VAL B  56     -24.433 -13.837   1.229  1.00 98.29           C  
ATOM   3282 HG11 VAL B  56     -23.963 -12.921   0.872  1.00 98.29           H  
ATOM   3283 HG12 VAL B  56     -23.757 -14.674   1.053  1.00 98.29           H  
ATOM   3284 HG13 VAL B  56     -24.615 -13.740   2.300  1.00 98.29           H  
ATOM   3285  CG2 VAL B  56     -25.493 -14.138  -1.010  1.00 98.29           C  
ATOM   3286 HG21 VAL B  56     -24.942 -15.050  -1.239  1.00 98.29           H  
ATOM   3287 HG22 VAL B  56     -24.905 -13.279  -1.334  1.00 98.29           H  
ATOM   3288 HG23 VAL B  56     -26.430 -14.140  -1.568  1.00 98.29           H  
ATOM   3289  N   SER B  57     -28.074 -16.163  -0.642  1.00 97.59           N  
ATOM   3290  H   SER B  57     -27.266 -16.631  -1.025  1.00 97.59           H  
ATOM   3291  CA  SER B  57     -29.377 -16.369  -1.301  1.00 97.59           C  
ATOM   3292  HA  SER B  57     -29.848 -15.395  -1.438  1.00 97.59           H  
ATOM   3293  C   SER B  57     -30.335 -17.211  -0.451  1.00 97.59           C  
ATOM   3294  CB  SER B  57     -29.208 -16.992  -2.691  1.00 97.59           C  
ATOM   3295  HB2 SER B  57     -28.564 -16.357  -3.299  1.00 97.59           H  
ATOM   3296  HB3 SER B  57     -30.185 -17.056  -3.170  1.00 97.59           H  
ATOM   3297  O   SER B  57     -31.526 -16.913  -0.389  1.00 97.59           O  
ATOM   3298  OG  SER B  57     -28.651 -18.287  -2.605  1.00 97.59           O  
ATOM   3299  HG  SER B  57     -27.700 -18.181  -2.521  1.00 97.59           H  
ATOM   3300  N   GLN B  58     -29.814 -18.196   0.291  1.00 97.32           N  
ATOM   3301  H   GLN B  58     -28.847 -18.444   0.139  1.00 97.32           H  
ATOM   3302  CA  GLN B  58     -30.569 -18.945   1.305  1.00 97.32           C  
ATOM   3303  HA  GLN B  58     -31.556 -19.176   0.905  1.00 97.32           H  
ATOM   3304  C   GLN B  58     -30.790 -18.133   2.596  1.00 97.32           C  
ATOM   3305  CB  GLN B  58     -29.846 -20.270   1.610  1.00 97.32           C  
ATOM   3306  HB2 GLN B  58     -30.365 -20.788   2.416  1.00 97.32           H  
ATOM   3307  HB3 GLN B  58     -28.836 -20.044   1.953  1.00 97.32           H  
ATOM   3308  O   GLN B  58     -31.497 -18.587   3.495  1.00 97.32           O  
ATOM   3309  CG  GLN B  58     -29.791 -21.209   0.391  1.00 97.32           C  
ATOM   3310  HG2 GLN B  58     -30.781 -21.631   0.216  1.00 97.32           H  
ATOM   3311  HG3 GLN B  58     -29.515 -20.646  -0.501  1.00 97.32           H  
ATOM   3312  CD  GLN B  58     -28.788 -22.352   0.544  1.00 97.32           C  
ATOM   3313  NE2 GLN B  58     -28.387 -22.964  -0.550  1.00 97.32           N  
ATOM   3314 HE21 GLN B  58     -28.637 -22.593  -1.456  1.00 97.32           H  
ATOM   3315 HE22 GLN B  58     -27.684 -23.683  -0.453  1.00 97.32           H  
ATOM   3316  OE1 GLN B  58     -28.354 -22.733   1.627  1.00 97.32           O  
ATOM   3317  N   GLY B  59     -30.185 -16.943   2.717  1.00 97.34           N  
ATOM   3318  H   GLY B  59     -29.642 -16.603   1.937  1.00 97.34           H  
ATOM   3319  CA  GLY B  59     -30.324 -16.067   3.878  1.00 97.34           C  
ATOM   3320  HA2 GLY B  59     -29.741 -15.164   3.699  1.00 97.34           H  
ATOM   3321  HA3 GLY B  59     -31.374 -15.797   3.989  1.00 97.34           H  
ATOM   3322  C   GLY B  59     -29.836 -16.702   5.184  1.00 97.34           C  
ATOM   3323  O   GLY B  59     -30.476 -16.488   6.218  1.00 97.34           O  
ATOM   3324  N   ARG B  60     -28.761 -17.499   5.124  1.00 97.77           N  
ATOM   3325  H   ARG B  60     -28.279 -17.555   4.238  1.00 97.77           H  
ATOM   3326  CA  ARG B  60     -28.169 -18.220   6.262  1.00 97.77           C  
ATOM   3327  HA  ARG B  60     -28.969 -18.611   6.892  1.00 97.77           H  
ATOM   3328  C   ARG B  60     -27.302 -17.309   7.136  1.00 97.77           C  
ATOM   3329  CB  ARG B  60     -27.312 -19.386   5.744  1.00 97.77           C  
ATOM   3330  HB2 ARG B  60     -26.640 -19.697   6.544  1.00 97.77           H  
ATOM   3331  HB3 ARG B  60     -26.704 -19.024   4.916  1.00 97.77           H  
ATOM   3332  O   ARG B  60     -26.556 -16.480   6.613  1.00 97.77           O  
ATOM   3333  CG  ARG B  60     -28.109 -20.615   5.274  1.00 97.77           C  
ATOM   3334  HG2 ARG B  60     -28.587 -21.081   6.136  1.00 97.77           H  
ATOM   3335  HG3 ARG B  60     -28.884 -20.301   4.575  1.00 97.77           H  
ATOM   3336  CD  ARG B  60     -27.203 -21.643   4.572  1.00 97.77           C  
ATOM   3337  HD2 ARG B  60     -26.895 -21.217   3.617  1.00 97.77           H  
ATOM   3338  HD3 ARG B  60     -27.782 -22.543   4.368  1.00 97.77           H  
ATOM   3339  NE  ARG B  60     -26.007 -21.981   5.380  1.00 97.77           N  
ATOM   3340  HE  ARG B  60     -26.026 -21.689   6.346  1.00 97.77           H  
ATOM   3341  NH1 ARG B  60     -24.712 -22.851   3.697  1.00 97.77           N  
ATOM   3342 HH11 ARG B  60     -23.800 -23.120   3.356  1.00 97.77           H  
ATOM   3343 HH12 ARG B  60     -25.510 -22.804   3.080  1.00 97.77           H  
ATOM   3344  NH2 ARG B  60     -23.814 -22.472   5.711  1.00 97.77           N  
ATOM   3345 HH21 ARG B  60     -22.896 -22.699   5.355  1.00 97.77           H  
ATOM   3346 HH22 ARG B  60     -23.885 -22.082   6.640  1.00 97.77           H  
ATOM   3347  CZ  ARG B  60     -24.855 -22.441   4.926  1.00 97.77           C  
ATOM   3348  N   ASP B  61     -27.375 -17.538   8.447  1.00 97.59           N  
ATOM   3349  H   ASP B  61     -28.031 -18.236   8.766  1.00 97.59           H  
ATOM   3350  CA  ASP B  61     -26.351 -17.152   9.428  1.00 97.59           C  
ATOM   3351  HA  ASP B  61     -25.967 -16.161   9.185  1.00 97.59           H  
ATOM   3352  C   ASP B  61     -25.181 -18.161   9.339  1.00 97.59           C  
ATOM   3353  CB  ASP B  61     -27.011 -17.079  10.832  1.00 97.59           C  
ATOM   3354  HB2 ASP B  61     -27.877 -16.421  10.766  1.00 97.59           H  
ATOM   3355  HB3 ASP B  61     -27.371 -18.073  11.097  1.00 97.59           H  
ATOM   3356  O   ASP B  61     -25.386 -19.349   9.045  1.00 97.59           O  
ATOM   3357  CG  ASP B  61     -26.114 -16.563  11.977  1.00 97.59           C  
ATOM   3358  OD1 ASP B  61     -24.939 -16.255  11.692  1.00 97.59           O  
ATOM   3359  OD2 ASP B  61     -26.596 -16.515  13.138  1.00 97.59           O  
ATOM   3360  N   ALA B  62     -23.956 -17.679   9.523  1.00 98.08           N  
ATOM   3361  H   ALA B  62     -23.894 -16.700   9.764  1.00 98.08           H  
ATOM   3362  CA  ALA B  62     -22.704 -18.430   9.465  1.00 98.08           C  
ATOM   3363  HA  ALA B  62     -22.934 -19.489   9.347  1.00 98.08           H  
ATOM   3364  C   ALA B  62     -21.855 -18.302  10.744  1.00 98.08           C  
ATOM   3365  CB  ALA B  62     -21.926 -17.956   8.237  1.00 98.08           C  
ATOM   3366  HB1 ALA B  62     -21.114 -18.651   8.021  1.00 98.08           H  
ATOM   3367  HB2 ALA B  62     -21.497 -16.976   8.445  1.00 98.08           H  
ATOM   3368  HB3 ALA B  62     -22.592 -17.875   7.378  1.00 98.08           H  
ATOM   3369  O   ALA B  62     -20.762 -18.874  10.802  1.00 98.08           O  
ATOM   3370  N   ILE B  63     -22.345 -17.563  11.744  1.00 97.85           N  
ATOM   3371  H   ILE B  63     -23.251 -17.133  11.627  1.00 97.85           H  
ATOM   3372  CA  ILE B  63     -21.755 -17.463  13.078  1.00 97.85           C  
ATOM   3373  HA  ILE B  63     -20.691 -17.249  12.978  1.00 97.85           H  
ATOM   3374  C   ILE B  63     -21.893 -18.805  13.813  1.00 97.85           C  
ATOM   3375  CB  ILE B  63     -22.427 -16.299  13.845  1.00 97.85           C  
ATOM   3376  HB  ILE B  63     -23.498 -16.495  13.879  1.00 97.85           H  
ATOM   3377  O   ILE B  63     -22.899 -19.508  13.689  1.00 97.85           O  
ATOM   3378  CG1 ILE B  63     -22.235 -14.931  13.141  1.00 97.85           C  
ATOM   3379 HG12 ILE B  63     -22.745 -14.166  13.727  1.00 97.85           H  
ATOM   3380 HG13 ILE B  63     -22.729 -14.953  12.169  1.00 97.85           H  
ATOM   3381  CG2 ILE B  63     -21.954 -16.236  15.305  1.00 97.85           C  
ATOM   3382 HG21 ILE B  63     -20.869 -16.150  15.361  1.00 97.85           H  
ATOM   3383 HG22 ILE B  63     -22.286 -17.125  15.843  1.00 97.85           H  
ATOM   3384 HG23 ILE B  63     -22.409 -15.382  15.806  1.00 97.85           H  
ATOM   3385  CD1 ILE B  63     -20.784 -14.486  12.915  1.00 97.85           C  
ATOM   3386 HD11 ILE B  63     -20.237 -14.477  13.858  1.00 97.85           H  
ATOM   3387 HD12 ILE B  63     -20.289 -15.150  12.206  1.00 97.85           H  
ATOM   3388 HD13 ILE B  63     -20.784 -13.476  12.505  1.00 97.85           H  
ATOM   3389  N   GLY B  64     -20.873 -19.164  14.590  1.00 95.53           N  
ATOM   3390  H   GLY B  64     -20.074 -18.549  14.650  1.00 95.53           H  
ATOM   3391  CA  GLY B  64     -20.863 -20.349  15.444  1.00 95.53           C  
ATOM   3392  HA2 GLY B  64     -21.861 -20.515  15.852  1.00 95.53           H  
ATOM   3393  HA3 GLY B  64     -20.579 -21.215  14.846  1.00 95.53           H  
ATOM   3394  C   GLY B  64     -19.886 -20.210  16.616  1.00 95.53           C  
ATOM   3395  O   GLY B  64     -19.249 -19.166  16.758  1.00 95.53           O  
ATOM   3396  N   PRO B  65     -19.756 -21.236  17.472  1.00 95.13           N  
ATOM   3397  CA  PRO B  65     -18.894 -21.185  18.650  1.00 95.13           C  
ATOM   3398  HA  PRO B  65     -19.185 -20.336  19.268  1.00 95.13           H  
ATOM   3399  C   PRO B  65     -17.405 -21.046  18.299  1.00 95.13           C  
ATOM   3400  CB  PRO B  65     -19.181 -22.477  19.420  1.00 95.13           C  
ATOM   3401  HB2 PRO B  65     -20.005 -22.308  20.113  1.00 95.13           H  
ATOM   3402  HB3 PRO B  65     -18.306 -22.848  19.953  1.00 95.13           H  
ATOM   3403  O   PRO B  65     -16.967 -21.422  17.210  1.00 95.13           O  
ATOM   3404  CG  PRO B  65     -19.628 -23.442  18.322  1.00 95.13           C  
ATOM   3405  HG2 PRO B  65     -20.252 -24.244  18.716  1.00 95.13           H  
ATOM   3406  HG3 PRO B  65     -18.754 -23.846  17.811  1.00 95.13           H  
ATOM   3407  CD  PRO B  65     -20.405 -22.532  17.373  1.00 95.13           C  
ATOM   3408  HD2 PRO B  65     -20.364 -22.928  16.358  1.00 95.13           H  
ATOM   3409  HD3 PRO B  65     -21.439 -22.442  17.707  1.00 95.13           H  
ATOM   3410  N   PHE B  66     -16.622 -20.539  19.255  1.00 95.41           N  
ATOM   3411  H   PHE B  66     -17.063 -20.183  20.091  1.00 95.41           H  
ATOM   3412  CA  PHE B  66     -15.163 -20.439  19.148  1.00 95.41           C  
ATOM   3413  HA  PHE B  66     -14.944 -19.764  18.321  1.00 95.41           H  
ATOM   3414  C   PHE B  66     -14.488 -21.800  18.848  1.00 95.41           C  
ATOM   3415  CB  PHE B  66     -14.584 -19.839  20.442  1.00 95.41           C  
ATOM   3416  HB2 PHE B  66     -13.505 -19.992  20.424  1.00 95.41           H  
ATOM   3417  HB3 PHE B  66     -14.969 -20.409  21.288  1.00 95.41           H  
ATOM   3418  O   PHE B  66     -14.928 -22.837  19.354  1.00 95.41           O  
ATOM   3419  CG  PHE B  66     -14.807 -18.358  20.721  1.00 95.41           C  
ATOM   3420  CD1 PHE B  66     -15.534 -17.517  19.852  1.00 95.41           C  
ATOM   3421  HD1 PHE B  66     -16.017 -17.915  18.972  1.00 95.41           H  
ATOM   3422  CD2 PHE B  66     -14.241 -17.808  21.887  1.00 95.41           C  
ATOM   3423  HD2 PHE B  66     -13.698 -18.442  22.572  1.00 95.41           H  
ATOM   3424  CE1 PHE B  66     -15.657 -16.143  20.126  1.00 95.41           C  
ATOM   3425  HE1 PHE B  66     -16.203 -15.499  19.453  1.00 95.41           H  
ATOM   3426  CE2 PHE B  66     -14.380 -16.439  22.172  1.00 95.41           C  
ATOM   3427  HE2 PHE B  66     -13.959 -16.023  23.076  1.00 95.41           H  
ATOM   3428  CZ  PHE B  66     -15.073 -15.605  21.283  1.00 95.41           C  
ATOM   3429  HZ  PHE B  66     -15.160 -14.549  21.497  1.00 95.41           H  
ATOM   3430  N   PRO B  67     -13.397 -21.812  18.057  1.00 93.62           N  
ATOM   3431  CA  PRO B  67     -12.688 -23.030  17.669  1.00 93.62           C  
ATOM   3432  HA  PRO B  67     -13.403 -23.763  17.295  1.00 93.62           H  
ATOM   3433  C   PRO B  67     -11.912 -23.647  18.844  1.00 93.62           C  
ATOM   3434  CB  PRO B  67     -11.768 -22.603  16.520  1.00 93.62           C  
ATOM   3435  HB2 PRO B  67     -10.853 -23.194  16.483  1.00 93.62           H  
ATOM   3436  HB3 PRO B  67     -12.306 -22.676  15.575  1.00 93.62           H  
ATOM   3437  O   PRO B  67     -11.141 -22.975  19.527  1.00 93.62           O  
ATOM   3438  CG  PRO B  67     -11.473 -21.136  16.829  1.00 93.62           C  
ATOM   3439  HG2 PRO B  67     -11.217 -20.571  15.933  1.00 93.62           H  
ATOM   3440  HG3 PRO B  67     -10.683 -21.063  17.576  1.00 93.62           H  
ATOM   3441  CD  PRO B  67     -12.786 -20.652  17.426  1.00 93.62           C  
ATOM   3442  HD2 PRO B  67     -12.597 -19.854  18.144  1.00 93.62           H  
ATOM   3443  HD3 PRO B  67     -13.441 -20.300  16.629  1.00 93.62           H  
ATOM   3444  N   THR B  68     -12.087 -24.952  19.059  1.00 92.28           N  
ATOM   3445  H   THR B  68     -12.745 -25.450  18.476  1.00 92.28           H  
ATOM   3446  CA  THR B  68     -11.505 -25.699  20.194  1.00 92.28           C  
ATOM   3447  HA  THR B  68     -11.367 -25.014  21.031  1.00 92.28           H  
ATOM   3448  C   THR B  68     -10.132 -26.315  19.906  1.00 92.28           C  
ATOM   3449  CB  THR B  68     -12.468 -26.807  20.650  1.00 92.28           C  
ATOM   3450  HB  THR B  68     -12.008 -27.377  21.458  1.00 92.28           H  
ATOM   3451  O   THR B  68      -9.531 -26.924  20.785  1.00 92.28           O  
ATOM   3452  CG2 THR B  68     -13.800 -26.251  21.154  1.00 92.28           C  
ATOM   3453 HG21 THR B  68     -14.327 -25.732  20.354  1.00 92.28           H  
ATOM   3454 HG22 THR B  68     -13.617 -25.554  21.972  1.00 92.28           H  
ATOM   3455 HG23 THR B  68     -14.420 -27.071  21.517  1.00 92.28           H  
ATOM   3456  OG1 THR B  68     -12.759 -27.679  19.576  1.00 92.28           O  
ATOM   3457  HG1 THR B  68     -11.945 -28.133  19.345  1.00 92.28           H  
ATOM   3458  N   ASP B  69      -9.643 -26.211  18.671  1.00 89.77           N  
ATOM   3459  H   ASP B  69     -10.161 -25.676  17.989  1.00 89.77           H  
ATOM   3460  CA  ASP B  69      -8.414 -26.834  18.161  1.00 89.77           C  
ATOM   3461  HA  ASP B  69      -8.147 -27.666  18.813  1.00 89.77           H  
ATOM   3462  C   ASP B  69      -7.191 -25.894  18.163  1.00 89.77           C  
ATOM   3463  CB  ASP B  69      -8.701 -27.432  16.767  1.00 89.77           C  
ATOM   3464  HB2 ASP B  69      -7.779 -27.852  16.367  1.00 89.77           H  
ATOM   3465  HB3 ASP B  69      -9.404 -28.255  16.896  1.00 89.77           H  
ATOM   3466  O   ASP B  69      -6.067 -26.338  17.942  1.00 89.77           O  
ATOM   3467  CG  ASP B  69      -9.296 -26.458  15.733  1.00 89.77           C  
ATOM   3468  OD1 ASP B  69      -9.530 -25.274  16.075  1.00 89.77           O  
ATOM   3469  OD2 ASP B  69      -9.586 -26.921  14.610  1.00 89.77           O  
ATOM   3470  N   ARG B  70      -7.382 -24.607  18.483  1.00 89.94           N  
ATOM   3471  H   ARG B  70      -8.342 -24.321  18.614  1.00 89.94           H  
ATOM   3472  CA  ARG B  70      -6.334 -23.562  18.451  1.00 89.94           C  
ATOM   3473  HA  ARG B  70      -5.561 -23.889  17.755  1.00 89.94           H  
ATOM   3474  C   ARG B  70      -5.596 -23.344  19.776  1.00 89.94           C  
ATOM   3475  CB  ARG B  70      -6.918 -22.248  17.910  1.00 89.94           C  
ATOM   3476  HB2 ARG B  70      -7.648 -21.853  18.616  1.00 89.94           H  
ATOM   3477  HB3 ARG B  70      -6.115 -21.521  17.793  1.00 89.94           H  
ATOM   3478  O   ARG B  70      -4.885 -22.355  19.927  1.00 89.94           O  
ATOM   3479  CG  ARG B  70      -7.592 -22.462  16.554  1.00 89.94           C  
ATOM   3480  HG2 ARG B  70      -8.502 -23.045  16.698  1.00 89.94           H  
ATOM   3481  HG3 ARG B  70      -6.921 -23.002  15.885  1.00 89.94           H  
ATOM   3482  CD  ARG B  70      -7.969 -21.130  15.923  1.00 89.94           C  
ATOM   3483  HD2 ARG B  70      -7.060 -20.585  15.669  1.00 89.94           H  
ATOM   3484  HD3 ARG B  70      -8.543 -20.543  16.639  1.00 89.94           H  
ATOM   3485  NE  ARG B  70      -8.774 -21.364  14.716  1.00 89.94           N  
ATOM   3486  HE  ARG B  70      -9.030 -22.319  14.513  1.00 89.94           H  
ATOM   3487  NH1 ARG B  70      -8.967 -19.168  14.129  1.00 89.94           N  
ATOM   3488 HH11 ARG B  70      -9.197 -18.510  13.398  1.00 89.94           H  
ATOM   3489 HH12 ARG B  70      -8.370 -18.844  14.876  1.00 89.94           H  
ATOM   3490  NH2 ARG B  70      -9.971 -20.706  12.894  1.00 89.94           N  
ATOM   3491 HH21 ARG B  70     -10.335 -19.945  12.338  1.00 89.94           H  
ATOM   3492 HH22 ARG B  70     -10.240 -21.655  12.678  1.00 89.94           H  
ATOM   3493  CZ  ARG B  70      -9.228 -20.419  13.920  1.00 89.94           C  
ATOM   3494  N   GLY B  71      -5.794 -24.224  20.758  1.00 88.59           N  
ATOM   3495  H   GLY B  71      -6.362 -25.034  20.550  1.00 88.59           H  
ATOM   3496  CA  GLY B  71      -5.202 -24.090  22.097  1.00 88.59           C  
ATOM   3497  HA2 GLY B  71      -4.130 -23.922  22.000  1.00 88.59           H  
ATOM   3498  HA3 GLY B  71      -5.356 -25.020  22.644  1.00 88.59           H  
ATOM   3499  C   GLY B  71      -5.783 -22.948  22.944  1.00 88.59           C  
ATOM   3500  O   GLY B  71      -5.180 -22.561  23.939  1.00 88.59           O  
ATOM   3501  N   TRP B  72      -6.938 -22.395  22.562  1.00 87.74           N  
ATOM   3502  H   TRP B  72      -7.402 -22.758  21.741  1.00 87.74           H  
ATOM   3503  CA  TRP B  72      -7.646 -21.384  23.347  1.00 87.74           C  
ATOM   3504  HA  TRP B  72      -6.932 -20.655  23.731  1.00 87.74           H  
ATOM   3505  C   TRP B  72      -8.362 -22.045  24.533  1.00 87.74           C  
ATOM   3506  CB  TRP B  72      -8.672 -20.655  22.464  1.00 87.74           C  
ATOM   3507  HB2 TRP B  72      -9.388 -21.391  22.096  1.00 87.74           H  
ATOM   3508  HB3 TRP B  72      -9.228 -19.967  23.101  1.00 87.74           H  
ATOM   3509  O   TRP B  72      -9.142 -22.977  24.337  1.00 87.74           O  
ATOM   3510  CG  TRP B  72      -8.196 -19.871  21.273  1.00 87.74           C  
ATOM   3511  CD1 TRP B  72      -6.937 -19.803  20.773  1.00 87.74           C  
ATOM   3512  HD1 TRP B  72      -6.076 -20.322  21.167  1.00 87.74           H  
ATOM   3513  CD2 TRP B  72      -9.012 -19.029  20.399  1.00 87.74           C  
ATOM   3514  CE2 TRP B  72      -8.167 -18.460  19.404  1.00 87.74           C  
ATOM   3515  CE3 TRP B  72     -10.381 -18.677  20.356  1.00 87.74           C  
ATOM   3516  HE3 TRP B  72     -11.053 -19.101  21.088  1.00 87.74           H  
ATOM   3517  NE1 TRP B  72      -6.921 -18.987  19.659  1.00 87.74           N  
ATOM   3518  HE1 TRP B  72      -6.095 -18.818  19.101  1.00 87.74           H  
ATOM   3519  CH2 TRP B  72     -10.006 -17.223  18.431  1.00 87.74           C  
ATOM   3520  HH2 TRP B  72     -10.384 -16.532  17.693  1.00 87.74           H  
ATOM   3521  CZ2 TRP B  72      -8.643 -17.562  18.444  1.00 87.74           C  
ATOM   3522  HZ2 TRP B  72      -7.956 -17.137  17.727  1.00 87.74           H  
ATOM   3523  CZ3 TRP B  72     -10.875 -17.785  19.383  1.00 87.74           C  
ATOM   3524  HZ3 TRP B  72     -11.923 -17.525  19.376  1.00 87.74           H  
ATOM   3525  N   ASP B  73      -8.171 -21.532  25.752  1.00 88.20           N  
ATOM   3526  H   ASP B  73      -7.492 -20.796  25.881  1.00 88.20           H  
ATOM   3527  CA  ASP B  73      -8.982 -21.929  26.912  1.00 88.20           C  
ATOM   3528  HA  ASP B  73      -9.145 -23.006  26.872  1.00 88.20           H  
ATOM   3529  C   ASP B  73     -10.365 -21.262  26.845  1.00 88.20           C  
ATOM   3530  CB  ASP B  73      -8.236 -21.651  28.225  1.00 88.20           C  
ATOM   3531  HB2 ASP B  73      -8.045 -20.581  28.310  1.00 88.20           H  
ATOM   3532  HB3 ASP B  73      -7.275 -22.165  28.195  1.00 88.20           H  
ATOM   3533  O   ASP B  73     -10.642 -20.262  27.503  1.00 88.20           O  
ATOM   3534  CG  ASP B  73      -9.010 -22.123  29.466  1.00 88.20           C  
ATOM   3535  OD1 ASP B  73     -10.157 -22.615  29.341  1.00 88.20           O  
ATOM   3536  OD2 ASP B  73      -8.461 -21.945  30.576  1.00 88.20           O  
ATOM   3537  N   VAL B  74     -11.234 -21.807  25.995  1.00 91.20           N  
ATOM   3538  H   VAL B  74     -10.898 -22.575  25.430  1.00 91.20           H  
ATOM   3539  CA  VAL B  74     -12.600 -21.310  25.761  1.00 91.20           C  
ATOM   3540  HA  VAL B  74     -12.534 -20.246  25.535  1.00 91.20           H  
ATOM   3541  C   VAL B  74     -13.526 -21.413  26.981  1.00 91.20           C  
ATOM   3542  CB  VAL B  74     -13.243 -22.007  24.544  1.00 91.20           C  
ATOM   3543  HB  VAL B  74     -14.290 -21.709  24.486  1.00 91.20           H  
ATOM   3544  O   VAL B  74     -14.567 -20.758  26.990  1.00 91.20           O  
ATOM   3545  CG1 VAL B  74     -12.575 -21.564  23.237  1.00 91.20           C  
ATOM   3546 HG11 VAL B  74     -13.098 -22.003  22.387  1.00 91.20           H  
ATOM   3547 HG12 VAL B  74     -11.535 -21.890  23.215  1.00 91.20           H  
ATOM   3548 HG13 VAL B  74     -12.610 -20.478  23.153  1.00 91.20           H  
ATOM   3549  CG2 VAL B  74     -13.186 -23.540  24.625  1.00 91.20           C  
ATOM   3550 HG21 VAL B  74     -13.755 -23.964  23.798  1.00 91.20           H  
ATOM   3551 HG22 VAL B  74     -13.629 -23.879  25.561  1.00 91.20           H  
ATOM   3552 HG23 VAL B  74     -12.156 -23.894  24.563  1.00 91.20           H  
ATOM   3553  N   GLU B  75     -13.166 -22.190  28.010  1.00 91.32           N  
ATOM   3554  H   GLU B  75     -12.247 -22.610  27.996  1.00 91.32           H  
ATOM   3555  CA  GLU B  75     -13.906 -22.235  29.278  1.00 91.32           C  
ATOM   3556  HA  GLU B  75     -14.975 -22.164  29.080  1.00 91.32           H  
ATOM   3557  C   GLU B  75     -13.547 -21.030  30.154  1.00 91.32           C  
ATOM   3558  CB  GLU B  75     -13.645 -23.557  30.025  1.00 91.32           C  
ATOM   3559  HB2 GLU B  75     -12.604 -23.846  29.879  1.00 91.32           H  
ATOM   3560  HB3 GLU B  75     -13.788 -23.403  31.094  1.00 91.32           H  
ATOM   3561  O   GLU B  75     -14.450 -20.304  30.572  1.00 91.32           O  
ATOM   3562  CG  GLU B  75     -14.549 -24.720  29.572  1.00 91.32           C  
ATOM   3563  HG2 GLU B  75     -14.092 -25.652  29.906  1.00 91.32           H  
ATOM   3564  HG3 GLU B  75     -14.578 -24.747  28.483  1.00 91.32           H  
ATOM   3565  CD  GLU B  75     -15.977 -24.650  30.151  1.00 91.32           C  
ATOM   3566  OE1 GLU B  75     -16.945 -24.672  29.352  1.00 91.32           O  
ATOM   3567  OE2 GLU B  75     -16.113 -24.614  31.395  1.00 91.32           O  
ATOM   3568  N   THR B  76     -12.256 -20.761  30.407  1.00 91.15           N  
ATOM   3569  H   THR B  76     -11.538 -21.365  30.034  1.00 91.15           H  
ATOM   3570  CA  THR B  76     -11.881 -19.618  31.263  1.00 91.15           C  
ATOM   3571  HA  THR B  76     -12.675 -19.505  32.002  1.00 91.15           H  
ATOM   3572  C   THR B  76     -11.830 -18.278  30.534  1.00 91.15           C  
ATOM   3573  CB  THR B  76     -10.598 -19.814  32.085  1.00 91.15           C  
ATOM   3574  HB  THR B  76     -10.599 -19.032  32.845  1.00 91.15           H  
ATOM   3575  O   THR B  76     -11.889 -17.249  31.205  1.00 91.15           O  
ATOM   3576  CG2 THR B  76     -10.529 -21.143  32.832  1.00 91.15           C  
ATOM   3577 HG21 THR B  76     -11.374 -21.223  33.515  1.00 91.15           H  
ATOM   3578 HG22 THR B  76     -10.563 -21.973  32.126  1.00 91.15           H  
ATOM   3579 HG23 THR B  76      -9.597 -21.197  33.395  1.00 91.15           H  
ATOM   3580  OG1 THR B  76      -9.429 -19.625  31.332  1.00 91.15           O  
ATOM   3581  HG1 THR B  76      -9.096 -20.492  31.088  1.00 91.15           H  
ATOM   3582  N   LEU B  77     -11.751 -18.240  29.200  1.00 92.04           N  
ATOM   3583  H   LEU B  77     -11.594 -19.111  28.714  1.00 92.04           H  
ATOM   3584  CA  LEU B  77     -11.790 -17.003  28.402  1.00 92.04           C  
ATOM   3585  HA  LEU B  77     -10.989 -16.344  28.736  1.00 92.04           H  
ATOM   3586  C   LEU B  77     -13.115 -16.239  28.560  1.00 92.04           C  
ATOM   3587  CB  LEU B  77     -11.543 -17.384  26.929  1.00 92.04           C  
ATOM   3588  HB2 LEU B  77     -10.554 -17.837  26.856  1.00 92.04           H  
ATOM   3589  HB3 LEU B  77     -12.282 -18.135  26.649  1.00 92.04           H  
ATOM   3590  O   LEU B  77     -13.134 -15.017  28.417  1.00 92.04           O  
ATOM   3591  CG  LEU B  77     -11.612 -16.241  25.899  1.00 92.04           C  
ATOM   3592  HG  LEU B  77     -12.587 -15.757  25.941  1.00 92.04           H  
ATOM   3593  CD1 LEU B  77     -10.518 -15.195  26.115  1.00 92.04           C  
ATOM   3594 HD11 LEU B  77     -10.580 -14.439  25.333  1.00 92.04           H  
ATOM   3595 HD12 LEU B  77      -9.535 -15.665  26.095  1.00 92.04           H  
ATOM   3596 HD13 LEU B  77     -10.659 -14.703  27.077  1.00 92.04           H  
ATOM   3597  CD2 LEU B  77     -11.444 -16.824  24.495  1.00 92.04           C  
ATOM   3598 HD21 LEU B  77     -12.212 -17.578  24.322  1.00 92.04           H  
ATOM   3599 HD22 LEU B  77     -11.560 -16.034  23.754  1.00 92.04           H  
ATOM   3600 HD23 LEU B  77     -10.462 -17.287  24.394  1.00 92.04           H  
ATOM   3601  N   PHE B  78     -14.215 -16.935  28.851  1.00 94.15           N  
ATOM   3602  H   PHE B  78     -14.135 -17.926  29.030  1.00 94.15           H  
ATOM   3603  CA  PHE B  78     -15.527 -16.310  28.963  1.00 94.15           C  
ATOM   3604  HA  PHE B  78     -15.571 -15.503  28.231  1.00 94.15           H  
ATOM   3605  C   PHE B  78     -15.787 -15.706  30.349  1.00 94.15           C  
ATOM   3606  CB  PHE B  78     -16.618 -17.310  28.583  1.00 94.15           C  
ATOM   3607  HB2 PHE B  78     -16.446 -17.650  27.562  1.00 94.15           H  
ATOM   3608  HB3 PHE B  78     -16.549 -18.178  29.238  1.00 94.15           H  
ATOM   3609  O   PHE B  78     -15.690 -16.399  31.360  1.00 94.15           O  
ATOM   3610  CG  PHE B  78     -18.013 -16.725  28.682  1.00 94.15           C  
ATOM   3611  CD1 PHE B  78     -18.724 -16.797  29.895  1.00 94.15           C  
ATOM   3612  HD1 PHE B  78     -18.246 -17.216  30.769  1.00 94.15           H  
ATOM   3613  CD2 PHE B  78     -18.589 -16.076  27.577  1.00 94.15           C  
ATOM   3614  HD2 PHE B  78     -18.014 -15.936  26.674  1.00 94.15           H  
ATOM   3615  CE1 PHE B  78     -20.038 -16.306  29.977  1.00 94.15           C  
ATOM   3616  HE1 PHE B  78     -20.570 -16.340  30.916  1.00 94.15           H  
ATOM   3617  CE2 PHE B  78     -19.908 -15.596  27.655  1.00 94.15           C  
ATOM   3618  HE2 PHE B  78     -20.353 -15.102  26.803  1.00 94.15           H  
ATOM   3619  CZ  PHE B  78     -20.637 -15.721  28.847  1.00 94.15           C  
ATOM   3620  HZ  PHE B  78     -21.636 -15.316  28.904  1.00 94.15           H  
ATOM   3621  N   ASP B  79     -16.256 -14.459  30.380  1.00 93.98           N  
ATOM   3622  H   ASP B  79     -16.335 -13.953  29.509  1.00 93.98           H  
ATOM   3623  CA  ASP B  79     -16.941 -13.868  31.535  1.00 93.98           C  
ATOM   3624  HA  ASP B  79     -17.421 -14.667  32.099  1.00 93.98           H  
ATOM   3625  C   ASP B  79     -18.037 -12.909  31.043  1.00 93.98           C  
ATOM   3626  CB  ASP B  79     -15.940 -13.170  32.471  1.00 93.98           C  
ATOM   3627  HB2 ASP B  79     -15.679 -12.192  32.065  1.00 93.98           H  
ATOM   3628  HB3 ASP B  79     -15.036 -13.776  32.520  1.00 93.98           H  
ATOM   3629  O   ASP B  79     -17.865 -12.244  30.026  1.00 93.98           O  
ATOM   3630  CG  ASP B  79     -16.484 -13.012  33.898  1.00 93.98           C  
ATOM   3631  OD1 ASP B  79     -17.696 -12.714  34.040  1.00 93.98           O  
ATOM   3632  OD2 ASP B  79     -15.699 -13.252  34.842  1.00 93.98           O  
ATOM   3633  N   LEU B  80     -19.174 -12.845  31.741  1.00 92.13           N  
ATOM   3634  H   LEU B  80     -19.117 -13.195  32.686  1.00 92.13           H  
ATOM   3635  CA  LEU B  80     -20.279 -11.941  31.398  1.00 92.13           C  
ATOM   3636  HA  LEU B  80     -20.418 -11.958  30.317  1.00 92.13           H  
ATOM   3637  C   LEU B  80     -19.985 -10.477  31.750  1.00 92.13           C  
ATOM   3638  CB  LEU B  80     -21.571 -12.403  32.101  1.00 92.13           C  
ATOM   3639  HB2 LEU B  80     -22.235 -11.547  32.231  1.00 92.13           H  
ATOM   3640  HB3 LEU B  80     -21.314 -12.766  33.096  1.00 92.13           H  
ATOM   3641  O   LEU B  80     -20.672  -9.598  31.230  1.00 92.13           O  
ATOM   3642  CG  LEU B  80     -22.343 -13.485  31.333  1.00 92.13           C  
ATOM   3643  HG  LEU B  80     -21.660 -14.290  31.065  1.00 92.13           H  
ATOM   3644  CD1 LEU B  80     -23.443 -14.073  32.220  1.00 92.13           C  
ATOM   3645 HD11 LEU B  80     -23.972 -14.857  31.678  1.00 92.13           H  
ATOM   3646 HD12 LEU B  80     -22.994 -14.502  33.116  1.00 92.13           H  
ATOM   3647 HD13 LEU B  80     -24.144 -13.289  32.507  1.00 92.13           H  
ATOM   3648  CD2 LEU B  80     -23.013 -12.939  30.067  1.00 92.13           C  
ATOM   3649 HD21 LEU B  80     -23.661 -12.099  30.317  1.00 92.13           H  
ATOM   3650 HD22 LEU B  80     -22.256 -12.599  29.360  1.00 92.13           H  
ATOM   3651 HD23 LEU B  80     -23.600 -13.721  29.585  1.00 92.13           H  
ATOM   3652  N   ASP B  81     -19.017 -10.211  32.628  1.00 92.14           N  
ATOM   3653  H   ASP B  81     -18.492 -10.978  33.024  1.00 92.14           H  
ATOM   3654  CA  ASP B  81     -18.589  -8.852  32.957  1.00 92.14           C  
ATOM   3655  HA  ASP B  81     -19.471  -8.212  32.989  1.00 92.14           H  
ATOM   3656  C   ASP B  81     -17.596  -8.309  31.904  1.00 92.14           C  
ATOM   3657  CB  ASP B  81     -17.999  -8.825  34.377  1.00 92.14           C  
ATOM   3658  HB2 ASP B  81     -17.111  -9.457  34.413  1.00 92.14           H  
ATOM   3659  HB3 ASP B  81     -18.734  -9.238  35.068  1.00 92.14           H  
ATOM   3660  O   ASP B  81     -16.481  -8.825  31.796  1.00 92.14           O  
ATOM   3661  CG  ASP B  81     -17.637  -7.410  34.847  1.00 92.14           C  
ATOM   3662  OD1 ASP B  81     -17.957  -6.444  34.113  1.00 92.14           O  
ATOM   3663  OD2 ASP B  81     -17.071  -7.296  35.955  1.00 92.14           O  
ATOM   3664  N   PRO B  82     -17.930  -7.241  31.147  1.00 89.37           N  
ATOM   3665  CA  PRO B  82     -16.983  -6.593  30.235  1.00 89.37           C  
ATOM   3666  HA  PRO B  82     -16.634  -7.326  29.507  1.00 89.37           H  
ATOM   3667  C   PRO B  82     -15.760  -5.990  30.948  1.00 89.37           C  
ATOM   3668  CB  PRO B  82     -17.787  -5.497  29.527  1.00 89.37           C  
ATOM   3669  HB2 PRO B  82     -17.545  -5.445  28.465  1.00 89.37           H  
ATOM   3670  HB3 PRO B  82     -17.587  -4.537  30.003  1.00 89.37           H  
ATOM   3671  O   PRO B  82     -14.725  -5.765  30.317  1.00 89.37           O  
ATOM   3672  CG  PRO B  82     -19.250  -5.875  29.743  1.00 89.37           C  
ATOM   3673  HG2 PRO B  82     -19.568  -6.590  28.984  1.00 89.37           H  
ATOM   3674  HG3 PRO B  82     -19.904  -5.003  29.748  1.00 89.37           H  
ATOM   3675  CD  PRO B  82     -19.213  -6.558  31.102  1.00 89.37           C  
ATOM   3676  HD2 PRO B  82     -19.252  -5.813  31.897  1.00 89.37           H  
ATOM   3677  HD3 PRO B  82     -20.055  -7.245  31.188  1.00 89.37           H  
ATOM   3678  N   ASP B  83     -15.867  -5.729  32.256  1.00 87.59           N  
ATOM   3679  H   ASP B  83     -16.728  -5.954  32.734  1.00 87.59           H  
ATOM   3680  CA  ASP B  83     -14.788  -5.196  33.088  1.00 87.59           C  
ATOM   3681  HA  ASP B  83     -14.113  -4.645  32.433  1.00 87.59           H  
ATOM   3682  C   ASP B  83     -13.932  -6.308  33.745  1.00 87.59           C  
ATOM   3683  CB  ASP B  83     -15.339  -4.157  34.082  1.00 87.59           C  
ATOM   3684  HB2 ASP B  83     -14.508  -3.742  34.653  1.00 87.59           H  
ATOM   3685  HB3 ASP B  83     -16.012  -4.652  34.782  1.00 87.59           H  
ATOM   3686  O   ASP B  83     -12.948  -6.009  34.436  1.00 87.59           O  
ATOM   3687  CG  ASP B  83     -16.075  -2.995  33.396  1.00 87.59           C  
ATOM   3688  OD1 ASP B  83     -15.672  -2.553  32.294  1.00 87.59           O  
ATOM   3689  OD2 ASP B  83     -17.092  -2.500  33.932  1.00 87.59           O  
ATOM   3690  N   ALA B  84     -14.168  -7.586  33.417  1.00 90.76           N  
ATOM   3691  H   ALA B  84     -14.969  -7.799  32.839  1.00 90.76           H  
ATOM   3692  CA  ALA B  84     -13.256  -8.687  33.734  1.00 90.76           C  
ATOM   3693  HA  ALA B  84     -12.917  -8.549  34.760  1.00 90.76           H  
ATOM   3694  C   ALA B  84     -12.013  -8.689  32.813  1.00 90.76           C  
ATOM   3695  CB  ALA B  84     -14.023 -10.011  33.694  1.00 90.76           C  
ATOM   3696  HB1 ALA B  84     -13.373 -10.825  34.012  1.00 90.76           H  
ATOM   3697  HB2 ALA B  84     -14.384 -10.203  32.683  1.00 90.76           H  
ATOM   3698  HB3 ALA B  84     -14.875  -9.967  34.372  1.00 90.76           H  
ATOM   3699  O   ALA B  84     -12.112  -8.617  31.589  1.00 90.76           O  
ATOM   3700  N   VAL B  85     -10.819  -8.741  33.414  1.00 85.79           N  
ATOM   3701  H   VAL B  85     -10.808  -8.850  34.418  1.00 85.79           H  
ATOM   3702  CA  VAL B  85      -9.520  -8.619  32.717  1.00 85.79           C  
ATOM   3703  HA  VAL B  85      -9.578  -7.806  31.993  1.00 85.79           H  
ATOM   3704  C   VAL B  85      -9.179  -9.907  31.963  1.00 85.79           C  
ATOM   3705  CB  VAL B  85      -8.382  -8.314  33.711  1.00 85.79           C  
ATOM   3706  HB  VAL B  85      -8.273  -9.167  34.381  1.00 85.79           H  
ATOM   3707  O   VAL B  85      -9.260 -10.995  32.539  1.00 85.79           O  
ATOM   3708  CG1 VAL B  85      -7.040  -8.081  33.005  1.00 85.79           C  
ATOM   3709 HG11 VAL B  85      -7.121  -7.253  32.300  1.00 85.79           H  
ATOM   3710 HG12 VAL B  85      -6.267  -7.859  33.741  1.00 85.79           H  
ATOM   3711 HG13 VAL B  85      -6.731  -8.973  32.460  1.00 85.79           H  
ATOM   3712  CG2 VAL B  85      -8.655  -7.081  34.585  1.00 85.79           C  
ATOM   3713 HG21 VAL B  85      -9.651  -7.117  35.025  1.00 85.79           H  
ATOM   3714 HG22 VAL B  85      -7.929  -7.055  35.398  1.00 85.79           H  
ATOM   3715 HG23 VAL B  85      -8.546  -6.182  33.979  1.00 85.79           H  
ATOM   3716  N   GLY B  86      -8.741  -9.800  30.708  1.00 87.69           N  
ATOM   3717  H   GLY B  86      -8.584  -8.885  30.311  1.00 87.69           H  
ATOM   3718  CA  GLY B  86      -8.364 -10.947  29.879  1.00 87.69           C  
ATOM   3719  HA2 GLY B  86      -7.639 -11.558  30.417  1.00 87.69           H  
ATOM   3720  HA3 GLY B  86      -7.889 -10.572  28.972  1.00 87.69           H  
ATOM   3721  C   GLY B  86      -9.542 -11.840  29.471  1.00 87.69           C  
ATOM   3722  O   GLY B  86      -9.327 -13.008  29.142  1.00 87.69           O  
ATOM   3723  N   LYS B  87     -10.780 -11.328  29.544  1.00 92.17           N  
ATOM   3724  H   LYS B  87     -10.866 -10.355  29.801  1.00 92.17           H  
ATOM   3725  CA  LYS B  87     -12.026 -12.067  29.276  1.00 92.17           C  
ATOM   3726  HA  LYS B  87     -11.778 -13.095  29.011  1.00 92.17           H  
ATOM   3727  C   LYS B  87     -12.795 -11.508  28.085  1.00 92.17           C  
ATOM   3728  CB  LYS B  87     -12.940 -12.075  30.519  1.00 92.17           C  
ATOM   3729  HB2 LYS B  87     -13.277 -11.056  30.711  1.00 92.17           H  
ATOM   3730  HB3 LYS B  87     -13.822 -12.678  30.305  1.00 92.17           H  
ATOM   3731  O   LYS B  87     -12.559 -10.390  27.636  1.00 92.17           O  
ATOM   3732  CG  LYS B  87     -12.297 -12.618  31.800  1.00 92.17           C  
ATOM   3733  HG2 LYS B  87     -13.042 -12.618  32.596  1.00 92.17           H  
ATOM   3734  HG3 LYS B  87     -11.492 -11.948  32.102  1.00 92.17           H  
ATOM   3735  CD  LYS B  87     -11.757 -14.039  31.637  1.00 92.17           C  
ATOM   3736  HD2 LYS B  87     -12.587 -14.719  31.445  1.00 92.17           H  
ATOM   3737  HD3 LYS B  87     -11.060 -14.079  30.801  1.00 92.17           H  
ATOM   3738  CE  LYS B  87     -11.020 -14.445  32.909  1.00 92.17           C  
ATOM   3739  HE2 LYS B  87     -10.357 -13.629  33.198  1.00 92.17           H  
ATOM   3740  HE3 LYS B  87     -11.754 -14.598  33.700  1.00 92.17           H  
ATOM   3741  NZ  LYS B  87     -10.239 -15.675  32.659  1.00 92.17           N  
ATOM   3742  HZ1 LYS B  87      -9.559 -15.509  31.932  1.00 92.17           H  
ATOM   3743  HZ2 LYS B  87      -9.787 -16.021  33.493  1.00 92.17           H  
ATOM   3744  HZ3 LYS B  87     -10.864 -16.380  32.295  1.00 92.17           H  
ATOM   3745  N   SER B  88     -13.753 -12.290  27.597  1.00 93.99           N  
ATOM   3746  H   SER B  88     -13.853 -13.213  27.994  1.00 93.99           H  
ATOM   3747  CA  SER B  88     -14.754 -11.846  26.630  1.00 93.99           C  
ATOM   3748  HA  SER B  88     -14.774 -10.757  26.630  1.00 93.99           H  
ATOM   3749  C   SER B  88     -16.150 -12.338  27.015  1.00 93.99           C  
ATOM   3750  CB  SER B  88     -14.359 -12.318  25.230  1.00 93.99           C  
ATOM   3751  HB2 SER B  88     -13.342 -11.992  25.013  1.00 93.99           H  
ATOM   3752  HB3 SER B  88     -14.398 -13.406  25.187  1.00 93.99           H  
ATOM   3753  O   SER B  88     -16.313 -13.474  27.453  1.00 93.99           O  
ATOM   3754  OG  SER B  88     -15.232 -11.776  24.262  1.00 93.99           O  
ATOM   3755  HG  SER B  88     -15.207 -10.818  24.321  1.00 93.99           H  
ATOM   3756  N   TYR B  89     -17.165 -11.496  26.812  1.00 94.61           N  
ATOM   3757  H   TYR B  89     -16.956 -10.577  26.449  1.00 94.61           H  
ATOM   3758  CA  TYR B  89     -18.573 -11.838  27.063  1.00 94.61           C  
ATOM   3759  HA  TYR B  89     -18.610 -12.589  27.853  1.00 94.61           H  
ATOM   3760  C   TYR B  89     -19.268 -12.511  25.875  1.00 94.61           C  
ATOM   3761  CB  TYR B  89     -19.332 -10.604  27.575  1.00 94.61           C  
ATOM   3762  HB2 TYR B  89     -20.361 -10.884  27.798  1.00 94.61           H  
ATOM   3763  HB3 TYR B  89     -18.881 -10.287  28.516  1.00 94.61           H  
ATOM   3764  O   TYR B  89     -20.457 -12.818  25.957  1.00 94.61           O  
ATOM   3765  CG  TYR B  89     -19.343  -9.433  26.612  1.00 94.61           C  
ATOM   3766  CD1 TYR B  89     -18.601  -8.275  26.909  1.00 94.61           C  
ATOM   3767  HD1 TYR B  89     -18.049  -8.214  27.835  1.00 94.61           H  
ATOM   3768  CD2 TYR B  89     -20.096  -9.496  25.424  1.00 94.61           C  
ATOM   3769  HD2 TYR B  89     -20.701 -10.364  25.209  1.00 94.61           H  
ATOM   3770  CE1 TYR B  89     -18.612  -7.190  26.013  1.00 94.61           C  
ATOM   3771  HE1 TYR B  89     -18.098  -6.273  26.259  1.00 94.61           H  
ATOM   3772  CE2 TYR B  89     -20.074  -8.428  24.510  1.00 94.61           C  
ATOM   3773  HE2 TYR B  89     -20.647  -8.490  23.596  1.00 94.61           H  
ATOM   3774  OH  TYR B  89     -19.307  -6.238  23.921  1.00 94.61           O  
ATOM   3775  HH  TYR B  89     -19.988  -6.358  23.255  1.00 94.61           H  
ATOM   3776  CZ  TYR B  89     -19.326  -7.271  24.801  1.00 94.61           C  
ATOM   3777  N   VAL B  90     -18.554 -12.755  24.771  1.00 94.86           N  
ATOM   3778  H   VAL B  90     -17.571 -12.526  24.779  1.00 94.86           H  
ATOM   3779  CA  VAL B  90     -19.055 -13.544  23.637  1.00 94.86           C  
ATOM   3780  HA  VAL B  90     -20.121 -13.717  23.782  1.00 94.86           H  
ATOM   3781  C   VAL B  90     -18.400 -14.924  23.595  1.00 94.86           C  
ATOM   3782  CB  VAL B  90     -18.929 -12.811  22.288  1.00 94.86           C  
ATOM   3783  HB  VAL B  90     -19.283 -13.487  21.510  1.00 94.86           H  
ATOM   3784  O   VAL B  90     -17.280 -15.121  24.059  1.00 94.86           O  
ATOM   3785  CG1 VAL B  90     -19.811 -11.562  22.252  1.00 94.86           C  
ATOM   3786 HG11 VAL B  90     -19.784 -11.126  21.253  1.00 94.86           H  
ATOM   3787 HG12 VAL B  90     -20.841 -11.831  22.485  1.00 94.86           H  
ATOM   3788 HG13 VAL B  90     -19.457 -10.825  22.973  1.00 94.86           H  
ATOM   3789  CG2 VAL B  90     -17.504 -12.392  21.934  1.00 94.86           C  
ATOM   3790 HG21 VAL B  90     -17.478 -12.082  20.889  1.00 94.86           H  
ATOM   3791 HG22 VAL B  90     -17.186 -11.565  22.568  1.00 94.86           H  
ATOM   3792 HG23 VAL B  90     -16.821 -13.230  22.072  1.00 94.86           H  
ATOM   3793  N   ARG B  91     -19.122 -15.894  23.025  1.00 94.21           N  
ATOM   3794  H   ARG B  91     -20.053 -15.652  22.716  1.00 94.21           H  
ATOM   3795  CA  ARG B  91     -18.648 -17.273  22.782  1.00 94.21           C  
ATOM   3796  HA  ARG B  91     -17.604 -17.358  23.085  1.00 94.21           H  
ATOM   3797  C   ARG B  91     -18.679 -17.663  21.304  1.00 94.21           C  
ATOM   3798  CB  ARG B  91     -19.490 -18.273  23.594  1.00 94.21           C  
ATOM   3799  HB2 ARG B  91     -20.524 -18.227  23.254  1.00 94.21           H  
ATOM   3800  HB3 ARG B  91     -19.114 -19.279  23.405  1.00 94.21           H  
ATOM   3801  O   ARG B  91     -18.318 -18.788  20.965  1.00 94.21           O  
ATOM   3802  CG  ARG B  91     -19.443 -18.019  25.103  1.00 94.21           C  
ATOM   3803  HG2 ARG B  91     -18.405 -18.039  25.436  1.00 94.21           H  
ATOM   3804  HG3 ARG B  91     -19.880 -17.042  25.314  1.00 94.21           H  
ATOM   3805  CD  ARG B  91     -20.241 -19.090  25.853  1.00 94.21           C  
ATOM   3806  HD2 ARG B  91     -21.283 -19.039  25.537  1.00 94.21           H  
ATOM   3807  HD3 ARG B  91     -19.842 -20.065  25.570  1.00 94.21           H  
ATOM   3808  NE  ARG B  91     -20.166 -18.900  27.316  1.00 94.21           N  
ATOM   3809  HE  ARG B  91     -20.167 -17.944  27.642  1.00 94.21           H  
ATOM   3810  NH1 ARG B  91     -19.820 -21.094  27.942  1.00 94.21           N  
ATOM   3811 HH11 ARG B  91     -19.490 -21.745  28.640  1.00 94.21           H  
ATOM   3812 HH12 ARG B  91     -19.758 -21.359  26.969  1.00 94.21           H  
ATOM   3813  NH2 ARG B  91     -19.889 -19.507  29.488  1.00 94.21           N  
ATOM   3814 HH21 ARG B  91     -19.577 -20.194  30.159  1.00 94.21           H  
ATOM   3815 HH22 ARG B  91     -19.864 -18.526  29.725  1.00 94.21           H  
ATOM   3816  CZ  ARG B  91     -19.966 -19.832  28.233  1.00 94.21           C  
ATOM   3817  N   GLU B  92     -19.167 -16.766  20.449  1.00 96.22           N  
ATOM   3818  H   GLU B  92     -19.317 -15.821  20.772  1.00 96.22           H  
ATOM   3819  CA  GLU B  92     -19.474 -17.035  19.047  1.00 96.22           C  
ATOM   3820  HA  GLU B  92     -19.035 -17.999  18.789  1.00 96.22           H  
ATOM   3821  C   GLU B  92     -18.826 -15.997  18.117  1.00 96.22           C  
ATOM   3822  CB  GLU B  92     -20.998 -17.143  18.812  1.00 96.22           C  
ATOM   3823  HB2 GLU B  92     -21.147 -17.437  17.773  1.00 96.22           H  
ATOM   3824  HB3 GLU B  92     -21.463 -16.169  18.965  1.00 96.22           H  
ATOM   3825  O   GLU B  92     -18.574 -14.854  18.501  1.00 96.22           O  
ATOM   3826  CG  GLU B  92     -21.695 -18.185  19.709  1.00 96.22           C  
ATOM   3827  HG2 GLU B  92     -21.831 -17.761  20.704  1.00 96.22           H  
ATOM   3828  HG3 GLU B  92     -21.034 -19.046  19.807  1.00 96.22           H  
ATOM   3829  CD  GLU B  92     -23.054 -18.677  19.170  1.00 96.22           C  
ATOM   3830  OE1 GLU B  92     -23.343 -19.881  19.346  1.00 96.22           O  
ATOM   3831  OE2 GLU B  92     -23.826 -17.884  18.582  1.00 96.22           O  
ATOM   3832  N   GLY B  93     -18.541 -16.420  16.888  1.00 97.39           N  
ATOM   3833  H   GLY B  93     -18.783 -17.374  16.658  1.00 97.39           H  
ATOM   3834  CA  GLY B  93     -17.945 -15.630  15.815  1.00 97.39           C  
ATOM   3835  HA2 GLY B  93     -16.911 -15.389  16.063  1.00 97.39           H  
ATOM   3836  HA3 GLY B  93     -18.501 -14.700  15.700  1.00 97.39           H  
ATOM   3837  C   GLY B  93     -17.978 -16.392  14.485  1.00 97.39           C  
ATOM   3838  O   GLY B  93     -18.420 -17.539  14.417  1.00 97.39           O  
ATOM   3839  N   GLY B  94     -17.529 -15.762  13.403  1.00 98.44           N  
ATOM   3840  H   GLY B  94     -17.182 -14.818  13.500  1.00 98.44           H  
ATOM   3841  CA  GLY B  94     -17.465 -16.398  12.084  1.00 98.44           C  
ATOM   3842  HA2 GLY B  94     -17.669 -15.650  11.318  1.00 98.44           H  
ATOM   3843  HA3 GLY B  94     -18.224 -17.175  11.993  1.00 98.44           H  
ATOM   3844  C   GLY B  94     -16.085 -16.999  11.822  1.00 98.44           C  
ATOM   3845  O   GLY B  94     -15.165 -16.262  11.493  1.00 98.44           O  
ATOM   3846  N   PHE B  95     -15.923 -18.319  11.920  1.00 98.18           N  
ATOM   3847  H   PHE B  95     -16.710 -18.881  12.213  1.00 98.18           H  
ATOM   3848  CA  PHE B  95     -14.614 -18.978  11.761  1.00 98.18           C  
ATOM   3849  HA  PHE B  95     -13.836 -18.216  11.720  1.00 98.18           H  
ATOM   3850  C   PHE B  95     -14.490 -19.779  10.459  1.00 98.18           C  
ATOM   3851  CB  PHE B  95     -14.302 -19.829  12.999  1.00 98.18           C  
ATOM   3852  HB2 PHE B  95     -15.078 -20.584  13.125  1.00 98.18           H  
ATOM   3853  HB3 PHE B  95     -13.357 -20.349  12.842  1.00 98.18           H  
ATOM   3854  O   PHE B  95     -15.468 -20.337   9.947  1.00 98.18           O  
ATOM   3855  CG  PHE B  95     -14.189 -19.001  14.264  1.00 98.18           C  
ATOM   3856  CD1 PHE B  95     -12.968 -18.384  14.601  1.00 98.18           C  
ATOM   3857  HD1 PHE B  95     -12.098 -18.533  13.978  1.00 98.18           H  
ATOM   3858  CD2 PHE B  95     -15.318 -18.800  15.080  1.00 98.18           C  
ATOM   3859  HD2 PHE B  95     -16.261 -19.265  14.835  1.00 98.18           H  
ATOM   3860  CE1 PHE B  95     -12.876 -17.572  15.745  1.00 98.18           C  
ATOM   3861  HE1 PHE B  95     -11.936 -17.104  15.996  1.00 98.18           H  
ATOM   3862  CE2 PHE B  95     -15.229 -17.977  16.213  1.00 98.18           C  
ATOM   3863  HE2 PHE B  95     -16.110 -17.820  16.817  1.00 98.18           H  
ATOM   3864  CZ  PHE B  95     -14.009 -17.367  16.554  1.00 98.18           C  
ATOM   3865  HZ  PHE B  95     -13.943 -16.745  17.434  1.00 98.18           H  
ATOM   3866  N   LEU B  96     -13.266 -19.871   9.933  1.00 97.74           N  
ATOM   3867  H   LEU B  96     -12.505 -19.435  10.434  1.00 97.74           H  
ATOM   3868  CA  LEU B  96     -12.936 -20.734   8.802  1.00 97.74           C  
ATOM   3869  HA  LEU B  96     -13.758 -20.695   8.088  1.00 97.74           H  
ATOM   3870  C   LEU B  96     -12.809 -22.191   9.258  1.00 97.74           C  
ATOM   3871  CB  LEU B  96     -11.653 -20.251   8.097  1.00 97.74           C  
ATOM   3872  HB2 LEU B  96     -10.864 -20.156   8.842  1.00 97.74           H  
ATOM   3873  HB3 LEU B  96     -11.346 -21.011   7.378  1.00 97.74           H  
ATOM   3874  O   LEU B  96     -12.067 -22.525  10.182  1.00 97.74           O  
ATOM   3875  CG  LEU B  96     -11.772 -18.907   7.361  1.00 97.74           C  
ATOM   3876  HG  LEU B  96     -12.003 -18.122   8.081  1.00 97.74           H  
ATOM   3877  CD1 LEU B  96     -10.448 -18.563   6.682  1.00 97.74           C  
ATOM   3878 HD11 LEU B  96      -9.659 -18.517   7.433  1.00 97.74           H  
ATOM   3879 HD12 LEU B  96     -10.192 -19.319   5.940  1.00 97.74           H  
ATOM   3880 HD13 LEU B  96     -10.517 -17.587   6.200  1.00 97.74           H  
ATOM   3881  CD2 LEU B  96     -12.868 -18.908   6.300  1.00 97.74           C  
ATOM   3882 HD21 LEU B  96     -12.705 -19.713   5.584  1.00 97.74           H  
ATOM   3883 HD22 LEU B  96     -12.849 -17.945   5.790  1.00 97.74           H  
ATOM   3884 HD23 LEU B  96     -13.844 -19.012   6.773  1.00 97.74           H  
ATOM   3885  N   THR B  97     -13.516 -23.083   8.562  1.00 89.92           N  
ATOM   3886  H   THR B  97     -14.044 -22.747   7.769  1.00 89.92           H  
ATOM   3887  CA  THR B  97     -13.302 -24.530   8.689  1.00 89.92           C  
ATOM   3888  HA  THR B  97     -13.212 -24.792   9.743  1.00 89.92           H  
ATOM   3889  C   THR B  97     -12.001 -24.889   7.974  1.00 89.92           C  
ATOM   3890  CB  THR B  97     -14.467 -25.319   8.069  1.00 89.92           C  
ATOM   3891  HB  THR B  97     -14.397 -25.285   6.982  1.00 89.92           H  
ATOM   3892  O   THR B  97     -11.863 -24.537   6.806  1.00 89.92           O  
ATOM   3893  CG2 THR B  97     -14.478 -26.775   8.528  1.00 89.92           C  
ATOM   3894 HG21 THR B  97     -15.309 -27.299   8.057  1.00 89.92           H  
ATOM   3895 HG22 THR B  97     -14.577 -26.826   9.612  1.00 89.92           H  
ATOM   3896 HG23 THR B  97     -13.549 -27.261   8.231  1.00 89.92           H  
ATOM   3897  OG1 THR B  97     -15.710 -24.765   8.451  1.00 89.92           O  
ATOM   3898  HG1 THR B  97     -15.513 -24.097   9.111  1.00 89.92           H  
ATOM   3899  N   GLY B  98     -11.071 -25.568   8.651  1.00 89.30           N  
ATOM   3900  H   GLY B  98     -11.239 -25.839   9.609  1.00 89.30           H  
ATOM   3901  CA  GLY B  98      -9.768 -25.907   8.066  1.00 89.30           C  
ATOM   3902  HA2 GLY B  98      -9.306 -26.702   8.651  1.00 89.30           H  
ATOM   3903  HA3 GLY B  98      -9.906 -26.284   7.052  1.00 89.30           H  
ATOM   3904  C   GLY B  98      -8.780 -24.736   8.001  1.00 89.30           C  
ATOM   3905  O   GLY B  98      -7.923 -24.700   7.130  1.00 89.30           O  
ATOM   3906  N   ALA B  99      -8.877 -23.751   8.905  1.00 91.47           N  
ATOM   3907  H   ALA B  99      -9.626 -23.789   9.581  1.00 91.47           H  
ATOM   3908  CA  ALA B  99      -8.002 -22.567   8.903  1.00 91.47           C  
ATOM   3909  HA  ALA B  99      -8.137 -22.041   7.958  1.00 91.47           H  
ATOM   3910  C   ALA B  99      -6.491 -22.872   9.040  1.00 91.47           C  
ATOM   3911  CB  ALA B  99      -8.450 -21.648  10.046  1.00 91.47           C  
ATOM   3912  HB1 ALA B  99      -8.208 -22.106  11.005  1.00 91.47           H  
ATOM   3913  HB2 ALA B  99      -9.525 -21.474   9.995  1.00 91.47           H  
ATOM   3914  HB3 ALA B  99      -7.931 -20.692   9.971  1.00 91.47           H  
ATOM   3915  O   ALA B  99      -5.668 -22.008   8.750  1.00 91.47           O  
ATOM   3916  N   GLY B 100      -6.132 -24.069   9.518  1.00 92.42           N  
ATOM   3917  H   GLY B 100      -6.866 -24.736   9.708  1.00 92.42           H  
ATOM   3918  CA  GLY B 100      -4.752 -24.554   9.603  1.00 92.42           C  
ATOM   3919  HA2 GLY B 100      -4.064 -23.709   9.612  1.00 92.42           H  
ATOM   3920  HA3 GLY B 100      -4.636 -25.103  10.537  1.00 92.42           H  
ATOM   3921  C   GLY B 100      -4.331 -25.490   8.463  1.00 92.42           C  
ATOM   3922  O   GLY B 100      -3.151 -25.838   8.408  1.00 92.42           O  
ATOM   3923  N   ASP B 101      -5.254 -25.882   7.581  1.00 94.40           N  
ATOM   3924  H   ASP B 101      -6.173 -25.465   7.606  1.00 94.40           H  
ATOM   3925  CA  ASP B 101      -4.999 -26.798   6.466  1.00 94.40           C  
ATOM   3926  HA  ASP B 101      -4.374 -27.615   6.827  1.00 94.40           H  
ATOM   3927  C   ASP B 101      -4.246 -26.059   5.345  1.00 94.40           C  
ATOM   3928  CB  ASP B 101      -6.316 -27.410   5.938  1.00 94.40           C  
ATOM   3929  HB2 ASP B 101      -6.069 -28.108   5.138  1.00 94.40           H  
ATOM   3930  HB3 ASP B 101      -6.921 -26.615   5.502  1.00 94.40           H  
ATOM   3931  O   ASP B 101      -4.522 -24.888   5.074  1.00 94.40           O  
ATOM   3932  CG  ASP B 101      -7.164 -28.163   6.980  1.00 94.40           C  
ATOM   3933  OD1 ASP B 101      -6.609 -28.596   8.015  1.00 94.40           O  
ATOM   3934  OD2 ASP B 101      -8.387 -28.308   6.743  1.00 94.40           O  
ATOM   3935  N   PHE B 102      -3.264 -26.717   4.719  1.00 96.47           N  
ATOM   3936  H   PHE B 102      -3.066 -27.672   4.982  1.00 96.47           H  
ATOM   3937  CA  PHE B 102      -2.459 -26.141   3.634  1.00 96.47           C  
ATOM   3938  HA  PHE B 102      -3.119 -25.608   2.949  1.00 96.47           H  
ATOM   3939  C   PHE B 102      -1.700 -27.226   2.857  1.00 96.47           C  
ATOM   3940  CB  PHE B 102      -1.452 -25.152   4.247  1.00 96.47           C  
ATOM   3941  HB2 PHE B 102      -0.857 -25.681   4.992  1.00 96.47           H  
ATOM   3942  HB3 PHE B 102      -2.009 -24.373   4.768  1.00 96.47           H  
ATOM   3943  O   PHE B 102      -1.015 -28.044   3.478  1.00 96.47           O  
ATOM   3944  CG  PHE B 102      -0.521 -24.460   3.268  1.00 96.47           C  
ATOM   3945  CD1 PHE B 102       0.875 -24.525   3.445  1.00 96.47           C  
ATOM   3946  HD1 PHE B 102       1.287 -25.112   4.252  1.00 96.47           H  
ATOM   3947  CD2 PHE B 102      -1.050 -23.700   2.211  1.00 96.47           C  
ATOM   3948  HD2 PHE B 102      -2.119 -23.641   2.070  1.00 96.47           H  
ATOM   3949  CE1 PHE B 102       1.734 -23.832   2.573  1.00 96.47           C  
ATOM   3950  HE1 PHE B 102       2.804 -23.891   2.706  1.00 96.47           H  
ATOM   3951  CE2 PHE B 102      -0.193 -23.015   1.334  1.00 96.47           C  
ATOM   3952  HE2 PHE B 102      -0.607 -22.449   0.512  1.00 96.47           H  
ATOM   3953  CZ  PHE B 102       1.197 -23.079   1.514  1.00 96.47           C  
ATOM   3954  HZ  PHE B 102       1.844 -22.561   0.822  1.00 96.47           H  
ATOM   3955  N   ASP B 103      -1.745 -27.210   1.521  1.00 96.58           N  
ATOM   3956  H   ASP B 103      -2.333 -26.526   1.067  1.00 96.58           H  
ATOM   3957  CA  ASP B 103      -0.887 -28.076   0.693  1.00 96.58           C  
ATOM   3958  HA  ASP B 103      -0.770 -29.024   1.220  1.00 96.58           H  
ATOM   3959  C   ASP B 103       0.528 -27.483   0.553  1.00 96.58           C  
ATOM   3960  CB  ASP B 103      -1.542 -28.443  -0.650  1.00 96.58           C  
ATOM   3961  HB2 ASP B 103      -1.539 -27.579  -1.314  1.00 96.58           H  
ATOM   3962  HB3 ASP B 103      -2.579 -28.723  -0.464  1.00 96.58           H  
ATOM   3963  O   ASP B 103       0.907 -26.874  -0.450  1.00 96.58           O  
ATOM   3964  CG  ASP B 103      -0.834 -29.630  -1.332  1.00 96.58           C  
ATOM   3965  OD1 ASP B 103       0.358 -29.883  -1.024  1.00 96.58           O  
ATOM   3966  OD2 ASP B 103      -1.489 -30.293  -2.169  1.00 96.58           O  
ATOM   3967  N   ALA B 104       1.327 -27.647   1.608  1.00 95.32           N  
ATOM   3968  H   ALA B 104       0.926 -28.080   2.427  1.00 95.32           H  
ATOM   3969  CA  ALA B 104       2.707 -27.170   1.650  1.00 95.32           C  
ATOM   3970  HA  ALA B 104       2.708 -26.092   1.485  1.00 95.32           H  
ATOM   3971  C   ALA B 104       3.593 -27.792   0.553  1.00 95.32           C  
ATOM   3972  CB  ALA B 104       3.254 -27.463   3.052  1.00 95.32           C  
ATOM   3973  HB1 ALA B 104       3.207 -28.533   3.254  1.00 95.32           H  
ATOM   3974  HB2 ALA B 104       2.663 -26.931   3.798  1.00 95.32           H  
ATOM   3975  HB3 ALA B 104       4.291 -27.132   3.119  1.00 95.32           H  
ATOM   3976  O   ALA B 104       4.455 -27.111  -0.005  1.00 95.32           O  
ATOM   3977  N   GLU B 105       3.365 -29.064   0.216  1.00 92.56           N  
ATOM   3978  H   GLU B 105       2.533 -29.512   0.570  1.00 92.56           H  
ATOM   3979  CA  GLU B 105       4.197 -29.822  -0.724  1.00 92.56           C  
ATOM   3980  HA  GLU B 105       5.240 -29.605  -0.494  1.00 92.56           H  
ATOM   3981  C   GLU B 105       3.954 -29.370  -2.177  1.00 92.56           C  
ATOM   3982  CB  GLU B 105       3.957 -31.326  -0.477  1.00 92.56           C  
ATOM   3983  HB2 GLU B 105       3.810 -31.474   0.593  1.00 92.56           H  
ATOM   3984  HB3 GLU B 105       3.048 -31.645  -0.988  1.00 92.56           H  
ATOM   3985  O   GLU B 105       4.902 -29.264  -2.960  1.00 92.56           O  
ATOM   3986  CG  GLU B 105       5.137 -32.216  -0.898  1.00 92.56           C  
ATOM   3987  HG2 GLU B 105       6.064 -31.740  -0.576  1.00 92.56           H  
ATOM   3988  HG3 GLU B 105       5.159 -32.289  -1.985  1.00 92.56           H  
ATOM   3989  CD  GLU B 105       5.053 -33.626  -0.278  1.00 92.56           C  
ATOM   3990  OE1 GLU B 105       6.069 -34.065   0.314  1.00 92.56           O  
ATOM   3991  OE2 GLU B 105       3.985 -34.270  -0.399  1.00 92.56           O  
ATOM   3992  N   PHE B 106       2.721 -28.964  -2.511  1.00 95.94           N  
ATOM   3993  H   PHE B 106       1.972 -29.125  -1.854  1.00 95.94           H  
ATOM   3994  CA  PHE B 106       2.383 -28.310  -3.780  1.00 95.94           C  
ATOM   3995  HA  PHE B 106       2.595 -29.012  -4.586  1.00 95.94           H  
ATOM   3996  C   PHE B 106       3.213 -27.042  -4.035  1.00 95.94           C  
ATOM   3997  CB  PHE B 106       0.878 -27.998  -3.782  1.00 95.94           C  
ATOM   3998  HB2 PHE B 106       0.649 -27.295  -2.981  1.00 95.94           H  
ATOM   3999  HB3 PHE B 106       0.349 -28.927  -3.571  1.00 95.94           H  
ATOM   4000  O   PHE B 106       3.758 -26.869  -5.129  1.00 95.94           O  
ATOM   4001  CG  PHE B 106       0.328 -27.446  -5.080  1.00 95.94           C  
ATOM   4002  CD1 PHE B 106       0.448 -26.078  -5.388  1.00 95.94           C  
ATOM   4003  HD1 PHE B 106       0.925 -25.403  -4.693  1.00 95.94           H  
ATOM   4004  CD2 PHE B 106      -0.338 -28.309  -5.971  1.00 95.94           C  
ATOM   4005  HD2 PHE B 106      -0.471 -29.348  -5.709  1.00 95.94           H  
ATOM   4006  CE1 PHE B 106      -0.059 -25.586  -6.603  1.00 95.94           C  
ATOM   4007  HE1 PHE B 106       0.036 -24.536  -6.841  1.00 95.94           H  
ATOM   4008  CE2 PHE B 106      -0.840 -27.819  -7.188  1.00 95.94           C  
ATOM   4009  HE2 PHE B 106      -1.357 -28.477  -7.869  1.00 95.94           H  
ATOM   4010  CZ  PHE B 106      -0.694 -26.459  -7.504  1.00 95.94           C  
ATOM   4011  HZ  PHE B 106      -1.092 -26.082  -8.434  1.00 95.94           H  
ATOM   4012  N   PHE B 107       3.363 -26.187  -3.016  1.00 92.97           N  
ATOM   4013  H   PHE B 107       2.889 -26.408  -2.153  1.00 92.97           H  
ATOM   4014  CA  PHE B 107       4.144 -24.943  -3.088  1.00 92.97           C  
ATOM   4015  HA  PHE B 107       4.078 -24.564  -4.108  1.00 92.97           H  
ATOM   4016  C   PHE B 107       5.649 -25.124  -2.816  1.00 92.97           C  
ATOM   4017  CB  PHE B 107       3.511 -23.886  -2.167  1.00 92.97           C  
ATOM   4018  HB2 PHE B 107       3.448 -24.288  -1.156  1.00 92.97           H  
ATOM   4019  HB3 PHE B 107       4.154 -23.006  -2.131  1.00 92.97           H  
ATOM   4020  O   PHE B 107       6.389 -24.141  -2.834  1.00 92.97           O  
ATOM   4021  CG  PHE B 107       2.139 -23.437  -2.630  1.00 92.97           C  
ATOM   4022  CD1 PHE B 107       2.011 -22.602  -3.758  1.00 92.97           C  
ATOM   4023  HD1 PHE B 107       2.893 -22.256  -4.276  1.00 92.97           H  
ATOM   4024  CD2 PHE B 107       0.987 -23.899  -1.974  1.00 92.97           C  
ATOM   4025  HD2 PHE B 107       1.071 -24.546  -1.113  1.00 92.97           H  
ATOM   4026  CE1 PHE B 107       0.736 -22.243  -4.232  1.00 92.97           C  
ATOM   4027  HE1 PHE B 107       0.638 -21.616  -5.106  1.00 92.97           H  
ATOM   4028  CE2 PHE B 107      -0.285 -23.560  -2.460  1.00 92.97           C  
ATOM   4029  HE2 PHE B 107      -1.156 -23.971  -1.973  1.00 92.97           H  
ATOM   4030  CZ  PHE B 107      -0.413 -22.732  -3.589  1.00 92.97           C  
ATOM   4031  HZ  PHE B 107      -1.391 -22.490  -3.979  1.00 92.97           H  
ATOM   4032  N   GLY B 108       6.124 -26.353  -2.575  1.00 91.80           N  
ATOM   4033  H   GLY B 108       5.475 -27.126  -2.577  1.00 91.80           H  
ATOM   4034  CA  GLY B 108       7.531 -26.633  -2.256  1.00 91.80           C  
ATOM   4035  HA2 GLY B 108       8.170 -26.171  -3.008  1.00 91.80           H  
ATOM   4036  HA3 GLY B 108       7.681 -27.712  -2.284  1.00 91.80           H  
ATOM   4037  C   GLY B 108       7.980 -26.133  -0.875  1.00 91.80           C  
ATOM   4038  O   GLY B 108       9.174 -25.955  -0.642  1.00 91.80           O  
ATOM   4039  N   ILE B 109       7.035 -25.893   0.035  1.00 90.48           N  
ATOM   4040  H   ILE B 109       6.092 -26.173  -0.195  1.00 90.48           H  
ATOM   4041  CA  ILE B 109       7.263 -25.392   1.394  1.00 90.48           C  
ATOM   4042  HA  ILE B 109       8.189 -24.818   1.409  1.00 90.48           H  
ATOM   4043  C   ILE B 109       7.435 -26.585   2.341  1.00 90.48           C  
ATOM   4044  CB  ILE B 109       6.109 -24.440   1.791  1.00 90.48           C  
ATOM   4045  HB  ILE B 109       5.162 -24.945   1.597  1.00 90.48           H  
ATOM   4046  O   ILE B 109       6.668 -27.546   2.310  1.00 90.48           O  
ATOM   4047  CG1 ILE B 109       6.185 -23.160   0.922  1.00 90.48           C  
ATOM   4048 HG12 ILE B 109       7.072 -22.589   1.196  1.00 90.48           H  
ATOM   4049 HG13 ILE B 109       6.281 -23.436  -0.128  1.00 90.48           H  
ATOM   4050  CG2 ILE B 109       6.153 -24.066   3.283  1.00 90.48           C  
ATOM   4051 HG21 ILE B 109       5.299 -23.442   3.546  1.00 90.48           H  
ATOM   4052 HG22 ILE B 109       6.102 -24.961   3.903  1.00 90.48           H  
ATOM   4053 HG23 ILE B 109       7.074 -23.524   3.498  1.00 90.48           H  
ATOM   4054  CD1 ILE B 109       4.956 -22.252   1.021  1.00 90.48           C  
ATOM   4055 HD11 ILE B 109       4.066 -22.826   0.761  1.00 90.48           H  
ATOM   4056 HD12 ILE B 109       5.063 -21.426   0.318  1.00 90.48           H  
ATOM   4057 HD13 ILE B 109       4.852 -21.844   2.026  1.00 90.48           H  
ATOM   4058  N   SER B 110       8.444 -26.540   3.214  1.00 89.59           N  
ATOM   4059  H   SER B 110       9.023 -25.713   3.233  1.00 89.59           H  
ATOM   4060  CA  SER B 110       8.678 -27.642   4.159  1.00 89.59           C  
ATOM   4061  HA  SER B 110       8.631 -28.565   3.581  1.00 89.59           H  
ATOM   4062  C   SER B 110       7.598 -27.693   5.255  1.00 89.59           C  
ATOM   4063  CB  SER B 110      10.079 -27.566   4.773  1.00 89.59           C  
ATOM   4064  HB2 SER B 110      10.814 -27.389   3.988  1.00 89.59           H  
ATOM   4065  HB3 SER B 110      10.304 -28.524   5.242  1.00 89.59           H  
ATOM   4066  O   SER B 110       7.123 -26.637   5.676  1.00 89.59           O  
ATOM   4067  OG  SER B 110      10.172 -26.554   5.759  1.00 89.59           O  
ATOM   4068  HG  SER B 110      10.163 -25.702   5.317  1.00 89.59           H  
ATOM   4069  N   PRO B 111       7.259 -28.867   5.827  1.00 88.68           N  
ATOM   4070  CA  PRO B 111       6.299 -28.947   6.933  1.00 88.68           C  
ATOM   4071  HA  PRO B 111       5.329 -28.610   6.568  1.00 88.68           H  
ATOM   4072  C   PRO B 111       6.680 -28.097   8.158  1.00 88.68           C  
ATOM   4073  CB  PRO B 111       6.207 -30.436   7.283  1.00 88.68           C  
ATOM   4074  HB2 PRO B 111       5.214 -30.702   7.646  1.00 88.68           H  
ATOM   4075  HB3 PRO B 111       6.967 -30.699   8.019  1.00 88.68           H  
ATOM   4076  O   PRO B 111       5.801 -27.562   8.827  1.00 88.68           O  
ATOM   4077  CG  PRO B 111       6.527 -31.123   5.956  1.00 88.68           C  
ATOM   4078  HG2 PRO B 111       5.639 -31.133   5.324  1.00 88.68           H  
ATOM   4079  HG3 PRO B 111       6.907 -32.134   6.101  1.00 88.68           H  
ATOM   4080  CD  PRO B 111       7.581 -30.202   5.341  1.00 88.68           C  
ATOM   4081  HD2 PRO B 111       8.574 -30.489   5.685  1.00 88.68           H  
ATOM   4082  HD3 PRO B 111       7.522 -30.261   4.254  1.00 88.68           H  
ATOM   4083  N   ARG B 112       7.984 -27.918   8.433  1.00 86.80           N  
ATOM   4084  H   ARG B 112       8.653 -28.336   7.803  1.00 86.80           H  
ATOM   4085  CA  ARG B 112       8.478 -27.029   9.504  1.00 86.80           C  
ATOM   4086  HA  ARG B 112       7.886 -27.206  10.402  1.00 86.80           H  
ATOM   4087  C   ARG B 112       8.252 -25.551   9.182  1.00 86.80           C  
ATOM   4088  CB  ARG B 112       9.966 -27.307   9.810  1.00 86.80           C  
ATOM   4089  HB2 ARG B 112      10.409 -27.900   9.010  1.00 86.80           H  
ATOM   4090  HB3 ARG B 112      10.506 -26.362   9.859  1.00 86.80           H  
ATOM   4091  O   ARG B 112       7.863 -24.798  10.066  1.00 86.80           O  
ATOM   4092  CG  ARG B 112      10.142 -28.035  11.155  1.00 86.80           C  
ATOM   4093  HG2 ARG B 112       9.781 -27.398  11.962  1.00 86.80           H  
ATOM   4094  HG3 ARG B 112       9.540 -28.944  11.144  1.00 86.80           H  
ATOM   4095  CD  ARG B 112      11.600 -28.428  11.438  1.00 86.80           C  
ATOM   4096  HD2 ARG B 112      11.934 -29.092  10.641  1.00 86.80           H  
ATOM   4097  HD3 ARG B 112      11.626 -28.985  12.375  1.00 86.80           H  
ATOM   4098  NE  ARG B 112      12.494 -27.255  11.554  1.00 86.80           N  
ATOM   4099  HE  ARG B 112      12.141 -26.466  12.076  1.00 86.80           H  
ATOM   4100  NH1 ARG B 112      14.384 -28.100  10.550  1.00 86.80           N  
ATOM   4101 HH11 ARG B 112      15.334 -27.965  10.233  1.00 86.80           H  
ATOM   4102 HH12 ARG B 112      13.907 -28.981  10.425  1.00 86.80           H  
ATOM   4103  NH2 ARG B 112      14.377 -26.021  11.354  1.00 86.80           N  
ATOM   4104 HH21 ARG B 112      13.903 -25.321  11.907  1.00 86.80           H  
ATOM   4105 HH22 ARG B 112      15.327 -25.876  11.041  1.00 86.80           H  
ATOM   4106  CZ  ARG B 112      13.744 -27.137  11.150  1.00 86.80           C  
ATOM   4107  N   GLU B 113       8.455 -25.139   7.935  1.00 89.98           N  
ATOM   4108  H   GLU B 113       8.744 -25.808   7.235  1.00 89.98           H  
ATOM   4109  CA  GLU B 113       8.147 -23.772   7.506  1.00 89.98           C  
ATOM   4110  HA  GLU B 113       8.586 -23.071   8.217  1.00 89.98           H  
ATOM   4111  C   GLU B 113       6.633 -23.522   7.500  1.00 89.98           C  
ATOM   4112  CB  GLU B 113       8.777 -23.506   6.136  1.00 89.98           C  
ATOM   4113  HB2 GLU B 113       9.846 -23.710   6.200  1.00 89.98           H  
ATOM   4114  HB3 GLU B 113       8.339 -24.180   5.400  1.00 89.98           H  
ATOM   4115  O   GLU B 113       6.184 -22.527   8.059  1.00 89.98           O  
ATOM   4116  CG  GLU B 113       8.569 -22.049   5.698  1.00 89.98           C  
ATOM   4117  HG2 GLU B 113       7.501 -21.850   5.613  1.00 89.98           H  
ATOM   4118  HG3 GLU B 113       8.975 -21.390   6.466  1.00 89.98           H  
ATOM   4119  CD  GLU B 113       9.225 -21.720   4.354  1.00 89.98           C  
ATOM   4120  OE1 GLU B 113       9.160 -20.522   3.979  1.00 89.98           O  
ATOM   4121  OE2 GLU B 113       9.763 -22.648   3.708  1.00 89.98           O  
ATOM   4122  N   ALA B 114       5.830 -24.452   6.977  1.00 94.71           N  
ATOM   4123  H   ALA B 114       6.252 -25.250   6.523  1.00 94.71           H  
ATOM   4124  CA  ALA B 114       4.370 -24.354   6.976  1.00 94.71           C  
ATOM   4125  HA  ALA B 114       4.085 -23.455   6.431  1.00 94.71           H  
ATOM   4126  C   ALA B 114       3.773 -24.248   8.394  1.00 94.71           C  
ATOM   4127  CB  ALA B 114       3.811 -25.572   6.234  1.00 94.71           C  
ATOM   4128  HB1 ALA B 114       4.222 -25.611   5.225  1.00 94.71           H  
ATOM   4129  HB2 ALA B 114       4.076 -26.487   6.765  1.00 94.71           H  
ATOM   4130  HB3 ALA B 114       2.725 -25.498   6.176  1.00 94.71           H  
ATOM   4131  O   ALA B 114       2.766 -23.567   8.580  1.00 94.71           O  
ATOM   4132  N   LEU B 115       4.406 -24.875   9.395  1.00 91.61           N  
ATOM   4133  H   LEU B 115       5.177 -25.484   9.161  1.00 91.61           H  
ATOM   4134  CA  LEU B 115       4.022 -24.757  10.806  1.00 91.61           C  
ATOM   4135  HA  LEU B 115       2.934 -24.789  10.857  1.00 91.61           H  
ATOM   4136  C   LEU B 115       4.460 -23.423  11.444  1.00 91.61           C  
ATOM   4137  CB  LEU B 115       4.601 -25.959  11.577  1.00 91.61           C  
ATOM   4138  HB2 LEU B 115       4.598 -26.843  10.938  1.00 91.61           H  
ATOM   4139  HB3 LEU B 115       5.638 -25.737  11.830  1.00 91.61           H  
ATOM   4140  O   LEU B 115       3.830 -22.974  12.395  1.00 91.61           O  
ATOM   4141  CG  LEU B 115       3.815 -26.305  12.854  1.00 91.61           C  
ATOM   4142  HG  LEU B 115       3.572 -25.398  13.407  1.00 91.61           H  
ATOM   4143  CD1 LEU B 115       2.523 -27.058  12.519  1.00 91.61           C  
ATOM   4144 HD11 LEU B 115       2.750 -27.977  11.979  1.00 91.61           H  
ATOM   4145 HD12 LEU B 115       1.991 -27.302  13.439  1.00 91.61           H  
ATOM   4146 HD13 LEU B 115       1.875 -26.433  11.903  1.00 91.61           H  
ATOM   4147  CD2 LEU B 115       4.652 -27.206  13.763  1.00 91.61           C  
ATOM   4148 HD21 LEU B 115       4.915 -28.125  13.239  1.00 91.61           H  
ATOM   4149 HD22 LEU B 115       4.087 -27.448  14.663  1.00 91.61           H  
ATOM   4150 HD23 LEU B 115       5.563 -26.683  14.054  1.00 91.61           H  
ATOM   4151  N   ALA B 116       5.518 -22.785  10.934  1.00 89.33           N  
ATOM   4152  H   ALA B 116       6.003 -23.212  10.157  1.00 89.33           H  
ATOM   4153  CA  ALA B 116       5.959 -21.452  11.357  1.00 89.33           C  
ATOM   4154  HA  ALA B 116       5.773 -21.335  12.425  1.00 89.33           H  
ATOM   4155  C   ALA B 116       5.212 -20.312  10.635  1.00 89.33           C  
ATOM   4156  CB  ALA B 116       7.468 -21.348  11.114  1.00 89.33           C  
ATOM   4157  HB1 ALA B 116       7.991 -22.154  11.627  1.00 89.33           H  
ATOM   4158  HB2 ALA B 116       7.671 -21.415  10.045  1.00 89.33           H  
ATOM   4159  HB3 ALA B 116       7.834 -20.390  11.484  1.00 89.33           H  
ATOM   4160  O   ALA B 116       5.121 -19.207  11.164  1.00 89.33           O  
ATOM   4161  N   MET B 117       4.689 -20.569   9.432  1.00 93.07           N  
ATOM   4162  H   MET B 117       4.876 -21.475   9.026  1.00 93.07           H  
ATOM   4163  CA  MET B 117       3.928 -19.608   8.637  1.00 93.07           C  
ATOM   4164  HA  MET B 117       4.478 -18.668   8.596  1.00 93.07           H  
ATOM   4165  C   MET B 117       2.560 -19.315   9.245  1.00 93.07           C  
ATOM   4166  CB  MET B 117       3.731 -20.120   7.204  1.00 93.07           C  
ATOM   4167  HB2 MET B 117       2.918 -19.555   6.747  1.00 93.07           H  
ATOM   4168  HB3 MET B 117       3.444 -21.171   7.228  1.00 93.07           H  
ATOM   4169  O   MET B 117       1.748 -20.226   9.443  1.00 93.07           O  
ATOM   4170  CG  MET B 117       4.972 -19.945   6.327  1.00 93.07           C  
ATOM   4171  HG2 MET B 117       5.170 -18.880   6.207  1.00 93.07           H  
ATOM   4172  HG3 MET B 117       5.831 -20.392   6.828  1.00 93.07           H  
ATOM   4173  SD  MET B 117       4.815 -20.697   4.684  1.00 93.07           S  
ATOM   4174  CE  MET B 117       3.465 -19.711   3.984  1.00 93.07           C  
ATOM   4175  HE1 MET B 117       2.541 -19.903   4.530  1.00 93.07           H  
ATOM   4176  HE2 MET B 117       3.704 -18.651   4.065  1.00 93.07           H  
ATOM   4177  HE3 MET B 117       3.318 -19.981   2.938  1.00 93.07           H  
ATOM   4178  N   ASP B 118       2.264 -18.026   9.404  1.00 94.32           N  
ATOM   4179  H   ASP B 118       2.981 -17.337   9.231  1.00 94.32           H  
ATOM   4180  CA  ASP B 118       0.919 -17.519   9.643  1.00 94.32           C  
ATOM   4181  HA  ASP B 118       0.628 -17.804  10.654  1.00 94.32           H  
ATOM   4182  C   ASP B 118      -0.060 -18.129   8.613  1.00 94.32           C  
ATOM   4183  CB  ASP B 118       0.958 -15.977   9.591  1.00 94.32           C  
ATOM   4184  HB2 ASP B 118       1.636 -15.622  10.367  1.00 94.32           H  
ATOM   4185  HB3 ASP B 118       1.362 -15.669   8.626  1.00 94.32           H  
ATOM   4186  O   ASP B 118       0.193 -18.049   7.400  1.00 94.32           O  
ATOM   4187  CG  ASP B 118      -0.399 -15.291   9.783  1.00 94.32           C  
ATOM   4188  OD1 ASP B 118      -1.413 -16.001   9.950  1.00 94.32           O  
ATOM   4189  OD2 ASP B 118      -0.455 -14.049   9.687  1.00 94.32           O  
ATOM   4190  N   PRO B 119      -1.172 -18.761   9.047  1.00 96.70           N  
ATOM   4191  CA  PRO B 119      -2.211 -19.244   8.140  1.00 96.70           C  
ATOM   4192  HA  PRO B 119      -1.804 -20.058   7.540  1.00 96.70           H  
ATOM   4193  C   PRO B 119      -2.742 -18.168   7.175  1.00 96.70           C  
ATOM   4194  CB  PRO B 119      -3.316 -19.806   9.039  1.00 96.70           C  
ATOM   4195  HB2 PRO B 119      -4.311 -19.606   8.643  1.00 96.70           H  
ATOM   4196  HB3 PRO B 119      -3.168 -20.879   9.158  1.00 96.70           H  
ATOM   4197  O   PRO B 119      -3.191 -18.520   6.085  1.00 96.70           O  
ATOM   4198  CG  PRO B 119      -3.090 -19.113  10.381  1.00 96.70           C  
ATOM   4199  HG2 PRO B 119      -3.527 -18.115  10.363  1.00 96.70           H  
ATOM   4200  HG3 PRO B 119      -3.479 -19.697  11.215  1.00 96.70           H  
ATOM   4201  CD  PRO B 119      -1.576 -18.991  10.430  1.00 96.70           C  
ATOM   4202  HD2 PRO B 119      -1.311 -18.171  11.097  1.00 96.70           H  
ATOM   4203  HD3 PRO B 119      -1.135 -19.921  10.789  1.00 96.70           H  
ATOM   4204  N   GLN B 120      -2.624 -16.871   7.487  1.00 97.72           N  
ATOM   4205  H   GLN B 120      -2.252 -16.618   8.391  1.00 97.72           H  
ATOM   4206  CA  GLN B 120      -2.922 -15.796   6.531  1.00 97.72           C  
ATOM   4207  HA  GLN B 120      -3.959 -15.906   6.214  1.00 97.72           H  
ATOM   4208  C   GLN B 120      -2.048 -15.877   5.263  1.00 97.72           C  
ATOM   4209  CB  GLN B 120      -2.769 -14.418   7.200  1.00 97.72           C  
ATOM   4210  HB2 GLN B 120      -2.995 -13.650   6.461  1.00 97.72           H  
ATOM   4211  HB3 GLN B 120      -1.733 -14.279   7.509  1.00 97.72           H  
ATOM   4212  O   GLN B 120      -2.576 -15.752   4.157  1.00 97.72           O  
ATOM   4213  CG  GLN B 120      -3.709 -14.225   8.402  1.00 97.72           C  
ATOM   4214  HG2 GLN B 120      -3.436 -14.894   9.218  1.00 97.72           H  
ATOM   4215  HG3 GLN B 120      -4.726 -14.472   8.096  1.00 97.72           H  
ATOM   4216  CD  GLN B 120      -3.712 -12.799   8.936  1.00 97.72           C  
ATOM   4217  NE2 GLN B 120      -2.635 -12.315   9.506  1.00 97.72           N  
ATOM   4218 HE21 GLN B 120      -1.819 -12.899   9.619  1.00 97.72           H  
ATOM   4219 HE22 GLN B 120      -2.657 -11.367   9.853  1.00 97.72           H  
ATOM   4220  OE1 GLN B 120      -4.718 -12.111   8.839  1.00 97.72           O  
ATOM   4221  N   GLN B 121      -0.742 -16.161   5.390  1.00 97.78           N  
ATOM   4222  H   GLN B 121      -0.380 -16.349   6.314  1.00 97.78           H  
ATOM   4223  CA  GLN B 121       0.154 -16.351   4.236  1.00 97.78           C  
ATOM   4224  HA  GLN B 121       0.043 -15.504   3.560  1.00 97.78           H  
ATOM   4225  C   GLN B 121      -0.191 -17.626   3.446  1.00 97.78           C  
ATOM   4226  CB  GLN B 121       1.631 -16.436   4.668  1.00 97.78           C  
ATOM   4227  HB2 GLN B 121       1.780 -17.325   5.280  1.00 97.78           H  
ATOM   4228  HB3 GLN B 121       2.212 -16.561   3.755  1.00 97.78           H  
ATOM   4229  O   GLN B 121      -0.131 -17.636   2.216  1.00 97.78           O  
ATOM   4230  CG  GLN B 121       2.191 -15.221   5.433  1.00 97.78           C  
ATOM   4231  HG2 GLN B 121       1.866 -14.303   4.943  1.00 97.78           H  
ATOM   4232  HG3 GLN B 121       1.790 -15.217   6.446  1.00 97.78           H  
ATOM   4233  CD  GLN B 121       3.724 -15.219   5.502  1.00 97.78           C  
ATOM   4234  NE2 GLN B 121       4.339 -14.303   6.211  1.00 97.78           N  
ATOM   4235 HE21 GLN B 121       3.830 -13.659   6.799  1.00 97.78           H  
ATOM   4236 HE22 GLN B 121       5.341 -14.397   6.286  1.00 97.78           H  
ATOM   4237  OE1 GLN B 121       4.412 -16.025   4.886  1.00 97.78           O  
ATOM   4238  N   ARG B 122      -0.572 -18.701   4.150  1.00 97.98           N  
ATOM   4239  H   ARG B 122      -0.610 -18.603   5.155  1.00 97.98           H  
ATOM   4240  CA  ARG B 122      -0.940 -19.997   3.550  1.00 97.98           C  
ATOM   4241  HA  ARG B 122      -0.170 -20.305   2.843  1.00 97.98           H  
ATOM   4242  C   ARG B 122      -2.224 -19.898   2.725  1.00 97.98           C  
ATOM   4243  CB  ARG B 122      -1.047 -21.062   4.655  1.00 97.98           C  
ATOM   4244  HB2 ARG B 122      -1.710 -20.716   5.449  1.00 97.98           H  
ATOM   4245  HB3 ARG B 122      -1.481 -21.967   4.230  1.00 97.98           H  
ATOM   4246  O   ARG B 122      -2.244 -20.293   1.560  1.00 97.98           O  
ATOM   4247  CG  ARG B 122       0.340 -21.389   5.229  1.00 97.98           C  
ATOM   4248  HG2 ARG B 122       0.766 -20.505   5.704  1.00 97.98           H  
ATOM   4249  HG3 ARG B 122       0.987 -21.684   4.403  1.00 97.98           H  
ATOM   4250  CD  ARG B 122       0.317 -22.539   6.239  1.00 97.98           C  
ATOM   4251  HD2 ARG B 122      -0.486 -23.229   5.978  1.00 97.98           H  
ATOM   4252  HD3 ARG B 122       1.260 -23.080   6.159  1.00 97.98           H  
ATOM   4253  NE  ARG B 122       0.184 -22.071   7.629  1.00 97.98           N  
ATOM   4254  HE  ARG B 122       0.745 -21.279   7.910  1.00 97.98           H  
ATOM   4255  NH1 ARG B 122      -1.038 -23.833   8.459  1.00 97.98           N  
ATOM   4256 HH11 ARG B 122      -1.281 -24.125   7.524  1.00 97.98           H  
ATOM   4257 HH12 ARG B 122      -1.430 -24.362   9.225  1.00 97.98           H  
ATOM   4258  NH2 ARG B 122      -0.062 -22.359   9.844  1.00 97.98           N  
ATOM   4259 HH21 ARG B 122      -0.259 -22.942  10.645  1.00 97.98           H  
ATOM   4260 HH22 ARG B 122       0.602 -21.605   9.949  1.00 97.98           H  
ATOM   4261  CZ  ARG B 122      -0.313 -22.762   8.635  1.00 97.98           C  
ATOM   4262  N   LEU B 123      -3.260 -19.269   3.285  1.00 98.05           N  
ATOM   4263  H   LEU B 123      -3.173 -18.977   4.248  1.00 98.05           H  
ATOM   4264  CA  LEU B 123      -4.503 -18.979   2.569  1.00 98.05           C  
ATOM   4265  HA  LEU B 123      -4.903 -19.912   2.174  1.00 98.05           H  
ATOM   4266  C   LEU B 123      -4.272 -18.062   1.362  1.00 98.05           C  
ATOM   4267  CB  LEU B 123      -5.522 -18.342   3.529  1.00 98.05           C  
ATOM   4268  HB2 LEU B 123      -6.340 -17.931   2.937  1.00 98.05           H  
ATOM   4269  HB3 LEU B 123      -5.038 -17.510   4.041  1.00 98.05           H  
ATOM   4270  O   LEU B 123      -4.884 -18.294   0.320  1.00 98.05           O  
ATOM   4271  CG  LEU B 123      -6.123 -19.298   4.575  1.00 98.05           C  
ATOM   4272  HG  LEU B 123      -5.332 -19.733   5.186  1.00 98.05           H  
ATOM   4273  CD1 LEU B 123      -7.061 -18.493   5.471  1.00 98.05           C  
ATOM   4274 HD11 LEU B 123      -7.917 -18.129   4.904  1.00 98.05           H  
ATOM   4275 HD12 LEU B 123      -6.517 -17.641   5.880  1.00 98.05           H  
ATOM   4276 HD13 LEU B 123      -7.400 -19.120   6.295  1.00 98.05           H  
ATOM   4277  CD2 LEU B 123      -6.943 -20.424   3.941  1.00 98.05           C  
ATOM   4278 HD21 LEU B 123      -7.692 -20.004   3.269  1.00 98.05           H  
ATOM   4279 HD22 LEU B 123      -7.429 -21.002   4.726  1.00 98.05           H  
ATOM   4280 HD23 LEU B 123      -6.276 -21.099   3.405  1.00 98.05           H  
ATOM   4281  N   LEU B 124      -3.396 -17.054   1.470  1.00 98.33           N  
ATOM   4282  H   LEU B 124      -2.957 -16.887   2.364  1.00 98.33           H  
ATOM   4283  CA  LEU B 124      -3.044 -16.175   0.348  1.00 98.33           C  
ATOM   4284  HA  LEU B 124      -3.960 -15.731  -0.041  1.00 98.33           H  
ATOM   4285  C   LEU B 124      -2.427 -16.946  -0.827  1.00 98.33           C  
ATOM   4286  CB  LEU B 124      -2.111 -15.047   0.832  1.00 98.33           C  
ATOM   4287  HB2 LEU B 124      -1.505 -14.699  -0.004  1.00 98.33           H  
ATOM   4288  HB3 LEU B 124      -1.424 -15.450   1.576  1.00 98.33           H  
ATOM   4289  O   LEU B 124      -2.827 -16.697  -1.965  1.00 98.33           O  
ATOM   4290  CG  LEU B 124      -2.850 -13.832   1.419  1.00 98.33           C  
ATOM   4291  HG  LEU B 124      -3.638 -14.168   2.093  1.00 98.33           H  
ATOM   4292  CD1 LEU B 124      -1.871 -12.956   2.195  1.00 98.33           C  
ATOM   4293 HD11 LEU B 124      -1.047 -12.656   1.548  1.00 98.33           H  
ATOM   4294 HD12 LEU B 124      -1.481 -13.523   3.040  1.00 98.33           H  
ATOM   4295 HD13 LEU B 124      -2.375 -12.066   2.571  1.00 98.33           H  
ATOM   4296  CD2 LEU B 124      -3.462 -12.951   0.326  1.00 98.33           C  
ATOM   4297 HD21 LEU B 124      -4.132 -13.536  -0.303  1.00 98.33           H  
ATOM   4298 HD22 LEU B 124      -2.673 -12.534  -0.300  1.00 98.33           H  
ATOM   4299 HD23 LEU B 124      -4.025 -12.137   0.784  1.00 98.33           H  
ATOM   4300  N   ALA B 125      -1.518 -17.895  -0.577  1.00 97.85           N  
ATOM   4301  H   ALA B 125      -1.227 -18.046   0.378  1.00 97.85           H  
ATOM   4302  CA  ALA B 125      -0.891 -18.703  -1.627  1.00 97.85           C  
ATOM   4303  HA  ALA B 125      -0.432 -18.032  -2.353  1.00 97.85           H  
ATOM   4304  C   ALA B 125      -1.916 -19.558  -2.400  1.00 97.85           C  
ATOM   4305  CB  ALA B 125       0.223 -19.549  -0.997  1.00 97.85           C  
ATOM   4306  HB1 ALA B 125      -0.190 -20.212  -0.236  1.00 97.85           H  
ATOM   4307  HB2 ALA B 125       0.706 -20.152  -1.766  1.00 97.85           H  
ATOM   4308  HB3 ALA B 125       0.965 -18.897  -0.536  1.00 97.85           H  
ATOM   4309  O   ALA B 125      -2.044 -19.415  -3.618  1.00 97.85           O  
ATOM   4310  N   GLU B 126      -2.710 -20.377  -1.700  1.00 98.17           N  
ATOM   4311  H   GLU B 126      -2.563 -20.458  -0.704  1.00 98.17           H  
ATOM   4312  CA  GLU B 126      -3.743 -21.216  -2.332  1.00 98.17           C  
ATOM   4313  HA  GLU B 126      -3.290 -21.865  -3.081  1.00 98.17           H  
ATOM   4314  C   GLU B 126      -4.817 -20.390  -3.046  1.00 98.17           C  
ATOM   4315  CB  GLU B 126      -4.437 -22.084  -1.279  1.00 98.17           C  
ATOM   4316  HB2 GLU B 126      -4.710 -21.468  -0.422  1.00 98.17           H  
ATOM   4317  HB3 GLU B 126      -5.348 -22.485  -1.725  1.00 98.17           H  
ATOM   4318  O   GLU B 126      -5.151 -20.647  -4.205  1.00 98.17           O  
ATOM   4319  CG  GLU B 126      -3.573 -23.263  -0.819  1.00 98.17           C  
ATOM   4320  HG2 GLU B 126      -3.315 -23.853  -1.699  1.00 98.17           H  
ATOM   4321  HG3 GLU B 126      -2.660 -22.877  -0.367  1.00 98.17           H  
ATOM   4322  CD  GLU B 126      -4.297 -24.173   0.180  1.00 98.17           C  
ATOM   4323  OE1 GLU B 126      -3.656 -25.113   0.690  1.00 98.17           O  
ATOM   4324  OE2 GLU B 126      -5.503 -23.928   0.421  1.00 98.17           O  
ATOM   4325  N   THR B 127      -5.340 -19.360  -2.373  1.00 98.29           N  
ATOM   4326  H   THR B 127      -5.002 -19.175  -1.440  1.00 98.29           H  
ATOM   4327  CA  THR B 127      -6.439 -18.550  -2.914  1.00 98.29           C  
ATOM   4328  HA  THR B 127      -7.237 -19.232  -3.205  1.00 98.29           H  
ATOM   4329  C   THR B 127      -5.997 -17.798  -4.171  1.00 98.29           C  
ATOM   4330  CB  THR B 127      -7.009 -17.588  -1.857  1.00 98.29           C  
ATOM   4331  HB  THR B 127      -6.259 -16.836  -1.612  1.00 98.29           H  
ATOM   4332  O   THR B 127      -6.826 -17.626  -5.064  1.00 98.29           O  
ATOM   4333  CG2 THR B 127      -8.306 -16.888  -2.262  1.00 98.29           C  
ATOM   4334 HG21 THR B 127      -9.101 -17.626  -2.371  1.00 98.29           H  
ATOM   4335 HG22 THR B 127      -8.170 -16.342  -3.195  1.00 98.29           H  
ATOM   4336 HG23 THR B 127      -8.588 -16.181  -1.483  1.00 98.29           H  
ATOM   4337  OG1 THR B 127      -7.351 -18.305  -0.694  1.00 98.29           O  
ATOM   4338  HG1 THR B 127      -6.519 -18.460  -0.241  1.00 98.29           H  
ATOM   4339  N   SER B 128      -4.714 -17.412  -4.271  1.00 98.39           N  
ATOM   4340  H   SER B 128      -4.101 -17.610  -3.493  1.00 98.39           H  
ATOM   4341  CA  SER B 128      -4.111 -16.766  -5.451  1.00 98.39           C  
ATOM   4342  HA  SER B 128      -4.786 -15.990  -5.812  1.00 98.39           H  
ATOM   4343  C   SER B 128      -3.855 -17.732  -6.612  1.00 98.39           C  
ATOM   4344  CB  SER B 128      -2.780 -16.096  -5.096  1.00 98.39           C  
ATOM   4345  HB2 SER B 128      -2.070 -16.844  -4.742  1.00 98.39           H  
ATOM   4346  HB3 SER B 128      -2.369 -15.625  -5.989  1.00 98.39           H  
ATOM   4347  O   SER B 128      -4.052 -17.348  -7.762  1.00 98.39           O  
ATOM   4348  OG  SER B 128      -2.963 -15.113  -4.098  1.00 98.39           O  
ATOM   4349  HG  SER B 128      -2.927 -15.575  -3.257  1.00 98.39           H  
ATOM   4350  N   TRP B 129      -3.468 -18.985  -6.349  1.00 98.39           N  
ATOM   4351  H   TRP B 129      -3.291 -19.260  -5.393  1.00 98.39           H  
ATOM   4352  CA  TRP B 129      -3.341 -20.001  -7.405  1.00 98.39           C  
ATOM   4353  HA  TRP B 129      -2.685 -19.625  -8.191  1.00 98.39           H  
ATOM   4354  C   TRP B 129      -4.703 -20.291  -8.053  1.00 98.39           C  
ATOM   4355  CB  TRP B 129      -2.716 -21.279  -6.828  1.00 98.39           C  
ATOM   4356  HB2 TRP B 129      -1.746 -21.030  -6.397  1.00 98.39           H  
ATOM   4357  HB3 TRP B 129      -3.343 -21.664  -6.024  1.00 98.39           H  
ATOM   4358  O   TRP B 129      -4.881 -20.146  -9.264  1.00 98.39           O  
ATOM   4359  CG  TRP B 129      -2.522 -22.362  -7.844  1.00 98.39           C  
ATOM   4360  CD1 TRP B 129      -3.487 -23.193  -8.303  1.00 98.39           C  
ATOM   4361  HD1 TRP B 129      -4.517 -23.195  -7.976  1.00 98.39           H  
ATOM   4362  CD2 TRP B 129      -1.314 -22.711  -8.589  1.00 98.39           C  
ATOM   4363  CE2 TRP B 129      -1.641 -23.745  -9.517  1.00 98.39           C  
ATOM   4364  CE3 TRP B 129       0.022 -22.247  -8.583  1.00 98.39           C  
ATOM   4365  HE3 TRP B 129       0.305 -21.463  -7.896  1.00 98.39           H  
ATOM   4366  NE1 TRP B 129      -2.981 -23.996  -9.303  1.00 98.39           N  
ATOM   4367  HE1 TRP B 129      -3.568 -24.611  -9.848  1.00 98.39           H  
ATOM   4368  CH2 TRP B 129       0.627 -23.805 -10.365  1.00 98.39           C  
ATOM   4369  HH2 TRP B 129       1.367 -24.210 -11.041  1.00 98.39           H  
ATOM   4370  CZ2 TRP B 129      -0.695 -24.280 -10.403  1.00 98.39           C  
ATOM   4371  HZ2 TRP B 129      -0.989 -25.053 -11.098  1.00 98.39           H  
ATOM   4372  CZ3 TRP B 129       0.984 -22.794  -9.455  1.00 98.39           C  
ATOM   4373  HZ3 TRP B 129       1.998 -22.423  -9.437  1.00 98.39           H  
ATOM   4374  N   GLU B 130      -5.704 -20.601  -7.224  1.00 97.72           N  
ATOM   4375  H   GLU B 130      -5.489 -20.694  -6.242  1.00 97.72           H  
ATOM   4376  CA  GLU B 130      -7.089 -20.825  -7.658  1.00 97.72           C  
ATOM   4377  HA  GLU B 130      -7.137 -21.683  -8.328  1.00 97.72           H  
ATOM   4378  C   GLU B 130      -7.704 -19.608  -8.382  1.00 97.72           C  
ATOM   4379  CB  GLU B 130      -7.954 -21.086  -6.421  1.00 97.72           C  
ATOM   4380  HB2 GLU B 130      -8.994 -20.980  -6.728  1.00 97.72           H  
ATOM   4381  HB3 GLU B 130      -7.725 -20.308  -5.694  1.00 97.72           H  
ATOM   4382  O   GLU B 130      -8.642 -19.756  -9.169  1.00 97.72           O  
ATOM   4383  CG  GLU B 130      -7.805 -22.448  -5.726  1.00 97.72           C  
ATOM   4384  HG2 GLU B 130      -6.778 -22.568  -5.380  1.00 97.72           H  
ATOM   4385  HG3 GLU B 130      -8.026 -23.236  -6.445  1.00 97.72           H  
ATOM   4386  CD  GLU B 130      -8.784 -22.554  -4.539  1.00 97.72           C  
ATOM   4387  OE1 GLU B 130      -8.480 -23.237  -3.537  1.00 97.72           O  
ATOM   4388  OE2 GLU B 130      -9.888 -21.952  -4.619  1.00 97.72           O  
ATOM   4389  N   LEU B 131      -7.213 -18.395  -8.104  1.00 97.63           N  
ATOM   4390  H   LEU B 131      -6.446 -18.336  -7.449  1.00 97.63           H  
ATOM   4391  CA  LEU B 131      -7.688 -17.160  -8.724  1.00 97.63           C  
ATOM   4392  HA  LEU B 131      -8.774 -17.135  -8.641  1.00 97.63           H  
ATOM   4393  C   LEU B 131      -7.334 -17.113 -10.221  1.00 97.63           C  
ATOM   4394  CB  LEU B 131      -7.093 -15.975  -7.944  1.00 97.63           C  
ATOM   4395  HB2 LEU B 131      -7.259 -16.121  -6.877  1.00 97.63           H  
ATOM   4396  HB3 LEU B 131      -6.018 -15.957  -8.125  1.00 97.63           H  
ATOM   4397  O   LEU B 131      -8.200 -16.786 -11.034  1.00 97.63           O  
ATOM   4398  CG  LEU B 131      -7.645 -14.596  -8.302  1.00 97.63           C  
ATOM   4399  HG  LEU B 131      -7.596 -14.471  -9.383  1.00 97.63           H  
ATOM   4400  CD1 LEU B 131      -9.088 -14.418  -7.826  1.00 97.63           C  
ATOM   4401 HD11 LEU B 131      -9.431 -13.423  -8.109  1.00 97.63           H  
ATOM   4402 HD12 LEU B 131      -9.729 -15.151  -8.314  1.00 97.63           H  
ATOM   4403 HD13 LEU B 131      -9.143 -14.531  -6.743  1.00 97.63           H  
ATOM   4404  CD2 LEU B 131      -6.769 -13.538  -7.630  1.00 97.63           C  
ATOM   4405 HD21 LEU B 131      -6.749 -13.698  -6.552  1.00 97.63           H  
ATOM   4406 HD22 LEU B 131      -5.753 -13.610  -8.017  1.00 97.63           H  
ATOM   4407 HD23 LEU B 131      -7.145 -12.539  -7.847  1.00 97.63           H  
ATOM   4408  N   PHE B 132      -6.112 -17.499 -10.601  1.00 98.17           N  
ATOM   4409  H   PHE B 132      -5.452 -17.786  -9.892  1.00 98.17           H  
ATOM   4410  CA  PHE B 132      -5.717 -17.623 -12.011  1.00 98.17           C  
ATOM   4411  HA  PHE B 132      -6.005 -16.715 -12.540  1.00 98.17           H  
ATOM   4412  C   PHE B 132      -6.440 -18.785 -12.702  1.00 98.17           C  
ATOM   4413  CB  PHE B 132      -4.197 -17.771 -12.121  1.00 98.17           C  
ATOM   4414  HB2 PHE B 132      -3.943 -18.125 -13.120  1.00 98.17           H  
ATOM   4415  HB3 PHE B 132      -3.863 -18.522 -11.404  1.00 98.17           H  
ATOM   4416  O   PHE B 132      -6.997 -18.596 -13.785  1.00 98.17           O  
ATOM   4417  CG  PHE B 132      -3.439 -16.485 -11.877  1.00 98.17           C  
ATOM   4418  CD1 PHE B 132      -3.532 -15.424 -12.799  1.00 98.17           C  
ATOM   4419  HD1 PHE B 132      -4.136 -15.531 -13.688  1.00 98.17           H  
ATOM   4420  CD2 PHE B 132      -2.636 -16.348 -10.733  1.00 98.17           C  
ATOM   4421  HD2 PHE B 132      -2.556 -17.157 -10.022  1.00 98.17           H  
ATOM   4422  CE1 PHE B 132      -2.833 -14.226 -12.572  1.00 98.17           C  
ATOM   4423  HE1 PHE B 132      -2.903 -13.417 -13.284  1.00 98.17           H  
ATOM   4424  CE2 PHE B 132      -1.926 -15.157 -10.519  1.00 98.17           C  
ATOM   4425  HE2 PHE B 132      -1.297 -15.061  -9.646  1.00 98.17           H  
ATOM   4426  CZ  PHE B 132      -2.023 -14.095 -11.433  1.00 98.17           C  
ATOM   4427  HZ  PHE B 132      -1.467 -13.185 -11.262  1.00 98.17           H  
ATOM   4428  N   GLU B 133      -6.571 -19.941 -12.036  1.00 97.18           N  
ATOM   4429  H   GLU B 133      -6.072 -20.057 -11.166  1.00 97.18           H  
ATOM   4430  CA  GLU B 133      -7.323 -21.078 -12.590  1.00 97.18           C  
ATOM   4431  HA  GLU B 133      -6.832 -21.388 -13.512  1.00 97.18           H  
ATOM   4432  C   GLU B 133      -8.782 -20.717 -12.934  1.00 97.18           C  
ATOM   4433  CB  GLU B 133      -7.343 -22.263 -11.611  1.00 97.18           C  
ATOM   4434  HB2 GLU B 133      -8.057 -22.992 -11.995  1.00 97.18           H  
ATOM   4435  HB3 GLU B 133      -7.701 -21.925 -10.638  1.00 97.18           H  
ATOM   4436  O   GLU B 133      -9.344 -21.243 -13.901  1.00 97.18           O  
ATOM   4437  CG  GLU B 133      -5.991 -22.971 -11.445  1.00 97.18           C  
ATOM   4438  HG2 GLU B 133      -5.309 -22.319 -10.900  1.00 97.18           H  
ATOM   4439  HG3 GLU B 133      -5.575 -23.150 -12.437  1.00 97.18           H  
ATOM   4440  CD  GLU B 133      -6.117 -24.320 -10.710  1.00 97.18           C  
ATOM   4441  OE1 GLU B 133      -5.153 -25.114 -10.805  1.00 97.18           O  
ATOM   4442  OE2 GLU B 133      -7.180 -24.586 -10.096  1.00 97.18           O  
ATOM   4443  N   ARG B 134      -9.403 -19.804 -12.175  1.00 97.01           N  
ATOM   4444  H   ARG B 134      -8.900 -19.455 -11.371  1.00 97.01           H  
ATOM   4445  CA  ARG B 134     -10.758 -19.286 -12.445  1.00 97.01           C  
ATOM   4446  HA  ARG B 134     -11.352 -20.075 -12.906  1.00 97.01           H  
ATOM   4447  C   ARG B 134     -10.822 -18.134 -13.443  1.00 97.01           C  
ATOM   4448  CB  ARG B 134     -11.431 -18.873 -11.138  1.00 97.01           C  
ATOM   4449  HB2 ARG B 134     -10.769 -18.209 -10.582  1.00 97.01           H  
ATOM   4450  HB3 ARG B 134     -12.353 -18.337 -11.363  1.00 97.01           H  
ATOM   4451  O   ARG B 134     -11.915 -17.843 -13.909  1.00 97.01           O  
ATOM   4452  CG  ARG B 134     -11.781 -20.099 -10.294  1.00 97.01           C  
ATOM   4453  HG2 ARG B 134     -12.409 -20.785 -10.863  1.00 97.01           H  
ATOM   4454  HG3 ARG B 134     -10.868 -20.616  -9.997  1.00 97.01           H  
ATOM   4455  CD  ARG B 134     -12.537 -19.619  -9.062  1.00 97.01           C  
ATOM   4456  HD2 ARG B 134     -12.064 -18.700  -8.714  1.00 97.01           H  
ATOM   4457  HD3 ARG B 134     -13.570 -19.403  -9.335  1.00 97.01           H  
ATOM   4458  NE  ARG B 134     -12.487 -20.616  -7.982  1.00 97.01           N  
ATOM   4459  HE  ARG B 134     -12.053 -21.506  -8.183  1.00 97.01           H  
ATOM   4460  NH1 ARG B 134     -13.186 -19.179  -6.371  1.00 97.01           N  
ATOM   4461 HH11 ARG B 134     -13.253 -18.452  -7.069  1.00 97.01           H  
ATOM   4462 HH12 ARG B 134     -13.048 -18.953  -5.397  1.00 97.01           H  
ATOM   4463  NH2 ARG B 134     -12.395 -21.149  -5.752  1.00 97.01           N  
ATOM   4464 HH21 ARG B 134     -11.663 -21.834  -5.875  1.00 97.01           H  
ATOM   4465 HH22 ARG B 134     -12.413 -20.817  -4.799  1.00 97.01           H  
ATOM   4466  CZ  ARG B 134     -12.702 -20.333  -6.717  1.00 97.01           C  
ATOM   4467  N   ALA B 135      -9.700 -17.504 -13.782  1.00 97.38           N  
ATOM   4468  H   ALA B 135      -8.833 -17.797 -13.355  1.00 97.38           H  
ATOM   4469  CA  ALA B 135      -9.619 -16.558 -14.898  1.00 97.38           C  
ATOM   4470  HA  ALA B 135     -10.534 -15.967 -14.939  1.00 97.38           H  
ATOM   4471  C   ALA B 135      -9.479 -17.267 -16.261  1.00 97.38           C  
ATOM   4472  CB  ALA B 135      -8.444 -15.608 -14.640  1.00 97.38           C  
ATOM   4473  HB1 ALA B 135      -8.546 -15.132 -13.665  1.00 97.38           H  
ATOM   4474  HB2 ALA B 135      -7.503 -16.158 -14.670  1.00 97.38           H  
ATOM   4475  HB3 ALA B 135      -8.425 -14.837 -15.410  1.00 97.38           H  
ATOM   4476  O   ALA B 135      -9.523 -16.613 -17.298  1.00 97.38           O  
ATOM   4477  N   GLY B 136      -9.278 -18.593 -16.264  1.00 97.15           N  
ATOM   4478  H   GLY B 136      -9.246 -19.071 -15.375  1.00 97.15           H  
ATOM   4479  CA  GLY B 136      -8.886 -19.339 -17.461  1.00 97.15           C  
ATOM   4480  HA2 GLY B 136      -9.460 -18.989 -18.319  1.00 97.15           H  
ATOM   4481  HA3 GLY B 136      -9.103 -20.396 -17.308  1.00 97.15           H  
ATOM   4482  C   GLY B 136      -7.396 -19.198 -17.792  1.00 97.15           C  
ATOM   4483  O   GLY B 136      -7.012 -19.383 -18.940  1.00 97.15           O  
ATOM   4484  N   ILE B 137      -6.557 -18.883 -16.801  1.00 97.62           N  
ATOM   4485  H   ILE B 137      -6.920 -18.794 -15.862  1.00 97.62           H  
ATOM   4486  CA  ILE B 137      -5.120 -18.636 -16.967  1.00 97.62           C  
ATOM   4487  HA  ILE B 137      -4.869 -18.642 -18.028  1.00 97.62           H  
ATOM   4488  C   ILE B 137      -4.333 -19.767 -16.292  1.00 97.62           C  
ATOM   4489  CB  ILE B 137      -4.766 -17.234 -16.408  1.00 97.62           C  
ATOM   4490  HB  ILE B 137      -5.042 -17.211 -15.354  1.00 97.62           H  
ATOM   4491  O   ILE B 137      -4.639 -20.141 -15.159  1.00 97.62           O  
ATOM   4492  CG1 ILE B 137      -5.560 -16.123 -17.142  1.00 97.62           C  
ATOM   4493 HG12 ILE B 137      -6.625 -16.354 -17.114  1.00 97.62           H  
ATOM   4494 HG13 ILE B 137      -5.259 -16.092 -18.189  1.00 97.62           H  
ATOM   4495  CG2 ILE B 137      -3.254 -16.963 -16.509  1.00 97.62           C  
ATOM   4496 HG21 ILE B 137      -2.928 -17.026 -17.547  1.00 97.62           H  
ATOM   4497 HG22 ILE B 137      -2.700 -17.689 -15.915  1.00 97.62           H  
ATOM   4498 HG23 ILE B 137      -3.013 -15.976 -16.114  1.00 97.62           H  
ATOM   4499  CD1 ILE B 137      -5.403 -14.721 -16.538  1.00 97.62           C  
ATOM   4500 HD11 ILE B 137      -6.132 -14.054 -16.998  1.00 97.62           H  
ATOM   4501 HD12 ILE B 137      -4.405 -14.328 -16.731  1.00 97.62           H  
ATOM   4502 HD13 ILE B 137      -5.586 -14.753 -15.464  1.00 97.62           H  
ATOM   4503  N   ASP B 138      -3.308 -20.297 -16.966  1.00 97.01           N  
ATOM   4504  H   ASP B 138      -3.078 -19.929 -17.878  1.00 97.01           H  
ATOM   4505  CA  ASP B 138      -2.319 -21.180 -16.338  1.00 97.01           C  
ATOM   4506  HA  ASP B 138      -2.844 -21.998 -15.845  1.00 97.01           H  
ATOM   4507  C   ASP B 138      -1.488 -20.386 -15.301  1.00 97.01           C  
ATOM   4508  CB  ASP B 138      -1.424 -21.827 -17.412  1.00 97.01           C  
ATOM   4509  HB2 ASP B 138      -2.016 -22.545 -17.979  1.00 97.01           H  
ATOM   4510  HB3 ASP B 138      -1.082 -21.053 -18.100  1.00 97.01           H  
ATOM   4511  O   ASP B 138      -0.798 -19.431 -15.671  1.00 97.01           O  
ATOM   4512  CG  ASP B 138      -0.196 -22.538 -16.824  1.00 97.01           C  
ATOM   4513  OD1 ASP B 138      -0.243 -22.932 -15.634  1.00 97.01           O  
ATOM   4514  OD2 ASP B 138       0.825 -22.636 -17.533  1.00 97.01           O  
ATOM   4515  N   PRO B 139      -1.493 -20.756 -14.006  1.00 97.03           N  
ATOM   4516  CA  PRO B 139      -0.719 -20.046 -12.987  1.00 97.03           C  
ATOM   4517  HA  PRO B 139      -1.013 -18.996 -13.009  1.00 97.03           H  
ATOM   4518  C   PRO B 139       0.808 -20.119 -13.179  1.00 97.03           C  
ATOM   4519  CB  PRO B 139      -1.156 -20.648 -11.648  1.00 97.03           C  
ATOM   4520  HB2 PRO B 139      -1.236 -19.890 -10.869  1.00 97.03           H  
ATOM   4521  HB3 PRO B 139      -0.450 -21.425 -11.354  1.00 97.03           H  
ATOM   4522  O   PRO B 139       1.532 -19.360 -12.537  1.00 97.03           O  
ATOM   4523  CG  PRO B 139      -2.509 -21.291 -11.952  1.00 97.03           C  
ATOM   4524  HG2 PRO B 139      -3.304 -20.546 -11.920  1.00 97.03           H  
ATOM   4525  HG3 PRO B 139      -2.743 -22.115 -11.279  1.00 97.03           H  
ATOM   4526  CD  PRO B 139      -2.329 -21.769 -13.382  1.00 97.03           C  
ATOM   4527  HD2 PRO B 139      -3.308 -21.859 -13.853  1.00 97.03           H  
ATOM   4528  HD3 PRO B 139      -1.810 -22.728 -13.395  1.00 97.03           H  
ATOM   4529  N   VAL B 140       1.325 -20.988 -14.060  1.00 94.84           N  
ATOM   4530  H   VAL B 140       0.700 -21.620 -14.540  1.00 94.84           H  
ATOM   4531  CA  VAL B 140       2.750 -21.005 -14.441  1.00 94.84           C  
ATOM   4532  HA  VAL B 140       3.340 -20.704 -13.576  1.00 94.84           H  
ATOM   4533  C   VAL B 140       3.056 -19.982 -15.546  1.00 94.84           C  
ATOM   4534  CB  VAL B 140       3.200 -22.433 -14.823  1.00 94.84           C  
ATOM   4535  HB  VAL B 140       2.625 -22.784 -15.680  1.00 94.84           H  
ATOM   4536  O   VAL B 140       4.138 -19.389 -15.541  1.00 94.84           O  
ATOM   4537  CG1 VAL B 140       4.692 -22.503 -15.181  1.00 94.84           C  
ATOM   4538 HG11 VAL B 140       4.975 -23.536 -15.381  1.00 94.84           H  
ATOM   4539 HG12 VAL B 140       4.883 -21.923 -16.084  1.00 94.84           H  
ATOM   4540 HG13 VAL B 140       5.294 -22.108 -14.363  1.00 94.84           H  
ATOM   4541  CG2 VAL B 140       2.982 -23.403 -13.652  1.00 94.84           C  
ATOM   4542 HG21 VAL B 140       1.922 -23.442 -13.404  1.00 94.84           H  
ATOM   4543 HG22 VAL B 140       3.542 -23.071 -12.778  1.00 94.84           H  
ATOM   4544 HG23 VAL B 140       3.302 -24.405 -13.938  1.00 94.84           H  
ATOM   4545  N   SER B 141       2.108 -19.683 -16.445  1.00 95.56           N  
ATOM   4546  H   SER B 141       1.221 -20.162 -16.387  1.00 95.56           H  
ATOM   4547  CA  SER B 141       2.312 -18.755 -17.574  1.00 95.56           C  
ATOM   4548  HA  SER B 141       3.264 -19.018 -18.036  1.00 95.56           H  
ATOM   4549  C   SER B 141       2.418 -17.275 -17.175  1.00 95.56           C  
ATOM   4550  CB  SER B 141       1.228 -18.951 -18.645  1.00 95.56           C  
ATOM   4551  HB2 SER B 141       1.113 -20.016 -18.850  1.00 95.56           H  
ATOM   4552  HB3 SER B 141       1.559 -18.465 -19.563  1.00 95.56           H  
ATOM   4553  O   SER B 141       2.770 -16.430 -18.001  1.00 95.56           O  
ATOM   4554  OG  SER B 141      -0.030 -18.408 -18.283  1.00 95.56           O  
ATOM   4555  HG  SER B 141       0.085 -17.543 -17.883  1.00 95.56           H  
ATOM   4556  N   VAL B 142       2.100 -16.933 -15.922  1.00 96.94           N  
ATOM   4557  H   VAL B 142       1.773 -17.667 -15.310  1.00 96.94           H  
ATOM   4558  CA  VAL B 142       2.209 -15.564 -15.379  1.00 96.94           C  
ATOM   4559  HA  VAL B 142       2.094 -14.863 -16.206  1.00 96.94           H  
ATOM   4560  C   VAL B 142       3.582 -15.234 -14.783  1.00 96.94           C  
ATOM   4561  CB  VAL B 142       1.070 -15.243 -14.398  1.00 96.94           C  
ATOM   4562  HB  VAL B 142       1.239 -14.244 -13.996  1.00 96.94           H  
ATOM   4563  O   VAL B 142       3.848 -14.076 -14.455  1.00 96.94           O  
ATOM   4564  CG1 VAL B 142      -0.270 -15.233 -15.141  1.00 96.94           C  
ATOM   4565 HG11 VAL B 142      -0.499 -16.227 -15.527  1.00 96.94           H  
ATOM   4566 HG12 VAL B 142      -1.063 -14.934 -14.455  1.00 96.94           H  
ATOM   4567 HG13 VAL B 142      -0.235 -14.520 -15.964  1.00 96.94           H  
ATOM   4568  CG2 VAL B 142       0.979 -16.219 -13.223  1.00 96.94           C  
ATOM   4569 HG21 VAL B 142       0.668 -17.201 -13.580  1.00 96.94           H  
ATOM   4570 HG22 VAL B 142       0.237 -15.863 -12.508  1.00 96.94           H  
ATOM   4571 HG23 VAL B 142       1.942 -16.304 -12.720  1.00 96.94           H  
ATOM   4572  N   ARG B 143       4.487 -16.216 -14.693  1.00 95.24           N  
ATOM   4573  H   ARG B 143       4.218 -17.140 -14.999  1.00 95.24           H  
ATOM   4574  CA  ARG B 143       5.871 -16.007 -14.252  1.00 95.24           C  
ATOM   4575  HA  ARG B 143       5.839 -15.570 -13.254  1.00 95.24           H  
ATOM   4576  C   ARG B 143       6.604 -15.028 -15.178  1.00 95.24           C  
ATOM   4577  CB  ARG B 143       6.566 -17.373 -14.165  1.00 95.24           C  
ATOM   4578  HB2 ARG B 143       6.512 -17.869 -15.134  1.00 95.24           H  
ATOM   4579  HB3 ARG B 143       6.026 -17.983 -13.440  1.00 95.24           H  
ATOM   4580  O   ARG B 143       6.577 -15.175 -16.396  1.00 95.24           O  
ATOM   4581  CG  ARG B 143       8.041 -17.258 -13.750  1.00 95.24           C  
ATOM   4582  HG2 ARG B 143       8.136 -16.612 -12.878  1.00 95.24           H  
ATOM   4583  HG3 ARG B 143       8.606 -16.813 -14.570  1.00 95.24           H  
ATOM   4584  CD  ARG B 143       8.647 -18.629 -13.435  1.00 95.24           C  
ATOM   4585  HD2 ARG B 143       9.727 -18.509 -13.348  1.00 95.24           H  
ATOM   4586  HD3 ARG B 143       8.434 -19.308 -14.261  1.00 95.24           H  
ATOM   4587  NE  ARG B 143       8.118 -19.184 -12.174  1.00 95.24           N  
ATOM   4588  HE  ARG B 143       7.379 -18.663 -11.723  1.00 95.24           H  
ATOM   4589  NH1 ARG B 143       9.382 -21.096 -12.132  1.00 95.24           N  
ATOM   4590 HH11 ARG B 143       9.672 -21.942 -11.663  1.00 95.24           H  
ATOM   4591 HH12 ARG B 143       9.749 -20.853 -13.041  1.00 95.24           H  
ATOM   4592  NH2 ARG B 143       8.021 -20.631 -10.419  1.00 95.24           N  
ATOM   4593 HH21 ARG B 143       8.327 -21.468  -9.945  1.00 95.24           H  
ATOM   4594 HH22 ARG B 143       7.352 -20.036  -9.951  1.00 95.24           H  
ATOM   4595  CZ  ARG B 143       8.506 -20.298 -11.582  1.00 95.24           C  
ATOM   4596  N   GLY B 144       7.285 -14.043 -14.594  1.00 96.33           N  
ATOM   4597  H   GLY B 144       7.246 -13.974 -13.587  1.00 96.33           H  
ATOM   4598  CA  GLY B 144       7.994 -12.985 -15.320  1.00 96.33           C  
ATOM   4599  HA2 GLY B 144       8.504 -13.416 -16.182  1.00 96.33           H  
ATOM   4600  HA3 GLY B 144       8.749 -12.554 -14.663  1.00 96.33           H  
ATOM   4601  C   GLY B 144       7.097 -11.847 -15.826  1.00 96.33           C  
ATOM   4602  O   GLY B 144       7.578 -10.980 -16.552  1.00 96.33           O  
ATOM   4603  N   GLN B 145       5.804 -11.827 -15.479  1.00 96.93           N  
ATOM   4604  H   GLN B 145       5.438 -12.571 -14.902  1.00 96.93           H  
ATOM   4605  CA  GLN B 145       4.897 -10.737 -15.850  1.00 96.93           C  
ATOM   4606  HA  GLN B 145       5.295 -10.247 -16.738  1.00 96.93           H  
ATOM   4607  C   GLN B 145       4.800  -9.665 -14.755  1.00 96.93           C  
ATOM   4608  CB  GLN B 145       3.507 -11.270 -16.227  1.00 96.93           C  
ATOM   4609  HB2 GLN B 145       2.893 -10.411 -16.497  1.00 96.93           H  
ATOM   4610  HB3 GLN B 145       3.049 -11.754 -15.364  1.00 96.93           H  
ATOM   4611  O   GLN B 145       4.862  -9.959 -13.559  1.00 96.93           O  
ATOM   4612  CG  GLN B 145       3.537 -12.258 -17.408  1.00 96.93           C  
ATOM   4613  HG2 GLN B 145       3.946 -13.212 -17.073  1.00 96.93           H  
ATOM   4614  HG3 GLN B 145       4.186 -11.870 -18.193  1.00 96.93           H  
ATOM   4615  CD  GLN B 145       2.154 -12.482 -18.016  1.00 96.93           C  
ATOM   4616  NE2 GLN B 145       1.839 -13.667 -18.492  1.00 96.93           N  
ATOM   4617 HE21 GLN B 145       0.910 -13.763 -18.877  1.00 96.93           H  
ATOM   4618 HE22 GLN B 145       2.456 -14.462 -18.403  1.00 96.93           H  
ATOM   4619  OE1 GLN B 145       1.335 -11.578 -18.106  1.00 96.93           O  
ATOM   4620  N   ALA B 146       4.570  -8.415 -15.167  1.00 97.91           N  
ATOM   4621  H   ALA B 146       4.532  -8.246 -16.162  1.00 97.91           H  
ATOM   4622  CA  ALA B 146       4.362  -7.262 -14.287  1.00 97.91           C  
ATOM   4623  HA  ALA B 146       5.086  -7.320 -13.474  1.00 97.91           H  
ATOM   4624  C   ALA B 146       2.960  -7.265 -13.637  1.00 97.91           C  
ATOM   4625  CB  ALA B 146       4.665  -5.982 -15.081  1.00 97.91           C  
ATOM   4626  HB1 ALA B 146       5.684  -6.018 -15.467  1.00 97.91           H  
ATOM   4627  HB2 ALA B 146       4.568  -5.116 -14.427  1.00 97.91           H  
ATOM   4628  HB3 ALA B 146       3.963  -5.879 -15.909  1.00 97.91           H  
ATOM   4629  O   ALA B 146       2.159  -6.353 -13.840  1.00 97.91           O  
ATOM   4630  N   ILE B 147       2.647  -8.319 -12.880  1.00 98.76           N  
ATOM   4631  H   ILE B 147       3.343  -9.043 -12.774  1.00 98.76           H  
ATOM   4632  CA  ILE B 147       1.404  -8.443 -12.112  1.00 98.76           C  
ATOM   4633  HA  ILE B 147       0.666  -7.774 -12.553  1.00 98.76           H  
ATOM   4634  C   ILE B 147       1.659  -7.987 -10.675  1.00 98.76           C  
ATOM   4635  CB  ILE B 147       0.830  -9.875 -12.193  1.00 98.76           C  
ATOM   4636  HB  ILE B 147       1.572 -10.560 -11.784  1.00 98.76           H  
ATOM   4637  O   ILE B 147       2.558  -8.507 -10.015  1.00 98.76           O  
ATOM   4638  CG1 ILE B 147       0.582 -10.253 -13.673  1.00 98.76           C  
ATOM   4639 HG12 ILE B 147       0.000  -9.470 -14.159  1.00 98.76           H  
ATOM   4640 HG13 ILE B 147       1.545 -10.311 -14.182  1.00 98.76           H  
ATOM   4641  CG2 ILE B 147      -0.451 -10.003 -11.344  1.00 98.76           C  
ATOM   4642 HG21 ILE B 147      -0.802 -11.035 -11.344  1.00 98.76           H  
ATOM   4643 HG22 ILE B 147      -0.254  -9.736 -10.306  1.00 98.76           H  
ATOM   4644 HG23 ILE B 147      -1.236  -9.359 -11.739  1.00 98.76           H  
ATOM   4645  CD1 ILE B 147      -0.128 -11.594 -13.887  1.00 98.76           C  
ATOM   4646 HD11 ILE B 147      -0.056 -11.881 -14.937  1.00 98.76           H  
ATOM   4647 HD12 ILE B 147      -1.182 -11.513 -13.621  1.00 98.76           H  
ATOM   4648 HD13 ILE B 147       0.340 -12.360 -13.269  1.00 98.76           H  
ATOM   4649  N   GLY B 148       0.883  -7.014 -10.198  1.00 98.81           N  
ATOM   4650  H   GLY B 148       0.160  -6.647 -10.800  1.00 98.81           H  
ATOM   4651  CA  GLY B 148       0.969  -6.516  -8.821  1.00 98.81           C  
ATOM   4652  HA2 GLY B 148       0.566  -5.505  -8.770  1.00 98.81           H  
ATOM   4653  HA3 GLY B 148       2.016  -6.471  -8.519  1.00 98.81           H  
ATOM   4654  C   GLY B 148       0.212  -7.390  -7.816  1.00 98.81           C  
ATOM   4655  O   GLY B 148      -0.736  -8.091  -8.175  1.00 98.81           O  
ATOM   4656  N   VAL B 149       0.601  -7.314  -6.542  1.00 98.92           N  
ATOM   4657  H   VAL B 149       1.373  -6.699  -6.328  1.00 98.92           H  
ATOM   4658  CA  VAL B 149      -0.051  -8.003  -5.416  1.00 98.92           C  
ATOM   4659  HA  VAL B 149      -1.012  -8.398  -5.746  1.00 98.92           H  
ATOM   4660  C   VAL B 149      -0.313  -6.995  -4.298  1.00 98.92           C  
ATOM   4661  CB  VAL B 149       0.790  -9.193  -4.902  1.00 98.92           C  
ATOM   4662  HB  VAL B 149       1.727  -8.827  -4.482  1.00 98.92           H  
ATOM   4663  O   VAL B 149       0.595  -6.637  -3.552  1.00 98.92           O  
ATOM   4664  CG1 VAL B 149       0.030  -9.956  -3.806  1.00 98.92           C  
ATOM   4665 HG11 VAL B 149      -0.190  -9.298  -2.965  1.00 98.92           H  
ATOM   4666 HG12 VAL B 149      -0.900 -10.362  -4.205  1.00 98.92           H  
ATOM   4667 HG13 VAL B 149       0.651 -10.772  -3.438  1.00 98.92           H  
ATOM   4668  CG2 VAL B 149       1.131 -10.192  -6.014  1.00 98.92           C  
ATOM   4669 HG21 VAL B 149       0.221 -10.525  -6.513  1.00 98.92           H  
ATOM   4670 HG22 VAL B 149       1.786  -9.722  -6.748  1.00 98.92           H  
ATOM   4671 HG23 VAL B 149       1.655 -11.051  -5.594  1.00 98.92           H  
ATOM   4672  N   PHE B 150      -1.562  -6.551  -4.160  1.00 98.86           N  
ATOM   4673  H   PHE B 150      -2.262  -6.908  -4.794  1.00 98.86           H  
ATOM   4674  CA  PHE B 150      -1.970  -5.545  -3.175  1.00 98.86           C  
ATOM   4675  HA  PHE B 150      -1.096  -5.155  -2.653  1.00 98.86           H  
ATOM   4676  C   PHE B 150      -2.895  -6.183  -2.133  1.00 98.86           C  
ATOM   4677  CB  PHE B 150      -2.634  -4.363  -3.897  1.00 98.86           C  
ATOM   4678  HB2 PHE B 150      -3.503  -4.722  -4.447  1.00 98.86           H  
ATOM   4679  HB3 PHE B 150      -2.990  -3.656  -3.147  1.00 98.86           H  
ATOM   4680  O   PHE B 150      -4.076  -6.416  -2.411  1.00 98.86           O  
ATOM   4681  CG  PHE B 150      -1.724  -3.619  -4.857  1.00 98.86           C  
ATOM   4682  CD1 PHE B 150      -0.994  -2.500  -4.413  1.00 98.86           C  
ATOM   4683  HD1 PHE B 150      -1.073  -2.173  -3.386  1.00 98.86           H  
ATOM   4684  CD2 PHE B 150      -1.611  -4.039  -6.198  1.00 98.86           C  
ATOM   4685  HD2 PHE B 150      -2.164  -4.900  -6.543  1.00 98.86           H  
ATOM   4686  CE1 PHE B 150      -0.156  -1.805  -5.304  1.00 98.86           C  
ATOM   4687  HE1 PHE B 150       0.407  -0.949  -4.964  1.00 98.86           H  
ATOM   4688  CE2 PHE B 150      -0.777  -3.340  -7.089  1.00 98.86           C  
ATOM   4689  HE2 PHE B 150      -0.693  -3.655  -8.119  1.00 98.86           H  
ATOM   4690  CZ  PHE B 150      -0.048  -2.224  -6.641  1.00 98.86           C  
ATOM   4691  HZ  PHE B 150       0.596  -1.689  -7.323  1.00 98.86           H  
ATOM   4692  N   ALA B 151      -2.370  -6.478  -0.942  1.00 98.69           N  
ATOM   4693  H   ALA B 151      -1.418  -6.198  -0.754  1.00 98.69           H  
ATOM   4694  CA  ALA B 151      -3.069  -7.266   0.075  1.00 98.69           C  
ATOM   4695  HA  ALA B 151      -4.040  -7.575  -0.311  1.00 98.69           H  
ATOM   4696  C   ALA B 151      -3.323  -6.475   1.368  1.00 98.69           C  
ATOM   4697  CB  ALA B 151      -2.267  -8.549   0.339  1.00 98.69           C  
ATOM   4698  HB1 ALA B 151      -2.134  -9.103  -0.590  1.00 98.69           H  
ATOM   4699  HB2 ALA B 151      -1.289  -8.297   0.751  1.00 98.69           H  
ATOM   4700  HB3 ALA B 151      -2.800  -9.176   1.053  1.00 98.69           H  
ATOM   4701  O   ALA B 151      -2.390  -5.996   2.011  1.00 98.69           O  
ATOM   4702  N   GLY B 152      -4.589  -6.399   1.786  1.00 98.69           N  
ATOM   4703  H   GLY B 152      -5.318  -6.754   1.184  1.00 98.69           H  
ATOM   4704  CA  GLY B 152      -4.964  -5.954   3.126  1.00 98.69           C  
ATOM   4705  HA2 GLY B 152      -4.394  -5.061   3.383  1.00 98.69           H  
ATOM   4706  HA3 GLY B 152      -6.025  -5.705   3.140  1.00 98.69           H  
ATOM   4707  C   GLY B 152      -4.710  -7.052   4.163  1.00 98.69           C  
ATOM   4708  O   GLY B 152      -5.386  -8.083   4.125  1.00 98.69           O  
ATOM   4709  N   VAL B 153      -3.757  -6.838   5.075  1.00 97.89           N  
ATOM   4710  H   VAL B 153      -3.280  -5.948   5.072  1.00 97.89           H  
ATOM   4711  CA  VAL B 153      -3.346  -7.812   6.107  1.00 97.89           C  
ATOM   4712  HA  VAL B 153      -4.170  -8.503   6.285  1.00 97.89           H  
ATOM   4713  C   VAL B 153      -3.042  -7.082   7.417  1.00 97.89           C  
ATOM   4714  CB  VAL B 153      -2.104  -8.639   5.688  1.00 97.89           C  
ATOM   4715  HB  VAL B 153      -1.218  -8.010   5.779  1.00 97.89           H  
ATOM   4716  O   VAL B 153      -2.475  -5.993   7.401  1.00 97.89           O  
ATOM   4717  CG1 VAL B 153      -1.902  -9.861   6.596  1.00 97.89           C  
ATOM   4718 HG11 VAL B 153      -2.795 -10.486   6.598  1.00 97.89           H  
ATOM   4719 HG12 VAL B 153      -1.683  -9.549   7.617  1.00 97.89           H  
ATOM   4720 HG13 VAL B 153      -1.054 -10.452   6.248  1.00 97.89           H  
ATOM   4721  CG2 VAL B 153      -2.172  -9.151   4.242  1.00 97.89           C  
ATOM   4722 HG21 VAL B 153      -2.138  -8.311   3.547  1.00 97.89           H  
ATOM   4723 HG22 VAL B 153      -3.097  -9.706   4.089  1.00 97.89           H  
ATOM   4724 HG23 VAL B 153      -1.319  -9.796   4.029  1.00 97.89           H  
ATOM   4725  N   ILE B 154      -3.392  -7.699   8.544  1.00 93.97           N  
ATOM   4726  H   ILE B 154      -3.786  -8.626   8.475  1.00 93.97           H  
ATOM   4727  CA  ILE B 154      -3.095  -7.231   9.907  1.00 93.97           C  
ATOM   4728  HA  ILE B 154      -2.435  -6.364   9.868  1.00 93.97           H  
ATOM   4729  C   ILE B 154      -2.364  -8.379  10.617  1.00 93.97           C  
ATOM   4730  CB  ILE B 154      -4.401  -6.832  10.647  1.00 93.97           C  
ATOM   4731  HB  ILE B 154      -4.990  -7.737  10.794  1.00 93.97           H  
ATOM   4732  O   ILE B 154      -2.718  -9.539  10.388  1.00 93.97           O  
ATOM   4733  CG1 ILE B 154      -5.258  -5.829   9.839  1.00 93.97           C  
ATOM   4734 HG12 ILE B 154      -5.386  -6.194   8.819  1.00 93.97           H  
ATOM   4735 HG13 ILE B 154      -4.730  -4.877   9.783  1.00 93.97           H  
ATOM   4736  CG2 ILE B 154      -4.088  -6.225  12.026  1.00 93.97           C  
ATOM   4737 HG21 ILE B 154      -5.007  -6.019  12.575  1.00 93.97           H  
ATOM   4738 HG22 ILE B 154      -3.529  -5.297  11.907  1.00 93.97           H  
ATOM   4739 HG23 ILE B 154      -3.503  -6.917  12.632  1.00 93.97           H  
ATOM   4740  CD1 ILE B 154      -6.666  -5.596  10.406  1.00 93.97           C  
ATOM   4741 HD11 ILE B 154      -7.162  -6.551  10.579  1.00 93.97           H  
ATOM   4742 HD12 ILE B 154      -6.615  -5.034  11.339  1.00 93.97           H  
ATOM   4743 HD13 ILE B 154      -7.251  -5.021   9.688  1.00 93.97           H  
ATOM   4744  N   ASP B 155      -1.369  -8.102  11.466  1.00 91.08           N  
ATOM   4745  H   ASP B 155      -1.136  -7.142  11.674  1.00 91.08           H  
ATOM   4746  CA  ASP B 155      -0.791  -9.152  12.321  1.00 91.08           C  
ATOM   4747  HA  ASP B 155      -0.550 -10.005  11.686  1.00 91.08           H  
ATOM   4748  C   ASP B 155      -1.841  -9.611  13.353  1.00 91.08           C  
ATOM   4749  CB  ASP B 155       0.534  -8.698  12.969  1.00 91.08           C  
ATOM   4750  HB2 ASP B 155       0.322  -7.967  13.749  1.00 91.08           H  
ATOM   4751  HB3 ASP B 155       1.142  -8.210  12.207  1.00 91.08           H  
ATOM   4752  O   ASP B 155      -2.520  -8.799  13.984  1.00 91.08           O  
ATOM   4753  CG  ASP B 155       1.354  -9.860  13.568  1.00 91.08           C  
ATOM   4754  OD1 ASP B 155       0.769 -10.936  13.848  1.00 91.08           O  
ATOM   4755  OD2 ASP B 155       2.579  -9.692  13.745  1.00 91.08           O  
ATOM   4756  N   GLN B 156      -2.018 -10.925  13.484  1.00 87.87           N  
ATOM   4757  H   GLN B 156      -1.362 -11.513  12.990  1.00 87.87           H  
ATOM   4758  CA  GLN B 156      -2.979 -11.565  14.394  1.00 87.87           C  
ATOM   4759  HA  GLN B 156      -3.536 -10.789  14.919  1.00 87.87           H  
ATOM   4760  C   GLN B 156      -2.265 -12.380  15.498  1.00 87.87           C  
ATOM   4761  CB  GLN B 156      -3.995 -12.387  13.575  1.00 87.87           C  
ATOM   4762  HB2 GLN B 156      -4.665 -12.921  14.251  1.00 87.87           H  
ATOM   4763  HB3 GLN B 156      -3.443 -13.132  13.003  1.00 87.87           H  
ATOM   4764  O   GLN B 156      -2.905 -13.125  16.247  1.00 87.87           O  
ATOM   4765  CG  GLN B 156      -4.842 -11.548  12.590  1.00 87.87           C  
ATOM   4766  HG2 GLN B 156      -5.230 -12.207  11.814  1.00 87.87           H  
ATOM   4767  HG3 GLN B 156      -4.204 -10.828  12.078  1.00 87.87           H  
ATOM   4768  CD  GLN B 156      -6.043 -10.816  13.197  1.00 87.87           C  
ATOM   4769  NE2 GLN B 156      -6.334  -9.624  12.720  1.00 87.87           N  
ATOM   4770 HE21 GLN B 156      -5.684  -9.179  12.087  1.00 87.87           H  
ATOM   4771 HE22 GLN B 156      -7.139  -9.135  13.085  1.00 87.87           H  
ATOM   4772  OE1 GLN B 156      -6.783 -11.315  14.035  1.00 87.87           O  
ATOM   4773  N   GLY B 157      -0.937 -12.247  15.619  1.00 81.87           N  
ATOM   4774  H   GLY B 157      -0.467 -11.633  14.971  1.00 81.87           H  
ATOM   4775  CA  GLY B 157      -0.126 -12.773  16.717  1.00 81.87           C  
ATOM   4776  HA2 GLY B 157       0.800 -12.198  16.743  1.00 81.87           H  
ATOM   4777  HA3 GLY B 157      -0.652 -12.607  17.657  1.00 81.87           H  
ATOM   4778  C   GLY B 157       0.243 -14.258  16.615  1.00 81.87           C  
ATOM   4779  O   GLY B 157       0.419 -14.906  17.654  1.00 81.87           O  
ATOM   4780  N   TYR B 158       0.338 -14.826  15.405  1.00 85.76           N  
ATOM   4781  H   TYR B 158       0.235 -14.231  14.595  1.00 85.76           H  
ATOM   4782  CA  TYR B 158       0.622 -16.255  15.198  1.00 85.76           C  
ATOM   4783  HA  TYR B 158      -0.029 -16.819  15.866  1.00 85.76           H  
ATOM   4784  C   TYR B 158       2.080 -16.629  15.530  1.00 85.76           C  
ATOM   4785  CB  TYR B 158       0.268 -16.680  13.764  1.00 85.76           C  
ATOM   4786  HB2 TYR B 158      -0.756 -16.376  13.544  1.00 85.76           H  
ATOM   4787  HB3 TYR B 158       0.918 -16.158  13.061  1.00 85.76           H  
ATOM   4788  O   TYR B 158       3.003 -16.218  14.835  1.00 85.76           O  
ATOM   4789  CG  TYR B 158       0.384 -18.181  13.541  1.00 85.76           C  
ATOM   4790  CD1 TYR B 158       1.508 -18.730  12.888  1.00 85.76           C  
ATOM   4791  HD1 TYR B 158       2.305 -18.088  12.543  1.00 85.76           H  
ATOM   4792  CD2 TYR B 158      -0.636 -19.035  14.002  1.00 85.76           C  
ATOM   4793  HD2 TYR B 158      -1.503 -18.620  14.495  1.00 85.76           H  
ATOM   4794  CE1 TYR B 158       1.582 -20.120  12.659  1.00 85.76           C  
ATOM   4795  HE1 TYR B 158       2.432 -20.545  12.145  1.00 85.76           H  
ATOM   4796  CE2 TYR B 158      -0.549 -20.425  13.807  1.00 85.76           C  
ATOM   4797  HE2 TYR B 158      -1.342 -21.069  14.157  1.00 85.76           H  
ATOM   4798  OH  TYR B 158       0.605 -22.310  12.896  1.00 85.76           O  
ATOM   4799  HH  TYR B 158      -0.049 -22.778  13.420  1.00 85.76           H  
ATOM   4800  CZ  TYR B 158       0.554 -20.969  13.116  1.00 85.76           C  
ATOM   4801  N   ILE B 159       2.262 -17.446  16.579  1.00 68.26           N  
ATOM   4802  H   ILE B 159       1.413 -17.706  17.061  1.00 68.26           H  
ATOM   4803  CA  ILE B 159       3.510 -18.032  17.131  1.00 68.26           C  
ATOM   4804  HA  ILE B 159       3.223 -18.455  18.094  1.00 68.26           H  
ATOM   4805  C   ILE B 159       4.650 -17.056  17.474  1.00 68.26           C  
ATOM   4806  CB  ILE B 159       4.037 -19.232  16.301  1.00 68.26           C  
ATOM   4807  HB  ILE B 159       4.373 -18.868  15.330  1.00 68.26           H  
ATOM   4808  O   ILE B 159       5.135 -17.103  18.602  1.00 68.26           O  
ATOM   4809  CG1 ILE B 159       2.930 -20.288  16.076  1.00 68.26           C  
ATOM   4810 HG12 ILE B 159       2.558 -20.640  17.038  1.00 68.26           H  
ATOM   4811 HG13 ILE B 159       2.099 -19.826  15.543  1.00 68.26           H  
ATOM   4812  CG2 ILE B 159       5.236 -19.885  17.031  1.00 68.26           C  
ATOM   4813 HG21 ILE B 159       6.056 -19.177  17.152  1.00 68.26           H  
ATOM   4814 HG22 ILE B 159       5.630 -20.722  16.455  1.00 68.26           H  
ATOM   4815 HG23 ILE B 159       4.929 -20.243  18.014  1.00 68.26           H  
ATOM   4816  CD1 ILE B 159       3.380 -21.500  15.249  1.00 68.26           C  
ATOM   4817 HD11 ILE B 159       2.509 -22.096  14.978  1.00 68.26           H  
ATOM   4818 HD12 ILE B 159       3.879 -21.161  14.341  1.00 68.26           H  
ATOM   4819 HD13 ILE B 159       4.054 -22.135  15.824  1.00 68.26           H  
ATOM   4820  N   ALA B 160       5.094 -16.195  16.555  1.00 55.98           N  
ATOM   4821  H   ALA B 160       4.610 -16.178  15.669  1.00 55.98           H  
ATOM   4822  CA  ALA B 160       6.292 -15.354  16.674  1.00 55.98           C  
ATOM   4823  HA  ALA B 160       7.165 -16.003  16.753  1.00 55.98           H  
ATOM   4824  C   ALA B 160       6.303 -14.434  17.909  1.00 55.98           C  
ATOM   4825  CB  ALA B 160       6.413 -14.539  15.382  1.00 55.98           C  
ATOM   4826  HB1 ALA B 160       7.315 -13.928  15.414  1.00 55.98           H  
ATOM   4827  HB2 ALA B 160       5.549 -13.884  15.267  1.00 55.98           H  
ATOM   4828  HB3 ALA B 160       6.475 -15.206  14.523  1.00 55.98           H  
ATOM   4829  O   ALA B 160       7.365 -14.012  18.359  1.00 55.98           O  
ATOM   4830  N   HIS B 161       5.127 -14.178  18.489  1.00 57.05           N  
ATOM   4831  H   HIS B 161       4.304 -14.541  18.030  1.00 57.05           H  
ATOM   4832  CA  HIS B 161       4.963 -13.463  19.748  1.00 57.05           C  
ATOM   4833  HA  HIS B 161       5.946 -13.115  20.066  1.00 57.05           H  
ATOM   4834  C   HIS B 161       4.442 -14.342  20.913  1.00 57.05           C  
ATOM   4835  CB  HIS B 161       4.104 -12.220  19.534  1.00 57.05           C  
ATOM   4836  HB2 HIS B 161       4.262 -11.663  20.457  1.00 57.05           H  
ATOM   4837  HB3 HIS B 161       3.055 -12.502  19.438  1.00 57.05           H  
ATOM   4838  O   HIS B 161       3.567 -13.927  21.679  1.00 57.05           O  
ATOM   4839  CG  HIS B 161       4.462 -11.269  18.420  1.00 57.05           C  
ATOM   4840  CD2 HIS B 161       5.399 -10.279  18.520  1.00 57.05           C  
ATOM   4841  HD2 HIS B 161       6.069 -10.123  19.352  1.00 57.05           H  
ATOM   4842  ND1 HIS B 161       3.770 -11.040  17.245  1.00 57.05           N  
ATOM   4843  HD1 HIS B 161       2.937 -11.497  16.903  1.00 57.05           H  
ATOM   4844  CE1 HIS B 161       4.287  -9.944  16.660  1.00 57.05           C  
ATOM   4845  HE1 HIS B 161       3.923  -9.498  15.746  1.00 57.05           H  
ATOM   4846  NE2 HIS B 161       5.281  -9.444  17.414  1.00 57.05           N  
ATOM   4847  N   SER B 162       4.913 -15.584  21.031  1.00 59.84           N  
ATOM   4848  H   SER B 162       5.542 -15.909  20.311  1.00 59.84           H  
ATOM   4849  CA  SER B 162       4.965 -16.314  22.311  1.00 59.84           C  
ATOM   4850  HA  SER B 162       4.198 -15.941  22.989  1.00 59.84           H  
ATOM   4851  C   SER B 162       6.326 -16.074  22.970  1.00 59.84           C  
ATOM   4852  CB  SER B 162       4.715 -17.810  22.093  1.00 59.84           C  
ATOM   4853  HB2 SER B 162       5.470 -18.204  21.413  1.00 59.84           H  
ATOM   4854  HB3 SER B 162       3.734 -17.947  21.639  1.00 59.84           H  
ATOM   4855  O   SER B 162       7.298 -15.770  22.280  1.00 59.84           O  
ATOM   4856  OG  SER B 162       4.770 -18.529  23.313  1.00 59.84           O  
ATOM   4857  HG  SER B 162       4.198 -18.142  23.980  1.00 59.84           H  
ATOM   4858  N   GLU B 163       6.413 -16.194  24.294  1.00 57.98           N  
ATOM   4859  H   GLU B 163       5.592 -16.433  24.831  1.00 57.98           H  
ATOM   4860  CA  GLU B 163       7.674 -15.969  25.020  1.00 57.98           C  
ATOM   4861  HA  GLU B 163       8.156 -15.082  24.609  1.00 57.98           H  
ATOM   4862  C   GLU B 163       8.692 -17.111  24.827  1.00 57.98           C  
ATOM   4863  CB  GLU B 163       7.378 -15.678  26.504  1.00 57.98           C  
ATOM   4864  HB2 GLU B 163       6.865 -16.529  26.953  1.00 57.98           H  
ATOM   4865  HB3 GLU B 163       8.325 -15.519  27.020  1.00 57.98           H  
ATOM   4866  O   GLU B 163       9.892 -16.899  24.997  1.00 57.98           O  
ATOM   4867  CG  GLU B 163       6.509 -14.409  26.638  1.00 57.98           C  
ATOM   4868  HG2 GLU B 163       5.527 -14.606  26.208  1.00 57.98           H  
ATOM   4869  HG3 GLU B 163       6.969 -13.620  26.043  1.00 57.98           H  
ATOM   4870  CD  GLU B 163       6.316 -13.875  28.067  1.00 57.98           C  
ATOM   4871  OE1 GLU B 163       5.666 -12.798  28.164  1.00 57.98           O  
ATOM   4872  OE2 GLU B 163       6.845 -14.483  29.024  1.00 57.98           O  
ATOM   4873  N   ALA B 164       8.236 -18.299  24.410  1.00 64.82           N  
ATOM   4874  H   ALA B 164       7.239 -18.393  24.279  1.00 64.82           H  
ATOM   4875  CA  ALA B 164       9.074 -19.471  24.151  1.00 64.82           C  
ATOM   4876  HA  ALA B 164      10.111 -19.155  24.041  1.00 64.82           H  
ATOM   4877  C   ALA B 164       8.672 -20.188  22.839  1.00 64.82           C  
ATOM   4878  CB  ALA B 164       9.014 -20.382  25.386  1.00 64.82           C  
ATOM   4879  HB1 ALA B 164       7.987 -20.702  25.562  1.00 64.82           H  
ATOM   4880  HB2 ALA B 164       9.376 -19.839  26.259  1.00 64.82           H  
ATOM   4881  HB3 ALA B 164       9.641 -21.258  25.224  1.00 64.82           H  
ATOM   4882  O   ALA B 164       8.058 -21.259  22.881  1.00 64.82           O  
ATOM   4883  N   PRO B 165       8.992 -19.623  21.657  1.00 67.52           N  
ATOM   4884  CA  PRO B 165       8.747 -20.292  20.381  1.00 67.52           C  
ATOM   4885  HA  PRO B 165       7.673 -20.440  20.269  1.00 67.52           H  
ATOM   4886  C   PRO B 165       9.493 -21.640  20.283  1.00 67.52           C  
ATOM   4887  CB  PRO B 165       9.233 -19.320  19.305  1.00 67.52           C  
ATOM   4888  HB2 PRO B 165       8.399 -18.709  18.959  1.00 67.52           H  
ATOM   4889  HB3 PRO B 165       9.704 -19.852  18.478  1.00 67.52           H  
ATOM   4890  O   PRO B 165      10.606 -21.763  20.803  1.00 67.52           O  
ATOM   4891  CG  PRO B 165      10.252 -18.439  20.025  1.00 67.52           C  
ATOM   4892  HG2 PRO B 165      11.223 -18.936  20.038  1.00 67.52           H  
ATOM   4893  HG3 PRO B 165      10.331 -17.452  19.570  1.00 67.52           H  
ATOM   4894  CD  PRO B 165       9.698 -18.365  21.445  1.00 67.52           C  
ATOM   4895  HD2 PRO B 165       8.992 -17.538  21.522  1.00 67.52           H  
ATOM   4896  HD3 PRO B 165      10.515 -18.227  22.152  1.00 67.52           H  
ATOM   4897  N   PRO B 166       8.946 -22.652  19.578  1.00 76.53           N  
ATOM   4898  CA  PRO B 166       9.628 -23.933  19.408  1.00 76.53           C  
ATOM   4899  HA  PRO B 166       9.730 -24.375  20.400  1.00 76.53           H  
ATOM   4900  C   PRO B 166      11.001 -23.765  18.719  1.00 76.53           C  
ATOM   4901  CB  PRO B 166       8.674 -24.815  18.596  1.00 76.53           C  
ATOM   4902  HB2 PRO B 166       8.885 -24.716  17.531  1.00 76.53           H  
ATOM   4903  HB3 PRO B 166       8.732 -25.860  18.899  1.00 76.53           H  
ATOM   4904  O   PRO B 166      11.052 -23.185  17.629  1.00 76.53           O  
ATOM   4905  CG  PRO B 166       7.300 -24.215  18.893  1.00 76.53           C  
ATOM   4906  HG2 PRO B 166       6.931 -24.600  19.844  1.00 76.53           H  
ATOM   4907  HG3 PRO B 166       6.586 -24.415  18.095  1.00 76.53           H  
ATOM   4908  CD  PRO B 166       7.600 -22.723  19.029  1.00 76.53           C  
ATOM   4909  HD2 PRO B 166       6.865 -22.268  19.692  1.00 76.53           H  
ATOM   4910  HD3 PRO B 166       7.582 -22.241  18.052  1.00 76.53           H  
ATOM   4911  N   PRO B 167      12.106 -24.310  19.277  1.00 78.74           N  
ATOM   4912  CA  PRO B 167      13.473 -24.099  18.768  1.00 78.74           C  
ATOM   4913  HA  PRO B 167      13.746 -23.054  18.920  1.00 78.74           H  
ATOM   4914  C   PRO B 167      13.683 -24.461  17.291  1.00 78.74           C  
ATOM   4915  CB  PRO B 167      14.355 -24.994  19.643  1.00 78.74           C  
ATOM   4916  HB2 PRO B 167      14.406 -25.998  19.223  1.00 78.74           H  
ATOM   4917  HB3 PRO B 167      15.358 -24.581  19.750  1.00 78.74           H  
ATOM   4918  O   PRO B 167      14.548 -23.908  16.612  1.00 78.74           O  
ATOM   4919  CG  PRO B 167      13.614 -25.050  20.974  1.00 78.74           C  
ATOM   4920  HG2 PRO B 167      13.857 -25.952  21.537  1.00 78.74           H  
ATOM   4921  HG3 PRO B 167      13.829 -24.160  21.565  1.00 78.74           H  
ATOM   4922  CD  PRO B 167      12.151 -25.027  20.547  1.00 78.74           C  
ATOM   4923  HD2 PRO B 167      11.570 -24.519  21.317  1.00 78.74           H  
ATOM   4924  HD3 PRO B 167      11.788 -26.045  20.404  1.00 78.74           H  
ATOM   4925  N   GLU B 168      12.882 -25.402  16.794  1.00 80.56           N  
ATOM   4926  H   GLU B 168      12.222 -25.827  17.430  1.00 80.56           H  
ATOM   4927  CA  GLU B 168      12.893 -25.896  15.418  1.00 80.56           C  
ATOM   4928  HA  GLU B 168      13.918 -26.121  15.121  1.00 80.56           H  
ATOM   4929  C   GLU B 168      12.316 -24.891  14.407  1.00 80.56           C  
ATOM   4930  CB  GLU B 168      12.058 -27.183  15.366  1.00 80.56           C  
ATOM   4931  HB2 GLU B 168      11.034 -26.951  15.657  1.00 80.56           H  
ATOM   4932  HB3 GLU B 168      12.048 -27.541  14.336  1.00 80.56           H  
ATOM   4933  O   GLU B 168      12.634 -24.961  13.217  1.00 80.56           O  
ATOM   4934  CG  GLU B 168      12.595 -28.299  16.275  1.00 80.56           C  
ATOM   4935  HG2 GLU B 168      12.665 -27.935  17.300  1.00 80.56           H  
ATOM   4936  HG3 GLU B 168      13.596 -28.574  15.944  1.00 80.56           H  
ATOM   4937  CD  GLU B 168      11.681 -29.529  16.235  1.00 80.56           C
[truncated: 1,869,895 more chars]
