# Supplementary material for: Module-Based Polyketide Synthase Engineering for de Novo Polyketide Biosynthesis
Source: ACS Synth Biol. 2023 Oct 23;12(11):3148–55. doi: 10.1021/acssynbio.3c00282 (PMC10661043; doi:10.1021/acssynbio.3c00282)
Supplement: Supplementary file 2 — sb3c00282_si_002.zip [file sb3c00282_si_002.zip › Final_PKS_Structures/menzella_pdbs/eryM1_ACP_eryM6_KSAT_dimer.pdb]

ATOM      1  N   LEU A   1      20.077  52.256 -20.162  1.00 72.89           N  
ATOM      2  H   LEU A   1      19.248  52.275 -20.739  1.00 72.89           H  
ATOM      3  H2  LEU A   1      20.716  51.572 -20.542  1.00 72.89           H  
ATOM      4  H3  LEU A   1      20.513  53.167 -20.180  1.00 72.89           H  
ATOM      5  CA  LEU A   1      19.711  51.897 -18.772  1.00 72.89           C  
ATOM      6  HA  LEU A   1      19.011  52.650 -18.409  1.00 72.89           H  
ATOM      7  C   LEU A   1      20.910  52.021 -17.833  1.00 72.89           C  
ATOM      8  CB  LEU A   1      18.977  50.548 -18.698  1.00 72.89           C  
ATOM      9  HB2 LEU A   1      19.481  49.825 -19.339  1.00 72.89           H  
ATOM     10  HB3 LEU A   1      19.007  50.172 -17.675  1.00 72.89           H  
ATOM     11  O   LEU A   1      20.883  52.942 -17.032  1.00 72.89           O  
ATOM     12  CG  LEU A   1      17.498  50.701 -19.121  1.00 72.89           C  
ATOM     13  HG  LEU A   1      17.447  51.359 -19.988  1.00 72.89           H  
ATOM     14  CD1 LEU A   1      16.900  49.361 -19.518  1.00 72.89           C  
ATOM     15 HD11 LEU A   1      17.462  48.918 -20.341  1.00 72.89           H  
ATOM     16 HD12 LEU A   1      15.868  49.488 -19.844  1.00 72.89           H  
ATOM     17 HD13 LEU A   1      16.914  48.670 -18.675  1.00 72.89           H  
ATOM     18  CD2 LEU A   1      16.656  51.306 -17.996  1.00 72.89           C  
ATOM     19 HD21 LEU A   1      16.685  50.659 -17.119  1.00 72.89           H  
ATOM     20 HD22 LEU A   1      15.618  51.389 -18.317  1.00 72.89           H  
ATOM     21 HD23 LEU A   1      17.012  52.299 -17.720  1.00 72.89           H  
ATOM     22  N   ALA A   2      21.979  51.220 -17.969  1.00 67.79           N  
ATOM     23  H   ALA A   2      21.930  50.406 -18.565  1.00 67.79           H  
ATOM     24  CA  ALA A   2      23.180  51.303 -17.109  1.00 67.79           C  
ATOM     25  HA  ALA A   2      22.929  50.948 -16.109  1.00 67.79           H  
ATOM     26  C   ALA A   2      23.777  52.722 -16.957  1.00 67.79           C  
ATOM     27  CB  ALA A   2      24.245  50.359 -17.684  1.00 67.79           C  
ATOM     28  HB1 ALA A   2      25.130  50.382 -17.048  1.00 67.79           H  
ATOM     29  HB2 ALA A   2      24.528  50.657 -18.694  1.00 67.79           H  
ATOM     30  HB3 ALA A   2      23.883  49.330 -17.700  1.00 67.79           H  
ATOM     31  O   ALA A   2      24.118  53.141 -15.856  1.00 67.79           O  
ATOM     32  N   SER A   3      23.838  53.489 -18.052  1.00 72.26           N  
ATOM     33  H   SER A   3      23.571  53.079 -18.936  1.00 72.26           H  
ATOM     34  CA  SER A   3      24.383  54.856 -18.092  1.00 72.26           C  
ATOM     35  HA  SER A   3      25.359  54.849 -17.607  1.00 72.26           H  
ATOM     36  C   SER A   3      23.542  55.926 -17.381  1.00 72.26           C  
ATOM     37  CB  SER A   3      24.574  55.270 -19.555  1.00 72.26           C  
ATOM     38  HB2 SER A   3      25.021  56.263 -19.602  1.00 72.26           H  
ATOM     39  HB3 SER A   3      25.248  54.565 -20.041  1.00 72.26           H  
ATOM     40  O   SER A   3      23.977  57.075 -17.311  1.00 72.26           O  
ATOM     41  OG  SER A   3      23.324  55.272 -20.234  1.00 72.26           O  
ATOM     42  HG  SER A   3      23.093  56.191 -20.389  1.00 72.26           H  
ATOM     43  N   LEU A   4      22.336  55.597 -16.907  1.00 76.87           N  
ATOM     44  H   LEU A   4      22.070  54.623 -16.893  1.00 76.87           H  
ATOM     45  CA  LEU A   4      21.513  56.536 -16.148  1.00 76.87           C  
ATOM     46  HA  LEU A   4      21.561  57.503 -16.647  1.00 76.87           H  
ATOM     47  C   LEU A   4      22.069  56.684 -14.717  1.00 76.87           C  
ATOM     48  CB  LEU A   4      20.042  56.082 -16.127  1.00 76.87           C  
ATOM     49  HB2 LEU A   4      20.007  55.054 -15.765  1.00 76.87           H  
ATOM     50  HB3 LEU A   4      19.496  56.700 -15.415  1.00 76.87           H  
ATOM     51  O   LEU A   4      22.425  55.672 -14.095  1.00 76.87           O  
ATOM     52  CG  LEU A   4      19.320  56.150 -17.483  1.00 76.87           C  
ATOM     53  HG  LEU A   4      19.902  55.616 -18.234  1.00 76.87           H  
ATOM     54  CD1 LEU A   4      17.957  55.466 -17.372  1.00 76.87           C  
ATOM     55 HD11 LEU A   4      17.444  55.488 -18.333  1.00 76.87           H  
ATOM     56 HD12 LEU A   4      17.345  55.984 -16.634  1.00 76.87           H  
ATOM     57 HD13 LEU A   4      18.085  54.432 -17.050  1.00 76.87           H  
ATOM     58  CD2 LEU A   4      19.102  57.589 -17.954  1.00 76.87           C  
ATOM     59 HD21 LEU A   4      18.507  57.600 -18.868  1.00 76.87           H  
ATOM     60 HD22 LEU A   4      18.579  58.158 -17.186  1.00 76.87           H  
ATOM     61 HD23 LEU A   4      20.058  58.073 -18.155  1.00 76.87           H  
ATOM     62  N   PRO A   5      22.102  57.912 -14.160  1.00 71.14           N  
ATOM     63  CA  PRO A   5      22.325  58.138 -12.734  1.00 71.14           C  
ATOM     64  HA  PRO A   5      23.371  57.936 -12.507  1.00 71.14           H  
ATOM     65  C   PRO A   5      21.417  57.241 -11.885  1.00 71.14           C  
ATOM     66  CB  PRO A   5      22.017  59.622 -12.496  1.00 71.14           C  
ATOM     67  HB2 PRO A   5      20.966  59.752 -12.236  1.00 71.14           H  
ATOM     68  HB3 PRO A   5      22.655  60.048 -11.723  1.00 71.14           H  
ATOM     69  O   PRO A   5      20.253  57.043 -12.225  1.00 71.14           O  
ATOM     70  CG  PRO A   5      22.270  60.266 -13.857  1.00 71.14           C  
ATOM     71  HG2 PRO A   5      21.686  61.177 -13.990  1.00 71.14           H  
ATOM     72  HG3 PRO A   5      23.334  60.466 -13.979  1.00 71.14           H  
ATOM     73  CD  PRO A   5      21.838  59.176 -14.833  1.00 71.14           C  
ATOM     74  HD2 PRO A   5      22.407  59.265 -15.758  1.00 71.14           H  
ATOM     75  HD3 PRO A   5      20.770  59.257 -15.037  1.00 71.14           H  
ATOM     76  N   ALA A   6      21.930  56.707 -10.773  1.00 68.75           N  
ATOM     77  H   ALA A   6      22.883  56.936 -10.529  1.00 68.75           H  
ATOM     78  CA  ALA A   6      21.270  55.641 -10.008  1.00 68.75           C  
ATOM     79  HA  ALA A   6      21.332  54.735 -10.612  1.00 68.75           H  
ATOM     80  C   ALA A   6      19.756  55.836  -9.732  1.00 68.75           C  
ATOM     81  CB  ALA A   6      22.073  55.377  -8.729  1.00 68.75           C  
ATOM     82  HB1 ALA A   6      22.087  56.263  -8.093  1.00 68.75           H  
ATOM     83  HB2 ALA A   6      21.611  54.558  -8.177  1.00 68.75           H  
ATOM     84  HB3 ALA A   6      23.096  55.098  -8.979  1.00 68.75           H  
ATOM     85  O   ALA A   6      19.006  54.931 -10.090  1.00 68.75           O  
ATOM     86  N   PRO A   7      19.262  56.977  -9.203  1.00 69.08           N  
ATOM     87  CA  PRO A   7      17.825  57.144  -8.943  1.00 69.08           C  
ATOM     88  HA  PRO A   7      17.453  56.295  -8.370  1.00 69.08           H  
ATOM     89  C   PRO A   7      16.977  57.254 -10.223  1.00 69.08           C  
ATOM     90  CB  PRO A   7      17.719  58.407  -8.082  1.00 69.08           C  
ATOM     91  HB2 PRO A   7      16.793  58.954  -8.261  1.00 69.08           H  
ATOM     92  HB3 PRO A   7      17.795  58.132  -7.030  1.00 69.08           H  
ATOM     93  O   PRO A   7      15.820  56.840 -10.240  1.00 69.08           O  
ATOM     94  CG  PRO A   7      18.947  59.223  -8.484  1.00 69.08           C  
ATOM     95  HG2 PRO A   7      19.253  59.912  -7.697  1.00 69.08           H  
ATOM     96  HG3 PRO A   7      18.746  59.761  -9.411  1.00 69.08           H  
ATOM     97  CD  PRO A   7      19.998  58.144  -8.732  1.00 69.08           C  
ATOM     98  HD2 PRO A   7      20.497  57.902  -7.793  1.00 69.08           H  
ATOM     99  HD3 PRO A   7      20.719  58.506  -9.465  1.00 69.08           H  
ATOM    100  N   GLU A   8      17.539  57.775 -11.319  1.00 79.07           N  
ATOM    101  H   GLU A   8      18.517  58.024 -11.293  1.00 79.07           H  
ATOM    102  CA  GLU A   8      16.870  57.779 -12.627  1.00 79.07           C  
ATOM    103  HA  GLU A   8      15.833  58.091 -12.502  1.00 79.07           H  
ATOM    104  C   GLU A   8      16.844  56.370 -13.231  1.00 79.07           C  
ATOM    105  CB  GLU A   8      17.558  58.762 -13.589  1.00 79.07           C  
ATOM    106  HB2 GLU A   8      17.096  58.665 -14.571  1.00 79.07           H  
ATOM    107  HB3 GLU A   8      18.612  58.497 -13.678  1.00 79.07           H  
ATOM    108  O   GLU A   8      15.841  55.977 -13.823  1.00 79.07           O  
ATOM    109  CG  GLU A   8      17.433  60.225 -13.132  1.00 79.07           C  
ATOM    110  HG2 GLU A   8      16.375  60.475 -13.057  1.00 79.07           H  
ATOM    111  HG3 GLU A   8      17.874  60.326 -12.140  1.00 79.07           H  
ATOM    112  CD  GLU A   8      18.127  61.224 -14.075  1.00 79.07           C  
ATOM    113  OE1 GLU A   8      17.956  62.440 -13.836  1.00 79.07           O  
ATOM    114  OE2 GLU A   8      18.841  60.783 -15.005  1.00 79.07           O  
ATOM    115  N   ARG A   9      17.913  55.583 -13.033  1.00 81.01           N  
ATOM    116  H   ARG A   9      18.696  55.987 -12.538  1.00 81.01           H  
ATOM    117  CA  ARG A   9      17.993  54.173 -13.438  1.00 81.01           C  
ATOM    118  HA  ARG A   9      17.740  54.108 -14.496  1.00 81.01           H  
ATOM    119  C   ARG A   9      16.969  53.318 -12.699  1.00 81.01           C  
ATOM    120  CB  ARG A   9      19.421  53.638 -13.218  1.00 81.01           C  
ATOM    121  HB2 ARG A   9      19.643  53.600 -12.151  1.00 81.01           H  
ATOM    122  HB3 ARG A   9      20.139  54.313 -13.685  1.00 81.01           H  
ATOM    123  O   ARG A   9      16.242  52.572 -13.341  1.00 81.01           O  
ATOM    124  CG  ARG A   9      19.584  52.231 -13.811  1.00 81.01           C  
ATOM    125  HG2 ARG A   9      19.270  52.250 -14.855  1.00 81.01           H  
ATOM    126  HG3 ARG A   9      18.946  51.530 -13.273  1.00 81.01           H  
ATOM    127  CD  ARG A   9      21.029  51.723 -13.755  1.00 81.01           C  
ATOM    128  HD2 ARG A   9      21.685  52.454 -14.227  1.00 81.01           H  
ATOM    129  HD3 ARG A   9      21.086  50.806 -14.341  1.00 81.01           H  
ATOM    130  NE  ARG A   9      21.466  51.419 -12.380  1.00 81.01           N  
ATOM    131  HE  ARG A   9      21.108  50.576 -11.954  1.00 81.01           H  
ATOM    132  NH1 ARG A   9      22.994  53.128 -12.095  1.00 81.01           N  
ATOM    133 HH11 ARG A   9      22.777  53.499 -13.009  1.00 81.01           H  
ATOM    134 HH12 ARG A   9      23.762  53.517 -11.567  1.00 81.01           H  
ATOM    135  NH2 ARG A   9      22.684  51.573 -10.501  1.00 81.01           N  
ATOM    136 HH21 ARG A   9      22.228  50.718 -10.215  1.00 81.01           H  
ATOM    137 HH22 ARG A   9      23.406  51.978  -9.923  1.00 81.01           H  
ATOM    138  CZ  ARG A   9      22.379  52.052 -11.672  1.00 81.01           C  
ATOM    139  N   GLU A  10      16.903  53.439 -11.379  1.00 78.49           N  
ATOM    140  H   GLU A  10      17.559  54.056 -10.923  1.00 78.49           H  
ATOM    141  CA  GLU A  10      15.993  52.673 -10.525  1.00 78.49           C  
ATOM    142  HA  GLU A  10      16.127  51.607 -10.711  1.00 78.49           H  
ATOM    143  C   GLU A  10      14.528  53.011 -10.825  1.00 78.49           C  
ATOM    144  CB  GLU A  10      16.378  52.962  -9.073  1.00 78.49           C  
ATOM    145  HB2 GLU A  10      17.448  52.783  -8.964  1.00 78.49           H  
ATOM    146  HB3 GLU A  10      16.183  54.013  -8.862  1.00 78.49           H  
ATOM    147  O   GLU A  10      13.723  52.111 -11.049  1.00 78.49           O  
ATOM    148  CG  GLU A  10      15.647  52.085  -8.052  1.00 78.49           C  
ATOM    149  HG2 GLU A  10      15.769  51.040  -8.337  1.00 78.49           H  
ATOM    150  HG3 GLU A  10      14.584  52.326  -8.065  1.00 78.49           H  
ATOM    151  CD  GLU A  10      16.216  52.318  -6.645  1.00 78.49           C  
ATOM    152  OE1 GLU A  10      16.369  51.321  -5.910  1.00 78.49           O  
ATOM    153  OE2 GLU A  10      16.520  53.495  -6.332  1.00 78.49           O  
ATOM    154  N   LYS A  11      14.189  54.299 -10.977  1.00 81.91           N  
ATOM    155  H   LYS A  11      14.877  55.006 -10.759  1.00 81.91           H  
ATOM    156  CA  LYS A  11      12.841  54.712 -11.390  1.00 81.91           C  
ATOM    157  HA  LYS A  11      12.129  54.232 -10.718  1.00 81.91           H  
ATOM    158  C   LYS A  11      12.484  54.233 -12.803  1.00 81.91           C  
ATOM    159  CB  LYS A  11      12.714  56.232 -11.244  1.00 81.91           C  
ATOM    160  HB2 LYS A  11      13.338  56.729 -11.987  1.00 81.91           H  
ATOM    161  HB3 LYS A  11      13.056  56.519 -10.249  1.00 81.91           H  
ATOM    162  O   LYS A  11      11.356  53.800 -13.028  1.00 81.91           O  
ATOM    163  CG  LYS A  11      11.253  56.666 -11.407  1.00 81.91           C  
ATOM    164  HG2 LYS A  11      10.905  56.425 -12.412  1.00 81.91           H  
ATOM    165  HG3 LYS A  11      10.641  56.125 -10.685  1.00 81.91           H  
ATOM    166  CD  LYS A  11      11.090  58.168 -11.176  1.00 81.91           C  
ATOM    167  HD2 LYS A  11      11.466  58.424 -10.186  1.00 81.91           H  
ATOM    168  HD3 LYS A  11      11.652  58.713 -11.935  1.00 81.91           H  
ATOM    169  CE  LYS A  11       9.599  58.494 -11.274  1.00 81.91           C  
ATOM    170  HE2 LYS A  11       9.239  58.187 -12.256  1.00 81.91           H  
ATOM    171  HE3 LYS A  11       9.066  57.895 -10.535  1.00 81.91           H  
ATOM    172  NZ  LYS A  11       9.340  59.934 -11.051  1.00 81.91           N  
ATOM    173  HZ1 LYS A  11       9.660  60.203 -10.132  1.00 81.91           H  
ATOM    174  HZ2 LYS A  11       9.821  60.485 -11.749  1.00 81.91           H  
ATOM    175  HZ3 LYS A  11       8.348  60.113 -11.116  1.00 81.91           H  
ATOM    176  N   ALA A  12      13.428  54.284 -13.745  1.00 86.80           N  
ATOM    177  H   ALA A  12      14.330  54.677 -13.516  1.00 86.80           H  
ATOM    178  CA  ALA A  12      13.223  53.745 -15.088  1.00 86.80           C  
ATOM    179  HA  ALA A  12      12.319  54.187 -15.506  1.00 86.80           H  
ATOM    180  C   ALA A  12      13.012  52.223 -15.069  1.00 86.80           C  
ATOM    181  CB  ALA A  12      14.409  54.136 -15.980  1.00 86.80           C  
ATOM    182  HB1 ALA A  12      14.493  55.221 -16.027  1.00 86.80           H  
ATOM    183  HB2 ALA A  12      14.247  53.748 -16.986  1.00 86.80           H  
ATOM    184  HB3 ALA A  12      15.333  53.718 -15.580  1.00 86.80           H  
ATOM    185  O   ALA A  12      12.194  51.725 -15.835  1.00 86.80           O  
ATOM    186  N   LEU A  13      13.705  51.492 -14.191  1.00 89.18           N  
ATOM    187  H   LEU A  13      14.384  51.957 -13.606  1.00 89.18           H  
ATOM    188  CA  LEU A  13      13.559  50.042 -14.041  1.00 89.18           C  
ATOM    189  HA  LEU A  13      13.464  49.605 -15.035  1.00 89.18           H  
ATOM    190  C   LEU A  13      12.294  49.638 -13.286  1.00 89.18           C  
ATOM    191  CB  LEU A  13      14.813  49.465 -13.375  1.00 89.18           C  
ATOM    192  HB2 LEU A  13      14.615  48.445 -13.045  1.00 89.18           H  
ATOM    193  HB3 LEU A  13      15.047  50.059 -12.491  1.00 89.18           H  
ATOM    194  O   LEU A  13      11.706  48.619 -13.621  1.00 89.18           O  
ATOM    195  CG  LEU A  13      16.007  49.452 -14.340  1.00 89.18           C  
ATOM    196  HG  LEU A  13      16.113  50.423 -14.825  1.00 89.18           H  
ATOM    197  CD1 LEU A  13      17.278  49.178 -13.562  1.00 89.18           C  
ATOM    198 HD11 LEU A  13      17.217  48.174 -13.142  1.00 89.18           H  
ATOM    199 HD12 LEU A  13      18.148  49.251 -14.215  1.00 89.18           H  
ATOM    200 HD13 LEU A  13      17.364  49.908 -12.757  1.00 89.18           H  
ATOM    201  CD2 LEU A  13      15.878  48.377 -15.419  1.00 89.18           C  
ATOM    202 HD21 LEU A  13      15.060  48.627 -16.094  1.00 89.18           H  
ATOM    203 HD22 LEU A  13      15.680  47.409 -14.958  1.00 89.18           H  
ATOM    204 HD23 LEU A  13      16.800  48.316 -15.997  1.00 89.18           H  
ATOM    205  N   PHE A  14      11.822  50.449 -12.343  1.00 86.22           N  
ATOM    206  H   PHE A  14      12.403  51.213 -12.030  1.00 86.22           H  
ATOM    207  CA  PHE A  14      10.515  50.266 -11.718  1.00 86.22           C  
ATOM    208  HA  PHE A  14      10.446  49.267 -11.288  1.00 86.22           H  
ATOM    209  C   PHE A  14       9.383  50.364 -12.743  1.00 86.22           C  
ATOM    210  CB  PHE A  14      10.370  51.282 -10.588  1.00 86.22           C  
ATOM    211  HB2 PHE A  14      10.528  52.286 -10.981  1.00 86.22           H  
ATOM    212  HB3 PHE A  14      11.145  51.094  -9.844  1.00 86.22           H  
ATOM    213  O   PHE A  14       8.572  49.448 -12.849  1.00 86.22           O  
ATOM    214  CG  PHE A  14       9.020  51.229  -9.916  1.00 86.22           C  
ATOM    215  CD1 PHE A  14       7.994  52.097 -10.335  1.00 86.22           C  
ATOM    216  HD1 PHE A  14       8.159  52.782 -11.153  1.00 86.22           H  
ATOM    217  CD2 PHE A  14       8.791  50.311  -8.876  1.00 86.22           C  
ATOM    218  HD2 PHE A  14       9.570  49.629  -8.572  1.00 86.22           H  
ATOM    219  CE1 PHE A  14       6.751  52.079  -9.684  1.00 86.22           C  
ATOM    220  HE1 PHE A  14       5.975  52.761  -9.997  1.00 86.22           H  
ATOM    221  CE2 PHE A  14       7.551  50.300  -8.218  1.00 86.22           C  
ATOM    222  HE2 PHE A  14       7.393  49.613  -7.399  1.00 86.22           H  
ATOM    223  CZ  PHE A  14       6.539  51.197  -8.611  1.00 86.22           C  
ATOM    224  HZ  PHE A  14       5.601  51.223  -8.078  1.00 86.22           H  
ATOM    225  N   GLU A  15       9.373  51.417 -13.564  1.00 87.23           N  
ATOM    226  H   GLU A  15      10.058  52.147 -13.430  1.00 87.23           H  
ATOM    227  CA  GLU A  15       8.432  51.529 -14.687  1.00 87.23           C  
ATOM    228  HA  GLU A  15       7.410  51.451 -14.317  1.00 87.23           H  
ATOM    229  C   GLU A  15       8.616  50.388 -15.702  1.00 87.23           C  
ATOM    230  CB  GLU A  15       8.607  52.893 -15.374  1.00 87.23           C  
ATOM    231  HB2 GLU A  15       9.667  53.065 -15.560  1.00 87.23           H  
ATOM    232  HB3 GLU A  15       8.106  52.876 -16.343  1.00 87.23           H  
ATOM    233  O   GLU A  15       7.634  49.864 -16.227  1.00 87.23           O  
ATOM    234  CG  GLU A  15       8.051  54.068 -14.551  1.00 87.23           C  
ATOM    235  HG2 GLU A  15       8.558  54.096 -13.587  1.00 87.23           H  
ATOM    236  HG3 GLU A  15       8.296  54.994 -15.072  1.00 87.23           H  
ATOM    237  CD  GLU A  15       6.528  54.015 -14.332  1.00 87.23           C  
ATOM    238  OE1 GLU A  15       6.078  54.627 -13.335  1.00 87.23           O  
ATOM    239  OE2 GLU A  15       5.826  53.382 -15.151  1.00 87.23           O  
ATOM    240  N   LEU A  16       9.851  49.940 -15.949  1.00 90.10           N  
ATOM    241  H   LEU A  16      10.628  50.428 -15.526  1.00 90.10           H  
ATOM    242  CA  LEU A  16      10.143  48.816 -16.843  1.00 90.10           C  
ATOM    243  HA  LEU A  16       9.676  49.018 -17.806  1.00 90.10           H  
ATOM    244  C   LEU A  16       9.565  47.488 -16.320  1.00 90.10           C  
ATOM    245  CB  LEU A  16      11.663  48.730 -17.054  1.00 90.10           C  
ATOM    246  HB2 LEU A  16      12.059  49.729 -17.236  1.00 90.10           H  
ATOM    247  HB3 LEU A  16      12.118  48.349 -16.140  1.00 90.10           H  
ATOM    248  O   LEU A  16       8.869  46.797 -17.056  1.00 90.10           O  
ATOM    249  CG  LEU A  16      12.045  47.829 -18.237  1.00 90.10           C  
ATOM    250  HG  LEU A  16      11.158  47.310 -18.600  1.00 90.10           H  
ATOM    251  CD1 LEU A  16      12.605  48.666 -19.388  1.00 90.10           C  
ATOM    252 HD11 LEU A  16      13.527  49.159 -19.082  1.00 90.10           H  
ATOM    253 HD12 LEU A  16      12.794  48.020 -20.245  1.00 90.10           H  
ATOM    254 HD13 LEU A  16      11.866  49.412 -19.679  1.00 90.10           H  
ATOM    255  CD2 LEU A  16      13.086  46.794 -17.813  1.00 90.10           C  
ATOM    256 HD21 LEU A  16      14.044  47.275 -17.613  1.00 90.10           H  
ATOM    257 HD22 LEU A  16      13.209  46.061 -18.610  1.00 90.10           H  
ATOM    258 HD23 LEU A  16      12.748  46.277 -16.916  1.00 90.10           H  
ATOM    259  N   VAL A  17       9.789  47.141 -15.048  1.00 90.83           N  
ATOM    260  H   VAL A  17      10.370  47.743 -14.481  1.00 90.83           H  
ATOM    261  CA  VAL A  17       9.211  45.937 -14.427  1.00 90.83           C  
ATOM    262  HA  VAL A  17       9.410  45.071 -15.057  1.00 90.83           H  
ATOM    263  C   VAL A  17       7.702  46.032 -14.366  1.00 90.83           C  
ATOM    264  CB  VAL A  17       9.804  45.648 -13.038  1.00 90.83           C  
ATOM    265  HB  VAL A  17       9.691  46.527 -12.404  1.00 90.83           H  
ATOM    266  O   VAL A  17       7.026  45.092 -14.772  1.00 90.83           O  
ATOM    267  CG1 VAL A  17       9.129  44.448 -12.366  1.00 90.83           C  
ATOM    268 HG11 VAL A  17       9.593  44.278 -11.394  1.00 90.83           H  
ATOM    269 HG12 VAL A  17       8.069  44.638 -12.198  1.00 90.83           H  
ATOM    270 HG13 VAL A  17       9.235  43.553 -12.979  1.00 90.83           H  
ATOM    271  CG2 VAL A  17      11.284  45.284 -13.155  1.00 90.83           C  
ATOM    272 HG21 VAL A  17      11.688  45.095 -12.160  1.00 90.83           H  
ATOM    273 HG22 VAL A  17      11.394  44.367 -13.734  1.00 90.83           H  
ATOM    274 HG23 VAL A  17      11.853  46.086 -13.624  1.00 90.83           H  
ATOM    275  N   ARG A  18       7.156  47.172 -13.940  1.00 89.33           N  
ATOM    276  H   ARG A  18       7.768  47.911 -13.627  1.00 89.33           H  
ATOM    277  CA  ARG A  18       5.709  47.359 -13.829  1.00 89.33           C  
ATOM    278  HA  ARG A  18       5.310  46.558 -13.207  1.00 89.33           H  
ATOM    279  C   ARG A  18       5.012  47.259 -15.184  1.00 89.33           C  
ATOM    280  CB  ARG A  18       5.447  48.708 -13.157  1.00 89.33           C  
ATOM    281  HB2 ARG A  18       5.570  49.517 -13.877  1.00 89.33           H  
ATOM    282  HB3 ARG A  18       6.162  48.867 -12.349  1.00 89.33           H  
ATOM    283  O   ARG A  18       3.969  46.619 -15.289  1.00 89.33           O  
ATOM    284  CG  ARG A  18       4.041  48.739 -12.567  1.00 89.33           C  
ATOM    285  HG2 ARG A  18       3.311  48.663 -13.372  1.00 89.33           H  
ATOM    286  HG3 ARG A  18       3.903  47.903 -11.881  1.00 89.33           H  
ATOM    287  CD  ARG A  18       3.846  50.048 -11.808  1.00 89.33           C  
ATOM    288  HD2 ARG A  18       4.562  50.098 -10.988  1.00 89.33           H  
ATOM    289  HD3 ARG A  18       4.017  50.882 -12.490  1.00 89.33           H  
ATOM    290  NE  ARG A  18       2.481  50.106 -11.283  1.00 89.33           N  
ATOM    291  HE  ARG A  18       1.910  49.284 -11.417  1.00 89.33           H  
ATOM    292  NH1 ARG A  18       2.523  52.200 -10.373  1.00 89.33           N  
ATOM    293 HH11 ARG A  18       2.035  52.972  -9.942  1.00 89.33           H  
ATOM    294 HH12 ARG A  18       3.466  52.297 -10.722  1.00 89.33           H  
ATOM    295  NH2 ARG A  18       0.648  50.970 -10.302  1.00 89.33           N  
ATOM    296 HH21 ARG A  18       0.130  51.706  -9.844  1.00 89.33           H  
ATOM    297 HH22 ARG A  18       0.203  50.084 -10.497  1.00 89.33           H  
ATOM    298  CZ  ARG A  18       1.894  51.093 -10.651  1.00 89.33           C  
ATOM    299  N   SER A  19       5.597  47.848 -16.227  1.00 89.74           N  
ATOM    300  H   SER A  19       6.447  48.369 -16.065  1.00 89.74           H  
ATOM    301  CA  SER A  19       5.067  47.771 -17.592  1.00 89.74           C  
ATOM    302  HA  SER A  19       3.992  47.943 -17.541  1.00 89.74           H  
ATOM    303  C   SER A  19       5.244  46.388 -18.220  1.00 89.74           C  
ATOM    304  CB  SER A  19       5.647  48.866 -18.493  1.00 89.74           C  
ATOM    305  HB2 SER A  19       5.212  48.772 -19.488  1.00 89.74           H  
ATOM    306  HB3 SER A  19       5.380  49.844 -18.091  1.00 89.74           H  
ATOM    307  O   SER A  19       4.323  45.930 -18.892  1.00 89.74           O  
ATOM    308  OG  SER A  19       7.049  48.782 -18.591  1.00 89.74           O  
ATOM    309  HG  SER A  19       7.402  49.133 -17.771  1.00 89.74           H  
ATOM    310  N   HIS A  20       6.346  45.672 -17.969  1.00 91.07           N  
ATOM    311  H   HIS A  20       7.117  46.104 -17.480  1.00 91.07           H  
ATOM    312  CA  HIS A  20       6.489  44.290 -18.433  1.00 91.07           C  
ATOM    313  HA  HIS A  20       6.172  44.256 -19.475  1.00 91.07           H  
ATOM    314  C   HIS A  20       5.568  43.317 -17.692  1.00 91.07           C  
ATOM    315  CB  HIS A  20       7.949  43.830 -18.382  1.00 91.07           C  
ATOM    316  HB2 HIS A  20       8.382  44.090 -17.416  1.00 91.07           H  
ATOM    317  HB3 HIS A  20       7.980  42.745 -18.479  1.00 91.07           H  
ATOM    318  O   HIS A  20       4.963  42.483 -18.360  1.00 91.07           O  
ATOM    319  CG  HIS A  20       8.785  44.404 -19.498  1.00 91.07           C  
ATOM    320  CD2 HIS A  20       9.985  45.039 -19.364  1.00 91.07           C  
ATOM    321  HD2 HIS A  20      10.480  45.242 -18.425  1.00 91.07           H  
ATOM    322  ND1 HIS A  20       8.497  44.377 -20.845  1.00 91.07           N  
ATOM    323  HD1 HIS A  20       7.649  44.027 -21.266  1.00 91.07           H  
ATOM    324  CE1 HIS A  20       9.507  44.976 -21.498  1.00 91.07           C  
ATOM    325  HE1 HIS A  20       9.559  45.117 -22.568  1.00 91.07           H  
ATOM    326  NE2 HIS A  20      10.441  45.398 -20.637  1.00 91.07           N  
ATOM    327  N   ALA A  21       5.405  43.459 -16.371  1.00 88.51           N  
ATOM    328  H   ALA A  21       5.971  44.141 -15.887  1.00 88.51           H  
ATOM    329  CA  ALA A  21       4.459  42.689 -15.562  1.00 88.51           C  
ATOM    330  HA  ALA A  21       4.680  41.626 -15.654  1.00 88.51           H  
ATOM    331  C   ALA A  21       3.023  42.914 -16.052  1.00 88.51           C  
ATOM    332  CB  ALA A  21       4.629  43.073 -14.088  1.00 88.51           C  
ATOM    333  HB1 ALA A  21       4.435  44.136 -13.945  1.00 88.51           H  
ATOM    334  HB2 ALA A  21       3.931  42.497 -13.481  1.00 88.51           H  
ATOM    335  HB3 ALA A  21       5.645  42.847 -13.765  1.00 88.51           H  
ATOM    336  O   ALA A  21       2.316  41.961 -16.367  1.00 88.51           O  
ATOM    337  N   ALA A  22       2.628  44.176 -16.246  1.00 87.64           N  
ATOM    338  H   ALA A  22       3.233  44.928 -15.950  1.00 87.64           H  
ATOM    339  CA  ALA A  22       1.342  44.517 -16.845  1.00 87.64           C  
ATOM    340  HA  ALA A  22       0.543  44.129 -16.212  1.00 87.64           H  
ATOM    341  C   ALA A  22       1.177  43.877 -18.230  1.00 87.64           C  
ATOM    342  CB  ALA A  22       1.238  46.044 -16.910  1.00 87.64           C  
ATOM    343  HB1 ALA A  22       0.299  46.344 -17.377  1.00 87.64           H  
ATOM    344  HB2 ALA A  22       2.062  46.452 -17.496  1.00 87.64           H  
ATOM    345  HB3 ALA A  22       1.280  46.449 -15.899  1.00 87.64           H  
ATOM    346  O   ALA A  22       0.155  43.260 -18.513  1.00 87.64           O  
ATOM    347  N   ALA A  23       2.200  43.961 -19.078  1.00 87.02           N  
ATOM    348  H   ALA A  23       3.013  44.495 -18.805  1.00 87.02           H  
ATOM    349  CA  ALA A  23       2.136  43.449 -20.437  1.00 87.02           C  
ATOM    350  HA  ALA A  23       1.174  43.747 -20.854  1.00 87.02           H  
ATOM    351  C   ALA A  23       2.194  41.911 -20.552  1.00 87.02           C  
ATOM    352  CB  ALA A  23       3.228  44.148 -21.256  1.00 87.02           C  
ATOM    353  HB1 ALA A  23       4.212  43.893 -20.862  1.00 87.02           H  
ATOM    354  HB2 ALA A  23       3.156  43.847 -22.301  1.00 87.02           H  
ATOM    355  HB3 ALA A  23       3.090  45.228 -21.199  1.00 87.02           H  
ATOM    356  O   ALA A  23       1.937  41.417 -21.652  1.00 87.02           O  
ATOM    357  N   VAL A  24       2.566  41.154 -19.508  1.00 83.04           N  
ATOM    358  H   VAL A  24       2.856  41.612 -18.656  1.00 83.04           H  
ATOM    359  CA  VAL A  24       2.376  39.683 -19.469  1.00 83.04           C  
ATOM    360  HA  VAL A  24       2.344  39.303 -20.491  1.00 83.04           H  
ATOM    361  C   VAL A  24       1.020  39.312 -18.869  1.00 83.04           C  
ATOM    362  CB  VAL A  24       3.515  38.908 -18.777  1.00 83.04           C  
ATOM    363  HB  VAL A  24       3.262  37.848 -18.798  1.00 83.04           H  
ATOM    364  O   VAL A  24       0.346  38.444 -19.402  1.00 83.04           O  
ATOM    365  CG1 VAL A  24       4.820  39.088 -19.554  1.00 83.04           C  
ATOM    366 HG11 VAL A  24       5.101  40.141 -19.583  1.00 83.04           H  
ATOM    367 HG12 VAL A  24       4.689  38.694 -20.562  1.00 83.04           H  
ATOM    368 HG13 VAL A  24       5.607  38.521 -19.057  1.00 83.04           H  
ATOM    369  CG2 VAL A  24       3.768  39.298 -17.322  1.00 83.04           C  
ATOM    370 HG21 VAL A  24       2.847  39.230 -16.741  1.00 83.04           H  
ATOM    371 HG22 VAL A  24       4.175  40.307 -17.268  1.00 83.04           H  
ATOM    372 HG23 VAL A  24       4.477  38.594 -16.886  1.00 83.04           H  
ATOM    373  N   LEU A  25       0.538  40.076 -17.885  1.00 78.36           N  
ATOM    374  H   LEU A  25       1.154  40.766 -17.478  1.00 78.36           H  
ATOM    375  CA  LEU A  25      -0.808  39.965 -17.300  1.00 78.36           C  
ATOM    376  HA  LEU A  25      -1.028  38.910 -17.135  1.00 78.36           H  
ATOM    377  C   LEU A  25      -1.939  40.497 -18.212  1.00 78.36           C  
ATOM    378  CB  LEU A  25      -0.790  40.695 -15.945  1.00 78.36           C  
ATOM    379  HB2 LEU A  25      -1.805  40.753 -15.551  1.00 78.36           H  
ATOM    380  HB3 LEU A  25      -0.445  41.717 -16.104  1.00 78.36           H  
ATOM    381  O   LEU A  25      -3.061  40.748 -17.766  1.00 78.36           O  
ATOM    382  CG  LEU A  25       0.090  40.018 -14.880  1.00 78.36           C  
ATOM    383  HG  LEU A  25       1.103  39.874 -15.255  1.00 78.36           H  
ATOM    384  CD1 LEU A  25       0.170  40.935 -13.662  1.00 78.36           C  
ATOM    385 HD11 LEU A  25       0.799  40.474 -12.901  1.00 78.36           H  
ATOM    386 HD12 LEU A  25      -0.832  41.092 -13.262  1.00 78.36           H  
ATOM    387 HD13 LEU A  25       0.608  41.890 -13.950  1.00 78.36           H  
ATOM    388  CD2 LEU A  25      -0.486  38.658 -14.493  1.00 78.36           C  
ATOM    389 HD21 LEU A  25      -0.256  37.912 -15.253  1.00 78.36           H  
ATOM    390 HD22 LEU A  25      -1.568  38.723 -14.375  1.00 78.36           H  
ATOM    391 HD23 LEU A  25      -0.070  38.326 -13.541  1.00 78.36           H  
ATOM    392  N   GLY A  26      -1.657  40.758 -19.493  1.00 76.73           N  
ATOM    393  H   GLY A  26      -0.758  40.443 -19.828  1.00 76.73           H  
ATOM    394  CA  GLY A  26      -2.629  41.289 -20.457  1.00 76.73           C  
ATOM    395  HA2 GLY A  26      -2.160  41.317 -21.441  1.00 76.73           H  
ATOM    396  HA3 GLY A  26      -3.481  40.610 -20.504  1.00 76.73           H  
ATOM    397  C   GLY A  26      -3.161  42.700 -20.145  1.00 76.73           C  
ATOM    398  O   GLY A  26      -4.173  43.124 -20.703  1.00 76.73           O  
ATOM    399  N   HIS A  27      -2.518  43.450 -19.250  1.00 80.33           N  
ATOM    400  H   HIS A  27      -1.668  43.082 -18.848  1.00 80.33           H  
ATOM    401  CA  HIS A  27      -2.928  44.796 -18.858  1.00 80.33           C  
ATOM    402  HA  HIS A  27      -4.016  44.846 -18.891  1.00 80.33           H  
ATOM    403  C   HIS A  27      -2.370  45.865 -19.813  1.00 80.33           C  
ATOM    404  CB  HIS A  27      -2.504  45.075 -17.411  1.00 80.33           C  
ATOM    405  HB2 HIS A  27      -1.426  44.935 -17.328  1.00 80.33           H  
ATOM    406  HB3 HIS A  27      -2.717  46.120 -17.186  1.00 80.33           H  
ATOM    407  O   HIS A  27      -1.164  46.002 -20.001  1.00 80.33           O  
ATOM    408  CG  HIS A  27      -3.158  44.225 -16.350  1.00 80.33           C  
ATOM    409  CD2 HIS A  27      -2.891  44.294 -15.011  1.00 80.33           C  
ATOM    410  HD2 HIS A  27      -2.204  44.974 -14.529  1.00 80.33           H  
ATOM    411  ND1 HIS A  27      -4.070  43.204 -16.525  1.00 80.33           N  
ATOM    412  HD1 HIS A  27      -4.148  42.638 -17.357  1.00 80.33           H  
ATOM    413  CE1 HIS A  27      -4.346  42.689 -15.315  1.00 80.33           C  
ATOM    414  HE1 HIS A  27      -4.909  41.784 -15.138  1.00 80.33           H  
ATOM    415  NE2 HIS A  27      -3.674  43.346 -14.364  1.00 80.33           N  
ATOM    416  N   ALA A  28      -3.259  46.698 -20.364  1.00 78.63           N  
ATOM    417  H   ALA A  28      -4.237  46.481 -20.240  1.00 78.63           H  
ATOM    418  CA  ALA A  28      -2.905  47.751 -21.326  1.00 78.63           C  
ATOM    419  HA  ALA A  28      -2.211  47.326 -22.050  1.00 78.63           H  
ATOM    420  C   ALA A  28      -2.203  48.993 -20.724  1.00 78.63           C  
ATOM    421  CB  ALA A  28      -4.187  48.145 -22.071  1.00 78.63           C  
ATOM    422  HB1 ALA A  28      -4.904  48.586 -21.378  1.00 78.63           H  
ATOM    423  HB2 ALA A  28      -4.626  47.266 -22.542  1.00 78.63           H  
ATOM    424  HB3 ALA A  28      -3.947  48.873 -22.846  1.00 78.63           H  
ATOM    425  O   ALA A  28      -1.726  49.842 -21.474  1.00 78.63           O  
ATOM    426  N   SER A  29      -2.153  49.124 -19.394  1.00 78.04           N  
ATOM    427  H   SER A  29      -2.479  48.346 -18.838  1.00 78.04           H  
ATOM    428  CA  SER A  29      -1.407  50.172 -18.678  1.00 78.04           C  
ATOM    429  HA  SER A  29      -0.666  50.606 -19.350  1.00 78.04           H  
ATOM    430  C   SER A  29      -0.671  49.558 -17.490  1.00 78.04           C  
ATOM    431  CB  SER A  29      -2.322  51.310 -18.188  1.00 78.04           C  
ATOM    432  HB2 SER A  29      -3.130  50.897 -17.584  1.00 78.04           H  
ATOM    433  HB3 SER A  29      -2.742  51.835 -19.046  1.00 78.04           H  
ATOM    434  O   SER A  29      -1.252  48.756 -16.755  1.00 78.04           O  
ATOM    435  OG  SER A  29      -1.559  52.207 -17.399  1.00 78.04           O  
ATOM    436  HG  SER A  29      -2.073  52.967 -17.115  1.00 78.04           H  
ATOM    437  N   ALA A  30       0.574  49.993 -17.267  1.00 79.27           N  
ATOM    438  H   ALA A  30       0.948  50.691 -17.894  1.00 79.27           H  
ATOM    439  CA  ALA A  30       1.381  49.642 -16.096  1.00 79.27           C  
ATOM    440  HA  ALA A  30       1.569  48.569 -16.093  1.00 79.27           H  
ATOM    441  C   ALA A  30       0.688  50.003 -14.768  1.00 79.27           C  
ATOM    442  CB  ALA A  30       2.726  50.367 -16.227  1.00 79.27           C  
ATOM    443  HB1 ALA A  30       3.191  50.126 -17.183  1.00 79.27           H  
ATOM    444  HB2 ALA A  30       2.584  51.446 -16.163  1.00 79.27           H  
ATOM    445  HB3 ALA A  30       3.393  50.056 -15.423  1.00 79.27           H  
ATOM    446  O   ALA A  30       0.871  49.332 -13.756  1.00 79.27           O  
ATOM    447  N   GLU A  31      -0.168  51.029 -14.777  1.00 76.10           N  
ATOM    448  H   GLU A  31      -0.303  51.529 -15.644  1.00 76.10           H  
ATOM    449  CA  GLU A  31      -0.912  51.500 -13.603  1.00 76.10           C  
ATOM    450  HA  GLU A  31      -0.211  51.806 -12.827  1.00 76.10           H  
ATOM    451  C   GLU A  31      -1.827  50.417 -13.012  1.00 76.10           C  
ATOM    452  CB  GLU A  31      -1.768  52.710 -14.002  1.00 76.10           C  
ATOM    453  HB2 GLU A  31      -2.351  53.038 -13.142  1.00 76.10           H  
ATOM    454  HB3 GLU A  31      -2.467  52.374 -14.768  1.00 76.10           H  
ATOM    455  O   GLU A  31      -2.067  50.424 -11.806  1.00 76.10           O  
ATOM    456  CG  GLU A  31      -0.941  53.905 -14.515  1.00 76.10           C  
ATOM    457  HG2 GLU A  31      -0.130  53.558 -15.154  1.00 76.10           H  
ATOM    458  HG3 GLU A  31      -0.493  54.409 -13.659  1.00 76.10           H  
ATOM    459  CD  GLU A  31      -1.795  54.882 -15.335  1.00 76.10           C  
ATOM    460  OE1 GLU A  31      -1.653  56.105 -15.122  1.00 76.10           O  
ATOM    461  OE2 GLU A  31      -2.561  54.388 -16.204  1.00 76.10           O  
ATOM    462  N   ARG A  32      -2.300  49.469 -13.840  1.00 73.64           N  
ATOM    463  H   ARG A  32      -1.981  49.484 -14.798  1.00 73.64           H  
ATOM    464  CA  ARG A  32      -3.164  48.358 -13.407  1.00 73.64           C  
ATOM    465  HA  ARG A  32      -3.919  48.745 -12.722  1.00 73.64           H  
ATOM    466  C   ARG A  32      -2.459  47.276 -12.602  1.00 73.64           C  
ATOM    467  CB  ARG A  32      -3.856  47.694 -14.602  1.00 73.64           C  
ATOM    468  HB2 ARG A  32      -3.140  47.525 -15.406  1.00 73.64           H  
ATOM    469  HB3 ARG A  32      -4.229  46.721 -14.282  1.00 73.64           H  
ATOM    470  O   ARG A  32      -3.157  46.468 -12.011  1.00 73.64           O  
ATOM    471  CG  ARG A  32      -5.048  48.502 -15.113  1.00 73.64           C  
ATOM    472  HG2 ARG A  32      -4.699  49.344 -15.712  1.00 73.64           H  
ATOM    473  HG3 ARG A  32      -5.627  48.871 -14.266  1.00 73.64           H  
ATOM    474  CD  ARG A  32      -5.931  47.572 -15.946  1.00 73.64           C  
ATOM    475  HD2 ARG A  32      -5.374  47.241 -16.823  1.00 73.64           H  
ATOM    476  HD3 ARG A  32      -6.168  46.698 -15.339  1.00 73.64           H  
ATOM    477  NE  ARG A  32      -7.175  48.240 -16.365  1.00 73.64           N  
ATOM    478  HE  ARG A  32      -7.139  49.246 -16.449  1.00 73.64           H  
ATOM    479  NH1 ARG A  32      -8.491  46.356 -16.478  1.00 73.64           N  
ATOM    480 HH11 ARG A  32      -7.710  45.796 -16.166  1.00 73.64           H  
ATOM    481 HH12 ARG A  32      -9.382  45.907 -16.633  1.00 73.64           H  
ATOM    482  NH2 ARG A  32      -9.369  48.350 -16.957  1.00 73.64           N  
ATOM    483 HH21 ARG A  32     -10.251  47.883 -17.110  1.00 73.64           H  
ATOM    484 HH22 ARG A  32      -9.297  49.354 -17.031  1.00 73.64           H  
ATOM    485  CZ  ARG A  32      -8.333  47.646 -16.596  1.00 73.64           C  
ATOM    486  N   VAL A  33      -1.129  47.251 -12.572  1.00 83.10           N  
ATOM    487  H   VAL A  33      -0.619  47.961 -13.078  1.00 83.10           H  
ATOM    488  CA  VAL A  33      -0.376  46.382 -11.663  1.00 83.10           C  
ATOM    489  HA  VAL A  33      -0.977  45.516 -11.384  1.00 83.10           H  
ATOM    490  C   VAL A  33      -0.060  47.186 -10.403  1.00 83.10           C  
ATOM    491  CB  VAL A  33       0.895  45.847 -12.349  1.00 83.10           C  
ATOM    492  HB  VAL A  33       1.475  46.674 -12.759  1.00 83.10           H  
ATOM    493  O   VAL A  33       0.724  48.135 -10.496  1.00 83.10           O  
ATOM    494  CG1 VAL A  33       1.781  45.061 -11.384  1.00 83.10           C  
ATOM    495 HG11 VAL A  33       1.183  44.306 -10.873  1.00 83.10           H  
ATOM    496 HG12 VAL A  33       2.594  44.572 -11.922  1.00 83.10           H  
ATOM    497 HG13 VAL A  33       2.210  45.727 -10.636  1.00 83.10           H  
ATOM    498  CG2 VAL A  33       0.503  44.904 -13.487  1.00 83.10           C  
ATOM    499 HG21 VAL A  33      -0.139  44.109 -13.109  1.00 83.10           H  
ATOM    500 HG22 VAL A  33       1.401  44.456 -13.912  1.00 83.10           H  
ATOM    501 HG23 VAL A  33      -0.026  45.458 -14.263  1.00 83.10           H  
ATOM    502  N   PRO A  34      -0.655  46.888  -9.235  1.00 76.21           N  
ATOM    503  CA  PRO A  34      -0.163  47.386  -7.956  1.00 76.21           C  
ATOM    504  HA  PRO A  34      -0.267  48.471  -7.937  1.00 76.21           H  
ATOM    505  C   PRO A  34       1.302  46.989  -7.766  1.00 76.21           C  
ATOM    506  CB  PRO A  34      -1.065  46.772  -6.883  1.00 76.21           C  
ATOM    507  HB2 PRO A  34      -0.634  45.837  -6.525  1.00 76.21           H  
ATOM    508  HB3 PRO A  34      -1.233  47.456  -6.051  1.00 76.21           H  
ATOM    509  O   PRO A  34       1.688  45.851  -8.007  1.00 76.21           O  
ATOM    510  CG  PRO A  34      -2.356  46.468  -7.636  1.00 76.21           C  
ATOM    511  HG2 PRO A  34      -2.965  47.369  -7.699  1.00 76.21           H  
ATOM    512  HG3 PRO A  34      -2.919  45.657  -7.175  1.00 76.21           H  
ATOM    513  CD  PRO A  34      -1.853  46.094  -9.026  1.00 76.21           C  
ATOM    514  HD2 PRO A  34      -2.632  46.327  -9.752  1.00 76.21           H  
ATOM    515  HD3 PRO A  34      -1.606  45.033  -9.068  1.00 76.21           H  
ATOM    516  N   ALA A  35       2.134  47.945  -7.362  1.00 71.29           N  
ATOM    517  H   ALA A  35       1.767  48.855  -7.125  1.00 71.29           H  
ATOM    518  CA  ALA A  35       3.581  47.743  -7.312  1.00 71.29           C  
ATOM    519  HA  ALA A  35       3.899  47.261  -8.236  1.00 71.29           H  
ATOM    520  C   ALA A  35       4.057  46.859  -6.146  1.00 71.29           C  
ATOM    521  CB  ALA A  35       4.217  49.124  -7.230  1.00 71.29           C  
ATOM    522  HB1 ALA A  35       5.299  48.994  -7.228  1.00 71.29           H  
ATOM    523  HB2 ALA A  35       3.913  49.718  -8.091  1.00 71.29           H  
ATOM    524  HB3 ALA A  35       3.922  49.618  -6.304  1.00 71.29           H  
ATOM    525  O   ALA A  35       5.167  46.336  -6.192  1.00 71.29           O  
ATOM    526  N   ASP A  36       3.212  46.744  -5.124  1.00 68.14           N  
ATOM    527  H   ASP A  36       2.329  47.229  -5.196  1.00 68.14           H  
ATOM    528  CA  ASP A  36       3.480  46.102  -3.834  1.00 68.14           C  
ATOM    529  HA  ASP A  36       4.534  45.831  -3.768  1.00 68.14           H  
ATOM    530  C   ASP A  36       2.663  44.814  -3.651  1.00 68.14           C  
ATOM    531  CB  ASP A  36       3.164  47.121  -2.726  1.00 68.14           C  
ATOM    532  HB2 ASP A  36       3.449  46.709  -1.758  1.00 68.14           H  
ATOM    533  HB3 ASP A  36       2.092  47.321  -2.716  1.00 68.14           H  
ATOM    534  O   ASP A  36       2.663  44.224  -2.576  1.00 68.14           O  
ATOM    535  CG  ASP A  36       3.921  48.426  -2.950  1.00 68.14           C  
ATOM    536  OD1 ASP A  36       5.161  48.391  -3.063  1.00 68.14           O  
ATOM    537  OD2 ASP A  36       3.310  49.505  -3.133  1.00 68.14           O  
ATOM    538  N   GLN A  37       1.923  44.403  -4.686  1.00 73.67           N  
ATOM    539  H   GLN A  37       2.058  44.853  -5.579  1.00 73.67           H  
ATOM    540  CA  GLN A  37       1.170  43.157  -4.673  1.00 73.67           C  
ATOM    541  HA  GLN A  37       0.959  42.889  -3.638  1.00 73.67           H  
ATOM    542  C   GLN A  37       2.016  42.043  -5.281  1.00 73.67           C  
ATOM    543  CB  GLN A  37      -0.177  43.345  -5.378  1.00 73.67           C  
ATOM    544  HB2 GLN A  37      -0.018  43.534  -6.439  1.00 73.67           H  
ATOM    545  HB3 GLN A  37      -0.684  44.197  -4.926  1.00 73.67           H  
ATOM    546  O   GLN A  37       2.684  42.242  -6.300  1.00 73.67           O  
ATOM    547  CG  GLN A  37      -1.058  42.106  -5.186  1.00 73.67           C  
ATOM    548  HG2 GLN A  37      -0.661  41.273  -5.765  1.00 73.67           H  
ATOM    549  HG3 GLN A  37      -1.032  41.827  -4.132  1.00 73.67           H  
ATOM    550  CD  GLN A  37      -2.514  42.312  -5.575  1.00 73.67           C  
ATOM    551  NE2 GLN A  37      -3.387  41.497  -5.033  1.00 73.67           N  
ATOM    552 HE21 GLN A  37      -4.357  41.559  -5.309  1.00 73.67           H  
ATOM    553 HE22 GLN A  37      -3.061  40.824  -4.355  1.00 73.67           H  
ATOM    554  OE1 GLN A  37      -2.886  43.195  -6.339  1.00 73.67           O  
ATOM    555  N   ALA A  38       1.970  40.868  -4.655  1.00 74.62           N  
ATOM    556  H   ALA A  38       1.388  40.761  -3.836  1.00 74.62           H  
ATOM    557  CA  ALA A  38       2.743  39.730  -5.107  1.00 74.62           C  
ATOM    558  HA  ALA A  38       3.778  40.061  -5.181  1.00 74.62           H  
ATOM    559  C   ALA A  38       2.272  39.260  -6.491  1.00 74.62           C  
ATOM    560  CB  ALA A  38       2.679  38.613  -4.060  1.00 74.62           C  
ATOM    561  HB1 ALA A  38       3.052  38.982  -3.104  1.00 74.62           H  
ATOM    562  HB2 ALA A  38       1.650  38.275  -3.936  1.00 74.62           H  
ATOM    563  HB3 ALA A  38       3.298  37.776  -4.380  1.00 74.62           H  
ATOM    564  O   ALA A  38       1.079  39.107  -6.749  1.00 74.62           O  
ATOM    565  N   PHE A  39       3.223  38.957  -7.365  1.00 79.29           N  
ATOM    566  H   PHE A  39       4.176  39.134  -7.080  1.00 79.29           H  
ATOM    567  CA  PHE A  39       3.028  38.398  -8.692  1.00 79.29           C  
ATOM    568  HA  PHE A  39       2.557  39.143  -9.332  1.00 79.29           H  
ATOM    569  C   PHE A  39       2.086  37.182  -8.681  1.00 79.29           C  
ATOM    570  CB  PHE A  39       4.425  38.066  -9.238  1.00 79.29           C  
ATOM    571  HB2 PHE A  39       4.323  37.449 -10.130  1.00 79.29           H  
ATOM    572  HB3 PHE A  39       4.950  37.460  -8.499  1.00 79.29           H  
ATOM    573  O   PHE A  39       1.190  37.113  -9.518  1.00 79.29           O  
ATOM    574  CG  PHE A  39       5.307  39.241  -9.640  1.00 79.29           C  
ATOM    575  CD1 PHE A  39       4.788  40.318 -10.388  1.00 79.29           C  
ATOM    576  HD1 PHE A  39       3.739  40.355 -10.642  1.00 79.29           H  
ATOM    577  CD2 PHE A  39       6.679  39.223  -9.328  1.00 79.29           C  
ATOM    578  HD2 PHE A  39       7.094  38.416  -8.743  1.00 79.29           H  
ATOM    579  CE1 PHE A  39       5.628  41.362 -10.810  1.00 79.29           C  
ATOM    580  HE1 PHE A  39       5.216  42.189 -11.369  1.00 79.29           H  
ATOM    581  CE2 PHE A  39       7.519  40.265  -9.755  1.00 79.29           C  
ATOM    582  HE2 PHE A  39       8.562  40.258  -9.477  1.00 79.29           H  
ATOM    583  CZ  PHE A  39       6.996  41.335 -10.494  1.00 79.29           C  
ATOM    584  HZ  PHE A  39       7.646  42.142 -10.801  1.00 79.29           H  
ATOM    585  N   ALA A  40       2.192  36.295  -7.688  1.00 65.01           N  
ATOM    586  H   ALA A  40       2.936  36.413  -7.014  1.00 65.01           H  
ATOM    587  CA  ALA A  40       1.272  35.167  -7.527  1.00 65.01           C  
ATOM    588  HA  ALA A  40       1.328  34.546  -8.421  1.00 65.01           H  
ATOM    589  C   ALA A  40      -0.206  35.596  -7.366  1.00 65.01           C  
ATOM    590  CB  ALA A  40       1.748  34.334  -6.330  1.00 65.01           C  
ATOM    591  HB1 ALA A  40       1.098  33.467  -6.212  1.00 65.01           H  
ATOM    592  HB2 ALA A  40       2.768  33.989  -6.499  1.00 65.01           H  
ATOM    593  HB3 ALA A  40       1.711  34.931  -5.418  1.00 65.01           H  
ATOM    594  O   ALA A  40      -1.083  34.989  -7.974  1.00 65.01           O  
ATOM    595  N   GLU A  41      -0.495  36.663  -6.609  1.00 66.94           N  
ATOM    596  H   GLU A  41       0.261  37.199  -6.208  1.00 66.94           H  
ATOM    597  CA  GLU A  41      -1.860  37.203  -6.461  1.00 66.94           C  
ATOM    598  HA  GLU A  41      -2.564  36.388  -6.295  1.00 66.94           H  
ATOM    599  C   GLU A  41      -2.330  37.977  -7.696  1.00 66.94           C  
ATOM    600  CB  GLU A  41      -1.941  38.179  -5.286  1.00 66.94           C  
ATOM    601  HB2 GLU A  41      -2.949  38.594  -5.281  1.00 66.94           H  
ATOM    602  HB3 GLU A  41      -1.238  38.995  -5.453  1.00 66.94           H  
ATOM    603  O   GLU A  41      -3.522  38.021  -7.994  1.00 66.94           O  
ATOM    604  CG  GLU A  41      -1.674  37.571  -3.906  1.00 66.94           C  
ATOM    605  HG2 GLU A  41      -0.638  37.236  -3.857  1.00 66.94           H  
ATOM    606  HG3 GLU A  41      -2.325  36.708  -3.771  1.00 66.94           H  
ATOM    607  CD  GLU A  41      -1.938  38.592  -2.786  1.00 66.94           C  
ATOM    608  OE1 GLU A  41      -1.840  38.185  -1.610  1.00 66.94           O  
ATOM    609  OE2 GLU A  41      -2.238  39.772  -3.105  1.00 66.94           O  
ATOM    610  N   LEU A  42      -1.393  38.579  -8.431  1.00 70.32           N  
ATOM    611  H   LEU A  42      -0.440  38.533  -8.100  1.00 70.32           H  
ATOM    612  CA  LEU A  42      -1.666  39.283  -9.684  1.00 70.32           C  
ATOM    613  HA  LEU A  42      -2.537  39.922  -9.537  1.00 70.32           H  
ATOM    614  C   LEU A  42      -2.031  38.337 -10.841  1.00 70.32           C  
ATOM    615  CB  LEU A  42      -0.447  40.152 -10.038  1.00 70.32           C  
ATOM    616  HB2 LEU A  42       0.433  39.510 -10.092  1.00 70.32           H  
ATOM    617  HB3 LEU A  42      -0.608  40.583 -11.027  1.00 70.32           H  
ATOM    618  O   LEU A  42      -2.350  38.814 -11.927  1.00 70.32           O  
ATOM    619  CG  LEU A  42      -0.169  41.304  -9.063  1.00 70.32           C  
ATOM    620  HG  LEU A  42      -0.162  40.943  -8.035  1.00 70.32           H  
ATOM    621  CD1 LEU A  42       1.196  41.924  -9.369  1.00 70.32           C  
ATOM    622 HD11 LEU A  42       1.294  42.112 -10.438  1.00 70.32           H  
ATOM    623 HD12 LEU A  42       1.321  42.848  -8.805  1.00 70.32           H  
ATOM    624 HD13 LEU A  42       1.979  41.240  -9.044  1.00 70.32           H  
ATOM    625  CD2 LEU A  42      -1.227  42.395  -9.186  1.00 70.32           C  
ATOM    626 HD21 LEU A  42      -1.231  42.815 -10.192  1.00 70.32           H  
ATOM    627 HD22 LEU A  42      -2.212  41.992  -8.949  1.00 70.32           H  
ATOM    628 HD23 LEU A  42      -1.004  43.165  -8.448  1.00 70.32           H  
ATOM    629  N   GLY A  43      -1.976  37.018 -10.628  1.00 68.42           N  
ATOM    630  H   GLY A  43      -1.749  36.699  -9.697  1.00 68.42           H  
ATOM    631  CA  GLY A  43      -2.176  36.009 -11.667  1.00 68.42           C  
ATOM    632  HA2 GLY A  43      -2.471  35.074 -11.191  1.00 68.42           H  
ATOM    633  HA3 GLY A  43      -2.974  36.323 -12.340  1.00 68.42           H  
ATOM    634  C   GLY A  43      -0.923  35.735 -12.500  1.00 68.42           C  
ATOM    635  O   GLY A  43      -1.034  35.208 -13.603  1.00 68.42           O  
ATOM    636  N   VAL A  44       0.271  36.084 -12.004  1.00 74.75           N  
ATOM    637  H   VAL A  44       0.312  36.490 -11.081  1.00 74.75           H  
ATOM    638  CA  VAL A  44       1.538  35.713 -12.648  1.00 74.75           C  
ATOM    639  HA  VAL A  44       1.398  35.825 -13.724  1.00 74.75           H  
ATOM    640  C   VAL A  44       1.824  34.239 -12.353  1.00 74.75           C  
ATOM    641  CB  VAL A  44       2.715  36.615 -12.246  1.00 74.75           C  
ATOM    642  HB  VAL A  44       2.939  36.407 -11.200  1.00 74.75           H  
ATOM    643  O   VAL A  44       2.595  33.881 -11.462  1.00 74.75           O  
ATOM    644  CG1 VAL A  44       3.974  36.345 -13.074  1.00 74.75           C  
ATOM    645 HG11 VAL A  44       4.806  36.930 -12.682  1.00 74.75           H  
ATOM    646 HG12 VAL A  44       4.227  35.287 -13.010  1.00 74.75           H  
ATOM    647 HG13 VAL A  44       3.808  36.620 -14.115  1.00 74.75           H  
ATOM    648  CG2 VAL A  44       2.440  38.112 -12.427  1.00 74.75           C  
ATOM    649 HG21 VAL A  44       1.595  38.413 -11.808  1.00 74.75           H  
ATOM    650 HG22 VAL A  44       2.223  38.323 -13.474  1.00 74.75           H  
ATOM    651 HG23 VAL A  44       3.318  38.685 -12.128  1.00 74.75           H  
ATOM    652  N   ASP A  45       1.158  33.385 -13.119  1.00 54.39           N  
ATOM    653  H   ASP A  45       0.471  33.775 -13.749  1.00 54.39           H  
ATOM    654  CA  ASP A  45       1.420  31.953 -13.211  1.00 54.39           C  
ATOM    655  HA  ASP A  45       1.397  31.534 -12.205  1.00 54.39           H  
ATOM    656  C   ASP A  45       2.809  31.647 -13.810  1.00 54.39           C  
ATOM    657  CB  ASP A  45       0.282  31.305 -14.021  1.00 54.39           C  
ATOM    658  HB2 ASP A  45       0.413  30.223 -14.007  1.00 54.39           H  
ATOM    659  HB3 ASP A  45      -0.662  31.522 -13.521  1.00 54.39           H  
ATOM    660  O   ASP A  45       3.590  32.542 -14.136  1.00 54.39           O  
ATOM    661  CG  ASP A  45       0.182  31.764 -15.486  1.00 54.39           C  
ATOM    662  OD1 ASP A  45       1.174  32.301 -16.041  1.00 54.39           O  
ATOM    663  OD2 ASP A  45      -0.884  31.533 -16.082  1.00 54.39           O  
ATOM    664  N   SER A  46       3.141  30.365 -13.985  1.00 52.35           N  
ATOM    665  H   SER A  46       2.489  29.648 -13.701  1.00 52.35           H  
ATOM    666  CA  SER A  46       4.441  29.945 -14.524  1.00 52.35           C  
ATOM    667  HA  SER A  46       5.223  30.293 -13.848  1.00 52.35           H  
ATOM    668  C   SER A  46       4.754  30.509 -15.917  1.00 52.35           C  
ATOM    669  CB  SER A  46       4.505  28.418 -14.598  1.00 52.35           C  
ATOM    670  HB2 SER A  46       5.508  28.108 -14.889  1.00 52.35           H  
ATOM    671  HB3 SER A  46       3.797  28.063 -15.347  1.00 52.35           H  
ATOM    672  O   SER A  46       5.923  30.765 -16.211  1.00 52.35           O  
ATOM    673  OG  SER A  46       4.174  27.842 -13.349  1.00 52.35           O  
ATOM    674  HG  SER A  46       4.816  28.117 -12.692  1.00 52.35           H  
ATOM    675  N   LEU A  47       3.747  30.714 -16.776  1.00 52.78           N  
ATOM    676  H   LEU A  47       2.799  30.658 -16.432  1.00 52.78           H  
ATOM    677  CA  LEU A  47       3.953  31.245 -18.126  1.00 52.78           C  
ATOM    678  HA  LEU A  47       4.822  30.753 -18.563  1.00 52.78           H  
ATOM    679  C   LEU A  47       4.251  32.744 -18.058  1.00 52.78           C  
ATOM    680  CB  LEU A  47       2.710  30.948 -18.987  1.00 52.78           C  
ATOM    681  HB2 LEU A  47       2.468  29.887 -18.919  1.00 52.78           H  
ATOM    682  HB3 LEU A  47       1.863  31.502 -18.581  1.00 52.78           H  
ATOM    683  O   LEU A  47       5.274  33.205 -18.566  1.00 52.78           O  
ATOM    684  CG  LEU A  47       2.890  31.329 -20.470  1.00 52.78           C  
ATOM    685  HG  LEU A  47       3.285  32.341 -20.549  1.00 52.78           H  
ATOM    686  CD1 LEU A  47       3.842  30.363 -21.187  1.00 52.78           C  
ATOM    687 HD11 LEU A  47       3.472  29.342 -21.099  1.00 52.78           H  
ATOM    688 HD12 LEU A  47       4.838  30.432 -20.749  1.00 52.78           H  
ATOM    689 HD13 LEU A  47       3.910  30.640 -22.239  1.00 52.78           H  
ATOM    690  CD2 LEU A  47       1.547  31.287 -21.195  1.00 52.78           C  
ATOM    691 HD21 LEU A  47       1.675  31.583 -22.236  1.00 52.78           H  
ATOM    692 HD22 LEU A  47       1.117  30.287 -21.141  1.00 52.78           H  
ATOM    693 HD23 LEU A  47       0.861  31.989 -20.719  1.00 52.78           H  
ATOM    694  N   SER A  48       3.394  33.474 -17.350  1.00 70.66           N  
ATOM    695  H   SER A  48       2.600  32.998 -16.945  1.00 70.66           H  
ATOM    696  CA  SER A  48       3.521  34.901 -17.072  1.00 70.66           C  
ATOM    697  HA  SER A  48       3.474  35.463 -18.005  1.00 70.66           H  
ATOM    698  C   SER A  48       4.841  35.211 -16.365  1.00 70.66           C  
ATOM    699  CB  SER A  48       2.359  35.323 -16.173  1.00 70.66           C  
ATOM    700  HB2 SER A  48       2.467  34.821 -15.212  1.00 70.66           H  
ATOM    701  HB3 SER A  48       2.389  36.403 -16.026  1.00 70.66           H  
ATOM    702  O   SER A  48       5.513  36.188 -16.696  1.00 70.66           O  
ATOM    703  OG  SER A  48       1.116  34.963 -16.731  1.00 70.66           O  
ATOM    704  HG  SER A  48       0.951  34.038 -16.537  1.00 70.66           H  
ATOM    705  N   ALA A  49       5.256  34.350 -15.432  1.00 72.81           N  
ATOM    706  H   ALA A  49       4.629  33.603 -15.167  1.00 72.81           H  
ATOM    707  CA  ALA A  49       6.498  34.476 -14.685  1.00 72.81           C  
ATOM    708  HA  ALA A  49       6.509  35.472 -14.242  1.00 72.81           H  
ATOM    709  C   ALA A  49       7.724  34.347 -15.587  1.00 72.81           C  
ATOM    710  CB  ALA A  49       6.534  33.408 -13.583  1.00 72.81           C  
ATOM    711  HB1 ALA A  49       5.728  33.571 -12.866  1.00 72.81           H  
ATOM    712  HB2 ALA A  49       6.417  32.416 -14.020  1.00 72.81           H  
ATOM    713  HB3 ALA A  49       7.491  33.446 -13.064  1.00 72.81           H  
ATOM    714  O   ALA A  49       8.642  35.174 -15.538  1.00 72.81           O  
ATOM    715  N   LEU A  50       7.729  33.327 -16.448  1.00 67.94           N  
ATOM    716  H   LEU A  50       6.954  32.679 -16.445  1.00 67.94           H  
ATOM    717  CA  LEU A  50       8.824  33.119 -17.379  1.00 67.94           C  
ATOM    718  HA  LEU A  50       9.750  33.143 -16.805  1.00 67.94           H  
ATOM    719  C   LEU A  50       8.889  34.221 -18.432  1.00 67.94           C  
ATOM    720  CB  LEU A  50       8.672  31.763 -18.074  1.00 67.94           C  
ATOM    721  HB2 LEU A  50       8.100  31.885 -18.994  1.00 67.94           H  
ATOM    722  HB3 LEU A  50       8.128  31.062 -17.441  1.00 67.94           H  
ATOM    723  O   LEU A  50       9.976  34.658 -18.810  1.00 67.94           O  
ATOM    724  CG  LEU A  50      10.069  31.209 -18.368  1.00 67.94           C  
ATOM    725  HG  LEU A  50      10.772  32.027 -18.526  1.00 67.94           H  
ATOM    726  CD1 LEU A  50      10.547  30.398 -17.164  1.00 67.94           C  
ATOM    727 HD11 LEU A  50      10.700  31.056 -16.309  1.00 67.94           H  
ATOM    728 HD12 LEU A  50       9.805  29.650 -16.886  1.00 67.94           H  
ATOM    729 HD13 LEU A  50      11.489  29.907 -17.408  1.00 67.94           H  
ATOM    730  CD2 LEU A  50      10.071  30.394 -19.657  1.00 67.94           C  
ATOM    731 HD21 LEU A  50       9.265  29.662 -19.627  1.00 67.94           H  
ATOM    732 HD22 LEU A  50       9.888  31.057 -20.502  1.00 67.94           H  
ATOM    733 HD23 LEU A  50      11.030  29.892 -19.787  1.00 67.94           H  
ATOM    734  N   GLU A  51       7.736  34.679 -18.910  1.00 70.52           N  
ATOM    735  H   GLU A  51       6.873  34.250 -18.609  1.00 70.52           H  
ATOM    736  CA  GLU A  51       7.678  35.735 -19.906  1.00 70.52           C  
ATOM    737  HA  GLU A  51       8.418  35.493 -20.668  1.00 70.52           H  
ATOM    738  C   GLU A  51       8.086  37.091 -19.308  1.00 70.52           C  
ATOM    739  CB  GLU A  51       6.303  35.746 -20.586  1.00 70.52           C  
ATOM    740  HB2 GLU A  51       5.597  36.339 -20.004  1.00 70.52           H  
ATOM    741  HB3 GLU A  51       5.928  34.728 -20.683  1.00 70.52           H  
ATOM    742  O   GLU A  51       8.799  37.851 -19.965  1.00 70.52           O  
ATOM    743  CG  GLU A  51       6.487  36.321 -21.993  1.00 70.52           C  
ATOM    744  HG2 GLU A  51       7.008  37.275 -21.912  1.00 70.52           H  
ATOM    745  HG3 GLU A  51       7.128  35.650 -22.565  1.00 70.52           H  
ATOM    746  CD  GLU A  51       5.196  36.551 -22.773  1.00 70.52           C  
ATOM    747  OE1 GLU A  51       5.307  37.329 -23.751  1.00 70.52           O  
ATOM    748  OE2 GLU A  51       4.121  36.064 -22.382  1.00 70.52           O  
ATOM    749  N   LEU A  52       7.757  37.356 -18.037  1.00 81.75           N  
ATOM    750  H   LEU A  52       7.134  36.718 -17.562  1.00 81.75           H  
ATOM    751  CA  LEU A  52       8.255  38.510 -17.287  1.00 81.75           C  
ATOM    752  HA  LEU A  52       7.993  39.409 -17.845  1.00 81.75           H  
ATOM    753  C   LEU A  52       9.781  38.463 -17.167  1.00 81.75           C  
ATOM    754  CB  LEU A  52       7.567  38.564 -15.908  1.00 81.75           C  
ATOM    755  HB2 LEU A  52       7.772  37.642 -15.364  1.00 81.75           H  
ATOM    756  HB3 LEU A  52       6.490  38.616 -16.066  1.00 81.75           H  
ATOM    757  O   LEU A  52      10.454  39.405 -17.591  1.00 81.75           O  
ATOM    758  CG  LEU A  52       7.979  39.750 -15.020  1.00 81.75           C  
ATOM    759  HG  LEU A  52       9.023  39.640 -14.725  1.00 81.75           H  
ATOM    760  CD1 LEU A  52       7.802  41.088 -15.742  1.00 81.75           C  
ATOM    761 HD11 LEU A  52       8.567  41.196 -16.511  1.00 81.75           H  
ATOM    762 HD12 LEU A  52       7.899  41.912 -15.035  1.00 81.75           H  
ATOM    763 HD13 LEU A  52       6.816  41.114 -16.206  1.00 81.75           H  
ATOM    764  CD2 LEU A  52       7.120  39.774 -13.759  1.00 81.75           C  
ATOM    765 HD21 LEU A  52       7.231  38.836 -13.215  1.00 81.75           H  
ATOM    766 HD22 LEU A  52       7.444  40.585 -13.107  1.00 81.75           H  
ATOM    767 HD23 LEU A  52       6.069  39.911 -14.012  1.00 81.75           H  
ATOM    768  N   ARG A  53      10.336  37.340 -16.687  1.00 76.69           N  
ATOM    769  H   ARG A  53       9.709  36.618 -16.360  1.00 76.69           H  
ATOM    770  CA  ARG A  53      11.786  37.083 -16.629  1.00 76.69           C  
ATOM    771  HA  ARG A  53      12.247  37.766 -15.915  1.00 76.69           H  
ATOM    772  C   ARG A  53      12.452  37.323 -17.987  1.00 76.69           C  
ATOM    773  CB  ARG A  53      12.010  35.633 -16.156  1.00 76.69           C  
ATOM    774  HB2 ARG A  53      11.513  34.958 -16.853  1.00 76.69           H  
ATOM    775  HB3 ARG A  53      11.540  35.495 -15.182  1.00 76.69           H  
ATOM    776  O   ARG A  53      13.445  38.041 -18.070  1.00 76.69           O  
ATOM    777  CG  ARG A  53      13.493  35.232 -16.044  1.00 76.69           C  
ATOM    778  HG2 ARG A  53      14.093  35.690 -16.830  1.00 76.69           H  
ATOM    779  HG3 ARG A  53      13.867  35.582 -15.082  1.00 76.69           H  
ATOM    780  CD  ARG A  53      13.688  33.712 -16.126  1.00 76.69           C  
ATOM    781  HD2 ARG A  53      14.706  33.488 -15.806  1.00 76.69           H  
ATOM    782  HD3 ARG A  53      12.990  33.241 -15.434  1.00 76.69           H  
ATOM    783  NE  ARG A  53      13.489  33.176 -17.490  1.00 76.69           N  
ATOM    784  HE  ARG A  53      13.065  33.784 -18.176  1.00 76.69           H  
ATOM    785  NH1 ARG A  53      14.339  31.032 -17.190  1.00 76.69           N  
ATOM    786 HH11 ARG A  53      14.470  30.094 -17.541  1.00 76.69           H  
ATOM    787 HH12 ARG A  53      14.661  31.230 -16.253  1.00 76.69           H  
ATOM    788  NH2 ARG A  53      13.517  31.621 -19.139  1.00 76.69           N  
ATOM    789 HH21 ARG A  53      13.185  32.346 -19.759  1.00 76.69           H  
ATOM    790 HH22 ARG A  53      13.737  30.687 -19.454  1.00 76.69           H  
ATOM    791  CZ  ARG A  53      13.780  31.956 -17.915  1.00 76.69           C  
ATOM    792  N   ASN A  54      11.901  36.753 -19.059  1.00 73.99           N  
ATOM    793  H   ASN A  54      11.092  36.167 -18.908  1.00 73.99           H  
ATOM    794  CA  ASN A  54      12.460  36.847 -20.409  1.00 73.99           C  
ATOM    795  HA  ASN A  54      13.504  36.535 -20.384  1.00 73.99           H  
ATOM    796  C   ASN A  54      12.434  38.286 -20.943  1.00 73.99           C  
ATOM    797  CB  ASN A  54      11.683  35.911 -21.352  1.00 73.99           C  
ATOM    798  HB2 ASN A  54      11.989  36.109 -22.379  1.00 73.99           H  
ATOM    799  HB3 ASN A  54      10.616  36.123 -21.274  1.00 73.99           H  
ATOM    800  O   ASN A  54      13.438  38.765 -21.472  1.00 73.99           O  
ATOM    801  CG  ASN A  54      11.907  34.431 -21.095  1.00 73.99           C  
ATOM    802  ND2 ASN A  54      11.127  33.586 -21.729  1.00 73.99           N  
ATOM    803 HD21 ASN A  54      11.232  32.601 -21.529  1.00 73.99           H  
ATOM    804 HD22 ASN A  54      10.364  33.928 -22.295  1.00 73.99           H  
ATOM    805  OD1 ASN A  54      12.786  34.005 -20.359  1.00 73.99           O  
ATOM    806  N   ARG A  55      11.307  38.993 -20.786  1.00 82.25           N  
ATOM    807  H   ARG A  55      10.522  38.542 -20.338  1.00 82.25           H  
ATOM    808  CA  ARG A  55      11.157  40.393 -21.211  1.00 82.25           C  
ATOM    809  HA  ARG A  55      11.419  40.483 -22.265  1.00 82.25           H  
ATOM    810  C   ARG A  55      12.124  41.302 -20.460  1.00 82.25           C  
ATOM    811  CB  ARG A  55       9.702  40.839 -21.007  1.00 82.25           C  
ATOM    812  HB2 ARG A  55       9.377  40.554 -20.006  1.00 82.25           H  
ATOM    813  HB3 ARG A  55       9.653  41.925 -21.082  1.00 82.25           H  
ATOM    814  O   ARG A  55      12.766  42.145 -21.080  1.00 82.25           O  
ATOM    815  CG  ARG A  55       8.758  40.236 -22.064  1.00 82.25           C  
ATOM    816  HG2 ARG A  55       8.931  39.165 -22.165  1.00 82.25           H  
ATOM    817  HG3 ARG A  55       8.944  40.710 -23.027  1.00 82.25           H  
ATOM    818  CD  ARG A  55       7.303  40.467 -21.650  1.00 82.25           C  
ATOM    819  HD2 ARG A  55       7.155  41.538 -21.512  1.00 82.25           H  
ATOM    820  HD3 ARG A  55       7.145  39.970 -20.693  1.00 82.25           H  
ATOM    821  NE  ARG A  55       6.329  39.932 -22.630  1.00 82.25           N  
ATOM    822  HE  ARG A  55       6.496  39.021 -23.033  1.00 82.25           H  
ATOM    823  NH1 ARG A  55       4.670  41.465 -22.274  1.00 82.25           N  
ATOM    824 HH11 ARG A  55       3.669  41.598 -22.317  1.00 82.25           H  
ATOM    825 HH12 ARG A  55       5.178  41.801 -21.469  1.00 82.25           H  
ATOM    826  NH2 ARG A  55       4.264  39.761 -23.599  1.00 82.25           N  
ATOM    827 HH21 ARG A  55       4.516  38.819 -23.859  1.00 82.25           H  
ATOM    828 HH22 ARG A  55       3.279  39.978 -23.559  1.00 82.25           H  
ATOM    829  CZ  ARG A  55       5.109  40.389 -22.845  1.00 82.25           C  
ATOM    830  N   LEU A  56      12.291  41.084 -19.158  1.00 84.26           N  
ATOM    831  H   LEU A  56      11.723  40.378 -18.712  1.00 84.26           H  
ATOM    832  CA  LEU A  56      13.230  41.843 -18.338  1.00 84.26           C  
ATOM    833  HA  LEU A  56      13.101  42.902 -18.562  1.00 84.26           H  
ATOM    834  C   LEU A  56      14.686  41.547 -18.673  1.00 84.26           C  
ATOM    835  CB  LEU A  56      12.932  41.573 -16.861  1.00 84.26           C  
ATOM    836  HB2 LEU A  56      13.740  41.991 -16.261  1.00 84.26           H  
ATOM    837  HB3 LEU A  56      12.899  40.496 -16.700  1.00 84.26           H  
ATOM    838  O   LEU A  56      15.467  42.489 -18.806  1.00 84.26           O  
ATOM    839  CG  LEU A  56      11.606  42.185 -16.402  1.00 84.26           C  
ATOM    840  HG  LEU A  56      10.798  41.879 -17.067  1.00 84.26           H  
ATOM    841  CD1 LEU A  56      11.288  41.709 -14.992  1.00 84.26           C  
ATOM    842 HD11 LEU A  56      11.195  40.623 -14.999  1.00 84.26           H  
ATOM    843 HD12 LEU A  56      10.347  42.141 -14.655  1.00 84.26           H  
ATOM    844 HD13 LEU A  56      12.084  41.992 -14.303  1.00 84.26           H  
ATOM    845  CD2 LEU A  56      11.673  43.706 -16.418  1.00 84.26           C  
ATOM    846 HD21 LEU A  56      11.945  44.075 -17.408  1.00 84.26           H  
ATOM    847 HD22 LEU A  56      12.406  44.065 -15.695  1.00 84.26           H  
ATOM    848 HD23 LEU A  56      10.681  44.094 -16.190  1.00 84.26           H  
ATOM    849  N   GLY A  57      15.045  40.284 -18.895  1.00 81.72           N  
ATOM    850  H   GLY A  57      14.378  39.545 -18.721  1.00 81.72           H  
ATOM    851  CA  GLY A  57      16.389  39.926 -19.341  1.00 81.72           C  
ATOM    852  HA2 GLY A  57      16.481  38.841 -19.397  1.00 81.72           H  
ATOM    853  HA3 GLY A  57      17.104  40.311 -18.614  1.00 81.72           H  
ATOM    854  C   GLY A  57      16.728  40.530 -20.705  1.00 81.72           C  
ATOM    855  O   GLY A  57      17.809  41.083 -20.883  1.00 81.72           O  
ATOM    856  N   ALA A  58      15.779  40.544 -21.647  1.00 80.37           N  
ATOM    857  H   ALA A  58      14.911  40.060 -21.468  1.00 80.37           H  
ATOM    858  CA  ALA A  58      15.959  41.195 -22.946  1.00 80.37           C  
ATOM    859  HA  ALA A  58      16.891  40.841 -23.385  1.00 80.37           H  
ATOM    860  C   ALA A  58      16.058  42.730 -22.844  1.00 80.37           C  
ATOM    861  CB  ALA A  58      14.803  40.768 -23.858  1.00 80.37           C  
ATOM    862  HB1 ALA A  58      14.789  39.682 -23.950  1.00 80.37           H  
ATOM    863  HB2 ALA A  58      14.937  41.206 -24.847  1.00 80.37           H  
ATOM    864  HB3 ALA A  58      13.853  41.103 -23.442  1.00 80.37           H  
ATOM    865  O   ALA A  58      16.880  43.345 -23.522  1.00 80.37           O  
ATOM    866  N   ALA A  59      15.238  43.360 -22.000  1.00 85.11           N  
ATOM    867  H   ALA A  59      14.541  42.816 -21.512  1.00 85.11           H  
ATOM    868  CA  ALA A  59      15.193  44.813 -21.852  1.00 85.11           C  
ATOM    869  HA  ALA A  59      15.233  45.269 -22.841  1.00 85.11           H  
ATOM    870  C   ALA A  59      16.366  45.394 -21.042  1.00 85.11           C  
ATOM    871  CB  ALA A  59      13.848  45.163 -21.219  1.00 85.11           C  
ATOM    872  HB1 ALA A  59      13.036  44.859 -21.879  1.00 85.11           H  
ATOM    873  HB2 ALA A  59      13.739  44.644 -20.267  1.00 85.11           H  
ATOM    874  HB3 ALA A  59      13.791  46.240 -21.061  1.00 85.11           H  
ATOM    875  O   ALA A  59      16.735  46.554 -21.236  1.00 85.11           O  
ATOM    876  N   THR A  60      16.958  44.605 -20.142  1.00 80.63           N  
ATOM    877  H   THR A  60      16.565  43.688 -19.988  1.00 80.63           H  
ATOM    878  CA  THR A  60      18.078  45.032 -19.286  1.00 80.63           C  
ATOM    879  HA  THR A  60      18.185  46.115 -19.349  1.00 80.63           H  
ATOM    880  C   THR A  60      19.429  44.454 -19.700  1.00 80.63           C  
ATOM    881  CB  THR A  60      17.814  44.699 -17.815  1.00 80.63           C  
ATOM    882  HB  THR A  60      18.656  45.058 -17.223  1.00 80.63           H  
ATOM    883  O   THR A  60      20.450  45.043 -19.366  1.00 80.63           O  
ATOM    884  CG2 THR A  60      16.542  45.370 -17.297  1.00 80.63           C  
ATOM    885 HG21 THR A  60      16.515  45.300 -16.210  1.00 80.63           H  
ATOM    886 HG22 THR A  60      16.543  46.424 -17.577  1.00 80.63           H  
ATOM    887 HG23 THR A  60      15.654  44.892 -17.711  1.00 80.63           H  
ATOM    888  OG1 THR A  60      17.714  43.310 -17.646  1.00 80.63           O  
ATOM    889  HG1 THR A  60      16.857  43.023 -17.969  1.00 80.63           H  
ATOM    890  N   GLY A  61      19.460  43.334 -20.427  1.00 74.45           N  
ATOM    891  H   GLY A  61      18.588  42.882 -20.662  1.00 74.45           H  
ATOM    892  CA  GLY A  61      20.671  42.548 -20.678  1.00 74.45           C  
ATOM    893  HA2 GLY A  61      20.496  41.910 -21.544  1.00 74.45           H  
ATOM    894  HA3 GLY A  61      21.503  43.217 -20.896  1.00 74.45           H  
ATOM    895  C   GLY A  61      21.084  41.646 -19.504  1.00 74.45           C  
ATOM    896  O   GLY A  61      22.036  40.881 -19.640  1.00 74.45           O  
ATOM    897  N   VAL A  62      20.379  41.708 -18.369  1.00 75.93           N  
ATOM    898  H   VAL A  62      19.568  42.309 -18.338  1.00 75.93           H  
ATOM    899  CA  VAL A  62      20.679  40.928 -17.161  1.00 75.93           C  
ATOM    900  HA  VAL A  62      21.760  40.895 -17.026  1.00 75.93           H  
ATOM    901  C   VAL A  62      20.169  39.495 -17.321  1.00 75.93           C  
ATOM    902  CB  VAL A  62      20.068  41.601 -15.912  1.00 75.93           C  
ATOM    903  HB  VAL A  62      18.987  41.655 -16.035  1.00 75.93           H  
ATOM    904  O   VAL A  62      19.030  39.267 -17.732  1.00 75.93           O  
ATOM    905  CG1 VAL A  62      20.353  40.822 -14.625  1.00 75.93           C  
ATOM    906 HG11 VAL A  62      19.901  39.831 -14.662  1.00 75.93           H  
ATOM    907 HG12 VAL A  62      19.913  41.344 -13.776  1.00 75.93           H  
ATOM    908 HG13 VAL A  62      21.427  40.727 -14.459  1.00 75.93           H  
ATOM    909  CG2 VAL A  62      20.617  43.024 -15.721  1.00 75.93           C  
ATOM    910 HG21 VAL A  62      20.144  43.485 -14.854  1.00 75.93           H  
ATOM    911 HG22 VAL A  62      20.407  43.639 -16.596  1.00 75.93           H  
ATOM    912 HG23 VAL A  62      21.695  42.988 -15.564  1.00 75.93           H  
ATOM    913  N   ARG A  63      20.985  38.500 -16.956  1.00 67.58           N  
ATOM    914  H   ARG A  63      21.884  38.744 -16.566  1.00 67.58           H  
ATOM    915  CA  ARG A  63      20.512  37.114 -16.828  1.00 67.58           C  
ATOM    916  HA  ARG A  63      19.795  36.909 -17.623  1.00 67.58           H  
ATOM    917  C   ARG A  63      19.758  36.946 -15.513  1.00 67.58           C  
ATOM    918  CB  ARG A  63      21.666  36.110 -16.937  1.00 67.58           C  
ATOM    919  HB2 ARG A  63      22.597  36.561 -16.594  1.00 67.58           H  
ATOM    920  HB3 ARG A  63      21.449  35.254 -16.298  1.00 67.58           H  
ATOM    921  O   ARG A  63      20.366  36.871 -14.454  1.00 67.58           O  
ATOM    922  CG  ARG A  63      21.813  35.598 -18.372  1.00 67.58           C  
ATOM    923  HG2 ARG A  63      22.100  36.418 -19.030  1.00 67.58           H  
ATOM    924  HG3 ARG A  63      20.861  35.183 -18.704  1.00 67.58           H  
ATOM    925  CD  ARG A  63      22.875  34.497 -18.408  1.00 67.58           C  
ATOM    926  HD2 ARG A  63      22.641  33.765 -17.635  1.00 67.58           H  
ATOM    927  HD3 ARG A  63      23.846  34.941 -18.189  1.00 67.58           H  
ATOM    928  NE  ARG A  63      22.910  33.820 -19.716  1.00 67.58           N  
ATOM    929  HE  ARG A  63      22.252  34.141 -20.411  1.00 67.58           H  
ATOM    930  NH1 ARG A  63      24.557  32.313 -19.191  1.00 67.58           N  
ATOM    931 HH11 ARG A  63      25.103  31.494 -19.417  1.00 67.58           H  
ATOM    932 HH12 ARG A  63      24.613  32.723 -18.269  1.00 67.58           H  
ATOM    933  NH2 ARG A  63      23.582  32.225 -21.196  1.00 67.58           N  
ATOM    934 HH21 ARG A  63      22.882  32.540 -21.853  1.00 67.58           H  
ATOM    935 HH22 ARG A  63      24.142  31.413 -21.411  1.00 67.58           H  
ATOM    936  CZ  ARG A  63      23.681  32.795 -20.029  1.00 67.58           C  
ATOM    937  N   LEU A  64      18.438  36.864 -15.617  1.00 71.64           N  
ATOM    938  H   LEU A  64      18.029  36.980 -16.533  1.00 71.64           H  
ATOM    939  CA  LEU A  64      17.530  36.630 -14.499  1.00 71.64           C  
ATOM    940  HA  LEU A  64      17.970  37.057 -13.598  1.00 71.64           H  
ATOM    941  C   LEU A  64      17.289  35.117 -14.275  1.00 71.64           C  
ATOM    942  CB  LEU A  64      16.230  37.383 -14.812  1.00 71.64           C  
ATOM    943  HB2 LEU A  64      15.438  36.994 -14.172  1.00 71.64           H  
ATOM    944  HB3 LEU A  64      15.940  37.174 -15.842  1.00 71.64           H  
ATOM    945  O   LEU A  64      17.049  34.412 -15.262  1.00 71.64           O  
ATOM    946  CG  LEU A  64      16.290  38.903 -14.598  1.00 71.64           C  
ATOM    947  HG  LEU A  64      17.098  39.337 -15.187  1.00 71.64           H  
ATOM    948  CD1 LEU A  64      14.963  39.484 -15.082  1.00 71.64           C  
ATOM    949 HD11 LEU A  64      14.131  38.997 -14.573  1.00 71.64           H  
ATOM    950 HD12 LEU A  64      14.922  40.552 -14.868  1.00 71.64           H  
ATOM    951 HD13 LEU A  64      14.875  39.323 -16.156  1.00 71.64           H  
ATOM    952  CD2 LEU A  64      16.473  39.283 -13.128  1.00 71.64           C  
ATOM    953 HD21 LEU A  64      15.732  38.775 -12.510  1.00 71.64           H  
ATOM    954 HD22 LEU A  64      16.368  40.360 -12.997  1.00 71.64           H  
ATOM    955 HD23 LEU A  64      17.468  39.003 -12.782  1.00 71.64           H  
ATOM    956  N   PRO A  65      17.313  34.605 -13.024  1.00 60.33           N  
ATOM    957  CA  PRO A  65      17.024  33.198 -12.704  1.00 60.33           C  
ATOM    958  HA  PRO A  65      17.790  32.570 -13.159  1.00 60.33           H  
ATOM    959  C   PRO A  65      15.638  32.737 -13.171  1.00 60.33           C  
ATOM    960  CB  PRO A  65      17.125  33.088 -11.177  1.00 60.33           C  
ATOM    961  HB2 PRO A  65      16.150  33.260 -10.720  1.00 60.33           H  
ATOM    962  HB3 PRO A  65      17.520  32.121 -10.866  1.00 60.33           H  
ATOM    963  O   PRO A  65      14.705  33.534 -13.253  1.00 60.33           O  
ATOM    964  CG  PRO A  65      18.059  34.229 -10.790  1.00 60.33           C  
ATOM    965  HG2 PRO A  65      19.095  33.917 -10.924  1.00 60.33           H  
ATOM    966  HG3 PRO A  65      17.885  34.566  -9.768  1.00 60.33           H  
ATOM    967  CD  PRO A  65      17.713  35.311 -11.810  1.00 60.33           C  
ATOM    968  HD2 PRO A  65      16.883  35.914 -11.442  1.00 60.33           H  
ATOM    969  HD3 PRO A  65      18.590  35.938 -11.971  1.00 60.33           H  
ATOM    970  N   THR A  66      15.433  31.443 -13.429  1.00 54.01           N  
ATOM    971  H   THR A  66      16.204  30.795 -13.359  1.00 54.01           H  
ATOM    972  CA  THR A  66      14.093  30.921 -13.791  1.00 54.01           C  
ATOM    973  HA  THR A  66      13.746  31.415 -14.698  1.00 54.01           H  
ATOM    974  C   THR A  66      13.041  31.222 -12.724  1.00 54.01           C  
ATOM    975  CB  THR A  66      14.138  29.415 -14.068  1.00 54.01           C  
ATOM    976  HB  THR A  66      14.372  28.881 -13.147  1.00 54.01           H  
ATOM    977  O   THR A  66      11.914  31.584 -13.054  1.00 54.01           O  
ATOM    978  CG2 THR A  66      12.834  28.887 -14.662  1.00 54.01           C  
ATOM    979 HG21 THR A  66      11.966  29.237 -14.103  1.00 54.01           H  
ATOM    980 HG22 THR A  66      12.835  27.799 -14.598  1.00 54.01           H  
ATOM    981 HG23 THR A  66      12.741  29.189 -15.705  1.00 54.01           H  
ATOM    982  OG1 THR A  66      15.135  29.169 -15.033  1.00 54.01           O  
ATOM    983  HG1 THR A  66      15.290  28.221 -15.030  1.00 54.01           H  
ATOM    984  N   THR A  67      13.433  31.160 -11.455  1.00 53.65           N  
ATOM    985  H   THR A  67      14.383  30.893 -11.241  1.00 53.65           H  
ATOM    986  CA  THR A  67      12.600  31.432 -10.282  1.00 53.65           C  
ATOM    987  HA  THR A  67      11.603  31.032 -10.465  1.00 53.65           H  
ATOM    988  C   THR A  67      12.406  32.916  -9.975  1.00 53.65           C  
ATOM    989  CB  THR A  67      13.187  30.708  -9.059  1.00 53.65           C  
ATOM    990  HB  THR A  67      12.741  31.074  -8.134  1.00 53.65           H  
ATOM    991  O   THR A  67      11.777  33.214  -8.970  1.00 53.65           O  
ATOM    992  CG2 THR A  67      12.933  29.202  -9.160  1.00 53.65           C  
ATOM    993 HG21 THR A  67      13.410  28.792 -10.050  1.00 53.65           H  
ATOM    994 HG22 THR A  67      11.861  29.006  -9.195  1.00 53.65           H  
ATOM    995 HG23 THR A  67      13.349  28.715  -8.279  1.00 53.65           H  
ATOM    996  OG1 THR A  67      14.582  30.894  -9.031  1.00 53.65           O  
ATOM    997  HG1 THR A  67      14.737  31.744  -8.612  1.00 53.65           H  
ATOM    998  N   THR A  68      12.849  33.847 -10.834  1.00 68.57           N  
ATOM    999  H   THR A  68      13.370  33.511 -11.632  1.00 68.57           H  
ATOM   1000  CA  THR A  68      12.845  35.311 -10.594  1.00 68.57           C  
ATOM   1001  HA  THR A  68      13.677  35.561  -9.935  1.00 68.57           H  
ATOM   1002  C   THR A  68      11.573  35.862  -9.946  1.00 68.57           C  
ATOM   1003  CB  THR A  68      13.040  36.050 -11.927  1.00 68.57           C  
ATOM   1004  HB  THR A  68      12.384  35.620 -12.684  1.00 68.57           H  
ATOM   1005  O   THR A  68      11.648  36.761  -9.120  1.00 68.57           O  
ATOM   1006  CG2 THR A  68      12.825  37.558 -11.898  1.00 68.57           C  
ATOM   1007 HG21 THR A  68      13.473  37.985 -11.133  1.00 68.57           H  
ATOM   1008 HG22 THR A  68      13.080  37.981 -12.870  1.00 68.57           H  
ATOM   1009 HG23 THR A  68      11.785  37.800 -11.683  1.00 68.57           H  
ATOM   1010  OG1 THR A  68      14.370  35.918 -12.330  1.00 68.57           O  
ATOM   1011  HG1 THR A  68      14.514  35.004 -12.584  1.00 68.57           H  
ATOM   1012  N   VAL A  69      10.403  35.348 -10.322  1.00 71.50           N  
ATOM   1013  H   VAL A  69      10.419  34.574 -10.971  1.00 71.50           H  
ATOM   1014  CA  VAL A  69       9.093  35.807  -9.823  1.00 71.50           C  
ATOM   1015  HA  VAL A  69       9.114  36.891  -9.710  1.00 71.50           H  
ATOM   1016  C   VAL A  69       8.746  35.265  -8.431  1.00 71.50           C  
ATOM   1017  CB  VAL A  69       8.047  35.446 -10.888  1.00 71.50           C  
ATOM   1018  HB  VAL A  69       8.156  34.392 -11.143  1.00 71.50           H  
ATOM   1019  O   VAL A  69       7.923  35.843  -7.730  1.00 71.50           O  
ATOM   1020  CG1 VAL A  69       6.597  35.670 -10.477  1.00 71.50           C  
ATOM   1021 HG11 VAL A  69       6.463  36.730 -10.258  1.00 71.50           H  
ATOM   1022 HG12 VAL A  69       6.342  35.073  -9.602  1.00 71.50           H  
ATOM   1023 HG13 VAL A  69       5.927  35.371 -11.283  1.00 71.50           H  
ATOM   1024  CG2 VAL A  69       8.339  36.307 -12.130  1.00 71.50           C  
ATOM   1025 HG21 VAL A  69       8.613  37.319 -11.831  1.00 71.50           H  
ATOM   1026 HG22 VAL A  69       7.446  36.392 -12.750  1.00 71.50           H  
ATOM   1027 HG23 VAL A  69       9.148  35.868 -12.714  1.00 71.50           H  
ATOM   1028  N   PHE A  70       9.403  34.190  -8.004  1.00 60.47           N  
ATOM   1029  H   PHE A  70      10.096  33.790  -8.620  1.00 60.47           H  
ATOM   1030  CA  PHE A  70       9.402  33.696  -6.628  1.00 60.47           C  
ATOM   1031  HA  PHE A  70       8.469  33.984  -6.143  1.00 60.47           H  
ATOM   1032  C   PHE A  70      10.548  34.318  -5.804  1.00 60.47           C  
ATOM   1033  CB  PHE A  70       9.482  32.160  -6.654  1.00 60.47           C  
ATOM   1034  HB2 PHE A  70      10.472  31.865  -7.004  1.00 60.47           H  
ATOM   1035  HB3 PHE A  70       9.381  31.794  -5.633  1.00 60.47           H  
ATOM   1036  O   PHE A  70      10.366  34.583  -4.620  1.00 60.47           O  
ATOM   1037  CG  PHE A  70       8.424  31.480  -7.513  1.00 60.47           C  
ATOM   1038  CD1 PHE A  70       7.061  31.614  -7.187  1.00 60.47           C  
ATOM   1039  HD1 PHE A  70       6.767  32.200  -6.328  1.00 60.47           H  
ATOM   1040  CD2 PHE A  70       8.794  30.723  -8.642  1.00 60.47           C  
ATOM   1041  HD2 PHE A  70       9.839  30.615  -8.896  1.00 60.47           H  
ATOM   1042  CE1 PHE A  70       6.077  30.998  -7.981  1.00 60.47           C  
ATOM   1043  HE1 PHE A  70       5.032  31.114  -7.731  1.00 60.47           H  
ATOM   1044  CE2 PHE A  70       7.811  30.104  -9.436  1.00 60.47           C  
ATOM   1045  HE2 PHE A  70       8.100  29.523 -10.300  1.00 60.47           H  
ATOM   1046  CZ  PHE A  70       6.451  30.242  -9.105  1.00 60.47           C  
ATOM   1047  HZ  PHE A  70       5.692  29.775  -9.715  1.00 60.47           H  
ATOM   1048  N   ASP A  71      11.698  34.599  -6.431  1.00 62.35           N  
ATOM   1049  H   ASP A  71      11.805  34.267  -7.378  1.00 62.35           H  
ATOM   1050  CA  ASP A  71      12.866  35.244  -5.800  1.00 62.35           C  
ATOM   1051  HA  ASP A  71      13.082  34.744  -4.856  1.00 62.35           H  
ATOM   1052  C   ASP A  71      12.624  36.739  -5.508  1.00 62.35           C  
ATOM   1053  CB  ASP A  71      14.093  35.105  -6.723  1.00 62.35           C  
ATOM   1054  HB2 ASP A  71      14.950  35.563  -6.230  1.00 62.35           H  
ATOM   1055  HB3 ASP A  71      13.906  35.663  -7.640  1.00 62.35           H  
ATOM   1056  O   ASP A  71      13.105  37.297  -4.518  1.00 62.35           O  
ATOM   1057  CG  ASP A  71      14.459  33.660  -7.080  1.00 62.35           C  
ATOM   1058  OD1 ASP A  71      14.391  32.783  -6.194  1.00 62.35           O  
ATOM   1059  OD2 ASP A  71      14.810  33.414  -8.259  1.00 62.35           O  
ATOM   1060  N   HIS A  72      11.853  37.391  -6.378  1.00 73.48           N  
ATOM   1061  H   HIS A  72      11.562  36.887  -7.203  1.00 73.48           H  
ATOM   1062  CA  HIS A  72      11.416  38.777  -6.282  1.00 73.48           C  
ATOM   1063  HA  HIS A  72      11.664  39.187  -5.303  1.00 73.48           H  
ATOM   1064  C   HIS A  72       9.895  38.806  -6.455  1.00 73.48           C  
ATOM   1065  CB  HIS A  72      12.152  39.615  -7.330  1.00 73.48           C  
ATOM   1066  HB2 HIS A  72      11.834  40.650  -7.208  1.00 73.48           H  
ATOM   1067  HB3 HIS A  72      11.877  39.279  -8.330  1.00 73.48           H  
ATOM   1068  O   HIS A  72       9.418  38.917  -7.586  1.00 73.48           O  
ATOM   1069  CG  HIS A  72      13.647  39.550  -7.185  1.00 73.48           C  
ATOM   1070  CD2 HIS A  72      14.544  39.203  -8.157  1.00 73.48           C  
ATOM   1071  HD2 HIS A  72      14.312  38.970  -9.186  1.00 73.48           H  
ATOM   1072  ND1 HIS A  72      14.340  39.630  -6.000  1.00 73.48           N  
ATOM   1073  HD1 HIS A  72      13.917  39.537  -5.088  1.00 73.48           H  
ATOM   1074  CE1 HIS A  72      15.625  39.347  -6.258  1.00 73.48           C  
ATOM   1075  HE1 HIS A  72      16.394  39.227  -5.509  1.00 73.48           H  
ATOM   1076  NE2 HIS A  72      15.801  39.097  -7.560  1.00 73.48           N  
ATOM   1077  N   PRO A  73       9.128  38.652  -5.358  1.00 68.73           N  
ATOM   1078  CA  PRO A  73       7.695  38.390  -5.434  1.00 68.73           C  
ATOM   1079  HA  PRO A  73       7.539  37.513  -6.062  1.00 68.73           H  
ATOM   1080  C   PRO A  73       6.854  39.528  -5.997  1.00 68.73           C  
ATOM   1081  CB  PRO A  73       7.244  38.054  -4.010  1.00 68.73           C  
ATOM   1082  HB2 PRO A  73       6.917  38.957  -3.496  1.00 68.73           H  
ATOM   1083  HB3 PRO A  73       6.452  37.304  -4.006  1.00 68.73           H  
ATOM   1084  O   PRO A  73       5.690  39.291  -6.279  1.00 68.73           O  
ATOM   1085  CG  PRO A  73       8.517  37.536  -3.355  1.00 68.73           C  
ATOM   1086  HG2 PRO A  73       8.677  36.494  -3.632  1.00 68.73           H  
ATOM   1087  HG3 PRO A  73       8.494  37.651  -2.271  1.00 68.73           H  
ATOM   1088  CD  PRO A  73       9.587  38.412  -3.996  1.00 68.73           C  
ATOM   1089  HD2 PRO A  73       9.657  39.362  -3.467  1.00 68.73           H  
ATOM   1090  HD3 PRO A  73      10.541  37.886  -3.960  1.00 68.73           H  
ATOM   1091  N   ASP A  74       7.383  40.741  -6.141  1.00 79.08           N  
ATOM   1092  H   ASP A  74       8.370  40.862  -5.962  1.00 79.08           H  
ATOM   1093  CA  ASP A  74       6.629  41.917  -6.574  1.00 79.08           C  
ATOM   1094  HA  ASP A  74       5.747  41.585  -7.122  1.00 79.08           H  
ATOM   1095  C   ASP A  74       7.433  42.802  -7.544  1.00 79.08           C  
ATOM   1096  CB  ASP A  74       6.127  42.688  -5.334  1.00 79.08           C  
ATOM   1097  HB2 ASP A  74       5.501  43.520  -5.657  1.00 79.08           H  
ATOM   1098  HB3 ASP A  74       5.504  42.024  -4.735  1.00 79.08           H  
ATOM   1099  O   ASP A  74       8.630  42.623  -7.794  1.00 79.08           O  
ATOM   1100  CG  ASP A  74       7.269  43.231  -4.471  1.00 79.08           C  
ATOM   1101  OD1 ASP A  74       8.129  43.952  -5.029  1.00 79.08           O  
ATOM   1102  OD2 ASP A  74       7.347  42.902  -3.274  1.00 79.08           O  
ATOM   1103  N   VAL A  75       6.758  43.806  -8.109  1.00 83.89           N  
ATOM   1104  H   VAL A  75       5.797  43.934  -7.827  1.00 83.89           H  
ATOM   1105  CA  VAL A  75       7.360  44.750  -9.060  1.00 83.89           C  
ATOM   1106  HA  VAL A  75       7.761  44.189  -9.905  1.00 83.89           H  
ATOM   1107  C   VAL A  75       8.527  45.526  -8.447  1.00 83.89           C  
ATOM   1108  CB  VAL A  75       6.276  45.719  -9.564  1.00 83.89           C  
ATOM   1109  HB  VAL A  75       5.715  46.084  -8.704  1.00 83.89           H  
ATOM   1110  O   VAL A  75       9.503  45.817  -9.143  1.00 83.89           O  
ATOM   1111  CG1 VAL A  75       6.804  46.953 -10.303  1.00 83.89           C  
ATOM   1112 HG11 VAL A  75       5.956  47.576 -10.585  1.00 83.89           H  
ATOM   1113 HG12 VAL A  75       7.373  46.657 -11.185  1.00 83.89           H  
ATOM   1114 HG13 VAL A  75       7.439  47.551  -9.649  1.00 83.89           H  
ATOM   1115  CG2 VAL A  75       5.298  45.001 -10.500  1.00 83.89           C  
ATOM   1116 HG21 VAL A  75       4.797  44.196  -9.962  1.00 83.89           H  
ATOM   1117 HG22 VAL A  75       5.829  44.587 -11.357  1.00 83.89           H  
ATOM   1118 HG23 VAL A  75       4.541  45.703 -10.846  1.00 83.89           H  
ATOM   1119  N   ARG A  76       8.430  45.907  -7.170  1.00 78.62           N  
ATOM   1120  H   ARG A  76       7.702  45.492  -6.606  1.00 78.62           H  
ATOM   1121  CA  ARG A  76       9.386  46.808  -6.518  1.00 78.62           C  
ATOM   1122  HA  ARG A  76       9.629  47.611  -7.213  1.00 78.62           H  
ATOM   1123  C   ARG A  76      10.701  46.094  -6.202  1.00 78.62           C  
ATOM   1124  CB  ARG A  76       8.709  47.404  -5.273  1.00 78.62           C  
ATOM   1125  HB2 ARG A  76       8.657  46.650  -4.488  1.00 78.62           H  
ATOM   1126  HB3 ARG A  76       7.690  47.695  -5.530  1.00 78.62           H  
ATOM   1127  O   ARG A  76      11.768  46.636  -6.491  1.00 78.62           O  
ATOM   1128  CG  ARG A  76       9.458  48.643  -4.761  1.00 78.62           C  
ATOM   1129  HG2 ARG A  76       9.439  49.419  -5.526  1.00 78.62           H  
ATOM   1130  HG3 ARG A  76      10.497  48.378  -4.563  1.00 78.62           H  
ATOM   1131  CD  ARG A  76       8.850  49.192  -3.465  1.00 78.62           C  
ATOM   1132  HD2 ARG A  76       9.472  50.008  -3.097  1.00 78.62           H  
ATOM   1133  HD3 ARG A  76       8.871  48.402  -2.715  1.00 78.62           H  
ATOM   1134  NE  ARG A  76       7.455  49.634  -3.633  1.00 78.62           N  
ATOM   1135  HE  ARG A  76       6.750  48.917  -3.540  1.00 78.62           H  
ATOM   1136  NH1 ARG A  76       7.703  51.912  -3.658  1.00 78.62           N  
ATOM   1137 HH11 ARG A  76       7.278  52.827  -3.619  1.00 78.62           H  
ATOM   1138 HH12 ARG A  76       8.703  51.769  -3.635  1.00 78.62           H  
ATOM   1139  NH2 ARG A  76       5.662  51.021  -3.647  1.00 78.62           N  
ATOM   1140 HH21 ARG A  76       5.102  50.194  -3.495  1.00 78.62           H  
ATOM   1141 HH22 ARG A  76       5.211  51.910  -3.481  1.00 78.62           H  
ATOM   1142  CZ  ARG A  76       6.949  50.849  -3.650  1.00 78.62           C  
ATOM   1143  N   THR A  77      10.626  44.876  -5.678  1.00 81.24           N  
ATOM   1144  H   THR A  77       9.699  44.524  -5.486  1.00 81.24           H  
ATOM   1145  CA  THR A  77      11.761  43.982  -5.407  1.00 81.24           C  
ATOM   1146  HA  THR A  77      12.480  44.507  -4.779  1.00 81.24           H  
ATOM   1147  C   THR A  77      12.489  43.603  -6.694  1.00 81.24           C  
ATOM   1148  CB  THR A  77      11.313  42.712  -4.656  1.00 81.24           C  
ATOM   1149  HB  THR A  77      12.142  42.004  -4.646  1.00 81.24           H  
ATOM   1150  O   THR A  77      13.709  43.762  -6.776  1.00 81.24           O  
ATOM   1151  CG2 THR A  77      10.920  43.007  -3.212  1.00 81.24           C  
ATOM   1152 HG21 THR A  77      11.775  43.408  -2.668  1.00 81.24           H  
ATOM   1153 HG22 THR A  77      10.593  42.085  -2.732  1.00 81.24           H  
ATOM   1154 HG23 THR A  77      10.099  43.724  -3.178  1.00 81.24           H  
ATOM   1155  OG1 THR A  77      10.206  42.099  -5.268  1.00 81.24           O  
ATOM   1156  HG1 THR A  77       9.441  42.650  -5.085  1.00 81.24           H  
ATOM   1157  N   LEU A  78      11.753  43.212  -7.739  1.00 86.24           N  
ATOM   1158  H   LEU A  78      10.768  43.045  -7.590  1.00 86.24           H  
ATOM   1159  CA  LEU A  78      12.336  42.836  -9.029  1.00 86.24           C  
ATOM   1160  HA  LEU A  78      13.121  42.105  -8.837  1.00 86.24           H  
ATOM   1161  C   LEU A  78      12.999  44.034  -9.738  1.00 86.24           C  
ATOM   1162  CB  LEU A  78      11.226  42.154  -9.848  1.00 86.24           C  
ATOM   1163  HB2 LEU A  78      10.860  41.307  -9.268  1.00 86.24           H  
ATOM   1164  HB3 LEU A  78      10.388  42.843  -9.951  1.00 86.24           H  
ATOM   1165  O   LEU A  78      14.065  43.900 -10.344  1.00 86.24           O  
ATOM   1166  CG  LEU A  78      11.628  41.646 -11.243  1.00 86.24           C  
ATOM   1167  HG  LEU A  78      11.755  42.495 -11.915  1.00 86.24           H  
ATOM   1168  CD1 LEU A  78      12.918  40.831 -11.237  1.00 86.24           C  
ATOM   1169 HD11 LEU A  78      13.103  40.412 -12.226  1.00 86.24           H  
ATOM   1170 HD12 LEU A  78      12.820  40.030 -10.504  1.00 86.24           H  
ATOM   1171 HD13 LEU A  78      13.772  41.454 -10.970  1.00 86.24           H  
ATOM   1172  CD2 LEU A  78      10.515  40.743 -11.780  1.00 86.24           C  
ATOM   1173 HD21 LEU A  78      10.801  40.304 -12.735  1.00 86.24           H  
ATOM   1174 HD22 LEU A  78       9.598  41.320 -11.906  1.00 86.24           H  
ATOM   1175 HD23 LEU A  78      10.328  39.930 -11.078  1.00 86.24           H  
ATOM   1176  N   ALA A  79      12.426  45.233  -9.613  1.00 85.70           N  
ATOM   1177  H   ALA A  79      11.535  45.296  -9.141  1.00 85.70           H  
ATOM   1178  CA  ALA A  79      13.026  46.457 -10.143  1.00 85.70           C  
ATOM   1179  HA  ALA A  79      13.285  46.304 -11.191  1.00 85.70           H  
ATOM   1180  C   ALA A  79      14.319  46.857  -9.419  1.00 85.70           C  
ATOM   1181  CB  ALA A  79      11.992  47.574 -10.059  1.00 85.70           C  
ATOM   1182  HB1 ALA A  79      11.675  47.718  -9.026  1.00 85.70           H  
ATOM   1183  HB2 ALA A  79      12.436  48.499 -10.428  1.00 85.70           H  
ATOM   1184  HB3 ALA A  79      11.127  47.307 -10.666  1.00 85.70           H  
ATOM   1185  O   ALA A  79      15.296  47.231 -10.074  1.00 85.70           O  
ATOM   1186  N   ALA A  80      14.338  46.757  -8.086  1.00 77.66           N  
ATOM   1187  H   ALA A  80      13.497  46.468  -7.607  1.00 77.66           H  
ATOM   1188  CA  ALA A  80      15.518  47.049  -7.278  1.00 77.66           C  
ATOM   1189  HA  ALA A  80      15.862  48.058  -7.505  1.00 77.66           H  
ATOM   1190  C   ALA A  80      16.673  46.081  -7.593  1.00 77.66           C  
ATOM   1191  CB  ALA A  80      15.115  47.004  -5.800  1.00 77.66           C  
ATOM   1192  HB1 ALA A  80      14.754  46.010  -5.536  1.00 77.66           H  
ATOM   1193  HB2 ALA A  80      15.976  47.250  -5.180  1.00 77.66           H  
ATOM   1194  HB3 ALA A  80      14.327  47.734  -5.612  1.00 77.66           H  
ATOM   1195  O   ALA A  80      17.813  46.521  -7.763  1.00 77.66           O  
ATOM   1196  N   HIS A  81      16.379  44.785  -7.765  1.00 80.44           N  
ATOM   1197  H   HIS A  81      15.436  44.472  -7.582  1.00 80.44           H  
ATOM   1198  CA  HIS A  81      17.370  43.792  -8.187  1.00 80.44           C  
ATOM   1199  HA  HIS A  81      18.173  43.769  -7.451  1.00 80.44           H  
ATOM   1200  C   HIS A  81      18.010  44.163  -9.537  1.00 80.44           C  
ATOM   1201  CB  HIS A  81      16.720  42.402  -8.224  1.00 80.44           C  
ATOM   1202  HB2 HIS A  81      16.430  42.111  -7.214  1.00 80.44           H  
ATOM   1203  HB3 HIS A  81      15.817  42.435  -8.834  1.00 80.44           H  
ATOM   1204  O   HIS A  81      19.231  44.307  -9.632  1.00 80.44           O  
ATOM   1205  CG  HIS A  81      17.645  41.353  -8.788  1.00 80.44           C  
ATOM   1206  CD2 HIS A  81      17.413  40.584  -9.896  1.00 80.44           C  
ATOM   1207  HD2 HIS A  81      16.510  40.585 -10.488  1.00 80.44           H  
ATOM   1208  ND1 HIS A  81      18.911  41.044  -8.343  1.00 80.44           N  
ATOM   1209  HD1 HIS A  81      19.398  41.454  -7.559  1.00 80.44           H  
ATOM   1210  CE1 HIS A  81      19.431  40.123  -9.172  1.00 80.44           C  
ATOM   1211  HE1 HIS A  81      20.430  39.718  -9.102  1.00 80.44           H  
ATOM   1212  NE2 HIS A  81      18.557  39.821 -10.144  1.00 80.44           N  
ATOM   1213  N   LEU A  82      17.197  44.447 -10.560  1.00 85.51           N  
ATOM   1214  H   LEU A  82      16.204  44.319 -10.429  1.00 85.51           H  
ATOM   1215  CA  LEU A  82      17.694  44.874 -11.874  1.00 85.51           C  
ATOM   1216  HA  LEU A  82      18.375  44.111 -12.252  1.00 85.51           H  
ATOM   1217  C   LEU A  82      18.502  46.183 -11.826  1.00 85.51           C  
ATOM   1218  CB  LEU A  82      16.494  45.015 -12.822  1.00 85.51           C  
ATOM   1219  HB2 LEU A  82      16.802  45.574 -13.706  1.00 85.51           H  
ATOM   1220  HB3 LEU A  82      15.715  45.589 -12.320  1.00 85.51           H  
ATOM   1221  O   LEU A  82      19.421  46.378 -12.625  1.00 85.51           O  
ATOM   1222  CG  LEU A  82      15.926  43.660 -13.273  1.00 85.51           C  
ATOM   1223  HG  LEU A  82      15.725  43.028 -12.409  1.00 85.51           H  
ATOM   1224  CD1 LEU A  82      14.610  43.889 -14.007  1.00 85.51           C  
ATOM   1225 HD11 LEU A  82      13.922  44.416 -13.344  1.00 85.51           H  
ATOM   1226 HD12 LEU A  82      14.768  44.466 -14.918  1.00 85.51           H  
ATOM   1227 HD13 LEU A  82      14.176  42.919 -14.246  1.00 85.51           H  
ATOM   1228  CD2 LEU A  82      16.908  42.939 -14.202  1.00 85.51           C  
ATOM   1229 HD21 LEU A  82      17.710  42.498 -13.611  1.00 85.51           H  
ATOM   1230 HD22 LEU A  82      17.342  43.628 -14.926  1.00 85.51           H  
ATOM   1231 HD23 LEU A  82      16.409  42.135 -14.743  1.00 85.51           H  
ATOM   1232  N   ALA A  83      18.182  47.095 -10.902  1.00 78.27           N  
ATOM   1233  H   ALA A  83      17.396  46.905 -10.296  1.00 78.27           H  
ATOM   1234  CA  ALA A  83      18.892  48.366 -10.741  1.00 78.27           C  
ATOM   1235  HA  ALA A  83      19.049  48.799 -11.729  1.00 78.27           H  
ATOM   1236  C   ALA A  83      20.290  48.211 -10.125  1.00 78.27           C  
ATOM   1237  CB  ALA A  83      18.011  49.321  -9.927  1.00 78.27           C  
ATOM   1238  HB1 ALA A  83      17.893  48.945  -8.911  1.00 78.27           H  
ATOM   1239  HB2 ALA A  83      17.024  49.400 -10.383  1.00 78.27           H  
ATOM   1240  HB3 ALA A  83      18.469  50.309  -9.885  1.00 78.27           H  
ATOM   1241  O   ALA A  83      21.169  49.045 -10.408  1.00 78.27           O  
ATOM   1242  N   ALA A  84      20.488  47.155  -9.330  1.00 71.33           N  
ATOM   1243  H   ALA A  84      19.697  46.557  -9.135  1.00 71.33           H  
ATOM   1244  CA  ALA A  84      21.773  46.740  -8.785  1.00 71.33           C  
ATOM   1245  HA  ALA A  84      22.313  47.625  -8.447  1.00 71.33           H  
ATOM   1246  C   ALA A  84      22.640  46.052  -9.852  1.00 71.33           C  
ATOM   1247  CB  ALA A  84      21.524  45.846  -7.564  1.00 71.33           C  
ATOM   1248  HB1 ALA A  84      20.909  46.375  -6.836  1.00 71.33           H  
ATOM   1249  HB2 ALA A  84      22.475  45.579  -7.103  1.00 71.33           H  
ATOM   1250  HB3 ALA A  84      21.013  44.929  -7.859  1.00 71.33           H  
ATOM   1251  O   ALA A  84      23.762  46.506 -10.088  1.00 71.33           O  
ATOM   1252  N   GLU A  85      22.097  45.050 -10.554  1.00 74.79           N  
ATOM   1253  H   GLU A  85      21.185  44.715 -10.280  1.00 74.79           H  
ATOM   1254  CA  GLU A  85      22.806  44.292 -11.601  1.00 74.79           C  
ATOM   1255  HA  GLU A  85      23.670  43.787 -11.167  1.00 74.79           H  
ATOM   1256  C   GLU A  85      23.352  45.198 -12.718  1.00 74.79           C  
ATOM   1257  CB  GLU A  85      21.859  43.230 -12.190  1.00 74.79           C  
ATOM   1258  HB2 GLU A  85      20.916  43.702 -12.466  1.00 74.79           H  
ATOM   1259  HB3 GLU A  85      22.305  42.829 -13.101  1.00 74.79           H  
ATOM   1260  O   GLU A  85      24.512  45.101 -13.108  1.00 74.79           O  
ATOM   1261  CG  GLU A  85      21.576  42.069 -11.221  1.00 74.79           C  
ATOM   1262  HG2 GLU A  85      20.886  41.370 -11.694  1.00 74.79           H  
ATOM   1263  HG3 GLU A  85      21.083  42.464 -10.332  1.00 74.79           H  
ATOM   1264  CD  GLU A  85      22.856  41.321 -10.825  1.00 74.79           C  
ATOM   1265  OE1 GLU A  85      23.076  41.156  -9.603  1.00 74.79           O  
ATOM   1266  OE2 GLU A  85      23.643  40.988 -11.740  1.00 74.79           O  
ATOM   1267  N   LEU A  86      22.566  46.181 -13.169  1.00 69.72           N  
ATOM   1268  H   LEU A  86      21.613  46.201 -12.835  1.00 69.72           H  
ATOM   1269  CA  LEU A  86      22.994  47.159 -14.181  1.00 69.72           C  
ATOM   1270  HA  LEU A  86      23.482  46.610 -14.987  1.00 69.72           H  
ATOM   1271  C   LEU A  86      24.029  48.196 -13.695  1.00 69.72           C  
ATOM   1272  CB  LEU A  86      21.735  47.859 -14.722  1.00 69.72           C  
ATOM   1273  HB2 LEU A  86      21.021  47.987 -13.909  1.00 69.72           H  
ATOM   1274  HB3 LEU A  86      21.992  48.856 -15.083  1.00 69.72           H  
ATOM   1275  O   LEU A  86      24.467  49.039 -14.483  1.00 69.72           O  
ATOM   1276  CG  LEU A  86      21.079  47.092 -15.879  1.00 69.72           C  
ATOM   1277  HG  LEU A  86      21.054  46.022 -15.670  1.00 69.72           H  
ATOM   1278  CD1 LEU A  86      19.653  47.603 -16.076  1.00 69.72           C  
ATOM   1279 HD11 LEU A  86      19.043  47.239 -15.249  1.00 69.72           H  
ATOM   1280 HD12 LEU A  86      19.639  48.693 -16.086  1.00 69.72           H  
ATOM   1281 HD13 LEU A  86      19.242  47.211 -17.006  1.00 69.72           H  
ATOM   1282  CD2 LEU A  86      21.844  47.359 -17.177  1.00 69.72           C  
ATOM   1283 HD21 LEU A  86      21.391  46.792 -17.990  1.00 69.72           H  
ATOM   1284 HD22 LEU A  86      22.875  47.020 -17.077  1.00 69.72           H  
ATOM   1285 HD23 LEU A  86      21.819  48.422 -17.418  1.00 69.72           H  
ATOM   1286  N   GLY A  87      24.365  48.222 -12.402  1.00 57.60           N  
ATOM   1287  H   GLY A  87      24.022  47.475 -11.814  1.00 57.60           H  
ATOM   1288  CA  GLY A  87      25.227  49.243 -11.800  1.00 57.60           C  
ATOM   1289  HA2 GLY A  87      25.127  50.180 -12.349  1.00 57.60           H  
ATOM   1290  HA3 GLY A  87      24.885  49.405 -10.778  1.00 57.60           H  
ATOM   1291  C   GLY A  87      26.715  48.887 -11.727  1.00 57.60           C  
ATOM   1292  O   GLY A  87      27.545  49.792 -11.615  1.00 57.60           O  
ATOM   1293  N   THR A  88      27.067  47.602 -11.762  1.00 46.91           N  
ATOM   1294  H   THR A  88      26.354  46.899 -11.893  1.00 46.91           H  
ATOM   1295  CA  THR A  88      28.418  47.097 -11.447  1.00 46.91           C  
ATOM   1296  HA  THR A  88      28.851  47.729 -10.672  1.00 46.91           H  
ATOM   1297  C   THR A  88      29.395  47.146 -12.623  1.00 46.91           C  
ATOM   1298  CB  THR A  88      28.338  45.663 -10.892  1.00 46.91           C  
ATOM   1299  HB  THR A  88      29.301  45.165 -11.007  1.00 46.91           H  
ATOM   1300  O   THR A  88      30.558  47.501 -12.415  1.00 46.91           O  
ATOM   1301  CG2 THR A  88      27.954  45.652  -9.414  1.00 46.91           C  
ATOM   1302 HG21 THR A  88      26.973  46.108  -9.282  1.00 46.91           H  
ATOM   1303 HG22 THR A  88      28.695  46.201  -8.832  1.00 46.91           H  
ATOM   1304 HG23 THR A  88      27.914  44.623  -9.056  1.00 46.91           H  
ATOM   1305  OG1 THR A  88      27.349  44.962 -11.601  1.00 46.91           O  
ATOM   1306  HG1 THR A  88      27.159  44.115 -11.191  1.00 46.91           H  
ATOM   1307  N   GLU A  89      28.951  46.862 -13.853  1.00 39.72           N  
ATOM   1308  H   GLU A  89      28.008  46.509 -13.940  1.00 39.72           H  
ATOM   1309  CA  GLU A  89      29.832  46.755 -15.034  1.00 39.72           C  
ATOM   1310  HA  GLU A  89      30.607  46.015 -14.833  1.00 39.72           H  
ATOM   1311  C   GLU A  89      30.562  48.056 -15.417  1.00 39.72           C  
ATOM   1312  CB  GLU A  89      29.037  46.283 -16.260  1.00 39.72           C  
ATOM   1313  HB2 GLU A  89      29.673  46.405 -17.137  1.00 39.72           H  
ATOM   1314  HB3 GLU A  89      28.161  46.919 -16.388  1.00 39.72           H  
ATOM   1315  O   GLU A  89      31.605  48.017 -16.065  1.00 39.72           O  
ATOM   1316  CG  GLU A  89      28.611  44.810 -16.202  1.00 39.72           C  
ATOM   1317  HG2 GLU A  89      29.453  44.216 -15.849  1.00 39.72           H  
ATOM   1318  HG3 GLU A  89      27.791  44.701 -15.492  1.00 39.72           H  
ATOM   1319  CD  GLU A  89      28.178  44.319 -17.594  1.00 39.72           C  
ATOM   1320  OE1 GLU A  89      28.593  43.200 -17.969  1.00 39.72           O  
ATOM   1321  OE2 GLU A  89      27.489  45.098 -18.297  1.00 39.72           O  
ATOM   1322  N   VAL A  90      30.068  49.230 -15.005  1.00 36.15           N  
ATOM   1323  H   VAL A  90      29.224  49.207 -14.451  1.00 36.15           H  
ATOM   1324  CA  VAL A  90      30.617  50.533 -15.444  1.00 36.15           C  
ATOM   1325  HA  VAL A  90      30.824  50.425 -16.509  1.00 36.15           H  
ATOM   1326  C   VAL A  90      31.983  50.861 -14.802  1.00 36.15           C  
ATOM   1327  CB  VAL A  90      29.575  51.674 -15.319  1.00 36.15           C  
ATOM   1328  HB  VAL A  90      29.483  51.960 -14.271  1.00 36.15           H  
ATOM   1329  O   VAL A  90      32.591  51.887 -15.112  1.00 36.15           O  
ATOM   1330  CG1 VAL A  90      29.942  52.921 -16.144  1.00 36.15           C  
ATOM   1331 HG11 VAL A  90      30.135  52.639 -17.179  1.00 36.15           H  
ATOM   1332 HG12 VAL A  90      30.823  53.413 -15.732  1.00 36.15           H  
ATOM   1333 HG13 VAL A  90      29.125  53.642 -16.115  1.00 36.15           H  
ATOM   1334  CG2 VAL A  90      28.188  51.241 -15.825  1.00 36.15           C  
ATOM   1335 HG21 VAL A  90      28.257  50.871 -16.847  1.00 36.15           H  
ATOM   1336 HG22 VAL A  90      27.490  52.078 -15.789  1.00 36.15           H  
ATOM   1337 HG23 VAL A  90      27.778  50.455 -15.191  1.00 36.15           H  
ATOM   1338  N   ARG A  91      32.549  49.974 -13.967  1.00 31.94           N  
ATOM   1339  H   ARG A  91      32.032  49.122 -13.803  1.00 31.94           H  
ATOM   1340  CA  ARG A  91      33.986  49.987 -13.621  1.00 31.94           C  
ATOM   1341  HA  ARG A  91      34.304  51.020 -13.478  1.00 31.94           H  
ATOM   1342  C   ARG A  91      34.844  49.477 -14.791  1.00 31.94           C  
ATOM   1343  CB  ARG A  91      34.255  49.213 -12.318  1.00 31.94           C  
ATOM   1344  HB2 ARG A  91      35.322  48.997 -12.255  1.00 31.94           H  
ATOM   1345  HB3 ARG A  91      33.716  48.266 -12.330  1.00 31.94           H  
ATOM   1346  O   ARG A  91      35.569  48.496 -14.658  1.00 31.94           O  
ATOM   1347  CG  ARG A  91      33.884  50.023 -11.073  1.00 31.94           C  
ATOM   1348  HG2 ARG A  91      32.804  50.162 -11.030  1.00 31.94           H  
ATOM   1349  HG3 ARG A  91      34.375  50.995 -11.118  1.00 31.94           H  
ATOM   1350  CD  ARG A  91      34.364  49.263  -9.831  1.00 31.94           C  
ATOM   1351  HD2 ARG A  91      33.783  48.345  -9.749  1.00 31.94           H  
ATOM   1352  HD3 ARG A  91      35.414  49.001  -9.960  1.00 31.94           H  
ATOM   1353  NE  ARG A  91      34.218  50.066  -8.602  1.00 31.94           N  
ATOM   1354  HE  ARG A  91      33.849  50.999  -8.713  1.00 31.94           H  
ATOM   1355  NH1 ARG A  91      34.938  48.449  -7.139  1.00 31.94           N  
ATOM   1356 HH11 ARG A  91      35.036  47.814  -7.918  1.00 31.94           H  
ATOM   1357 HH12 ARG A  91      35.122  48.128  -6.199  1.00 31.94           H  
ATOM   1358  NH2 ARG A  91      34.317  50.443  -6.355  1.00 31.94           N  
ATOM   1359 HH21 ARG A  91      33.944  51.371  -6.498  1.00 31.94           H  
ATOM   1360 HH22 ARG A  91      34.463  50.090  -5.420  1.00 31.94           H  
ATOM   1361  CZ  ARG A  91      34.492  49.652  -7.377  1.00 31.94           C  
ATOM   1362  N   GLY A  92      34.776  50.177 -15.923  1.00 31.19           N  
ATOM   1363  H   GLY A  92      34.140  50.962 -15.949  1.00 31.19           H  
ATOM   1364  CA  GLY A  92      35.653  49.937 -17.066  1.00 31.19           C  
ATOM   1365  HA2 GLY A  92      35.485  48.925 -17.435  1.00 31.19           H  
ATOM   1366  HA3 GLY A  92      35.422  50.641 -17.865  1.00 31.19           H  
ATOM   1367  C   GLY A  92      37.128  50.089 -16.690  1.00 31.19           C  
ATOM   1368  O   GLY A  92      37.483  50.913 -15.841  1.00 31.19           O  
ATOM   1369  N   GLU A  93      37.987  49.287 -17.319  1.00 31.23           N  
ATOM   1370  H   GLU A  93      37.641  48.610 -17.984  1.00 31.23           H  
ATOM   1371  CA  GLU A  93      39.424  49.296 -17.050  1.00 31.23           C  
ATOM   1372  HA  GLU A  93      39.570  49.030 -16.003  1.00 31.23           H  
ATOM   1373  C   GLU A  93      40.032  50.686 -17.279  1.00 31.23           C  
ATOM   1374  CB  GLU A  93      40.152  48.249 -17.906  1.00 31.23           C  
ATOM   1375  HB2 GLU A  93      41.225  48.373 -17.758  1.00 31.23           H  
ATOM   1376  HB3 GLU A  93      39.926  48.423 -18.958  1.00 31.23           H  
ATOM   1377  O   GLU A  93      39.799  51.341 -18.300  1.00 31.23           O  
ATOM   1378  CG  GLU A  93      39.774  46.811 -17.521  1.00 31.23           C  
ATOM   1379  HG2 GLU A  93      38.718  46.648 -17.736  1.00 31.23           H  
ATOM   1380  HG3 GLU A  93      39.924  46.685 -16.448  1.00 31.23           H  
ATOM   1381  CD  GLU A  93      40.614  45.785 -18.293  1.00 31.23           C  
ATOM   1382  OE1 GLU A  93      41.203  44.902 -17.629  1.00 31.23           O  
ATOM   1383  OE2 GLU A  93      40.685  45.913 -19.536  1.00 31.23           O  
ATOM   1384  N   ALA A  94      40.840  51.143 -16.319  1.00 37.71           N  
ATOM   1385  H   ALA A  94      41.017  50.560 -15.513  1.00 37.71           H  
ATOM   1386  CA  ALA A  94      41.580  52.388 -16.461  1.00 37.71           C  
ATOM   1387  HA  ALA A  94      40.853  53.184 -16.620  1.00 37.71           H  
ATOM   1388  C   ALA A  94      42.534  52.280 -17.671  1.00 37.71           C  
ATOM   1389  CB  ALA A  94      42.329  52.680 -15.156  1.00 37.71           C  
ATOM   1390  HB1 ALA A  94      42.873  53.620 -15.251  1.00 37.71           H  
ATOM   1391  HB2 ALA A  94      41.618  52.759 -14.333  1.00 37.71           H  
ATOM   1392  HB3 ALA A  94      43.037  51.878 -14.948  1.00 37.71           H  
ATOM   1393  O   ALA A  94      43.291  51.307 -17.739  1.00 37.71           O  
ATOM   1394  N   PRO A  95      42.541  53.251 -18.609  1.00 39.71           N  
ATOM   1395  CA  PRO A  95      43.366  53.168 -19.811  1.00 39.71           C  
ATOM   1396  HA  PRO A  95      42.980  52.357 -20.429  1.00 39.71           H  
ATOM   1397  C   PRO A  95      44.838  52.909 -19.477  1.00 39.71           C  
ATOM   1398  CB  PRO A  95      43.173  54.498 -20.547  1.00 39.71           C  
ATOM   1399  HB2 PRO A  95      43.228  54.371 -21.628  1.00 39.71           H  
ATOM   1400  HB3 PRO A  95      43.910  55.227 -20.210  1.00 39.71           H  
ATOM   1401  O   PRO A  95      45.428  53.616 -18.658  1.00 39.71           O  
ATOM   1402  CG  PRO A  95      41.784  54.948 -20.100  1.00 39.71           C  
ATOM   1403  HG2 PRO A  95      41.028  54.461 -20.716  1.00 39.71           H  
ATOM   1404  HG3 PRO A  95      41.675  56.031 -20.144  1.00 39.71           H  
ATOM   1405  CD  PRO A  95      41.682  54.425 -18.668  1.00 39.71           C  
ATOM   1406  HD2 PRO A  95      42.047  55.178 -17.969  1.00 39.71           H  
ATOM   1407  HD3 PRO A  95      40.644  54.173 -18.452  1.00 39.71           H  
ATOM   1408  N   SER A  96      45.426  51.894 -20.117  1.00 44.85           N  
ATOM   1409  H   SER A  96      44.854  51.330 -20.729  1.00 44.85           H  
ATOM   1410  CA  SER A  96      46.796  51.455 -19.836  1.00 44.85           C  
ATOM   1411  HA  SER A  96      46.822  51.063 -18.820  1.00 44.85           H  
ATOM   1412  C   SER A  96      47.796  52.608 -19.946  1.00 44.85           C  
ATOM   1413  CB  SER A  96      47.204  50.328 -20.788  1.00 44.85           C  
ATOM   1414  HB2 SER A  96      46.554  49.468 -20.623  1.00 44.85           H  
ATOM   1415  HB3 SER A  96      47.094  50.663 -21.819  1.00 44.85           H  
ATOM   1416  O   SER A  96      47.894  53.269 -20.983  1.00 44.85           O  
ATOM   1417  OG  SER A  96      48.552  49.953 -20.561  1.00 44.85           O  
ATOM   1418  HG  SER A  96      48.705  49.127 -21.027  1.00 44.85           H  
ATOM   1419  N   ALA A  97      48.594  52.801 -18.892  1.00 53.86           N  
ATOM   1420  H   ALA A  97      48.430  52.237 -18.070  1.00 53.86           H  
ATOM   1421  CA  ALA A  97      49.603  53.857 -18.816  1.00 53.86           C  
ATOM   1422  HA  ALA A  97      49.098  54.821 -18.882  1.00 53.86           H  
ATOM   1423  C   ALA A  97      50.637  53.803 -19.961  1.00 53.86           C  
ATOM   1424  CB  ALA A  97      50.289  53.752 -17.447  1.00 53.86           C  
ATOM   1425  HB1 ALA A  97      49.549  53.849 -16.653  1.00 53.86           H  
ATOM   1426  HB2 ALA A  97      50.797  52.791 -17.355  1.00 53.86           H  
ATOM   1427  HB3 ALA A  97      51.021  54.552 -17.347  1.00 53.86           H  
ATOM   1428  O   ALA A  97      51.214  54.831 -20.309  1.00 53.86           O  
ATOM   1429  N   LEU A  98      50.845  52.625 -20.564  1.00 58.18           N  
ATOM   1430  H   LEU A  98      50.285  51.839 -20.266  1.00 58.18           H  
ATOM   1431  CA  LEU A  98      51.766  52.426 -21.687  1.00 58.18           C  
ATOM   1432  HA  LEU A  98      52.738  52.845 -21.428  1.00 58.18           H  
ATOM   1433  C   LEU A  98      51.313  53.164 -22.957  1.00 58.18           C  
ATOM   1434  CB  LEU A  98      51.918  50.917 -21.952  1.00 58.18           C  
ATOM   1435  HB2 LEU A  98      52.438  50.777 -22.900  1.00 58.18           H  
ATOM   1436  HB3 LEU A  98      50.924  50.482 -22.060  1.00 58.18           H  
ATOM   1437  O   LEU A  98      52.135  53.801 -23.603  1.00 58.18           O  
ATOM   1438  CG  LEU A  98      52.691  50.161 -20.855  1.00 58.18           C  
ATOM   1439  HG  LEU A  98      52.299  50.431 -19.875  1.00 58.18           H  
ATOM   1440  CD1 LEU A  98      52.517  48.653 -21.032  1.00 58.18           C  
ATOM   1441 HD11 LEU A  98      53.064  48.121 -20.253  1.00 58.18           H  
ATOM   1442 HD12 LEU A  98      51.461  48.393 -20.957  1.00 58.18           H  
ATOM   1443 HD13 LEU A  98      52.892  48.348 -22.009  1.00 58.18           H  
ATOM   1444  CD2 LEU A  98      54.190  50.473 -20.894  1.00 58.18           C  
ATOM   1445 HD21 LEU A  98      54.597  50.222 -21.874  1.00 58.18           H  
ATOM   1446 HD22 LEU A  98      54.709  49.895 -20.130  1.00 58.18           H  
ATOM   1447 HD23 LEU A  98      54.358  51.533 -20.703  1.00 58.18           H  
ATOM   1448  N   ALA A  99      50.013  53.172 -23.272  1.00 55.49           N  
ATOM   1449  H   ALA A  99      49.354  52.724 -22.652  1.00 55.49           H  
ATOM   1450  CA  ALA A  99      49.500  53.823 -24.485  1.00 55.49           C  
ATOM   1451  HA  ALA A  99      50.064  53.457 -25.343  1.00 55.49           H  
ATOM   1452  C   ALA A  99      49.660  55.358 -24.456  1.00 55.49           C  
ATOM   1453  CB  ALA A  99      48.033  53.412 -24.655  1.00 55.49           C  
ATOM   1454  HB1 ALA A  99      47.444  53.758 -23.805  1.00 55.49           H  
ATOM   1455  HB2 ALA A  99      47.638  53.854 -25.569  1.00 55.49           H  
ATOM   1456  HB3 ALA A  99      47.960  52.327 -24.731  1.00 55.49           H  
ATOM   1457  O   ALA A  99      49.742  56.009 -25.497  1.00 55.49           O  
ATOM   1458  N   GLY A 100      49.743  55.951 -23.257  1.00 56.23           N  
ATOM   1459  H   GLY A 100      49.686  55.365 -22.436  1.00 56.23           H  
ATOM   1460  CA  GLY A 100      50.087  57.365 -23.090  1.00 56.23           C  
ATOM   1461  HA2 GLY A 100      49.449  57.972 -23.733  1.00 56.23           H  
ATOM   1462  HA3 GLY A 100      49.911  57.647 -22.052  1.00 56.23           H  
ATOM   1463  C   GLY A 100      51.550  57.685 -23.424  1.00 56.23           C  
ATOM   1464  O   GLY A 100      51.861  58.834 -23.738  1.00 56.23           O  
ATOM   1465  N   LEU A 101      52.441  56.687 -23.381  1.00 61.33           N  
ATOM   1466  H   LEU A 101      52.112  55.750 -23.198  1.00 61.33           H  
ATOM   1467  CA  LEU A 101      53.856  56.835 -23.722  1.00 61.33           C  
ATOM   1468  HA  LEU A 101      54.213  57.766 -23.283  1.00 61.33           H  
ATOM   1469  C   LEU A 101      54.048  56.944 -25.244  1.00 61.33           C  
ATOM   1470  CB  LEU A 101      54.655  55.654 -23.128  1.00 61.33           C  
ATOM   1471  HB2 LEU A 101      54.804  54.907 -23.908  1.00 61.33           H  
ATOM   1472  HB3 LEU A 101      54.087  55.172 -22.332  1.00 61.33           H  
ATOM   1473  O   LEU A 101      54.730  57.858 -25.702  1.00 61.33           O  
ATOM   1474  CG  LEU A 101      56.017  56.092 -22.565  1.00 61.33           C  
ATOM   1475  HG  LEU A 101      56.417  56.914 -23.159  1.00 61.33           H  
ATOM   1476  CD1 LEU A 101      55.874  56.544 -21.107  1.00 61.33           C  
ATOM   1477 HD11 LEU A 101      55.518  55.717 -20.493  1.00 61.33           H  
ATOM   1478 HD12 LEU A 101      56.839  56.888 -20.735  1.00 61.33           H  
ATOM   1479 HD13 LEU A 101      55.158  57.364 -21.052  1.00 61.33           H  
ATOM   1480  CD2 LEU A 101      57.026  54.945 -22.602  1.00 61.33           C  
ATOM   1481 HD21 LEU A 101      57.981  55.274 -22.194  1.00 61.33           H  
ATOM   1482 HD22 LEU A 101      57.178  54.638 -23.637  1.00 61.33           H  
ATOM   1483 HD23 LEU A 101      56.649  54.095 -22.033  1.00 61.33           H  
ATOM   1484  N   ASP A 102      53.382  56.083 -26.019  1.00 60.61           N  
ATOM   1485  H   ASP A 102      52.931  55.297 -25.572  1.00 60.61           H  
ATOM   1486  CA  ASP A 102      53.473  56.051 -27.489  1.00 60.61           C  
ATOM   1487  HA  ASP A 102      54.507  55.869 -27.782  1.00 60.61           H  
ATOM   1488  C   ASP A 102      53.008  57.376 -28.122  1.00 60.61           C  
ATOM   1489  CB  ASP A 102      52.596  54.912 -28.043  1.00 60.61           C  
ATOM   1490  HB2 ASP A 102      52.686  54.906 -29.129  1.00 60.61           H  
ATOM   1491  HB3 ASP A 102      51.555  55.126 -27.800  1.00 60.61           H  
ATOM   1492  O   ASP A 102      53.632  57.909 -29.042  1.00 60.61           O  
ATOM   1493  CG  ASP A 102      52.935  53.506 -27.530  1.00 60.61           C  
ATOM   1494  OD1 ASP A 102      54.084  53.285 -27.095  1.00 60.61           O  
ATOM   1495  OD2 ASP A 102      52.012  52.661 -27.567  1.00 60.61           O  
ATOM   1496  N   ALA A 103      51.919  57.951 -27.597  1.00 62.15           N  
ATOM   1497  H   ALA A 103      51.434  57.453 -26.864  1.00 62.15           H  
ATOM   1498  CA  ALA A 103      51.387  59.233 -28.059  1.00 62.15           C  
ATOM   1499  HA  ALA A 103      51.240  59.178 -29.138  1.00 62.15           H  
ATOM   1500  C   ALA A 103      52.348  60.403 -27.784  1.00 62.15           C  
ATOM   1501  CB  ALA A 103      50.027  59.456 -27.389  1.00 62.15           C  
ATOM   1502  HB1 ALA A 103      50.148  59.508 -26.307  1.00 62.15           H  
ATOM   1503  HB2 ALA A 103      49.591  60.388 -27.749  1.00 62.15           H  
ATOM   1504  HB3 ALA A 103      49.357  58.631 -27.633  1.00 62.15           H  
ATOM   1505  O   ALA A 103      52.455  61.322 -28.600  1.00 62.15           O  
ATOM   1506  N   LEU A 104      53.076  60.362 -26.660  1.00 64.53           N  
ATOM   1507  H   LEU A 104      52.977  59.560 -26.054  1.00 64.53           H  
ATOM   1508  CA  LEU A 104      54.154  61.309 -26.387  1.00 64.53           C  
ATOM   1509  HA  LEU A 104      53.762  62.318 -26.517  1.00 64.53           H  
ATOM   1510  C   LEU A 104      55.290  61.118 -27.401  1.00 64.53           C  
ATOM   1511  CB  LEU A 104      54.632  61.133 -24.933  1.00 64.53           C  
ATOM   1512  HB2 LEU A 104      55.050  60.133 -24.823  1.00 64.53           H  
ATOM   1513  HB3 LEU A 104      53.776  61.209 -24.262  1.00 64.53           H  
ATOM   1514  O   LEU A 104      55.753  62.099 -27.979  1.00 64.53           O  
ATOM   1515  CG  LEU A 104      55.706  62.145 -24.497  1.00 64.53           C  
ATOM   1516  HG  LEU A 104      56.518  62.165 -25.224  1.00 64.53           H  
ATOM   1517  CD1 LEU A 104      55.139  63.558 -24.345  1.00 64.53           C  
ATOM   1518 HD11 LEU A 104      54.790  63.917 -25.314  1.00 64.53           H  
ATOM   1519 HD12 LEU A 104      55.918  64.233 -23.990  1.00 64.53           H  
ATOM   1520 HD13 LEU A 104      54.307  63.554 -23.641  1.00 64.53           H  
ATOM   1521  CD2 LEU A 104      56.296  61.729 -23.150  1.00 64.53           C  
ATOM   1522 HD21 LEU A 104      57.068  62.442 -22.859  1.00 64.53           H  
ATOM   1523 HD22 LEU A 104      56.745  60.740 -23.242  1.00 64.53           H  
ATOM   1524 HD23 LEU A 104      55.513  61.698 -22.392  1.00 64.53           H  
ATOM   1525  N   GLU A 105      55.697  59.872 -27.655  1.00 66.73           N  
ATOM   1526  H   GLU A 105      55.254  59.111 -27.159  1.00 66.73           H  
ATOM   1527  CA  GLU A 105      56.790  59.530 -28.571  1.00 66.73           C  
ATOM   1528  HA  GLU A 105      57.679  60.053 -28.218  1.00 66.73           H  
ATOM   1529  C   GLU A 105      56.533  60.017 -30.008  1.00 66.73           C  
ATOM   1530  CB  GLU A 105      57.065  58.011 -28.521  1.00 66.73           C  
ATOM   1531  HB2 GLU A 105      56.604  57.574 -27.636  1.00 66.73           H  
ATOM   1532  HB3 GLU A 105      56.640  57.532 -29.403  1.00 66.73           H  
ATOM   1533  O   GLU A 105      57.425  60.591 -30.636  1.00 66.73           O  
ATOM   1534  CG  GLU A 105      58.576  57.749 -28.446  1.00 66.73           C  
ATOM   1535  HG2 GLU A 105      59.058  58.226 -29.299  1.00 66.73           H  
ATOM   1536  HG3 GLU A 105      58.959  58.226 -27.544  1.00 66.73           H  
ATOM   1537  CD  GLU A 105      58.953  56.258 -28.431  1.00 66.73           C  
ATOM   1538  OE1 GLU A 105      59.945  55.933 -27.735  1.00 66.73           O  
ATOM   1539  OE2 GLU A 105      58.321  55.478 -29.175  1.00 66.73           O  
ATOM   1540  N   ALA A 106      55.295  59.893 -30.496  1.00 63.59           N  
ATOM   1541  H   ALA A 106      54.630  59.361 -29.953  1.00 63.59           H  
ATOM   1542  CA  ALA A 106      54.880  60.405 -31.802  1.00 63.59           C  
ATOM   1543  HA  ALA A 106      55.604  60.072 -32.545  1.00 63.59           H  
ATOM   1544  C   ALA A 106      54.823  61.946 -31.882  1.00 63.59           C  
ATOM   1545  CB  ALA A 106      53.522  59.783 -32.142  1.00 63.59           C  
ATOM   1546  HB1 ALA A 106      53.601  58.696 -32.127  1.00 63.59           H  
ATOM   1547  HB2 ALA A 106      53.208  60.106 -33.135  1.00 63.59           H  
ATOM   1548  HB3 ALA A 106      52.778  60.096 -31.410  1.00 63.59           H  
ATOM   1549  O   ALA A 106      54.980  62.502 -32.969  1.00 63.59           O  
ATOM   1550  N   ALA A 107      54.625  62.641 -30.756  1.00 64.41           N  
ATOM   1551  H   ALA A 107      54.480  62.125 -29.900  1.00 64.41           H  
ATOM   1552  CA  ALA A 107      54.606  64.106 -30.684  1.00 64.41           C  
ATOM   1553  HA  ALA A 107      54.203  64.495 -31.620  1.00 64.41           H  
ATOM   1554  C   ALA A 107      56.009  64.728 -30.506  1.00 64.41           C  
ATOM   1555  CB  ALA A 107      53.649  64.516 -29.559  1.00 64.41           C  
ATOM   1556  HB1 ALA A 107      53.569  65.603 -29.525  1.00 64.41           H  
ATOM   1557  HB2 ALA A 107      54.021  64.152 -28.601  1.00 64.41           H  
ATOM   1558  HB3 ALA A 107      52.662  64.092 -29.742  1.00 64.41           H  
ATOM   1559  O   ALA A 107      56.234  65.865 -30.928  1.00 64.41           O  
ATOM   1560  N   LEU A 108      56.976  63.989 -29.939  1.00 69.04           N  
ATOM   1561  H   LEU A 108      56.713  63.078 -29.592  1.00 69.04           H  
ATOM   1562  CA  LEU A 108      58.369  64.434 -29.743  1.00 69.04           C  
ATOM   1563  HA  LEU A 108      58.358  65.222 -28.989  1.00 69.04           H  
ATOM   1564  C   LEU A 108      59.057  65.057 -30.983  1.00 69.04           C  
ATOM   1565  CB  LEU A 108      59.245  63.271 -29.225  1.00 69.04           C  
ATOM   1566  HB2 LEU A 108      60.291  63.539 -29.369  1.00 69.04           H  
ATOM   1567  HB3 LEU A 108      59.059  62.390 -29.840  1.00 69.04           H  
ATOM   1568  O   LEU A 108      59.821  66.012 -30.792  1.00 69.04           O  
ATOM   1569  CG  LEU A 108      59.074  62.886 -27.745  1.00 69.04           C  
ATOM   1570  HG  LEU A 108      58.036  62.625 -27.540  1.00 69.04           H  
ATOM   1571  CD1 LEU A 108      59.947  61.672 -27.423  1.00 69.04           C  
ATOM   1572 HD11 LEU A 108      61.003  61.929 -27.506  1.00 69.04           H  
ATOM   1573 HD12 LEU A 108      59.732  61.323 -26.413  1.00 69.04           H  
ATOM   1574 HD13 LEU A 108      59.728  60.862 -28.118  1.00 69.04           H  
ATOM   1575  CD2 LEU A 108      59.487  64.013 -26.797  1.00 69.04           C  
ATOM   1576 HD21 LEU A 108      58.799  64.851 -26.907  1.00 69.04           H  
ATOM   1577 HD22 LEU A 108      60.504  64.338 -27.015  1.00 69.04           H  
ATOM   1578 HD23 LEU A 108      59.428  63.658 -25.768  1.00 69.04           H  
ATOM   1579  N   PRO A 109      58.854  64.583 -32.234  1.00 66.71           N  
ATOM   1580  CA  PRO A 109      59.540  65.136 -33.401  1.00 66.71           C  
ATOM   1581  HA  PRO A 109      60.614  65.035 -33.247  1.00 66.71           H  
ATOM   1582  C   PRO A 109      59.210  66.611 -33.651  1.00 66.71           C  
ATOM   1583  CB  PRO A 109      59.123  64.262 -34.592  1.00 66.71           C  
ATOM   1584  HB2 PRO A 109      58.251  64.688 -35.088  1.00 66.71           H  
ATOM   1585  HB3 PRO A 109      59.938  64.132 -35.304  1.00 66.71           H  
ATOM   1586  O   PRO A 109      60.120  67.380 -33.973  1.00 66.71           O  
ATOM   1587  CG  PRO A 109      58.729  62.938 -33.945  1.00 66.71           C  
ATOM   1588  HG2 PRO A 109      58.020  62.378 -34.554  1.00 66.71           H  
ATOM   1589  HG3 PRO A 109      59.619  62.345 -33.736  1.00 66.71           H  
ATOM   1590  CD  PRO A 109      58.103  63.406 -32.638  1.00 66.71           C  
ATOM   1591  HD2 PRO A 109      57.070  63.700 -32.822  1.00 66.71           H  
ATOM   1592  HD3 PRO A 109      58.153  62.607 -31.898  1.00 66.71           H  
ATOM   1593  N   GLU A 110      57.947  67.008 -33.459  1.00 63.59           N  
ATOM   1594  H   GLU A 110      57.272  66.335 -33.124  1.00 63.59           H  
ATOM   1595  CA  GLU A 110      57.457  68.367 -33.731  1.00 63.59           C  
ATOM   1596  HA  GLU A 110      58.014  68.767 -34.578  1.00 63.59           H  
ATOM   1597  C   GLU A 110      57.708  69.354 -32.580  1.00 63.59           C  
ATOM   1598  CB  GLU A 110      55.973  68.355 -34.145  1.00 63.59           C  
ATOM   1599  HB2 GLU A 110      55.680  69.388 -34.331  1.00 63.59           H  
ATOM   1600  HB3 GLU A 110      55.362  67.964 -33.331  1.00 63.59           H  
ATOM   1601  O   GLU A 110      57.534  70.558 -32.768  1.00 63.59           O  
ATOM   1602  CG  GLU A 110      55.722  67.533 -35.424  1.00 63.59           C  
ATOM   1603  HG2 GLU A 110      55.633  66.480 -35.158  1.00 63.59           H  
ATOM   1604  HG3 GLU A 110      56.595  67.633 -36.070  1.00 63.59           H  
ATOM   1605  CD  GLU A 110      54.483  67.978 -36.227  1.00 63.59           C  
ATOM   1606  OE1 GLU A 110      54.457  67.662 -37.439  1.00 63.59           O  
ATOM   1607  OE2 GLU A 110      53.598  68.658 -35.660  1.00 63.59           O  
ATOM   1608  N   VAL A 111      58.177  68.888 -31.411  1.00 66.64           N  
ATOM   1609  H   VAL A 111      58.286  67.889 -31.307  1.00 66.64           H  
ATOM   1610  CA  VAL A 111      58.483  69.764 -30.266  1.00 66.64           C  
ATOM   1611  HA  VAL A 111      57.547  70.240 -29.973  1.00 66.64           H  
ATOM   1612  C   VAL A 111      59.519  70.827 -30.671  1.00 66.64           C  
ATOM   1613  CB  VAL A 111      58.975  68.984 -29.033  1.00 66.64           C  
ATOM   1614  HB  VAL A 111      59.864  68.411 -29.296  1.00 66.64           H  
ATOM   1615  O   VAL A 111      60.656  70.460 -31.020  1.00 66.64           O  
ATOM   1616  CG1 VAL A 111      59.325  69.926 -27.868  1.00 66.64           C  
ATOM   1617 HG11 VAL A 111      59.645  69.344 -27.004  1.00 66.64           H  
ATOM   1618 HG12 VAL A 111      60.141  70.596 -28.139  1.00 66.64           H  
ATOM   1619 HG13 VAL A 111      58.456  70.523 -27.592  1.00 66.64           H  
ATOM   1620  CG2 VAL A 111      57.894  68.025 -28.525  1.00 66.64           C  
ATOM   1621 HG21 VAL A 111      57.013  68.583 -28.208  1.00 66.64           H  
ATOM   1622 HG22 VAL A 111      57.600  67.338 -29.319  1.00 66.64           H  
ATOM   1623 HG23 VAL A 111      58.274  67.442 -27.687  1.00 66.64           H  
ATOM   1624  N   PRO A 112      59.175  72.133 -30.589  1.00 72.46           N  
ATOM   1625  CA  PRO A 112      60.063  73.225 -30.966  1.00 72.46           C  
ATOM   1626  HA  PRO A 112      60.231  73.163 -32.041  1.00 72.46           H  
ATOM   1627  C   PRO A 112      61.400  73.169 -30.228  1.00 72.46           C  
ATOM   1628  CB  PRO A 112      59.307  74.521 -30.649  1.00 72.46           C  
ATOM   1629  HB2 PRO A 112      59.554  75.318 -31.350  1.00 72.46           H  
ATOM   1630  HB3 PRO A 112      59.510  74.836 -29.625  1.00 72.46           H  
ATOM   1631  O   PRO A 112      61.466  72.882 -29.032  1.00 72.46           O  
ATOM   1632  CG  PRO A 112      57.843  74.106 -30.758  1.00 72.46           C  
ATOM   1633  HG2 PRO A 112      57.535  74.105 -31.804  1.00 72.46           H  
ATOM   1634  HG3 PRO A 112      57.193  74.745 -30.161  1.00 72.46           H  
ATOM   1635  CD  PRO A 112      57.866  72.676 -30.230  1.00 72.46           C  
ATOM   1636  HD2 PRO A 112      57.050  72.117 -30.688  1.00 72.46           H  
ATOM   1637  HD3 PRO A 112      57.758  72.681 -29.145  1.00 72.46           H  
ATOM   1638  N   ALA A 113      62.485  73.495 -30.933  1.00 71.95           N  
ATOM   1639  H   ALA A 113      62.366  73.718 -31.911  1.00 71.95           H  
ATOM   1640  CA  ALA A 113      63.846  73.377 -30.404  1.00 71.95           C  
ATOM   1641  HA  ALA A 113      64.042  72.324 -30.200  1.00 71.95           H  
ATOM   1642  C   ALA A 113      64.071  74.139 -29.081  1.00 71.95           C  
ATOM   1643  CB  ALA A 113      64.821  73.854 -31.487  1.00 71.95           C  
ATOM   1644  HB1 ALA A 113      64.644  74.905 -31.713  1.00 71.95           H  
ATOM   1645  HB2 ALA A 113      65.844  73.735 -31.130  1.00 71.95           H  
ATOM   1646  HB3 ALA A 113      64.691  73.259 -32.392  1.00 71.95           H  
ATOM   1647  O   ALA A 113      64.873  73.702 -28.263  1.00 71.95           O  
ATOM   1648  N   THR A 114      63.345  75.240 -28.863  1.00 67.39           N  
ATOM   1649  H   THR A 114      62.655  75.507 -29.551  1.00 67.39           H  
ATOM   1650  CA  THR A 114      63.394  76.073 -27.651  1.00 67.39           C  
ATOM   1651  HA  THR A 114      64.433  76.291 -27.406  1.00 67.39           H  
ATOM   1652  C   THR A 114      62.788  75.421 -26.409  1.00 67.39           C  
ATOM   1653  CB  THR A 114      62.655  77.397 -27.903  1.00 67.39           C  
ATOM   1654  HB  THR A 114      62.463  77.906 -26.958  1.00 67.39           H  
ATOM   1655  O   THR A 114      63.164  75.792 -25.305  1.00 67.39           O  
ATOM   1656  CG2 THR A 114      63.478  78.326 -28.797  1.00 67.39           C  
ATOM   1657 HG21 THR A 114      64.432  78.544 -28.316  1.00 67.39           H  
ATOM   1658 HG22 THR A 114      63.657  77.858 -29.765  1.00 67.39           H  
ATOM   1659 HG23 THR A 114      62.933  79.258 -28.943  1.00 67.39           H  
ATOM   1660  OG1 THR A 114      61.434  77.169 -28.582  1.00 67.39           O  
ATOM   1661  HG1 THR A 114      60.750  77.012 -27.927  1.00 67.39           H  
ATOM   1662  N   GLU A 115      61.865  74.468 -26.563  1.00 72.83           N  
ATOM   1663  H   GLU A 115      61.601  74.192 -27.497  1.00 72.83           H  
ATOM   1664  CA  GLU A 115      61.154  73.824 -25.443  1.00 72.83           C  
ATOM   1665  HA  GLU A 115      61.247  74.431 -24.543  1.00 72.83           H  
ATOM   1666  C   GLU A 115      61.733  72.443 -25.096  1.00 72.83           C  
ATOM   1667  CB  GLU A 115      59.659  73.727 -25.784  1.00 72.83           C  
ATOM   1668  HB2 GLU A 115      59.160  73.142 -25.011  1.00 72.83           H  
ATOM   1669  HB3 GLU A 115      59.544  73.217 -26.740  1.00 72.83           H  
ATOM   1670  O   GLU A 115      61.561  71.950 -23.979  1.00 72.83           O  
ATOM   1671  CG  GLU A 115      59.005  75.119 -25.853  1.00 72.83           C  
ATOM   1672  HG2 GLU A 115      59.085  75.592 -24.875  1.00 72.83           H  
ATOM   1673  HG3 GLU A 115      59.553  75.734 -26.567  1.00 72.83           H  
ATOM   1674  CD  GLU A 115      57.530  75.084 -26.280  1.00 72.83           C  
ATOM   1675  OE1 GLU A 115      57.028  76.176 -26.630  1.00 72.83           O  
ATOM   1676  OE2 GLU A 115      56.933  73.984 -26.296  1.00 72.83           O  
ATOM   1677  N   ARG A 116      62.483  71.829 -26.025  1.00 69.94           N  
ATOM   1678  H   ARG A 116      62.568  72.291 -26.919  1.00 69.94           H  
ATOM   1679  CA  ARG A 116      63.119  70.511 -25.834  1.00 69.94           C  
ATOM   1680  HA  ARG A 116      62.339  69.760 -25.705  1.00 69.94           H  
ATOM   1681  C   ARG A 116      63.982  70.431 -24.576  1.00 69.94           C  
ATOM   1682  CB  ARG A 116      63.985  70.150 -27.051  1.00 69.94           C  
ATOM   1683  HB2 ARG A 116      64.628  70.991 -27.308  1.00 69.94           H  
ATOM   1684  HB3 ARG A 116      64.620  69.305 -26.783  1.00 69.94           H  
ATOM   1685  O   ARG A 116      63.987  69.398 -23.915  1.00 69.94           O  
ATOM   1686  CG  ARG A 116      63.146  69.743 -28.266  1.00 69.94           C  
ATOM   1687  HG2 ARG A 116      62.471  68.934 -27.986  1.00 69.94           H  
ATOM   1688  HG3 ARG A 116      62.557  70.593 -28.608  1.00 69.94           H  
ATOM   1689  CD  ARG A 116      64.058  69.268 -29.399  1.00 69.94           C  
ATOM   1690  HD2 ARG A 116      64.725  70.083 -29.683  1.00 69.94           H  
ATOM   1691  HD3 ARG A 116      64.652  68.431 -29.034  1.00 69.94           H  
ATOM   1692  NE  ARG A 116      63.268  68.844 -30.568  1.00 69.94           N  
ATOM   1693  HE  ARG A 116      62.305  69.147 -30.606  1.00 69.94           H  
ATOM   1694  NH1 ARG A 116      64.934  67.738 -31.693  1.00 69.94           N  
ATOM   1695 HH11 ARG A 116      65.206  67.117 -32.441  1.00 69.94           H  
ATOM   1696 HH12 ARG A 116      65.578  68.014 -30.965  1.00 69.94           H  
ATOM   1697  NH2 ARG A 116      62.841  67.698 -32.485  1.00 69.94           N  
ATOM   1698 HH21 ARG A 116      63.111  67.103 -33.255  1.00 69.94           H  
ATOM   1699 HH22 ARG A 116      61.861  67.930 -32.409  1.00 69.94           H  
ATOM   1700  CZ  ARG A 116      63.682  68.097 -31.574  1.00 69.94           C  
ATOM   1701  N   GLU A 117      64.712  71.494 -24.252  1.00 73.85           N  
ATOM   1702  H   GLU A 117      64.634  72.322 -24.826  1.00 73.85           H  
ATOM   1703  CA  GLU A 117      65.652  71.509 -23.127  1.00 73.85           C  
ATOM   1704  HA  GLU A 117      66.290  70.628 -23.205  1.00 73.85           H  
ATOM   1705  C   GLU A 117      64.923  71.410 -21.771  1.00 73.85           C  
ATOM   1706  CB  GLU A 117      66.542  72.759 -23.272  1.00 73.85           C  
ATOM   1707  HB2 GLU A 117      66.752  72.899 -24.332  1.00 73.85           H  
ATOM   1708  HB3 GLU A 117      66.003  73.637 -22.915  1.00 73.85           H  
ATOM   1709  O   GLU A 117      65.340  70.655 -20.892  1.00 73.85           O  
ATOM   1710  CG  GLU A 117      67.894  72.641 -22.553  1.00 73.85           C  
ATOM   1711  HG2 GLU A 117      68.304  71.650 -22.749  1.00 73.85           H  
ATOM   1712  HG3 GLU A 117      67.736  72.730 -21.478  1.00 73.85           H  
ATOM   1713  CD  GLU A 117      68.905  73.705 -23.026  1.00 73.85           C  
ATOM   1714  OE1 GLU A 117      70.113  73.374 -23.069  1.00 73.85           O  
ATOM   1715  OE2 GLU A 117      68.479  74.839 -23.338  1.00 73.85           O  
ATOM   1716  N   GLU A 118      63.767  72.069 -21.631  1.00 72.38           N  
ATOM   1717  H   GLU A 118      63.429  72.625 -22.404  1.00 72.38           H  
ATOM   1718  CA  GLU A 118      62.911  71.963 -20.441  1.00 72.38           C  
ATOM   1719  HA  GLU A 118      63.552  71.986 -19.560  1.00 72.38           H  
ATOM   1720  C   GLU A 118      62.135  70.631 -20.402  1.00 72.38           C  
ATOM   1721  CB  GLU A 118      61.978  73.187 -20.375  1.00 72.38           C  
ATOM   1722  HB2 GLU A 118      61.235  73.126 -21.170  1.00 72.38           H  
ATOM   1723  HB3 GLU A 118      62.577  74.086 -20.519  1.00 72.38           H  
ATOM   1724  O   GLU A 118      61.979  70.031 -19.333  1.00 72.38           O  
ATOM   1725  CG  GLU A 118      61.276  73.279 -19.009  1.00 72.38           C  
ATOM   1726  HG2 GLU A 118      60.637  72.404 -18.885  1.00 72.38           H  
ATOM   1727  HG3 GLU A 118      62.036  73.243 -18.228  1.00 72.38           H  
ATOM   1728  CD  GLU A 118      60.419  74.539 -18.802  1.00 72.38           C  
ATOM   1729  OE1 GLU A 118      59.813  74.615 -17.705  1.00 72.38           O  
ATOM   1730  OE2 GLU A 118      60.359  75.399 -19.707  1.00 72.38           O  
ATOM   1731  N   LEU A 119      61.711  70.117 -21.566  1.00 69.36           N  
ATOM   1732  H   LEU A 119      61.831  70.675 -22.399  1.00 69.36           H  
ATOM   1733  CA  LEU A 119      61.048  68.813 -21.687  1.00 69.36           C  
ATOM   1734  HA  LEU A 119      60.161  68.830 -21.055  1.00 69.36           H  
ATOM   1735  C   LEU A 119      61.951  67.667 -21.194  1.00 69.36           C  
ATOM   1736  CB  LEU A 119      60.619  68.599 -23.153  1.00 69.36           C  
ATOM   1737  HB2 LEU A 119      60.118  69.494 -23.522  1.00 69.36           H  
ATOM   1738  HB3 LEU A 119      61.515  68.450 -23.755  1.00 69.36           H  
ATOM   1739  O   LEU A 119      61.515  66.842 -20.387  1.00 69.36           O  
ATOM   1740  CG  LEU A 119      59.683  67.389 -23.337  1.00 69.36           C  
ATOM   1741  HG  LEU A 119      60.049  66.544 -22.754  1.00 69.36           H  
ATOM   1742  CD1 LEU A 119      58.252  67.713 -22.906  1.00 69.36           C  
ATOM   1743 HD11 LEU A 119      57.613  66.845 -23.072  1.00 69.36           H  
ATOM   1744 HD12 LEU A 119      57.866  68.553 -23.483  1.00 69.36           H  
ATOM   1745 HD13 LEU A 119      58.228  67.962 -21.845  1.00 69.36           H  
ATOM   1746  CD2 LEU A 119      59.644  66.959 -24.800  1.00 69.36           C  
ATOM   1747 HD21 LEU A 119      60.644  66.692 -25.140  1.00 69.36           H  
ATOM   1748 HD22 LEU A 119      58.994  66.090 -24.898  1.00 69.36           H  
ATOM   1749 HD23 LEU A 119      59.248  67.769 -25.413  1.00 69.36           H  
ATOM   1750  N   VAL A 120      63.221  67.645 -21.619  1.00 72.17           N  
ATOM   1751  H   VAL A 120      63.509  68.356 -22.276  1.00 72.17           H  
ATOM   1752  CA  VAL A 120      64.213  66.639 -21.195  1.00 72.17           C  
ATOM   1753  HA  VAL A 120      63.822  65.647 -21.421  1.00 72.17           H  
ATOM   1754  C   VAL A 120      64.424  66.684 -19.677  1.00 72.17           C  
ATOM   1755  CB  VAL A 120      65.535  66.813 -21.973  1.00 72.17           C  
ATOM   1756  HB  VAL A 120      65.840  67.859 -21.932  1.00 72.17           H  
ATOM   1757  O   VAL A 120      64.285  65.655 -19.014  1.00 72.17           O  
ATOM   1758  CG1 VAL A 120      66.678  65.954 -21.417  1.00 72.17           C  
ATOM   1759 HG11 VAL A 120      67.563  66.057 -22.045  1.00 72.17           H  
ATOM   1760 HG12 VAL A 120      66.383  64.905 -21.382  1.00 72.17           H  
ATOM   1761 HG13 VAL A 120      66.948  66.277 -20.411  1.00 72.17           H  
ATOM   1762  CG2 VAL A 120      65.352  66.405 -23.443  1.00 72.17           C  
ATOM   1763 HG21 VAL A 120      65.145  65.337 -23.511  1.00 72.17           H  
ATOM   1764 HG22 VAL A 120      66.259  66.634 -24.003  1.00 72.17           H  
ATOM   1765 HG23 VAL A 120      64.520  66.948 -23.892  1.00 72.17           H  
ATOM   1766  N   GLN A 121      64.626  67.873 -19.093  1.00 71.78           N  
ATOM   1767  H   GLN A 121      64.704  68.690 -19.682  1.00 71.78           H  
ATOM   1768  CA  GLN A 121      64.767  68.040 -17.635  1.00 71.78           C  
ATOM   1769  HA  GLN A 121      65.622  67.458 -17.291  1.00 71.78           H  
ATOM   1770  C   GLN A 121      63.534  67.582 -16.832  1.00 71.78           C  
ATOM   1771  CB  GLN A 121      64.987  69.520 -17.303  1.00 71.78           C  
ATOM   1772  HB2 GLN A 121      64.881  69.647 -16.225  1.00 71.78           H  
ATOM   1773  HB3 GLN A 121      64.216  70.118 -17.789  1.00 71.78           H  
ATOM   1774  O   GLN A 121      63.615  67.346 -15.619  1.00 71.78           O  
ATOM   1775  CG  GLN A 121      66.366  70.060 -17.693  1.00 71.78           C  
ATOM   1776  HG2 GLN A 121      67.139  69.485 -17.182  1.00 71.78           H  
ATOM   1777  HG3 GLN A 121      66.519  69.951 -18.766  1.00 71.78           H  
ATOM   1778  CD  GLN A 121      66.517  71.530 -17.308  1.00 71.78           C  
ATOM   1779  NE2 GLN A 121      67.466  72.233 -17.882  1.00 71.78           N  
ATOM   1780 HE21 GLN A 121      67.987  71.834 -18.650  1.00 71.78           H  
ATOM   1781 HE22 GLN A 121      67.466  73.224 -17.688  1.00 71.78           H  
ATOM   1782  OE1 GLN A 121      65.803  72.072 -16.474  1.00 71.78           O  
ATOM   1783  N   ARG A 122      62.351  67.526 -17.453  1.00 70.86           N  
ATOM   1784  H   ARG A 122      62.319  67.800 -18.424  1.00 70.86           H  
ATOM   1785  CA  ARG A 122      61.132  66.991 -16.830  1.00 70.86           C  
ATOM   1786  HA  ARG A 122      61.154  67.208 -15.762  1.00 70.86           H  
ATOM   1787  C   ARG A 122      61.081  65.465 -16.903  1.00 70.86           C  
ATOM   1788  CB  ARG A 122      59.896  67.669 -17.448  1.00 70.86           C  
ATOM   1789  HB2 ARG A 122      60.180  68.278 -18.306  1.00 70.86           H  
ATOM   1790  HB3 ARG A 122      59.193  66.911 -17.794  1.00 70.86           H  
ATOM   1791  O   ARG A 122      60.806  64.839 -15.881  1.00 70.86           O  
ATOM   1792  CG  ARG A 122      59.201  68.552 -16.404  1.00 70.86           C  
ATOM   1793  HG2 ARG A 122      59.910  69.269 -15.991  1.00 70.86           H  
ATOM   1794  HG3 ARG A 122      58.836  67.908 -15.603  1.00 70.86           H  
ATOM   1795  CD  ARG A 122      58.028  69.315 -17.025  1.00 70.86           C  
ATOM   1796  HD2 ARG A 122      58.415  70.207 -17.518  1.00 70.86           H  
ATOM   1797  HD3 ARG A 122      57.554  68.685 -17.778  1.00 70.86           H  
ATOM   1798  NE  ARG A 122      57.018  69.669 -16.008  1.00 70.86           N  
ATOM   1799  HE  ARG A 122      57.067  69.176 -15.129  1.00 70.86           H  
ATOM   1800  NH1 ARG A 122      55.816  71.142 -17.295  1.00 70.86           N  
ATOM   1801 HH11 ARG A 122      55.033  71.766 -17.429  1.00 70.86           H  
ATOM   1802 HH12 ARG A 122      56.546  71.122 -17.993  1.00 70.86           H  
ATOM   1803  NH2 ARG A 122      55.059  70.570 -15.276  1.00 70.86           N  
ATOM   1804 HH21 ARG A 122      55.114  70.024 -14.429  1.00 70.86           H  
ATOM   1805 HH22 ARG A 122      54.259  71.163 -15.449  1.00 70.86           H  
ATOM   1806  CZ  ARG A 122      55.975  70.459 -16.197  1.00 70.86           C  
ATOM   1807  N   LEU A 123      61.414  64.881 -18.054  1.00 68.86           N  
ATOM   1808  H   LEU A 123      61.652  65.478 -18.833  1.00 68.86           H  
ATOM   1809  CA  LEU A 123      61.443  63.428 -18.264  1.00 68.86           C  
ATOM   1810  HA  LEU A 123      60.472  63.015 -17.990  1.00 68.86           H  
ATOM   1811  C   LEU A 123      62.476  62.722 -17.369  1.00 68.86           C  
ATOM   1812  CB  LEU A 123      61.707  63.152 -19.758  1.00 68.86           C  
ATOM   1813  HB2 LEU A 123      62.550  63.763 -20.082  1.00 68.86           H  
ATOM   1814  HB3 LEU A 123      61.993  62.108 -19.884  1.00 68.86           H  
ATOM   1815  O   LEU A 123      62.153  61.717 -16.732  1.00 68.86           O  
ATOM   1816  CG  LEU A 123      60.490  63.437 -20.659  1.00 68.86           C  
ATOM   1817  HG  LEU A 123      60.050  64.398 -20.392  1.00 68.86           H  
ATOM   1818  CD1 LEU A 123      60.915  63.499 -22.126  1.00 68.86           C  
ATOM   1819 HD11 LEU A 123      61.361  62.552 -22.429  1.00 68.86           H  
ATOM   1820 HD12 LEU A 123      61.638  64.302 -22.264  1.00 68.86           H  
ATOM   1821 HD13 LEU A 123      60.046  63.701 -22.753  1.00 68.86           H  
ATOM   1822  CD2 LEU A 123      59.427  62.346 -20.513  1.00 68.86           C  
ATOM   1823 HD21 LEU A 123      59.836  61.377 -20.800  1.00 68.86           H  
ATOM   1824 HD22 LEU A 123      59.062  62.296 -19.487  1.00 68.86           H  
ATOM   1825 HD23 LEU A 123      58.580  62.577 -21.161  1.00 68.86           H  
ATOM   1826  N   GLU A 124      63.685  63.277 -17.232  1.00 70.40           N  
ATOM   1827  H   GLU A 124      63.916  64.073 -17.809  1.00 70.40           H  
ATOM   1828  CA  GLU A 124      64.741  62.706 -16.376  1.00 70.40           C  
ATOM   1829  HA  GLU A 124      64.994  61.707 -16.731  1.00 70.40           H  
ATOM   1830  C   GLU A 124      64.310  62.571 -14.904  1.00 70.40           C  
ATOM   1831  CB  GLU A 124      65.997  63.585 -16.444  1.00 70.40           C  
ATOM   1832  HB2 GLU A 124      66.684  63.267 -15.659  1.00 70.40           H  
ATOM   1833  HB3 GLU A 124      65.712  64.619 -16.252  1.00 70.40           H  
ATOM   1834  O   GLU A 124      64.598  61.563 -14.252  1.00 70.40           O  
ATOM   1835  CG  GLU A 124      66.733  63.483 -17.788  1.00 70.40           C  
ATOM   1836  HG2 GLU A 124      66.976  62.435 -17.965  1.00 70.40           H  
ATOM   1837  HG3 GLU A 124      66.079  63.815 -18.594  1.00 70.40           H  
ATOM   1838  CD  GLU A 124      68.021  64.321 -17.794  1.00 70.40           C  
ATOM   1839  OE1 GLU A 124      69.006  63.855 -18.409  1.00 70.40           O  
ATOM   1840  OE2 GLU A 124      68.023  65.404 -17.161  1.00 70.40           O  
ATOM   1841  N   ARG A 125      63.567  63.559 -14.382  1.00 64.91           N  
ATOM   1842  H   ARG A 125      63.329  64.328 -14.992  1.00 64.91           H  
ATOM   1843  CA  ARG A 125      63.051  63.539 -13.002  1.00 64.91           C  
ATOM   1844  HA  ARG A 125      63.875  63.311 -12.326  1.00 64.91           H  
ATOM   1845  C   ARG A 125      62.034  62.424 -12.764  1.00 64.91           C  
ATOM   1846  CB  ARG A 125      62.452  64.907 -12.632  1.00 64.91           C  
ATOM   1847  HB2 ARG A 125      61.727  64.772 -11.829  1.00 64.91           H  
ATOM   1848  HB3 ARG A 125      61.932  65.332 -13.491  1.00 64.91           H  
ATOM   1849  O   ARG A 125      62.017  61.865 -11.671  1.00 64.91           O  
ATOM   1850  CG  ARG A 125      63.537  65.869 -12.132  1.00 64.91           C  
ATOM   1851  HG2 ARG A 125      63.997  65.439 -11.243  1.00 64.91           H  
ATOM   1852  HG3 ARG A 125      64.308  65.990 -12.893  1.00 64.91           H  
ATOM   1853  CD  ARG A 125      62.957  67.240 -11.763  1.00 64.91           C  
ATOM   1854  HD2 ARG A 125      63.695  67.763 -11.155  1.00 64.91           H  
ATOM   1855  HD3 ARG A 125      62.050  67.103 -11.175  1.00 64.91           H  
ATOM   1856  NE  ARG A 125      62.677  68.040 -12.967  1.00 64.91           N  
ATOM   1857  HE  ARG A 125      62.947  67.629 -13.849  1.00 64.91           H  
ATOM   1858  NH1 ARG A 125      62.013  69.991 -11.944  1.00 64.91           N  
ATOM   1859 HH11 ARG A 125      62.097  69.539 -11.045  1.00 64.91           H  
ATOM   1860 HH12 ARG A 125      61.765  70.967 -12.025  1.00 64.91           H  
ATOM   1861  NH2 ARG A 125      62.208  69.894 -14.172  1.00 64.91           N  
ATOM   1862 HH21 ARG A 125      62.016  70.883 -14.253  1.00 64.91           H  
ATOM   1863 HH22 ARG A 125      62.533  69.398 -14.989  1.00 64.91           H  
ATOM   1864  CZ  ARG A 125      62.296  69.302 -13.017  1.00 64.91           C  
ATOM   1865  N   MET A 126      61.215  62.087 -13.761  1.00 61.82           N  
ATOM   1866  H   MET A 126      61.318  62.560 -14.647  1.00 61.82           H  
ATOM   1867  CA  MET A 126      60.229  61.004 -13.651  1.00 61.82           C  
ATOM   1868  HA  MET A 126      59.689  61.108 -12.709  1.00 61.82           H  
ATOM   1869  C   MET A 126      60.910  59.629 -13.623  1.00 61.82           C  
ATOM   1870  CB  MET A 126      59.213  61.099 -14.800  1.00 61.82           C  
ATOM   1871  HB2 MET A 126      59.735  61.097 -15.757  1.00 61.82           H  
ATOM   1872  HB3 MET A 126      58.562  60.226 -14.762  1.00 61.82           H  
ATOM   1873  O   MET A 126      60.591  58.798 -12.775  1.00 61.82           O  
ATOM   1874  CG  MET A 126      58.351  62.364 -14.692  1.00 61.82           C  
ATOM   1875  HG2 MET A 126      59.009  63.232 -14.639  1.00 61.82           H  
ATOM   1876  HG3 MET A 126      57.778  62.320 -13.766  1.00 61.82           H  
ATOM   1877  SD  MET A 126      57.200  62.645 -16.067  1.00 61.82           S  
ATOM   1878  CE  MET A 126      56.111  61.200 -15.921  1.00 61.82           C  
ATOM   1879  HE1 MET A 126      55.307  61.279 -16.653  1.00 61.82           H  
ATOM   1880  HE2 MET A 126      55.681  61.157 -14.920  1.00 61.82           H  
ATOM   1881  HE3 MET A 126      56.674  60.287 -16.117  1.00 61.82           H  
ATOM   1882  N   LEU A 127      61.907  59.418 -14.489  1.00 61.27           N  
ATOM   1883  H   LEU A 127      62.115  60.149 -15.155  1.00 61.27           H  
ATOM   1884  CA  LEU A 127      62.675  58.169 -14.579  1.00 61.27           C  
ATOM   1885  HA  LEU A 127      61.982  57.352 -14.778  1.00 61.27           H  
ATOM   1886  C   LEU A 127      63.413  57.809 -13.279  1.00 61.27           C  
ATOM   1887  CB  LEU A 127      63.673  58.305 -15.750  1.00 61.27           C  
ATOM   1888  HB2 LEU A 127      64.659  57.956 -15.445  1.00 61.27           H  
ATOM   1889  HB3 LEU A 127      63.781  59.356 -16.017  1.00 61.27           H  
ATOM   1890  O   LEU A 127      63.500  56.636 -12.917  1.00 61.27           O  
ATOM   1891  CG  LEU A 127      63.234  57.509 -16.990  1.00 61.27           C  
ATOM   1892  HG  LEU A 127      62.164  57.640 -17.149  1.00 61.27           H  
ATOM   1893  CD1 LEU A 127      63.972  58.018 -18.226  1.00 61.27           C  
ATOM   1894 HD11 LEU A 127      63.725  59.066 -18.394  1.00 61.27           H  
ATOM   1895 HD12 LEU A 127      65.049  57.916 -18.096  1.00 61.27           H  
ATOM   1896 HD13 LEU A 127      63.657  57.448 -19.101  1.00 61.27           H  
ATOM   1897  CD2 LEU A 127      63.547  56.020 -16.817  1.00 61.27           C  
ATOM   1898 HD21 LEU A 127      63.201  55.475 -17.695  1.00 61.27           H  
ATOM   1899 HD22 LEU A 127      63.029  55.627 -15.942  1.00 61.27           H  
ATOM   1900 HD23 LEU A 127      64.620  55.869 -16.701  1.00 61.27           H  
ATOM   1901  N   ALA A 128      63.939  58.806 -12.563  1.00 53.26           N  
ATOM   1902  H   ALA A 128      63.871  59.745 -12.929  1.00 53.26           H  
ATOM   1903  CA  ALA A 128      64.692  58.583 -11.329  1.00 53.26           C  
ATOM   1904  HA  ALA A 128      65.504  57.889 -11.542  1.00 53.26           H  
ATOM   1905  C   ALA A 128      63.848  57.960 -10.198  1.00 53.26           C  
ATOM   1906  CB  ALA A 128      65.299  59.923 -10.899  1.00 53.26           C  
ATOM   1907  HB1 ALA A 128      64.504  60.639 -10.686  1.00 53.26           H  
ATOM   1908  HB2 ALA A 128      65.901  59.782 -10.001  1.00 53.26           H  
ATOM   1909  HB3 ALA A 128      65.928  60.318 -11.696  1.00 53.26           H  
ATOM   1910  O   ALA A 128      64.381  57.180  -9.405  1.00 53.26           O  
ATOM   1911  N   ALA A 129      62.551  58.282 -10.132  1.00 48.07           N  
ATOM   1912  H   ALA A 129      62.168  58.879 -10.850  1.00 48.07           H  
ATOM   1913  CA  ALA A 129      61.658  57.869  -9.048  1.00 48.07           C  
ATOM   1914  HA  ALA A 129      62.161  58.042  -8.096  1.00 48.07           H  
ATOM   1915  C   ALA A 129      61.275  56.377  -9.086  1.00 48.07           C  
ATOM   1916  CB  ALA A 129      60.415  58.765  -9.103  1.00 48.07           C  
ATOM   1917  HB1 ALA A 129      59.882  58.607 -10.041  1.00 48.07           H  
ATOM   1918  HB2 ALA A 129      60.705  59.812  -9.026  1.00 48.07           H  
ATOM   1919  HB3 ALA A 129      59.751  58.518  -8.275  1.00 48.07           H  
ATOM   1920  O   ALA A 129      60.966  55.801  -8.048  1.00 48.07           O  
ATOM   1921  N   LEU A 130      61.325  55.737 -10.259  1.00 46.87           N  
ATOM   1922  H   LEU A 130      61.607  56.268 -11.071  1.00 46.87           H  
ATOM   1923  CA  LEU A 130      60.891  54.347 -10.472  1.00 46.87           C  
ATOM   1924  HA  LEU A 130      60.008  54.164  -9.859  1.00 46.87           H  
ATOM   1925  C   LEU A 130      61.915  53.278 -10.035  1.00 46.87           C  
ATOM   1926  CB  LEU A 130      60.511  54.183 -11.960  1.00 46.87           C  
ATOM   1927  HB2 LEU A 130      60.478  53.125 -12.220  1.00 46.87           H  
ATOM   1928  HB3 LEU A 130      61.293  54.637 -12.569  1.00 46.87           H  
ATOM   1929  O   LEU A 130      61.705  52.091 -10.281  1.00 46.87           O  
ATOM   1930  CG  LEU A 130      59.149  54.795 -12.333  1.00 46.87           C  
ATOM   1931  HG  LEU A 130      59.076  55.805 -11.930  1.00 46.87           H  
ATOM   1932  CD1 LEU A 130      59.020  54.871 -13.854  1.00 46.87           C  
ATOM   1933 HD11 LEU A 130      58.057  55.307 -14.120  1.00 46.87           H  
ATOM   1934 HD12 LEU A 130      59.094  53.874 -14.288  1.00 46.87           H  
ATOM   1935 HD13 LEU A 130      59.811  55.503 -14.259  1.00 46.87           H  
ATOM   1936  CD2 LEU A 130      57.986  53.951 -11.801  1.00 46.87           C  
ATOM   1937 HD21 LEU A 130      58.053  52.933 -12.184  1.00 46.87           H  
ATOM   1938 HD22 LEU A 130      57.040  54.389 -12.120  1.00 46.87           H  
ATOM   1939 HD23 LEU A 130      58.001  53.927 -10.712  1.00 46.87           H  
ATOM   1940  N   ARG A 131      63.056  53.656  -9.442  1.00 41.16           N  
ATOM   1941  H   ARG A 131      63.153  54.624  -9.169  1.00 41.16           H  
ATOM   1942  CA  ARG A 131      64.153  52.704  -9.197  1.00 41.16           C  
ATOM   1943  HA  ARG A 131      64.257  52.129 -10.117  1.00 41.16           H  
ATOM   1944  C   ARG A 131      63.833  51.708  -8.067  1.00 41.16           C  
ATOM   1945  CB  ARG A 131      65.478  53.435  -8.953  1.00 41.16           C  
ATOM   1946  HB2 ARG A 131      65.328  54.259  -8.255  1.00 41.16           H  
ATOM   1947  HB3 ARG A 131      66.191  52.734  -8.519  1.00 41.16           H  
ATOM   1948  O   ARG A 131      63.596  52.142  -6.941  1.00 41.16           O  
ATOM   1949  CG  ARG A 131      66.043  53.950 -10.281  1.00 41.16           C  
ATOM   1950  HG2 ARG A 131      65.367  54.693 -10.705  1.00 41.16           H  
ATOM   1951  HG3 ARG A 131      66.134  53.115 -10.977  1.00 41.16           H  
ATOM   1952  CD  ARG A 131      67.421  54.576 -10.076  1.00 41.16           C  
ATOM   1953  HD2 ARG A 131      67.305  55.466  -9.458  1.00 41.16           H  
ATOM   1954  HD3 ARG A 131      68.062  53.861  -9.560  1.00 41.16           H  
ATOM   1955  NE  ARG A 131      68.027  54.932 -11.372  1.00 41.16           N  
ATOM   1956  HE  ARG A 131      67.499  54.675 -12.194  1.00 41.16           H  
ATOM   1957  NH1 ARG A 131      69.878  56.009 -10.557  1.00 41.16           N  
ATOM   1958 HH11 ARG A 131      69.545  55.826  -9.622  1.00 41.16           H  
ATOM   1959 HH12 ARG A 131      70.729  56.531 -10.715  1.00 41.16           H  
ATOM   1960  NH2 ARG A 131      69.570  55.854 -12.765  1.00 41.16           N  
ATOM   1961 HH21 ARG A 131      69.017  55.566 -13.559  1.00 41.16           H  
ATOM   1962 HH22 ARG A 131      70.414  56.388 -12.913  1.00 41.16           H  
ATOM   1963  CZ  ARG A 131      69.153  55.593 -11.558  1.00 41.16           C  
ATOM   1964  N   PRO A 132      63.896  50.385  -8.323  1.00 38.86           N  
ATOM   1965  CA  PRO A 132      63.608  49.370  -7.312  1.00 38.86           C  
ATOM   1966  HA  PRO A 132      62.636  49.576  -6.863  1.00 38.86           H  
ATOM   1967  C   PRO A 132      64.671  49.352  -6.204  1.00 38.86           C  
ATOM   1968  CB  PRO A 132      63.529  48.041  -8.071  1.00 38.86           C  
ATOM   1969  HB2 PRO A 132      63.868  47.198  -7.468  1.00 38.86           H  
ATOM   1970  HB3 PRO A 132      62.504  47.876  -8.406  1.00 38.86           H  
ATOM   1971  O   PRO A 132      65.875  49.361  -6.470  1.00 38.86           O  
ATOM   1972  CG  PRO A 132      64.427  48.267  -9.286  1.00 38.86           C  
ATOM   1973  HG2 PRO A 132      65.468  48.098  -9.010  1.00 38.86           H  
ATOM   1974  HG3 PRO A 132      64.143  47.632 -10.125  1.00 38.86           H  
ATOM   1975  CD  PRO A 132      64.210  49.746  -9.596  1.00 38.86           C  
ATOM   1976  HD2 PRO A 132      65.114  50.161 -10.041  1.00 38.86           H  
ATOM   1977  HD3 PRO A 132      63.364  49.859 -10.274  1.00 38.86           H  
ATOM   1978  N   VAL A 133      64.222  49.292  -4.949  1.00 28.67           N  
ATOM   1979  H   VAL A 133      63.223  49.276  -4.801  1.00 28.67           H  
ATOM   1980  CA  VAL A 133      65.088  49.236  -3.761  1.00 28.67           C  
ATOM   1981  HA  VAL A 133      66.022  49.751  -3.986  1.00 28.67           H  
ATOM   1982  C   VAL A 133      65.419  47.775  -3.437  1.00 28.67           C  
ATOM   1983  CB  VAL A 133      64.439  49.973  -2.571  1.00 28.67           C  
ATOM   1984  HB  VAL A 133      63.476  49.516  -2.341  1.00 28.67           H  
ATOM   1985  O   VAL A 133      64.597  47.041  -2.900  1.00 28.67           O  
ATOM   1986  CG1 VAL A 133      65.326  49.912  -1.320  1.00 28.67           C  
ATOM   1987 HG11 VAL A 133      64.870  50.492  -0.518  1.00 28.67           H  
ATOM   1988 HG12 VAL A 133      66.316  50.312  -1.537  1.00 28.67           H  
ATOM   1989 HG13 VAL A 133      65.407  48.881  -0.975  1.00 28.67           H  
ATOM   1990  CG2 VAL A 133      64.209  51.455  -2.901  1.00 28.67           C  
ATOM   1991 HG21 VAL A 133      65.153  51.938  -3.153  1.00 28.67           H  
ATOM   1992 HG22 VAL A 133      63.525  51.555  -3.745  1.00 28.67           H  
ATOM   1993 HG23 VAL A 133      63.762  51.960  -2.045  1.00 28.67           H  
ATOM   1994  N   ALA A 134      66.638  47.346  -3.761  1.00 25.84           N  
ATOM   1995  H   ALA A 134      67.240  47.999  -4.243  1.00 25.84           H  
ATOM   1996  CA  ALA A 134      67.058  45.938  -3.772  1.00 25.84           C  
ATOM   1997  HA  ALA A 134      66.212  45.339  -4.110  1.00 25.84           H  
ATOM   1998  C   ALA A 134      67.483  45.348  -2.400  1.00 25.84           C  
ATOM   1999  CB  ALA A 134      68.165  45.821  -4.834  1.00 25.84           C  
ATOM   2000  HB1 ALA A 134      68.432  44.774  -4.969  1.00 25.84           H  
ATOM   2001  HB2 ALA A 134      67.812  46.213  -5.788  1.00 25.84           H  
ATOM   2002  HB3 ALA A 134      69.049  46.373  -4.516  1.00 25.84           H  
ATOM   2003  O   ALA A 134      68.430  44.572  -2.344  1.00 25.84           O  
ATOM   2004  N   GLN A 135      66.882  45.768  -1.280  1.00 23.69           N  
ATOM   2005  H   GLN A 135      66.041  46.321  -1.376  1.00 23.69           H  
ATOM   2006  CA  GLN A 135      67.548  45.689   0.036  1.00 23.69           C  
ATOM   2007  HA  GLN A 135      68.578  46.007  -0.127  1.00 23.69           H  
ATOM   2008  C   GLN A 135      67.705  44.304   0.700  1.00 23.69           C  
ATOM   2009  CB  GLN A 135      66.920  46.687   1.027  1.00 23.69           C  
ATOM   2010  HB2 GLN A 135      65.864  46.832   0.798  1.00 23.69           H  
ATOM   2011  HB3 GLN A 135      66.992  46.283   2.037  1.00 23.69           H  
ATOM   2012  O   GLN A 135      68.833  43.874   0.933  1.00 23.69           O  
ATOM   2013  CG  GLN A 135      67.651  48.037   1.028  1.00 23.69           C  
ATOM   2014  HG2 GLN A 135      67.553  48.509   0.050  1.00 23.69           H  
ATOM   2015  HG3 GLN A 135      68.710  47.867   1.219  1.00 23.69           H  
ATOM   2016  CD  GLN A 135      67.127  48.990   2.100  1.00 23.69           C  
ATOM   2017  NE2 GLN A 135      67.769  50.118   2.306  1.00 23.69           N  
ATOM   2018 HE21 GLN A 135      68.598  50.351   1.778  1.00 23.69           H  
ATOM   2019 HE22 GLN A 135      67.379  50.702   3.032  1.00 23.69           H  
ATOM   2020  OE1 GLN A 135      66.145  48.757   2.779  1.00 23.69           O  
ATOM   2021  N   ALA A 136      66.620  43.690   1.181  1.00 22.10           N  
ATOM   2022  H   ALA A 136      65.707  44.026   0.910  1.00 22.10           H  
ATOM   2023  CA  ALA A 136      66.692  42.819   2.364  1.00 22.10           C  
ATOM   2024  HA  ALA A 136      67.615  43.031   2.904  1.00 22.10           H  
ATOM   2025  C   ALA A 136      66.707  41.315   2.023  1.00 22.10           C  
ATOM   2026  CB  ALA A 136      65.540  43.208   3.301  1.00 22.10           C  
ATOM   2027  HB1 ALA A 136      64.583  43.024   2.813  1.00 22.10           H  
ATOM   2028  HB2 ALA A 136      65.589  42.606   4.209  1.00 22.10           H  
ATOM   2029  HB3 ALA A 136      65.613  44.262   3.570  1.00 22.10           H  
ATOM   2030  O   ALA A 136      65.656  40.745   1.748  1.00 22.10           O  
ATOM   2031  N   ALA A 137      67.888  40.681   2.055  1.00 22.43           N  
ATOM   2032  H   ALA A 137      68.714  41.235   2.231  1.00 22.43           H  
ATOM   2033  CA  ALA A 137      68.088  39.315   1.548  1.00 22.43           C  
ATOM   2034  HA  ALA A 137      67.264  39.080   0.874  1.00 22.43           H  
ATOM   2035  C   ALA A 137      68.083  38.169   2.597  1.00 22.43           C  
ATOM   2036  CB  ALA A 137      69.359  39.315   0.682  1.00 22.43           C  
ATOM   2037  HB1 ALA A 137      70.226  39.613   1.271  1.00 22.43           H  
ATOM   2038  HB2 ALA A 137      69.530  38.313   0.287  1.00 22.43           H  
ATOM   2039  HB3 ALA A 137      69.238  40.005  -0.153  1.00 22.43           H  
ATOM   2040  O   ALA A 137      67.184  37.337   2.603  1.00 22.43           O  
ATOM   2041  N   ASP A 138      69.113  38.066   3.444  1.00 20.20           N  
ATOM   2042  H   ASP A 138      69.696  38.887   3.511  1.00 20.20           H  
ATOM   2043  CA  ASP A 138      69.903  36.811   3.488  1.00 20.20           C  
ATOM   2044  HA  ASP A 138      69.544  36.179   2.675  1.00 20.20           H  
ATOM   2045  C   ASP A 138      69.775  35.920   4.761  1.00 20.20           C  
ATOM   2046  CB  ASP A 138      71.370  37.210   3.168  1.00 20.20           C  
ATOM   2047  HB2 ASP A 138      71.970  37.193   4.078  1.00 20.20           H  
ATOM   2048  HB3 ASP A 138      71.401  38.243   2.822  1.00 20.20           H  
ATOM   2049  O   ASP A 138      70.754  35.328   5.214  1.00 20.20           O  
ATOM   2050  CG  ASP A 138      72.057  36.380   2.077  1.00 20.20           C  
ATOM   2051  OD1 ASP A 138      71.347  35.896   1.168  1.00 20.20           O  
ATOM   2052  OD2 ASP A 138      73.309  36.345   2.098  1.00 20.20           O  
ATOM   2053  N   ALA A 139      68.609  35.857   5.418  1.00 20.44           N  
ATOM   2054  H   ALA A 139      67.801  36.281   4.986  1.00 20.44           H  
ATOM   2055  CA  ALA A 139      68.475  35.219   6.749  1.00 20.44           C  
ATOM   2056  HA  ALA A 139      69.281  35.625   7.361  1.00 20.44           H  
ATOM   2057  C   ALA A 139      68.666  33.667   6.789  1.00 20.44           C  
ATOM   2058  CB  ALA A 139      67.165  35.689   7.394  1.00 20.44           C  
ATOM   2059  HB1 ALA A 139      67.129  36.778   7.412  1.00 20.44           H  
ATOM   2060  HB2 ALA A 139      67.098  35.313   8.415  1.00 20.44           H  
ATOM   2061  HB3 ALA A 139      66.320  35.310   6.820  1.00 20.44           H  
ATOM   2062  O   ALA A 139      68.496  32.967   5.796  1.00 20.44           O  
ATOM   2063  N   SER A 140      69.044  33.130   7.963  1.00 18.84           N  
ATOM   2064  H   SER A 140      69.026  33.741   8.767  1.00 18.84           H  
ATOM   2065  CA  SER A 140      69.807  31.869   8.169  1.00 18.84           C  
ATOM   2066  HA  SER A 140      70.429  31.712   7.288  1.00 18.84           H  
ATOM   2067  C   SER A 140      69.025  30.544   8.415  1.00 18.84           C  
ATOM   2068  CB  SER A 140      70.737  32.118   9.366  1.00 18.84           C  
ATOM   2069  HB2 SER A 140      71.455  32.895   9.103  1.00 18.84           H  
ATOM   2070  HB3 SER A 140      71.286  31.209   9.610  1.00 18.84           H  
ATOM   2071  O   SER A 140      67.868  30.575   8.815  1.00 18.84           O  
ATOM   2072  OG  SER A 140      69.992  32.547  10.496  1.00 18.84           O  
ATOM   2073  HG  SER A 140      69.325  31.884  10.688  1.00 18.84           H  
ATOM   2074  N   GLY A 141      69.687  29.372   8.270  1.00 19.00           N  
ATOM   2075  H   GLY A 141      70.637  29.430   7.933  1.00 19.00           H  
ATOM   2076  CA  GLY A 141      69.193  28.008   8.639  1.00 19.00           C  
ATOM   2077  HA2 GLY A 141      68.119  27.960   8.457  1.00 19.00           H  
ATOM   2078  HA3 GLY A 141      69.667  27.275   7.986  1.00 19.00           H  
ATOM   2079  C   GLY A 141      69.437  27.592  10.116  1.00 19.00           C  
ATOM   2080  O   GLY A 141      69.663  28.470  10.942  1.00 19.00           O  
ATOM   2081  N   THR A 142      69.430  26.315  10.565  1.00 20.08           N  
ATOM   2082  H   THR A 142      69.482  26.283  11.573  1.00 20.08           H  
ATOM   2083  CA  THR A 142      69.450  24.954   9.932  1.00 20.08           C  
ATOM   2084  HA  THR A 142      68.882  24.967   9.001  1.00 20.08           H  
ATOM   2085  C   THR A 142      68.832  23.861  10.863  1.00 20.08           C  
ATOM   2086  CB  THR A 142      70.899  24.504   9.643  1.00 20.08           C  
ATOM   2087  HB  THR A 142      70.905  23.433   9.443  1.00 20.08           H  
ATOM   2088  O   THR A 142      68.594  24.152  12.032  1.00 20.08           O  
ATOM   2089  CG2 THR A 142      71.519  25.196   8.432  1.00 20.08           C  
ATOM   2090 HG21 THR A 142      71.642  26.261   8.628  1.00 20.08           H  
ATOM   2091 HG22 THR A 142      72.500  24.761   8.239  1.00 20.08           H  
ATOM   2092 HG23 THR A 142      70.889  25.046   7.555  1.00 20.08           H  
ATOM   2093  OG1 THR A 142      71.751  24.758  10.738  1.00 20.08           O  
ATOM   2094  HG1 THR A 142      71.309  24.484  11.546  1.00 20.08           H  
ATOM   2095  N   GLY A 143      68.591  22.611  10.401  1.00 18.07           N  
ATOM   2096  H   GLY A 143      68.899  22.372   9.469  1.00 18.07           H  
ATOM   2097  CA  GLY A 143      67.702  21.616  11.072  1.00 18.07           C  
ATOM   2098  HA2 GLY A 143      67.026  21.205  10.321  1.00 18.07           H  
ATOM   2099  HA3 GLY A 143      67.072  22.148  11.785  1.00 18.07           H  
ATOM   2100  C   GLY A 143      68.324  20.403  11.818  1.00 18.07           C  
ATOM   2101  O   GLY A 143      69.337  19.858  11.386  1.00 18.07           O  
ATOM   2102  N   ALA A 144      67.687  19.969  12.923  1.00 19.77           N  
ATOM   2103  H   ALA A 144      66.799  20.399  13.141  1.00 19.77           H  
ATOM   2104  CA  ALA A 144      68.143  18.927  13.877  1.00 19.77           C  
ATOM   2105  HA  ALA A 144      69.139  18.607  13.572  1.00 19.77           H  
ATOM   2106  C   ALA A 144      67.270  17.624  13.910  1.00 19.77           C  
ATOM   2107  CB  ALA A 144      68.289  19.604  15.251  1.00 19.77           C  
ATOM   2108  HB1 ALA A 144      67.308  19.893  15.627  1.00 19.77           H  
ATOM   2109  HB2 ALA A 144      68.913  20.494  15.160  1.00 19.77           H  
ATOM   2110  HB3 ALA A 144      68.759  18.925  15.963  1.00 19.77           H  
ATOM   2111  O   ALA A 144      66.407  17.451  13.057  1.00 19.77           O  
ATOM   2112  N   ASN A 145      67.545  16.691  14.850  1.00 18.41           N  
ATOM   2113  H   ASN A 145      68.073  17.015  15.648  1.00 18.41           H  
ATOM   2114  CA  ASN A 145      67.438  15.201  14.730  1.00 18.41           C  
ATOM   2115  HA  ASN A 145      67.082  14.984  13.723  1.00 18.41           H  
ATOM   2116  C   ASN A 145      66.392  14.506  15.706  1.00 18.41           C  
ATOM   2117  CB  ASN A 145      68.909  14.714  14.866  1.00 18.41           C  
ATOM   2118  HB2 ASN A 145      69.596  15.560  14.878  1.00 18.41           H  
ATOM   2119  HB3 ASN A 145      69.035  14.203  15.821  1.00 18.41           H  
ATOM   2120  O   ASN A 145      65.678  15.264  16.358  1.00 18.41           O  
ATOM   2121  CG  ASN A 145      69.397  13.808  13.743  1.00 18.41           C  
ATOM   2122  ND2 ASN A 145      70.591  13.280  13.865  1.00 18.41           N  
ATOM   2123 HD21 ASN A 145      70.873  12.672  13.109  1.00 18.41           H  
ATOM   2124 HD22 ASN A 145      71.160  13.460  14.680  1.00 18.41           H  
ATOM   2125  OD1 ASN A 145      68.731  13.527  12.767  1.00 18.41           O  
ATOM   2126  N   PRO A 146      66.212  13.145  15.847  1.00 22.72           N  
ATOM   2127  CA  PRO A 146      64.845  12.569  15.735  1.00 22.72           C  
ATOM   2128  HA  PRO A 146      64.117  13.378  15.680  1.00 22.72           H  
ATOM   2129  C   PRO A 146      64.228  11.501  16.719  1.00 22.72           C  
ATOM   2130  CB  PRO A 146      64.924  11.906  14.347  1.00 22.72           C  
ATOM   2131  HB2 PRO A 146      64.180  11.123  14.208  1.00 22.72           H  
ATOM   2132  HB3 PRO A 146      64.794  12.672  13.582  1.00 22.72           H  
ATOM   2133  O   PRO A 146      63.022  11.326  16.614  1.00 22.72           O  
ATOM   2134  CG  PRO A 146      66.350  11.349  14.267  1.00 22.72           C  
ATOM   2135  HG2 PRO A 146      66.798  11.597  13.305  1.00 22.72           H  
ATOM   2136  HG3 PRO A 146      66.358  10.271  14.429  1.00 22.72           H  
ATOM   2137  CD  PRO A 146      67.077  12.054  15.411  1.00 22.72           C  
ATOM   2138  HD2 PRO A 146      67.194  11.353  16.238  1.00 22.72           H  
ATOM   2139  HD3 PRO A 146      68.078  12.355  15.105  1.00 22.72           H  
ATOM   2140  N   SER A 147      64.932  10.704  17.557  1.00 20.54           N  
ATOM   2141  H   SER A 147      65.887  10.960  17.764  1.00 20.54           H  
ATOM   2142  CA  SER A 147      64.645   9.227  17.635  1.00 20.54           C  
ATOM   2143  HA  SER A 147      64.128   9.011  16.700  1.00 20.54           H  
ATOM   2144  C   SER A 147      63.711   8.511  18.680  1.00 20.54           C  
ATOM   2145  CB  SER A 147      65.956   8.445  17.498  1.00 20.54           C  
ATOM   2146  HB2 SER A 147      66.390   8.666  16.523  1.00 20.54           H  
ATOM   2147  HB3 SER A 147      65.757   7.375  17.547  1.00 20.54           H  
ATOM   2148  O   SER A 147      62.736   7.920  18.230  1.00 20.54           O  
ATOM   2149  OG  SER A 147      66.886   8.819  18.501  1.00 20.54           O  
ATOM   2150  HG  SER A 147      66.876   8.139  19.179  1.00 20.54           H  
ATOM   2151  N   GLY A 148      64.059   8.344  19.976  1.00 22.22           N  
ATOM   2152  H   GLY A 148      64.798   8.927  20.341  1.00 22.22           H  
ATOM   2153  CA  GLY A 148      63.696   7.135  20.804  1.00 22.22           C  
ATOM   2154  HA2 GLY A 148      64.591   6.886  21.373  1.00 22.22           H  
ATOM   2155  HA3 GLY A 148      63.498   6.291  20.143  1.00 22.22           H  
ATOM   2156  C   GLY A 148      62.531   7.194  21.842  1.00 22.22           C  
ATOM   2157  O   GLY A 148      61.874   8.226  21.939  1.00 22.22           O  
ATOM   2158  N   ASP A 149      62.237   6.180  22.703  1.00 24.80           N  
ATOM   2159  H   ASP A 149      61.448   6.387  23.299  1.00 24.80           H  
ATOM   2160  CA  ASP A 149      62.896   4.851  22.925  1.00 24.80           C  
ATOM   2161  HA  ASP A 149      63.063   4.395  21.950  1.00 24.80           H  
ATOM   2162  C   ASP A 149      62.148   3.733  23.776  1.00 24.80           C  
ATOM   2163  CB  ASP A 149      64.276   5.099  23.608  1.00 24.80           C  
ATOM   2164  HB2 ASP A 149      64.291   6.102  24.034  1.00 24.80           H  
ATOM   2165  HB3 ASP A 149      64.394   4.420  24.452  1.00 24.80           H  
ATOM   2166  O   ASP A 149      62.618   2.598  23.747  1.00 24.80           O  
ATOM   2167  CG  ASP A 149      65.527   4.940  22.719  1.00 24.80           C  
ATOM   2168  OD1 ASP A 149      65.400   4.633  21.512  1.00 24.80           O  
ATOM   2169  OD2 ASP A 149      66.633   5.224  23.237  1.00 24.80           O  
ATOM   2170  N   ASP A 150      61.062   3.960  24.559  1.00 24.93           N  
ATOM   2171  H   ASP A 150      60.606   4.859  24.498  1.00 24.93           H  
ATOM   2172  CA  ASP A 150      60.600   3.063  25.688  1.00 24.93           C  
ATOM   2173  HA  ASP A 150      61.444   2.425  25.952  1.00 24.93           H  
ATOM   2174  C   ASP A 150      59.393   2.097  25.391  1.00 24.93           C  
ATOM   2175  CB  ASP A 150      60.322   3.963  26.919  1.00 24.93           C  
ATOM   2176  HB2 ASP A 150      61.027   4.795  26.903  1.00 24.93           H  
ATOM   2177  HB3 ASP A 150      59.321   4.385  26.831  1.00 24.93           H  
ATOM   2178  O   ASP A 150      58.445   2.504  24.720  1.00 24.93           O  
ATOM   2179  CG  ASP A 150      60.467   3.283  28.291  1.00 24.93           C  
ATOM   2180  OD1 ASP A 150      60.627   2.041  28.328  1.00 24.93           O  
ATOM   2181  OD2 ASP A 150      60.439   4.028  29.298  1.00 24.93           O  
ATOM   2182  N   LEU A 151      59.404   0.824  25.869  1.00 27.90           N  
ATOM   2183  H   LEU A 151      60.104   0.631  26.571  1.00 27.90           H  
ATOM   2184  CA  LEU A 151      58.696  -0.339  25.231  1.00 27.90           C  
ATOM   2185  HA  LEU A 151      57.768   0.048  24.809  1.00 27.90           H  
ATOM   2186  C   LEU A 151      58.241  -1.555  26.141  1.00 27.90           C  
ATOM   2187  CB  LEU A 151      59.606  -0.812  24.050  1.00 27.90           C  
ATOM   2188  HB2 LEU A 151      59.654  -1.899  23.987  1.00 27.90           H  
ATOM   2189  HB3 LEU A 151      60.629  -0.493  24.253  1.00 27.90           H  
ATOM   2190  O   LEU A 151      58.265  -2.699  25.692  1.00 27.90           O  
ATOM   2191  CG  LEU A 151      59.212  -0.302  22.650  1.00 27.90           C  
ATOM   2192  HG  LEU A 151      59.061   0.777  22.677  1.00 27.90           H  
ATOM   2193  CD1 LEU A 151      60.336  -0.611  21.654  1.00 27.90           C  
ATOM   2194 HD11 LEU A 151      60.513  -1.685  21.609  1.00 27.90           H  
ATOM   2195 HD12 LEU A 151      60.061  -0.240  20.667  1.00 27.90           H  
ATOM   2196 HD13 LEU A 151      61.246  -0.102  21.974  1.00 27.90           H  
ATOM   2197  CD2 LEU A 151      57.942  -0.978  22.123  1.00 27.90           C  
ATOM   2198 HD21 LEU A 151      57.709  -0.603  21.127  1.00 27.90           H  
ATOM   2199 HD22 LEU A 151      57.104  -0.750  22.783  1.00 27.90           H  
ATOM   2200 HD23 LEU A 151      58.077  -2.059  22.087  1.00 27.90           H  
ATOM   2201  N   GLY A 152      57.880  -1.379  27.425  1.00 34.30           N  
ATOM   2202  H   GLY A 152      57.822  -0.423  27.746  1.00 34.30           H  
ATOM   2203  CA  GLY A 152      57.912  -2.454  28.467  1.00 34.30           C  
ATOM   2204  HA2 GLY A 152      58.061  -1.955  29.424  1.00 34.30           H  
ATOM   2205  HA3 GLY A 152      58.820  -3.031  28.288  1.00 34.30           H  
ATOM   2206  C   GLY A 152      56.773  -3.507  28.704  1.00 34.30           C  
ATOM   2207  O   GLY A 152      55.691  -3.476  28.129  1.00 34.30           O  
ATOM   2208  N   GLU A 153      57.093  -4.432  29.636  1.00 38.32           N  
ATOM   2209  H   GLU A 153      58.029  -4.295  29.989  1.00 38.32           H  
ATOM   2210  CA  GLU A 153      56.412  -5.566  30.350  1.00 38.32           C  
ATOM   2211  HA  GLU A 153      57.143  -6.373  30.295  1.00 38.32           H  
ATOM   2212  C   GLU A 153      55.145  -6.337  29.873  1.00 38.32           C  
ATOM   2213  CB  GLU A 153      56.284  -5.251  31.865  1.00 38.32           C  
ATOM   2214  HB2 GLU A 153      55.640  -5.993  32.338  1.00 38.32           H  
ATOM   2215  HB3 GLU A 153      55.817  -4.275  32.000  1.00 38.32           H  
ATOM   2216  O   GLU A 153      54.861  -7.371  30.483  1.00 38.32           O  
ATOM   2217  CG  GLU A 153      57.639  -5.292  32.601  1.00 38.32           C  
ATOM   2218  HG2 GLU A 153      58.196  -4.389  32.351  1.00 38.32           H  
ATOM   2219  HG3 GLU A 153      58.211  -6.140  32.226  1.00 38.32           H  
ATOM   2220  CD  GLU A 153      57.540  -5.428  34.138  1.00 38.32           C  
ATOM   2221  OE1 GLU A 153      58.608  -5.665  34.753  1.00 38.32           O  
ATOM   2222  OE2 GLU A 153      56.432  -5.291  34.705  1.00 38.32           O  
ATOM   2223  N   ALA A 154      54.382  -5.954  28.846  1.00 34.76           N  
ATOM   2224  H   ALA A 154      54.648  -5.142  28.307  1.00 34.76           H  
ATOM   2225  CA  ALA A 154      53.229  -6.776  28.414  1.00 34.76           C  
ATOM   2226  HA  ALA A 154      52.649  -7.016  29.305  1.00 34.76           H  
ATOM   2227  C   ALA A 154      53.649  -8.145  27.798  1.00 34.76           C  
ATOM   2228  CB  ALA A 154      52.319  -5.933  27.517  1.00 34.76           C  
ATOM   2229  HB1 ALA A 154      51.424  -6.499  27.259  1.00 34.76           H  
ATOM   2230  HB2 ALA A 154      52.849  -5.682  26.598  1.00 34.76           H  
ATOM   2231  HB3 ALA A 154      52.032  -5.015  28.030  1.00 34.76           H  
ATOM   2232  O   ALA A 154      54.811  -8.331  27.426  1.00 34.76           O  
ATOM   2233  N   GLY A 155      52.740  -9.139  27.755  1.00 43.24           N  
ATOM   2234  H   GLY A 155      51.775  -8.929  27.965  1.00 43.24           H  
ATOM   2235  CA  GLY A 155      53.054 -10.482  27.235  1.00 43.24           C  
ATOM   2236  HA2 GLY A 155      53.762 -10.360  26.415  1.00 43.24           H  
ATOM   2237  HA3 GLY A 155      53.546 -11.059  28.018  1.00 43.24           H  
ATOM   2238  C   GLY A 155      51.872 -11.307  26.690  1.00 43.24           C  
ATOM   2239  O   GLY A 155      50.733 -11.157  27.124  1.00 43.24           O  
ATOM   2240  N   VAL A 156      52.208 -12.227  25.775  1.00 37.86           N  
ATOM   2241  H   VAL A 156      53.202 -12.245  25.598  1.00 37.86           H  
ATOM   2242  CA  VAL A 156      51.429 -12.768  24.626  1.00 37.86           C  
ATOM   2243  HA  VAL A 156      51.473 -12.013  23.841  1.00 37.86           H  
ATOM   2244  C   VAL A 156      49.933 -13.072  24.785  1.00 37.86           C  
ATOM   2245  CB  VAL A 156      52.147 -14.018  24.067  1.00 37.86           C  
ATOM   2246  HB  VAL A 156      52.145 -14.799  24.828  1.00 37.86           H  
ATOM   2247  O   VAL A 156      49.204 -12.926  23.801  1.00 37.86           O  
ATOM   2248  CG1 VAL A 156      51.504 -14.588  22.792  1.00 37.86           C  
ATOM   2249 HG11 VAL A 156      50.521 -15.000  23.019  1.00 37.86           H  
ATOM   2250 HG12 VAL A 156      52.113 -15.396  22.386  1.00 37.86           H  
ATOM   2251 HG13 VAL A 156      51.398 -13.800  22.046  1.00 37.86           H  
ATOM   2252  CG2 VAL A 156      53.610 -13.702  23.706  1.00 37.86           C  
ATOM   2253 HG21 VAL A 156      54.183 -13.452  24.599  1.00 37.86           H  
ATOM   2254 HG22 VAL A 156      54.078 -14.571  23.244  1.00 37.86           H  
ATOM   2255 HG23 VAL A 156      53.643 -12.863  23.011  1.00 37.86           H  
ATOM   2256  N   ASP A 157      49.435 -13.442  25.967  1.00 38.59           N  
ATOM   2257  H   ASP A 157      50.041 -13.473  26.775  1.00 38.59           H  
ATOM   2258  CA  ASP A 157      47.980 -13.579  26.167  1.00 38.59           C  
ATOM   2259  HA  ASP A 157      47.595 -14.200  25.358  1.00 38.59           H  
ATOM   2260  C   ASP A 157      47.241 -12.219  26.001  1.00 38.59           C  
ATOM   2261  CB  ASP A 157      47.680 -14.347  27.471  1.00 38.59           C  
ATOM   2262  HB2 ASP A 157      48.180 -13.847  28.301  1.00 38.59           H  
ATOM   2263  HB3 ASP A 157      46.607 -14.312  27.658  1.00 38.59           H  
ATOM   2264  O   ASP A 157      46.028 -12.191  25.822  1.00 38.59           O  
ATOM   2265  CG  ASP A 157      48.104 -15.831  27.417  1.00 38.59           C  
ATOM   2266  OD1 ASP A 157      47.914 -16.480  26.362  1.00 38.59           O  
ATOM   2267  OD2 ASP A 157      48.618 -16.330  28.448  1.00 38.59           O  
ATOM   2268  N   GLU A 158      47.998 -11.111  25.885  1.00 43.67           N  
ATOM   2269  H   GLU A 158      48.961 -11.232  26.162  1.00 43.67           H  
ATOM   2270  CA  GLU A 158      47.726  -9.917  25.055  1.00 43.67           C  
ATOM   2271  HA  GLU A 158      47.337  -9.127  25.696  1.00 43.67           H  
ATOM   2272  C   GLU A 158      46.714 -10.093  23.897  1.00 43.67           C  
ATOM   2273  CB  GLU A 158      49.046  -9.431  24.402  1.00 43.67           C  
ATOM   2274  HB2 GLU A 158      49.524 -10.312  23.974  1.00 43.67           H  
ATOM   2275  HB3 GLU A 158      48.813  -8.756  23.579  1.00 43.67           H  
ATOM   2276  O   GLU A 158      45.553  -9.690  23.993  1.00 43.67           O  
ATOM   2277  CG  GLU A 158      50.048  -8.658  25.258  1.00 43.67           C  
ATOM   2278  HG2 GLU A 158      49.711  -7.622  25.311  1.00 43.67           H  
ATOM   2279  HG3 GLU A 158      50.039  -9.028  26.283  1.00 43.67           H  
ATOM   2280  CD  GLU A 158      51.477  -8.709  24.674  1.00 43.67           C  
ATOM   2281  OE1 GLU A 158      52.256  -7.810  25.043  1.00 43.67           O  
ATOM   2282  OE2 GLU A 158      51.814  -9.643  23.909  1.00 43.67           O  
ATOM   2283  N   LEU A 159      47.187 -10.491  22.706  1.00 38.04           N  
ATOM   2284  H   LEU A 159      48.119 -10.878  22.681  1.00 38.04           H  
ATOM   2285  CA  LEU A 159      46.596  -9.969  21.465  1.00 38.04           C  
ATOM   2286  HA  LEU A 159      46.191  -8.987  21.710  1.00 38.04           H  
ATOM   2287  C   LEU A 159      45.392 -10.800  21.022  1.00 38.04           C  
ATOM   2288  CB  LEU A 159      47.681  -9.741  20.386  1.00 38.04           C  
ATOM   2289  HB2 LEU A 159      48.651  -9.760  20.882  1.00 38.04           H  
ATOM   2290  HB3 LEU A 159      47.672 -10.561  19.667  1.00 38.04           H  
ATOM   2291  O   LEU A 159      44.561 -10.308  20.269  1.00 38.04           O  
ATOM   2292  CG  LEU A 159      47.569  -8.384  19.645  1.00 38.04           C  
ATOM   2293  HG  LEU A 159      47.287  -7.607  20.355  1.00 38.04           H  
ATOM   2294  CD1 LEU A 159      48.926  -7.989  19.061  1.00 38.04           C  
ATOM   2295 HD11 LEU A 159      49.661  -7.905  19.862  1.00 38.04           H  
ATOM   2296 HD12 LEU A 159      48.848  -7.023  18.562  1.00 38.04           H  
ATOM   2297 HD13 LEU A 159      49.259  -8.740  18.344  1.00 38.04           H  
ATOM   2298  CD2 LEU A 159      46.576  -8.386  18.479  1.00 38.04           C  
ATOM   2299 HD21 LEU A 159      46.560  -7.407  18.001  1.00 38.04           H  
ATOM   2300 HD22 LEU A 159      45.566  -8.604  18.827  1.00 38.04           H  
ATOM   2301 HD23 LEU A 159      46.861  -9.138  17.743  1.00 38.04           H  
ATOM   2302  N   LEU A 160      45.220 -12.002  21.582  1.00 37.58           N  
ATOM   2303  H   LEU A 160      45.909 -12.305  22.257  1.00 37.58           H  
ATOM   2304  CA  LEU A 160      43.971 -12.758  21.475  1.00 37.58           C  
ATOM   2305  HA  LEU A 160      43.632 -12.659  20.444  1.00 37.58           H  
ATOM   2306  C   LEU A 160      42.830 -12.174  22.331  1.00 37.58           C  
ATOM   2307  CB  LEU A 160      44.216 -14.251  21.735  1.00 37.58           C  
ATOM   2308  HB2 LEU A 160      43.254 -14.756  21.827  1.00 37.58           H  
ATOM   2309  HB3 LEU A 160      44.740 -14.358  22.685  1.00 37.58           H  
ATOM   2310  O   LEU A 160      41.694 -12.634  22.235  1.00 37.58           O  
ATOM   2311  CG  LEU A 160      45.021 -14.944  20.619  1.00 37.58           C  
ATOM   2312  HG  LEU A 160      45.980 -14.442  20.493  1.00 37.58           H  
ATOM   2313  CD1 LEU A 160      45.287 -16.393  21.023  1.00 37.58           C  
ATOM   2314 HD11 LEU A 160      45.833 -16.409  21.965  1.00 37.58           H  
ATOM   2315 HD12 LEU A 160      45.895 -16.884  20.263  1.00 37.58           H  
ATOM   2316 HD13 LEU A 160      44.345 -16.929  21.146  1.00 37.58           H  
ATOM   2317  CD2 LEU A 160      44.299 -14.981  19.265  1.00 37.58           C  
ATOM   2318 HD21 LEU A 160      43.318 -15.444  19.375  1.00 37.58           H  
ATOM   2319 HD22 LEU A 160      44.890 -15.555  18.551  1.00 37.58           H  
ATOM   2320 HD23 LEU A 160      44.189 -13.973  18.866  1.00 37.58           H  
ATOM   2321  N   GLU A 161      43.096 -11.112  23.088  1.00 39.18           N  
ATOM   2322  H   GLU A 161      44.060 -10.868  23.269  1.00 39.18           H  
ATOM   2323  CA  GLU A 161      42.066 -10.230  23.619  1.00 39.18           C  
ATOM   2324  HA  GLU A 161      41.098 -10.730  23.582  1.00 39.18           H  
ATOM   2325  C   GLU A 161      41.941  -8.918  22.825  1.00 39.18           C  
ATOM   2326  CB  GLU A 161      42.394  -9.940  25.073  1.00 39.18           C  
ATOM   2327  HB2 GLU A 161      43.268  -9.290  25.117  1.00 39.18           H  
ATOM   2328  HB3 GLU A 161      42.599 -10.862  25.617  1.00 39.18           H  
ATOM   2329  O   GLU A 161      40.828  -8.460  22.557  1.00 39.18           O  
ATOM   2330  CG  GLU A 161      41.174  -9.261  25.675  1.00 39.18           C  
ATOM   2331  HG2 GLU A 161      40.449 -10.024  25.955  1.00 39.18           H  
ATOM   2332  HG3 GLU A 161      40.669  -8.601  24.970  1.00 39.18           H  
ATOM   2333  CD  GLU A 161      41.537  -8.388  26.842  1.00 39.18           C  
ATOM   2334  OE1 GLU A 161      40.680  -8.337  27.721  1.00 39.18           O  
ATOM   2335  OE2 GLU A 161      42.544  -7.631  26.821  1.00 39.18           O  
ATOM   2336  N   ALA A 162      43.056  -8.314  22.397  1.00 35.97           N  
ATOM   2337  H   ALA A 162      43.949  -8.708  22.654  1.00 35.97           H  
ATOM   2338  CA  ALA A 162      42.998  -7.166  21.480  1.00 35.97           C  
ATOM   2339  HA  ALA A 162      42.453  -6.362  21.975  1.00 35.97           H  
ATOM   2340  C   ALA A 162      42.209  -7.501  20.190  1.00 35.97           C  
ATOM   2341  CB  ALA A 162      44.419  -6.672  21.204  1.00 35.97           C  
ATOM   2342  HB1 ALA A 162      44.378  -5.775  20.586  1.00 35.97           H  
ATOM   2343  HB2 ALA A 162      44.928  -6.443  22.141  1.00 35.97           H  
ATOM   2344  HB3 ALA A 162      44.969  -7.442  20.665  1.00 35.97           H  
ATOM   2345  O   ALA A 162      41.509  -6.638  19.667  1.00 35.97           O  
ATOM   2346  N   LEU A 163      42.225  -8.782  19.798  1.00 38.40           N  
ATOM   2347  H   LEU A 163      42.937  -9.351  20.235  1.00 38.40           H  
ATOM   2348  CA  LEU A 163      41.308  -9.521  18.917  1.00 38.40           C  
ATOM   2349  HA  LEU A 163      41.724  -9.531  17.910  1.00 38.40           H  
ATOM   2350  C   LEU A 163      39.889  -8.930  18.842  1.00 38.40           C  
ATOM   2351  CB  LEU A 163      41.269 -10.968  19.477  1.00 38.40           C  
ATOM   2352  HB2 LEU A 163      42.284 -11.210  19.791  1.00 38.40           H  
ATOM   2353  HB3 LEU A 163      40.646 -10.991  20.371  1.00 38.40           H  
ATOM   2354  O   LEU A 163      39.412  -8.609  17.759  1.00 38.40           O  
ATOM   2355  CG  LEU A 163      40.856 -12.126  18.549  1.00 38.40           C  
ATOM   2356  HG  LEU A 163      41.574 -12.197  17.732  1.00 38.40           H  
ATOM   2357  CD1 LEU A 163      40.857 -13.453  19.317  1.00 38.40           C  
ATOM   2358 HD11 LEU A 163      41.844 -13.634  19.744  1.00 38.40           H  
ATOM   2359 HD12 LEU A 163      40.129 -13.413  20.127  1.00 38.40           H  
ATOM   2360 HD13 LEU A 163      40.613 -14.273  18.642  1.00 38.40           H  
ATOM   2361  CD2 LEU A 163      39.457 -11.988  17.960  1.00 38.40           C  
ATOM   2362 HD21 LEU A 163      38.726 -11.818  18.750  1.00 38.40           H  
ATOM   2363 HD22 LEU A 163      39.432 -11.149  17.264  1.00 38.40           H  
ATOM   2364 HD23 LEU A 163      39.190 -12.883  17.398  1.00 38.40           H  
ATOM   2365  N   GLY A 164      39.219  -8.781  19.990  1.00 36.98           N  
ATOM   2366  H   GLY A 164      39.712  -8.967  20.852  1.00 36.98           H  
ATOM   2367  CA  GLY A 164      37.810  -8.379  20.070  1.00 36.98           C  
ATOM   2368  HA2 GLY A 164      37.280  -8.739  19.189  1.00 36.98           H  
ATOM   2369  HA3 GLY A 164      37.361  -8.846  20.947  1.00 36.98           H  
ATOM   2370  C   GLY A 164      37.570  -6.870  20.170  1.00 36.98           C  
ATOM   2371  O   GLY A 164      36.434  -6.458  20.392  1.00 36.98           O  
ATOM   2372  N   ARG A 165      38.616  -6.034  20.078  1.00 32.98           N  
ATOM   2373  H   ARG A 165      39.525  -6.435  19.892  1.00 32.98           H  
ATOM   2374  CA  ARG A 165      38.492  -4.562  20.159  1.00 32.98           C  
ATOM   2375  HA  ARG A 165      37.645  -4.300  20.792  1.00 32.98           H  
ATOM   2376  C   ARG A 165      38.224  -3.891  18.824  1.00 32.98           C  
ATOM   2377  CB  ARG A 165      39.772  -3.935  20.722  1.00 32.98           C  
ATOM   2378  HB2 ARG A 165      40.635  -4.294  20.161  1.00 32.98           H  
ATOM   2379  HB3 ARG A 165      39.724  -2.852  20.608  1.00 32.98           H  
ATOM   2380  O   ARG A 165      37.635  -2.816  18.815  1.00 32.98           O  
ATOM   2381  CG  ARG A 165      39.934  -4.247  22.200  1.00 32.98           C  
ATOM   2382  HG2 ARG A 165      39.104  -3.781  22.731  1.00 32.98           H  
ATOM   2383  HG3 ARG A 165      39.909  -5.327  22.346  1.00 32.98           H  
ATOM   2384  CD  ARG A 165      41.248  -3.682  22.735  1.00 32.98           C  
ATOM   2385  HD2 ARG A 165      42.005  -3.736  21.952  1.00 32.98           H  
ATOM   2386  HD3 ARG A 165      41.096  -2.636  23.004  1.00 32.98           H  
ATOM   2387  NE  ARG A 165      41.714  -4.486  23.878  1.00 32.98           N  
ATOM   2388  HE  ARG A 165      41.482  -5.468  23.857  1.00 32.98           H  
ATOM   2389  NH1 ARG A 165      42.605  -2.804  25.155  1.00 32.98           N  
ATOM   2390 HH11 ARG A 165      42.317  -2.152  24.440  1.00 32.98           H  
ATOM   2391 HH12 ARG A 165      43.017  -2.491  26.023  1.00 32.98           H  
ATOM   2392  NH2 ARG A 165      42.660  -4.904  25.906  1.00 32.98           N  
ATOM   2393 HH21 ARG A 165      42.451  -5.891  25.854  1.00 32.98           H  
ATOM   2394 HH22 ARG A 165      43.027  -4.564  26.784  1.00 32.98           H  
ATOM   2395  CZ  ARG A 165      42.321  -4.065  24.968  1.00 32.98           C  
ATOM   2396  N   GLU A 166      38.745  -4.469  17.749  1.00 30.93           N  
ATOM   2397  H   GLU A 166      39.219  -5.352  17.874  1.00 30.93           H  
ATOM   2398  CA  GLU A 166      38.882  -3.798  16.456  1.00 30.93           C  
ATOM   2399  HA  GLU A 166      38.595  -2.750  16.544  1.00 30.93           H  
ATOM   2400  C   GLU A 166      37.962  -4.408  15.394  1.00 30.93           C  
ATOM   2401  CB  GLU A 166      40.370  -3.839  16.057  1.00 30.93           C  
ATOM   2402  HB2 GLU A 166      40.676  -4.882  15.981  1.00 30.93           H  
ATOM   2403  HB3 GLU A 166      40.954  -3.376  16.852  1.00 30.93           H  
ATOM   2404  O   GLU A 166      37.090  -3.723  14.871  1.00 30.93           O  
ATOM   2405  CG  GLU A 166      40.680  -3.107  14.741  1.00 30.93           C  
ATOM   2406  HG2 GLU A 166      40.403  -2.060  14.860  1.00 30.93           H  
ATOM   2407  HG3 GLU A 166      40.070  -3.526  13.941  1.00 30.93           H  
ATOM   2408  CD  GLU A 166      42.164  -3.212  14.344  1.00 30.93           C  
ATOM   2409  OE1 GLU A 166      42.673  -2.236  13.749  1.00 30.93           O  
ATOM   2410  OE2 GLU A 166      42.791  -4.251  14.654  1.00 30.93           O  
ATOM   2411  N   LEU A 167      38.145  -5.695  15.082  1.00 32.50           N  
ATOM   2412  H   LEU A 167      38.846  -6.211  15.593  1.00 32.50           H  
ATOM   2413  CA  LEU A 167      37.736  -6.246  13.783  1.00 32.50           C  
ATOM   2414  HA  LEU A 167      37.716  -5.424  13.067  1.00 32.50           H  
ATOM   2415  C   LEU A 167      36.304  -6.809  13.722  1.00 32.50           C  
ATOM   2416  CB  LEU A 167      38.812  -7.235  13.297  1.00 32.50           C  
ATOM   2417  HB2 LEU A 167      38.474  -7.696  12.370  1.00 32.50           H  
ATOM   2418  HB3 LEU A 167      38.916  -8.022  14.044  1.00 32.50           H  
ATOM   2419  O   LEU A 167      35.808  -7.045  12.631  1.00 32.50           O  
ATOM   2420  CG  LEU A 167      40.190  -6.580  13.045  1.00 32.50           C  
ATOM   2421  HG  LEU A 167      40.490  -6.012  13.926  1.00 32.50           H  
ATOM   2422  CD1 LEU A 167      41.248  -7.658  12.819  1.00 32.50           C  
ATOM   2423 HD11 LEU A 167      41.291  -8.314  13.689  1.00 32.50           H  
ATOM   2424 HD12 LEU A 167      41.003  -8.238  11.930  1.00 32.50           H  
ATOM   2425 HD13 LEU A 167      42.220  -7.181  12.694  1.00 32.50           H  
ATOM   2426  CD2 LEU A 167      40.193  -5.651  11.828  1.00 32.50           C  
ATOM   2427 HD21 LEU A 167      41.190  -5.229  11.696  1.00 32.50           H  
ATOM   2428 HD22 LEU A 167      39.498  -4.826  11.979  1.00 32.50           H  
ATOM   2429 HD23 LEU A 167      39.903  -6.201  10.933  1.00 32.50           H  
ATOM   2430  N   ASP A 168      35.576  -6.870  14.844  1.00 34.80           N  
ATOM   2431  H   ASP A 168      36.042  -6.659  15.715  1.00 34.80           H  
ATOM   2432  CA  ASP A 168      34.093  -6.900  14.843  1.00 34.80           C  
ATOM   2433  HA  ASP A 168      33.769  -7.536  14.019  1.00 34.80           H  
ATOM   2434  C   ASP A 168      33.482  -5.494  14.538  1.00 34.80           C  
ATOM   2435  CB  ASP A 168      33.559  -7.548  16.141  1.00 34.80           C  
ATOM   2436  HB2 ASP A 168      34.103  -7.138  16.992  1.00 34.80           H  
ATOM   2437  HB3 ASP A 168      32.511  -7.276  16.270  1.00 34.80           H  
ATOM   2438  O   ASP A 168      32.325  -5.189  14.870  1.00 34.80           O  
ATOM   2439  CG  ASP A 168      33.613  -9.089  16.174  1.00 34.80           C  
ATOM   2440  OD1 ASP A 168      33.068  -9.733  15.250  1.00 34.80           O  
ATOM   2441  OD2 ASP A 168      34.079  -9.638  17.201  1.00 34.80           O  
ATOM   2442  N   GLY A 169      34.298  -4.626  13.921  1.00 31.56           N  
ATOM   2443  H   GLY A 169      35.267  -4.903  13.848  1.00 31.56           H  
ATOM   2444  CA  GLY A 169      33.909  -3.551  13.007  1.00 31.56           C  
ATOM   2445  HA2 GLY A 169      34.717  -2.820  12.960  1.00 31.56           H  
ATOM   2446  HA3 GLY A 169      33.014  -3.062  13.390  1.00 31.56           H  
ATOM   2447  C   GLY A 169      33.606  -4.013  11.567  1.00 31.56           C  
ATOM   2448  O   GLY A 169      33.354  -3.151  10.727  1.00 31.56           O  
ATOM   2449  N   ASP A 170      33.610  -5.329  11.304  1.00 24.97           N  
ATOM   2450  H   ASP A 170      34.039  -5.944  11.980  1.00 24.97           H  
ATOM   2451  CA  ASP A 170      32.757  -6.006  10.299  1.00 24.97           C  
ATOM   2452  HA  ASP A 170      33.037  -5.683   9.296  1.00 24.97           H  
ATOM   2453  C   ASP A 170      31.240  -5.685  10.479  1.00 24.97           C  
ATOM   2454  CB  ASP A 170      32.964  -7.549  10.412  1.00 24.97           C  
ATOM   2455  HB2 ASP A 170      32.018  -8.021  10.147  1.00 24.97           H  
ATOM   2456  HB3 ASP A 170      33.138  -7.802  11.458  1.00 24.97           H  
ATOM   2457  O   ASP A 170      30.743  -5.625  11.638  1.00 24.97           O  
ATOM   2458  CG  ASP A 170      34.035  -8.259   9.544  1.00 24.97           C  
ATOM   2459  OD1 ASP A 170      34.757  -7.611   8.751  1.00 24.97           O  
ATOM   2460  OD2 ASP A 170      34.073  -9.516   9.638  1.00 24.97           O  
ATOM   2461  OXT ASP A 170      30.519  -5.595   9.455  1.00 24.97           O  
TER    2462      ASP A 170                                                       
ATOM   2462  N   MET B   1      45.779  -3.283  34.528  1.00 67.73           N  
ATOM   2463  H   MET B   1      45.528  -2.321  34.708  1.00 67.73           H  
ATOM   2464  H2  MET B   1      46.354  -3.341  33.699  1.00 67.73           H  
ATOM   2465  H3  MET B   1      46.303  -3.652  35.309  1.00 67.73           H  
ATOM   2466  CA  MET B   1      44.569  -4.092  34.319  1.00 67.73           C  
ATOM   2467  HA  MET B   1      43.990  -4.127  35.241  1.00 67.73           H  
ATOM   2468  C   MET B   1      45.045  -5.498  33.997  1.00 67.73           C  
ATOM   2469  CB  MET B   1      43.695  -3.484  33.205  1.00 67.73           C  
ATOM   2470  HB2 MET B   1      43.931  -2.428  33.074  1.00 67.73           H  
ATOM   2471  HB3 MET B   1      43.877  -3.992  32.258  1.00 67.73           H  
ATOM   2472  O   MET B   1      45.821  -5.650  33.060  1.00 67.73           O  
ATOM   2473  CG  MET B   1      42.221  -3.590  33.583  1.00 67.73           C  
ATOM   2474  HG2 MET B   1      42.012  -2.918  34.416  1.00 67.73           H  
ATOM   2475  HG3 MET B   1      42.055  -4.612  33.924  1.00 67.73           H  
ATOM   2476  SD  MET B   1      41.031  -3.284  32.255  1.00 67.73           S  
ATOM   2477  CE  MET B   1      41.196  -1.508  31.943  1.00 67.73           C  
ATOM   2478  HE1 MET B   1      40.462  -1.216  31.191  1.00 67.73           H  
ATOM   2479  HE2 MET B   1      40.995  -0.955  32.861  1.00 67.73           H  
ATOM   2480  HE3 MET B   1      42.197  -1.282  31.577  1.00 67.73           H  
ATOM   2481  N   THR B   2      44.715  -6.476  34.835  1.00 78.92           N  
ATOM   2482  H   THR B   2      44.050  -6.261  35.564  1.00 78.92           H  
ATOM   2483  CA  THR B   2      45.015  -7.895  34.598  1.00 78.92           C  
ATOM   2484  HA  THR B   2      46.085  -8.011  34.426  1.00 78.92           H  
ATOM   2485  C   THR B   2      44.287  -8.390  33.354  1.00 78.92           C  
ATOM   2486  CB  THR B   2      44.615  -8.783  35.788  1.00 78.92           C  
ATOM   2487  HB  THR B   2      44.879  -9.814  35.556  1.00 78.92           H  
ATOM   2488  O   THR B   2      43.342  -7.754  32.887  1.00 78.92           O  
ATOM   2489  CG2 THR B   2      45.313  -8.394  37.089  1.00 78.92           C  
ATOM   2490 HG21 THR B   2      45.010  -7.395  37.402  1.00 78.92           H  
ATOM   2491 HG22 THR B   2      45.040  -9.106  37.867  1.00 78.92           H  
ATOM   2492 HG23 THR B   2      46.394  -8.420  36.948  1.00 78.92           H  
ATOM   2493  OG1 THR B   2      43.232  -8.718  36.017  1.00 78.92           O  
ATOM   2494  HG1 THR B   2      43.029  -7.837  36.339  1.00 78.92           H  
ATOM   2495  N   ASP B   3      44.709  -9.533  32.822  1.00 69.24           N  
ATOM   2496  H   ASP B   3      45.513 -10.013  33.200  1.00 69.24           H  
ATOM   2497  CA  ASP B   3      44.066 -10.110  31.647  1.00 69.24           C  
ATOM   2498  HA  ASP B   3      44.115  -9.376  30.842  1.00 69.24           H  
ATOM   2499  C   ASP B   3      42.570 -10.377  31.885  1.00 69.24           C  
ATOM   2500  CB  ASP B   3      44.860 -11.343  31.211  1.00 69.24           C  
ATOM   2501  HB2 ASP B   3      45.924 -11.178  31.384  1.00 69.24           H  
ATOM   2502  HB3 ASP B   3      44.549 -12.215  31.786  1.00 69.24           H  
ATOM   2503  O   ASP B   3      41.724  -9.852  31.169  1.00 69.24           O  
ATOM   2504  CG  ASP B   3      44.655 -11.563  29.722  1.00 69.24           C  
ATOM   2505  OD1 ASP B   3      45.018 -10.609  28.992  1.00 69.24           O  
ATOM   2506  OD2 ASP B   3      44.085 -12.620  29.389  1.00 69.24           O  
ATOM   2507  N   SER B   4      42.226 -11.020  33.005  1.00 72.74           N  
ATOM   2508  H   SER B   4      42.956 -11.440  33.563  1.00 72.74           H  
ATOM   2509  CA  SER B   4      40.836 -11.249  33.425  1.00 72.74           C  
ATOM   2510  HA  SER B   4      40.352 -11.891  32.689  1.00 72.74           H  
ATOM   2511  C   SER B   4      39.989  -9.972  33.554  1.00 72.74           C  
ATOM   2512  CB  SER B   4      40.818 -11.951  34.786  1.00 72.74           C  
ATOM   2513  HB2 SER B   4      41.194 -11.264  35.545  1.00 72.74           H  
ATOM   2514  HB3 SER B   4      39.792 -12.217  35.041  1.00 72.74           H  
ATOM   2515  O   SER B   4      38.802 -10.000  33.233  1.00 72.74           O  
ATOM   2516  OG  SER B   4      41.624 -13.116  34.786  1.00 72.74           O  
ATOM   2517  HG  SER B   4      41.182 -13.789  34.263  1.00 72.74           H  
ATOM   2518  N   GLU B   5      40.562  -8.862  34.037  1.00 76.14           N  
ATOM   2519  H   GLU B   5      41.551  -8.878  34.239  1.00 76.14           H  
ATOM   2520  CA  GLU B   5      39.839  -7.585  34.163  1.00 76.14           C  
ATOM   2521  HA  GLU B   5      38.893  -7.744  34.681  1.00 76.14           H  
ATOM   2522  C   GLU B   5      39.506  -6.985  32.795  1.00 76.14           C  
ATOM   2523  CB  GLU B   5      40.672  -6.561  34.944  1.00 76.14           C  
ATOM   2524  HB2 GLU B   5      41.690  -6.609  34.558  1.00 76.14           H  
ATOM   2525  HB3 GLU B   5      40.268  -5.567  34.747  1.00 76.14           H  
ATOM   2526  O   GLU B   5      38.377  -6.535  32.595  1.00 76.14           O  
ATOM   2527  CG  GLU B   5      40.694  -6.737  36.467  1.00 76.14           C  
ATOM   2528  HG2 GLU B   5      39.696  -6.529  36.854  1.00 76.14           H  
ATOM   2529  HG3 GLU B   5      40.933  -7.771  36.713  1.00 76.14           H  
ATOM   2530  CD  GLU B   5      41.723  -5.801  37.133  1.00 76.14           C  
ATOM   2531  OE1 GLU B   5      41.469  -5.345  38.264  1.00 76.14           O  
ATOM   2532  OE2 GLU B   5      42.811  -5.581  36.539  1.00 76.14           O  
ATOM   2533  N   LYS B   6      40.463  -7.015  31.857  1.00 76.03           N  
ATOM   2534  H   LYS B   6      41.338  -7.470  32.075  1.00 76.03           H  
ATOM   2535  CA  LYS B   6      40.245  -6.538  30.489  1.00 76.03           C  
ATOM   2536  HA  LYS B   6      39.863  -5.517  30.522  1.00 76.03           H  
ATOM   2537  C   LYS B   6      39.142  -7.380  29.812  1.00 76.03           C  
ATOM   2538  CB  LYS B   6      41.577  -6.544  29.706  1.00 76.03           C  
ATOM   2539  HB2 LYS B   6      41.350  -6.223  28.689  1.00 76.03           H  
ATOM   2540  HB3 LYS B   6      41.962  -7.564  29.693  1.00 76.03           H  
ATOM   2541  O   LYS B   6      38.186  -6.814  29.274  1.00 76.03           O  
ATOM   2542  CG  LYS B   6      42.693  -5.615  30.198  1.00 76.03           C  
ATOM   2543  HG2 LYS B   6      42.898  -5.819  31.249  1.00 76.03           H  
ATOM   2544  HG3 LYS B   6      42.340  -4.588  30.105  1.00 76.03           H  
ATOM   2545  CD  LYS B   6      44.007  -5.739  29.394  1.00 76.03           C  
ATOM   2546  HD2 LYS B   6      43.804  -5.593  28.333  1.00 76.03           H  
ATOM   2547  HD3 LYS B   6      44.670  -4.939  29.724  1.00 76.03           H  
ATOM   2548  CE  LYS B   6      44.741  -7.072  29.614  1.00 76.03           C  
ATOM   2549  HE2 LYS B   6      45.794  -6.880  29.822  1.00 76.03           H  
ATOM   2550  HE3 LYS B   6      44.311  -7.537  30.502  1.00 76.03           H  
ATOM   2551  NZ  LYS B   6      44.630  -8.000  28.457  1.00 76.03           N  
ATOM   2552  HZ1 LYS B   6      45.210  -7.752  27.667  1.00 76.03           H  
ATOM   2553  HZ2 LYS B   6      44.854  -8.958  28.685  1.00 76.03           H  
ATOM   2554  HZ3 LYS B   6      43.689  -8.037  28.092  1.00 76.03           H  
ATOM   2555  N   VAL B   7      39.177  -8.718  29.947  1.00 77.96           N  
ATOM   2556  H   VAL B   7      40.034  -9.111  30.308  1.00 77.96           H  
ATOM   2557  CA  VAL B   7      38.265  -9.604  29.187  1.00 77.96           C  
ATOM   2558  HA  VAL B   7      38.287  -9.292  28.143  1.00 77.96           H  
ATOM   2559  C   VAL B   7      36.827  -9.444  29.690  1.00 77.96           C  
ATOM   2560  CB  VAL B   7      38.702 -11.086  29.241  1.00 77.96           C  
ATOM   2561  HB  VAL B   7      38.626 -11.431  30.272  1.00 77.96           H  
ATOM   2562  O   VAL B   7      35.868  -9.469  28.912  1.00 77.96           O  
ATOM   2563  CG1 VAL B   7      37.799 -11.955  28.354  1.00 77.96           C  
ATOM   2564 HG11 VAL B   7      37.877 -11.627  27.318  1.00 77.96           H  
ATOM   2565 HG12 VAL B   7      36.758 -11.867  28.664  1.00 77.96           H  
ATOM   2566 HG13 VAL B   7      38.110 -12.998  28.421  1.00 77.96           H  
ATOM   2567  CG2 VAL B   7      40.122 -11.376  28.737  1.00 77.96           C  
ATOM   2568 HG21 VAL B   7      40.455 -12.352  29.090  1.00 77.96           H  
ATOM   2569 HG22 VAL B   7      40.158 -11.368  27.648  1.00 77.96           H  
ATOM   2570 HG23 VAL B   7      40.829 -10.623  29.085  1.00 77.96           H  
ATOM   2571  N   ALA B   8      36.663  -9.212  30.996  1.00 79.16           N  
ATOM   2572  H   ALA B   8      37.486  -9.191  31.580  1.00 79.16           H  
ATOM   2573  CA  ALA B   8      35.372  -8.907  31.603  1.00 79.16           C  
ATOM   2574  HA  ALA B   8      34.685  -9.724  31.380  1.00 79.16           H  
ATOM   2575  C   ALA B   8      34.741  -7.611  31.056  1.00 79.16           C  
ATOM   2576  CB  ALA B   8      35.572  -8.833  33.121  1.00 79.16           C  
ATOM   2577  HB1 ALA B   8      36.263  -8.027  33.366  1.00 79.16           H  
ATOM   2578  HB2 ALA B   8      34.615  -8.649  33.609  1.00 79.16           H  
ATOM   2579  HB3 ALA B   8      35.984  -9.775  33.484  1.00 79.16           H  
ATOM   2580  O   ALA B   8      33.512  -7.495  31.026  1.00 79.16           O  
ATOM   2581  N   GLU B   9      35.548  -6.645  30.611  1.00 81.98           N  
ATOM   2582  H   GLU B   9      36.547  -6.790  30.630  1.00 81.98           H  
ATOM   2583  CA  GLU B   9      35.065  -5.397  30.020  1.00 81.98           C  
ATOM   2584  HA  GLU B   9      34.193  -5.087  30.596  1.00 81.98           H  
ATOM   2585  C   GLU B   9      34.568  -5.606  28.578  1.00 81.98           C  
ATOM   2586  CB  GLU B   9      36.141  -4.302  30.175  1.00 81.98           C  
ATOM   2587  HB2 GLU B   9      36.804  -4.296  29.310  1.00 81.98           H  
ATOM   2588  HB3 GLU B   9      36.732  -4.513  31.066  1.00 81.98           H  
ATOM   2589  O   GLU B   9      33.461  -5.167  28.249  1.00 81.98           O  
ATOM   2590  CG  GLU B   9      35.494  -2.923  30.362  1.00 81.98           C  
ATOM   2591  HG2 GLU B   9      35.082  -2.588  29.410  1.00 81.98           H  
ATOM   2592  HG3 GLU B   9      34.660  -3.024  31.057  1.00 81.98           H  
ATOM   2593  CD  GLU B   9      36.459  -1.864  30.918  1.00 81.98           C  
ATOM   2594  OE1 GLU B   9      36.007  -1.151  31.846  1.00 81.98           O  
ATOM   2595  OE2 GLU B   9      37.602  -1.762  30.421  1.00 81.98           O  
ATOM   2596  N   TYR B  10      35.284  -6.394  27.761  1.00 81.63           N  
ATOM   2597  H   TYR B  10      36.196  -6.700  28.068  1.00 81.63           H  
ATOM   2598  CA  TYR B  10      34.822  -6.789  26.419  1.00 81.63           C  
ATOM   2599  HA  TYR B  10      34.554  -5.877  25.885  1.00 81.63           H  
ATOM   2600  C   TYR B  10      33.556  -7.637  26.452  1.00 81.63           C  
ATOM   2601  CB  TYR B  10      35.940  -7.499  25.632  1.00 81.63           C  
ATOM   2602  HB2 TYR B  10      36.320  -8.345  26.205  1.00 81.63           H  
ATOM   2603  HB3 TYR B  10      35.543  -7.871  24.688  1.00 81.63           H  
ATOM   2604  O   TYR B  10      32.607  -7.358  25.717  1.00 81.63           O  
ATOM   2605  CG  TYR B  10      37.045  -6.520  25.337  1.00 81.63           C  
ATOM   2606  CD1 TYR B  10      36.729  -5.382  24.575  1.00 81.63           C  
ATOM   2607  HD1 TYR B  10      35.802  -5.337  24.023  1.00 81.63           H  
ATOM   2608  CD2 TYR B  10      38.271  -6.605  26.022  1.00 81.63           C  
ATOM   2609  HD2 TYR B  10      38.512  -7.473  26.617  1.00 81.63           H  
ATOM   2610  CE1 TYR B  10      37.555  -4.252  24.643  1.00 81.63           C  
ATOM   2611  HE1 TYR B  10      37.265  -3.346  24.132  1.00 81.63           H  
ATOM   2612  CE2 TYR B  10      39.133  -5.495  26.041  1.00 81.63           C  
ATOM   2613  HE2 TYR B  10      40.029  -5.528  26.642  1.00 81.63           H  
ATOM   2614  OH  TYR B  10      39.477  -3.166  25.543  1.00 81.63           O  
ATOM   2615  HH  TYR B  10      38.988  -2.410  25.211  1.00 81.63           H  
ATOM   2616  CZ  TYR B  10      38.742  -4.299  25.403  1.00 81.63           C  
ATOM   2617  N   LEU B  11      33.478  -8.612  27.361  1.00 81.89           N  
ATOM   2618  H   LEU B  11      34.295  -8.818  27.918  1.00 81.89           H  
ATOM   2619  CA  LEU B  11      32.276  -9.432  27.517  1.00 81.89           C  
ATOM   2620  HA  LEU B  11      32.054  -9.872  26.545  1.00 81.89           H  
ATOM   2621  C   LEU B  11      31.054  -8.588  27.929  1.00 81.89           C  
ATOM   2622  CB  LEU B  11      32.583 -10.557  28.519  1.00 81.89           C  
ATOM   2623  HB2 LEU B  11      33.481 -11.081  28.191  1.00 81.89           H  
ATOM   2624  HB3 LEU B  11      32.793 -10.109  29.490  1.00 81.89           H  
ATOM   2625  O   LEU B  11      29.938  -8.842  27.463  1.00 81.89           O  
ATOM   2626  CG  LEU B  11      31.446 -11.584  28.675  1.00 81.89           C  
ATOM   2627  HG  LEU B  11      30.542 -11.082  29.019  1.00 81.89           H  
ATOM   2628  CD1 LEU B  11      31.140 -12.326  27.371  1.00 81.89           C  
ATOM   2629 HD11 LEU B  11      30.399 -13.105  27.549  1.00 81.89           H  
ATOM   2630 HD12 LEU B  11      32.052 -12.781  26.984  1.00 81.89           H  
ATOM   2631 HD13 LEU B  11      30.736 -11.637  26.629  1.00 81.89           H  
ATOM   2632  CD2 LEU B  11      31.841 -12.623  29.723  1.00 81.89           C  
ATOM   2633 HD21 LEU B  11      32.072 -12.127  30.666  1.00 81.89           H  
ATOM   2634 HD22 LEU B  11      31.019 -13.321  29.881  1.00 81.89           H  
ATOM   2635 HD23 LEU B  11      32.717 -13.173  29.381  1.00 81.89           H  
ATOM   2636  N   ARG B  12      31.251  -7.547  28.754  1.00 81.99           N  
ATOM   2637  H   ARG B  12      32.188  -7.391  29.097  1.00 81.99           H  
ATOM   2638  CA  ARG B  12      30.190  -6.592  29.118  1.00 81.99           C  
ATOM   2639  HA  ARG B  12      29.318  -7.155  29.449  1.00 81.99           H  
ATOM   2640  C   ARG B  12      29.734  -5.761  27.917  1.00 81.99           C  
ATOM   2641  CB  ARG B  12      30.666  -5.698  30.274  1.00 81.99           C  
ATOM   2642  HB2 ARG B  12      31.083  -6.333  31.056  1.00 81.99           H  
ATOM   2643  HB3 ARG B  12      31.451  -5.032  29.918  1.00 81.99           H  
ATOM   2644  O   ARG B  12      28.532  -5.565  27.755  1.00 81.99           O  
ATOM   2645  CG  ARG B  12      29.518  -4.864  30.874  1.00 81.99           C  
ATOM   2646  HG2 ARG B  12      29.017  -4.303  30.085  1.00 81.99           H  
ATOM   2647  HG3 ARG B  12      28.789  -5.531  31.336  1.00 81.99           H  
ATOM   2648  CD  ARG B  12      30.021  -3.854  31.915  1.00 81.99           C  
ATOM   2649  HD2 ARG B  12      29.169  -3.287  32.290  1.00 81.99           H  
ATOM   2650  HD3 ARG B  12      30.692  -3.158  31.411  1.00 81.99           H  
ATOM   2651  NE  ARG B  12      30.700  -4.514  33.051  1.00 81.99           N  
ATOM   2652  HE  ARG B  12      30.254  -5.341  33.421  1.00 81.99           H  
ATOM   2653  NH1 ARG B  12      32.581  -3.175  33.166  1.00 81.99           N  
ATOM   2654 HH11 ARG B  12      33.522  -3.007  33.492  1.00 81.99           H  
ATOM   2655 HH12 ARG B  12      32.255  -2.610  32.395  1.00 81.99           H  
ATOM   2656  NH2 ARG B  12      32.387  -4.931  34.518  1.00 81.99           N  
ATOM   2657 HH21 ARG B  12      33.318  -4.715  34.846  1.00 81.99           H  
ATOM   2658 HH22 ARG B  12      31.937  -5.789  34.805  1.00 81.99           H  
ATOM   2659  CZ  ARG B  12      31.878  -4.198  33.569  1.00 81.99           C  
ATOM   2660  N   ARG B  13      30.655  -5.297  27.063  1.00 81.53           N  
ATOM   2661  H   ARG B  13      31.628  -5.478  27.262  1.00 81.53           H  
ATOM   2662  CA  ARG B  13      30.297  -4.569  25.834  1.00 81.53           C  
ATOM   2663  HA  ARG B  13      29.612  -3.767  26.107  1.00 81.53           H  
ATOM   2664  C   ARG B  13      29.511  -5.464  24.871  1.00 81.53           C  
ATOM   2665  CB  ARG B  13      31.557  -3.957  25.187  1.00 81.53           C  
ATOM   2666  HB2 ARG B  13      32.237  -4.760  24.902  1.00 81.53           H  
ATOM   2667  HB3 ARG B  13      32.070  -3.329  25.915  1.00 81.53           H  
ATOM   2668  O   ARG B  13      28.392  -5.113  24.507  1.00 81.53           O  
ATOM   2669  CG  ARG B  13      31.244  -3.120  23.933  1.00 81.53           C  
ATOM   2670  HG2 ARG B  13      30.670  -3.733  23.236  1.00 81.53           H  
ATOM   2671  HG3 ARG B  13      32.179  -2.863  23.436  1.00 81.53           H  
ATOM   2672  CD  ARG B  13      30.484  -1.818  24.241  1.00 81.53           C  
ATOM   2673  HD2 ARG B  13      29.861  -1.948  25.125  1.00 81.53           H  
ATOM   2674  HD3 ARG B  13      31.215  -1.037  24.447  1.00 81.53           H  
ATOM   2675  NE  ARG B  13      29.607  -1.430  23.126  1.00 81.53           N  
ATOM   2676  HE  ARG B  13      29.290  -2.176  22.523  1.00 81.53           H  
ATOM   2677  NH1 ARG B  13      29.468   0.835  23.489  1.00 81.53           N  
ATOM   2678 HH11 ARG B  13      29.110   1.731  23.190  1.00 81.53           H  
ATOM   2679 HH12 ARG B  13      30.202   0.756  24.178  1.00 81.53           H  
ATOM   2680  NH2 ARG B  13      28.246  -0.110  21.890  1.00 81.53           N  
ATOM   2681 HH21 ARG B  13      27.852   0.779  21.613  1.00 81.53           H  
ATOM   2682 HH22 ARG B  13      27.826  -0.963  21.550  1.00 81.53           H  
ATOM   2683  CZ  ARG B  13      29.117  -0.241  22.839  1.00 81.53           C  
ATOM   2684  N   ALA B  14      30.027  -6.656  24.568  1.00 83.64           N  
ATOM   2685  H   ALA B  14      30.953  -6.875  24.906  1.00 83.64           H  
ATOM   2686  CA  ALA B  14      29.382  -7.612  23.667  1.00 83.64           C  
ATOM   2687  HA  ALA B  14      29.278  -7.149  22.686  1.00 83.64           H  
ATOM   2688  C   ALA B  14      27.971  -8.021  24.136  1.00 83.64           C  
ATOM   2689  CB  ALA B  14      30.301  -8.833  23.534  1.00 83.64           C  
ATOM   2690  HB1 ALA B  14      30.430  -9.319  24.501  1.00 83.64           H  
ATOM   2691  HB2 ALA B  14      29.867  -9.543  22.829  1.00 83.64           H  
ATOM   2692  HB3 ALA B  14      31.275  -8.522  23.158  1.00 83.64           H  
ATOM   2693  O   ALA B  14      27.054  -8.130  23.325  1.00 83.64           O  
ATOM   2694  N   THR B  15      27.755  -8.202  25.446  1.00 82.22           N  
ATOM   2695  H   THR B  15      28.538  -8.121  26.078  1.00 82.22           H  
ATOM   2696  CA  THR B  15      26.415  -8.518  25.983  1.00 82.22           C  
ATOM   2697  HA  THR B  15      25.969  -9.267  25.330  1.00 82.22           H  
ATOM   2698  C   THR B  15      25.444  -7.334  25.959  1.00 82.22           C  
ATOM   2699  CB  THR B  15      26.458  -9.129  27.393  1.00 82.22           C  
ATOM   2700  HB  THR B  15      25.460  -9.075  27.827  1.00 82.22           H  
ATOM   2701  O   THR B  15      24.244  -7.552  25.777  1.00 82.22           O  
ATOM   2702  CG2 THR B  15      26.867 -10.599  27.362  1.00 82.22           C  
ATOM   2703 HG21 THR B  15      26.141 -11.170  26.782  1.00 82.22           H  
ATOM   2704 HG22 THR B  15      26.894 -10.992  28.378  1.00 82.22           H  
ATOM   2705 HG23 THR B  15      27.852 -10.708  26.908  1.00 82.22           H  
ATOM   2706  OG1 THR B  15      27.356  -8.464  28.248  1.00 82.22           O  
ATOM   2707  HG1 THR B  15      28.246  -8.672  27.956  1.00 82.22           H  
ATOM   2708  N   LEU B  16      25.923  -6.090  26.081  1.00 85.69           N  
ATOM   2709  H   LEU B  16      26.914  -5.966  26.231  1.00 85.69           H  
ATOM   2710  CA  LEU B  16      25.097  -4.894  25.873  1.00 85.69           C  
ATOM   2711  HA  LEU B  16      24.168  -5.010  26.431  1.00 85.69           H  
ATOM   2712  C   LEU B  16      24.690  -4.739  24.402  1.00 85.69           C  
ATOM   2713  CB  LEU B  16      25.839  -3.641  26.378  1.00 85.69           C  
ATOM   2714  HB2 LEU B  16      26.854  -3.653  25.982  1.00 85.69           H  
ATOM   2715  HB3 LEU B  16      25.346  -2.756  25.976  1.00 85.69           H  
ATOM   2716  O   LEU B  16      23.503  -4.548  24.129  1.00 85.69           O  
ATOM   2717  CG  LEU B  16      25.897  -3.511  27.911  1.00 85.69           C  
ATOM   2718  HG  LEU B  16      26.258  -4.440  28.353  1.00 85.69           H  
ATOM   2719  CD1 LEU B  16      26.851  -2.380  28.298  1.00 85.69           C  
ATOM   2720 HD11 LEU B  16      26.514  -1.439  27.864  1.00 85.69           H  
ATOM   2721 HD12 LEU B  16      26.900  -2.288  29.383  1.00 85.69           H  
ATOM   2722 HD13 LEU B  16      27.848  -2.610  27.923  1.00 85.69           H  
ATOM   2723  CD2 LEU B  16      24.524  -3.190  28.511  1.00 85.69           C  
ATOM   2724 HD21 LEU B  16      24.624  -3.044  29.587  1.00 85.69           H  
ATOM   2725 HD22 LEU B  16      24.129  -2.282  28.055  1.00 85.69           H  
ATOM   2726 HD23 LEU B  16      23.841  -4.021  28.335  1.00 85.69           H  
ATOM   2727  N   ASP B  17      25.633  -4.895  23.472  1.00 84.28           N  
ATOM   2728  H   ASP B  17      26.591  -5.019  23.768  1.00 84.28           H  
ATOM   2729  CA  ASP B  17      25.369  -4.805  22.030  1.00 84.28           C  
ATOM   2730  HA  ASP B  17      24.847  -3.870  21.826  1.00 84.28           H  
ATOM   2731  C   ASP B  17      24.450  -5.939  21.549  1.00 84.28           C  
ATOM   2732  CB  ASP B  17      26.696  -4.785  21.255  1.00 84.28           C  
ATOM   2733  HB2 ASP B  17      27.297  -5.647  21.545  1.00 84.28           H  
ATOM   2734  HB3 ASP B  17      26.481  -4.865  20.189  1.00 84.28           H  
ATOM   2735  O   ASP B  17      23.507  -5.694  20.799  1.00 84.28           O  
ATOM   2736  CG  ASP B  17      27.488  -3.494  21.485  1.00 84.28           C  
ATOM   2737  OD1 ASP B  17      26.873  -2.413  21.611  1.00 84.28           O  
ATOM   2738  OD2 ASP B  17      28.732  -3.541  21.550  1.00 84.28           O  
ATOM   2739  N   LEU B  18      24.626  -7.166  22.058  1.00 83.73           N  
ATOM   2740  H   LEU B  18      25.454  -7.336  22.611  1.00 83.73           H  
ATOM   2741  CA  LEU B  18      23.719  -8.288  21.786  1.00 83.73           C  
ATOM   2742  HA  LEU B  18      23.645  -8.414  20.706  1.00 83.73           H  
ATOM   2743  C   LEU B  18      22.301  -8.026  22.313  1.00 83.73           C  
ATOM   2744  CB  LEU B  18      24.314  -9.569  22.400  1.00 83.73           C  
ATOM   2745  HB2 LEU B  18      25.283  -9.756  21.937  1.00 83.73           H  
ATOM   2746  HB3 LEU B  18      24.480  -9.395  23.464  1.00 83.73           H  
ATOM   2747  O   LEU B  18      21.321  -8.402  21.665  1.00 83.73           O  
ATOM   2748  CG  LEU B  18      23.439 -10.829  22.249  1.00 83.73           C  
ATOM   2749  HG  LEU B  18      22.480 -10.677  22.744  1.00 83.73           H  
ATOM   2750  CD1 LEU B  18      23.187 -11.197  20.789  1.00 83.73           C  
ATOM   2751 HD11 LEU B  18      22.650 -12.142  20.717  1.00 83.73           H  
ATOM   2752 HD12 LEU B  18      22.607 -10.420  20.291  1.00 83.73           H  
ATOM   2753 HD13 LEU B  18      24.145 -11.304  20.280  1.00 83.73           H  
ATOM   2754  CD2 LEU B  18      24.126 -12.016  22.925  1.00 83.73           C  
ATOM   2755 HD21 LEU B  18      23.504 -12.908  22.843  1.00 83.73           H  
ATOM   2756 HD22 LEU B  18      25.084 -12.209  22.442  1.00 83.73           H  
ATOM   2757 HD23 LEU B  18      24.298 -11.793  23.977  1.00 83.73           H  
ATOM   2758  N   ARG B  19      22.163  -7.384  23.481  1.00 83.18           N  
ATOM   2759  H   ARG B  19      23.000  -7.101  23.970  1.00 83.18           H  
ATOM   2760  CA  ARG B  19      20.849  -7.011  24.023  1.00 83.18           C  
ATOM   2761  HA  ARG B  19      20.202  -7.887  23.983  1.00 83.18           H  
ATOM   2762  C   ARG B  19      20.176  -5.948  23.156  1.00 83.18           C  
ATOM   2763  CB  ARG B  19      20.986  -6.564  25.485  1.00 83.18           C  
ATOM   2764  HB2 ARG B  19      21.579  -5.651  25.529  1.00 83.18           H  
ATOM   2765  HB3 ARG B  19      21.508  -7.341  26.045  1.00 83.18           H  
ATOM   2766  O   ARG B  19      18.987  -6.094  22.882  1.00 83.18           O  
ATOM   2767  CG  ARG B  19      19.611  -6.327  26.134  1.00 83.18           C  
ATOM   2768  HG2 ARG B  19      19.053  -5.572  25.580  1.00 83.18           H  
ATOM   2769  HG3 ARG B  19      19.045  -7.259  26.112  1.00 83.18           H  
ATOM   2770  CD  ARG B  19      19.742  -5.867  27.589  1.00 83.18           C  
ATOM   2771  HD2 ARG B  19      20.365  -6.582  28.129  1.00 83.18           H  
ATOM   2772  HD3 ARG B  19      18.748  -5.857  28.036  1.00 83.18           H  
ATOM   2773  NE  ARG B  19      20.324  -4.515  27.676  1.00 83.18           N  
ATOM   2774  HE  ARG B  19      20.415  -4.009  26.807  1.00 83.18           H  
ATOM   2775  NH1 ARG B  19      20.596  -4.430  29.955  1.00 83.18           N  
ATOM   2776 HH11 ARG B  19      20.205  -5.358  30.023  1.00 83.18           H  
ATOM   2777 HH12 ARG B  19      20.838  -3.906  30.784  1.00 83.18           H  
ATOM   2778  NH2 ARG B  19      21.149  -2.665  28.704  1.00 83.18           N  
ATOM   2779 HH21 ARG B  19      21.197  -2.198  27.810  1.00 83.18           H  
ATOM   2780 HH22 ARG B  19      21.403  -2.159  29.541  1.00 83.18           H  
ATOM   2781  CZ  ARG B  19      20.688  -3.881  28.775  1.00 83.18           C  
ATOM   2782  N   ALA B  20      20.923  -4.935  22.714  1.00 86.66           N  
ATOM   2783  H   ALA B  20      21.895  -4.898  22.983  1.00 86.66           H  
ATOM   2784  CA  ALA B  20      20.429  -3.904  21.804  1.00 86.66           C  
ATOM   2785  HA  ALA B  20      19.547  -3.437  22.242  1.00 86.66           H  
ATOM   2786  C   ALA B  20      20.002  -4.508  20.455  1.00 86.66           C  
ATOM   2787  CB  ALA B  20      21.512  -2.829  21.645  1.00 86.66           C  
ATOM   2788  HB1 ALA B  20      22.409  -3.254  21.196  1.00 86.66           H  
ATOM   2789  HB2 ALA B  20      21.765  -2.408  22.618  1.00 86.66           H  
ATOM   2790  HB3 ALA B  20      21.141  -2.032  21.002  1.00 86.66           H  
ATOM   2791  O   ALA B  20      18.873  -4.295  20.025  1.00 86.66           O  
ATOM   2792  N   ALA B  21      20.834  -5.362  19.850  1.00 86.38           N  
ATOM   2793  H   ALA B  21      21.766  -5.477  20.223  1.00 86.38           H  
ATOM   2794  CA  ALA B  21      20.505  -6.054  18.605  1.00 86.38           C  
ATOM   2795  HA  ALA B  21      20.298  -5.302  17.844  1.00 86.38           H  
ATOM   2796  C   ALA B  21      19.244  -6.931  18.743  1.00 86.38           C  
ATOM   2797  CB  ALA B  21      21.729  -6.869  18.164  1.00 86.38           C  
ATOM   2798  HB1 ALA B  21      22.586  -6.207  18.041  1.00 86.38           H  
ATOM   2799  HB2 ALA B  21      21.970  -7.628  18.909  1.00 86.38           H  
ATOM   2800  HB3 ALA B  21      21.523  -7.353  17.210  1.00 86.38           H  
ATOM   2801  O   ALA B  21      18.318  -6.829  17.944  1.00 86.38           O  
ATOM   2802  N   ARG B  22      19.139  -7.741  19.806  1.00 81.83           N  
ATOM   2803  H   ARG B  22      19.924  -7.795  20.439  1.00 81.83           H  
ATOM   2804  CA  ARG B  22      17.934  -8.553  20.071  1.00 81.83           C  
ATOM   2805  HA  ARG B  22      17.684  -9.113  19.170  1.00 81.83           H  
ATOM   2806  C   ARG B  22      16.688  -7.723  20.371  1.00 81.83           C  
ATOM   2807  CB  ARG B  22      18.189  -9.530  21.224  1.00 81.83           C  
ATOM   2808  HB2 ARG B  22      18.656  -9.001  22.054  1.00 81.83           H  
ATOM   2809  HB3 ARG B  22      17.234  -9.930  21.563  1.00 81.83           H  
ATOM   2810  O   ARG B  22      15.585  -8.226  20.183  1.00 81.83           O  
ATOM   2811  CG  ARG B  22      19.063 -10.709  20.788  1.00 81.83           C  
ATOM   2812  HG2 ARG B  22      18.568 -11.243  19.978  1.00 81.83           H  
ATOM   2813  HG3 ARG B  22      20.030 -10.351  20.435  1.00 81.83           H  
ATOM   2814  CD  ARG B  22      19.267 -11.657  21.974  1.00 81.83           C  
ATOM   2815  HD2 ARG B  22      19.800 -11.120  22.758  1.00 81.83           H  
ATOM   2816  HD3 ARG B  22      18.292 -11.968  22.348  1.00 81.83           H  
ATOM   2817  NE  ARG B  22      20.038 -12.846  21.577  1.00 81.83           N  
ATOM   2818  HE  ARG B  22      20.320 -12.895  20.608  1.00 81.83           H  
ATOM   2819  NH1 ARG B  22      20.135 -13.875  23.628  1.00 81.83           N  
ATOM   2820 HH11 ARG B  22      19.555 -13.143  24.012  1.00 81.83           H  
ATOM   2821 HH12 ARG B  22      20.452 -14.650  24.193  1.00 81.83           H  
ATOM   2822  NH2 ARG B  22      21.182 -14.788  21.878  1.00 81.83           N  
ATOM   2823 HH21 ARG B  22      21.456 -14.781  20.906  1.00 81.83           H  
ATOM   2824 HH22 ARG B  22      21.562 -15.515  22.467  1.00 81.83           H  
ATOM   2825  CZ  ARG B  22      20.443 -13.829  22.360  1.00 81.83           C  
ATOM   2826  N   GLN B  23      16.837  -6.506  20.887  1.00 80.15           N  
ATOM   2827  H   GLN B  23      17.770  -6.151  21.045  1.00 80.15           H  
ATOM   2828  CA  GLN B  23      15.719  -5.583  21.038  1.00 80.15           C  
ATOM   2829  HA  GLN B  23      14.855  -6.136  21.407  1.00 80.15           H  
ATOM   2830  C   GLN B  23      15.298  -5.020  19.678  1.00 80.15           C  
ATOM   2831  CB  GLN B  23      16.063  -4.513  22.081  1.00 80.15           C  
ATOM   2832  HB2 GLN B  23      16.268  -5.001  23.034  1.00 80.15           H  
ATOM   2833  HB3 GLN B  23      16.946  -3.955  21.771  1.00 80.15           H  
ATOM   2834  O   GLN B  23      14.118  -5.112  19.355  1.00 80.15           O  
ATOM   2835  CG  GLN B  23      14.890  -3.543  22.243  1.00 80.15           C  
ATOM   2836  HG2 GLN B  23      14.759  -3.019  21.297  1.00 80.15           H  
ATOM   2837  HG3 GLN B  23      13.973  -4.091  22.458  1.00 80.15           H  
ATOM   2838  CD  GLN B  23      15.093  -2.503  23.334  1.00 80.15           C  
ATOM   2839  NE2 GLN B  23      14.443  -1.373  23.203  1.00 80.15           N  
ATOM   2840 HE21 GLN B  23      14.574  -0.638  23.883  1.00 80.15           H  
ATOM   2841 HE22 GLN B  23      13.962  -1.198  22.332  1.00 80.15           H  
ATOM   2842  OE1 GLN B  23      15.800  -2.713  24.314  1.00 80.15           O  
ATOM   2843  N   ARG B  24      16.250  -4.570  18.850  1.00 79.36           N  
ATOM   2844  H   ARG B  24      17.198  -4.505  19.193  1.00 79.36           H  
ATOM   2845  CA  ARG B  24      15.973  -4.067  17.499  1.00 79.36           C  
ATOM   2846  HA  ARG B  24      15.280  -3.232  17.608  1.00 79.36           H  
ATOM   2847  C   ARG B  24      15.261  -5.100  16.621  1.00 79.36           C  
ATOM   2848  CB  ARG B  24      17.279  -3.561  16.855  1.00 79.36           C  
ATOM   2849  HB2 ARG B  24      17.729  -2.819  17.515  1.00 79.36           H  
ATOM   2850  HB3 ARG B  24      17.979  -4.392  16.761  1.00 79.36           H  
ATOM   2851  O   ARG B  24      14.292  -4.751  15.963  1.00 79.36           O  
ATOM   2852  CG  ARG B  24      17.089  -2.925  15.465  1.00 79.36           C  
ATOM   2853  HG2 ARG B  24      16.740  -3.681  14.761  1.00 79.36           H  
ATOM   2854  HG3 ARG B  24      18.050  -2.552  15.113  1.00 79.36           H  
ATOM   2855  CD  ARG B  24      16.087  -1.766  15.508  1.00 79.36           C  
ATOM   2856  HD2 ARG B  24      16.431  -1.021  16.225  1.00 79.36           H  
ATOM   2857  HD3 ARG B  24      15.119  -2.143  15.839  1.00 79.36           H  
ATOM   2858  NE  ARG B  24      15.898  -1.136  14.195  1.00 79.36           N  
ATOM   2859  HE  ARG B  24      16.437  -1.447  13.399  1.00 79.36           H  
ATOM   2860  NH1 ARG B  24      14.075   0.138  14.779  1.00 79.36           N  
ATOM   2861 HH11 ARG B  24      13.298   0.715  14.492  1.00 79.36           H  
ATOM   2862 HH12 ARG B  24      14.125  -0.218  15.723  1.00 79.36           H  
ATOM   2863  NH2 ARG B  24      14.838   0.125  12.668  1.00 79.36           N  
ATOM   2864 HH21 ARG B  24      14.038   0.643  12.332  1.00 79.36           H  
ATOM   2865 HH22 ARG B  24      15.457  -0.329  12.013  1.00 79.36           H  
ATOM   2866  CZ  ARG B  24      14.937  -0.288  13.894  1.00 79.36           C  
ATOM   2867  N   ILE B  25      15.666  -6.374  16.675  1.00 79.03           N  
ATOM   2868  H   ILE B  25      16.519  -6.572  17.179  1.00 79.03           H  
ATOM   2869  CA  ILE B  25      14.965  -7.472  15.977  1.00 79.03           C  
ATOM   2870  HA  ILE B  25      14.969  -7.267  14.906  1.00 79.03           H  
ATOM   2871  C   ILE B  25      13.491  -7.546  16.399  1.00 79.03           C  
ATOM   2872  CB  ILE B  25      15.672  -8.829  16.210  1.00 79.03           C  
ATOM   2873  HB  ILE B  25      15.798  -8.970  17.284  1.00 79.03           H  
ATOM   2874  O   ILE B  25      12.621  -7.623  15.541  1.00 79.03           O  
ATOM   2875  CG1 ILE B  25      17.059  -8.830  15.539  1.00 79.03           C  
ATOM   2876 HG12 ILE B  25      17.586  -7.915  15.808  1.00 79.03           H  
ATOM   2877 HG13 ILE B  25      16.940  -8.839  14.455  1.00 79.03           H  
ATOM   2878  CG2 ILE B  25      14.849 -10.009  15.662  1.00 79.03           C  
ATOM   2879 HG21 ILE B  25      15.360 -10.961  15.806  1.00 79.03           H  
ATOM   2880 HG22 ILE B  25      14.655  -9.873  14.598  1.00 79.03           H  
ATOM   2881 HG23 ILE B  25      13.885 -10.092  16.165  1.00 79.03           H  
ATOM   2882  CD1 ILE B  25      17.953 -10.002  15.956  1.00 79.03           C  
ATOM   2883 HD11 ILE B  25      18.016 -10.060  17.042  1.00 79.03           H  
ATOM   2884 HD12 ILE B  25      18.953  -9.836  15.555  1.00 79.03           H  
ATOM   2885 HD13 ILE B  25      17.573 -10.942  15.556  1.00 79.03           H  
ATOM   2886  N   ARG B  26      13.190  -7.477  17.705  1.00 73.86           N  
ATOM   2887  H   ARG B  26      13.939  -7.318  18.364  1.00 73.86           H  
ATOM   2888  CA  ARG B  26      11.798  -7.507  18.187  1.00 73.86           C  
ATOM   2889  HA  ARG B  26      11.281  -8.342  17.714  1.00 73.86           H  
ATOM   2890  C   ARG B  26      11.005  -6.270  17.782  1.00 73.86           C  
ATOM   2891  CB  ARG B  26      11.727  -7.666  19.708  1.00 73.86           C  
ATOM   2892  HB2 ARG B  26      12.375  -6.927  20.180  1.00 73.86           H  
ATOM   2893  HB3 ARG B  26      10.702  -7.470  20.021  1.00 73.86           H  
ATOM   2894  O   ARG B  26       9.820  -6.403  17.516  1.00 73.86           O  
ATOM   2895  CG  ARG B  26      12.099  -9.078  20.171  1.00 73.86           C  
ATOM   2896  HG2 ARG B  26      11.499  -9.802  19.620  1.00 73.86           H  
ATOM   2897  HG3 ARG B  26      13.152  -9.272  19.966  1.00 73.86           H  
ATOM   2898  CD  ARG B  26      11.810  -9.244  21.669  1.00 73.86           C  
ATOM   2899  HD2 ARG B  26      12.022 -10.272  21.963  1.00 73.86           H  
ATOM   2900  HD3 ARG B  26      10.745  -9.077  21.830  1.00 73.86           H  
ATOM   2901  NE  ARG B  26      12.576  -8.289  22.498  1.00 73.86           N  
ATOM   2902  HE  ARG B  26      12.133  -7.394  22.647  1.00 73.86           H  
ATOM   2903  NH1 ARG B  26      14.459  -9.558  22.783  1.00 73.86           N  
ATOM   2904 HH11 ARG B  26      14.046 -10.210  22.132  1.00 73.86           H  
ATOM   2905 HH12 ARG B  26      15.436  -9.617  23.035  1.00 73.86           H  
ATOM   2906  NH2 ARG B  26      14.376  -7.495  23.644  1.00 73.86           N  
ATOM   2907 HH21 ARG B  26      15.340  -7.574  23.935  1.00 73.86           H  
ATOM   2908 HH22 ARG B  26      13.882  -6.624  23.771  1.00 73.86           H  
ATOM   2909  CZ  ARG B  26      13.796  -8.452  22.972  1.00 73.86           C  
ATOM   2910  N   GLU B  27      11.628  -5.097  17.748  1.00 74.04           N  
ATOM   2911  H   GLU B  27      12.600  -5.052  18.016  1.00 74.04           H  
ATOM   2912  CA  GLU B  27      10.979  -3.869  17.271  1.00 74.04           C  
ATOM   2913  HA  GLU B  27      10.045  -3.722  17.815  1.00 74.04           H  
ATOM   2914  C   GLU B  27      10.616  -3.985  15.779  1.00 74.04           C  
ATOM   2915  CB  GLU B  27      11.896  -2.663  17.545  1.00 74.04           C  
ATOM   2916  HB2 GLU B  27      12.881  -2.879  17.132  1.00 74.04           H  
ATOM   2917  HB3 GLU B  27      11.498  -1.786  17.034  1.00 74.04           H  
ATOM   2918  O   GLU B  27       9.503  -3.649  15.388  1.00 74.04           O  
ATOM   2919  CG  GLU B  27      12.019  -2.340  19.049  1.00 74.04           C  
ATOM   2920  HG2 GLU B  27      12.161  -3.266  19.607  1.00 74.04           H  
ATOM   2921  HG3 GLU B  27      11.080  -1.901  19.387  1.00 74.04           H  
ATOM   2922  CD  GLU B  27      13.182  -1.393  19.402  1.00 74.04           C  
ATOM   2923  OE1 GLU B  27      13.362  -1.143  20.622  1.00 74.04           O  
ATOM   2924  OE2 GLU B  27      13.943  -0.987  18.489  1.00 74.04           O  
ATOM   2925  N   LEU B  28      11.511  -4.548  14.962  1.00 73.79           N  
ATOM   2926  H   LEU B  28      12.411  -4.804  15.342  1.00 73.79           H  
ATOM   2927  CA  LEU B  28      11.279  -4.783  13.534  1.00 73.79           C  
ATOM   2928  HA  LEU B  28      10.909  -3.867  13.075  1.00 73.79           H  
ATOM   2929  C   LEU B  28      10.207  -5.854  13.276  1.00 73.79           C  
ATOM   2930  CB  LEU B  28      12.615  -5.174  12.882  1.00 73.79           C  
ATOM   2931  HB2 LEU B  28      12.426  -5.520  11.866  1.00 73.79           H  
ATOM   2932  HB3 LEU B  28      13.038  -6.010  13.439  1.00 73.79           H  
ATOM   2933  O   LEU B  28       9.220  -5.588  12.601  1.00 73.79           O  
ATOM   2934  CG  LEU B  28      13.637  -4.027  12.831  1.00 73.79           C  
ATOM   2935  HG  LEU B  28      13.684  -3.511  13.790  1.00 73.79           H  
ATOM   2936  CD1 LEU B  28      15.016  -4.618  12.544  1.00 73.79           C  
ATOM   2937 HD11 LEU B  28      15.749  -3.814  12.483  1.00 73.79           H  
ATOM   2938 HD12 LEU B  28      15.299  -5.302  13.345  1.00 73.79           H  
ATOM   2939 HD13 LEU B  28      14.991  -5.161  11.599  1.00 73.79           H  
ATOM   2940  CD2 LEU B  28      13.266  -3.007  11.757  1.00 73.79           C  
ATOM   2941 HD21 LEU B  28      12.323  -2.519  12.003  1.00 73.79           H  
ATOM   2942 HD22 LEU B  28      14.047  -2.250  11.680  1.00 73.79           H  
ATOM   2943 HD23 LEU B  28      13.163  -3.501  10.791  1.00 73.79           H  
ATOM   2944  N   GLU B  29      10.370  -7.056  13.838  1.00 66.07           N  
ATOM   2945  H   GLU B  29      11.207  -7.223  14.379  1.00 66.07           H  
ATOM   2946  CA  GLU B  29       9.470  -8.193  13.580  1.00 66.07           C  
ATOM   2947  HA  GLU B  29       9.254  -8.242  12.513  1.00 66.07           H  
ATOM   2948  C   GLU B  29       8.115  -8.064  14.298  1.00 66.07           C  
ATOM   2949  CB  GLU B  29      10.152  -9.515  14.009  1.00 66.07           C  
ATOM   2950  HB2 GLU B  29      10.451  -9.436  15.054  1.00 66.07           H  
ATOM   2951  HB3 GLU B  29       9.429 -10.327  13.923  1.00 66.07           H  
ATOM   2952  O   GLU B  29       7.134  -8.685  13.888  1.00 66.07           O  
ATOM   2953  CG  GLU B  29      11.374  -9.875  13.147  1.00 66.07           C  
ATOM   2954  HG2 GLU B  29      12.099  -9.066  13.229  1.00 66.07           H  
ATOM   2955  HG3 GLU B  29      11.041  -9.931  12.110  1.00 66.07           H  
ATOM   2956  CD  GLU B  29      12.077 -11.199  13.523  1.00 66.07           C  
ATOM   2957  OE1 GLU B  29      12.675 -11.837  12.614  1.00 66.07           O  
ATOM   2958  OE2 GLU B  29      12.094 -11.573  14.717  1.00 66.07           O  
ATOM   2959  N   SER B  30       8.060  -7.328  15.416  1.00 68.28           N  
ATOM   2960  H   SER B  30       8.884  -6.808  15.681  1.00 68.28           H  
ATOM   2961  CA  SER B  30       6.992  -7.505  16.408  1.00 68.28           C  
ATOM   2962  HA  SER B  30       6.066  -7.688  15.864  1.00 68.28           H  
ATOM   2963  C   SER B  30       6.686  -6.296  17.310  1.00 68.28           C  
ATOM   2964  CB  SER B  30       7.276  -8.774  17.239  1.00 68.28           C  
ATOM   2965  HB2 SER B  30       7.322  -9.631  16.567  1.00 68.28           H  
ATOM   2966  HB3 SER B  30       6.460  -8.947  17.941  1.00 68.28           H  
ATOM   2967  O   SER B  30       6.055  -6.500  18.347  1.00 68.28           O  
ATOM   2968  OG  SER B  30       8.502  -8.687  17.948  1.00 68.28           O  
ATOM   2969  HG  SER B  30       8.890  -7.840  17.716  1.00 68.28           H  
ATOM   2970  N   ASP B  31       7.058  -5.047  16.966  1.00 75.31           N  
ATOM   2971  H   ASP B  31       7.624  -4.883  16.146  1.00 75.31           H  
ATOM   2972  CA  ASP B  31       6.527  -3.886  17.717  1.00 75.31           C  
ATOM   2973  HA  ASP B  31       6.805  -4.039  18.760  1.00 75.31           H  
ATOM   2974  C   ASP B  31       4.987  -3.875  17.573  1.00 75.31           C  
ATOM   2975  CB  ASP B  31       7.160  -2.529  17.324  1.00 75.31           C  
ATOM   2976  HB2 ASP B  31       6.776  -2.211  16.355  1.00 75.31           H  
ATOM   2977  HB3 ASP B  31       8.238  -2.668  17.238  1.00 75.31           H  
ATOM   2978  O   ASP B  31       4.472  -3.881  16.437  1.00 75.31           O  
ATOM   2979  CG  ASP B  31       6.961  -1.399  18.362  1.00 75.31           C  
ATOM   2980  OD1 ASP B  31       6.249  -1.595  19.371  1.00 75.31           O  
ATOM   2981  OD2 ASP B  31       7.556  -0.309  18.192  1.00 75.31           O  
ATOM   2982  N   PRO B  32       4.220  -3.939  18.681  1.00 87.82           N  
ATOM   2983  CA  PRO B  32       2.768  -3.922  18.620  1.00 87.82           C  
ATOM   2984  HA  PRO B  32       2.436  -4.681  17.912  1.00 87.82           H  
ATOM   2985  C   PRO B  32       2.268  -2.547  18.174  1.00 87.82           C  
ATOM   2986  CB  PRO B  32       2.277  -4.298  20.021  1.00 87.82           C  
ATOM   2987  HB2 PRO B  32       2.000  -3.402  20.576  1.00 87.82           H  
ATOM   2988  HB3 PRO B  32       1.445  -5.000  19.966  1.00 87.82           H  
ATOM   2989  O   PRO B  32       2.787  -1.510  18.592  1.00 87.82           O  
ATOM   2990  CG  PRO B  32       3.487  -4.945  20.688  1.00 87.82           C  
ATOM   2991  HG2 PRO B  32       3.545  -5.997  20.409  1.00 87.82           H  
ATOM   2992  HG3 PRO B  32       3.468  -4.828  21.771  1.00 87.82           H  
ATOM   2993  CD  PRO B  32       4.642  -4.185  20.055  1.00 87.82           C  
ATOM   2994  HD2 PRO B  32       5.545  -4.792  20.126  1.00 87.82           H  
ATOM   2995  HD3 PRO B  32       4.783  -3.234  20.569  1.00 87.82           H  
ATOM   2996  N   ILE B  33       1.224  -2.518  17.350  1.00 97.21           N  
ATOM   2997  H   ILE B  33       0.775  -3.384  17.088  1.00 97.21           H  
ATOM   2998  CA  ILE B  33       0.674  -1.256  16.846  1.00 97.21           C  
ATOM   2999  HA  ILE B  33       1.424  -0.472  16.947  1.00 97.21           H  
ATOM   3000  C   ILE B  33      -0.511  -0.843  17.722  1.00 97.21           C  
ATOM   3001  CB  ILE B  33       0.366  -1.357  15.339  1.00 97.21           C  
ATOM   3002  HB  ILE B  33      -0.400  -2.119  15.192  1.00 97.21           H  
ATOM   3003  O   ILE B  33      -1.510  -1.551  17.816  1.00 97.21           O  
ATOM   3004  CG1 ILE B  33       1.591  -1.785  14.492  1.00 97.21           C  
ATOM   3005 HG12 ILE B  33       1.852  -2.814  14.741  1.00 97.21           H  
ATOM   3006 HG13 ILE B  33       1.305  -1.780  13.440  1.00 97.21           H  
ATOM   3007  CG2 ILE B  33      -0.206  -0.031  14.823  1.00 97.21           C  
ATOM   3008 HG21 ILE B  33       0.476   0.790  15.042  1.00 97.21           H  
ATOM   3009 HG22 ILE B  33      -0.366  -0.090  13.747  1.00 97.21           H  
ATOM   3010 HG23 ILE B  33      -1.163   0.175  15.302  1.00 97.21           H  
ATOM   3011  CD1 ILE B  33       2.852  -0.924  14.642  1.00 97.21           C  
ATOM   3012 HD11 ILE B  33       3.252  -1.013  15.652  1.00 97.21           H  
ATOM   3013 HD12 ILE B  33       3.609  -1.274  13.940  1.00 97.21           H  
ATOM   3014 HD13 ILE B  33       2.632   0.121  14.423  1.00 97.21           H  
ATOM   3015  N   ALA B  34      -0.393   0.299  18.391  1.00 97.80           N  
ATOM   3016  H   ALA B  34       0.403   0.884  18.179  1.00 97.80           H  
ATOM   3017  CA  ALA B  34      -1.446   0.904  19.190  1.00 97.80           C  
ATOM   3018  HA  ALA B  34      -1.917   0.137  19.805  1.00 97.80           H  
ATOM   3019  C   ALA B  34      -2.521   1.540  18.296  1.00 97.80           C  
ATOM   3020  CB  ALA B  34      -0.806   1.947  20.116  1.00 97.80           C  
ATOM   3021  HB1 ALA B  34      -1.582   2.515  20.627  1.00 97.80           H  
ATOM   3022  HB2 ALA B  34      -0.207   2.647  19.533  1.00 97.80           H  
ATOM   3023  HB3 ALA B  34      -0.174   1.450  20.851  1.00 97.80           H  
ATOM   3024  O   ALA B  34      -2.207   2.301  17.381  1.00 97.80           O  
ATOM   3025  N   ILE B  35      -3.788   1.282  18.621  1.00 98.68           N  
ATOM   3026  H   ILE B  35      -3.955   0.643  19.385  1.00 98.68           H  
ATOM   3027  CA  ILE B  35      -4.934   2.072  18.166  1.00 98.68           C  
ATOM   3028  HA  ILE B  35      -4.733   2.466  17.170  1.00 98.68           H  
ATOM   3029  C   ILE B  35      -5.069   3.241  19.146  1.00 98.68           C  
ATOM   3030  CB  ILE B  35      -6.217   1.208  18.099  1.00 98.68           C  
ATOM   3031  HB  ILE B  35      -6.411   0.796  19.090  1.00 98.68           H  
ATOM   3032  O   ILE B  35      -5.332   3.023  20.329  1.00 98.68           O  
ATOM   3033  CG1 ILE B  35      -6.040   0.033  17.107  1.00 98.68           C  
ATOM   3034 HG12 ILE B  35      -5.979   0.428  16.093  1.00 98.68           H  
ATOM   3035 HG13 ILE B  35      -5.109  -0.491  17.322  1.00 98.68           H  
ATOM   3036  CG2 ILE B  35      -7.418   2.086  17.694  1.00 98.68           C  
ATOM   3037 HG21 ILE B  35      -8.329   1.491  17.626  1.00 98.68           H  
ATOM   3038 HG22 ILE B  35      -7.595   2.863  18.438  1.00 98.68           H  
ATOM   3039 HG23 ILE B  35      -7.227   2.560  16.732  1.00 98.68           H  
ATOM   3040  CD1 ILE B  35      -7.158  -1.014  17.151  1.00 98.68           C  
ATOM   3041 HD11 ILE B  35      -6.904  -1.833  16.478  1.00 98.68           H  
ATOM   3042 HD12 ILE B  35      -8.103  -0.583  16.820  1.00 98.68           H  
ATOM   3043 HD13 ILE B  35      -7.263  -1.404  18.164  1.00 98.68           H  
ATOM   3044  N   VAL B  36      -4.866   4.468  18.668  1.00 98.00           N  
ATOM   3045  H   VAL B  36      -4.637   4.552  17.688  1.00 98.00           H  
ATOM   3046  CA  VAL B  36      -4.867   5.702  19.484  1.00 98.00           C  
ATOM   3047  HA  VAL B  36      -4.983   5.428  20.533  1.00 98.00           H  
ATOM   3048  C   VAL B  36      -6.052   6.629  19.193  1.00 98.00           C  
ATOM   3049  CB  VAL B  36      -3.525   6.457  19.378  1.00 98.00           C  
ATOM   3050  HB  VAL B  36      -3.582   7.359  19.986  1.00 98.00           H  
ATOM   3051  O   VAL B  36      -6.213   7.650  19.849  1.00 98.00           O  
ATOM   3052  CG1 VAL B  36      -2.363   5.614  19.919  1.00 98.00           C  
ATOM   3053 HG11 VAL B  36      -1.444   6.199  19.892  1.00 98.00           H  
ATOM   3054 HG12 VAL B  36      -2.230   4.718  19.314  1.00 98.00           H  
ATOM   3055 HG13 VAL B  36      -2.573   5.328  20.949  1.00 98.00           H  
ATOM   3056  CG2 VAL B  36      -3.185   6.873  17.941  1.00 98.00           C  
ATOM   3057 HG21 VAL B  36      -2.288   7.493  17.935  1.00 98.00           H  
ATOM   3058 HG22 VAL B  36      -3.005   5.995  17.321  1.00 98.00           H  
ATOM   3059 HG23 VAL B  36      -4.011   7.447  17.523  1.00 98.00           H  
ATOM   3060  N   GLY B  37      -6.896   6.273  18.223  1.00 98.28           N  
ATOM   3061  H   GLY B  37      -6.691   5.433  17.701  1.00 98.28           H  
ATOM   3062  CA  GLY B  37      -8.125   6.984  17.876  1.00 98.28           C  
ATOM   3063  HA2 GLY B  37      -8.658   7.264  18.785  1.00 98.28           H  
ATOM   3064  HA3 GLY B  37      -7.889   7.891  17.320  1.00 98.28           H  
ATOM   3065  C   GLY B  37      -9.029   6.123  17.001  1.00 98.28           C  
ATOM   3066  O   GLY B  37      -8.548   5.205  16.332  1.00 98.28           O  
ATOM   3067  N   MET B  38     -10.330   6.413  17.007  1.00 98.72           N  
ATOM   3068  H   MET B  38     -10.647   7.203  17.551  1.00 98.72           H  
ATOM   3069  CA  MET B  38     -11.331   5.774  16.145  1.00 98.72           C  
ATOM   3070  HA  MET B  38     -10.848   5.397  15.243  1.00 98.72           H  
ATOM   3071  C   MET B  38     -12.396   6.797  15.726  1.00 98.72           C  
ATOM   3072  CB  MET B  38     -12.012   4.595  16.865  1.00 98.72           C  
ATOM   3073  HB2 MET B  38     -12.627   4.987  17.675  1.00 98.72           H  
ATOM   3074  HB3 MET B  38     -12.665   4.089  16.153  1.00 98.72           H  
ATOM   3075  O   MET B  38     -12.775   7.652  16.530  1.00 98.72           O  
ATOM   3076  CG  MET B  38     -11.035   3.567  17.454  1.00 98.72           C  
ATOM   3077  HG2 MET B  38     -10.300   3.303  16.693  1.00 98.72           H  
ATOM   3078  HG3 MET B  38     -10.498   4.026  18.283  1.00 98.72           H  
ATOM   3079  SD  MET B  38     -11.792   2.031  18.051  1.00 98.72           S  
ATOM   3080  CE  MET B  38     -12.834   2.660  19.394  1.00 98.72           C  
ATOM   3081  HE1 MET B  38     -13.329   1.822  19.886  1.00 98.72           H  
ATOM   3082  HE2 MET B  38     -12.220   3.195  20.118  1.00 98.72           H  
ATOM   3083  HE3 MET B  38     -13.593   3.331  18.992  1.00 98.72           H  
ATOM   3084  N   ALA B  39     -12.914   6.679  14.507  1.00 98.83           N  
ATOM   3085  H   ALA B  39     -12.532   5.990  13.876  1.00 98.83           H  
ATOM   3086  CA  ALA B  39     -14.109   7.382  14.043  1.00 98.83           C  
ATOM   3087  HA  ALA B  39     -14.771   7.558  14.891  1.00 98.83           H  
ATOM   3088  C   ALA B  39     -14.868   6.512  13.032  1.00 98.83           C  
ATOM   3089  CB  ALA B  39     -13.733   8.742  13.450  1.00 98.83           C  
ATOM   3090  HB1 ALA B  39     -13.240   9.356  14.203  1.00 98.83           H  
ATOM   3091  HB2 ALA B  39     -13.070   8.608  12.595  1.00 98.83           H  
ATOM   3092  HB3 ALA B  39     -14.629   9.266  13.114  1.00 98.83           H  
ATOM   3093  O   ALA B  39     -14.285   5.652  12.365  1.00 98.83           O  
ATOM   3094  N   CYS B  40     -16.181   6.702  12.946  1.00 98.72           N  
ATOM   3095  H   CYS B  40     -16.620   7.456  13.454  1.00 98.72           H  
ATOM   3096  CA  CYS B  40     -17.020   5.953  12.022  1.00 98.72           C  
ATOM   3097  HA  CYS B  40     -16.516   5.927  11.056  1.00 98.72           H  
ATOM   3098  C   CYS B  40     -18.382   6.611  11.825  1.00 98.72           C  
ATOM   3099  CB  CYS B  40     -17.224   4.516  12.536  1.00 98.72           C  
ATOM   3100  HB2 CYS B  40     -17.872   3.998  11.830  1.00 98.72           H  
ATOM   3101  HB3 CYS B  40     -16.265   3.997  12.561  1.00 98.72           H  
ATOM   3102  O   CYS B  40     -18.938   7.151  12.779  1.00 98.72           O  
ATOM   3103  SG  CYS B  40     -17.983   4.488  14.192  1.00 98.72           S  
ATOM   3104  HG  CYS B  40     -18.926   5.396  13.922  1.00 98.72           H  
ATOM   3105  N   ARG B  41     -18.961   6.429  10.635  1.00 98.50           N  
ATOM   3106  H   ARG B  41     -18.446   5.901   9.946  1.00 98.50           H  
ATOM   3107  CA  ARG B  41     -20.400   6.597  10.403  1.00 98.50           C  
ATOM   3108  HA  ARG B  41     -20.888   6.804  11.355  1.00 98.50           H  
ATOM   3109  C   ARG B  41     -20.985   5.296   9.878  1.00 98.50           C  
ATOM   3110  CB  ARG B  41     -20.710   7.771   9.463  1.00 98.50           C  
ATOM   3111  HB2 ARG B  41     -20.206   7.634   8.506  1.00 98.50           H  
ATOM   3112  HB3 ARG B  41     -21.786   7.782   9.287  1.00 98.50           H  
ATOM   3113  O   ARG B  41     -20.397   4.678   8.989  1.00 98.50           O  
ATOM   3114  CG  ARG B  41     -20.306   9.120  10.073  1.00 98.50           C  
ATOM   3115  HG2 ARG B  41     -19.224   9.236  10.005  1.00 98.50           H  
ATOM   3116  HG3 ARG B  41     -20.587   9.150  11.125  1.00 98.50           H  
ATOM   3117  CD  ARG B  41     -20.992  10.281   9.348  1.00 98.50           C  
ATOM   3118  HD2 ARG B  41     -22.074  10.172   9.423  1.00 98.50           H  
ATOM   3119  HD3 ARG B  41     -20.707  10.249   8.297  1.00 98.50           H  
ATOM   3120  NE  ARG B  41     -20.585  11.571   9.933  1.00 98.50           N  
ATOM   3121  HE  ARG B  41     -20.055  11.554  10.793  1.00 98.50           H  
ATOM   3122  NH1 ARG B  41     -21.228  12.950   8.194  1.00 98.50           N  
ATOM   3123 HH11 ARG B  41     -20.983  13.821   7.745  1.00 98.50           H  
ATOM   3124 HH12 ARG B  41     -21.476  12.161   7.613  1.00 98.50           H  
ATOM   3125  NH2 ARG B  41     -20.039  13.767   9.865  1.00 98.50           N  
ATOM   3126 HH21 ARG B  41     -19.388  13.648  10.628  1.00 98.50           H  
ATOM   3127 HH22 ARG B  41     -19.881  14.538   9.232  1.00 98.50           H  
ATOM   3128  CZ  ARG B  41     -20.648  12.748   9.342  1.00 98.50           C  
ATOM   3129  N   PHE B  42     -22.131   4.897  10.414  1.00 98.59           N  
ATOM   3130  H   PHE B  42     -22.584   5.505  11.081  1.00 98.59           H  
ATOM   3131  CA  PHE B  42     -22.867   3.704  10.008  1.00 98.59           C  
ATOM   3132  HA  PHE B  42     -22.540   3.434   9.004  1.00 98.59           H  
ATOM   3133  C   PHE B  42     -24.379   3.975   9.961  1.00 98.59           C  
ATOM   3134  CB  PHE B  42     -22.553   2.532  10.951  1.00 98.59           C  
ATOM   3135  HB2 PHE B  42     -23.199   1.689  10.704  1.00 98.59           H  
ATOM   3136  HB3 PHE B  42     -22.792   2.824  11.973  1.00 98.59           H  
ATOM   3137  O   PHE B  42     -24.857   4.890  10.634  1.00 98.59           O  
ATOM   3138  CG  PHE B  42     -21.122   2.043  10.888  1.00 98.59           C  
ATOM   3139  CD1 PHE B  42     -20.618   1.489   9.695  1.00 98.59           C  
ATOM   3140  HD1 PHE B  42     -21.250   1.422   8.822  1.00 98.59           H  
ATOM   3141  CD2 PHE B  42     -20.295   2.140  12.021  1.00 98.59           C  
ATOM   3142  HD2 PHE B  42     -20.669   2.593  12.927  1.00 98.59           H  
ATOM   3143  CE1 PHE B  42     -19.291   1.031   9.637  1.00 98.59           C  
ATOM   3144  HE1 PHE B  42     -18.901   0.624   8.715  1.00 98.59           H  
ATOM   3145  CE2 PHE B  42     -18.977   1.659  11.970  1.00 98.59           C  
ATOM   3146  HE2 PHE B  42     -18.333   1.740  12.833  1.00 98.59           H  
ATOM   3147  CZ  PHE B  42     -18.478   1.113  10.780  1.00 98.59           C  
ATOM   3148  HZ  PHE B  42     -17.456   0.764  10.754  1.00 98.59           H  
ATOM   3149  N   PRO B  43     -25.132   3.180   9.181  1.00 98.07           N  
ATOM   3150  CA  PRO B  43     -26.588   3.249   9.130  1.00 98.07           C  
ATOM   3151  HA  PRO B  43     -26.882   4.178   8.642  1.00 98.07           H  
ATOM   3152  C   PRO B  43     -27.254   3.159  10.508  1.00 98.07           C  
ATOM   3153  CB  PRO B  43     -26.999   2.058   8.264  1.00 98.07           C  
ATOM   3154  HB2 PRO B  43     -27.075   1.165   8.885  1.00 98.07           H  
ATOM   3155  HB3 PRO B  43     -27.936   2.234   7.736  1.00 98.07           H  
ATOM   3156  O   PRO B  43     -26.781   2.435  11.388  1.00 98.07           O  
ATOM   3157  CG  PRO B  43     -25.814   1.877   7.321  1.00 98.07           C  
ATOM   3158  HG2 PRO B  43     -25.855   2.607   6.512  1.00 98.07           H  
ATOM   3159  HG3 PRO B  43     -25.748   0.861   6.931  1.00 98.07           H  
ATOM   3160  CD  PRO B  43     -24.639   2.193   8.229  1.00 98.07           C  
ATOM   3161  HD2 PRO B  43     -24.330   1.289   8.754  1.00 98.07           H  
ATOM   3162  HD3 PRO B  43     -23.822   2.587   7.625  1.00 98.07           H  
ATOM   3163  N   GLY B  44     -28.398   3.830  10.657  1.00 96.72           N  
ATOM   3164  H   GLY B  44     -28.661   4.483   9.933  1.00 96.72           H  
ATOM   3165  CA  GLY B  44     -29.209   3.785  11.876  1.00 96.72           C  
ATOM   3166  HA2 GLY B  44     -30.256   3.902  11.597  1.00 96.72           H  
ATOM   3167  HA3 GLY B  44     -29.087   2.821  12.371  1.00 96.72           H  
ATOM   3168  C   GLY B  44     -28.868   4.888  12.879  1.00 96.72           C  
ATOM   3169  O   GLY B  44     -28.971   4.655  14.084  1.00 96.72           O  
ATOM   3170  N   GLY B  45     -28.456   6.066  12.397  1.00 95.80           N  
ATOM   3171  H   GLY B  45     -28.479   6.221  11.399  1.00 95.80           H  
ATOM   3172  CA  GLY B  45     -28.112   7.213  13.242  1.00 95.80           C  
ATOM   3173  HA2 GLY B  45     -28.926   7.406  13.941  1.00 95.80           H  
ATOM   3174  HA3 GLY B  45     -27.995   8.090  12.604  1.00 95.80           H  
ATOM   3175  C   GLY B  45     -26.819   7.037  14.042  1.00 95.80           C  
ATOM   3176  O   GLY B  45     -26.720   7.533  15.163  1.00 95.80           O  
ATOM   3177  N   VAL B  46     -25.846   6.286  13.510  1.00 97.81           N  
ATOM   3178  H   VAL B  46     -25.988   5.912  12.582  1.00 97.81           H  
ATOM   3179  CA  VAL B  46     -24.543   6.068  14.151  1.00 97.81           C  
ATOM   3180  HA  VAL B  46     -24.612   6.334  15.206  1.00 97.81           H  
ATOM   3181  C   VAL B  46     -23.507   6.989  13.515  1.00 97.81           C  
ATOM   3182  CB  VAL B  46     -24.133   4.586  14.079  1.00 97.81           C  
ATOM   3183  HB  VAL B  46     -24.179   4.248  13.044  1.00 97.81           H  
ATOM   3184  O   VAL B  46     -23.016   6.731  12.416  1.00 97.81           O  
ATOM   3185  CG1 VAL B  46     -22.706   4.360  14.597  1.00 97.81           C  
ATOM   3186 HG11 VAL B  46     -21.982   4.831  13.934  1.00 97.81           H  
ATOM   3187 HG12 VAL B  46     -22.501   3.289  14.620  1.00 97.81           H  
ATOM   3188 HG13 VAL B  46     -22.605   4.782  15.597  1.00 97.81           H  
ATOM   3189  CG2 VAL B  46     -25.074   3.703  14.910  1.00 97.81           C  
ATOM   3190 HG21 VAL B  46     -24.780   2.657  14.826  1.00 97.81           H  
ATOM   3191 HG22 VAL B  46     -26.093   3.797  14.535  1.00 97.81           H  
ATOM   3192 HG23 VAL B  46     -25.053   4.010  15.956  1.00 97.81           H  
ATOM   3193  N   HIS B  47     -23.127   8.044  14.229  1.00 96.38           N  
ATOM   3194  H   HIS B  47     -23.602   8.237  15.099  1.00 96.38           H  
ATOM   3195  CA  HIS B  47     -22.184   9.063  13.768  1.00 96.38           C  
ATOM   3196  HA  HIS B  47     -21.982   8.897  12.709  1.00 96.38           H  
ATOM   3197  C   HIS B  47     -20.830   9.008  14.492  1.00 96.38           C  
ATOM   3198  CB  HIS B  47     -22.842  10.443  13.895  1.00 96.38           C  
ATOM   3199  HB2 HIS B  47     -22.222  11.182  13.386  1.00 96.38           H  
ATOM   3200  HB3 HIS B  47     -22.889  10.714  14.949  1.00 96.38           H  
ATOM   3201  O   HIS B  47     -19.916   9.749  14.142  1.00 96.38           O  
ATOM   3202  CG  HIS B  47     -24.237  10.498  13.322  1.00 96.38           C  
ATOM   3203  CD2 HIS B  47     -25.397  10.616  14.041  1.00 96.38           C  
ATOM   3204  HD2 HIS B  47     -25.467  10.688  15.116  1.00 96.38           H  
ATOM   3205  ND1 HIS B  47     -24.595  10.356  11.999  1.00 96.38           N  
ATOM   3206  HD1 HIS B  47     -23.973  10.208  11.217  1.00 96.38           H  
ATOM   3207  CE1 HIS B  47     -25.936  10.408  11.923  1.00 96.38           C  
ATOM   3208  HE1 HIS B  47     -26.510  10.323  11.012  1.00 96.38           H  
ATOM   3209  NE2 HIS B  47     -26.469  10.583  13.141  1.00 96.38           N  
ATOM   3210  N   ASN B  48     -20.684   8.154  15.512  1.00 96.70           N  
ATOM   3211  H   ASN B  48     -21.503   7.641  15.808  1.00 96.70           H  
ATOM   3212  CA  ASN B  48     -19.424   7.941  16.226  1.00 96.70           C  
ATOM   3213  HA  ASN B  48     -18.626   8.004  15.486  1.00 96.70           H  
ATOM   3214  C   ASN B  48     -19.337   6.546  16.899  1.00 96.70           C  
ATOM   3215  CB  ASN B  48     -19.239   9.092  17.239  1.00 96.70           C  
ATOM   3216  HB2 ASN B  48     -18.292   8.995  17.770  1.00 96.70           H  
ATOM   3217  HB3 ASN B  48     -19.200  10.036  16.695  1.00 96.70           H  
ATOM   3218  O   ASN B  48     -20.345   5.844  17.036  1.00 96.70           O  
ATOM   3219  CG  ASN B  48     -20.350   9.154  18.268  1.00 96.70           C  
ATOM   3220  ND2 ASN B  48     -21.178  10.165  18.182  1.00 96.70           N  
ATOM   3221 HD21 ASN B  48     -21.150  10.753  17.362  1.00 96.70           H  
ATOM   3222 HD22 ASN B  48     -22.071  10.125  18.653  1.00 96.70           H  
ATOM   3223  OD1 ASN B  48     -20.440   8.295  19.139  1.00 96.70           O  
ATOM   3224  N   PRO B  49     -18.146   6.125  17.383  1.00 98.07           N  
ATOM   3225  CA  PRO B  49     -17.976   4.837  18.067  1.00 98.07           C  
ATOM   3226  HA  PRO B  49     -18.283   4.046  17.384  1.00 98.07           H  
ATOM   3227  C   PRO B  49     -18.769   4.685  19.381  1.00 98.07           C  
ATOM   3228  CB  PRO B  49     -16.468   4.718  18.328  1.00 98.07           C  
ATOM   3229  HB2 PRO B  49     -16.127   3.685  18.253  1.00 98.07           H  
ATOM   3230  HB3 PRO B  49     -16.223   5.128  19.308  1.00 98.07           H  
ATOM   3231  O   PRO B  49     -19.004   3.563  19.830  1.00 98.07           O  
ATOM   3232  CG  PRO B  49     -15.836   5.595  17.250  1.00 98.07           C  
ATOM   3233  HG2 PRO B  49     -15.777   5.047  16.310  1.00 98.07           H  
ATOM   3234  HG3 PRO B  49     -14.853   5.962  17.548  1.00 98.07           H  
ATOM   3235  CD  PRO B  49     -16.844   6.731  17.128  1.00 98.07           C  
ATOM   3236  HD2 PRO B  49     -16.783   7.168  16.131  1.00 98.07           H  
ATOM   3237  HD3 PRO B  49     -16.634   7.486  17.886  1.00 98.07           H  
ATOM   3238  N   GLY B  50     -19.167   5.787  20.026  1.00 96.57           N  
ATOM   3239  H   GLY B  50     -19.065   6.680  19.566  1.00 96.57           H  
ATOM   3240  CA  GLY B  50     -20.007   5.757  21.225  1.00 96.57           C  
ATOM   3241  HA2 GLY B  50     -19.564   5.103  21.976  1.00 96.57           H  
ATOM   3242  HA3 GLY B  50     -20.085   6.767  21.628  1.00 96.57           H  
ATOM   3243  C   GLY B  50     -21.416   5.266  20.901  1.00 96.57           C  
ATOM   3244  O   GLY B  50     -21.876   4.287  21.488  1.00 96.57           O  
ATOM   3245  N   GLU B  51     -22.040   5.889  19.903  1.00 97.33           N  
ATOM   3246  H   GLU B  51     -21.588   6.692  19.491  1.00 97.33           H  
ATOM   3247  CA  GLU B  51     -23.351   5.516  19.360  1.00 97.33           C  
ATOM   3248  HA  GLU B  51     -24.100   5.539  20.152  1.00 97.33           H  
ATOM   3249  C   GLU B  51     -23.360   4.106  18.769  1.00 97.33           C  
ATOM   3250  CB  GLU B  51     -23.747   6.532  18.284  1.00 97.33           C  
ATOM   3251  HB2 GLU B  51     -22.887   6.685  17.633  1.00 97.33           H  
ATOM   3252  HB3 GLU B  51     -24.567   6.136  17.686  1.00 97.33           H  
ATOM   3253  O   GLU B  51     -24.304   3.360  19.013  1.00 97.33           O  
ATOM   3254  CG  GLU B  51     -24.198   7.858  18.918  1.00 97.33           C  
ATOM   3255  HG2 GLU B  51     -23.625   8.034  19.828  1.00 97.33           H  
ATOM   3256  HG3 GLU B  51     -25.247   7.773  19.204  1.00 97.33           H  
ATOM   3257  CD  GLU B  51     -24.000   9.063  17.995  1.00 97.33           C  
ATOM   3258  OE1 GLU B  51     -23.950  10.185  18.548  1.00 97.33           O  
ATOM   3259  OE2 GLU B  51     -23.725   8.870  16.790  1.00 97.33           O  
ATOM   3260  N   LEU B  52     -22.288   3.681  18.084  1.00 98.25           N  
ATOM   3261  H   LEU B  52     -21.576   4.357  17.849  1.00 98.25           H  
ATOM   3262  CA  LEU B  52     -22.178   2.305  17.580  1.00 98.25           C  
ATOM   3263  HA  LEU B  52     -22.994   2.140  16.877  1.00 98.25           H  
ATOM   3264  C   LEU B  52     -22.315   1.270  18.708  1.00 98.25           C  
ATOM   3265  CB  LEU B  52     -20.830   2.129  16.854  1.00 98.25           C  
ATOM   3266  HB2 LEU B  52     -20.029   2.322  17.567  1.00 98.25           H  
ATOM   3267  HB3 LEU B  52     -20.749   2.869  16.059  1.00 98.25           H  
ATOM   3268  O   LEU B  52     -22.939   0.224  18.528  1.00 98.25           O  
ATOM   3269  CG  LEU B  52     -20.622   0.720  16.259  1.00 98.25           C  
ATOM   3270  HG  LEU B  52     -20.655  -0.021  17.058  1.00 98.25           H  
ATOM   3271  CD1 LEU B  52     -21.661   0.343  15.200  1.00 98.25           C  
ATOM   3272 HD11 LEU B  52     -22.650   0.275  15.652  1.00 98.25           H  
ATOM   3273 HD12 LEU B  52     -21.682   1.092  14.408  1.00 98.25           H  
ATOM   3274 HD13 LEU B  52     -21.417  -0.625  14.762  1.00 98.25           H  
ATOM   3275  CD2 LEU B  52     -19.233   0.640  15.634  1.00 98.25           C  
ATOM   3276 HD21 LEU B  52     -18.483   0.798  16.409  1.00 98.25           H  
ATOM   3277 HD22 LEU B  52     -19.078  -0.338  15.178  1.00 98.25           H  
ATOM   3278 HD23 LEU B  52     -19.132   1.418  14.878  1.00 98.25           H  
ATOM   3279  N   TRP B  53     -21.740   1.548  19.882  1.00 97.63           N  
ATOM   3280  H   TRP B  53     -21.298   2.449  19.997  1.00 97.63           H  
ATOM   3281  CA  TRP B  53     -21.876   0.658  21.033  1.00 97.63           C  
ATOM   3282  HA  TRP B  53     -21.649  -0.360  20.718  1.00 97.63           H  
ATOM   3283  C   TRP B  53     -23.300   0.638  21.590  1.00 97.63           C  
ATOM   3284  CB  TRP B  53     -20.899   1.052  22.134  1.00 97.63           C  
ATOM   3285  HB2 TRP B  53     -21.075   2.088  22.425  1.00 97.63           H  
ATOM   3286  HB3 TRP B  53     -19.880   0.975  21.753  1.00 97.63           H  
ATOM   3287  O   TRP B  53     -23.833  -0.446  21.828  1.00 97.63           O  
ATOM   3288  CG  TRP B  53     -21.030   0.189  23.344  1.00 97.63           C  
ATOM   3289  CD1 TRP B  53     -21.832   0.435  24.406  1.00 97.63           C  
ATOM   3290  HD1 TRP B  53     -22.485   1.290  24.503  1.00 97.63           H  
ATOM   3291  CD2 TRP B  53     -20.438  -1.120  23.580  1.00 97.63           C  
ATOM   3292  CE2 TRP B  53     -20.893  -1.600  24.844  1.00 97.63           C  
ATOM   3293  CE3 TRP B  53     -19.578  -1.957  22.840  1.00 97.63           C  
ATOM   3294  HE3 TRP B  53     -19.254  -1.645  21.858  1.00 97.63           H  
ATOM   3295  NE1 TRP B  53     -21.739  -0.609  25.302  1.00 97.63           N  
ATOM   3296  HE1 TRP B  53     -22.341  -0.676  26.111  1.00 97.63           H  
ATOM   3297  CH2 TRP B  53     -19.610  -3.641  24.609  1.00 97.63           C  
ATOM   3298  HH2 TRP B  53     -19.293  -4.605  24.980  1.00 97.63           H  
ATOM   3299  CZ2 TRP B  53     -20.486  -2.840  25.362  1.00 97.63           C  
ATOM   3300  HZ2 TRP B  53     -20.863  -3.183  26.314  1.00 97.63           H  
ATOM   3301  CZ3 TRP B  53     -19.158  -3.195  23.355  1.00 97.63           C  
ATOM   3302  HZ3 TRP B  53     -18.485  -3.810  22.775  1.00 97.63           H  
ATOM   3303  N   GLU B  54     -23.905   1.813  21.794  1.00 97.38           N  
ATOM   3304  H   GLU B  54     -23.417   2.661  21.544  1.00 97.38           H  
ATOM   3305  CA  GLU B  54     -25.296   1.935  22.253  1.00 97.38           C  
ATOM   3306  HA  GLU B  54     -25.405   1.474  23.235  1.00 97.38           H  
ATOM   3307  C   GLU B  54     -26.247   1.196  21.299  1.00 97.38           C  
ATOM   3308  CB  GLU B  54     -25.695   3.419  22.358  1.00 97.38           C  
ATOM   3309  HB2 GLU B  54     -25.446   3.918  21.422  1.00 97.38           H  
ATOM   3310  HB3 GLU B  54     -26.776   3.486  22.483  1.00 97.38           H  
ATOM   3311  O   GLU B  54     -27.092   0.423  21.746  1.00 97.38           O  
ATOM   3312  CG  GLU B  54     -25.020   4.180  23.512  1.00 97.38           C  
ATOM   3313  HG2 GLU B  54     -23.938   4.085  23.416  1.00 97.38           H  
ATOM   3314  HG3 GLU B  54     -25.263   5.238  23.413  1.00 97.38           H  
ATOM   3315  CD  GLU B  54     -25.469   3.699  24.901  1.00 97.38           C  
ATOM   3316  OE1 GLU B  54     -24.571   3.367  25.714  1.00 97.38           O  
ATOM   3317  OE2 GLU B  54     -26.696   3.636  25.142  1.00 97.38           O  
ATOM   3318  N   PHE B  55     -26.045   1.339  19.986  1.00 97.66           N  
ATOM   3319  H   PHE B  55     -25.351   2.008  19.683  1.00 97.66           H  
ATOM   3320  CA  PHE B  55     -26.822   0.660  18.951  1.00 97.66           C  
ATOM   3321  HA  PHE B  55     -27.874   0.910  19.093  1.00 97.66           H  
ATOM   3322  C   PHE B  55     -26.695  -0.869  19.031  1.00 97.66           C  
ATOM   3323  CB  PHE B  55     -26.381   1.193  17.580  1.00 97.66           C  
ATOM   3324  HB2 PHE B  55     -25.365   0.865  17.363  1.00 97.66           H  
ATOM   3325  HB3 PHE B  55     -26.370   2.282  17.612  1.00 97.66           H  
ATOM   3326  O   PHE B  55     -27.701  -1.579  19.064  1.00 97.66           O  
ATOM   3327  CG  PHE B  55     -27.300   0.772  16.454  1.00 97.66           C  
ATOM   3328  CD1 PHE B  55     -27.022  -0.375  15.684  1.00 97.66           C  
ATOM   3329  HD1 PHE B  55     -26.133  -0.957  15.878  1.00 97.66           H  
ATOM   3330  CD2 PHE B  55     -28.450   1.536  16.186  1.00 97.66           C  
ATOM   3331  HD2 PHE B  55     -28.647   2.438  16.746  1.00 97.66           H  
ATOM   3332  CE1 PHE B  55     -27.902  -0.757  14.655  1.00 97.66           C  
ATOM   3333  HE1 PHE B  55     -27.695  -1.628  14.051  1.00 97.66           H  
ATOM   3334  CE2 PHE B  55     -29.329   1.152  15.162  1.00 97.66           C  
ATOM   3335  HE2 PHE B  55     -30.190   1.762  14.935  1.00 97.66           H  
ATOM   3336  CZ  PHE B  55     -29.057   0.004  14.402  1.00 97.66           C  
ATOM   3337  HZ  PHE B  55     -29.732  -0.273  13.606  1.00 97.66           H  
ATOM   3338  N   ILE B  56     -25.468  -1.399  19.123  1.00 97.40           N  
ATOM   3339  H   ILE B  56     -24.679  -0.770  19.093  1.00 97.40           H  
ATOM   3340  CA  ILE B  56     -25.224  -2.850  19.206  1.00 97.40           C  
ATOM   3341  HA  ILE B  56     -25.764  -3.336  18.393  1.00 97.40           H  
ATOM   3342  C   ILE B  56     -25.784  -3.435  20.512  1.00 97.40           C  
ATOM   3343  CB  ILE B  56     -23.717  -3.152  19.026  1.00 97.40           C  
ATOM   3344  HB  ILE B  56     -23.159  -2.512  19.708  1.00 97.40           H  
ATOM   3345  O   ILE B  56     -26.453  -4.469  20.484  1.00 97.40           O  
ATOM   3346  CG1 ILE B  56     -23.283  -2.839  17.574  1.00 97.40           C  
ATOM   3347 HG12 ILE B  56     -23.702  -3.584  16.898  1.00 97.40           H  
ATOM   3348 HG13 ILE B  56     -23.675  -1.869  17.268  1.00 97.40           H  
ATOM   3349  CG2 ILE B  56     -23.375  -4.620  19.358  1.00 97.40           C  
ATOM   3350 HG21 ILE B  56     -23.626  -4.842  20.395  1.00 97.40           H  
ATOM   3351 HG22 ILE B  56     -22.308  -4.804  19.237  1.00 97.40           H  
ATOM   3352 HG23 ILE B  56     -23.935  -5.291  18.706  1.00 97.40           H  
ATOM   3353  CD1 ILE B  56     -21.761  -2.800  17.396  1.00 97.40           C  
ATOM   3354 HD11 ILE B  56     -21.524  -2.436  16.396  1.00 97.40           H  
ATOM   3355 HD12 ILE B  56     -21.345  -3.801  17.508  1.00 97.40           H  
ATOM   3356 HD13 ILE B  56     -21.314  -2.131  18.133  1.00 97.40           H  
ATOM   3357  N   VAL B  57     -25.543  -2.790  21.659  1.00 96.27           N  
ATOM   3358  H   VAL B  57     -25.028  -1.921  21.620  1.00 96.27           H  
ATOM   3359  CA  VAL B  57     -26.016  -3.269  22.973  1.00 96.27           C  
ATOM   3360  HA  VAL B  57     -25.835  -4.342  23.030  1.00 96.27           H  
ATOM   3361  C   VAL B  57     -27.526  -3.104  23.142  1.00 96.27           C  
ATOM   3362  CB  VAL B  57     -25.226  -2.595  24.112  1.00 96.27           C  
ATOM   3363  HB  VAL B  57     -25.175  -1.519  23.943  1.00 96.27           H  
ATOM   3364  O   VAL B  57     -28.159  -3.953  23.769  1.00 96.27           O  
ATOM   3365  CG1 VAL B  57     -25.831  -2.826  25.504  1.00 96.27           C  
ATOM   3366 HG11 VAL B  57     -26.783  -2.301  25.582  1.00 96.27           H  
ATOM   3367 HG12 VAL B  57     -26.000  -3.890  25.666  1.00 96.27           H  
ATOM   3368 HG13 VAL B  57     -25.168  -2.430  26.274  1.00 96.27           H  
ATOM   3369  CG2 VAL B  57     -23.807  -3.175  24.126  1.00 96.27           C  
ATOM   3370 HG21 VAL B  57     -23.842  -4.264  24.161  1.00 96.27           H  
ATOM   3371 HG22 VAL B  57     -23.276  -2.815  25.007  1.00 96.27           H  
ATOM   3372 HG23 VAL B  57     -23.269  -2.858  23.233  1.00 96.27           H  
ATOM   3373  N   GLY B  58     -28.120  -2.075  22.535  1.00 96.21           N  
ATOM   3374  H   GLY B  58     -27.544  -1.373  22.092  1.00 96.21           H  
ATOM   3375  CA  GLY B  58     -29.568  -1.898  22.436  1.00 96.21           C  
ATOM   3376  HA2 GLY B  58     -30.010  -1.976  23.429  1.00 96.21           H  
ATOM   3377  HA3 GLY B  58     -29.765  -0.900  22.043  1.00 96.21           H  
ATOM   3378  C   GLY B  58     -30.264  -2.910  21.517  1.00 96.21           C  
ATOM   3379  O   GLY B  58     -31.492  -2.971  21.514  1.00 96.21           O  
ATOM   3380  N   GLY B  59     -29.510  -3.720  20.761  1.00 96.16           N  
ATOM   3381  H   GLY B  59     -28.506  -3.621  20.811  1.00 96.16           H  
ATOM   3382  CA  GLY B  59     -30.056  -4.700  19.820  1.00 96.16           C  
ATOM   3383  HA2 GLY B  59     -30.870  -5.249  20.295  1.00 96.16           H  
ATOM   3384  HA3 GLY B  59     -29.267  -5.404  19.556  1.00 96.16           H  
ATOM   3385  C   GLY B  59     -30.584  -4.078  18.524  1.00 96.16           C  
ATOM   3386  O   GLY B  59     -31.540  -4.597  17.951  1.00 96.16           O  
ATOM   3387  N   GLY B  60     -29.990  -2.968  18.078  1.00 97.15           N  
ATOM   3388  H   GLY B  60     -29.210  -2.593  18.598  1.00 97.15           H  
ATOM   3389  CA  GLY B  60     -30.380  -2.251  16.866  1.00 97.15           C  
ATOM   3390  HA2 GLY B  60     -31.428  -1.963  16.951  1.00 97.15           H  
ATOM   3391  HA3 GLY B  60     -29.787  -1.340  16.783  1.00 97.15           H  
ATOM   3392  C   GLY B  60     -30.185  -3.067  15.582  1.00 97.15           C  
ATOM   3393  O   GLY B  60     -29.167  -3.741  15.406  1.00 97.15           O  
ATOM   3394  N   ASP B  61     -31.174  -2.971  14.694  1.00 97.65           N  
ATOM   3395  H   ASP B  61     -31.943  -2.360  14.929  1.00 97.65           H  
ATOM   3396  CA  ASP B  61     -31.201  -3.487  13.320  1.00 97.65           C  
ATOM   3397  HA  ASP B  61     -30.284  -4.030  13.090  1.00 97.65           H  
ATOM   3398  C   ASP B  61     -31.316  -2.275  12.387  1.00 97.65           C  
ATOM   3399  CB  ASP B  61     -32.407  -4.441  13.173  1.00 97.65           C  
ATOM   3400  HB2 ASP B  61     -32.253  -5.289  13.841  1.00 97.65           H  
ATOM   3401  HB3 ASP B  61     -33.308  -3.925  13.503  1.00 97.65           H  
ATOM   3402  O   ASP B  61     -32.323  -1.569  12.431  1.00 97.65           O  
ATOM   3403  CG  ASP B  61     -32.660  -4.988  11.759  1.00 97.65           C  
ATOM   3404  OD1 ASP B  61     -31.791  -4.848  10.879  1.00 97.65           O  
ATOM   3405  OD2 ASP B  61     -33.689  -5.698  11.583  1.00 97.65           O  
ATOM   3406  N   ALA B  62     -30.271  -1.993  11.608  1.00 98.08           N  
ATOM   3407  H   ALA B  62     -29.469  -2.606  11.635  1.00 98.08           H  
ATOM   3408  CA  ALA B  62     -30.184  -0.797  10.766  1.00 98.08           C  
ATOM   3409  HA  ALA B  62     -30.782  -0.009  11.225  1.00 98.08           H  
ATOM   3410  C   ALA B  62     -30.742  -0.998   9.346  1.00 98.08           C  
ATOM   3411  CB  ALA B  62     -28.733  -0.311  10.735  1.00 98.08           C  
ATOM   3412  HB1 ALA B  62     -28.147  -0.946  10.070  1.00 98.08           H  
ATOM   3413  HB2 ALA B  62     -28.722   0.709  10.350  1.00 98.08           H  
ATOM   3414  HB3 ALA B  62     -28.291  -0.309  11.731  1.00 98.08           H  
ATOM   3415  O   ALA B  62     -30.618  -0.108   8.507  1.00 98.08           O  
ATOM   3416  N   VAL B  63     -31.316  -2.169   9.048  1.00 97.98           N  
ATOM   3417  H   VAL B  63     -31.402  -2.869   9.772  1.00 97.98           H  
ATOM   3418  CA  VAL B  63     -31.849  -2.477   7.716  1.00 97.98           C  
ATOM   3419  HA  VAL B  63     -31.147  -2.091   6.977  1.00 97.98           H  
ATOM   3420  C   VAL B  63     -33.187  -1.769   7.493  1.00 97.98           C  
ATOM   3421  CB  VAL B  63     -31.951  -3.997   7.493  1.00 97.98           C  
ATOM   3422  HB  VAL B  63     -32.601  -4.435   8.251  1.00 97.98           H  
ATOM   3423  O   VAL B  63     -34.166  -2.006   8.207  1.00 97.98           O  
ATOM   3424  CG1 VAL B  63     -32.524  -4.342   6.112  1.00 97.98           C  
ATOM   3425 HG11 VAL B  63     -32.567  -5.424   5.990  1.00 97.98           H  
ATOM   3426 HG12 VAL B  63     -31.893  -3.917   5.331  1.00 97.98           H  
ATOM   3427 HG13 VAL B  63     -33.535  -3.948   6.010  1.00 97.98           H  
ATOM   3428  CG2 VAL B  63     -30.560  -4.640   7.594  1.00 97.98           C  
ATOM   3429 HG21 VAL B  63     -30.167  -4.523   8.604  1.00 97.98           H  
ATOM   3430 HG22 VAL B  63     -29.880  -4.170   6.883  1.00 97.98           H  
ATOM   3431 HG23 VAL B  63     -30.623  -5.705   7.371  1.00 97.98           H  
ATOM   3432  N   THR B  64     -33.236  -0.940   6.454  1.00 97.03           N  
ATOM   3433  H   THR B  64     -32.396  -0.826   5.905  1.00 97.03           H  
ATOM   3434  CA  THR B  64     -34.403  -0.181   5.988  1.00 97.03           C  
ATOM   3435  HA  THR B  64     -35.253  -0.386   6.639  1.00 97.03           H  
ATOM   3436  C   THR B  64     -34.800  -0.604   4.569  1.00 97.03           C  
ATOM   3437  CB  THR B  64     -34.124   1.337   6.044  1.00 97.03           C  
ATOM   3438  HB  THR B  64     -35.029   1.869   5.752  1.00 97.03           H  
ATOM   3439  O   THR B  64     -34.177  -1.480   3.964  1.00 97.03           O  
ATOM   3440  CG2 THR B  64     -33.743   1.807   7.450  1.00 97.03           C  
ATOM   3441 HG21 THR B  64     -34.501   1.493   8.168  1.00 97.03           H  
ATOM   3442 HG22 THR B  64     -32.777   1.391   7.737  1.00 97.03           H  
ATOM   3443 HG23 THR B  64     -33.667   2.894   7.458  1.00 97.03           H  
ATOM   3444  OG1 THR B  64     -33.085   1.711   5.169  1.00 97.03           O  
ATOM   3445  HG1 THR B  64     -33.426   1.736   4.272  1.00 97.03           H  
ATOM   3446  N   GLU B  65     -35.842   0.017   4.011  1.00 95.58           N  
ATOM   3447  H   GLU B  65     -36.327   0.729   4.539  1.00 95.58           H  
ATOM   3448  CA  GLU B  65     -36.010   0.066   2.551  1.00 95.58           C  
ATOM   3449  HA  GLU B  65     -35.888  -0.939   2.148  1.00 95.58           H  
ATOM   3450  C   GLU B  65     -34.915   0.946   1.908  1.00 95.58           C  
ATOM   3451  CB  GLU B  65     -37.424   0.554   2.172  1.00 95.58           C  
ATOM   3452  HB2 GLU B  65     -37.630   1.496   2.680  1.00 95.58           H  
ATOM   3453  HB3 GLU B  65     -37.458   0.727   1.096  1.00 95.58           H  
ATOM   3454  O   GLU B  65     -34.214   1.693   2.598  1.00 95.58           O  
ATOM   3455  CG  GLU B  65     -38.512  -0.479   2.516  1.00 95.58           C  
ATOM   3456  HG2 GLU B  65     -38.564  -0.594   3.599  1.00 95.58           H  
ATOM   3457  HG3 GLU B  65     -38.218  -1.439   2.093  1.00 95.58           H  
ATOM   3458  CD  GLU B  65     -39.906  -0.095   1.982  1.00 95.58           C  
ATOM   3459  OE1 GLU B  65     -40.606  -0.997   1.460  1.00 95.58           O  
ATOM   3460  OE2 GLU B  65     -40.300   1.084   2.135  1.00 95.58           O  
ATOM   3461  N   MET B  66     -34.761   0.834   0.587  1.00 96.17           N  
ATOM   3462  H   MET B  66     -35.327   0.150   0.106  1.00 96.17           H  
ATOM   3463  CA  MET B  66     -33.842   1.645  -0.221  1.00 96.17           C  
ATOM   3464  HA  MET B  66     -32.834   1.477   0.158  1.00 96.17           H  
ATOM   3465  C   MET B  66     -34.133   3.162  -0.146  1.00 96.17           C  
ATOM   3466  CB  MET B  66     -33.903   1.171  -1.681  1.00 96.17           C  
ATOM   3467  HB2 MET B  66     -34.947   1.061  -1.975  1.00 96.17           H  
ATOM   3468  HB3 MET B  66     -33.444   1.916  -2.331  1.00 96.17           H  
ATOM   3469  O   MET B  66     -35.293   3.562  -0.016  1.00 96.17           O  
ATOM   3470  CG  MET B  66     -33.168  -0.156  -1.890  1.00 96.17           C  
ATOM   3471  HG2 MET B  66     -32.096   0.032  -1.835  1.00 96.17           H  
ATOM   3472  HG3 MET B  66     -33.430  -0.850  -1.091  1.00 96.17           H  
ATOM   3473  SD  MET B  66     -33.544  -0.942  -3.477  1.00 96.17           S  
ATOM   3474  CE  MET B  66     -32.332  -2.287  -3.451  1.00 96.17           C  
ATOM   3475  HE1 MET B  66     -32.419  -2.873  -4.366  1.00 96.17           H  
ATOM   3476  HE2 MET B  66     -32.509  -2.932  -2.590  1.00 96.17           H  
ATOM   3477  HE3 MET B  66     -31.328  -1.866  -3.390  1.00 96.17           H  
ATOM   3478  N   PRO B  67     -33.100   4.019  -0.265  1.00 95.05           N  
ATOM   3479  CA  PRO B  67     -33.239   5.472  -0.202  1.00 95.05           C  
ATOM   3480  HA  PRO B  67     -33.782   5.746   0.703  1.00 95.05           H  
ATOM   3481  C   PRO B  67     -33.987   6.035  -1.419  1.00 95.05           C  
ATOM   3482  CB  PRO B  67     -31.807   6.013  -0.104  1.00 95.05           C  
ATOM   3483  HB2 PRO B  67     -31.506   6.060   0.942  1.00 95.05           H  
ATOM   3484  HB3 PRO B  67     -31.701   6.990  -0.574  1.00 95.05           H  
ATOM   3485  O   PRO B  67     -33.747   5.644  -2.560  1.00 95.05           O  
ATOM   3486  CG  PRO B  67     -30.981   4.948  -0.824  1.00 95.05           C  
ATOM   3487  HG2 PRO B  67     -29.946   4.930  -0.482  1.00 95.05           H  
ATOM   3488  HG3 PRO B  67     -31.034   5.102  -1.902  1.00 95.05           H  
ATOM   3489  CD  PRO B  67     -31.704   3.660  -0.456  1.00 95.05           C  
ATOM   3490  HD2 PRO B  67     -31.576   2.923  -1.248  1.00 95.05           H  
ATOM   3491  HD3 PRO B  67     -31.308   3.281   0.486  1.00 95.05           H  
ATOM   3492  N   THR B  68     -34.882   6.996  -1.180  1.00 94.69           N  
ATOM   3493  H   THR B  68     -35.042   7.268  -0.220  1.00 94.69           H  
ATOM   3494  CA  THR B  68     -35.769   7.583  -2.206  1.00 94.69           C  
ATOM   3495  HA  THR B  68     -35.890   6.868  -3.019  1.00 94.69           H  
ATOM   3496  C   THR B  68     -35.234   8.873  -2.838  1.00 94.69           C  
ATOM   3497  CB  THR B  68     -37.160   7.862  -1.614  1.00 94.69           C  
ATOM   3498  HB  THR B  68     -37.784   8.334  -2.373  1.00 94.69           H  
ATOM   3499  O   THR B  68     -35.874   9.441  -3.718  1.00 94.69           O  
ATOM   3500  CG2 THR B  68     -37.867   6.592  -1.141  1.00 94.69           C  
ATOM   3501 HG21 THR B  68     -38.852   6.848  -0.751  1.00 94.69           H  
ATOM   3502 HG22 THR B  68     -37.291   6.100  -0.357  1.00 94.69           H  
ATOM   3503 HG23 THR B  68     -37.985   5.906  -1.979  1.00 94.69           H  
ATOM   3504  OG1 THR B  68     -37.064   8.725  -0.499  1.00 94.69           O  
ATOM   3505  HG1 THR B  68     -36.570   9.503  -0.771  1.00 94.69           H  
ATOM   3506  N   ASP B  69     -34.106   9.388  -2.354  1.00 92.25           N  
ATOM   3507  H   ASP B  69     -33.611   8.885  -1.631  1.00 92.25           H  
ATOM   3508  CA  ASP B  69     -33.543  10.708  -2.670  1.00 92.25           C  
ATOM   3509  HA  ASP B  69     -34.287  11.281  -3.224  1.00 92.25           H  
ATOM   3510  C   ASP B  69     -32.300  10.659  -3.578  1.00 92.25           C  
ATOM   3511  CB  ASP B  69     -33.288  11.465  -1.354  1.00 92.25           C  
ATOM   3512  HB2 ASP B  69     -34.247  11.609  -0.854  1.00 92.25           H  
ATOM   3513  HB3 ASP B  69     -32.892  12.453  -1.587  1.00 92.25           H  
ATOM   3514  O   ASP B  69     -31.790  11.702  -3.982  1.00 92.25           O  
ATOM   3515  CG  ASP B  69     -32.337  10.764  -0.369  1.00 92.25           C  
ATOM   3516  OD1 ASP B  69     -32.006   9.573  -0.590  1.00 92.25           O  
ATOM   3517  OD2 ASP B  69     -32.003  11.416   0.641  1.00 92.25           O  
ATOM   3518  N   ARG B  70     -31.853   9.457  -3.968  1.00 91.63           N  
ATOM   3519  H   ARG B  70     -32.303   8.655  -3.549  1.00 91.63           H  
ATOM   3520  CA  ARG B  70     -30.677   9.226  -4.834  1.00 91.63           C  
ATOM   3521  HA  ARG B  70     -30.011  10.084  -4.740  1.00 91.63           H  
ATOM   3522  C   ARG B  70     -30.983   9.136  -6.331  1.00 91.63           C  
ATOM   3523  CB  ARG B  70     -29.907   7.987  -4.353  1.00 91.63           C  
ATOM   3524  HB2 ARG B  70     -29.017   7.857  -4.968  1.00 91.63           H  
ATOM   3525  HB3 ARG B  70     -30.531   7.099  -4.455  1.00 91.63           H  
ATOM   3526  O   ARG B  70     -30.084   8.899  -7.126  1.00 91.63           O  
ATOM   3527  CG  ARG B  70     -29.478   8.150  -2.894  1.00 91.63           C  
ATOM   3528  HG2 ARG B  70     -30.359   8.132  -2.251  1.00 91.63           H  
ATOM   3529  HG3 ARG B  70     -28.965   9.104  -2.765  1.00 91.63           H  
ATOM   3530  CD  ARG B  70     -28.543   7.023  -2.478  1.00 91.63           C  
ATOM   3531  HD2 ARG B  70     -29.006   6.064  -2.707  1.00 91.63           H  
ATOM   3532  HD3 ARG B  70     -27.613   7.103  -3.041  1.00 91.63           H  
ATOM   3533  NE  ARG B  70     -28.275   7.117  -1.035  1.00 91.63           N  
ATOM   3534  HE  ARG B  70     -28.806   7.799  -0.512  1.00 91.63           H  
ATOM   3535  NH1 ARG B  70     -26.736   5.435  -0.950  1.00 91.63           N  
ATOM   3536 HH11 ARG B  70     -26.692   5.346  -1.955  1.00 91.63           H  
ATOM   3537 HH12 ARG B  70     -25.991   4.997  -0.427  1.00 91.63           H  
ATOM   3538  NH2 ARG B  70     -27.293   6.492   0.915  1.00 91.63           N  
ATOM   3539 HH21 ARG B  70     -27.817   7.172   1.448  1.00 91.63           H  
ATOM   3540 HH22 ARG B  70     -26.654   5.874   1.394  1.00 91.63           H  
ATOM   3541  CZ  ARG B  70     -27.440   6.352  -0.368  1.00 91.63           C  
ATOM   3542  N   GLY B  71     -32.246   9.309  -6.724  1.00 90.59           N  
ATOM   3543  H   GLY B  71     -32.928   9.525  -6.011  1.00 90.59           H  
ATOM   3544  CA  GLY B  71     -32.680   9.229  -8.126  1.00 90.59           C  
ATOM   3545  HA2 GLY B  71     -33.624   9.764  -8.232  1.00 90.59           H  
ATOM   3546  HA3 GLY B  71     -31.940   9.716  -8.760  1.00 90.59           H  
ATOM   3547  C   GLY B  71     -32.891   7.809  -8.669  1.00 90.59           C  
ATOM   3548  O   GLY B  71     -33.157   7.662  -9.857  1.00 90.59           O  
ATOM   3549  N   TRP B  72     -32.810   6.775  -7.827  1.00 90.87           N  
ATOM   3550  H   TRP B  72     -32.565   6.949  -6.862  1.00 90.87           H  
ATOM   3551  CA  TRP B  72     -33.054   5.383  -8.221  1.00 90.87           C  
ATOM   3552  HA  TRP B  72     -32.458   5.157  -9.105  1.00 90.87           H  
ATOM   3553  C   TRP B  72     -34.537   5.152  -8.564  1.00 90.87           C  
ATOM   3554  CB  TRP B  72     -32.619   4.440  -7.083  1.00 90.87           C  
ATOM   3555  HB2 TRP B  72     -33.267   4.620  -6.225  1.00 90.87           H  
ATOM   3556  HB3 TRP B  72     -32.796   3.416  -7.411  1.00 90.87           H  
ATOM   3557  O   TRP B  72     -35.418   5.513  -7.780  1.00 90.87           O  
ATOM   3558  CG  TRP B  72     -31.198   4.517  -6.595  1.00 90.87           C  
ATOM   3559  CD1 TRP B  72     -30.199   5.269  -7.117  1.00 90.87           C  
ATOM   3560  HD1 TRP B  72     -30.280   5.929  -7.969  1.00 90.87           H  
ATOM   3561  CD2 TRP B  72     -30.586   3.769  -5.492  1.00 90.87           C  
ATOM   3562  CE2 TRP B  72     -29.206   4.120  -5.421  1.00 90.87           C  
ATOM   3563  CE3 TRP B  72     -31.043   2.801  -4.565  1.00 90.87           C  
ATOM   3564  HE3 TRP B  72     -32.078   2.495  -4.597  1.00 90.87           H  
ATOM   3565  NE1 TRP B  72     -29.037   5.058  -6.409  1.00 90.87           N  
ATOM   3566  HE1 TRP B  72     -28.158   5.500  -6.635  1.00 90.87           H  
ATOM   3567  CH2 TRP B  72     -28.802   2.565  -3.614  1.00 90.87           C  
ATOM   3568  HH2 TRP B  72     -28.114   2.080  -2.938  1.00 90.87           H  
ATOM   3569  CZ2 TRP B  72     -28.323   3.533  -4.509  1.00 90.87           C  
ATOM   3570  HZ2 TRP B  72     -27.274   3.788  -4.539  1.00 90.87           H  
ATOM   3571  CZ3 TRP B  72     -30.162   2.206  -3.637  1.00 90.87           C  
ATOM   3572  HZ3 TRP B  72     -30.525   1.446  -2.961  1.00 90.87           H  
ATOM   3573  N   ASP B  73     -34.831   4.495  -9.691  1.00 92.04           N  
ATOM   3574  H   ASP B  73     -34.085   4.239 -10.321  1.00 92.04           H  
ATOM   3575  CA  ASP B  73     -36.197   4.061 -10.026  1.00 92.04           C  
ATOM   3576  HA  ASP B  73     -36.893   4.835  -9.705  1.00 92.04           H  
ATOM   3577  C   ASP B  73     -36.551   2.782  -9.249  1.00 92.04           C  
ATOM   3578  CB  ASP B  73     -36.384   3.918 -11.548  1.00 92.04           C  
ATOM   3579  HB2 ASP B  73     -35.769   3.097 -11.918  1.00 92.04           H  
ATOM   3580  HB3 ASP B  73     -36.040   4.836 -12.024  1.00 92.04           H  
ATOM   3581  O   ASP B  73     -36.434   1.664  -9.747  1.00 92.04           O  
ATOM   3582  CG  ASP B  73     -37.853   3.681 -11.950  1.00 92.04           C  
ATOM   3583  OD1 ASP B  73     -38.660   3.241 -11.092  1.00 92.04           O  
ATOM   3584  OD2 ASP B  73     -38.182   3.953 -13.127  1.00 92.04           O  
ATOM   3585  N   LEU B  74     -36.961   2.948  -7.989  1.00 94.52           N  
ATOM   3586  H   LEU B  74     -36.938   3.891  -7.627  1.00 94.52           H  
ATOM   3587  CA  LEU B  74     -37.267   1.842  -7.071  1.00 94.52           C  
ATOM   3588  HA  LEU B  74     -36.392   1.195  -7.010  1.00 94.52           H  
ATOM   3589  C   LEU B  74     -38.441   0.950  -7.526  1.00 94.52           C  
ATOM   3590  CB  LEU B  74     -37.565   2.413  -5.671  1.00 94.52           C  
ATOM   3591  HB2 LEU B  74     -37.783   1.577  -5.006  1.00 94.52           H  
ATOM   3592  HB3 LEU B  74     -38.464   3.025  -5.736  1.00 94.52           H  
ATOM   3593  O   LEU B  74     -38.557  -0.186  -7.057  1.00 94.52           O  
ATOM   3594  CG  LEU B  74     -36.446   3.257  -5.030  1.00 94.52           C  
ATOM   3595  HG  LEU B  74     -36.265   4.145  -5.636  1.00 94.52           H  
ATOM   3596  CD1 LEU B  74     -36.897   3.714  -3.643  1.00 94.52           C  
ATOM   3597 HD11 LEU B  74     -37.059   2.853  -2.994  1.00 94.52           H  
ATOM   3598 HD12 LEU B  74     -36.127   4.346  -3.201  1.00 94.52           H  
ATOM   3599 HD13 LEU B  74     -37.821   4.286  -3.730  1.00 94.52           H  
ATOM   3600  CD2 LEU B  74     -35.137   2.483  -4.881  1.00 94.52           C  
ATOM   3601 HD21 LEU B  74     -35.310   1.545  -4.353  1.00 94.52           H  
ATOM   3602 HD22 LEU B  74     -34.420   3.090  -4.329  1.00 94.52           H  
ATOM   3603 HD23 LEU B  74     -34.718   2.272  -5.865  1.00 94.52           H  
ATOM   3604  N   ASP B  75     -39.316   1.443  -8.410  1.00 93.78           N  
ATOM   3605  H   ASP B  75     -39.105   2.329  -8.848  1.00 93.78           H  
ATOM   3606  CA  ASP B  75     -40.430   0.663  -8.957  1.00 93.78           C  
ATOM   3607  HA  ASP B  75     -40.783  -0.034  -8.198  1.00 93.78           H  
ATOM   3608  C   ASP B  75     -39.979  -0.203 -10.141  1.00 93.78           C  
ATOM   3609  CB  ASP B  75     -41.607   1.581  -9.350  1.00 93.78           C  
ATOM   3610  HB2 ASP B  75     -41.221   2.511  -9.767  1.00 93.78           H  
ATOM   3611  HB3 ASP B  75     -42.180   1.087 -10.135  1.00 93.78           H  
ATOM   3612  O   ASP B  75     -40.389  -1.362 -10.225  1.00 93.78           O  
ATOM   3613  CG  ASP B  75     -42.591   1.887  -8.207  1.00 93.78           C  
ATOM   3614  OD1 ASP B  75     -42.760   1.028  -7.302  1.00 93.78           O  
ATOM   3615  OD2 ASP B  75     -43.266   2.940  -8.290  1.00 93.78           O  
ATOM   3616  N   ALA B  76     -39.113   0.314 -11.022  1.00 94.29           N  
ATOM   3617  H   ALA B  76     -38.846   1.284 -10.932  1.00 94.29           H  
ATOM   3618  CA  ALA B  76     -38.510  -0.469 -12.102  1.00 94.29           C  
ATOM   3619  HA  ALA B  76     -39.287  -1.073 -12.571  1.00 94.29           H  
ATOM   3620  C   ALA B  76     -37.422  -1.437 -11.603  1.00 94.29           C  
ATOM   3621  CB  ALA B  76     -37.949   0.491 -13.156  1.00 94.29           C  
ATOM   3622  HB1 ALA B  76     -38.728   1.176 -13.491  1.00 94.29           H  
ATOM   3623  HB2 ALA B  76     -37.573  -0.075 -14.008  1.00 94.29           H  
ATOM   3624  HB3 ALA B  76     -37.128   1.068 -12.729  1.00 94.29           H  
ATOM   3625  O   ALA B  76     -37.294  -2.539 -12.136  1.00 94.29           O  
ATOM   3626  N   LEU B  77     -36.670  -1.046 -10.568  1.00 94.03           N  
ATOM   3627  H   LEU B  77     -36.793  -0.098 -10.241  1.00 94.03           H  
ATOM   3628  CA  LEU B  77     -35.550  -1.806 -10.008  1.00 94.03           C  
ATOM   3629  HA  LEU B  77     -34.870  -2.060 -10.821  1.00 94.03           H  
ATOM   3630  C   LEU B  77     -35.982  -3.118  -9.343  1.00 94.03           C  
ATOM   3631  CB  LEU B  77     -34.815  -0.896  -9.001  1.00 94.03           C  
ATOM   3632  HB2 LEU B  77     -34.499   0.008  -9.521  1.00 94.03           H  
ATOM   3633  HB3 LEU B  77     -35.527  -0.609  -8.228  1.00 94.03           H  
ATOM   3634  O   LEU B  77     -35.178  -4.039  -9.259  1.00 94.03           O  
ATOM   3635  CG  LEU B  77     -33.575  -1.501  -8.316  1.00 94.03           C  
ATOM   3636  HG  LEU B  77     -33.841  -2.428  -7.810  1.00 94.03           H  
ATOM   3637  CD1 LEU B  77     -32.449  -1.776  -9.311  1.00 94.03           C  
ATOM   3638 HD11 LEU B  77     -32.156  -0.857  -9.818  1.00 94.03           H  
ATOM   3639 HD12 LEU B  77     -32.771  -2.504 -10.055  1.00 94.03           H  
ATOM   3640 HD13 LEU B  77     -31.586  -2.185  -8.784  1.00 94.03           H  
ATOM   3641  CD2 LEU B  77     -33.064  -0.536  -7.246  1.00 94.03           C  
ATOM   3642 HD21 LEU B  77     -32.221  -0.983  -6.720  1.00 94.03           H  
ATOM   3643 HD22 LEU B  77     -32.751   0.401  -7.706  1.00 94.03           H  
ATOM   3644 HD23 LEU B  77     -33.855  -0.334  -6.523  1.00 94.03           H  
ATOM   3645  N   PHE B  78     -37.213  -3.239  -8.840  1.00 95.63           N  
ATOM   3646  H   PHE B  78     -37.869  -2.484  -8.980  1.00 95.63           H  
ATOM   3647  CA  PHE B  78     -37.632  -4.447  -8.127  1.00 95.63           C  
ATOM   3648  HA  PHE B  78     -36.746  -4.927  -7.713  1.00 95.63           H  
ATOM   3649  C   PHE B  78     -38.337  -5.471  -9.017  1.00 95.63           C  
ATOM   3650  CB  PHE B  78     -38.518  -4.088  -6.941  1.00 95.63           C  
ATOM   3651  HB2 PHE B  78     -39.348  -3.487  -7.314  1.00 95.63           H  
ATOM   3652  HB3 PHE B  78     -37.946  -3.471  -6.248  1.00 95.63           H  
ATOM   3653  O   PHE B  78     -39.417  -5.204  -9.547  1.00 95.63           O  
ATOM   3654  CG  PHE B  78     -39.057  -5.305  -6.202  1.00 95.63           C  
ATOM   3655  CD1 PHE B  78     -40.350  -5.797  -6.474  1.00 95.63           C  
ATOM   3656  HD1 PHE B  78     -40.928  -5.374  -7.282  1.00 95.63           H  
ATOM   3657  CD2 PHE B  78     -38.268  -5.942  -5.230  1.00 95.63           C  
ATOM   3658  HD2 PHE B  78     -37.252  -5.616  -5.064  1.00 95.63           H  
ATOM   3659  CE1 PHE B  78     -40.880  -6.857  -5.717  1.00 95.63           C  
ATOM   3660  HE1 PHE B  78     -41.870  -7.230  -5.933  1.00 95.63           H  
ATOM   3661  CE2 PHE B  78     -38.798  -7.004  -4.475  1.00 95.63           C  
ATOM   3662  HE2 PHE B  78     -38.189  -7.483  -3.722  1.00 95.63           H  
ATOM   3663  CZ  PHE B  78     -40.106  -7.455  -4.708  1.00 95.63           C  
ATOM   3664  HZ  PHE B  78     -40.496  -8.286  -4.139  1.00 95.63           H  
ATOM   3665  N   ASP B  79     -37.839  -6.706  -9.006  1.00 95.04           N  
ATOM   3666  H   ASP B  79     -36.964  -6.879  -8.532  1.00 95.04           H  
ATOM   3667  CA  ASP B  79     -38.622  -7.877  -9.398  1.00 95.04           C  
ATOM   3668  HA  ASP B  79     -39.673  -7.625  -9.260  1.00 95.04           H  
ATOM   3669  C   ASP B  79     -38.277  -9.089  -8.516  1.00 95.04           C  
ATOM   3670  CB  ASP B  79     -38.422  -8.203 -10.880  1.00 95.04           C  
ATOM   3671  HB2 ASP B  79     -38.423  -7.280 -11.460  1.00 95.04           H  
ATOM   3672  HB3 ASP B  79     -37.465  -8.704 -11.026  1.00 95.04           H  
ATOM   3673  O   ASP B  79     -37.103  -9.332  -8.246  1.00 95.04           O  
ATOM   3674  CG  ASP B  79     -39.555  -9.099 -11.379  1.00 95.04           C  
ATOM   3675  OD1 ASP B  79     -39.563 -10.304 -11.058  1.00 95.04           O  
ATOM   3676  OD2 ASP B  79     -40.451  -8.578 -12.088  1.00 95.04           O  
ATOM   3677  N   PRO B  80     -39.268  -9.868  -8.040  1.00 92.94           N  
ATOM   3678  CA  PRO B  80     -39.012 -11.052  -7.225  1.00 92.94           C  
ATOM   3679  HA  PRO B  80     -38.342 -10.786  -6.407  1.00 92.94           H  
ATOM   3680  C   PRO B  80     -38.366 -12.231  -7.980  1.00 92.94           C  
ATOM   3681  CB  PRO B  80     -40.379 -11.433  -6.648  1.00 92.94           C  
ATOM   3682  HB2 PRO B  80     -40.472 -12.503  -6.462  1.00 92.94           H  
ATOM   3683  HB3 PRO B  80     -40.550 -10.872  -5.729  1.00 92.94           H  
ATOM   3684  O   PRO B  80     -38.027 -13.215  -7.321  1.00 92.94           O  
ATOM   3685  CG  PRO B  80     -41.351 -10.957  -7.725  1.00 92.94           C  
ATOM   3686  HG2 PRO B  80     -41.371 -11.671  -8.548  1.00 92.94           H  
ATOM   3687  HG3 PRO B  80     -42.352 -10.789  -7.328  1.00 92.94           H  
ATOM   3688  CD  PRO B  80     -40.702  -9.659  -8.189  1.00 92.94           C  
ATOM   3689  HD2 PRO B  80     -40.992  -9.448  -9.219  1.00 92.94           H  
ATOM   3690  HD3 PRO B  80     -41.013  -8.838  -7.543  1.00 92.94           H  
ATOM   3691  N   ASP B  81     -38.228 -12.192  -9.311  1.00 91.83           N  
ATOM   3692  H   ASP B  81     -38.560 -11.384  -9.818  1.00 91.83           H  
ATOM   3693  CA  ASP B  81     -37.489 -13.192 -10.093  1.00 91.83           C  
ATOM   3694  HA  ASP B  81     -37.608 -14.164  -9.614  1.00 91.83           H  
ATOM   3695  C   ASP B  81     -35.984 -12.845 -10.184  1.00 91.83           C  
ATOM   3696  CB  ASP B  81     -38.116 -13.343 -11.492  1.00 91.83           C  
ATOM   3697  HB2 ASP B  81     -39.173 -13.582 -11.372  1.00 91.83           H  
ATOM   3698  HB3 ASP B  81     -38.046 -12.395 -12.024  1.00 91.83           H  
ATOM   3699  O   ASP B  81     -35.617 -11.915 -10.905  1.00 91.83           O  
ATOM   3700  CG  ASP B  81     -37.465 -14.445 -12.345  1.00 91.83           C  
ATOM   3701  OD1 ASP B  81     -36.514 -15.111 -11.865  1.00 91.83           O  
ATOM   3702  OD2 ASP B  81     -37.958 -14.663 -13.475  1.00 91.83           O  
ATOM   3703  N   PRO B  82     -35.079 -13.621  -9.547  1.00 88.45           N  
ATOM   3704  CA  PRO B  82     -33.634 -13.385  -9.612  1.00 88.45           C  
ATOM   3705  HA  PRO B  82     -33.427 -12.384  -9.234  1.00 88.45           H  
ATOM   3706  C   PRO B  82     -33.031 -13.505 -11.018  1.00 88.45           C  
ATOM   3707  CB  PRO B  82     -33.000 -14.432  -8.686  1.00 88.45           C  
ATOM   3708  HB2 PRO B  82     -32.183 -14.009  -8.101  1.00 88.45           H  
ATOM   3709  HB3 PRO B  82     -32.641 -15.281  -9.268  1.00 88.45           H  
ATOM   3710  O   PRO B  82     -31.872 -13.161 -11.213  1.00 88.45           O  
ATOM   3711  CG  PRO B  82     -34.140 -14.896  -7.786  1.00 88.45           C  
ATOM   3712  HG2 PRO B  82     -33.995 -15.920  -7.441  1.00 88.45           H  
ATOM   3713  HG3 PRO B  82     -34.249 -14.216  -6.940  1.00 88.45           H  
ATOM   3714  CD  PRO B  82     -35.351 -14.769  -8.697  1.00 88.45           C  
ATOM   3715  HD2 PRO B  82     -36.244 -14.636  -8.087  1.00 88.45           H  
ATOM   3716  HD3 PRO B  82     -35.448 -15.660  -9.318  1.00 88.45           H  
ATOM   3717  N   GLN B  83     -33.752 -14.056 -12.000  1.00 85.76           N  
ATOM   3718  H   GLN B  83     -34.702 -14.342 -11.809  1.00 85.76           H  
ATOM   3719  CA  GLN B  83     -33.276 -14.139 -13.384  1.00 85.76           C  
ATOM   3720  HA  GLN B  83     -32.187 -14.200 -13.386  1.00 85.76           H  
ATOM   3721  C   GLN B  83     -33.606 -12.893 -14.216  1.00 85.76           C  
ATOM   3722  CB  GLN B  83     -33.826 -15.412 -14.045  1.00 85.76           C  
ATOM   3723  HB2 GLN B  83     -34.915 -15.399 -14.001  1.00 85.76           H  
ATOM   3724  HB3 GLN B  83     -33.536 -15.425 -15.096  1.00 85.76           H  
ATOM   3725  O   GLN B  83     -33.161 -12.799 -15.363  1.00 85.76           O  
ATOM   3726  CG  GLN B  83     -33.310 -16.702 -13.390  1.00 85.76           C  
ATOM   3727  HG2 GLN B  83     -33.796 -17.552 -13.870  1.00 85.76           H  
ATOM   3728  HG3 GLN B  83     -33.581 -16.716 -12.335  1.00 85.76           H  
ATOM   3729  CD  GLN B  83     -31.800 -16.865 -13.542  1.00 85.76           C  
ATOM   3730  NE2 GLN B  83     -31.013 -16.513 -12.547  1.00 85.76           N  
ATOM   3731 HE21 GLN B  83     -30.018 -16.552 -12.715  1.00 85.76           H  
ATOM   3732 HE22 GLN B  83     -31.382 -15.990 -11.766  1.00 85.76           H  
ATOM   3733  OE1 GLN B  83     -31.299 -17.313 -14.560  1.00 85.76           O  
ATOM   3734  N   ARG B  84     -34.381 -11.943 -13.680  1.00 87.09           N  
ATOM   3735  H   ARG B  84     -34.669 -12.028 -12.716  1.00 87.09           H  
ATOM   3736  CA  ARG B  84     -34.866 -10.794 -14.443  1.00 87.09           C  
ATOM   3737  HA  ARG B  84     -35.032 -11.140 -15.463  1.00 87.09           H  
ATOM   3738  C   ARG B  84     -33.824  -9.671 -14.502  1.00 87.09           C  
ATOM   3739  CB  ARG B  84     -36.219 -10.366 -13.874  1.00 87.09           C  
ATOM   3740  HB2 ARG B  84     -36.082  -9.802 -12.951  1.00 87.09           H  
ATOM   3741  HB3 ARG B  84     -36.795 -11.261 -13.641  1.00 87.09           H  
ATOM   3742  O   ARG B  84     -33.347  -9.176 -13.485  1.00 87.09           O  
ATOM   3743  CG  ARG B  84     -36.998  -9.547 -14.903  1.00 87.09           C  
ATOM   3744  HG2 ARG B  84     -36.450  -8.640 -15.160  1.00 87.09           H  
ATOM   3745  HG3 ARG B  84     -37.144 -10.151 -15.799  1.00 87.09           H  
ATOM   3746  CD  ARG B  84     -38.354  -9.177 -14.315  1.00 87.09           C  
ATOM   3747  HD2 ARG B  84     -38.741 -10.031 -13.758  1.00 87.09           H  
ATOM   3748  HD3 ARG B  84     -38.203  -8.349 -13.623  1.00 87.09           H  
ATOM   3749  NE  ARG B  84     -39.325  -8.826 -15.364  1.00 87.09           N  
ATOM   3750  HE  ARG B  84     -39.307  -9.405 -16.192  1.00 87.09           H  
ATOM   3751  NH1 ARG B  84     -40.384  -7.074 -14.287  1.00 87.09           N  
ATOM   3752 HH11 ARG B  84     -39.523  -6.611 -14.036  1.00 87.09           H  
ATOM   3753 HH12 ARG B  84     -40.617  -7.555 -13.430  1.00 87.09           H  
ATOM   3754  NH2 ARG B  84     -41.147  -7.752 -16.208  1.00 87.09           N  
ATOM   3755 HH21 ARG B  84     -41.093  -8.290 -17.061  1.00 87.09           H  
ATOM   3756 HH22 ARG B  84     -41.776  -6.977 -16.055  1.00 87.09           H  
ATOM   3757  CZ  ARG B  84     -40.264  -7.907 -15.270  1.00 87.09           C  
ATOM   3758  N   HIS B  85     -33.473  -9.287 -15.726  1.00 82.29           N  
ATOM   3759  H   HIS B  85     -33.913  -9.749 -16.509  1.00 82.29           H  
ATOM   3760  CA  HIS B  85     -32.342  -8.407 -16.022  1.00 82.29           C  
ATOM   3761  HA  HIS B  85     -31.442  -8.895 -15.648  1.00 82.29           H  
ATOM   3762  C   HIS B  85     -32.434  -7.030 -15.368  1.00 82.29           C  
ATOM   3763  CB  HIS B  85     -32.258  -8.230 -17.544  1.00 82.29           C  
ATOM   3764  HB2 HIS B  85     -32.553  -9.164 -18.022  1.00 82.29           H  
ATOM   3765  HB3 HIS B  85     -32.961  -7.464 -17.869  1.00 82.29           H  
ATOM   3766  O   HIS B  85     -33.491  -6.406 -15.449  1.00 82.29           O  
ATOM   3767  CG  HIS B  85     -30.888  -7.881 -18.054  1.00 82.29           C  
ATOM   3768  CD2 HIS B  85     -30.264  -8.571 -19.045  1.00 82.29           C  
ATOM   3769  HD2 HIS B  85     -30.717  -9.375 -19.607  1.00 82.29           H  
ATOM   3770  ND1 HIS B  85     -29.963  -6.987 -17.557  1.00 82.29           N  
ATOM   3771  HD1 HIS B  85     -30.002  -6.431 -16.714  1.00 82.29           H  
ATOM   3772  CE1 HIS B  85     -28.808  -7.160 -18.215  1.00 82.29           C  
ATOM   3773  HE1 HIS B  85     -27.886  -6.648 -17.982  1.00 82.29           H  
ATOM   3774  NE2 HIS B  85     -28.933  -8.165 -19.093  1.00 82.29           N  
ATOM   3775  N   GLY B  86     -31.330  -6.535 -14.793  1.00 85.26           N  
ATOM   3776  H   GLY B  86     -30.482  -7.081 -14.745  1.00 85.26           H  
ATOM   3777  CA  GLY B  86     -31.262  -5.173 -14.257  1.00 85.26           C  
ATOM   3778  HA2 GLY B  86     -30.245  -4.987 -13.912  1.00 85.26           H  
ATOM   3779  HA3 GLY B  86     -31.495  -4.457 -15.045  1.00 85.26           H  
ATOM   3780  C   GLY B  86     -32.215  -4.919 -13.084  1.00 85.26           C  
ATOM   3781  O   GLY B  86     -32.563  -3.772 -12.820  1.00 85.26           O  
ATOM   3782  N   THR B  87     -32.662  -5.976 -12.397  1.00 92.38           N  
ATOM   3783  H   THR B  87     -32.300  -6.888 -12.634  1.00 92.38           H  
ATOM   3784  CA  THR B  87     -33.575  -5.877 -11.250  1.00 92.38           C  
ATOM   3785  HA  THR B  87     -33.652  -4.825 -10.974  1.00 92.38           H  
ATOM   3786  C   THR B  87     -33.037  -6.597 -10.017  1.00 92.38           C  
ATOM   3787  CB  THR B  87     -35.006  -6.346 -11.573  1.00 92.38           C  
ATOM   3788  HB  THR B  87     -35.624  -6.173 -10.692  1.00 92.38           H  
ATOM   3789  O   THR B  87     -32.142  -7.437 -10.099  1.00 92.38           O  
ATOM   3790  CG2 THR B  87     -35.655  -5.591 -12.729  1.00 92.38           C  
ATOM   3791 HG21 THR B  87     -35.554  -4.519 -12.560  1.00 92.38           H  
ATOM   3792 HG22 THR B  87     -36.714  -5.843 -12.778  1.00 92.38           H  
ATOM   3793 HG23 THR B  87     -35.172  -5.849 -13.672  1.00 92.38           H  
ATOM   3794  OG1 THR B  87     -35.075  -7.717 -11.874  1.00 92.38           O  
ATOM   3795  HG1 THR B  87     -34.275  -7.990 -12.328  1.00 92.38           H  
ATOM   3796  N   SER B  88     -33.584  -6.248  -8.856  1.00 95.15           N  
ATOM   3797  H   SER B  88     -34.293  -5.528  -8.884  1.00 95.15           H  
ATOM   3798  CA  SER B  88     -33.272  -6.817  -7.553  1.00 95.15           C  
ATOM   3799  HA  SER B  88     -32.535  -7.608  -7.689  1.00 95.15           H  
ATOM   3800  C   SER B  88     -34.517  -7.422  -6.910  1.00 95.15           C  
ATOM   3801  CB  SER B  88     -32.666  -5.735  -6.652  1.00 95.15           C  
ATOM   3802  HB2 SER B  88     -31.697  -5.439  -7.055  1.00 95.15           H  
ATOM   3803  HB3 SER B  88     -33.322  -4.865  -6.647  1.00 95.15           H  
ATOM   3804  O   SER B  88     -35.566  -6.778  -6.842  1.00 95.15           O  
ATOM   3805  OG  SER B  88     -32.509  -6.200  -5.321  1.00 95.15           O  
ATOM   3806  HG  SER B  88     -32.986  -5.601  -4.743  1.00 95.15           H  
ATOM   3807  N   TYR B  89     -34.389  -8.626  -6.347  1.00 95.46           N  
ATOM   3808  H   TYR B  89     -33.493  -9.089  -6.410  1.00 95.46           H  
ATOM   3809  CA  TYR B  89     -35.459  -9.243  -5.551  1.00 95.46           C  
ATOM   3810  HA  TYR B  89     -36.417  -8.937  -5.971  1.00 95.46           H  
ATOM   3811  C   TYR B  89     -35.478  -8.761  -4.093  1.00 95.46           C  
ATOM   3812  CB  TYR B  89     -35.392 -10.770  -5.657  1.00 95.46           C  
ATOM   3813  HB2 TYR B  89     -36.260 -11.195  -5.154  1.00 95.46           H  
ATOM   3814  HB3 TYR B  89     -35.469 -11.048  -6.708  1.00 95.46           H  
ATOM   3815  O   TYR B  89     -36.399  -9.099  -3.345  1.00 95.46           O  
ATOM   3816  CG  TYR B  89     -34.144 -11.390  -5.061  1.00 95.46           C  
ATOM   3817  CD1 TYR B  89     -33.152 -11.904  -5.913  1.00 95.46           C  
ATOM   3818  HD1 TYR B  89     -33.273 -11.843  -6.984  1.00 95.46           H  
ATOM   3819  CD2 TYR B  89     -33.979 -11.470  -3.663  1.00 95.46           C  
ATOM   3820  HD2 TYR B  89     -34.748 -11.094  -3.004  1.00 95.46           H  
ATOM   3821  CE1 TYR B  89     -32.013 -12.517  -5.365  1.00 95.46           C  
ATOM   3822  HE1 TYR B  89     -31.264 -12.958  -6.006  1.00 95.46           H  
ATOM   3823  CE2 TYR B  89     -32.813 -12.037  -3.115  1.00 95.46           C  
ATOM   3824  HE2 TYR B  89     -32.679 -12.085  -2.045  1.00 95.46           H  
ATOM   3825  OH  TYR B  89     -30.709 -13.153  -3.471  1.00 95.46           O  
ATOM   3826  HH  TYR B  89     -30.712 -13.154  -2.511  1.00 95.46           H  
ATOM   3827  CZ  TYR B  89     -31.826 -12.567  -3.973  1.00 95.46           C  
ATOM   3828  N   SER B  90     -34.483  -7.973  -3.671  1.00 94.88           N  
ATOM   3829  H   SER B  90     -33.769  -7.727  -4.341  1.00 94.88           H  
ATOM   3830  CA  SER B  90     -34.476  -7.278  -2.381  1.00 94.88           C  
ATOM   3831  HA  SER B  90     -35.267  -7.684  -1.750  1.00 94.88           H  
ATOM   3832  C   SER B  90     -34.730  -5.782  -2.571  1.00 94.88           C  
ATOM   3833  CB  SER B  90     -33.161  -7.501  -1.632  1.00 94.88           C  
ATOM   3834  HB2 SER B  90     -32.997  -8.568  -1.480  1.00 94.88           H  
ATOM   3835  HB3 SER B  90     -32.335  -7.087  -2.211  1.00 94.88           H  
ATOM   3836  O   SER B  90     -34.109  -5.139  -3.417  1.00 94.88           O  
ATOM   3837  OG  SER B  90     -33.246  -6.846  -0.376  1.00 94.88           O  
ATOM   3838  HG  SER B  90     -32.366  -6.803   0.004  1.00 94.88           H  
ATOM   3839  N   ARG B  91     -35.611  -5.219  -1.736  1.00 94.74           N  
ATOM   3840  H   ARG B  91     -36.063  -5.834  -1.075  1.00 94.74           H  
ATOM   3841  CA  ARG B  91     -35.832  -3.765  -1.582  1.00 94.74           C  
ATOM   3842  HA  ARG B  91     -35.423  -3.243  -2.447  1.00 94.74           H  
ATOM   3843  C   ARG B  91     -35.101  -3.180  -0.368  1.00 94.74           C  
ATOM   3844  CB  ARG B  91     -37.337  -3.448  -1.489  1.00 94.74           C  
ATOM   3845  HB2 ARG B  91     -37.460  -2.370  -1.381  1.00 94.74           H  
ATOM   3846  HB3 ARG B  91     -37.755  -3.926  -0.603  1.00 94.74           H  
ATOM   3847  O   ARG B  91     -35.361  -2.041   0.009  1.00 94.74           O  
ATOM   3848  CG  ARG B  91     -38.126  -3.889  -2.724  1.00 94.74           C  
ATOM   3849  HG2 ARG B  91     -38.117  -4.978  -2.773  1.00 94.74           H  
ATOM   3850  HG3 ARG B  91     -37.651  -3.474  -3.613  1.00 94.74           H  
ATOM   3851  CD  ARG B  91     -39.580  -3.403  -2.651  1.00 94.74           C  
ATOM   3852  HD2 ARG B  91     -40.093  -3.928  -1.845  1.00 94.74           H  
ATOM   3853  HD3 ARG B  91     -39.564  -2.340  -2.409  1.00 94.74           H  
ATOM   3854  NE  ARG B  91     -40.289  -3.623  -3.931  1.00 94.74           N  
ATOM   3855  HE  ARG B  91     -40.009  -4.435  -4.463  1.00 94.74           H  
ATOM   3856  NH1 ARG B  91     -41.540  -1.688  -3.960  1.00 94.74           N  
ATOM   3857 HH11 ARG B  91     -41.973  -0.967  -4.520  1.00 94.74           H  
ATOM   3858 HH12 ARG B  91     -41.216  -1.468  -3.029  1.00 94.74           H  
ATOM   3859  NH2 ARG B  91     -41.446  -2.932  -5.782  1.00 94.74           N  
ATOM   3860 HH21 ARG B  91     -41.865  -2.154  -6.271  1.00 94.74           H  
ATOM   3861 HH22 ARG B  91     -40.958  -3.622  -6.336  1.00 94.74           H  
ATOM   3862  CZ  ARG B  91     -41.087  -2.761  -4.544  1.00 94.74           C  
ATOM   3863  N   HIS B  92     -34.255  -3.977   0.286  1.00 96.27           N  
ATOM   3864  H   HIS B  92     -34.020  -4.871  -0.122  1.00 96.27           H  
ATOM   3865  CA  HIS B  92     -33.766  -3.710   1.635  1.00 96.27           C  
ATOM   3866  HA  HIS B  92     -34.110  -2.724   1.946  1.00 96.27           H  
ATOM   3867  C   HIS B  92     -32.238  -3.715   1.715  1.00 96.27           C  
ATOM   3868  CB  HIS B  92     -34.345  -4.744   2.608  1.00 96.27           C  
ATOM   3869  HB2 HIS B  92     -33.955  -5.724   2.334  1.00 96.27           H  
ATOM   3870  HB3 HIS B  92     -34.004  -4.511   3.617  1.00 96.27           H  
ATOM   3871  O   HIS B  92     -31.569  -4.557   1.110  1.00 96.27           O  
ATOM   3872  CG  HIS B  92     -35.846  -4.842   2.623  1.00 96.27           C  
ATOM   3873  CD2 HIS B  92     -36.719  -4.016   3.279  1.00 96.27           C  
ATOM   3874  HD2 HIS B  92     -36.453  -3.143   3.856  1.00 96.27           H  
ATOM   3875  ND1 HIS B  92     -36.586  -5.835   2.021  1.00 96.27           N  
ATOM   3876  HD1 HIS B  92     -36.215  -6.625   1.514  1.00 96.27           H  
ATOM   3877  CE1 HIS B  92     -37.879  -5.606   2.303  1.00 96.27           C  
ATOM   3878  HE1 HIS B  92     -38.703  -6.222   1.974  1.00 96.27           H  
ATOM   3879  NE2 HIS B  92     -38.010  -4.526   3.087  1.00 96.27           N  
ATOM   3880  N   GLY B  93     -31.708  -2.811   2.532  1.00 96.96           N  
ATOM   3881  H   GLY B  93     -32.339  -2.203   3.034  1.00 96.96           H  
ATOM   3882  CA  GLY B  93     -30.290  -2.650   2.847  1.00 96.96           C  
ATOM   3883  HA2 GLY B  93     -29.760  -2.252   1.982  1.00 96.96           H  
ATOM   3884  HA3 GLY B  93     -29.853  -3.610   3.121  1.00 96.96           H  
ATOM   3885  C   GLY B  93     -30.131  -1.681   4.017  1.00 96.96           C  
ATOM   3886  O   GLY B  93     -31.127  -1.230   4.576  1.00 96.96           O  
ATOM   3887  N   ALA B  94     -28.902  -1.357   4.402  1.00 98.36           N  
ATOM   3888  H   ALA B  94     -28.114  -1.780   3.934  1.00 98.36           H  
ATOM   3889  CA  ALA B  94     -28.636  -0.388   5.463  1.00 98.36           C  
ATOM   3890  HA  ALA B  94     -29.573  -0.005   5.868  1.00 98.36           H  
ATOM   3891  C   ALA B  94     -27.859   0.815   4.900  1.00 98.36           C  
ATOM   3892  CB  ALA B  94     -27.935  -1.125   6.605  1.00 98.36           C  
ATOM   3893  HB1 ALA B  94     -26.959  -1.476   6.271  1.00 98.36           H  
ATOM   3894  HB2 ALA B  94     -28.537  -1.977   6.921  1.00 98.36           H  
ATOM   3895  HB3 ALA B  94     -27.813  -0.459   7.459  1.00 98.36           H  
ATOM   3896  O   ALA B  94     -26.743   0.669   4.401  1.00 98.36           O  
ATOM   3897  N   PHE B  95     -28.453   2.004   4.962  1.00 98.15           N  
ATOM   3898  H   PHE B  95     -29.338   2.084   5.442  1.00 98.15           H  
ATOM   3899  CA  PHE B  95     -27.963   3.201   4.270  1.00 98.15           C  
ATOM   3900  HA  PHE B  95     -27.060   2.957   3.710  1.00 98.15           H  
ATOM   3901  C   PHE B  95     -27.591   4.310   5.255  1.00 98.15           C  
ATOM   3902  CB  PHE B  95     -29.015   3.661   3.253  1.00 98.15           C  
ATOM   3903  HB2 PHE B  95     -29.919   3.957   3.785  1.00 98.15           H  
ATOM   3904  HB3 PHE B  95     -28.640   4.539   2.729  1.00 98.15           H  
ATOM   3905  O   PHE B  95     -28.179   4.410   6.329  1.00 98.15           O  
ATOM   3906  CG  PHE B  95     -29.365   2.593   2.233  1.00 98.15           C  
ATOM   3907  CD1 PHE B  95     -28.603   2.463   1.056  1.00 98.15           C  
ATOM   3908  HD1 PHE B  95     -27.778   3.135   0.870  1.00 98.15           H  
ATOM   3909  CD2 PHE B  95     -30.435   1.708   2.473  1.00 98.15           C  
ATOM   3910  HD2 PHE B  95     -31.023   1.799   3.374  1.00 98.15           H  
ATOM   3911  CE1 PHE B  95     -28.920   1.462   0.120  1.00 98.15           C  
ATOM   3912  HE1 PHE B  95     -28.340   1.370  -0.786  1.00 98.15           H  
ATOM   3913  CE2 PHE B  95     -30.747   0.705   1.540  1.00 98.15           C  
ATOM   3914  HE2 PHE B  95     -31.578   0.042   1.729  1.00 98.15           H  
ATOM   3915  CZ  PHE B  95     -29.994   0.586   0.359  1.00 98.15           C  
ATOM   3916  HZ  PHE B  95     -30.244  -0.172  -0.368  1.00 98.15           H  
ATOM   3917  N   LEU B  96     -26.603   5.130   4.899  1.00 97.68           N  
ATOM   3918  H   LEU B  96     -26.204   5.025   3.977  1.00 97.68           H  
ATOM   3919  CA  LEU B  96     -26.170   6.258   5.714  1.00 97.68           C  
ATOM   3920  HA  LEU B  96     -26.092   5.928   6.750  1.00 97.68           H  
ATOM   3921  C   LEU B  96     -27.201   7.390   5.687  1.00 97.68           C  
ATOM   3922  CB  LEU B  96     -24.796   6.774   5.242  1.00 97.68           C  
ATOM   3923  HB2 LEU B  96     -24.803   6.822   4.153  1.00 97.68           H  
ATOM   3924  HB3 LEU B  96     -24.660   7.788   5.617  1.00 97.68           H  
ATOM   3925  O   LEU B  96     -27.482   7.983   4.640  1.00 97.68           O  
ATOM   3926  CG  LEU B  96     -23.585   5.939   5.683  1.00 97.68           C  
ATOM   3927  HG  LEU B  96     -23.707   4.907   5.354  1.00 97.68           H  
ATOM   3928  CD1 LEU B  96     -22.315   6.512   5.050  1.00 97.68           C  
ATOM   3929 HD11 LEU B  96     -22.160   7.537   5.386  1.00 97.68           H  
ATOM   3930 HD12 LEU B  96     -22.424   6.506   3.965  1.00 97.68           H  
ATOM   3931 HD13 LEU B  96     -21.452   5.905   5.321  1.00 97.68           H  
ATOM   3932  CD2 LEU B  96     -23.392   5.946   7.198  1.00 97.68           C  
ATOM   3933 HD21 LEU B  96     -23.322   6.972   7.558  1.00 97.68           H  
ATOM   3934 HD22 LEU B  96     -24.240   5.461   7.681  1.00 97.68           H  
ATOM   3935 HD23 LEU B  96     -22.482   5.403   7.453  1.00 97.68           H  
ATOM   3936  N   ASP B  97     -27.676   7.737   6.879  1.00 90.61           N  
ATOM   3937  H   ASP B  97     -27.537   7.107   7.656  1.00 90.61           H  
ATOM   3938  CA  ASP B  97     -28.274   9.021   7.214  1.00 90.61           C  
ATOM   3939  HA  ASP B  97     -29.265   9.088   6.767  1.00 90.61           H  
ATOM   3940  C   ASP B  97     -27.368  10.158   6.684  1.00 90.61           C  
ATOM   3941  CB  ASP B  97     -28.390   9.137   8.754  1.00 90.61           C  
ATOM   3942  HB2 ASP B  97     -27.395   9.321   9.160  1.00 90.61           H  
ATOM   3943  HB3 ASP B  97     -28.991  10.018   8.978  1.00 90.61           H  
ATOM   3944  O   ASP B  97     -26.193  10.235   7.047  1.00 90.61           O  
ATOM   3945  CG  ASP B  97     -28.954   7.928   9.533  1.00 90.61           C  
ATOM   3946  OD1 ASP B  97     -28.454   6.786   9.376  1.00 90.61           O  
ATOM   3947  OD2 ASP B  97     -29.832   8.160  10.389  1.00 90.61           O  
ATOM   3948  N   GLY B  98     -27.878  11.035   5.811  1.00 91.19           N  
ATOM   3949  H   GLY B  98     -28.839  10.935   5.517  1.00 91.19           H  
ATOM   3950  CA  GLY B  98     -27.102  12.182   5.312  1.00 91.19           C  
ATOM   3951  HA2 GLY B  98     -26.741  12.766   6.159  1.00 91.19           H  
ATOM   3952  HA3 GLY B  98     -27.757  12.826   4.727  1.00 91.19           H  
ATOM   3953  C   GLY B  98     -25.891  11.818   4.438  1.00 91.19           C  
ATOM   3954  O   GLY B  98     -24.907  12.553   4.417  1.00 91.19           O  
ATOM   3955  N   ALA B  99     -25.927  10.707   3.689  1.00 94.38           N  
ATOM   3956  H   ALA B  99     -26.690  10.062   3.839  1.00 94.38           H  
ATOM   3957  CA  ALA B  99     -24.820  10.287   2.810  1.00 94.38           C  
ATOM   3958  HA  ALA B  99     -23.978   9.997   3.439  1.00 94.38           H  
ATOM   3959  C   ALA B  99     -24.325  11.385   1.837  1.00 94.38           C  
ATOM   3960  CB  ALA B  99     -25.281   9.061   2.013  1.00 94.38           C  
ATOM   3961  HB1 ALA B  99     -25.642   8.287   2.689  1.00 94.38           H  
ATOM   3962  HB2 ALA B  99     -24.445   8.663   1.437  1.00 94.38           H  
ATOM   3963  HB3 ALA B  99     -26.084   9.338   1.330  1.00 94.38           H  
ATOM   3964  O   ALA B  99     -23.140  11.425   1.496  1.00 94.38           O  
ATOM   3965  N   ALA B 100     -25.225  12.275   1.401  1.00 94.15           N  
ATOM   3966  H   ALA B 100     -26.167  12.196   1.758  1.00 94.15           H  
ATOM   3967  CA  ALA B 100     -24.933  13.396   0.509  1.00 94.15           C  
ATOM   3968  HA  ALA B 100     -24.099  13.113  -0.133  1.00 94.15           H  
ATOM   3969  C   ALA B 100     -24.516  14.698   1.228  1.00 94.15           C  
ATOM   3970  CB  ALA B 100     -26.163  13.616  -0.382  1.00 94.15           C  
ATOM   3971  HB1 ALA B 100     -25.958  14.405  -1.106  1.00 94.15           H  
ATOM   3972  HB2 ALA B 100     -26.407  12.698  -0.918  1.00 94.15           H  
ATOM   3973  HB3 ALA B 100     -27.015  13.914   0.229  1.00 94.15           H  
ATOM   3974  O   ALA B 100     -24.075  15.629   0.549  1.00 94.15           O  
ATOM   3975  N   ASP B 101     -24.636  14.773   2.557  1.00 95.52           N  
ATOM   3976  H   ASP B 101     -24.897  13.949   3.078  1.00 95.52           H  
ATOM   3977  CA  ASP B 101     -24.296  15.959   3.349  1.00 95.52           C  
ATOM   3978  HA  ASP B 101     -24.646  16.840   2.810  1.00 95.52           H  
ATOM   3979  C   ASP B 101     -22.775  16.087   3.526  1.00 95.52           C  
ATOM   3980  CB  ASP B 101     -25.013  15.937   4.713  1.00 95.52           C  
ATOM   3981  HB2 ASP B 101     -24.720  15.041   5.260  1.00 95.52           H  
ATOM   3982  HB3 ASP B 101     -24.676  16.799   5.289  1.00 95.52           H  
ATOM   3983  O   ASP B 101     -22.067  15.087   3.665  1.00 95.52           O  
ATOM   3984  CG  ASP B 101     -26.542  16.010   4.612  1.00 95.52           C  
ATOM   3985  OD1 ASP B 101     -27.038  16.686   3.681  1.00 95.52           O  
ATOM   3986  OD2 ASP B 101     -27.214  15.431   5.495  1.00 95.52           O  
ATOM   3987  N   PHE B 102     -22.260  17.322   3.478  1.00 97.40           N  
ATOM   3988  H   PHE B 102     -22.890  18.102   3.356  1.00 97.40           H  
ATOM   3989  CA  PHE B 102     -20.828  17.618   3.613  1.00 97.40           C  
ATOM   3990  HA  PHE B 102     -20.426  17.026   4.435  1.00 97.40           H  
ATOM   3991  C   PHE B 102     -20.561  19.110   3.885  1.00 97.40           C  
ATOM   3992  CB  PHE B 102     -20.134  17.212   2.300  1.00 97.40           C  
ATOM   3993  HB2 PHE B 102     -20.321  16.153   2.118  1.00 97.40           H  
ATOM   3994  HB3 PHE B 102     -20.588  17.767   1.480  1.00 97.40           H  
ATOM   3995  O   PHE B 102     -21.036  19.961   3.125  1.00 97.40           O  
ATOM   3996  CG  PHE B 102     -18.633  17.413   2.269  1.00 97.40           C  
ATOM   3997  CD1 PHE B 102     -18.036  18.154   1.232  1.00 97.40           C  
ATOM   3998  HD1 PHE B 102     -18.653  18.613   0.473  1.00 97.40           H  
ATOM   3999  CD2 PHE B 102     -17.827  16.808   3.249  1.00 97.40           C  
ATOM   4000  HD2 PHE B 102     -18.278  16.230   4.042  1.00 97.40           H  
ATOM   4001  CE1 PHE B 102     -16.637  18.289   1.176  1.00 97.40           C  
ATOM   4002  HE1 PHE B 102     -16.181  18.853   0.376  1.00 97.40           H  
ATOM   4003  CE2 PHE B 102     -16.432  16.949   3.199  1.00 97.40           C  
ATOM   4004  HE2 PHE B 102     -15.823  16.485   3.960  1.00 97.40           H  
ATOM   4005  CZ  PHE B 102     -15.838  17.689   2.166  1.00 97.40           C  
ATOM   4006  HZ  PHE B 102     -14.763  17.794   2.145  1.00 97.40           H  
ATOM   4007  N   ASP B 103     -19.741  19.459   4.886  1.00 97.43           N  
ATOM   4008  H   ASP B 103     -19.398  18.731   5.497  1.00 97.43           H  
ATOM   4009  CA  ASP B 103     -19.263  20.847   5.061  1.00 97.43           C  
ATOM   4010  HA  ASP B 103     -20.074  21.505   4.747  1.00 97.43           H  
ATOM   4011  C   ASP B 103     -18.078  21.163   4.128  1.00 97.43           C  
ATOM   4012  CB  ASP B 103     -19.005  21.228   6.532  1.00 97.43           C  
ATOM   4013  HB2 ASP B 103     -19.855  20.899   7.129  1.00 97.43           H  
ATOM   4014  HB3 ASP B 103     -18.115  20.714   6.894  1.00 97.43           H  
ATOM   4015  O   ASP B 103     -16.910  21.245   4.522  1.00 97.43           O  
ATOM   4016  CG  ASP B 103     -18.839  22.755   6.722  1.00 97.43           C  
ATOM   4017  OD1 ASP B 103     -18.571  23.482   5.729  1.00 97.43           O  
ATOM   4018  OD2 ASP B 103     -18.960  23.230   7.876  1.00 97.43           O  
ATOM   4019  N   ALA B 104     -18.390  21.385   2.849  1.00 96.17           N  
ATOM   4020  H   ALA B 104     -19.344  21.202   2.574  1.00 96.17           H  
ATOM   4021  CA  ALA B 104     -17.400  21.737   1.830  1.00 96.17           C  
ATOM   4022  HA  ALA B 104     -16.708  20.902   1.723  1.00 96.17           H  
ATOM   4023  C   ALA B 104     -16.562  22.978   2.208  1.00 96.17           C  
ATOM   4024  CB  ALA B 104     -18.143  21.940   0.503  1.00 96.17           C  
ATOM   4025  HB1 ALA B 104     -17.422  22.104  -0.298  1.00 96.17           H  
ATOM   4026  HB2 ALA B 104     -18.732  21.053   0.269  1.00 96.17           H  
ATOM   4027  HB3 ALA B 104     -18.805  22.803   0.570  1.00 96.17           H  
ATOM   4028  O   ALA B 104     -15.349  23.011   1.982  1.00 96.17           O  
ATOM   4029  N   ALA B 105     -17.176  23.983   2.844  1.00 92.61           N  
ATOM   4030  H   ALA B 105     -18.111  23.820   3.189  1.00 92.61           H  
ATOM   4031  CA  ALA B 105     -16.500  25.219   3.234  1.00 92.61           C  
ATOM   4032  HA  ALA B 105     -15.932  25.583   2.377  1.00 92.61           H  
ATOM   4033  C   ALA B 105     -15.503  25.011   4.390  1.00 92.61           C  
ATOM   4034  CB  ALA B 105     -17.566  26.263   3.586  1.00 92.61           C  
ATOM   4035  HB1 ALA B 105     -18.153  25.915   4.436  1.00 92.61           H  
ATOM   4036  HB2 ALA B 105     -17.085  27.206   3.842  1.00 92.61           H  
ATOM   4037  HB3 ALA B 105     -18.227  26.416   2.733  1.00 92.61           H  
ATOM   4038  O   ALA B 105     -14.490  25.717   4.466  1.00 92.61           O  
ATOM   4039  N   PHE B 106     -15.742  24.027   5.262  1.00 96.04           N  
ATOM   4040  H   PHE B 106     -16.623  23.536   5.209  1.00 96.04           H  
ATOM   4041  CA  PHE B 106     -14.806  23.635   6.313  1.00 96.04           C  
ATOM   4042  HA  PHE B 106     -14.560  24.522   6.896  1.00 96.04           H  
ATOM   4043  C   PHE B 106     -13.490  23.076   5.763  1.00 96.04           C  
ATOM   4044  CB  PHE B 106     -15.476  22.644   7.262  1.00 96.04           C  
ATOM   4045  HB2 PHE B 106     -15.703  21.716   6.737  1.00 96.04           H  
ATOM   4046  HB3 PHE B 106     -16.412  23.081   7.611  1.00 96.04           H  
ATOM   4047  O   PHE B 106     -12.423  23.389   6.299  1.00 96.04           O  
ATOM   4048  CG  PHE B 106     -14.635  22.335   8.474  1.00 96.04           C  
ATOM   4049  CD1 PHE B 106     -13.707  21.281   8.436  1.00 96.04           C  
ATOM   4050  HD1 PHE B 106     -13.614  20.669   7.551  1.00 96.04           H  
ATOM   4051  CD2 PHE B 106     -14.777  23.112   9.639  1.00 96.04           C  
ATOM   4052  HD2 PHE B 106     -15.527  23.889   9.674  1.00 96.04           H  
ATOM   4053  CE1 PHE B 106     -12.916  21.008   9.561  1.00 96.04           C  
ATOM   4054  HE1 PHE B 106     -12.221  20.182   9.536  1.00 96.04           H  
ATOM   4055  CE2 PHE B 106     -13.989  22.833  10.768  1.00 96.04           C  
ATOM   4056  HE2 PHE B 106     -14.126  23.390  11.683  1.00 96.04           H  
ATOM   4057  CZ  PHE B 106     -13.058  21.781  10.726  1.00 96.04           C  
ATOM   4058  HZ  PHE B 106     -12.478  21.542  11.605  1.00 96.04           H  
ATOM   4059  N   PHE B 107     -13.542  22.330   4.659  1.00 94.97           N  
ATOM   4060  H   PHE B 107     -14.454  22.068   4.314  1.00 94.97           H  
ATOM   4061  CA  PHE B 107     -12.359  21.778   3.987  1.00 94.97           C  
ATOM   4062  HA  PHE B 107     -11.557  21.689   4.720  1.00 94.97           H  
ATOM   4063  C   PHE B 107     -11.797  22.680   2.875  1.00 94.97           C  
ATOM   4064  CB  PHE B 107     -12.676  20.356   3.514  1.00 94.97           C  
ATOM   4065  HB2 PHE B 107     -13.516  20.387   2.819  1.00 94.97           H  
ATOM   4066  HB3 PHE B 107     -11.817  19.952   2.978  1.00 94.97           H  
ATOM   4067  O   PHE B 107     -10.751  22.374   2.309  1.00 94.97           O  
ATOM   4068  CG  PHE B 107     -13.001  19.431   4.672  1.00 94.97           C  
ATOM   4069  CD1 PHE B 107     -11.977  18.974   5.526  1.00 94.97           C  
ATOM   4070  HD1 PHE B 107     -10.950  19.255   5.346  1.00 94.97           H  
ATOM   4071  CD2 PHE B 107     -14.337  19.093   4.950  1.00 94.97           C  
ATOM   4072  HD2 PHE B 107     -15.138  19.453   4.321  1.00 94.97           H  
ATOM   4073  CE1 PHE B 107     -12.285  18.168   6.635  1.00 94.97           C  
ATOM   4074  HE1 PHE B 107     -11.502  17.810   7.287  1.00 94.97           H  
ATOM   4075  CE2 PHE B 107     -14.647  18.304   6.068  1.00 94.97           C  
ATOM   4076  HE2 PHE B 107     -15.680  18.072   6.281  1.00 94.97           H  
ATOM   4077  CZ  PHE B 107     -13.622  17.839   6.910  1.00 94.97           C  
ATOM   4078  HZ  PHE B 107     -13.861  17.243   7.778  1.00 94.97           H  
ATOM   4079  N   GLY B 108     -12.442  23.817   2.587  1.00 90.54           N  
ATOM   4080  H   GLY B 108     -13.322  23.985   3.053  1.00 90.54           H  
ATOM   4081  CA  GLY B 108     -12.029  24.744   1.524  1.00 90.54           C  
ATOM   4082  HA2 GLY B 108     -12.519  25.703   1.689  1.00 90.54           H  
ATOM   4083  HA3 GLY B 108     -10.949  24.888   1.567  1.00 90.54           H  
ATOM   4084  C   GLY B 108     -12.385  24.278   0.107  1.00 90.54           C  
ATOM   4085  O   GLY B 108     -11.817  24.782  -0.857  1.00 90.54           O  
ATOM   4086  N   ILE B 109     -13.315  23.331  -0.012  1.00 91.98           N  
ATOM   4087  H   ILE B 109     -13.808  23.055   0.824  1.00 91.98           H  
ATOM   4088  CA  ILE B 109     -13.788  22.744  -1.268  1.00 91.98           C  
ATOM   4089  HA  ILE B 109     -12.984  22.774  -2.003  1.00 91.98           H  
ATOM   4090  C   ILE B 109     -14.946  23.592  -1.809  1.00 91.98           C  
ATOM   4091  CB  ILE B 109     -14.148  21.258  -1.020  1.00 91.98           C  
ATOM   4092  HB  ILE B 109     -14.815  21.204  -0.160  1.00 91.98           H  
ATOM   4093  O   ILE B 109     -15.805  24.060  -1.057  1.00 91.98           O  
ATOM   4094  CG1 ILE B 109     -12.848  20.479  -0.694  1.00 91.98           C  
ATOM   4095 HG12 ILE B 109     -12.204  20.468  -1.573  1.00 91.98           H  
ATOM   4096 HG13 ILE B 109     -12.307  20.987   0.105  1.00 91.98           H  
ATOM   4097  CG2 ILE B 109     -14.869  20.619  -2.216  1.00 91.98           C  
ATOM   4098 HG21 ILE B 109     -14.215  20.618  -3.088  1.00 91.98           H  
ATOM   4099 HG22 ILE B 109     -15.783  21.165  -2.451  1.00 91.98           H  
ATOM   4100 HG23 ILE B 109     -15.155  19.592  -1.988  1.00 91.98           H  
ATOM   4101  CD1 ILE B 109     -13.063  19.040  -0.221  1.00 91.98           C  
ATOM   4102 HD11 ILE B 109     -13.754  19.036   0.621  1.00 91.98           H  
ATOM   4103 HD12 ILE B 109     -12.109  18.621   0.100  1.00 91.98           H  
ATOM   4104 HD13 ILE B 109     -13.457  18.425  -1.030  1.00 91.98           H  
ATOM   4105  N   SER B 110     -14.979  23.821  -3.125  1.00 89.04           N  
ATOM   4106  H   SER B 110     -14.293  23.363  -3.707  1.00 89.04           H  
ATOM   4107  CA  SER B 110     -16.064  24.602  -3.736  1.00 89.04           C  
ATOM   4108  HA  SER B 110     -16.221  25.475  -3.102  1.00 89.04           H  
ATOM   4109  C   SER B 110     -17.374  23.796  -3.792  1.00 89.04           C  
ATOM   4110  CB  SER B 110     -15.668  25.124  -5.122  1.00 89.04           C  
ATOM   4111  HB2 SER B 110     -16.350  25.928  -5.397  1.00 89.04           H  
ATOM   4112  HB3 SER B 110     -14.656  25.529  -5.089  1.00 89.04           H  
ATOM   4113  O   SER B 110     -17.321  22.577  -3.941  1.00 89.04           O  
ATOM   4114  OG  SER B 110     -15.752  24.117  -6.109  1.00 89.04           O  
ATOM   4115  HG  SER B 110     -14.961  23.574  -6.061  1.00 89.04           H  
ATOM   4116  N   PRO B 111     -18.568  24.425  -3.763  1.00 89.99           N  
ATOM   4117  CA  PRO B 111     -19.833  23.691  -3.897  1.00 89.99           C  
ATOM   4118  HA  PRO B 111     -19.936  23.012  -3.051  1.00 89.99           H  
ATOM   4119  C   PRO B 111     -19.943  22.880  -5.197  1.00 89.99           C  
ATOM   4120  CB  PRO B 111     -20.932  24.757  -3.828  1.00 89.99           C  
ATOM   4121  HB2 PRO B 111     -21.168  25.124  -4.827  1.00 89.99           H  
ATOM   4122  HB3 PRO B 111     -21.830  24.375  -3.343  1.00 89.99           H  
ATOM   4123  O   PRO B 111     -20.608  21.850  -5.226  1.00 89.99           O  
ATOM   4124  CG  PRO B 111     -20.285  25.880  -3.020  1.00 89.99           C  
ATOM   4125  HG2 PRO B 111     -20.737  26.848  -3.233  1.00 89.99           H  
ATOM   4126  HG3 PRO B 111     -20.351  25.649  -1.956  1.00 89.99           H  
ATOM   4127  CD  PRO B 111     -18.824  25.825  -3.465  1.00 89.99           C  
ATOM   4128  HD2 PRO B 111     -18.685  26.421  -4.366  1.00 89.99           H  
ATOM   4129  HD3 PRO B 111     -18.183  26.190  -2.662  1.00 89.99           H  
ATOM   4130  N   ARG B 112     -19.279  23.335  -6.268  1.00 87.29           N  
ATOM   4131  H   ARG B 112     -18.697  24.151  -6.146  1.00 87.29           H  
ATOM   4132  CA  ARG B 112     -19.277  22.677  -7.580  1.00 87.29           C  
ATOM   4133  HA  ARG B 112     -20.284  22.317  -7.793  1.00 87.29           H  
ATOM   4134  C   ARG B 112     -18.379  21.441  -7.601  1.00 87.29           C  
ATOM   4135  CB  ARG B 112     -18.875  23.711  -8.641  1.00 87.29           C  
ATOM   4136  HB2 ARG B 112     -19.410  24.641  -8.448  1.00 87.29           H  
ATOM   4137  HB3 ARG B 112     -17.805  23.907  -8.583  1.00 87.29           H  
ATOM   4138  O   ARG B 112     -18.778  20.404  -8.112  1.00 87.29           O  
ATOM   4139  CG  ARG B 112     -19.245  23.232 -10.047  1.00 87.29           C  
ATOM   4140  HG2 ARG B 112     -20.310  22.999 -10.072  1.00 87.29           H  
ATOM   4141  HG3 ARG B 112     -18.692  22.327 -10.300  1.00 87.29           H  
ATOM   4142  CD  ARG B 112     -18.968  24.315 -11.090  1.00 87.29           C  
ATOM   4143  HD2 ARG B 112     -19.509  24.007 -11.985  1.00 87.29           H  
ATOM   4144  HD3 ARG B 112     -19.369  25.270 -10.752  1.00 87.29           H  
ATOM   4145  NE  ARG B 112     -17.531  24.424 -11.408  1.00 87.29           N  
ATOM   4146  HE  ARG B 112     -17.024  23.551 -11.414  1.00 87.29           H  
ATOM   4147  NH1 ARG B 112     -17.461  26.566 -12.300  1.00 87.29           N  
ATOM   4148 HH11 ARG B 112     -16.996  27.191 -12.942  1.00 87.29           H  
ATOM   4149 HH12 ARG B 112     -18.469  26.617 -12.297  1.00 87.29           H  
ATOM   4150  NH2 ARG B 112     -15.680  25.234 -12.431  1.00 87.29           N  
ATOM   4151 HH21 ARG B 112     -15.227  25.949 -12.982  1.00 87.29           H  
ATOM   4152 HH22 ARG B 112     -15.411  24.277 -12.610  1.00 87.29           H  
ATOM   4153  CZ  ARG B 112     -16.903  25.416 -12.023  1.00 87.29           C  
ATOM   4154  N   GLU B 113     -17.206  21.536  -6.981  1.00 89.64           N  
ATOM   4155  H   GLU B 113     -16.945  22.422  -6.571  1.00 89.64           H  
ATOM   4156  CA  GLU B 113     -16.324  20.389  -6.751  1.00 89.64           C  
ATOM   4157  HA  GLU B 113     -16.138  19.877  -7.696  1.00 89.64           H  
ATOM   4158  C   GLU B 113     -16.975  19.377  -5.796  1.00 89.64           C  
ATOM   4159  CB  GLU B 113     -14.989  20.909  -6.208  1.00 89.64           C  
ATOM   4160  HB2 GLU B 113     -14.582  21.629  -6.918  1.00 89.64           H  
ATOM   4161  HB3 GLU B 113     -15.176  21.423  -5.265  1.00 89.64           H  
ATOM   4162  O   GLU B 113     -17.006  18.192  -6.100  1.00 89.64           O  
ATOM   4163  CG  GLU B 113     -13.950  19.802  -5.983  1.00 89.64           C  
ATOM   4164  HG2 GLU B 113     -13.761  19.296  -6.930  1.00 89.64           H  
ATOM   4165  HG3 GLU B 113     -14.352  19.071  -5.282  1.00 89.64           H  
ATOM   4166  CD  GLU B 113     -12.633  20.344  -5.413  1.00 89.64           C  
ATOM   4167  OE1 GLU B 113     -11.666  19.545  -5.363  1.00 89.64           O  
ATOM   4168  OE2 GLU B 113     -12.603  21.524  -4.985  1.00 89.64           O  
ATOM   4169  N   ALA B 114     -17.585  19.832  -4.696  1.00 93.90           N  
ATOM   4170  H   ALA B 114     -17.520  20.817  -4.482  1.00 93.90           H  
ATOM   4171  CA  ALA B 114     -18.288  18.966  -3.747  1.00 93.90           C  
ATOM   4172  HA  ALA B 114     -17.583  18.223  -3.374  1.00 93.90           H  
ATOM   4173  C   ALA B 114     -19.468  18.200  -4.377  1.00 93.90           C  
ATOM   4174  CB  ALA B 114     -18.766  19.822  -2.568  1.00 93.90           C  
ATOM   4175  HB1 ALA B 114     -19.276  19.187  -1.844  1.00 93.90           H  
ATOM   4176  HB2 ALA B 114     -17.912  20.298  -2.085  1.00 93.90           H  
ATOM   4177  HB3 ALA B 114     -19.459  20.586  -2.920  1.00 93.90           H  
ATOM   4178  O   ALA B 114     -19.761  17.089  -3.942  1.00 93.90           O  
ATOM   4179  N   LEU B 115     -20.124  18.772  -5.396  1.00 91.21           N  
ATOM   4180  H   LEU B 115     -19.872  19.714  -5.658  1.00 91.21           H  
ATOM   4181  CA  LEU B 115     -21.165  18.097  -6.176  1.00 91.21           C  
ATOM   4182  HA  LEU B 115     -21.819  17.564  -5.484  1.00 91.21           H  
ATOM   4183  C   LEU B 115     -20.587  17.052  -7.147  1.00 91.21           C  
ATOM   4184  CB  LEU B 115     -21.982  19.163  -6.932  1.00 91.21           C  
ATOM   4185  HB2 LEU B 115     -22.235  19.975  -6.250  1.00 91.21           H  
ATOM   4186  HB3 LEU B 115     -21.353  19.574  -7.722  1.00 91.21           H  
ATOM   4187  O   LEU B 115     -21.217  16.030  -7.373  1.00 91.21           O  
ATOM   4188  CG  LEU B 115     -23.285  18.626  -7.557  1.00 91.21           C  
ATOM   4189  HG  LEU B 115     -23.095  17.696  -8.093  1.00 91.21           H  
ATOM   4190  CD1 LEU B 115     -24.359  18.386  -6.492  1.00 91.21           C  
ATOM   4191 HD11 LEU B 115     -24.560  19.305  -5.940  1.00 91.21           H  
ATOM   4192 HD12 LEU B 115     -24.024  17.612  -5.801  1.00 91.21           H  
ATOM   4193 HD13 LEU B 115     -25.275  18.038  -6.970  1.00 91.21           H  
ATOM   4194  CD2 LEU B 115     -23.834  19.638  -8.563  1.00 91.21           C  
ATOM   4195 HD21 LEU B 115     -24.044  20.585  -8.067  1.00 91.21           H  
ATOM   4196 HD22 LEU B 115     -23.101  19.793  -9.354  1.00 91.21           H  
ATOM   4197 HD23 LEU B 115     -24.747  19.245  -9.012  1.00 91.21           H  
ATOM   4198  N   ALA B 116     -19.402  17.295  -7.714  1.00 90.18           N  
ATOM   4199  H   ALA B 116     -18.937  18.167  -7.507  1.00 90.18           H  
ATOM   4200  CA  ALA B 116     -18.712  16.351  -8.600  1.00 90.18           C  
ATOM   4201  HA  ALA B 116     -19.449  15.850  -9.228  1.00 90.18           H  
ATOM   4202  C   ALA B 116     -17.946  15.244  -7.841  1.00 90.18           C  
ATOM   4203  CB  ALA B 116     -17.782  17.162  -9.509  1.00 90.18           C  
ATOM   4204  HB1 ALA B 116     -17.272  16.493 -10.202  1.00 90.18           H  
ATOM   4205  HB2 ALA B 116     -18.360  17.888 -10.080  1.00 90.18           H  
ATOM   4206  HB3 ALA B 116     -17.040  17.682  -8.903  1.00 90.18           H  
ATOM   4207  O   ALA B 116     -17.589  14.224  -8.430  1.00 90.18           O  
ATOM   4208  N   MET B 117     -17.686  15.439  -6.543  1.00 93.70           N  
ATOM   4209  H   MET B 117     -17.937  16.336  -6.152  1.00 93.70           H  
ATOM   4210  CA  MET B 117     -17.031  14.469  -5.667  1.00 93.70           C  
ATOM   4211  HA  MET B 117     -16.188  14.027  -6.200  1.00 93.70           H  
ATOM   4212  C   MET B 117     -17.961  13.328  -5.249  1.00 93.70           C  
ATOM   4213  CB  MET B 117     -16.497  15.155  -4.401  1.00 93.70           C  
ATOM   4214  HB2 MET B 117     -16.325  14.388  -3.645  1.00 93.70           H  
ATOM   4215  HB3 MET B 117     -17.248  15.845  -4.017  1.00 93.70           H  
ATOM   4216  O   MET B 117     -19.003  13.557  -4.617  1.00 93.70           O  
ATOM   4217  CG  MET B 117     -15.177  15.899  -4.618  1.00 93.70           C  
ATOM   4218  HG2 MET B 117     -14.402  15.170  -4.856  1.00 93.70           H  
ATOM   4219  HG3 MET B 117     -15.277  16.567  -5.474  1.00 93.70           H  
ATOM   4220  SD  MET B 117     -14.633  16.876  -3.186  1.00 93.70           S  
ATOM   4221  CE  MET B 117     -14.406  15.562  -1.959  1.00 93.70           C  
ATOM   4222  HE1 MET B 117     -13.977  15.978  -1.047  1.00 93.70           H  
ATOM   4223  HE2 MET B 117     -13.746  14.795  -2.365  1.00 93.70           H  
ATOM   4224  HE3 MET B 117     -15.367  15.105  -1.723  1.00 93.70           H  
ATOM   4225  N   ASP B 118     -17.478  12.102  -5.458  1.00 94.98           N  
ATOM   4226  H   ASP B 118     -16.633  11.996  -6.000  1.00 94.98           H  
ATOM   4227  CA  ASP B 118     -17.996  10.884  -4.844  1.00 94.98           C  
ATOM   4228  HA  ASP B 118     -18.931  10.628  -5.342  1.00 94.98           H  
ATOM   4229  C   ASP B 118     -18.224  11.122  -3.333  1.00 94.98           C  
ATOM   4230  CB  ASP B 118     -16.993   9.737  -5.105  1.00 94.98           C  
ATOM   4231  HB2 ASP B 118     -16.026  10.018  -4.688  1.00 94.98           H  
ATOM   4232  HB3 ASP B 118     -16.870   9.617  -6.182  1.00 94.98           H  
ATOM   4233  O   ASP B 118     -17.299  11.565  -2.629  1.00 94.98           O  
ATOM   4234  CG  ASP B 118     -17.386   8.378  -4.515  1.00 94.98           C  
ATOM   4235  OD1 ASP B 118     -18.372   8.319  -3.752  1.00 94.98           O  
ATOM   4236  OD2 ASP B 118     -16.638   7.398  -4.723  1.00 94.98           O  
ATOM   4237  N   PRO B 119     -19.436  10.868  -2.794  1.00 97.14           N  
ATOM   4238  CA  PRO B 119     -19.698  10.964  -1.361  1.00 97.14           C  
ATOM   4239  HA  PRO B 119     -19.603  12.005  -1.050  1.00 97.14           H  
ATOM   4240  C   PRO B 119     -18.728  10.131  -0.507  1.00 97.14           C  
ATOM   4241  CB  PRO B 119     -21.156  10.529  -1.175  1.00 97.14           C  
ATOM   4242  HB2 PRO B 119     -21.798  11.409  -1.186  1.00 97.14           H  
ATOM   4243  HB3 PRO B 119     -21.303   9.973  -0.249  1.00 97.14           H  
ATOM   4244  O   PRO B 119     -18.463  10.519   0.630  1.00 97.14           O  
ATOM   4245  CG  PRO B 119     -21.446   9.676  -2.409  1.00 97.14           C  
ATOM   4246  HG2 PRO B 119     -21.068   8.664  -2.259  1.00 97.14           H  
ATOM   4247  HG3 PRO B 119     -22.507   9.662  -2.657  1.00 97.14           H  
ATOM   4248  CD  PRO B 119     -20.620  10.369  -3.484  1.00 97.14           C  
ATOM   4249  HD2 PRO B 119     -20.384   9.651  -4.269  1.00 97.14           H  
ATOM   4250  HD3 PRO B 119     -21.176  11.209  -3.902  1.00 97.14           H  
ATOM   4251  N   GLN B 120     -18.112   9.067  -1.039  1.00 98.08           N  
ATOM   4252  H   GLN B 120     -18.339   8.795  -1.985  1.00 98.08           H  
ATOM   4253  CA  GLN B 120     -17.042   8.342  -0.350  1.00 98.08           C  
ATOM   4254  HA  GLN B 120     -17.454   7.937   0.574  1.00 98.08           H  
ATOM   4255  C   GLN B 120     -15.863   9.258   0.029  1.00 98.08           C  
ATOM   4256  CB  GLN B 120     -16.528   7.177  -1.212  1.00 98.08           C  
ATOM   4257  HB2 GLN B 120     -16.126   7.568  -2.146  1.00 98.08           H  
ATOM   4258  HB3 GLN B 120     -15.704   6.699  -0.681  1.00 98.08           H  
ATOM   4259  O   GLN B 120     -15.382   9.196   1.161  1.00 98.08           O  
ATOM   4260  CG  GLN B 120     -17.590   6.106  -1.514  1.00 98.08           C  
ATOM   4261  HG2 GLN B 120     -18.360   6.496  -2.179  1.00 98.08           H  
ATOM   4262  HG3 GLN B 120     -18.082   5.808  -0.589  1.00 98.08           H  
ATOM   4263  CD  GLN B 120     -16.972   4.873  -2.156  1.00 98.08           C  
ATOM   4264  NE2 GLN B 120     -16.541   4.944  -3.392  1.00 98.08           N  
ATOM   4265 HE21 GLN B 120     -16.633   5.807  -3.909  1.00 98.08           H  
ATOM   4266 HE22 GLN B 120     -16.150   4.116  -3.818  1.00 98.08           H  
ATOM   4267  OE1 GLN B 120     -16.858   3.831  -1.525  1.00 98.08           O  
ATOM   4268  N   GLN B 121     -15.426  10.155  -0.867  1.00 98.24           N  
ATOM   4269  H   GLN B 121     -15.920  10.231  -1.745  1.00 98.24           H  
ATOM   4270  CA  GLN B 121     -14.351  11.117  -0.577  1.00 98.24           C  
ATOM   4271  HA  GLN B 121     -13.497  10.575  -0.172  1.00 98.24           H  
ATOM   4272  C   GLN B 121     -14.780  12.150   0.480  1.00 98.24           C  
ATOM   4273  CB  GLN B 121     -13.902  11.854  -1.855  1.00 98.24           C  
ATOM   4274  HB2 GLN B 121     -13.119  12.554  -1.563  1.00 98.24           H  
ATOM   4275  HB3 GLN B 121     -14.736  12.428  -2.259  1.00 98.24           H  
ATOM   4276  O   GLN B 121     -13.974  12.562   1.314  1.00 98.24           O  
ATOM   4277  CG  GLN B 121     -13.342  10.944  -2.965  1.00 98.24           C  
ATOM   4278  HG2 GLN B 121     -14.150  10.351  -3.392  1.00 98.24           H  
ATOM   4279  HG3 GLN B 121     -12.616  10.262  -2.523  1.00 98.24           H  
ATOM   4280  CD  GLN B 121     -12.636  11.707  -4.091  1.00 98.24           C  
ATOM   4281  NE2 GLN B 121     -12.168  11.037  -5.118  1.00 98.24           N  
ATOM   4282 HE21 GLN B 121     -12.381  10.057  -5.241  1.00 98.24           H  
ATOM   4283 HE22 GLN B 121     -11.779  11.579  -5.877  1.00 98.24           H  
ATOM   4284  OE1 GLN B 121     -12.425  12.914  -4.046  1.00 98.24           O  
ATOM   4285  N   ARG B 122     -16.055  12.563   0.458  1.00 98.28           N  
ATOM   4286  H   ARG B 122     -16.659  12.144  -0.234  1.00 98.28           H  
ATOM   4287  CA  ARG B 122     -16.627  13.557   1.383  1.00 98.28           C  
ATOM   4288  HA  ARG B 122     -15.952  14.410   1.461  1.00 98.28           H  
ATOM   4289  C   ARG B 122     -16.749  13.014   2.809  1.00 98.28           C  
ATOM   4290  CB  ARG B 122     -17.978  14.052   0.835  1.00 98.28           C  
ATOM   4291  HB2 ARG B 122     -18.457  14.669   1.595  1.00 98.28           H  
ATOM   4292  HB3 ARG B 122     -18.634  13.207   0.628  1.00 98.28           H  
ATOM   4293  O   ARG B 122     -16.208  13.609   3.739  1.00 98.28           O  
ATOM   4294  CG  ARG B 122     -17.780  14.889  -0.439  1.00 98.28           C  
ATOM   4295  HG2 ARG B 122     -17.083  15.695  -0.209  1.00 98.28           H  
ATOM   4296  HG3 ARG B 122     -17.350  14.270  -1.227  1.00 98.28           H  
ATOM   4297  CD  ARG B 122     -19.075  15.522  -0.953  1.00 98.28           C  
ATOM   4298  HD2 ARG B 122     -19.700  15.799  -0.104  1.00 98.28           H  
ATOM   4299  HD3 ARG B 122     -18.815  16.434  -1.490  1.00 98.28           H  
ATOM   4300  NE  ARG B 122     -19.799  14.644  -1.888  1.00 98.28           N  
ATOM   4301  HE  ARG B 122     -19.262  14.195  -2.616  1.00 98.28           H  
ATOM   4302  NH1 ARG B 122     -21.944  15.223  -1.296  1.00 98.28           N  
ATOM   4303 HH11 ARG B 122     -22.945  15.159  -1.417  1.00 98.28           H  
ATOM   4304 HH12 ARG B 122     -21.611  15.643  -0.440  1.00 98.28           H  
ATOM   4305  NH2 ARG B 122     -21.550  13.990  -3.134  1.00 98.28           N  
ATOM   4306 HH21 ARG B 122     -22.512  14.090  -3.425  1.00 98.28           H  
ATOM   4307 HH22 ARG B 122     -20.873  13.684  -3.817  1.00 98.28           H  
ATOM   4308  CZ  ARG B 122     -21.100  14.624  -2.093  1.00 98.28           C  
ATOM   4309  N   GLN B 123     -17.367  11.844   2.972  1.00 98.00           N  
ATOM   4310  H   GLN B 123     -17.762  11.398   2.156  1.00 98.00           H  
ATOM   4311  CA  GLN B 123     -17.553  11.199   4.279  1.00 98.00           C  
ATOM   4312  HA  GLN B 123     -18.043  11.902   4.953  1.00 98.00           H  
ATOM   4313  C   GLN B 123     -16.210  10.806   4.929  1.00 98.00           C  
ATOM   4314  CB  GLN B 123     -18.464   9.967   4.116  1.00 98.00           C  
ATOM   4315  HB2 GLN B 123     -18.546   9.469   5.082  1.00 98.00           H  
ATOM   4316  HB3 GLN B 123     -17.993   9.276   3.416  1.00 98.00           H  
ATOM   4317  O   GLN B 123     -16.058  10.882   6.151  1.00 98.00           O  
ATOM   4318  CG  GLN B 123     -19.892  10.267   3.619  1.00 98.00           C  
ATOM   4319  HG2 GLN B 123     -19.852  10.871   2.713  1.00 98.00           H  
ATOM   4320  HG3 GLN B 123     -20.373   9.324   3.360  1.00 98.00           H  
ATOM   4321  CD  GLN B 123     -20.789  10.976   4.634  1.00 98.00           C  
ATOM   4322  NE2 GLN B 123     -21.820  11.643   4.165  1.00 98.00           N  
ATOM   4323 HE21 GLN B 123     -22.401  12.172   4.800  1.00 98.00           H  
ATOM   4324 HE22 GLN B 123     -21.995  11.712   3.173  1.00 98.00           H  
ATOM   4325  OE1 GLN B 123     -20.600  10.918   5.843  1.00 98.00           O  
ATOM   4326  N   VAL B 124     -15.202  10.434   4.127  1.00 97.75           N  
ATOM   4327  H   VAL B 124     -15.388  10.334   3.140  1.00 97.75           H  
ATOM   4328  CA  VAL B 124     -13.835  10.152   4.606  1.00 97.75           C  
ATOM   4329  HA  VAL B 124     -13.896   9.462   5.448  1.00 97.75           H  
ATOM   4330  C   VAL B 124     -13.121  11.400   5.138  1.00 97.75           C  
ATOM   4331  CB  VAL B 124     -13.023   9.458   3.494  1.00 97.75           C  
ATOM   4332  HB  VAL B 124     -13.257   9.927   2.538  1.00 97.75           H  
ATOM   4333  O   VAL B 124     -12.396  11.294   6.128  1.00 97.75           O  
ATOM   4334  CG1 VAL B 124     -11.507   9.527   3.669  1.00 97.75           C  
ATOM   4335 HG11 VAL B 124     -11.205   9.070   4.612  1.00 97.75           H  
ATOM   4336 HG12 VAL B 124     -11.022   9.025   2.832  1.00 97.75           H  
ATOM   4337 HG13 VAL B 124     -11.195  10.571   3.646  1.00 97.75           H  
ATOM   4338  CG2 VAL B 124     -13.395   7.976   3.441  1.00 97.75           C  
ATOM   4339 HG21 VAL B 124     -12.874   7.500   2.610  1.00 97.75           H  
ATOM   4340 HG22 VAL B 124     -14.470   7.879   3.285  1.00 97.75           H  
ATOM   4341 HG23 VAL B 124     -13.122   7.482   4.373  1.00 97.75           H  
ATOM   4342  N   LEU B 125     -13.315  12.579   4.532  1.00 98.30           N  
ATOM   4343  H   LEU B 125     -13.928  12.622   3.731  1.00 98.30           H  
ATOM   4344  CA  LEU B 125     -12.708  13.825   5.025  1.00 98.30           C  
ATOM   4345  HA  LEU B 125     -11.638  13.661   5.155  1.00 98.30           H  
ATOM   4346  C   LEU B 125     -13.245  14.212   6.411  1.00 98.30           C  
ATOM   4347  CB  LEU B 125     -12.925  14.966   4.013  1.00 98.30           C  
ATOM   4348  HB2 LEU B 125     -13.950  14.916   3.644  1.00 98.30           H  
ATOM   4349  HB3 LEU B 125     -12.817  15.919   4.533  1.00 98.30           H  
ATOM   4350  O   LEU B 125     -12.448  14.488   7.309  1.00 98.30           O  
ATOM   4351  CG  LEU B 125     -11.958  14.965   2.817  1.00 98.30           C  
ATOM   4352  HG  LEU B 125     -11.959  13.987   2.335  1.00 98.30           H  
ATOM   4353  CD1 LEU B 125     -12.419  16.018   1.808  1.00 98.30           C  
ATOM   4354 HD11 LEU B 125     -12.453  16.998   2.283  1.00 98.30           H  
ATOM   4355 HD12 LEU B 125     -11.730  16.047   0.964  1.00 98.30           H  
ATOM   4356 HD13 LEU B 125     -13.412  15.753   1.446  1.00 98.30           H  
ATOM   4357  CD2 LEU B 125     -10.521  15.316   3.221  1.00 98.30           C  
ATOM   4358 HD21 LEU B 125     -10.126  14.557   3.896  1.00 98.30           H  
ATOM   4359 HD22 LEU B 125      -9.885  15.351   2.336  1.00 98.30           H  
ATOM   4360 HD23 LEU B 125     -10.500  16.284   3.721  1.00 98.30           H  
ATOM   4361  N   GLU B 126     -14.568  14.172   6.604  1.00 98.38           N  
ATOM   4362  H   GLU B 126     -15.164  13.949   5.819  1.00 98.38           H  
ATOM   4363  CA  GLU B 126     -15.200  14.443   7.906  1.00 98.38           C  
ATOM   4364  HA  GLU B 126     -14.876  15.419   8.268  1.00 98.38           H  
ATOM   4365  C   GLU B 126     -14.743  13.441   8.970  1.00 98.38           C  
ATOM   4366  CB  GLU B 126     -16.737  14.477   7.782  1.00 98.38           C  
ATOM   4367  HB2 GLU B 126     -17.086  13.596   7.243  1.00 98.38           H  
ATOM   4368  HB3 GLU B 126     -17.165  14.472   8.784  1.00 98.38           H  
ATOM   4369  O   GLU B 126     -14.163  13.834   9.984  1.00 98.38           O  
ATOM   4370  CG  GLU B 126     -17.192  15.755   7.060  1.00 98.38           C  
ATOM   4371  HG2 GLU B 126     -16.743  16.603   7.577  1.00 98.38           H  
ATOM   4372  HG3 GLU B 126     -16.803  15.736   6.042  1.00 98.38           H  
ATOM   4373  CD  GLU B 126     -18.712  15.987   7.013  1.00 98.38           C  
ATOM   4374  OE1 GLU B 126     -19.091  17.026   6.423  1.00 98.38           O  
ATOM   4375  OE2 GLU B 126     -19.487  15.170   7.574  1.00 98.38           O  
ATOM   4376  N   THR B 127     -14.887  12.140   8.707  1.00 98.31           N  
ATOM   4377  H   THR B 127     -15.349  11.867   7.852  1.00 98.31           H  
ATOM   4378  CA  THR B 127     -14.505  11.106   9.685  1.00 98.31           C  
ATOM   4379  HA  THR B 127     -14.992  11.347  10.629  1.00 98.31           H  
ATOM   4380  C   THR B 127     -13.002  11.057   9.976  1.00 98.31           C  
ATOM   4381  CB  THR B 127     -14.987   9.712   9.280  1.00 98.31           C  
ATOM   4382  HB  THR B 127     -14.530   8.977   9.943  1.00 98.31           H  
ATOM   4383  O   THR B 127     -12.616  10.694  11.085  1.00 98.31           O  
ATOM   4384  CG2 THR B 127     -16.501   9.562   9.387  1.00 98.31           C  
ATOM   4385 HG21 THR B 127     -16.790   8.545   9.124  1.00 98.31           H  
ATOM   4386 HG22 THR B 127     -17.005  10.268   8.726  1.00 98.31           H  
ATOM   4387 HG23 THR B 127     -16.811   9.763  10.413  1.00 98.31           H  
ATOM   4388  OG1 THR B 127     -14.616   9.422   7.956  1.00 98.31           O  
ATOM   4389  HG1 THR B 127     -15.187   9.936   7.380  1.00 98.31           H  
ATOM   4390  N   THR B 128     -12.125  11.463   9.048  1.00 98.59           N  
ATOM   4391  H   THR B 128     -12.472  11.717   8.135  1.00 98.59           H  
ATOM   4392  CA  THR B 128     -10.679  11.571   9.334  1.00 98.59           C  
ATOM   4393  HA  THR B 128     -10.389  10.700   9.922  1.00 98.59           H  
ATOM   4394  C   THR B 128     -10.346  12.804  10.182  1.00 98.59           C  
ATOM   4395  CB  THR B 128      -9.820  11.542   8.061  1.00 98.59           C  
ATOM   4396  HB  THR B 128     -10.003  12.433   7.460  1.00 98.59           H  
ATOM   4397  O   THR B 128      -9.436  12.745  11.009  1.00 98.59           O  
ATOM   4398  CG2 THR B 128      -8.330  11.451   8.398  1.00 98.59           C  
ATOM   4399 HG21 THR B 128      -7.983  12.405   8.793  1.00 98.59           H  
ATOM   4400 HG22 THR B 128      -7.758  11.214   7.501  1.00 98.59           H  
ATOM   4401 HG23 THR B 128      -8.164  10.669   9.138  1.00 98.59           H  
ATOM   4402  OG1 THR B 128     -10.121  10.400   7.296  1.00 98.59           O  
ATOM   4403  HG1 THR B 128     -10.982  10.564   6.905  1.00 98.59           H  
ATOM   4404  N   TRP B 129     -11.093  13.905  10.053  1.00 98.52           N  
ATOM   4405  H   TRP B 129     -11.848  13.916   9.381  1.00 98.52           H  
ATOM   4406  CA  TRP B 129     -10.974  15.033  10.982  1.00 98.52           C  
ATOM   4407  HA  TRP B 129      -9.927  15.325  11.053  1.00 98.52           H  
ATOM   4408  C   TRP B 129     -11.425  14.630  12.395  1.00 98.52           C  
ATOM   4409  CB  TRP B 129     -11.766  16.235  10.451  1.00 98.52           C  
ATOM   4410  HB2 TRP B 129     -12.827  15.989  10.409  1.00 98.52           H  
ATOM   4411  HB3 TRP B 129     -11.437  16.449   9.434  1.00 98.52           H  
ATOM   4412  O   TRP B 129     -10.670  14.782  13.359  1.00 98.52           O  
ATOM   4413  CG  TRP B 129     -11.595  17.471  11.278  1.00 98.52           C  
ATOM   4414  CD1 TRP B 129     -12.222  17.723  12.450  1.00 98.52           C  
ATOM   4415  HD1 TRP B 129     -12.939  17.069  12.923  1.00 98.52           H  
ATOM   4416  CD2 TRP B 129     -10.690  18.595  11.061  1.00 98.52           C  
ATOM   4417  CE2 TRP B 129     -10.807  19.485  12.170  1.00 98.52           C  
ATOM   4418  CE3 TRP B 129      -9.772  18.950  10.047  1.00 98.52           C  
ATOM   4419  HE3 TRP B 129      -9.667  18.301   9.189  1.00 98.52           H  
ATOM   4420  NE1 TRP B 129     -11.743  18.898  12.992  1.00 98.52           N  
ATOM   4421  HE1 TRP B 129     -11.958  19.192  13.934  1.00 98.52           H  
ATOM   4422  CH2 TRP B 129      -9.136  20.979  11.252  1.00 98.52           C  
ATOM   4423  HH2 TRP B 129      -8.535  21.874  11.321  1.00 98.52           H  
ATOM   4424  CZ2 TRP B 129     -10.037  20.651  12.280  1.00 98.52           C  
ATOM   4425  HZ2 TRP B 129     -10.146  21.278  13.152  1.00 98.52           H  
ATOM   4426  CZ3 TRP B 129      -9.010  20.132  10.135  1.00 98.52           C  
ATOM   4427  HZ3 TRP B 129      -8.317  20.386   9.347  1.00 98.52           H  
ATOM   4428  N   GLU B 130     -12.619  14.034  12.502  1.00 98.15           N  
ATOM   4429  H   GLU B 130     -13.179  13.952  11.666  1.00 98.15           H  
ATOM   4430  CA  GLU B 130     -13.176  13.480  13.745  1.00 98.15           C  
ATOM   4431  HA  GLU B 130     -13.353  14.283  14.460  1.00 98.15           H  
ATOM   4432  C   GLU B 130     -12.209  12.470  14.399  1.00 98.15           C  
ATOM   4433  CB  GLU B 130     -14.517  12.782  13.434  1.00 98.15           C  
ATOM   4434  HB2 GLU B 130     -14.318  12.039  12.661  1.00 98.15           H  
ATOM   4435  HB3 GLU B 130     -14.845  12.248  14.326  1.00 98.15           H  
ATOM   4436  O   GLU B 130     -12.022  12.480  15.615  1.00 98.15           O  
ATOM   4437  CG  GLU B 130     -15.675  13.700  12.971  1.00 98.15           C  
ATOM   4438  HG2 GLU B 130     -15.300  14.419  12.244  1.00 98.15           H  
ATOM   4439  HG3 GLU B 130     -16.030  14.265  13.833  1.00 98.15           H  
ATOM   4440  CD  GLU B 130     -16.860  12.921  12.341  1.00 98.15           C  
ATOM   4441  OE1 GLU B 130     -17.823  13.559  11.842  1.00 98.15           O  
ATOM   4442  OE2 GLU B 130     -16.804  11.669  12.336  1.00 98.15           O  
ATOM   4443  N   LEU B 131     -11.531  11.633  13.604  1.00 98.59           N  
ATOM   4444  H   LEU B 131     -11.777  11.625  12.625  1.00 98.59           H  
ATOM   4445  CA  LEU B 131     -10.547  10.652  14.072  1.00 98.59           C  
ATOM   4446  HA  LEU B 131     -11.053   9.964  14.749  1.00 98.59           H  
ATOM   4447  C   LEU B 131      -9.381  11.287  14.846  1.00 98.59           C  
ATOM   4448  CB  LEU B 131     -10.020   9.876  12.850  1.00 98.59           C  
ATOM   4449  HB2 LEU B 131      -9.610  10.592  12.137  1.00 98.59           H  
ATOM   4450  HB3 LEU B 131     -10.849   9.359  12.367  1.00 98.59           H  
ATOM   4451  O   LEU B 131      -8.994  10.776  15.901  1.00 98.59           O  
ATOM   4452  CG  LEU B 131      -8.916   8.859  13.160  1.00 98.59           C  
ATOM   4453  HG  LEU B 131      -8.089   9.349  13.674  1.00 98.59           H  
ATOM   4454  CD1 LEU B 131      -9.461   7.739  14.036  1.00 98.59           C  
ATOM   4455 HD11 LEU B 131     -10.284   7.240  13.525  1.00 98.59           H  
ATOM   4456 HD12 LEU B 131      -9.808   8.159  14.980  1.00 98.59           H  
ATOM   4457 HD13 LEU B 131      -8.670   7.019  14.245  1.00 98.59           H  
ATOM   4458  CD2 LEU B 131      -8.370   8.262  11.868  1.00 98.59           C  
ATOM   4459 HD21 LEU B 131      -9.173   7.762  11.326  1.00 98.59           H  
ATOM   4460 HD22 LEU B 131      -7.972   9.062  11.244  1.00 98.59           H  
ATOM   4461 HD23 LEU B 131      -7.574   7.549  12.082  1.00 98.59           H  
ATOM   4462  N   PHE B 132      -8.807  12.373  14.325  1.00 98.33           N  
ATOM   4463  H   PHE B 132      -9.184  12.752  13.468  1.00 98.33           H  
ATOM   4464  CA  PHE B 132      -7.700  13.075  14.978  1.00 98.33           C  
ATOM   4465  HA  PHE B 132      -6.955  12.346  15.297  1.00 98.33           H  
ATOM   4466  C   PHE B 132      -8.164  13.800  16.247  1.00 98.33           C  
ATOM   4467  CB  PHE B 132      -7.056  14.048  13.984  1.00 98.33           C  
ATOM   4468  HB2 PHE B 132      -6.342  14.675  14.517  1.00 98.33           H  
ATOM   4469  HB3 PHE B 132      -7.846  14.693  13.600  1.00 98.33           H  
ATOM   4470  O   PHE B 132      -7.496  13.712  17.280  1.00 98.33           O  
ATOM   4471  CG  PHE B 132      -6.332  13.424  12.802  1.00 98.33           C  
ATOM   4472  CD1 PHE B 132      -5.445  12.344  12.977  1.00 98.33           C  
ATOM   4473  HD1 PHE B 132      -5.283  11.934  13.963  1.00 98.33           H  
ATOM   4474  CD2 PHE B 132      -6.501  13.970  11.517  1.00 98.33           C  
ATOM   4475  HD2 PHE B 132      -7.185  14.792  11.362  1.00 98.33           H  
ATOM   4476  CE1 PHE B 132      -4.744  11.809  11.882  1.00 98.33           C  
ATOM   4477  HE1 PHE B 132      -4.049  10.995  12.021  1.00 98.33           H  
ATOM   4478  CE2 PHE B 132      -5.790  13.443  10.426  1.00 98.33           C  
ATOM   4479  HE2 PHE B 132      -5.923  13.872   9.444  1.00 98.33           H  
ATOM   4480  CZ  PHE B 132      -4.916  12.360  10.603  1.00 98.33           C  
ATOM   4481  HZ  PHE B 132      -4.374  11.958   9.759  1.00 98.33           H  
ATOM   4482  N   GLU B 133      -9.343  14.424  16.211  1.00 96.68           N  
ATOM   4483  H   GLU B 133      -9.848  14.460  15.337  1.00 96.68           H  
ATOM   4484  CA  GLU B 133      -9.950  15.047  17.389  1.00 96.68           C  
ATOM   4485  HA  GLU B 133      -9.242  15.759  17.812  1.00 96.68           H  
ATOM   4486  C   GLU B 133     -10.276  14.024  18.497  1.00 96.68           C  
ATOM   4487  CB  GLU B 133     -11.222  15.802  16.976  1.00 96.68           C  
ATOM   4488  HB2 GLU B 133     -11.851  15.171  16.349  1.00 96.68           H  
ATOM   4489  HB3 GLU B 133     -11.776  16.016  17.890  1.00 96.68           H  
ATOM   4490  O   GLU B 133     -10.045  14.297  19.681  1.00 96.68           O  
ATOM   4491  CG  GLU B 133     -10.920  17.123  16.247  1.00 96.68           C  
ATOM   4492  HG2 GLU B 133     -10.641  16.907  15.216  1.00 96.68           H  
ATOM   4493  HG3 GLU B 133     -10.066  17.597  16.731  1.00 96.68           H  
ATOM   4494  CD  GLU B 133     -12.090  18.124  16.275  1.00 96.68           C  
ATOM   4495  OE1 GLU B 133     -11.886  19.255  15.772  1.00 96.68           O  
ATOM   4496  OE2 GLU B 133     -13.138  17.836  16.899  1.00 96.68           O  
ATOM   4497  N   ASN B 134     -10.750  12.829  18.132  1.00 96.17           N  
ATOM   4498  H   ASN B 134     -11.004  12.703  17.163  1.00 96.17           H  
ATOM   4499  CA  ASN B 134     -11.001  11.715  19.054  1.00 96.17           C  
ATOM   4500  HA  ASN B 134     -11.583  12.079  19.901  1.00 96.17           H  
ATOM   4501  C   ASN B 134      -9.704  11.123  19.634  1.00 96.17           C  
ATOM   4502  CB  ASN B 134     -11.819  10.631  18.325  1.00 96.17           C  
ATOM   4503  HB2 ASN B 134     -11.841   9.727  18.934  1.00 96.17           H  
ATOM   4504  HB3 ASN B 134     -11.343  10.391  17.375  1.00 96.17           H  
ATOM   4505  O   ASN B 134      -9.717  10.588  20.739  1.00 96.17           O  
ATOM   4506  CG  ASN B 134     -13.262  11.029  18.065  1.00 96.17           C  
ATOM   4507  ND2 ASN B 134     -13.949  10.293  17.222  1.00 96.17           N  
ATOM   4508 HD21 ASN B 134     -13.509   9.512  16.758  1.00 96.17           H  
ATOM   4509 HD22 ASN B 134     -14.855  10.654  16.958  1.00 96.17           H  
ATOM   4510  OD1 ASN B 134     -13.803  11.953  18.650  1.00 96.17           O  
ATOM   4511  N   ALA B 135      -8.580  11.250  18.923  1.00 96.71           N  
ATOM   4512  H   ALA B 135      -8.650  11.655  18.001  1.00 96.71           H  
ATOM   4513  CA  ALA B 135      -7.244  10.894  19.408  1.00 96.71           C  
ATOM   4514  HA  ALA B 135      -7.331  10.014  20.044  1.00 96.71           H  
ATOM   4515  C   ALA B 135      -6.580  11.996  20.266  1.00 96.71           C  
ATOM   4516  CB  ALA B 135      -6.383  10.518  18.196  1.00 96.71           C  
ATOM   4517  HB1 ALA B 135      -6.869   9.724  17.628  1.00 96.71           H  
ATOM   4518  HB2 ALA B 135      -5.408  10.167  18.534  1.00 96.71           H  
ATOM   4519  HB3 ALA B 135      -6.258  11.381  17.542  1.00 96.71           H  
ATOM   4520  O   ALA B 135      -5.410  11.861  20.640  1.00 96.71           O  
ATOM   4521  N   GLY B 136      -7.289  13.099  20.545  1.00 95.62           N  
ATOM   4522  H   GLY B 136      -8.229  13.162  20.181  1.00 95.62           H  
ATOM   4523  CA  GLY B 136      -6.778  14.236  21.315  1.00 95.62           C  
ATOM   4524  HA2 GLY B 136      -6.344  13.876  22.248  1.00 95.62           H  
ATOM   4525  HA3 GLY B 136      -7.611  14.897  21.551  1.00 95.62           H  
ATOM   4526  C   GLY B 136      -5.719  15.063  20.579  1.00 95.62           C  
ATOM   4527  O   GLY B 136      -4.830  15.613  21.223  1.00 95.62           O  
ATOM   4528  N   ILE B 137      -5.775  15.129  19.245  1.00 96.55           N  
ATOM   4529  H   ILE B 137      -6.545  14.678  18.771  1.00 96.55           H  
ATOM   4530  CA  ILE B 137      -4.806  15.839  18.398  1.00 96.55           C  
ATOM   4531  HA  ILE B 137      -3.981  16.195  19.015  1.00 96.55           H  
ATOM   4532  C   ILE B 137      -5.485  17.040  17.743  1.00 96.55           C  
ATOM   4533  CB  ILE B 137      -4.235  14.921  17.288  1.00 96.55           C  
ATOM   4534  HB  ILE B 137      -4.971  14.846  16.487  1.00 96.55           H  
ATOM   4535  O   ILE B 137      -6.553  16.884  17.160  1.00 96.55           O  
ATOM   4536  CG1 ILE B 137      -3.929  13.497  17.775  1.00 96.55           C  
ATOM   4537 HG12 ILE B 137      -3.165  13.566  18.549  1.00 96.55           H  
ATOM   4538 HG13 ILE B 137      -4.827  13.062  18.212  1.00 96.55           H  
ATOM   4539  CG2 ILE B 137      -2.947  15.541  16.716  1.00 96.55           C  
ATOM   4540 HG21 ILE B 137      -2.606  14.989  15.840  1.00 96.55           H  
ATOM   4541 HG22 ILE B 137      -3.141  16.561  16.386  1.00 96.55           H  
ATOM   4542 HG23 ILE B 137      -2.162  15.570  17.471  1.00 96.55           H  
ATOM   4543  CD1 ILE B 137      -3.497  12.551  16.645  1.00 96.55           C  
ATOM   4544 HD11 ILE B 137      -2.489  12.784  16.302  1.00 96.55           H  
ATOM   4545 HD12 ILE B 137      -4.194  12.641  15.812  1.00 96.55           H  
ATOM   4546 HD13 ILE B 137      -3.524  11.522  17.004  1.00 96.55           H  
ATOM   4547  N   ASP B 138      -4.837  18.209  17.744  1.00 96.33           N  
ATOM   4548  H   ASP B 138      -3.986  18.304  18.280  1.00 96.33           H  
ATOM   4549  CA  ASP B 138      -5.152  19.266  16.774  1.00 96.33           C  
ATOM   4550  HA  ASP B 138      -6.214  19.503  16.838  1.00 96.33           H  
ATOM   4551  C   ASP B 138      -4.802  18.773  15.350  1.00 96.33           C  
ATOM   4552  CB  ASP B 138      -4.374  20.551  17.128  1.00 96.33           C  
ATOM   4553  HB2 ASP B 138      -3.311  20.321  17.187  1.00 96.33           H  
ATOM   4554  HB3 ASP B 138      -4.698  20.893  18.111  1.00 96.33           H  
ATOM   4555  O   ASP B 138      -3.614  18.580  15.066  1.00 96.33           O  
ATOM   4556  CG  ASP B 138      -4.572  21.699  16.119  1.00 96.33           C  
ATOM   4557  OD1 ASP B 138      -5.289  21.507  15.110  1.00 96.33           O  
ATOM   4558  OD2 ASP B 138      -4.003  22.791  16.334  1.00 96.33           O  
ATOM   4559  N   PRO B 139      -5.768  18.600  14.427  1.00 96.81           N  
ATOM   4560  CA  PRO B 139      -5.487  18.150  13.062  1.00 96.81           C  
ATOM   4561  HA  PRO B 139      -5.067  17.145  13.108  1.00 96.81           H  
ATOM   4562  C   PRO B 139      -4.501  19.061  12.310  1.00 96.81           C  
ATOM   4563  CB  PRO B 139      -6.856  18.080  12.370  1.00 96.81           C  
ATOM   4564  HB2 PRO B 139      -6.911  17.257  11.657  1.00 96.81           H  
ATOM   4565  HB3 PRO B 139      -7.074  19.028  11.876  1.00 96.81           H  
ATOM   4566  O   PRO B 139      -3.717  18.572  11.499  1.00 96.81           O  
ATOM   4567  CG  PRO B 139      -7.826  17.883  13.534  1.00 96.81           C  
ATOM   4568  HG2 PRO B 139      -8.842  18.195  13.296  1.00 96.81           H  
ATOM   4569  HG3 PRO B 139      -7.817  16.844  13.863  1.00 96.81           H  
ATOM   4570  CD  PRO B 139      -7.202  18.754  14.612  1.00 96.81           C  
ATOM   4571  HD2 PRO B 139      -7.547  18.426  15.593  1.00 96.81           H  
ATOM   4572  HD3 PRO B 139      -7.474  19.797  14.448  1.00 96.81           H  
ATOM   4573  N   HIS B 140      -4.447  20.365  12.618  1.00 93.01           N  
ATOM   4574  H   HIS B 140      -5.019  20.715  13.374  1.00 93.01           H  
ATOM   4575  CA  HIS B 140      -3.462  21.277  12.022  1.00 93.01           C  
ATOM   4576  HA  HIS B 140      -3.482  21.151  10.940  1.00 93.01           H  
ATOM   4577  C   HIS B 140      -2.022  20.994  12.476  1.00 93.01           C  
ATOM   4578  CB  HIS B 140      -3.804  22.735  12.353  1.00 93.01           C  
ATOM   4579  HB2 HIS B 140      -3.826  22.858  13.436  1.00 93.01           H  
ATOM   4580  HB3 HIS B 140      -2.999  23.365  11.975  1.00 93.01           H  
ATOM   4581  O   HIS B 140      -1.086  21.303  11.738  1.00 93.01           O  
ATOM   4582  CG  HIS B 140      -5.087  23.270  11.771  1.00 93.01           C  
ATOM   4583  CD2 HIS B 140      -5.681  22.931  10.584  1.00 93.01           C  
ATOM   4584  HD2 HIS B 140      -5.340  22.170   9.898  1.00 93.01           H  
ATOM   4585  ND1 HIS B 140      -5.811  24.305  12.304  1.00 93.01           N  
ATOM   4586  HD1 HIS B 140      -5.647  24.707  13.216  1.00 93.01           H  
ATOM   4587  CE1 HIS B 140      -6.817  24.588  11.463  1.00 93.01           C  
ATOM   4588  HE1 HIS B 140      -7.570  25.345  11.628  1.00 93.01           H  
ATOM   4589  NE2 HIS B 140      -6.776  23.784  10.391  1.00 93.01           N  
ATOM   4590  N   SER B 141      -1.823  20.385  13.651  1.00 93.84           N  
ATOM   4591  H   SER B 141      -2.636  20.113  14.184  1.00 93.84           H  
ATOM   4592  CA  SER B 141      -0.492  20.003  14.156  1.00 93.84           C  
ATOM   4593  HA  SER B 141       0.178  20.849  14.007  1.00 93.84           H  
ATOM   4594  C   SER B 141       0.128  18.823  13.398  1.00 93.84           C  
ATOM   4595  CB  SER B 141      -0.534  19.721  15.664  1.00 93.84           C  
ATOM   4596  HB2 SER B 141      -1.065  20.529  16.168  1.00 93.84           H  
ATOM   4597  HB3 SER B 141       0.488  19.693  16.042  1.00 93.84           H  
ATOM   4598  O   SER B 141       1.328  18.582  13.510  1.00 93.84           O  
ATOM   4599  OG  SER B 141      -1.144  18.481  15.969  1.00 93.84           O  
ATOM   4600  HG  SER B 141      -2.053  18.501  15.660  1.00 93.84           H  
ATOM   4601  N   LEU B 142      -0.671  18.113  12.592  1.00 96.06           N  
ATOM   4602  H   LEU B 142      -1.648  18.364  12.549  1.00 96.06           H  
ATOM   4603  CA  LEU B 142      -0.212  17.030  11.721  1.00 96.06           C  
ATOM   4604  HA  LEU B 142       0.684  16.589  12.157  1.00 96.06           H  
ATOM   4605  C   LEU B 142       0.206  17.518  10.325  1.00 96.06           C  
ATOM   4606  CB  LEU B 142      -1.299  15.944  11.642  1.00 96.06           C  
ATOM   4607  HB2 LEU B 142      -2.201  16.380  11.213  1.00 96.06           H  
ATOM   4608  HB3 LEU B 142      -0.958  15.160  10.966  1.00 96.06           H  
ATOM   4609  O   LEU B 142       0.714  16.721   9.531  1.00 96.06           O  
ATOM   4610  CG  LEU B 142      -1.648  15.294  12.993  1.00 96.06           C  
ATOM   4611  HG  LEU B 142      -2.017  16.050  13.686  1.00 96.06           H  
ATOM   4612  CD1 LEU B 142      -2.747  14.261  12.781  1.00 96.06           C  
ATOM   4613 HD11 LEU B 142      -3.042  13.824  13.735  1.00 96.06           H  
ATOM   4614 HD12 LEU B 142      -2.398  13.475  12.112  1.00 96.06           H  
ATOM   4615 HD13 LEU B 142      -3.618  14.742  12.338  1.00 96.06           H  
ATOM   4616  CD2 LEU B 142      -0.447  14.577  13.620  1.00 96.06           C  
ATOM   4617 HD21 LEU B 142       0.305  15.310  13.912  1.00 96.06           H  
ATOM   4618 HD22 LEU B 142      -0.018  13.880  12.901  1.00 96.06           H  
ATOM   4619 HD23 LEU B 142      -0.763  14.033  14.510  1.00 96.06           H  
ATOM   4620  N   ARG B 143       0.040  18.807  10.009  1.00 93.33           N  
ATOM   4621  H   ARG B 143      -0.343  19.428  10.707  1.00 93.33           H  
ATOM   4622  CA  ARG B 143       0.445  19.368   8.717  1.00 93.33           C  
ATOM   4623  HA  ARG B 143       0.009  18.739   7.941  1.00 93.33           H  
ATOM   4624  C   ARG B 143       1.971  19.328   8.579  1.00 93.33           C  
ATOM   4625  CB  ARG B 143      -0.129  20.786   8.586  1.00 93.33           C  
ATOM   4626  HB2 ARG B 143       0.499  21.495   9.127  1.00 93.33           H  
ATOM   4627  HB3 ARG B 143      -1.126  20.804   9.025  1.00 93.33           H  
ATOM   4628  O   ARG B 143       2.685  19.865   9.421  1.00 93.33           O  
ATOM   4629  CG  ARG B 143      -0.260  21.198   7.117  1.00 93.33           C  
ATOM   4630  HG2 ARG B 143      -0.943  20.499   6.635  1.00 93.33           H  
ATOM   4631  HG3 ARG B 143       0.708  21.155   6.620  1.00 93.33           H  
ATOM   4632  CD  ARG B 143      -0.840  22.612   7.000  1.00 93.33           C  
ATOM   4633  HD2 ARG B 143      -1.637  22.726   7.735  1.00 93.33           H  
ATOM   4634  HD3 ARG B 143      -0.051  23.328   7.230  1.00 93.33           H  
ATOM   4635  NE  ARG B 143      -1.414  22.840   5.659  1.00 93.33           N  
ATOM   4636  HE  ARG B 143      -1.949  22.074   5.278  1.00 93.33           H  
ATOM   4637  NH1 ARG B 143      -0.735  25.013   5.322  1.00 93.33           N  
ATOM   4638 HH11 ARG B 143      -0.239  24.981   6.201  1.00 93.33           H  
ATOM   4639 HH12 ARG B 143      -0.699  25.828   4.727  1.00 93.33           H  
ATOM   4640  NH2 ARG B 143      -1.994  23.996   3.790  1.00 93.33           N  
ATOM   4641 HH21 ARG B 143      -1.916  24.804   3.189  1.00 93.33           H  
ATOM   4642 HH22 ARG B 143      -2.492  23.185   3.452  1.00 93.33           H  
ATOM   4643  CZ  ARG B 143      -1.375  23.944   4.935  1.00 93.33           C  
ATOM   4644  N   GLY B 144       2.476  18.693   7.524  1.00 93.25           N  
ATOM   4645  H   GLY B 144       1.831  18.266   6.874  1.00 93.25           H  
ATOM   4646  CA  GLY B 144       3.905  18.423   7.339  1.00 93.25           C  
ATOM   4647  HA2 GLY B 144       4.098  18.260   6.279  1.00 93.25           H  
ATOM   4648  HA3 GLY B 144       4.483  19.292   7.655  1.00 93.25           H  
ATOM   4649  C   GLY B 144       4.430  17.204   8.115  1.00 93.25           C  
ATOM   4650  O   GLY B 144       5.639  16.990   8.147  1.00 93.25           O  
ATOM   4651  N   SER B 145       3.559  16.415   8.759  1.00 94.81           N  
ATOM   4652  H   SER B 145       2.575  16.636   8.703  1.00 94.81           H  
ATOM   4653  CA  SER B 145       3.949  15.159   9.417  1.00 94.81           C  
ATOM   4654  HA  SER B 145       4.955  15.283   9.818  1.00 94.81           H  
ATOM   4655  C   SER B 145       3.991  13.990   8.434  1.00 94.81           C  
ATOM   4656  CB  SER B 145       3.035  14.820  10.603  1.00 94.81           C  
ATOM   4657  HB2 SER B 145       3.496  14.019  11.181  1.00 94.81           H  
ATOM   4658  HB3 SER B 145       2.932  15.694  11.246  1.00 94.81           H  
ATOM   4659  O   SER B 145       3.241  13.948   7.459  1.00 94.81           O  
ATOM   4660  OG  SER B 145       1.755  14.387  10.178  1.00 94.81           O  
ATOM   4661  HG  SER B 145       1.304  15.159   9.830  1.00 94.81           H  
ATOM   4662  N   ASP B 146       4.797  12.976   8.739  1.00 96.77           N  
ATOM   4663  H   ASP B 146       5.308  12.994   9.610  1.00 96.77           H  
ATOM   4664  CA  ASP B 146       4.861  11.708   8.012  1.00 96.77           C  
ATOM   4665  HA  ASP B 146       4.775  11.932   6.949  1.00 96.77           H  
ATOM   4666  C   ASP B 146       3.684  10.770   8.356  1.00 96.77           C  
ATOM   4667  CB  ASP B 146       6.247  11.069   8.223  1.00 96.77           C  
ATOM   4668  HB2 ASP B 146       7.014  11.796   7.957  1.00 96.77           H  
ATOM   4669  HB3 ASP B 146       6.344  10.227   7.538  1.00 96.77           H  
ATOM   4670  O   ASP B 146       3.860   9.565   8.512  1.00 96.77           O  
ATOM   4671  CG  ASP B 146       6.509  10.578   9.655  1.00 96.77           C  
ATOM   4672  OD1 ASP B 146       5.898  11.117  10.607  1.00 96.77           O  
ATOM   4673  OD2 ASP B 146       7.332   9.648   9.796  1.00 96.77           O  
ATOM   4674  N   THR B 147       2.468  11.309   8.486  1.00 98.63           N  
ATOM   4675  H   THR B 147       2.375  12.301   8.321  1.00 98.63           H  
ATOM   4676  CA  THR B 147       1.253  10.514   8.718  1.00 98.63           C  
ATOM   4677  HA  THR B 147       1.496   9.729   9.434  1.00 98.63           H  
ATOM   4678  C   THR B 147       0.791   9.869   7.409  1.00 98.63           C  
ATOM   4679  CB  THR B 147       0.130  11.358   9.336  1.00 98.63           C  
ATOM   4680  HB  THR B 147      -0.124  12.174   8.659  1.00 98.63           H  
ATOM   4681  O   THR B 147       0.510  10.576   6.445  1.00 98.63           O  
ATOM   4682  CG2 THR B 147      -1.128  10.538   9.633  1.00 98.63           C  
ATOM   4683 HG21 THR B 147      -0.875   9.674  10.248  1.00 98.63           H  
ATOM   4684 HG22 THR B 147      -1.581  10.193   8.704  1.00 98.63           H  
ATOM   4685 HG23 THR B 147      -1.851  11.160  10.161  1.00 98.63           H  
ATOM   4686  OG1 THR B 147       0.545  11.897  10.573  1.00 98.63           O  
ATOM   4687  HG1 THR B 147       1.040  12.700  10.392  1.00 98.63           H  
ATOM   4688  N   GLY B 148       0.720   8.536   7.358  1.00 98.79           N  
ATOM   4689  H   GLY B 148       0.947   8.023   8.197  1.00 98.79           H  
ATOM   4690  CA  GLY B 148       0.209   7.784   6.204  1.00 98.79           C  
ATOM   4691  HA2 GLY B 148       0.640   6.782   6.199  1.00 98.79           H  
ATOM   4692  HA3 GLY B 148       0.510   8.282   5.283  1.00 98.79           H  
ATOM   4693  C   GLY B 148      -1.319   7.654   6.196  1.00 98.79           C  
ATOM   4694  O   GLY B 148      -1.966   7.777   7.238  1.00 98.79           O  
ATOM   4695  N   VAL B 149      -1.896   7.367   5.028  1.00 98.92           N  
ATOM   4696  H   VAL B 149      -1.296   7.250   4.224  1.00 98.92           H  
ATOM   4697  CA  VAL B 149      -3.343   7.179   4.828  1.00 98.92           C  
ATOM   4698  HA  VAL B 149      -3.827   7.041   5.795  1.00 98.92           H  
ATOM   4699  C   VAL B 149      -3.585   5.918   3.998  1.00 98.92           C  
ATOM   4700  CB  VAL B 149      -3.987   8.410   4.149  1.00 98.92           C  
ATOM   4701  HB  VAL B 149      -3.556   8.544   3.157  1.00 98.92           H  
ATOM   4702  O   VAL B 149      -3.306   5.895   2.804  1.00 98.92           O  
ATOM   4703  CG1 VAL B 149      -5.504   8.225   3.997  1.00 98.92           C  
ATOM   4704 HG11 VAL B 149      -5.967   8.070   4.971  1.00 98.92           H  
ATOM   4705 HG12 VAL B 149      -5.938   9.109   3.530  1.00 98.92           H  
ATOM   4706 HG13 VAL B 149      -5.716   7.373   3.351  1.00 98.92           H  
ATOM   4707  CG2 VAL B 149      -3.755   9.705   4.939  1.00 98.92           C  
ATOM   4708 HG21 VAL B 149      -4.153   9.609   5.949  1.00 98.92           H  
ATOM   4709 HG22 VAL B 149      -4.245  10.536   4.432  1.00 98.92           H  
ATOM   4710 HG23 VAL B 149      -2.689   9.927   4.993  1.00 98.92           H  
ATOM   4711  N   PHE B 150      -4.129   4.874   4.618  1.00 98.87           N  
ATOM   4712  H   PHE B 150      -4.340   4.957   5.602  1.00 98.87           H  
ATOM   4713  CA  PHE B 150      -4.403   3.581   3.989  1.00 98.87           C  
ATOM   4714  HA  PHE B 150      -4.095   3.600   2.944  1.00 98.87           H  
ATOM   4715  C   PHE B 150      -5.904   3.300   4.042  1.00 98.87           C  
ATOM   4716  CB  PHE B 150      -3.588   2.486   4.691  1.00 98.87           C  
ATOM   4717  HB2 PHE B 150      -3.869   2.453   5.744  1.00 98.87           H  
ATOM   4718  HB3 PHE B 150      -3.851   1.523   4.253  1.00 98.87           H  
ATOM   4719  O   PHE B 150      -6.458   3.050   5.116  1.00 98.87           O  
ATOM   4720  CG  PHE B 150      -2.087   2.673   4.583  1.00 98.87           C  
ATOM   4721  CD1 PHE B 150      -1.381   2.079   3.520  1.00 98.87           C  
ATOM   4722  HD1 PHE B 150      -1.906   1.483   2.788  1.00 98.87           H  
ATOM   4723  CD2 PHE B 150      -1.400   3.463   5.525  1.00 98.87           C  
ATOM   4724  HD2 PHE B 150      -1.944   3.931   6.332  1.00 98.87           H  
ATOM   4725  CE1 PHE B 150       0.005   2.278   3.397  1.00 98.87           C  
ATOM   4726  HE1 PHE B 150       0.546   1.832   2.575  1.00 98.87           H  
ATOM   4727  CE2 PHE B 150      -0.013   3.661   5.404  1.00 98.87           C  
ATOM   4728  HE2 PHE B 150       0.516   4.271   6.121  1.00 98.87           H  
ATOM   4729  CZ  PHE B 150       0.686   3.072   4.335  1.00 98.87           C  
ATOM   4730  HZ  PHE B 150       1.748   3.234   4.227  1.00 98.87           H  
ATOM   4731  N   LEU B 151      -6.577   3.348   2.892  1.00 98.83           N  
ATOM   4732  H   LEU B 151      -6.069   3.512   2.034  1.00 98.83           H  
ATOM   4733  CA  LEU B 151      -8.034   3.219   2.822  1.00 98.83           C  
ATOM   4734  HA  LEU B 151      -8.418   2.948   3.805  1.00 98.83           H  
ATOM   4735  C   LEU B 151      -8.465   2.095   1.884  1.00 98.83           C  
ATOM   4736  CB  LEU B 151      -8.674   4.564   2.436  1.00 98.83           C  
ATOM   4737  HB2 LEU B 151      -9.736   4.404   2.251  1.00 98.83           H  
ATOM   4738  HB3 LEU B 151      -8.225   4.907   1.504  1.00 98.83           H  
ATOM   4739  O   LEU B 151      -8.054   2.027   0.729  1.00 98.83           O  
ATOM   4740  CG  LEU B 151      -8.527   5.663   3.507  1.00 98.83           C  
ATOM   4741  HG  LEU B 151      -7.470   5.825   3.722  1.00 98.83           H  
ATOM   4742  CD1 LEU B 151      -9.114   6.963   2.972  1.00 98.83           C  
ATOM   4743 HD11 LEU B 151      -8.944   7.769   3.687  1.00 98.83           H  
ATOM   4744 HD12 LEU B 151     -10.185   6.844   2.809  1.00 98.83           H  
ATOM   4745 HD13 LEU B 151      -8.639   7.227   2.027  1.00 98.83           H  
ATOM   4746  CD2 LEU B 151      -9.255   5.333   4.815  1.00 98.83           C  
ATOM   4747 HD21 LEU B 151      -9.204   6.190   5.487  1.00 98.83           H  
ATOM   4748 HD22 LEU B 151      -8.774   4.488   5.309  1.00 98.83           H  
ATOM   4749 HD23 LEU B 151     -10.300   5.099   4.615  1.00 98.83           H  
ATOM   4750  N   GLY B 152      -9.343   1.235   2.394  1.00 98.75           N  
ATOM   4751  H   GLY B 152      -9.578   1.324   3.372  1.00 98.75           H  
ATOM   4752  CA  GLY B 152     -10.115   0.305   1.591  1.00 98.75           C  
ATOM   4753  HA2 GLY B 152      -9.477  -0.124   0.819  1.00 98.75           H  
ATOM   4754  HA3 GLY B 152     -10.490  -0.496   2.229  1.00 98.75           H  
ATOM   4755  C   GLY B 152     -11.307   1.008   0.952  1.00 98.75           C  
ATOM   4756  O   GLY B 152     -12.241   1.380   1.664  1.00 98.75           O  
ATOM   4757  N   ALA B 153     -11.291   1.167  -0.366  1.00 98.04           N  
ATOM   4758  H   ALA B 153     -10.509   0.811  -0.897  1.00 98.04           H  
ATOM   4759  CA  ALA B 153     -12.389   1.747  -1.132  1.00 98.04           C  
ATOM   4760  HA  ALA B 153     -13.329   1.575  -0.607  1.00 98.04           H  
ATOM   4761  C   ALA B 153     -12.483   1.069  -2.502  1.00 98.04           C  
ATOM   4762  CB  ALA B 153     -12.184   3.263  -1.263  1.00 98.04           C  
ATOM   4763  HB1 ALA B 153     -12.074   3.709  -0.275  1.00 98.04           H  
ATOM   4764  HB2 ALA B 153     -11.292   3.471  -1.853  1.00 98.04           H  
ATOM   4765  HB3 ALA B 153     -13.047   3.709  -1.758  1.00 98.04           H  
ATOM   4766  O   ALA B 153     -11.490   0.560  -3.017  1.00 98.04           O  
ATOM   4767  N   ALA B 154     -13.678   1.084  -3.082  1.00 94.73           N  
ATOM   4768  H   ALA B 154     -14.427   1.595  -2.637  1.00 94.73           H  
ATOM   4769  CA  ALA B 154     -13.937   0.621  -4.438  1.00 94.73           C  
ATOM   4770  HA  ALA B 154     -12.993   0.465  -4.962  1.00 94.73           H  
ATOM   4771  C   ALA B 154     -14.715   1.702  -5.193  1.00 94.73           C  
ATOM   4772  CB  ALA B 154     -14.679  -0.720  -4.389  1.00 94.73           C  
ATOM   4773  HB1 ALA B 154     -14.070  -1.459  -3.868  1.00 94.73           H  
ATOM   4774  HB2 ALA B 154     -14.864  -1.076  -5.402  1.00 94.73           H  
ATOM   4775  HB3 ALA B 154     -15.633  -0.602  -3.874  1.00 94.73           H  
ATOM   4776  O   ALA B 154     -15.358   2.561  -4.586  1.00 94.73           O  
ATOM   4777  N   TYR B 155     -14.648   1.658  -6.517  1.00 90.85           N  
ATOM   4778  H   TYR B 155     -14.140   0.904  -6.957  1.00 90.85           H  
ATOM   4779  CA  TYR B 155     -15.405   2.556  -7.374  1.00 90.85           C  
ATOM   4780  HA  TYR B 155     -15.281   3.577  -7.013  1.00 90.85           H  
ATOM   4781  C   TYR B 155     -16.912   2.210  -7.328  1.00 90.85           C  
ATOM   4782  CB  TYR B 155     -14.784   2.469  -8.770  1.00 90.85           C  
ATOM   4783  HB2 TYR B 155     -14.866   1.449  -9.145  1.00 90.85           H  
ATOM   4784  HB3 TYR B 155     -13.725   2.723  -8.713  1.00 90.85           H  
ATOM   4785  O   TYR B 155     -17.267   1.037  -7.415  1.00 90.85           O  
ATOM   4786  CG  TYR B 155     -15.457   3.406  -9.726  1.00 90.85           C  
ATOM   4787  CD1 TYR B 155     -16.591   2.955 -10.410  1.00 90.85           C  
ATOM   4788  HD1 TYR B 155     -16.921   1.931 -10.315  1.00 90.85           H  
ATOM   4789  CD2 TYR B 155     -15.035   4.743  -9.833  1.00 90.85           C  
ATOM   4790  HD2 TYR B 155     -14.168   5.090  -9.291  1.00 90.85           H  
ATOM   4791  CE1 TYR B 155     -17.332   3.859 -11.173  1.00 90.85           C  
ATOM   4792  HE1 TYR B 155     -18.242   3.494 -11.625  1.00 90.85           H  
ATOM   4793  CE2 TYR B 155     -15.760   5.644 -10.631  1.00 90.85           C  
ATOM   4794  HE2 TYR B 155     -15.431   6.669 -10.719  1.00 90.85           H  
ATOM   4795  OH  TYR B 155     -17.662   6.095 -12.010  1.00 90.85           O  
ATOM   4796  HH  TYR B 155     -17.342   6.998 -11.939  1.00 90.85           H  
ATOM   4797  CZ  TYR B 155     -16.925   5.209 -11.294  1.00 90.85           C  
ATOM   4798  N   GLN B 156     -17.785   3.213  -7.159  1.00 87.97           N  
ATOM   4799  H   GLN B 156     -17.412   4.148  -7.082  1.00 87.97           H  
ATOM   4800  CA  GLN B 156     -19.224   3.040  -6.847  1.00 87.97           C  
ATOM   4801  HA  GLN B 156     -19.479   1.982  -6.906  1.00 87.97           H  
ATOM   4802  C   GLN B 156     -20.181   3.737  -7.842  1.00 87.97           C  
ATOM   4803  CB  GLN B 156     -19.490   3.501  -5.395  1.00 87.97           C  
ATOM   4804  HB2 GLN B 156     -20.560   3.616  -5.218  1.00 87.97           H  
ATOM   4805  HB3 GLN B 156     -19.038   4.484  -5.258  1.00 87.97           H  
ATOM   4806  O   GLN B 156     -21.350   3.936  -7.526  1.00 87.97           O  
ATOM   4807  CG  GLN B 156     -18.934   2.550  -4.319  1.00 87.97           C  
ATOM   4808  HG2 GLN B 156     -18.830   3.115  -3.392  1.00 87.97           H  
ATOM   4809  HG3 GLN B 156     -17.939   2.211  -4.606  1.00 87.97           H  
ATOM   4810  CD  GLN B 156     -19.802   1.331  -3.997  1.00 87.97           C  
ATOM   4811  NE2 GLN B 156     -19.266   0.384  -3.253  1.00 87.97           N  
ATOM   4812 HE21 GLN B 156     -18.291   0.443  -3.000  1.00 87.97           H  
ATOM   4813 HE22 GLN B 156     -19.842  -0.424  -3.061  1.00 87.97           H  
ATOM   4814  OE1 GLN B 156     -20.964   1.208  -4.341  1.00 87.97           O  
ATOM   4815  N   GLY B 157     -19.708   4.147  -9.025  1.00 84.28           N  
ATOM   4816  H   GLY B 157     -18.745   3.945  -9.254  1.00 84.28           H  
ATOM   4817  CA  GLY B 157     -20.580   4.662 -10.099  1.00 84.28           C  
ATOM   4818  HA2 GLY B 157     -21.443   4.004 -10.201  1.00 84.28           H  
ATOM   4819  HA3 GLY B 157     -20.035   4.634 -11.042  1.00 84.28           H  
ATOM   4820  C   GLY B 157     -21.110   6.092  -9.932  1.00 84.28           C  
ATOM   4821  O   GLY B 157     -21.984   6.510 -10.690  1.00 84.28           O  
ATOM   4822  N   TYR B 158     -20.609   6.874  -8.968  1.00 89.85           N  
ATOM   4823  H   TYR B 158     -19.878   6.514  -8.371  1.00 89.85           H  
ATOM   4824  CA  TYR B 158     -21.121   8.230  -8.742  1.00 89.85           C  
ATOM   4825  HA  TYR B 158     -22.191   8.136  -8.555  1.00 89.85           H  
ATOM   4826  C   TYR B 158     -20.956   9.123  -9.983  1.00 89.85           C  
ATOM   4827  CB  TYR B 158     -20.496   8.868  -7.492  1.00 89.85           C  
ATOM   4828  HB2 TYR B 158     -20.617   8.189  -6.647  1.00 89.85           H  
ATOM   4829  HB3 TYR B 158     -19.424   8.988  -7.650  1.00 89.85           H  
ATOM   4830  O   TYR B 158     -19.863   9.276 -10.526  1.00 89.85           O  
ATOM   4831  CG  TYR B 158     -21.114  10.210  -7.124  1.00 89.85           C  
ATOM   4832  CD1 TYR B 158     -20.457  11.417  -7.435  1.00 89.85           C  
ATOM   4833  HD1 TYR B 158     -19.503  11.397  -7.942  1.00 89.85           H  
ATOM   4834  CD2 TYR B 158     -22.365  10.252  -6.479  1.00 89.85           C  
ATOM   4835  HD2 TYR B 158     -22.873   9.332  -6.232  1.00 89.85           H  
ATOM   4836  CE1 TYR B 158     -21.032  12.653  -7.078  1.00 89.85           C  
ATOM   4837  HE1 TYR B 158     -20.523  13.578  -7.305  1.00 89.85           H  
ATOM   4838  CE2 TYR B 158     -22.962  11.482  -6.152  1.00 89.85           C  
ATOM   4839  HE2 TYR B 158     -23.927  11.495  -5.669  1.00 89.85           H  
ATOM   4840  OH  TYR B 158     -22.874  13.861  -6.088  1.00 89.85           O  
ATOM   4841  HH  TYR B 158     -23.812  13.739  -5.928  1.00 89.85           H  
ATOM   4842  CZ  TYR B 158     -22.290  12.687  -6.442  1.00 89.85           C  
ATOM   4843  N   GLY B 159     -22.066   9.722 -10.420  1.00 78.53           N  
ATOM   4844  H   GLY B 159     -22.939   9.483  -9.972  1.00 78.53           H  
ATOM   4845  CA  GLY B 159     -22.094  10.706 -11.502  1.00 78.53           C  
ATOM   4846  HA2 GLY B 159     -21.239  11.373 -11.389  1.00 78.53           H  
ATOM   4847  HA3 GLY B 159     -22.999  11.305 -11.402  1.00 78.53           H  
ATOM   4848  C   GLY B 159     -22.057  10.160 -12.935  1.00 78.53           C  
ATOM   4849  O   GLY B 159     -22.019  10.981 -13.841  1.00 78.53           O  
ATOM   4850  N   GLN B 160     -22.097   8.841 -13.163  1.00 68.58           N  
ATOM   4851  H   GLN B 160     -22.125   8.206 -12.378  1.00 68.58           H  
ATOM   4852  CA  GLN B 160     -22.018   8.254 -14.517  1.00 68.58           C  
ATOM   4853  HA  GLN B 160     -21.116   8.616 -15.009  1.00 68.58           H  
ATOM   4854  C   GLN B 160     -23.188   8.648 -15.421  1.00 68.58           C  
ATOM   4855  CB  GLN B 160     -21.950   6.731 -14.423  1.00 68.58           C  
ATOM   4856  HB2 GLN B 160     -22.750   6.355 -13.785  1.00 68.58           H  
ATOM   4857  HB3 GLN B 160     -22.063   6.302 -15.419  1.00 68.58           H  
ATOM   4858  O   GLN B 160     -22.998   9.343 -16.412  1.00 68.58           O  
ATOM   4859  CG  GLN B 160     -20.600   6.313 -13.865  1.00 68.58           C  
ATOM   4860  HG2 GLN B 160     -20.459   6.721 -12.864  1.00 68.58           H  
ATOM   4861  HG3 GLN B 160     -19.815   6.706 -14.511  1.00 68.58           H  
ATOM   4862  CD  GLN B 160     -20.457   4.811 -13.799  1.00 68.58           C  
ATOM   4863  NE2 GLN B 160     -19.270   4.358 -13.540  1.00 68.58           N  
ATOM   4864 HE21 GLN B 160     -18.533   5.003 -13.291  1.00 68.58           H  
ATOM   4865 HE22 GLN B 160     -19.211   3.350 -13.565  1.00 68.58           H  
ATOM   4866  OE1 GLN B 160     -21.350   4.000 -13.920  1.00 68.58           O  
ATOM   4867  N   ASP B 161     -24.409   8.287 -15.024  1.00 65.04           N  
ATOM   4868  H   ASP B 161     -24.486   7.605 -14.283  1.00 65.04           H  
ATOM   4869  CA  ASP B 161     -25.637   8.632 -15.755  1.00 65.04           C  
ATOM   4870  HA  ASP B 161     -25.468   8.471 -16.819  1.00 65.04           H  
ATOM   4871  C   ASP B 161     -26.060  10.102 -15.564  1.00 65.04           C  
ATOM   4872  CB  ASP B 161     -26.771   7.703 -15.300  1.00 65.04           C  
ATOM   4873  HB2 ASP B 161     -26.922   7.832 -14.228  1.00 65.04           H  
ATOM   4874  HB3 ASP B 161     -27.694   7.992 -15.803  1.00 65.04           H  
ATOM   4875  O   ASP B 161     -27.136  10.529 -16.001  1.00 65.04           O  
ATOM   4876  CG  ASP B 161     -26.519   6.231 -15.612  1.00 65.04           C  
ATOM   4877  OD1 ASP B 161     -26.030   5.951 -16.725  1.00 65.04           O  
ATOM   4878  OD2 ASP B 161     -26.883   5.414 -14.741  1.00 65.04           O  
ATOM   4879  N   ALA B 162     -25.259  10.899 -14.852  1.00 63.88           N  
ATOM   4880  H   ALA B 162     -24.320  10.578 -14.666  1.00 63.88           H  
ATOM   4881  CA  ALA B 162     -25.604  12.277 -14.562  1.00 63.88           C  
ATOM   4882  HA  ALA B 162     -26.670  12.315 -14.336  1.00 63.88           H  
ATOM   4883  C   ALA B 162     -25.343  13.163 -15.783  1.00 63.88           C  
ATOM   4884  CB  ALA B 162     -24.855  12.763 -13.315  1.00 63.88           C  
ATOM   4885  HB1 ALA B 162     -23.786  12.802 -13.523  1.00 63.88           H  
ATOM   4886  HB2 ALA B 162     -25.043  12.082 -12.485  1.00 63.88           H  
ATOM   4887  HB3 ALA B 162     -25.197  13.763 -13.049  1.00 63.88           H  
ATOM   4888  O   ALA B 162     -24.251  13.184 -16.346  1.00 63.88           O  
ATOM   4889  N   VAL B 163     -26.313  14.016 -16.124  1.00 61.29           N  
ATOM   4890  H   VAL B 163     -27.210  13.928 -15.670  1.00 61.29           H  
ATOM   4891  CA  VAL B 163     -26.029  15.193 -16.953  1.00 61.29           C  
ATOM   4892  HA  VAL B 163     -25.412  14.884 -17.797  1.00 61.29           H  
ATOM   4893  C   VAL B 163     -25.213  16.157 -16.098  1.00 61.29           C  
ATOM   4894  CB  VAL B 163     -27.300  15.846 -17.520  1.00 61.29           C  
ATOM   4895  HB  VAL B 163     -27.932  16.197 -16.705  1.00 61.29           H  
ATOM   4896  O   VAL B 163     -25.763  16.976 -15.355  1.00 61.29           O  
ATOM   4897  CG1 VAL B 163     -26.945  17.034 -18.428  1.00 61.29           C  
ATOM   4898 HG11 VAL B 163     -26.428  17.805 -17.856  1.00 61.29           H  
ATOM   4899 HG12 VAL B 163     -26.295  16.702 -19.237  1.00 61.29           H  
ATOM   4900 HG13 VAL B 163     -27.854  17.466 -18.847  1.00 61.29           H  
ATOM   4901  CG2 VAL B 163     -28.108  14.848 -18.360  1.00 61.29           C  
ATOM   4902 HG21 VAL B 163     -28.985  15.337 -18.782  1.00 61.29           H  
ATOM   4903 HG22 VAL B 163     -27.488  14.454 -19.165  1.00 61.29           H  
ATOM   4904 HG23 VAL B 163     -28.439  14.015 -17.739  1.00 61.29           H  
ATOM   4905  N   VAL B 164     -23.892  16.008 -16.156  1.00 63.92           N  
ATOM   4906  H   VAL B 164     -23.528  15.226 -16.680  1.00 63.92           H  
ATOM   4907  CA  VAL B 164     -22.963  16.818 -15.375  1.00 63.92           C  
ATOM   4908  HA  VAL B 164     -23.243  16.702 -14.329  1.00 63.92           H  
ATOM   4909  C   VAL B 164     -23.117  18.284 -15.800  1.00 63.92           C  
ATOM   4910  CB  VAL B 164     -21.517  16.309 -15.510  1.00 63.92           C  
ATOM   4911  HB  VAL B 164     -21.190  16.376 -16.548  1.00 63.92           H  
ATOM   4912  O   VAL B 164     -23.124  18.579 -16.996  1.00 63.92           O  
ATOM   4913  CG1 VAL B 164     -20.585  17.157 -14.632  1.00 63.92           C  
ATOM   4914 HG11 VAL B 164     -19.562  16.783 -14.691  1.00 63.92           H  
ATOM   4915 HG12 VAL B 164     -20.573  18.185 -14.994  1.00 63.92           H  
ATOM   4916 HG13 VAL B 164     -20.912  17.124 -13.593  1.00 63.92           H  
ATOM   4917  CG2 VAL B 164     -21.458  14.844 -15.049  1.00 63.92           C  
ATOM   4918 HG21 VAL B 164     -21.871  14.734 -14.046  1.00 63.92           H  
ATOM   4919 HG22 VAL B 164     -20.435  14.468 -15.050  1.00 63.92           H  
ATOM   4920 HG23 VAL B 164     -22.014  14.205 -15.735  1.00 63.92           H  
ATOM   4921  N   PRO B 165     -23.278  19.238 -14.861  1.00 68.12           N  
ATOM   4922  CA  PRO B 165     -23.369  20.646 -15.226  1.00 68.12           C  
ATOM   4923  HA  PRO B 165     -24.216  20.786 -15.898  1.00 68.12           H  
ATOM   4924  C   PRO B 165     -22.071  21.074 -15.910  1.00 68.12           C  
ATOM   4925  CB  PRO B 165     -23.609  21.407 -13.913  1.00 68.12           C  
ATOM   4926  HB2 PRO B 165     -22.675  21.814 -13.525  1.00 68.12           H  
ATOM   4927  HB3 PRO B 165     -24.335  22.209 -14.046  1.00 68.12           H  
ATOM   4928  O   PRO B 165     -21.018  20.878 -15.307  1.00 68.12           O  
ATOM   4929  CG  PRO B 165     -24.127  20.339 -12.949  1.00 68.12           C  
ATOM   4930  HG2 PRO B 165     -23.875  20.569 -11.914  1.00 68.12           H  
ATOM   4931  HG3 PRO B 165     -25.205  20.234 -13.068  1.00 68.12           H  
ATOM   4932  CD  PRO B 165     -23.441  19.064 -13.427  1.00 68.12           C  
ATOM   4933  HD2 PRO B 165     -24.069  18.206 -13.187  1.00 68.12           H  
ATOM   4934  HD3 PRO B 165     -22.462  18.968 -12.958  1.00 68.12           H  
ATOM   4935  N   GLU B 166     -22.154  21.683 -17.104  1.00 65.88           N  
ATOM   4936  H   GLU B 166     -23.068  21.712 -17.532  1.00 65.88           H  
ATOM   4937  CA  GLU B 166     -21.017  22.015 -17.992  1.00 65.88           C
[truncated: 1,795,780 more chars]
