# Supplementary material for: Module-Based Polyketide Synthase Engineering for de Novo Polyketide Biosynthesis
Source: ACS Synth Biol. 2023 Oct 23;12(11):3148–55. doi: 10.1021/acssynbio.3c00282 (PMC10661043; doi:10.1021/acssynbio.3c00282)
Supplement: Supplementary file 2 — sb3c00282_si_002.zip [file sb3c00282_si_002.zip › Final_PKS_Structures/menzella_pdbs/epoM3_ACP_gelM3_KSAT_dimer.pdb]

ATOM      1  N   TRP A   1     -11.640  15.955  54.862  1.00 52.90           N  
ATOM      2  H   TRP A   1     -10.990  15.778  54.109  1.00 52.90           H  
ATOM      3  H2  TRP A   1     -11.612  15.177  55.506  1.00 52.90           H  
ATOM      4  H3  TRP A   1     -11.367  16.804  55.336  1.00 52.90           H  
ATOM      5  CA  TRP A   1     -12.997  16.114  54.293  1.00 52.90           C  
ATOM      6  HA  TRP A   1     -12.952  16.977  53.629  1.00 52.90           H  
ATOM      7  C   TRP A   1     -14.013  16.505  55.360  1.00 52.90           C  
ATOM      8  CB  TRP A   1     -13.382  14.929  53.404  1.00 52.90           C  
ATOM      9  HB2 TRP A   1     -14.297  15.168  52.862  1.00 52.90           H  
ATOM     10  HB3 TRP A   1     -13.564  14.048  54.020  1.00 52.90           H  
ATOM     11  O   TRP A   1     -14.073  17.694  55.643  1.00 52.90           O  
ATOM     12  CG  TRP A   1     -12.302  14.613  52.416  1.00 52.90           C  
ATOM     13  CD1 TRP A   1     -11.752  13.394  52.202  1.00 52.90           C  
ATOM     14  HD1 TRP A   1     -12.060  12.465  52.658  1.00 52.90           H  
ATOM     15  CD2 TRP A   1     -11.601  15.530  51.512  1.00 52.90           C  
ATOM     16  CE2 TRP A   1     -10.579  14.796  50.838  1.00 52.90           C  
ATOM     17  CE3 TRP A   1     -11.722  16.905  51.194  1.00 52.90           C  
ATOM     18  HE3 TRP A   1     -12.521  17.498  51.612  1.00 52.90           H  
ATOM     19  NE1 TRP A   1     -10.736  13.501  51.273  1.00 52.90           N  
ATOM     20  HE1 TRP A   1     -10.232  12.714  50.891  1.00 52.90           H  
ATOM     21  CH2 TRP A   1      -9.822  16.760  49.661  1.00 52.90           C  
ATOM     22  HH2 TRP A   1      -9.152  17.217  48.948  1.00 52.90           H  
ATOM     23  CZ2 TRP A   1      -9.693  15.393  49.938  1.00 52.90           C  
ATOM     24  HZ2 TRP A   1      -8.936  14.802  49.442  1.00 52.90           H  
ATOM     25  CZ3 TRP A   1     -10.842  17.509  50.275  1.00 52.90           C  
ATOM     26  HZ3 TRP A   1     -10.960  18.550  50.011  1.00 52.90           H  
ATOM     27  N   ARG A   2     -14.750  15.576  56.004  1.00 52.34           N  
ATOM     28  H   ARG A   2     -14.692  14.613  55.705  1.00 52.34           H  
ATOM     29  CA  ARG A   2     -15.705  15.905  57.092  1.00 52.34           C  
ATOM     30  HA  ARG A   2     -16.571  16.410  56.665  1.00 52.34           H  
ATOM     31  C   ARG A   2     -15.070  16.852  58.130  1.00 52.34           C  
ATOM     32  CB  ARG A   2     -16.183  14.629  57.824  1.00 52.34           C  
ATOM     33  HB2 ARG A   2     -16.710  14.946  58.724  1.00 52.34           H  
ATOM     34  HB3 ARG A   2     -15.306  14.066  58.143  1.00 52.34           H  
ATOM     35  O   ARG A   2     -14.058  16.493  58.727  1.00 52.34           O  
ATOM     36  CG  ARG A   2     -17.127  13.685  57.051  1.00 52.34           C  
ATOM     37  HG2 ARG A   2     -16.629  13.308  56.157  1.00 52.34           H  
ATOM     38  HG3 ARG A   2     -18.031  14.220  56.761  1.00 52.34           H  
ATOM     39  CD  ARG A   2     -17.494  12.507  57.975  1.00 52.34           C  
ATOM     40  HD2 ARG A   2     -17.967  12.904  58.873  1.00 52.34           H  
ATOM     41  HD3 ARG A   2     -16.569  12.009  58.266  1.00 52.34           H  
ATOM     42  NE  ARG A   2     -18.411  11.524  57.364  1.00 52.34           N  
ATOM     43  HE  ARG A   2     -19.055  11.830  56.648  1.00 52.34           H  
ATOM     44  NH1 ARG A   2     -17.771   9.637  58.515  1.00 52.34           N  
ATOM     45 HH11 ARG A   2     -16.978  10.146  58.880  1.00 52.34           H  
ATOM     46 HH12 ARG A   2     -17.856   8.636  58.621  1.00 52.34           H  
ATOM     47  NH2 ARG A   2     -19.491   9.535  57.124  1.00 52.34           N  
ATOM     48 HH21 ARG A   2     -20.128  10.027  56.515  1.00 52.34           H  
ATOM     49 HH22 ARG A   2     -19.616   8.542  57.262  1.00 52.34           H  
ATOM     50  CZ  ARG A   2     -18.552  10.244  57.666  1.00 52.34           C  
ATOM     51  N   GLY A   3     -15.668  18.027  58.339  1.00 61.25           N  
ATOM     52  H   GLY A   3     -16.461  18.269  57.761  1.00 61.25           H  
ATOM     53  CA  GLY A   3     -15.218  19.038  59.310  1.00 61.25           C  
ATOM     54  HA2 GLY A   3     -16.096  19.486  59.776  1.00 61.25           H  
ATOM     55  HA3 GLY A   3     -14.638  18.556  60.096  1.00 61.25           H  
ATOM     56  C   GLY A   3     -14.365  20.189  58.754  1.00 61.25           C  
ATOM     57  O   GLY A   3     -14.118  21.134  59.494  1.00 61.25           O  
ATOM     58  N   LEU A   4     -13.946  20.151  57.483  1.00 64.48           N  
ATOM     59  H   LEU A   4     -14.199  19.360  56.908  1.00 64.48           H  
ATOM     60  CA  LEU A   4     -13.357  21.317  56.805  1.00 64.48           C  
ATOM     61  HA  LEU A   4     -12.676  21.832  57.484  1.00 64.48           H  
ATOM     62  C   LEU A   4     -14.447  22.324  56.407  1.00 64.48           C  
ATOM     63  CB  LEU A   4     -12.579  20.868  55.552  1.00 64.48           C  
ATOM     64  HB2 LEU A   4     -12.243  21.757  55.019  1.00 64.48           H  
ATOM     65  HB3 LEU A   4     -13.269  20.340  54.894  1.00 64.48           H  
ATOM     66  O   LEU A   4     -15.568  21.925  56.080  1.00 64.48           O  
ATOM     67  CG  LEU A   4     -11.356  19.973  55.813  1.00 64.48           C  
ATOM     68  HG  LEU A   4     -11.671  19.068  56.332  1.00 64.48           H  
ATOM     69  CD1 LEU A   4     -10.736  19.553  54.478  1.00 64.48           C  
ATOM     70 HD11 LEU A   4     -10.374  20.436  53.951  1.00 64.48           H  
ATOM     71 HD12 LEU A   4     -11.480  19.062  53.850  1.00 64.48           H  
ATOM     72 HD13 LEU A   4      -9.889  18.888  54.645  1.00 64.48           H  
ATOM     73  CD2 LEU A   4     -10.281  20.668  56.647  1.00 64.48           C  
ATOM     74 HD21 LEU A   4     -10.656  20.877  57.649  1.00 64.48           H  
ATOM     75 HD22 LEU A   4      -9.399  20.034  56.734  1.00 64.48           H  
ATOM     76 HD23 LEU A   4      -9.993  21.610  56.180  1.00 64.48           H  
ATOM     77  N   SER A   5     -14.113  23.617  56.357  1.00 65.38           N  
ATOM     78  H   SER A   5     -13.187  23.902  56.640  1.00 65.38           H  
ATOM     79  CA  SER A   5     -14.945  24.600  55.654  1.00 65.38           C  
ATOM     80  HA  SER A   5     -15.976  24.470  55.983  1.00 65.38           H  
ATOM     81  C   SER A   5     -14.902  24.375  54.136  1.00 65.38           C  
ATOM     82  CB  SER A   5     -14.522  26.031  55.999  1.00 65.38           C  
ATOM     83  HB2 SER A   5     -15.274  26.725  55.623  1.00 65.38           H  
ATOM     84  HB3 SER A   5     -14.452  26.144  57.081  1.00 65.38           H  
ATOM     85  O   SER A   5     -13.988  23.744  53.608  1.00 65.38           O  
ATOM     86  OG  SER A   5     -13.281  26.339  55.409  1.00 65.38           O  
ATOM     87  HG  SER A   5     -12.627  25.901  55.958  1.00 65.38           H  
ATOM     88  N   VAL A   6     -15.875  24.928  53.403  1.00 64.98           N  
ATOM     89  H   VAL A   6     -16.618  25.414  53.884  1.00 64.98           H  
ATOM     90  CA  VAL A   6     -15.972  24.772  51.936  1.00 64.98           C  
ATOM     91  HA  VAL A   6     -16.046  23.709  51.709  1.00 64.98           H  
ATOM     92  C   VAL A   6     -14.721  25.297  51.210  1.00 64.98           C  
ATOM     93  CB  VAL A   6     -17.246  25.465  51.403  1.00 64.98           C  
ATOM     94  HB  VAL A   6     -17.176  26.534  51.605  1.00 64.98           H  
ATOM     95  O   VAL A   6     -14.303  24.716  50.212  1.00 64.98           O  
ATOM     96  CG1 VAL A   6     -17.437  25.269  49.895  1.00 64.98           C  
ATOM     97 HG11 VAL A   6     -18.368  25.733  49.569  1.00 64.98           H  
ATOM     98 HG12 VAL A   6     -16.620  25.728  49.340  1.00 64.98           H  
ATOM     99 HG13 VAL A   6     -17.471  24.205  49.660  1.00 64.98           H  
ATOM    100  CG2 VAL A   6     -18.510  24.926  52.092  1.00 64.98           C  
ATOM    101 HG21 VAL A   6     -19.393  25.410  51.675  1.00 64.98           H  
ATOM    102 HG22 VAL A   6     -18.589  23.850  51.933  1.00 64.98           H  
ATOM    103 HG23 VAL A   6     -18.489  25.130  53.163  1.00 64.98           H  
ATOM    104  N   ALA A   7     -14.087  26.357  51.724  1.00 68.21           N  
ATOM    105  H   ALA A   7     -14.417  26.742  52.597  1.00 68.21           H  
ATOM    106  CA  ALA A   7     -12.866  26.919  51.144  1.00 68.21           C  
ATOM    107  HA  ALA A   7     -13.001  27.017  50.066  1.00 68.21           H  
ATOM    108  C   ALA A   7     -11.643  26.009  51.364  1.00 68.21           C  
ATOM    109  CB  ALA A   7     -12.652  28.320  51.729  1.00 68.21           C  
ATOM    110  HB1 ALA A   7     -12.519  28.260  52.809  1.00 68.21           H  
ATOM    111  HB2 ALA A   7     -13.510  28.954  51.503  1.00 68.21           H  
ATOM    112  HB3 ALA A   7     -11.759  28.764  51.288  1.00 68.21           H  
ATOM    113  O   ALA A   7     -10.921  25.711  50.414  1.00 68.21           O  
ATOM    114  N   GLU A   8     -11.450  25.510  52.589  1.00 75.30           N  
ATOM    115  H   GLU A   8     -12.085  25.773  53.330  1.00 75.30           H  
ATOM    116  CA  GLU A   8     -10.386  24.546  52.912  1.00 75.30           C  
ATOM    117  HA  GLU A   8      -9.416  24.954  52.628  1.00 75.30           H  
ATOM    118  C   GLU A   8     -10.582  23.226  52.153  1.00 75.30           C  
ATOM    119  CB  GLU A   8     -10.391  24.260  54.420  1.00 75.30           C  
ATOM    120  HB2 GLU A   8      -9.690  23.453  54.632  1.00 75.30           H  
ATOM    121  HB3 GLU A   8     -11.390  23.913  54.685  1.00 75.30           H  
ATOM    122  O   GLU A   8      -9.618  22.643  51.661  1.00 75.30           O  
ATOM    123  CG  GLU A   8     -10.013  25.469  55.291  1.00 75.30           C  
ATOM    124  HG2 GLU A   8      -8.935  25.625  55.233  1.00 75.30           H  
ATOM    125  HG3 GLU A   8     -10.501  26.367  54.911  1.00 75.30           H  
ATOM    126  CD  GLU A   8     -10.457  25.259  56.744  1.00 75.30           C  
ATOM    127  OE1 GLU A   8      -9.617  25.382  57.657  1.00 75.30           O  
ATOM    128  OE2 GLU A   8     -11.674  24.999  56.928  1.00 75.30           O  
ATOM    129  N   ALA A   9     -11.834  22.779  52.001  1.00 74.08           N  
ATOM    130  H   ALA A   9     -12.580  23.280  52.461  1.00 74.08           H  
ATOM    131  CA  ALA A   9     -12.179  21.613  51.200  1.00 74.08           C  
ATOM    132  HA  ALA A   9     -11.588  20.768  51.555  1.00 74.08           H  
ATOM    133  C   ALA A   9     -11.830  21.814  49.717  1.00 74.08           C  
ATOM    134  CB  ALA A   9     -13.662  21.280  51.408  1.00 74.08           C  
ATOM    135  HB1 ALA A   9     -14.283  22.101  51.051  1.00 74.08           H  
ATOM    136  HB2 ALA A   9     -13.861  21.114  52.467  1.00 74.08           H  
ATOM    137  HB3 ALA A   9     -13.914  20.378  50.849  1.00 74.08           H  
ATOM    138  O   ALA A   9     -11.205  20.929  49.140  1.00 74.08           O  
ATOM    139  N   ARG A  10     -12.154  22.970  49.109  1.00 77.20           N  
ATOM    140  H   ARG A  10     -12.691  23.652  49.626  1.00 77.20           H  
ATOM    141  CA  ARG A  10     -11.781  23.269  47.712  1.00 77.20           C  
ATOM    142  HA  ARG A  10     -12.118  22.442  47.087  1.00 77.20           H  
ATOM    143  C   ARG A  10     -10.261  23.318  47.526  1.00 77.20           C  
ATOM    144  CB  ARG A  10     -12.475  24.558  47.218  1.00 77.20           C  
ATOM    145  HB2 ARG A  10     -12.101  25.404  47.795  1.00 77.20           H  
ATOM    146  HB3 ARG A  10     -13.549  24.475  47.384  1.00 77.20           H  
ATOM    147  O   ARG A  10      -9.769  22.762  46.551  1.00 77.20           O  
ATOM    148  CG  ARG A  10     -12.224  24.812  45.715  1.00 77.20           C  
ATOM    149  HG2 ARG A  10     -12.660  24.005  45.126  1.00 77.20           H  
ATOM    150  HG3 ARG A  10     -11.149  24.812  45.535  1.00 77.20           H  
ATOM    151  CD  ARG A  10     -12.750  26.167  45.215  1.00 77.20           C  
ATOM    152  HD2 ARG A  10     -12.651  26.904  46.012  1.00 77.20           H  
ATOM    153  HD3 ARG A  10     -12.110  26.485  44.392  1.00 77.20           H  
ATOM    154  NE  ARG A  10     -14.131  26.109  44.695  1.00 77.20           N  
ATOM    155  HE  ARG A  10     -14.327  25.437  43.967  1.00 77.20           H  
ATOM    156  NH1 ARG A  10     -14.997  28.027  45.621  1.00 77.20           N  
ATOM    157 HH11 ARG A  10     -14.129  28.152  46.123  1.00 77.20           H  
ATOM    158 HH12 ARG A  10     -15.734  28.717  45.631  1.00 77.20           H  
ATOM    159  NH2 ARG A  10     -16.183  26.883  44.121  1.00 77.20           N  
ATOM    160 HH21 ARG A  10     -16.183  26.175  43.400  1.00 77.20           H  
ATOM    161 HH22 ARG A  10     -16.915  27.578  44.084  1.00 77.20           H  
ATOM    162  CZ  ARG A  10     -15.095  27.000  44.822  1.00 77.20           C  
ATOM    163  N   MET A  11      -9.516  23.925  48.456  1.00 82.05           N  
ATOM    164  H   MET A  11      -9.984  24.378  49.228  1.00 82.05           H  
ATOM    165  CA  MET A  11      -8.045  23.936  48.407  1.00 82.05           C  
ATOM    166  HA  MET A  11      -7.724  24.357  47.454  1.00 82.05           H  
ATOM    167  C   MET A  11      -7.453  22.523  48.477  1.00 82.05           C  
ATOM    168  CB  MET A  11      -7.468  24.799  49.538  1.00 82.05           C  
ATOM    169  HB2 MET A  11      -6.419  24.534  49.672  1.00 82.05           H  
ATOM    170  HB3 MET A  11      -7.997  24.594  50.469  1.00 82.05           H  
ATOM    171  O   MET A  11      -6.641  22.164  47.629  1.00 82.05           O  
ATOM    172  CG  MET A  11      -7.546  26.295  49.217  1.00 82.05           C  
ATOM    173  HG2 MET A  11      -6.932  26.495  48.339  1.00 82.05           H  
ATOM    174  HG3 MET A  11      -8.578  26.543  48.970  1.00 82.05           H  
ATOM    175  SD  MET A  11      -7.014  27.399  50.559  1.00 82.05           S  
ATOM    176  CE  MET A  11      -5.325  26.805  50.864  1.00 82.05           C  
ATOM    177  HE1 MET A  11      -4.832  27.462  51.580  1.00 82.05           H  
ATOM    178  HE2 MET A  11      -4.762  26.804  49.931  1.00 82.05           H  
ATOM    179  HE3 MET A  11      -5.353  25.794  51.272  1.00 82.05           H  
ATOM    180  N   ALA A  12      -7.901  21.701  49.431  1.00 81.60           N  
ATOM    181  H   ALA A  12      -8.558  22.048  50.114  1.00 81.60           H  
ATOM    182  CA  ALA A  12      -7.428  20.324  49.560  1.00 81.60           C  
ATOM    183  HA  ALA A  12      -6.341  20.333  49.635  1.00 81.60           H  
ATOM    184  C   ALA A  12      -7.788  19.464  48.332  1.00 81.60           C  
ATOM    185  CB  ALA A  12      -7.998  19.746  50.861  1.00 81.60           C  
ATOM    186  HB1 ALA A  12      -7.634  20.327  51.708  1.00 81.60           H  
ATOM    187  HB2 ALA A  12      -9.087  19.783  50.841  1.00 81.60           H  
ATOM    188  HB3 ALA A  12      -7.670  18.712  50.972  1.00 81.60           H  
ATOM    189  O   ALA A  12      -6.971  18.666  47.881  1.00 81.60           O  
ATOM    190  N   LEU A  13      -8.985  19.639  47.754  1.00 85.48           N  
ATOM    191  H   LEU A  13      -9.640  20.284  48.173  1.00 85.48           H  
ATOM    192  CA  LEU A  13      -9.371  18.947  46.517  1.00 85.48           C  
ATOM    193  HA  LEU A  13      -9.149  17.887  46.640  1.00 85.48           H  
ATOM    194  C   LEU A  13      -8.531  19.410  45.319  1.00 85.48           C  
ATOM    195  CB  LEU A  13     -10.884  19.113  46.254  1.00 85.48           C  
ATOM    196  HB2 LEU A  13     -11.293  19.888  46.902  1.00 85.48           H  
ATOM    197  HB3 LEU A  13     -11.040  19.448  45.229  1.00 85.48           H  
ATOM    198  O   LEU A  13      -8.184  18.585  44.478  1.00 85.48           O  
ATOM    199  CG  LEU A  13     -11.669  17.805  46.454  1.00 85.48           C  
ATOM    200  HG  LEU A  13     -11.332  17.309  47.364  1.00 85.48           H  
ATOM    201  CD1 LEU A  13     -13.163  18.090  46.598  1.00 85.48           C  
ATOM    202 HD11 LEU A  13     -13.525  18.633  45.725  1.00 85.48           H  
ATOM    203 HD12 LEU A  13     -13.713  17.153  46.690  1.00 85.48           H  
ATOM    204 HD13 LEU A  13     -13.330  18.685  47.497  1.00 85.48           H  
ATOM    205  CD2 LEU A  13     -11.466  16.865  45.267  1.00 85.48           C  
ATOM    206 HD21 LEU A  13     -12.037  15.950  45.423  1.00 85.48           H  
ATOM    207 HD22 LEU A  13     -11.794  17.344  44.344  1.00 85.48           H  
ATOM    208 HD23 LEU A  13     -10.412  16.602  45.172  1.00 85.48           H  
ATOM    209  N   HIS A  14      -8.157  20.691  45.255  1.00 87.21           N  
ATOM    210  H   HIS A  14      -8.488  21.337  45.958  1.00 87.21           H  
ATOM    211  CA  HIS A  14      -7.266  21.192  44.211  1.00 87.21           C  
ATOM    212  HA  HIS A  14      -7.675  20.891  43.247  1.00 87.21           H  
ATOM    213  C   HIS A  14      -5.873  20.558  44.288  1.00 87.21           C  
ATOM    214  CB  HIS A  14      -7.206  22.725  44.232  1.00 87.21           C  
ATOM    215  HB2 HIS A  14      -6.713  23.061  45.144  1.00 87.21           H  
ATOM    216  HB3 HIS A  14      -8.222  23.120  44.228  1.00 87.21           H  
ATOM    217  O   HIS A  14      -5.388  20.096  43.260  1.00 87.21           O  
ATOM    218  CG  HIS A  14      -6.466  23.289  43.041  1.00 87.21           C  
ATOM    219  CD2 HIS A  14      -7.027  23.867  41.934  1.00 87.21           C  
ATOM    220  HD2 HIS A  14      -8.082  24.023  41.767  1.00 87.21           H  
ATOM    221  ND1 HIS A  14      -5.105  23.251  42.826  1.00 87.21           N  
ATOM    222  HD1 HIS A  14      -4.416  22.808  43.417  1.00 87.21           H  
ATOM    223  CE1 HIS A  14      -4.855  23.787  41.620  1.00 87.21           C  
ATOM    224  HE1 HIS A  14      -3.879  23.858  41.164  1.00 87.21           H  
ATOM    225  NE2 HIS A  14      -6.000  24.186  41.040  1.00 87.21           N  
ATOM    226  N   GLU A  15      -5.242  20.477  45.467  1.00 86.84           N  
ATOM    227  H   GLU A  15      -5.671  20.879  46.289  1.00 86.84           H  
ATOM    228  CA  GLU A  15      -3.946  19.785  45.606  1.00 86.84           C  
ATOM    229  HA  GLU A  15      -3.221  20.250  44.938  1.00 86.84           H  
ATOM    230  C   GLU A  15      -4.031  18.310  45.181  1.00 86.84           C  
ATOM    231  CB  GLU A  15      -3.399  19.876  47.042  1.00 86.84           C  
ATOM    232  HB2 GLU A  15      -4.179  19.602  47.752  1.00 86.84           H  
ATOM    233  HB3 GLU A  15      -2.586  19.156  47.135  1.00 86.84           H  
ATOM    234  O   GLU A  15      -3.175  17.844  44.428  1.00 86.84           O  
ATOM    235  CG  GLU A  15      -2.837  21.262  47.392  1.00 86.84           C  
ATOM    236  HG2 GLU A  15      -3.663  21.961  47.522  1.00 86.84           H  
ATOM    237  HG3 GLU A  15      -2.232  21.613  46.556  1.00 86.84           H  
ATOM    238  CD  GLU A  15      -1.972  21.233  48.667  1.00 86.84           C  
ATOM    239  OE1 GLU A  15      -0.902  21.885  48.660  1.00 86.84           O  
ATOM    240  OE2 GLU A  15      -2.389  20.584  49.654  1.00 86.84           O  
ATOM    241  N   VAL A  16      -5.084  17.593  45.594  1.00 88.15           N  
ATOM    242  H   VAL A  16      -5.740  18.030  46.225  1.00 88.15           H  
ATOM    243  CA  VAL A  16      -5.291  16.177  45.234  1.00 88.15           C  
ATOM    244  HA  VAL A  16      -4.396  15.619  45.508  1.00 88.15           H  
ATOM    245  C   VAL A  16      -5.466  15.993  43.723  1.00 88.15           C  
ATOM    246  CB  VAL A  16      -6.474  15.579  46.025  1.00 88.15           C  
ATOM    247  HB  VAL A  16      -7.331  16.247  45.943  1.00 88.15           H  
ATOM    248  O   VAL A  16      -4.791  15.151  43.132  1.00 88.15           O  
ATOM    249  CG1 VAL A  16      -6.904  14.191  45.530  1.00 88.15           C  
ATOM    250 HG11 VAL A  16      -6.051  13.513  45.542  1.00 88.15           H  
ATOM    251 HG12 VAL A  16      -7.680  13.788  46.181  1.00 88.15           H  
ATOM    252 HG13 VAL A  16      -7.305  14.253  44.518  1.00 88.15           H  
ATOM    253  CG2 VAL A  16      -6.104  15.432  47.507  1.00 88.15           C  
ATOM    254 HG21 VAL A  16      -6.971  15.092  48.072  1.00 88.15           H  
ATOM    255 HG22 VAL A  16      -5.767  16.384  47.917  1.00 88.15           H  
ATOM    256 HG23 VAL A  16      -5.306  14.698  47.619  1.00 88.15           H  
ATOM    257  N   VAL A  17      -6.328  16.781  43.067  1.00 89.81           N  
ATOM    258  H   VAL A  17      -6.847  17.472  43.589  1.00 89.81           H  
ATOM    259  CA  VAL A  17      -6.575  16.638  41.619  1.00 89.81           C  
ATOM    260  HA  VAL A  17      -6.700  15.578  41.399  1.00 89.81           H  
ATOM    261  C   VAL A  17      -5.364  17.082  40.800  1.00 89.81           C  
ATOM    262  CB  VAL A  17      -7.864  17.360  41.178  1.00 89.81           C  
ATOM    263  HB  VAL A  17      -7.774  18.420  41.417  1.00 89.81           H  
ATOM    264  O   VAL A  17      -4.928  16.351  39.913  1.00 89.81           O  
ATOM    265  CG1 VAL A  17      -8.132  17.208  39.673  1.00 89.81           C  
ATOM    266 HG11 VAL A  17      -8.263  16.156  39.421  1.00 89.81           H  
ATOM    267 HG12 VAL A  17      -7.300  17.599  39.086  1.00 89.81           H  
ATOM    268 HG13 VAL A  17      -9.031  17.762  39.402  1.00 89.81           H  
ATOM    269  CG2 VAL A  17      -9.110  16.791  41.872  1.00 89.81           C  
ATOM    270 HG21 VAL A  17      -9.975  17.408  41.628  1.00 89.81           H  
ATOM    271 HG22 VAL A  17      -8.986  16.786  42.955  1.00 89.81           H  
ATOM    272 HG23 VAL A  17      -9.295  15.769  41.541  1.00 89.81           H  
ATOM    273  N   HIS A  18      -4.776  18.237  41.114  1.00 88.36           N  
ATOM    274  H   HIS A  18      -5.134  18.763  41.899  1.00 88.36           H  
ATOM    275  CA  HIS A  18      -3.606  18.776  40.413  1.00 88.36           C  
ATOM    276  HA  HIS A  18      -3.829  18.863  39.350  1.00 88.36           H  
ATOM    277  C   HIS A  18      -2.391  17.841  40.544  1.00 88.36           C  
ATOM    278  CB  HIS A  18      -3.345  20.180  40.980  1.00 88.36           C  
ATOM    279  HB2 HIS A  18      -3.021  20.092  42.017  1.00 88.36           H  
ATOM    280  HB3 HIS A  18      -4.279  20.743  40.972  1.00 88.36           H  
ATOM    281  O   HIS A  18      -1.784  17.462  39.540  1.00 88.36           O  
ATOM    282  CG  HIS A  18      -2.333  21.002  40.237  1.00 88.36           C  
ATOM    283  CD2 HIS A  18      -2.494  21.536  38.993  1.00 88.36           C  
ATOM    284  HD2 HIS A  18      -3.351  21.417  38.347  1.00 88.36           H  
ATOM    285  ND1 HIS A  18      -1.121  21.435  40.766  1.00 88.36           N  
ATOM    286  CE1 HIS A  18      -0.566  22.199  39.814  1.00 88.36           C  
ATOM    287  HE1 HIS A  18       0.393  22.688  39.901  1.00 88.36           H  
ATOM    288  NE2 HIS A  18      -1.359  22.268  38.735  1.00 88.36           N  
ATOM    289  HE2 HIS A  18      -1.117  22.740  37.875  1.00 88.36           H  
ATOM    290  N   GLY A  19      -2.117  17.356  41.760  1.00 87.71           N  
ATOM    291  H   GLY A  19      -2.668  17.684  42.540  1.00 87.71           H  
ATOM    292  CA  GLY A  19      -1.049  16.396  42.062  1.00 87.71           C  
ATOM    293  HA2 GLY A  19      -0.130  16.730  41.579  1.00 87.71           H  
ATOM    294  HA3 GLY A  19      -0.890  16.397  43.140  1.00 87.71           H  
ATOM    295  C   GLY A  19      -1.318  14.947  41.626  1.00 87.71           C  
ATOM    296  O   GLY A  19      -0.408  14.113  41.702  1.00 87.71           O  
ATOM    297  N   ALA A  20      -2.532  14.616  41.175  1.00 88.89           N  
ATOM    298  H   ALA A  20      -3.272  15.299  41.256  1.00 88.89           H  
ATOM    299  CA  ALA A  20      -2.835  13.366  40.474  1.00 88.89           C  
ATOM    300  HA  ALA A  20      -2.159  12.583  40.816  1.00 88.89           H  
ATOM    301  C   ALA A  20      -2.617  13.520  38.959  1.00 88.89           C  
ATOM    302  CB  ALA A  20      -4.264  12.922  40.816  1.00 88.89           C  
ATOM    303  HB1 ALA A  20      -4.496  11.993  40.294  1.00 88.89           H  
ATOM    304  HB2 ALA A  20      -4.351  12.754  41.890  1.00 88.89           H  
ATOM    305  HB3 ALA A  20      -4.981  13.686  40.518  1.00 88.89           H  
ATOM    306  O   ALA A  20      -1.891  12.728  38.362  1.00 88.89           O  
ATOM    307  N   VAL A  21      -3.175  14.577  38.356  1.00 87.75           N  
ATOM    308  H   VAL A  21      -3.732  15.200  38.923  1.00 87.75           H  
ATOM    309  CA  VAL A  21      -3.085  14.875  36.914  1.00 87.75           C  
ATOM    310  HA  VAL A  21      -3.498  14.041  36.348  1.00 87.75           H  
ATOM    311  C   VAL A  21      -1.627  15.040  36.470  1.00 87.75           C  
ATOM    312  CB  VAL A  21      -3.914  16.138  36.591  1.00 87.75           C  
ATOM    313  HB  VAL A  21      -3.571  16.943  37.241  1.00 87.75           H  
ATOM    314  O   VAL A  21      -1.187  14.359  35.544  1.00 87.75           O  
ATOM    315  CG1 VAL A  21      -3.748  16.600  35.140  1.00 87.75           C  
ATOM    316 HG11 VAL A  21      -2.725  16.934  34.970  1.00 87.75           H  
ATOM    317 HG12 VAL A  21      -4.407  17.446  34.940  1.00 87.75           H  
ATOM    318 HG13 VAL A  21      -3.982  15.789  34.451  1.00 87.75           H  
ATOM    319  CG2 VAL A  21      -5.419  15.934  36.846  1.00 87.75           C  
ATOM    320 HG21 VAL A  21      -5.598  15.164  37.597  1.00 87.75           H  
ATOM    321 HG22 VAL A  21      -5.939  15.659  35.929  1.00 87.75           H  
ATOM    322 HG23 VAL A  21      -5.848  16.868  37.209  1.00 87.75           H  
ATOM    323  N   ALA A  22      -0.844  15.864  37.176  1.00 84.92           N  
ATOM    324  H   ALA A  22      -1.253  16.405  37.925  1.00 84.92           H  
ATOM    325  CA  ALA A  22       0.571  16.083  36.867  1.00 84.92           C  
ATOM    326  HA  ALA A  22       0.655  16.492  35.860  1.00 84.92           H  
ATOM    327  C   ALA A  22       1.397  14.782  36.907  1.00 84.92           C  
ATOM    328  CB  ALA A  22       1.110  17.117  37.863  1.00 84.92           C  
ATOM    329  HB1 ALA A  22       0.563  18.054  37.759  1.00 84.92           H  
ATOM    330  HB2 ALA A  22       2.165  17.303  37.663  1.00 84.92           H  
ATOM    331  HB3 ALA A  22       1.003  16.752  38.885  1.00 84.92           H  
ATOM    332  O   ALA A  22       2.266  14.562  36.064  1.00 84.92           O  
ATOM    333  N   ARG A  23       1.079  13.889  37.852  1.00 82.58           N  
ATOM    334  H   ARG A  23       0.293  14.119  38.444  1.00 82.58           H  
ATOM    335  CA  ARG A  23       1.767  12.608  38.076  1.00 82.58           C  
ATOM    336  HA  ARG A  23       2.842  12.786  38.085  1.00 82.58           H  
ATOM    337  C   ARG A  23       1.493  11.590  36.966  1.00 82.58           C  
ATOM    338  CB  ARG A  23       1.313  12.082  39.443  1.00 82.58           C  
ATOM    339  HB2 ARG A  23       1.281  12.932  40.124  1.00 82.58           H  
ATOM    340  HB3 ARG A  23       0.304  11.678  39.350  1.00 82.58           H  
ATOM    341  O   ARG A  23       2.395  10.844  36.607  1.00 82.58           O  
ATOM    342  CG  ARG A  23       2.227  11.018  40.071  1.00 82.58           C  
ATOM    343  HG2 ARG A  23       3.164  11.491  40.365  1.00 82.58           H  
ATOM    344  HG3 ARG A  23       2.447  10.237  39.343  1.00 82.58           H  
ATOM    345  CD  ARG A  23       1.571  10.370  41.306  1.00 82.58           C  
ATOM    346  HD2 ARG A  23       2.335   9.831  41.866  1.00 82.58           H  
ATOM    347  HD3 ARG A  23       0.829   9.654  40.953  1.00 82.58           H  
ATOM    348  NE  ARG A  23       0.897  11.358  42.180  1.00 82.58           N  
ATOM    349  HE  ARG A  23       0.848  12.308  41.839  1.00 82.58           H  
ATOM    350  NH1 ARG A  23       0.084   9.956  43.820  1.00 82.58           N  
ATOM    351 HH11 ARG A  23      -0.554   9.828  44.592  1.00 82.58           H  
ATOM    352 HH12 ARG A  23       0.569   9.175  43.401  1.00 82.58           H  
ATOM    353  NH2 ARG A  23      -0.540  12.092  43.766  1.00 82.58           N  
ATOM    354 HH21 ARG A  23      -1.166  11.931  44.542  1.00 82.58           H  
ATOM    355 HH22 ARG A  23      -0.567  12.974  43.276  1.00 82.58           H  
ATOM    356  CZ  ARG A  23       0.163  11.126  43.253  1.00 82.58           C  
ATOM    357  N   VAL A  24       0.274  11.582  36.423  1.00 81.70           N  
ATOM    358  H   VAL A  24      -0.412  12.220  36.801  1.00 81.70           H  
ATOM    359  CA  VAL A  24      -0.128  10.735  35.285  1.00 81.70           C  
ATOM    360  HA  VAL A  24       0.225   9.716  35.448  1.00 81.70           H  
ATOM    361  C   VAL A  24       0.514  11.210  33.978  1.00 81.70           C  
ATOM    362  CB  VAL A  24      -1.665  10.699  35.183  1.00 81.70           C  
ATOM    363  HB  VAL A  24      -2.058  11.713  35.258  1.00 81.70           H  
ATOM    364  O   VAL A  24       1.013  10.396  33.204  1.00 81.70           O  
ATOM    365  CG1 VAL A  24      -2.152  10.102  33.864  1.00 81.70           C  
ATOM    366 HG11 VAL A  24      -3.233   9.960  33.884  1.00 81.70           H  
ATOM    367 HG12 VAL A  24      -1.672   9.139  33.692  1.00 81.70           H  
ATOM    368 HG13 VAL A  24      -1.907  10.776  33.043  1.00 81.70           H  
ATOM    369  CG2 VAL A  24      -2.244   9.865  36.331  1.00 81.70           C  
ATOM    370 HG21 VAL A  24      -3.332   9.847  36.266  1.00 81.70           H  
ATOM    371 HG22 VAL A  24      -1.957  10.300  37.289  1.00 81.70           H  
ATOM    372 HG23 VAL A  24      -1.866   8.845  36.270  1.00 81.70           H  
ATOM    373  N   LEU A  25       0.561  12.529  33.761  1.00 76.20           N  
ATOM    374  H   LEU A  25       0.096  13.139  34.418  1.00 76.20           H  
ATOM    375  CA  LEU A  25       1.210  13.142  32.595  1.00 76.20           C  
ATOM    376  HA  LEU A  25       0.918  12.589  31.702  1.00 76.20           H  
ATOM    377  C   LEU A  25       2.752  13.073  32.649  1.00 76.20           C  
ATOM    378  CB  LEU A  25       0.698  14.589  32.465  1.00 76.20           C  
ATOM    379  HB2 LEU A  25       0.818  15.081  33.430  1.00 76.20           H  
ATOM    380  HB3 LEU A  25       1.314  15.120  31.739  1.00 76.20           H  
ATOM    381  O   LEU A  25       3.408  13.191  31.617  1.00 76.20           O  
ATOM    382  CG  LEU A  25      -0.776  14.684  32.021  1.00 76.20           C  
ATOM    383  HG  LEU A  25      -1.380  13.966  32.575  1.00 76.20           H  
ATOM    384  CD1 LEU A  25      -1.328  16.077  32.297  1.00 76.20           C  
ATOM    385 HD11 LEU A  25      -1.235  16.284  33.363  1.00 76.20           H  
ATOM    386 HD12 LEU A  25      -2.378  16.123  32.011  1.00 76.20           H  
ATOM    387 HD13 LEU A  25      -0.770  16.822  31.728  1.00 76.20           H  
ATOM    388  CD2 LEU A  25      -0.937  14.425  30.527  1.00 76.20           C  
ATOM    389 HD21 LEU A  25      -0.547  13.439  30.273  1.00 76.20           H  
ATOM    390 HD22 LEU A  25      -1.988  14.478  30.244  1.00 76.20           H  
ATOM    391 HD23 LEU A  25      -0.376  15.166  29.958  1.00 76.20           H  
ATOM    392  N   GLY A  26       3.334  12.834  33.831  1.00 72.42           N  
ATOM    393  H   GLY A  26       2.732  12.768  34.639  1.00 72.42           H  
ATOM    394  CA  GLY A  26       4.775  12.622  34.029  1.00 72.42           C  
ATOM    395  HA2 GLY A  26       4.902  11.843  34.781  1.00 72.42           H  
ATOM    396  HA3 GLY A  26       5.223  12.268  33.100  1.00 72.42           H  
ATOM    397  C   GLY A  26       5.568  13.850  34.496  1.00 72.42           C  
ATOM    398  O   GLY A  26       6.798  13.832  34.461  1.00 72.42           O  
ATOM    399  N   PHE A  27       4.903  14.914  34.953  1.00 73.32           N  
ATOM    400  H   PHE A  27       3.897  14.856  35.027  1.00 73.32           H  
ATOM    401  CA  PHE A  27       5.565  16.110  35.481  1.00 73.32           C  
ATOM    402  HA  PHE A  27       6.408  16.342  34.829  1.00 73.32           H  
ATOM    403  C   PHE A  27       6.113  15.876  36.901  1.00 73.32           C  
ATOM    404  CB  PHE A  27       4.610  17.311  35.437  1.00 73.32           C  
ATOM    405  HB2 PHE A  27       3.718  17.073  36.016  1.00 73.32           H  
ATOM    406  HB3 PHE A  27       5.093  18.159  35.921  1.00 73.32           H  
ATOM    407  O   PHE A  27       5.379  15.498  37.815  1.00 73.32           O  
ATOM    408  CG  PHE A  27       4.200  17.738  34.039  1.00 73.32           C  
ATOM    409  CD1 PHE A  27       5.088  18.486  33.241  1.00 73.32           C  
ATOM    410  HD1 PHE A  27       6.060  18.762  33.623  1.00 73.32           H  
ATOM    411  CD2 PHE A  27       2.929  17.400  33.535  1.00 73.32           C  
ATOM    412  HD2 PHE A  27       2.240  16.831  34.141  1.00 73.32           H  
ATOM    413  CE1 PHE A  27       4.710  18.889  31.948  1.00 73.32           C  
ATOM    414  HE1 PHE A  27       5.385  19.469  31.337  1.00 73.32           H  
ATOM    415  CE2 PHE A  27       2.549  17.808  32.243  1.00 73.32           C  
ATOM    416  HE2 PHE A  27       1.573  17.560  31.855  1.00 73.32           H  
ATOM    417  CZ  PHE A  27       3.440  18.550  31.449  1.00 73.32           C  
ATOM    418  HZ  PHE A  27       3.145  18.866  30.460  1.00 73.32           H  
ATOM    419  N   LEU A  28       7.410  16.146  37.097  1.00 68.03           N  
ATOM    420  H   LEU A  28       7.960  16.394  36.287  1.00 68.03           H  
ATOM    421  CA  LEU A  28       8.092  16.038  38.400  1.00 68.03           C  
ATOM    422  HA  LEU A  28       7.796  15.103  38.875  1.00 68.03           H  
ATOM    423  C   LEU A  28       7.716  17.155  39.386  1.00 68.03           C  
ATOM    424  CB  LEU A  28       9.617  16.054  38.174  1.00 68.03           C  
ATOM    425  HB2 LEU A  28      10.110  16.339  39.104  1.00 68.03           H  
ATOM    426  HB3 LEU A  28       9.851  16.823  37.438  1.00 68.03           H  
ATOM    427  O   LEU A  28       7.747  16.940  40.596  1.00 68.03           O  
ATOM    428  CG  LEU A  28      10.206  14.709  37.719  1.00 68.03           C  
ATOM    429  HG  LEU A  28       9.624  14.312  36.888  1.00 68.03           H  
ATOM    430  CD1 LEU A  28      11.648  14.917  37.252  1.00 68.03           C  
ATOM    431 HD11 LEU A  28      12.254  15.320  38.064  1.00 68.03           H  
ATOM    432 HD12 LEU A  28      12.065  13.966  36.921  1.00 68.03           H  
ATOM    433 HD13 LEU A  28      11.661  15.610  36.410  1.00 68.03           H  
ATOM    434  CD2 LEU A  28      10.234  13.688  38.861  1.00 68.03           C  
ATOM    435 HD21 LEU A  28       9.217  13.464  39.184  1.00 68.03           H  
ATOM    436 HD22 LEU A  28      10.803  14.077  39.705  1.00 68.03           H  
ATOM    437 HD23 LEU A  28      10.688  12.761  38.509  1.00 68.03           H  
ATOM    438  N   ASP A  29       7.384  18.338  38.871  1.00 74.18           N  
ATOM    439  H   ASP A  29       7.339  18.423  37.866  1.00 74.18           H  
ATOM    440  CA  ASP A  29       6.884  19.475  39.640  1.00 74.18           C  
ATOM    441  HA  ASP A  29       6.883  19.237  40.703  1.00 74.18           H  
ATOM    442  C   ASP A  29       5.452  19.773  39.166  1.00 74.18           C  
ATOM    443  CB  ASP A  29       7.825  20.679  39.459  1.00 74.18           C  
ATOM    444  HB2 ASP A  29       7.798  21.015  38.422  1.00 74.18           H  
ATOM    445  HB3 ASP A  29       8.842  20.357  39.680  1.00 74.18           H  
ATOM    446  O   ASP A  29       5.277  20.175  38.011  1.00 74.18           O  
ATOM    447  CG  ASP A  29       7.476  21.856  40.379  1.00 74.18           C  
ATOM    448  OD1 ASP A  29       6.280  22.029  40.721  1.00 74.18           O  
ATOM    449  OD2 ASP A  29       8.414  22.589  40.754  1.00 74.18           O  
ATOM    450  N   PRO A  30       4.419  19.579  40.009  1.00 76.65           N  
ATOM    451  CA  PRO A  30       3.039  19.860  39.626  1.00 76.65           C  
ATOM    452  HA  PRO A  30       2.773  19.202  38.799  1.00 76.65           H  
ATOM    453  C   PRO A  30       2.806  21.305  39.181  1.00 76.65           C  
ATOM    454  CB  PRO A  30       2.187  19.506  40.850  1.00 76.65           C  
ATOM    455  HB2 PRO A  30       1.210  19.119  40.561  1.00 76.65           H  
ATOM    456  HB3 PRO A  30       2.075  20.378  41.495  1.00 76.65           H  
ATOM    457  O   PRO A  30       1.908  21.543  38.379  1.00 76.65           O  
ATOM    458  CG  PRO A  30       3.029  18.452  41.566  1.00 76.65           C  
ATOM    459  HG2 PRO A  30       2.882  17.482  41.092  1.00 76.65           H  
ATOM    460  HG3 PRO A  30       2.800  18.403  42.630  1.00 76.65           H  
ATOM    461  CD  PRO A  30       4.456  18.936  41.313  1.00 76.65           C  
ATOM    462  HD2 PRO A  30       4.744  19.668  42.068  1.00 76.65           H  
ATOM    463  HD3 PRO A  30       5.140  18.087  41.324  1.00 76.65           H  
ATOM    464  N   SER A  31       3.611  22.274  39.637  1.00 74.91           N  
ATOM    465  H   SER A  31       4.417  22.022  40.191  1.00 74.91           H  
ATOM    466  CA  SER A  31       3.457  23.686  39.253  1.00 74.91           C  
ATOM    467  HA  SER A  31       2.410  23.951  39.400  1.00 74.91           H  
ATOM    468  C   SER A  31       3.753  23.978  37.775  1.00 74.91           C  
ATOM    469  CB  SER A  31       4.276  24.599  40.172  1.00 74.91           C  
ATOM    470  HB2 SER A  31       4.034  24.375  41.211  1.00 74.91           H  
ATOM    471  HB3 SER A  31       3.997  25.633  39.971  1.00 74.91           H  
ATOM    472  O   SER A  31       3.421  25.062  37.301  1.00 74.91           O  
ATOM    473  OG  SER A  31       5.667  24.464  39.977  1.00 74.91           O  
ATOM    474  HG  SER A  31       5.951  23.606  40.299  1.00 74.91           H  
ATOM    475  N   ALA A  32       4.298  23.009  37.029  1.00 68.66           N  
ATOM    476  H   ALA A  32       4.570  22.149  37.482  1.00 68.66           H  
ATOM    477  CA  ALA A  32       4.402  23.067  35.570  1.00 68.66           C  
ATOM    478  HA  ALA A  32       4.781  24.048  35.285  1.00 68.66           H  
ATOM    479  C   ALA A  32       3.051  22.874  34.844  1.00 68.66           C  
ATOM    480  CB  ALA A  32       5.418  22.005  35.130  1.00 68.66           C  
ATOM    481  HB1 ALA A  32       5.565  22.069  34.052  1.00 68.66           H  
ATOM    482  HB2 ALA A  32       5.046  21.010  35.376  1.00 68.66           H  
ATOM    483  HB3 ALA A  32       6.371  22.171  35.633  1.00 68.66           H  
ATOM    484  O   ALA A  32       2.945  23.217  33.669  1.00 68.66           O  
ATOM    485  N   LEU A  33       2.031  22.327  35.517  1.00 74.14           N  
ATOM    486  H   LEU A  33       2.164  22.104  36.493  1.00 74.14           H  
ATOM    487  CA  LEU A  33       0.720  22.037  34.938  1.00 74.14           C  
ATOM    488  HA  LEU A  33       0.833  21.871  33.867  1.00 74.14           H  
ATOM    489  C   LEU A  33      -0.254  23.209  35.149  1.00 74.14           C  
ATOM    490  CB  LEU A  33       0.191  20.737  35.570  1.00 74.14           C  
ATOM    491  HB2 LEU A  33      -0.018  20.916  36.625  1.00 74.14           H  
ATOM    492  HB3 LEU A  33       0.970  19.976  35.522  1.00 74.14           H  
ATOM    493  O   LEU A  33      -0.624  23.509  36.288  1.00 74.14           O  
ATOM    494  CG  LEU A  33      -1.079  20.228  34.862  1.00 74.14           C  
ATOM    495  HG  LEU A  33      -1.460  20.991  34.183  1.00 74.14           H  
ATOM    496  CD1 LEU A  33      -0.776  18.962  34.071  1.00 74.14           C  
ATOM    497 HD11 LEU A  33      -1.665  18.670  33.512  1.00 74.14           H  
ATOM    498 HD12 LEU A  33       0.015  19.174  33.351  1.00 74.14           H  
ATOM    499 HD13 LEU A  33      -0.462  18.159  34.738  1.00 74.14           H  
ATOM    500  CD2 LEU A  33      -2.196  19.917  35.854  1.00 74.14           C  
ATOM    501 HD21 LEU A  33      -1.854  19.198  36.599  1.00 74.14           H  
ATOM    502 HD22 LEU A  33      -3.058  19.525  35.314  1.00 74.14           H  
ATOM    503 HD23 LEU A  33      -2.484  20.852  36.336  1.00 74.14           H  
ATOM    504  N   ASP A  34      -0.736  23.822  34.066  1.00 70.49           N  
ATOM    505  H   ASP A  34      -0.418  23.524  33.155  1.00 70.49           H  
ATOM    506  CA  ASP A  34      -1.787  24.845  34.138  1.00 70.49           C  
ATOM    507  HA  ASP A  34      -1.481  25.586  34.876  1.00 70.49           H  
ATOM    508  C   ASP A  34      -3.130  24.196  34.556  1.00 70.49           C  
ATOM    509  CB  ASP A  34      -1.895  25.601  32.802  1.00 70.49           C  
ATOM    510  HB2 ASP A  34      -2.268  24.925  32.032  1.00 70.49           H  
ATOM    511  HB3 ASP A  34      -0.899  25.930  32.507  1.00 70.49           H  
ATOM    512  O   ASP A  34      -3.622  23.307  33.854  1.00 70.49           O  
ATOM    513  CG  ASP A  34      -2.815  26.829  32.896  1.00 70.49           C  
ATOM    514  OD1 ASP A  34      -3.889  26.713  33.533  1.00 70.49           O  
ATOM    515  OD2 ASP A  34      -2.444  27.887  32.351  1.00 70.49           O  
ATOM    516  N   PRO A  35      -3.769  24.598  35.676  1.00 77.59           N  
ATOM    517  CA  PRO A  35      -5.035  24.001  36.113  1.00 77.59           C  
ATOM    518  HA  PRO A  35      -4.908  22.918  36.115  1.00 77.59           H  
ATOM    519  C   PRO A  35      -6.253  24.348  35.229  1.00 77.59           C  
ATOM    520  CB  PRO A  35      -5.241  24.488  37.555  1.00 77.59           C  
ATOM    521  HB2 PRO A  35      -5.580  23.683  38.208  1.00 77.59           H  
ATOM    522  HB3 PRO A  35      -5.956  25.310  37.575  1.00 77.59           H  
ATOM    523  O   PRO A  35      -7.312  23.723  35.370  1.00 77.59           O  
ATOM    524  CG  PRO A  35      -3.881  25.020  37.997  1.00 77.59           C  
ATOM    525  HG2 PRO A  35      -3.281  24.204  38.401  1.00 77.59           H  
ATOM    526  HG3 PRO A  35      -3.976  25.823  38.728  1.00 77.59           H  
ATOM    527  CD  PRO A  35      -3.267  25.510  36.693  1.00 77.59           C  
ATOM    528  HD2 PRO A  35      -2.181  25.487  36.782  1.00 77.59           H  
ATOM    529  HD3 PRO A  35      -3.607  26.521  36.469  1.00 77.59           H  
ATOM    530  N   GLY A  36      -6.136  25.366  34.372  1.00 72.68           N  
ATOM    531  H   GLY A  36      -5.235  25.815  34.288  1.00 72.68           H  
ATOM    532  CA  GLY A  36      -7.176  25.858  33.468  1.00 72.68           C  
ATOM    533  HA2 GLY A  36      -7.100  26.945  33.428  1.00 72.68           H  
ATOM    534  HA3 GLY A  36      -8.162  25.599  33.854  1.00 72.68           H  
ATOM    535  C   GLY A  36      -7.072  25.344  32.027  1.00 72.68           C  
ATOM    536  O   GLY A  36      -8.091  25.333  31.338  1.00 72.68           O  
ATOM    537  N   MET A  37      -5.896  24.887  31.580  1.00 71.79           N  
ATOM    538  H   MET A  37      -5.097  24.955  32.194  1.00 71.79           H  
ATOM    539  CA  MET A  37      -5.692  24.356  30.222  1.00 71.79           C  
ATOM    540  HA  MET A  37      -6.177  25.040  29.526  1.00 71.79           H  
ATOM    541  C   MET A  37      -6.350  22.977  30.036  1.00 71.79           C  
ATOM    542  CB  MET A  37      -4.190  24.360  29.885  1.00 71.79           C  
ATOM    543  HB2 MET A  37      -3.800  25.356  30.092  1.00 71.79           H  
ATOM    544  HB3 MET A  37      -3.663  23.647  30.519  1.00 71.79           H  
ATOM    545  O   MET A  37      -6.371  22.152  30.958  1.00 71.79           O  
ATOM    546  CG  MET A  37      -3.901  24.042  28.412  1.00 71.79           C  
ATOM    547  HG2 MET A  37      -4.589  24.620  27.796  1.00 71.79           H  
ATOM    548  HG3 MET A  37      -4.086  22.985  28.220  1.00 71.79           H  
ATOM    549  SD  MET A  37      -2.216  24.463  27.875  1.00 71.79           S  
ATOM    550  CE  MET A  37      -1.252  23.073  28.525  1.00 71.79           C  
ATOM    551  HE1 MET A  37      -0.190  23.275  28.385  1.00 71.79           H  
ATOM    552  HE2 MET A  37      -1.452  22.941  29.588  1.00 71.79           H  
ATOM    553  HE3 MET A  37      -1.507  22.167  27.975  1.00 71.79           H  
ATOM    554  N   GLY A  38      -6.901  22.714  28.847  1.00 74.65           N  
ATOM    555  H   GLY A  38      -6.742  23.341  28.070  1.00 74.65           H  
ATOM    556  CA  GLY A  38      -7.650  21.497  28.544  1.00 74.65           C  
ATOM    557  HA2 GLY A  38      -8.058  21.578  27.537  1.00 74.65           H  
ATOM    558  HA3 GLY A  38      -8.478  21.399  29.246  1.00 74.65           H  
ATOM    559  C   GLY A  38      -6.774  20.250  28.603  1.00 74.65           C  
ATOM    560  O   GLY A  38      -5.693  20.227  28.027  1.00 74.65           O  
ATOM    561  N   PHE A  39      -7.229  19.176  29.256  1.00 76.60           N  
ATOM    562  H   PHE A  39      -8.098  19.262  29.764  1.00 76.60           H  
ATOM    563  CA  PHE A  39      -6.409  17.972  29.449  1.00 76.60           C  
ATOM    564  HA  PHE A  39      -5.549  18.227  30.068  1.00 76.60           H  
ATOM    565  C   PHE A  39      -5.833  17.401  28.139  1.00 76.60           C  
ATOM    566  CB  PHE A  39      -7.219  16.886  30.164  1.00 76.60           C  
ATOM    567  HB2 PHE A  39      -6.582  16.001  30.182  1.00 76.60           H  
ATOM    568  HB3 PHE A  39      -8.097  16.650  29.563  1.00 76.60           H  
ATOM    569  O   PHE A  39      -4.664  17.031  28.100  1.00 76.60           O  
ATOM    570  CG  PHE A  39      -7.643  17.125  31.603  1.00 76.60           C  
ATOM    571  CD1 PHE A  39      -6.788  17.761  32.526  1.00 76.60           C  
ATOM    572  HD1 PHE A  39      -5.828  18.145  32.214  1.00 76.60           H  
ATOM    573  CD2 PHE A  39      -8.868  16.596  32.052  1.00 76.60           C  
ATOM    574  HD2 PHE A  39      -9.517  16.081  31.359  1.00 76.60           H  
ATOM    575  CE1 PHE A  39      -7.171  17.882  33.874  1.00 76.60           C  
ATOM    576  HE1 PHE A  39      -6.507  18.367  34.574  1.00 76.60           H  
ATOM    577  CE2 PHE A  39      -9.246  16.714  33.400  1.00 76.60           C  
ATOM    578  HE2 PHE A  39     -10.189  16.306  33.734  1.00 76.60           H  
ATOM    579  CZ  PHE A  39      -8.399  17.360  34.313  1.00 76.60           C  
ATOM    580  HZ  PHE A  39      -8.692  17.453  35.349  1.00 76.60           H  
ATOM    581  N   ASN A  40      -6.616  17.385  27.056  1.00 63.71           N  
ATOM    582  H   ASN A  40      -7.562  17.728  27.150  1.00 63.71           H  
ATOM    583  CA  ASN A  40      -6.163  16.934  25.733  1.00 63.71           C  
ATOM    584  HA  ASN A  40      -5.764  15.923  25.820  1.00 63.71           H  
ATOM    585  C   ASN A  40      -5.033  17.826  25.166  1.00 63.71           C  
ATOM    586  CB  ASN A  40      -7.397  16.907  24.812  1.00 63.71           C  
ATOM    587  HB2 ASN A  40      -7.705  17.931  24.597  1.00 63.71           H  
ATOM    588  HB3 ASN A  40      -8.215  16.393  25.317  1.00 63.71           H  
ATOM    589  O   ASN A  40      -4.100  17.332  24.546  1.00 63.71           O  
ATOM    590  CG  ASN A  40      -7.165  16.172  23.501  1.00 63.71           C  
ATOM    591  ND2 ASN A  40      -7.881  16.525  22.460  1.00 63.71           N  
ATOM    592 HD21 ASN A  40      -7.666  16.023  21.611  1.00 63.71           H  
ATOM    593 HD22 ASN A  40      -8.493  17.328  22.495  1.00 63.71           H  
ATOM    594  OD1 ASN A  40      -6.394  15.242  23.390  1.00 63.71           O  
ATOM    595  N   GLU A  41      -5.071  19.134  25.441  1.00 64.63           N  
ATOM    596  H   GLU A  41      -5.790  19.480  26.061  1.00 64.63           H  
ATOM    597  CA  GLU A  41      -4.021  20.101  25.074  1.00 64.63           C  
ATOM    598  HA  GLU A  41      -3.753  19.962  24.027  1.00 64.63           H  
ATOM    599  C   GLU A  41      -2.744  19.890  25.906  1.00 64.63           C  
ATOM    600  CB  GLU A  41      -4.535  21.546  25.263  1.00 64.63           C  
ATOM    601  HB2 GLU A  41      -3.787  22.238  24.874  1.00 64.63           H  
ATOM    602  HB3 GLU A  41      -4.637  21.741  26.330  1.00 64.63           H  
ATOM    603  O   GLU A  41      -1.648  20.198  25.447  1.00 64.63           O  
ATOM    604  CG  GLU A  41      -5.878  21.829  24.563  1.00 64.63           C  
ATOM    605  HG2 GLU A  41      -6.605  21.064  24.833  1.00 64.63           H  
ATOM    606  HG3 GLU A  41      -5.726  21.771  23.485  1.00 64.63           H  
ATOM    607  CD  GLU A  41      -6.493  23.187  24.943  1.00 64.63           C  
ATOM    608  OE1 GLU A  41      -7.028  23.849  24.027  1.00 64.63           O  
ATOM    609  OE2 GLU A  41      -6.530  23.507  26.157  1.00 64.63           O  
ATOM    610  N   GLN A  42      -2.873  19.305  27.104  1.00 68.15           N  
ATOM    611  H   GLN A  42      -3.809  19.103  27.425  1.00 68.15           H  
ATOM    612  CA  GLN A  42      -1.750  18.888  27.956  1.00 68.15           C  
ATOM    613  HA  GLN A  42      -0.937  19.596  27.797  1.00 68.15           H  
ATOM    614  C   GLN A  42      -1.194  17.498  27.579  1.00 68.15           C  
ATOM    615  CB  GLN A  42      -2.124  18.952  29.455  1.00 68.15           C  
ATOM    616  HB2 GLN A  42      -2.648  18.038  29.735  1.00 68.15           H  
ATOM    617  HB3 GLN A  42      -1.192  18.975  30.020  1.00 68.15           H  
ATOM    618  O   GLN A  42      -0.295  17.000  28.252  1.00 68.15           O  
ATOM    619  CG  GLN A  42      -3.012  20.152  29.853  1.00 68.15           C  
ATOM    620  HG2 GLN A  42      -4.049  19.817  29.859  1.00 68.15           H  
ATOM    621  HG3 GLN A  42      -2.933  20.950  29.115  1.00 68.15           H  
ATOM    622  CD  GLN A  42      -2.706  20.773  31.210  1.00 68.15           C  
ATOM    623  NE2 GLN A  42      -3.704  21.301  31.884  1.00 68.15           N  
ATOM    624 HE21 GLN A  42      -4.623  21.386  31.473  1.00 68.15           H  
ATOM    625 HE22 GLN A  42      -3.463  21.874  32.680  1.00 68.15           H  
ATOM    626  OE1 GLN A  42      -1.577  20.842  31.663  1.00 68.15           O  
ATOM    627  N   GLY A  43      -1.726  16.856  26.529  1.00 64.54           N  
ATOM    628  H   GLY A  43      -2.436  17.331  25.990  1.00 64.54           H  
ATOM    629  CA  GLY A  43      -1.315  15.524  26.075  1.00 64.54           C  
ATOM    630  HA2 GLY A  43      -0.243  15.401  26.228  1.00 64.54           H  
ATOM    631  HA3 GLY A  43      -1.514  15.453  25.005  1.00 64.54           H  
ATOM    632  C   GLY A  43      -2.030  14.349  26.754  1.00 64.54           C  
ATOM    633  O   GLY A  43      -1.514  13.233  26.713  1.00 64.54           O  
ATOM    634  N   LEU A  44      -3.194  14.564  27.384  1.00 68.52           N  
ATOM    635  H   LEU A  44      -3.561  15.505  27.414  1.00 68.52           H  
ATOM    636  CA  LEU A  44      -3.965  13.489  28.018  1.00 68.52           C  
ATOM    637  HA  LEU A  44      -3.278  12.921  28.646  1.00 68.52           H  
ATOM    638  C   LEU A  44      -4.574  12.522  26.989  1.00 68.52           C  
ATOM    639  CB  LEU A  44      -5.072  14.071  28.916  1.00 68.52           C  
ATOM    640  HB2 LEU A  44      -5.839  14.514  28.281  1.00 68.52           H  
ATOM    641  HB3 LEU A  44      -4.651  14.854  29.547  1.00 68.52           H  
ATOM    642  O   LEU A  44      -5.589  12.825  26.362  1.00 68.52           O  
ATOM    643  CG  LEU A  44      -5.703  12.979  29.801  1.00 68.52           C  
ATOM    644  HG  LEU A  44      -5.665  12.014  29.296  1.00 68.52           H  
ATOM    645  CD1 LEU A  44      -4.906  12.879  31.096  1.00 68.52           C  
ATOM    646 HD11 LEU A  44      -5.252  12.015  31.664  1.00 68.52           H  
ATOM    647 HD12 LEU A  44      -5.029  13.792  31.678  1.00 68.52           H  
ATOM    648 HD13 LEU A  44      -3.847  12.758  30.869  1.00 68.52           H  
ATOM    649  CD2 LEU A  44      -7.166  13.244  30.163  1.00 68.52           C  
ATOM    650 HD21 LEU A  44      -7.737  13.434  29.254  1.00 68.52           H  
ATOM    651 HD22 LEU A  44      -7.253  14.085  30.850  1.00 68.52           H  
ATOM    652 HD23 LEU A  44      -7.573  12.361  30.654  1.00 68.52           H  
ATOM    653  N   ASP A  45      -4.013  11.319  26.899  1.00 56.22           N  
ATOM    654  H   ASP A  45      -3.140  11.166  27.384  1.00 56.22           H  
ATOM    655  CA  ASP A  45      -4.593  10.217  26.130  1.00 56.22           C  
ATOM    656  HA  ASP A  45      -5.094  10.657  25.267  1.00 56.22           H  
ATOM    657  C   ASP A  45      -5.687   9.433  26.901  1.00 56.22           C  
ATOM    658  CB  ASP A  45      -3.466   9.337  25.552  1.00 56.22           C  
ATOM    659  HB2 ASP A  45      -2.763   9.976  25.018  1.00 56.22           H  
ATOM    660  HB3 ASP A  45      -3.899   8.654  24.821  1.00 56.22           H  
ATOM    661  O   ASP A  45      -6.009   9.696  28.065  1.00 56.22           O  
ATOM    662  CG  ASP A  45      -2.710   8.508  26.592  1.00 56.22           C  
ATOM    663  OD1 ASP A  45      -3.384   7.901  27.451  1.00 56.22           O  
ATOM    664  OD2 ASP A  45      -1.468   8.411  26.493  1.00 56.22           O  
ATOM    665  N   SER A  46      -6.291   8.440  26.238  1.00 53.91           N  
ATOM    666  H   SER A  46      -5.938   8.209  25.321  1.00 53.91           H  
ATOM    667  CA  SER A  46      -7.374   7.625  26.818  1.00 53.91           C  
ATOM    668  HA  SER A  46      -8.127   8.295  27.232  1.00 53.91           H  
ATOM    669  C   SER A  46      -6.931   6.698  27.961  1.00 53.91           C  
ATOM    670  CB  SER A  46      -8.039   6.784  25.726  1.00 53.91           C  
ATOM    671  HB2 SER A  46      -7.284   6.197  25.202  1.00 53.91           H  
ATOM    672  HB3 SER A  46      -8.759   6.104  26.180  1.00 53.91           H  
ATOM    673  O   SER A  46      -7.762   6.339  28.797  1.00 53.91           O  
ATOM    674  OG  SER A  46      -8.721   7.622  24.813  1.00 53.91           O  
ATOM    675  HG  SER A  46      -8.138   8.338  24.548  1.00 53.91           H  
ATOM    676  N   LEU A  47      -5.650   6.319  28.030  1.00 52.83           N  
ATOM    677  H   LEU A  47      -4.979   6.774  27.427  1.00 52.83           H  
ATOM    678  CA  LEU A  47      -5.094   5.531  29.132  1.00 52.83           C  
ATOM    679  HA  LEU A  47      -5.806   4.752  29.403  1.00 52.83           H  
ATOM    680  C   LEU A  47      -4.899   6.434  30.357  1.00 52.83           C  
ATOM    681  CB  LEU A  47      -3.784   4.866  28.657  1.00 52.83           C  
ATOM    682  HB2 LEU A  47      -4.008   4.231  27.800  1.00 52.83           H  
ATOM    683  HB3 LEU A  47      -3.093   5.639  28.322  1.00 52.83           H  
ATOM    684  O   LEU A  47      -5.391   6.124  31.442  1.00 52.83           O  
ATOM    685  CG  LEU A  47      -3.051   4.029  29.719  1.00 52.83           C  
ATOM    686  HG  LEU A  47      -2.824   4.650  30.586  1.00 52.83           H  
ATOM    687  CD1 LEU A  47      -3.888   2.830  30.168  1.00 52.83           C  
ATOM    688 HD11 LEU A  47      -4.777   3.179  30.695  1.00 52.83           H  
ATOM    689 HD12 LEU A  47      -4.181   2.232  29.305  1.00 52.83           H  
ATOM    690 HD13 LEU A  47      -3.309   2.216  30.857  1.00 52.83           H  
ATOM    691  CD2 LEU A  47      -1.734   3.508  29.139  1.00 52.83           C  
ATOM    692 HD21 LEU A  47      -1.931   2.865  28.282  1.00 52.83           H  
ATOM    693 HD22 LEU A  47      -1.119   4.352  28.827  1.00 52.83           H  
ATOM    694 HD23 LEU A  47      -1.197   2.950  29.907  1.00 52.83           H  
ATOM    695  N   MET A  48      -4.297   7.606  30.158  1.00 68.02           N  
ATOM    696  H   MET A  48      -3.942   7.797  29.232  1.00 68.02           H  
ATOM    697  CA  MET A  48      -4.125   8.627  31.192  1.00 68.02           C  
ATOM    698  HA  MET A  48      -3.524   8.216  32.004  1.00 68.02           H  
ATOM    699  C   MET A  48      -5.469   9.100  31.780  1.00 68.02           C  
ATOM    700  CB  MET A  48      -3.384   9.815  30.579  1.00 68.02           C  
ATOM    701  HB2 MET A  48      -3.929  10.166  29.702  1.00 68.02           H  
ATOM    702  HB3 MET A  48      -3.367  10.619  31.315  1.00 68.02           H  
ATOM    703  O   MET A  48      -5.599   9.269  32.994  1.00 68.02           O  
ATOM    704  CG  MET A  48      -1.935   9.533  30.181  1.00 68.02           C  
ATOM    705  HG2 MET A  48      -1.888   8.687  29.495  1.00 68.02           H  
ATOM    706  HG3 MET A  48      -1.361   9.298  31.077  1.00 68.02           H  
ATOM    707  SD  MET A  48      -1.229  10.987  29.374  1.00 68.02           S  
ATOM    708  CE  MET A  48       0.548  10.674  29.501  1.00 68.02           C  
ATOM    709  HE1 MET A  48       0.815  10.470  30.538  1.00 68.02           H  
ATOM    710  HE2 MET A  48       1.090  11.554  29.155  1.00 68.02           H  
ATOM    711  HE3 MET A  48       0.813   9.826  28.870  1.00 68.02           H  
ATOM    712  N   ALA A  49      -6.508   9.251  30.950  1.00 68.58           N  
ATOM    713  H   ALA A  49      -6.333   9.188  29.957  1.00 68.58           H  
ATOM    714  CA  ALA A  49      -7.869   9.561  31.404  1.00 68.58           C  
ATOM    715  HA  ALA A  49      -7.853  10.517  31.926  1.00 68.58           H  
ATOM    716  C   ALA A  49      -8.431   8.509  32.385  1.00 68.58           C  
ATOM    717  CB  ALA A  49      -8.764   9.683  30.163  1.00 68.58           C  
ATOM    718  HB1 ALA A  49      -8.371  10.444  29.489  1.00 68.58           H  
ATOM    719  HB2 ALA A  49      -8.797   8.731  29.633  1.00 68.58           H  
ATOM    720  HB3 ALA A  49      -9.776   9.957  30.461  1.00 68.58           H  
ATOM    721  O   ALA A  49      -9.142   8.847  33.338  1.00 68.58           O  
ATOM    722  N   VAL A  50      -8.091   7.232  32.178  1.00 66.10           N  
ATOM    723  H   VAL A  50      -7.471   7.031  31.406  1.00 66.10           H  
ATOM    724  CA  VAL A  50      -8.447   6.126  33.076  1.00 66.10           C  
ATOM    725  HA  VAL A  50      -9.480   6.263  33.396  1.00 66.10           H  
ATOM    726  C   VAL A  50      -7.601   6.145  34.353  1.00 66.10           C  
ATOM    727  CB  VAL A  50      -8.357   4.780  32.326  1.00 66.10           C  
ATOM    728  HB  VAL A  50      -7.429   4.726  31.757  1.00 66.10           H  
ATOM    729  O   VAL A  50      -8.165   5.970  35.436  1.00 66.10           O  
ATOM    730  CG1 VAL A  50      -8.390   3.572  33.270  1.00 66.10           C  
ATOM    731 HG11 VAL A  50      -7.436   3.500  33.791  1.00 66.10           H  
ATOM    732 HG12 VAL A  50      -8.527   2.656  32.696  1.00 66.10           H  
ATOM    733 HG13 VAL A  50      -9.185   3.690  34.006  1.00 66.10           H  
ATOM    734  CG2 VAL A  50      -9.528   4.652  31.341  1.00 66.10           C  
ATOM    735 HG21 VAL A  50     -10.480   4.670  31.871  1.00 66.10           H  
ATOM    736 HG22 VAL A  50      -9.499   5.479  30.632  1.00 66.10           H  
ATOM    737 HG23 VAL A  50      -9.431   3.727  30.773  1.00 66.10           H  
ATOM    738  N   GLU A  51      -6.293   6.404  34.256  1.00 70.40           N  
ATOM    739  H   GLU A  51      -5.890   6.506  33.335  1.00 70.40           H  
ATOM    740  CA  GLU A  51      -5.389   6.507  35.412  1.00 70.40           C  
ATOM    741  HA  GLU A  51      -5.436   5.576  35.977  1.00 70.40           H  
ATOM    742  C   GLU A  51      -5.814   7.631  36.375  1.00 70.40           C  
ATOM    743  CB  GLU A  51      -3.927   6.699  34.959  1.00 70.40           C  
ATOM    744  HB2 GLU A  51      -3.869   7.550  34.280  1.00 70.40           H  
ATOM    745  HB3 GLU A  51      -3.325   6.920  35.840  1.00 70.40           H  
ATOM    746  O   GLU A  51      -5.936   7.387  37.578  1.00 70.40           O  
ATOM    747  CG  GLU A  51      -3.333   5.450  34.282  1.00 70.40           C  
ATOM    748  HG2 GLU A  51      -3.890   5.233  33.370  1.00 70.40           H  
ATOM    749  HG3 GLU A  51      -3.467   4.605  34.956  1.00 70.40           H  
ATOM    750  CD  GLU A  51      -1.836   5.597  33.934  1.00 70.40           C  
ATOM    751  OE1 GLU A  51      -1.087   4.624  34.164  1.00 70.40           O  
ATOM    752  OE2 GLU A  51      -1.429   6.672  33.432  1.00 70.40           O  
ATOM    753  N   ILE A  52      -6.144   8.829  35.866  1.00 80.29           N  
ATOM    754  H   ILE A  52      -6.003   8.970  34.876  1.00 80.29           H  
ATOM    755  CA  ILE A  52      -6.639   9.956  36.683  1.00 80.29           C  
ATOM    756  HA  ILE A  52      -5.887  10.194  37.435  1.00 80.29           H  
ATOM    757  C   ILE A  52      -7.912   9.569  37.440  1.00 80.29           C  
ATOM    758  CB  ILE A  52      -6.874  11.216  35.814  1.00 80.29           C  
ATOM    759  HB  ILE A  52      -7.446  10.927  34.932  1.00 80.29           H  
ATOM    760  O   ILE A  52      -7.997   9.763  38.654  1.00 80.29           O  
ATOM    761  CG1 ILE A  52      -5.511  11.775  35.361  1.00 80.29           C  
ATOM    762 HG12 ILE A  52      -4.946  10.978  34.877  1.00 80.29           H  
ATOM    763 HG13 ILE A  52      -4.943  12.112  36.227  1.00 80.29           H  
ATOM    764  CG2 ILE A  52      -7.670  12.309  36.564  1.00 80.29           C  
ATOM    765 HG21 ILE A  52      -7.810  13.186  35.933  1.00 80.29           H  
ATOM    766 HG22 ILE A  52      -8.667  11.953  36.824  1.00 80.29           H  
ATOM    767 HG23 ILE A  52      -7.141  12.601  37.471  1.00 80.29           H  
ATOM    768  CD1 ILE A  52      -5.620  12.920  34.354  1.00 80.29           C  
ATOM    769 HD11 ILE A  52      -6.002  13.821  34.834  1.00 80.29           H  
ATOM    770 HD12 ILE A  52      -4.630  13.137  33.954  1.00 80.29           H  
ATOM    771 HD13 ILE A  52      -6.300  12.638  33.550  1.00 80.29           H  
ATOM    772  N   ARG A  53      -8.902   8.988  36.750  1.00 75.00           N  
ATOM    773  H   ARG A  53      -8.767   8.838  35.760  1.00 75.00           H  
ATOM    774  CA  ARG A  53     -10.148   8.540  37.389  1.00 75.00           C  
ATOM    775  HA  ARG A  53     -10.612   9.390  37.890  1.00 75.00           H  
ATOM    776  C   ARG A  53      -9.865   7.493  38.470  1.00 75.00           C  
ATOM    777  CB  ARG A  53     -11.100   8.003  36.313  1.00 75.00           C  
ATOM    778  HB2 ARG A  53     -10.618   7.149  35.837  1.00 75.00           H  
ATOM    779  HB3 ARG A  53     -11.249   8.764  35.547  1.00 75.00           H  
ATOM    780  O   ARG A  53     -10.446   7.569  39.550  1.00 75.00           O  
ATOM    781  CG  ARG A  53     -12.477   7.600  36.879  1.00 75.00           C  
ATOM    782  HG2 ARG A  53     -13.107   8.486  36.950  1.00 75.00           H  
ATOM    783  HG3 ARG A  53     -12.388   7.167  37.875  1.00 75.00           H  
ATOM    784  CD  ARG A  53     -13.165   6.570  35.984  1.00 75.00           C  
ATOM    785  HD2 ARG A  53     -13.247   6.992  34.983  1.00 75.00           H  
ATOM    786  HD3 ARG A  53     -14.170   6.394  36.369  1.00 75.00           H  
ATOM    787  NE  ARG A  53     -12.421   5.294  35.975  1.00 75.00           N  
ATOM    788  HE  ARG A  53     -12.005   5.003  36.848  1.00 75.00           H  
ATOM    789  NH1 ARG A  53     -12.576   4.813  33.727  1.00 75.00           N  
ATOM    790 HH11 ARG A  53     -12.303   4.242  32.941  1.00 75.00           H  
ATOM    791 HH12 ARG A  53     -12.977   5.724  33.553  1.00 75.00           H  
ATOM    792  NH2 ARG A  53     -11.473   3.443  35.107  1.00 75.00           N  
ATOM    793 HH21 ARG A  53     -11.209   2.882  34.310  1.00 75.00           H  
ATOM    794 HH22 ARG A  53     -10.946   3.354  35.964  1.00 75.00           H  
ATOM    795  CZ  ARG A  53     -12.168   4.527  34.935  1.00 75.00           C  
ATOM    796  N   ASN A  54      -8.992   6.521  38.202  1.00 71.94           N  
ATOM    797  H   ASN A  54      -8.534   6.522  37.302  1.00 71.94           H  
ATOM    798  CA  ASN A  54      -8.648   5.472  39.163  1.00 71.94           C  
ATOM    799  HA  ASN A  54      -9.564   4.988  39.501  1.00 71.94           H  
ATOM    800  C   ASN A  54      -7.978   6.051  40.424  1.00 71.94           C  
ATOM    801  CB  ASN A  54      -7.768   4.411  38.478  1.00 71.94           C  
ATOM    802  HB2 ASN A  54      -7.350   3.756  39.243  1.00 71.94           H  
ATOM    803  HB3 ASN A  54      -6.932   4.898  37.976  1.00 71.94           H  
ATOM    804  O   ASN A  54      -8.404   5.723  41.531  1.00 71.94           O  
ATOM    805  CG  ASN A  54      -8.488   3.524  37.473  1.00 71.94           C  
ATOM    806  ND2 ASN A  54      -7.749   2.647  36.830  1.00 71.94           N  
ATOM    807 HD21 ASN A  54      -6.759   2.574  37.014  1.00 71.94           H  
ATOM    808 HD22 ASN A  54      -8.164   2.036  36.141  1.00 71.94           H  
ATOM    809  OD1 ASN A  54      -9.705   3.566  37.278  1.00 71.94           O  
ATOM    810  N   LEU A  55      -7.003   6.954  40.262  1.00 82.84           N  
ATOM    811  H   LEU A  55      -6.702   7.170  39.322  1.00 82.84           H  
ATOM    812  CA  LEU A  55      -6.339   7.655  41.369  1.00 82.84           C  
ATOM    813  HA  LEU A  55      -5.885   6.921  42.034  1.00 82.84           H  
ATOM    814  C   LEU A  55      -7.331   8.460  42.218  1.00 82.84           C  
ATOM    815  CB  LEU A  55      -5.247   8.581  40.798  1.00 82.84           C  
ATOM    816  HB2 LEU A  55      -5.643   9.086  39.917  1.00 82.84           H  
ATOM    817  HB3 LEU A  55      -5.009   9.351  41.532  1.00 82.84           H  
ATOM    818  O   LEU A  55      -7.316   8.355  43.443  1.00 82.84           O  
ATOM    819  CG  LEU A  55      -3.946   7.848  40.427  1.00 82.84           C  
ATOM    820  HG  LEU A  55      -4.178   6.926  39.893  1.00 82.84           H  
ATOM    821  CD1 LEU A  55      -3.092   8.733  39.523  1.00 82.84           C  
ATOM    822 HD11 LEU A  55      -2.179   8.208  39.242  1.00 82.84           H  
ATOM    823 HD12 LEU A  55      -3.653   8.949  38.613  1.00 82.84           H  
ATOM    824 HD13 LEU A  55      -2.844   9.669  40.023  1.00 82.84           H  
ATOM    825  CD2 LEU A  55      -3.116   7.515  41.672  1.00 82.84           C  
ATOM    826 HD21 LEU A  55      -3.678   6.850  42.328  1.00 82.84           H  
ATOM    827 HD22 LEU A  55      -2.199   7.008  41.370  1.00 82.84           H  
ATOM    828 HD23 LEU A  55      -2.869   8.428  42.213  1.00 82.84           H  
ATOM    829  N   LEU A  56      -8.231   9.217  41.585  1.00 82.68           N  
ATOM    830  H   LEU A  56      -8.181   9.282  40.578  1.00 82.68           H  
ATOM    831  CA  LEU A  56      -9.193  10.059  42.300  1.00 82.68           C  
ATOM    832  HA  LEU A  56      -8.658  10.605  43.077  1.00 82.68           H  
ATOM    833  C   LEU A  56     -10.261   9.255  43.048  1.00 82.68           C  
ATOM    834  CB  LEU A  56      -9.819  11.066  41.325  1.00 82.68           C  
ATOM    835  HB2 LEU A  56     -10.226  10.523  40.472  1.00 82.68           H  
ATOM    836  HB3 LEU A  56     -10.641  11.578  41.825  1.00 82.68           H  
ATOM    837  O   LEU A  56     -10.626   9.638  44.157  1.00 82.68           O  
ATOM    838  CG  LEU A  56      -8.820  12.124  40.826  1.00 82.68           C  
ATOM    839  HG  LEU A  56      -7.954  11.642  40.372  1.00 82.68           H  
ATOM    840  CD1 LEU A  56      -9.494  12.997  39.772  1.00 82.68           C  
ATOM    841 HD11 LEU A  56      -9.845  12.369  38.953  1.00 82.68           H  
ATOM    842 HD12 LEU A  56     -10.337  13.532  40.208  1.00 82.68           H  
ATOM    843 HD13 LEU A  56      -8.771  13.712  39.379  1.00 82.68           H  
ATOM    844  CD2 LEU A  56      -8.325  13.027  41.954  1.00 82.68           C  
ATOM    845 HD21 LEU A  56      -7.680  13.796  41.528  1.00 82.68           H  
ATOM    846 HD22 LEU A  56      -9.165  13.490  42.471  1.00 82.68           H  
ATOM    847 HD23 LEU A  56      -7.724  12.460  42.664  1.00 82.68           H  
ATOM    848  N   GLN A  57     -10.719   8.119  42.510  1.00 78.67           N  
ATOM    849  H   GLN A  57     -10.397   7.849  41.591  1.00 78.67           H  
ATOM    850  CA  GLN A  57     -11.593   7.213  43.269  1.00 78.67           C  
ATOM    851  HA  GLN A  57     -12.468   7.768  43.608  1.00 78.67           H  
ATOM    852  C   GLN A  57     -10.893   6.670  44.529  1.00 78.67           C  
ATOM    853  CB  GLN A  57     -12.068   6.042  42.393  1.00 78.67           C  
ATOM    854  HB2 GLN A  57     -11.203   5.557  41.942  1.00 78.67           H  
ATOM    855  HB3 GLN A  57     -12.566   5.318  43.039  1.00 78.67           H  
ATOM    856  O   GLN A  57     -11.535   6.532  45.567  1.00 78.67           O  
ATOM    857  CG  GLN A  57     -13.065   6.452  41.296  1.00 78.67           C  
ATOM    858  HG2 GLN A  57     -13.885   7.013  41.744  1.00 78.67           H  
ATOM    859  HG3 GLN A  57     -12.580   7.103  40.569  1.00 78.67           H  
ATOM    860  CD  GLN A  57     -13.652   5.251  40.567  1.00 78.67           C  
ATOM    861  NE2 GLN A  57     -12.831   4.387  40.007  1.00 78.67           N  
ATOM    862 HE21 GLN A  57     -13.250   3.581  39.566  1.00 78.67           H  
ATOM    863 HE22 GLN A  57     -11.835   4.504  40.125  1.00 78.67           H  
ATOM    864  OE1 GLN A  57     -14.857   5.068  40.470  1.00 78.67           O  
ATOM    865  N   ALA A  58      -9.585   6.389  44.457  1.00 80.59           N  
ATOM    866  H   ALA A  58      -9.103   6.537  43.583  1.00 80.59           H  
ATOM    867  CA  ALA A  58      -8.810   5.853  45.578  1.00 80.59           C  
ATOM    868  HA  ALA A  58      -9.409   5.090  46.076  1.00 80.59           H  
ATOM    869  C   ALA A  58      -8.456   6.907  46.650  1.00 80.59           C  
ATOM    870  CB  ALA A  58      -7.559   5.173  45.008  1.00 80.59           C  
ATOM    871  HB1 ALA A  58      -7.848   4.406  44.289  1.00 80.59           H  
ATOM    872  HB2 ALA A  58      -6.996   4.709  45.818  1.00 80.59           H  
ATOM    873  HB3 ALA A  58      -6.926   5.908  44.512  1.00 80.59           H  
ATOM    874  O   ALA A  58      -8.500   6.597  47.838  1.00 80.59           O  
ATOM    875  N   GLU A  59      -8.138   8.144  46.255  1.00 82.52           N  
ATOM    876  H   GLU A  59      -8.032   8.311  45.264  1.00 82.52           H  
ATOM    877  CA  GLU A  59      -7.874   9.274  47.172  1.00 82.52           C  
ATOM    878  HA  GLU A  59      -7.151   8.981  47.933  1.00 82.52           H  
ATOM    879  C   GLU A  59      -9.142   9.751  47.911  1.00 82.52           C  
ATOM    880  CB  GLU A  59      -7.291  10.451  46.361  1.00 82.52           C  
ATOM    881  HB2 GLU A  59      -7.874  10.544  45.444  1.00 82.52           H  
ATOM    882  HB3 GLU A  59      -7.443  11.383  46.906  1.00 82.52           H  
ATOM    883  O   GLU A  59      -9.069  10.222  49.050  1.00 82.52           O  
ATOM    884  CG  GLU A  59      -5.802  10.309  45.971  1.00 82.52           C  
ATOM    885  HG2 GLU A  59      -5.566   9.254  45.833  1.00 82.52           H  
ATOM    886  HG3 GLU A  59      -5.676  10.790  45.000  1.00 82.52           H  
ATOM    887  CD  GLU A  59      -4.780  10.949  46.938  1.00 82.52           C  
ATOM    888  OE1 GLU A  59      -3.563  10.744  46.696  1.00 82.52           O  
ATOM    889  OE2 GLU A  59      -5.191  11.657  47.885  1.00 82.52           O  
ATOM    890  N   LEU A  60     -10.314   9.654  47.268  1.00 75.87           N  
ATOM    891  H   LEU A  60     -10.299   9.293  46.325  1.00 75.87           H  
ATOM    892  CA  LEU A  60     -11.557  10.279  47.743  1.00 75.87           C  
ATOM    893  HA  LEU A  60     -11.328  10.919  48.595  1.00 75.87           H  
ATOM    894  C   LEU A  60     -12.619   9.289  48.267  1.00 75.87           C  
ATOM    895  CB  LEU A  60     -12.108  11.182  46.623  1.00 75.87           C  
ATOM    896  HB2 LEU A  60     -13.036  11.640  46.966  1.00 75.87           H  
ATOM    897  HB3 LEU A  60     -12.344  10.545  45.771  1.00 75.87           H  
ATOM    898  O   LEU A  60     -13.597   9.739  48.860  1.00 75.87           O  
ATOM    899  CG  LEU A  60     -11.161  12.299  46.138  1.00 75.87           C  
ATOM    900  HG  LEU A  60     -10.210  11.873  45.816  1.00 75.87           H  
ATOM    901  CD1 LEU A  60     -11.782  13.015  44.939  1.00 75.87           C  
ATOM    902 HD11 LEU A  60     -11.964  12.293  44.143  1.00 75.87           H  
ATOM    903 HD12 LEU A  60     -12.722  13.485  45.227  1.00 75.87           H  
ATOM    904 HD13 LEU A  60     -11.085  13.769  44.571  1.00 75.87           H  
ATOM    905  CD2 LEU A  60     -10.886  13.342  47.224  1.00 75.87           C  
ATOM    906 HD21 LEU A  60     -11.823  13.758  47.594  1.00 75.87           H  
ATOM    907 HD22 LEU A  60     -10.339  12.876  48.043  1.00 75.87           H  
ATOM    908 HD23 LEU A  60     -10.268  14.142  46.816  1.00 75.87           H  
ATOM    909  N   ASP A  61     -12.439   7.976  48.070  1.00 75.55           N  
ATOM    910  H   ASP A  61     -11.604   7.693  47.575  1.00 75.55           H  
ATOM    911  CA  ASP A  61     -13.394   6.897  48.415  1.00 75.55           C  
ATOM    912  HA  ASP A  61     -13.022   6.010  47.903  1.00 75.55           H  
ATOM    913  C   ASP A  61     -14.813   7.117  47.839  1.00 75.55           C  
ATOM    914  CB  ASP A  61     -13.344   6.567  49.923  1.00 75.55           C  
ATOM    915  HB2 ASP A  61     -13.855   7.355  50.476  1.00 75.55           H  
ATOM    916  HB3 ASP A  61     -12.302   6.560  50.242  1.00 75.55           H  
ATOM    917  O   ASP A  61     -15.840   6.842  48.463  1.00 75.55           O  
ATOM    918  CG  ASP A  61     -13.951   5.200  50.296  1.00 75.55           C  
ATOM    919  OD1 ASP A  61     -13.894   4.264  49.462  1.00 75.55           O  
ATOM    920  OD2 ASP A  61     -14.400   5.064  51.462  1.00 75.55           O  
ATOM    921  N   VAL A  62     -14.873   7.641  46.609  1.00 75.29           N  
ATOM    922  H   VAL A  62     -13.991   7.811  46.146  1.00 75.29           H  
ATOM    923  CA  VAL A  62     -16.109   7.843  45.834  1.00 75.29           C  
ATOM    924  HA  VAL A  62     -16.935   7.393  46.386  1.00 75.29           H  
ATOM    925  C   VAL A  62     -16.037   7.119  44.493  1.00 75.29           C  
ATOM    926  CB  VAL A  62     -16.465   9.333  45.635  1.00 75.29           C  
ATOM    927  HB  VAL A  62     -17.356   9.381  45.010  1.00 75.29           H  
ATOM    928  O   VAL A  62     -14.959   6.888  43.950  1.00 75.29           O  
ATOM    929  CG1 VAL A  62     -16.807  10.013  46.964  1.00 75.29           C  
ATOM    930 HG11 VAL A  62     -15.927  10.051  47.605  1.00 75.29           H  
ATOM    931 HG12 VAL A  62     -17.160  11.027  46.776  1.00 75.29           H  
ATOM    932 HG13 VAL A  62     -17.590   9.453  47.476  1.00 75.29           H  
ATOM    933  CG2 VAL A  62     -15.363  10.135  44.940  1.00 75.29           C  
ATOM    934 HG21 VAL A  62     -15.708  11.152  44.755  1.00 75.29           H  
ATOM    935 HG22 VAL A  62     -15.096   9.671  43.991  1.00 75.29           H  
ATOM    936 HG23 VAL A  62     -14.483  10.167  45.584  1.00 75.29           H  
ATOM    937  N   ARG A  63     -17.199   6.776  43.925  1.00 69.84           N  
ATOM    938  H   ARG A  63     -18.044   7.082  44.386  1.00 69.84           H  
ATOM    939  CA  ARG A  63     -17.299   6.312  42.533  1.00 69.84           C  
ATOM    940  HA  ARG A  63     -16.381   5.790  42.266  1.00 69.84           H  
ATOM    941  C   ARG A  63     -17.417   7.499  41.592  1.00 69.84           C  
ATOM    942  CB  ARG A  63     -18.490   5.370  42.343  1.00 69.84           C  
ATOM    943  HB2 ARG A  63     -18.771   5.371  41.290  1.00 69.84           H  
ATOM    944  HB3 ARG A  63     -19.341   5.721  42.927  1.00 69.84           H  
ATOM    945  O   ARG A  63     -18.216   8.391  41.850  1.00 69.84           O  
ATOM    946  CG  ARG A  63     -18.119   3.940  42.737  1.00 69.84           C  
ATOM    947  HG2 ARG A  63     -17.277   3.614  42.127  1.00 69.84           H  
ATOM    948  HG3 ARG A  63     -17.839   3.900  43.789  1.00 69.84           H  
ATOM    949  CD  ARG A  63     -19.318   3.027  42.482  1.00 69.84           C  
ATOM    950  HD2 ARG A  63     -19.706   3.229  41.484  1.00 69.84           H  
ATOM    951  HD3 ARG A  63     -20.091   3.253  43.217  1.00 69.84           H  
ATOM    952  NE  ARG A  63     -18.929   1.610  42.565  1.00 69.84           N  
ATOM    953  HE  ARG A  63     -17.946   1.429  42.706  1.00 69.84           H  
ATOM    954  NH1 ARG A  63     -21.015   0.719  42.240  1.00 69.84           N  
ATOM    955 HH11 ARG A  63     -21.612  -0.078  42.069  1.00 69.84           H  
ATOM    956 HH12 ARG A  63     -21.384   1.659  42.220  1.00 69.84           H  
ATOM    957  NH2 ARG A  63     -19.242  -0.635  42.393  1.00 69.84           N  
ATOM    958 HH21 ARG A  63     -19.844  -1.429  42.230  1.00 69.84           H  
ATOM    959 HH22 ARG A  63     -18.246  -0.768  42.493  1.00 69.84           H  
ATOM    960  CZ  ARG A  63     -19.728   0.574  42.402  1.00 69.84           C  
ATOM    961  N   LEU A  64     -16.676   7.462  40.489  1.00 71.31           N  
ATOM    962  H   LEU A  64     -16.100   6.648  40.330  1.00 71.31           H  
ATOM    963  CA  LEU A  64     -16.609   8.544  39.506  1.00 71.31           C  
ATOM    964  HA  LEU A  64     -17.332   9.315  39.769  1.00 71.31           H  
ATOM    965  C   LEU A  64     -17.003   8.058  38.105  1.00 71.31           C  
ATOM    966  CB  LEU A  64     -15.202   9.171  39.538  1.00 71.31           C  
ATOM    967  HB2 LEU A  64     -15.153   9.949  38.776  1.00 71.31           H  
ATOM    968  HB3 LEU A  64     -14.471   8.404  39.283  1.00 71.31           H  
ATOM    969  O   LEU A  64     -16.892   6.870  37.794  1.00 71.31           O  
ATOM    970  CG  LEU A  64     -14.819   9.795  40.897  1.00 71.31           C  
ATOM    971  HG  LEU A  64     -14.879   9.035  41.676  1.00 71.31           H  
ATOM    972  CD1 LEU A  64     -13.384  10.319  40.869  1.00 71.31           C  
ATOM    973 HD11 LEU A  64     -13.307  11.168  40.189  1.00 71.31           H  
ATOM    974 HD12 LEU A  64     -13.100  10.643  41.870  1.00 71.31           H  
ATOM    975 HD13 LEU A  64     -12.700   9.532  40.551  1.00 71.31           H  
ATOM    976  CD2 LEU A  64     -15.745  10.948  41.279  1.00 71.31           C  
ATOM    977 HD21 LEU A  64     -16.764  10.594  41.437  1.00 71.31           H  
ATOM    978 HD22 LEU A  64     -15.750  11.712  40.502  1.00 71.31           H  
ATOM    979 HD23 LEU A  64     -15.410  11.386  42.219  1.00 71.31           H  
ATOM    980  N   SER A  65     -17.459   8.991  37.263  1.00 62.02           N  
ATOM    981  H   SER A  65     -17.526   9.941  37.601  1.00 62.02           H  
ATOM    982  CA  SER A  65     -17.821   8.737  35.861  1.00 62.02           C  
ATOM    983  HA  SER A  65     -18.714   8.112  35.835  1.00 62.02           H  
ATOM    984  C   SER A  65     -16.695   8.016  35.109  1.00 62.02           C  
ATOM    985  CB  SER A  65     -18.140  10.065  35.158  1.00 62.02           C  
ATOM    986  HB2 SER A  65     -18.986  10.548  35.646  1.00 62.02           H  
ATOM    987  HB3 SER A  65     -17.274  10.725  35.216  1.00 62.02           H  
ATOM    988  O   SER A  65     -15.518   8.336  35.279  1.00 62.02           O  
ATOM    989  OG  SER A  65     -18.452   9.828  33.803  1.00 62.02           O  
ATOM    990  HG  SER A  65     -18.455  10.668  33.339  1.00 62.02           H  
ATOM    991  N   THR A  66     -17.021   7.070  34.225  1.00 53.13           N  
ATOM    992  H   THR A  66     -17.994   6.878  34.034  1.00 53.13           H  
ATOM    993  CA  THR A  66     -16.010   6.483  33.329  1.00 53.13           C  
ATOM    994  HA  THR A  66     -15.169   6.152  33.939  1.00 53.13           H  
ATOM    995  C   THR A  66     -15.451   7.509  32.345  1.00 53.13           C  
ATOM    996  CB  THR A  66     -16.536   5.265  32.559  1.00 53.13           C  
ATOM    997  HB  THR A  66     -15.903   5.084  31.691  1.00 53.13           H  
ATOM    998  O   THR A  66     -14.287   7.380  31.973  1.00 53.13           O  
ATOM    999  CG2 THR A  66     -16.526   4.013  33.433  1.00 53.13           C  
ATOM   1000 HG21 THR A  66     -15.508   3.800  33.759  1.00 53.13           H  
ATOM   1001 HG22 THR A  66     -17.158   4.166  34.308  1.00 53.13           H  
ATOM   1002 HG23 THR A  66     -16.898   3.162  32.863  1.00 53.13           H  
ATOM   1003  OG1 THR A  66     -17.863   5.468  32.135  1.00 53.13           O  
ATOM   1004  HG1 THR A  66     -18.087   4.765  31.522  1.00 53.13           H  
ATOM   1005  N   THR A  67     -16.233   8.536  31.994  1.00 55.83           N  
ATOM   1006  H   THR A  67     -17.180   8.563  32.346  1.00 55.83           H  
ATOM   1007  CA  THR A  67     -15.873   9.656  31.110  1.00 55.83           C  
ATOM   1008  HA  THR A  67     -15.022   9.348  30.502  1.00 55.83           H  
ATOM   1009  C   THR A  67     -15.399  10.911  31.855  1.00 55.83           C  
ATOM   1010  CB  THR A  67     -17.029   9.988  30.140  1.00 55.83           C  
ATOM   1011  HB  THR A  67     -16.870  10.958  29.668  1.00 55.83           H  
ATOM   1012  O   THR A  67     -15.212  11.940  31.218  1.00 55.83           O  
ATOM   1013  CG2 THR A  67     -17.124   8.934  29.037  1.00 55.83           C  
ATOM   1014 HG21 THR A  67     -17.332   7.954  29.467  1.00 55.83           H  
ATOM   1015 HG22 THR A  67     -16.188   8.901  28.480  1.00 55.83           H  
ATOM   1016 HG23 THR A  67     -17.928   9.209  28.355  1.00 55.83           H  
ATOM   1017  OG1 THR A  67     -18.274   9.980  30.795  1.00 55.83           O  
ATOM   1018  HG1 THR A  67     -18.393  10.856  31.168  1.00 55.83           H  
ATOM   1019  N   LEU A  68     -15.122  10.829  33.165  1.00 69.47           N  
ATOM   1020  H   LEU A  68     -15.295   9.937  33.605  1.00 69.47           H  
ATOM   1021  CA  LEU A  68     -14.772  11.948  34.064  1.00 69.47           C  
ATOM   1022  HA  LEU A  68     -15.697  12.433  34.376  1.00 69.47           H  
ATOM   1023  C   LEU A  68     -13.866  13.038  33.454  1.00 69.47           C  
ATOM   1024  CB  LEU A  68     -14.079  11.328  35.294  1.00 69.47           C  
ATOM   1025  HB2 LEU A  68     -13.167  10.836  34.956  1.00 69.47           H  
ATOM   1026  HB3 LEU A  68     -14.731  10.565  35.718  1.00 69.47           H  
ATOM   1027  O   LEU A  68     -14.156  14.222  33.600  1.00 69.47           O  
ATOM   1028  CG  LEU A  68     -13.723  12.300  36.432  1.00 69.47           C  
ATOM   1029  HG  LEU A  68     -13.213  13.177  36.034  1.00 69.47           H  
ATOM   1030  CD1 LEU A  68     -14.984  12.733  37.185  1.00 69.47           C  
ATOM   1031 HD11 LEU A  68     -14.721  13.334  38.055  1.00 69.47           H  
ATOM   1032 HD12 LEU A  68     -15.553  11.866  37.521  1.00 69.47           H  
ATOM   1033 HD13 LEU A  68     -15.615  13.336  36.533  1.00 69.47           H  
ATOM   1034  CD2 LEU A  68     -12.764  11.589  37.389  1.00 69.47           C  
ATOM   1035 HD21 LEU A  68     -12.520  12.239  38.229  1.00 69.47           H  
ATOM   1036 HD22 LEU A  68     -11.839  11.347  36.865  1.00 69.47           H  
ATOM   1037 HD23 LEU A  68     -13.219  10.673  37.767  1.00 69.47           H  
ATOM   1038  N   ALA A  69     -12.780  12.652  32.778  1.00 71.78           N  
ATOM   1039  H   ALA A  69     -12.606  11.662  32.677  1.00 71.78           H  
ATOM   1040  CA  ALA A  69     -11.815  13.586  32.188  1.00 71.78           C  
ATOM   1041  HA  ALA A  69     -11.638  14.395  32.897  1.00 71.78           H  
ATOM   1042  C   ALA A  69     -12.296  14.249  30.878  1.00 71.78           C  
ATOM   1043  CB  ALA A  69     -10.493  12.836  31.987  1.00 71.78           C  
ATOM   1044  HB1 ALA A  69     -10.621  12.045  31.248  1.00 71.78           H  
ATOM   1045  HB2 ALA A  69     -10.154  12.407  32.930  1.00 71.78           H  
ATOM   1046  HB3 ALA A  69      -9.735  13.532  31.628  1.00 71.78           H  
ATOM   1047  O   ALA A  69     -11.778  15.292  30.498  1.00 71.78           O  
ATOM   1048  N   PHE A  70     -13.293  13.677  30.199  1.00 64.72           N  
ATOM   1049  H   PHE A  70     -13.710  12.842  30.585  1.00 64.72           H  
ATOM   1050  CA  PHE A  70     -13.982  14.293  29.059  1.00 64.72           C  
ATOM   1051  HA  PHE A  70     -13.292  14.949  28.529  1.00 64.72           H  
ATOM   1052  C   PHE A  70     -15.167  15.153  29.526  1.00 64.72           C  
ATOM   1053  CB  PHE A  70     -14.447  13.196  28.088  1.00 64.72           C  
ATOM   1054  HB2 PHE A  70     -14.922  13.675  27.232  1.00 64.72           H  
ATOM   1055  HB3 PHE A  70     -15.208  12.586  28.576  1.00 64.72           H  
ATOM   1056  O   PHE A  70     -15.394  16.233  28.987  1.00 64.72           O  
ATOM   1057  CG  PHE A  70     -13.338  12.294  27.576  1.00 64.72           C  
ATOM   1058  CD1 PHE A  70     -12.455  12.758  26.583  1.00 64.72           C  
ATOM   1059  HD1 PHE A  70     -12.563  13.756  26.186  1.00 64.72           H  
ATOM   1060  CD2 PHE A  70     -13.178  10.995  28.098  1.00 64.72           C  
ATOM   1061  HD2 PHE A  70     -13.849  10.638  28.865  1.00 64.72           H  
ATOM   1062  CE1 PHE A  70     -11.420  11.929  26.113  1.00 64.72           C  
ATOM   1063  HE1 PHE A  70     -10.736  12.289  25.360  1.00 64.72           H  
ATOM   1064  CE2 PHE A  70     -12.143  10.165  27.628  1.00 64.72           C  
ATOM   1065  HE2 PHE A  70     -12.015   9.171  28.031  1.00 64.72           H  
ATOM   1066  CZ  PHE A  70     -11.264  10.633  26.635  1.00 64.72           C  
ATOM   1067  HZ  PHE A  70     -10.465  10.001  26.277  1.00 64.72           H  
ATOM   1068  N   ASP A  71     -15.875  14.699  30.566  1.00 69.77           N  
ATOM   1069  H   ASP A  71     -15.669  13.768  30.899  1.00 69.77           H  
ATOM   1070  CA  ASP A  71     -16.979  15.417  31.214  1.00 69.77           C  
ATOM   1071  HA  ASP A  71     -17.720  15.688  30.461  1.00 69.77           H  
ATOM   1072  C   ASP A  71     -16.476  16.718  31.889  1.00 69.77           C  
ATOM   1073  CB  ASP A  71     -17.650  14.480  32.249  1.00 69.77           C  
ATOM   1074  HB2 ASP A  71     -18.461  15.025  32.733  1.00 69.77           H  
ATOM   1075  HB3 ASP A  71     -16.910  14.231  33.010  1.00 69.77           H  
ATOM   1076  O   ASP A  71     -17.113  17.773  31.810  1.00 69.77           O  
ATOM   1077  CG  ASP A  71     -18.218  13.158  31.701  1.00 69.77           C  
ATOM   1078  OD1 ASP A  71     -18.677  13.118  30.542  1.00 69.77           O  
ATOM   1079  OD2 ASP A  71     -18.186  12.137  32.439  1.00 69.77           O  
ATOM   1080  N   HIS A  72     -15.286  16.667  32.505  1.00 80.39           N  
ATOM   1081  H   HIS A  72     -14.839  15.763  32.561  1.00 80.39           H  
ATOM   1082  CA  HIS A  72     -14.654  17.767  33.245  1.00 80.39           C  
ATOM   1083  HA  HIS A  72     -15.224  18.681  33.077  1.00 80.39           H  
ATOM   1084  C   HIS A  72     -13.212  18.019  32.758  1.00 80.39           C  
ATOM   1085  CB  HIS A  72     -14.720  17.466  34.752  1.00 80.39           C  
ATOM   1086  HB2 HIS A  72     -14.138  16.571  34.973  1.00 80.39           H  
ATOM   1087  HB3 HIS A  72     -14.283  18.303  35.296  1.00 80.39           H  
ATOM   1088  O   HIS A  72     -12.264  17.702  33.472  1.00 80.39           O  
ATOM   1089  CG  HIS A  72     -16.130  17.259  35.230  1.00 80.39           C  
ATOM   1090  CD2 HIS A  72     -16.811  16.073  35.220  1.00 80.39           C  
ATOM   1091  HD2 HIS A  72     -16.401  15.112  34.946  1.00 80.39           H  
ATOM   1092  ND1 HIS A  72     -17.025  18.240  35.584  1.00 80.39           N  
ATOM   1093  HD1 HIS A  72     -16.805  19.209  35.764  1.00 80.39           H  
ATOM   1094  CE1 HIS A  72     -18.226  17.660  35.746  1.00 80.39           C  
ATOM   1095  HE1 HIS A  72     -19.131  18.170  36.042  1.00 80.39           H  
ATOM   1096  NE2 HIS A  72     -18.142  16.339  35.543  1.00 80.39           N  
ATOM   1097  N   PRO A  73     -13.014  18.609  31.562  1.00 76.39           N  
ATOM   1098  CA  PRO A  73     -11.738  18.575  30.834  1.00 76.39           C  
ATOM   1099  HA  PRO A  73     -11.323  17.570  30.914  1.00 76.39           H  
ATOM   1100  C   PRO A  73     -10.625  19.511  31.344  1.00 76.39           C  
ATOM   1101  CB  PRO A  73     -12.117  18.816  29.365  1.00 76.39           C  
ATOM   1102  HB2 PRO A  73     -11.325  19.284  28.780  1.00 76.39           H  
ATOM   1103  HB3 PRO A  73     -12.404  17.868  28.908  1.00 76.39           H  
ATOM   1104  O   PRO A  73      -9.684  19.780  30.604  1.00 76.39           O  
ATOM   1105  CG  PRO A  73     -13.345  19.715  29.478  1.00 76.39           C  
ATOM   1106  HG2 PRO A  73     -13.037  20.738  29.693  1.00 76.39           H  
ATOM   1107  HG3 PRO A  73     -13.962  19.672  28.581  1.00 76.39           H  
ATOM   1108  CD  PRO A  73     -14.062  19.119  30.687  1.00 76.39           C  
ATOM   1109  HD2 PRO A  73     -14.694  18.295  30.357  1.00 76.39           H  
ATOM   1110  HD3 PRO A  73     -14.667  19.877  31.186  1.00 76.39           H  
ATOM   1111  N   THR A  74     -10.709  20.018  32.577  1.00 85.46           N  
ATOM   1112  H   THR A  74     -11.410  19.624  33.189  1.00 85.46           H  
ATOM   1113  CA  THR A  74      -9.641  20.800  33.232  1.00 85.46           C  
ATOM   1114  HA  THR A  74      -8.683  20.512  32.797  1.00 85.46           H  
ATOM   1115  C   THR A  74      -9.592  20.468  34.724  1.00 85.46           C  
ATOM   1116  CB  THR A  74      -9.785  22.330  33.059  1.00 85.46           C  
ATOM   1117  HB  THR A  74      -8.836  22.782  33.348  1.00 85.46           H  
ATOM   1118  O   THR A  74     -10.606  20.061  35.303  1.00 85.46           O  
ATOM   1119  CG2 THR A  74     -10.106  22.792  31.641  1.00 85.46           C  
ATOM   1120 HG21 THR A  74      -9.289  22.503  30.980  1.00 85.46           H  
ATOM   1121 HG22 THR A  74     -11.038  22.351  31.288  1.00 85.46           H  
ATOM   1122 HG23 THR A  74     -10.194  23.879  31.615  1.00 85.46           H  
ATOM   1123  OG1 THR A  74     -10.787  22.891  33.886  1.00 85.46           O  
ATOM   1124  HG1 THR A  74     -10.605  23.833  33.863  1.00 85.46           H  
ATOM   1125  N   VAL A  75      -8.445  20.691  35.382  1.00 86.63           N  
ATOM   1126  H   VAL A  75      -7.665  21.074  34.869  1.00 86.63           H  
ATOM   1127  CA  VAL A  75      -8.288  20.473  36.838  1.00 86.63           C  
ATOM   1128  HA  VAL A  75      -8.413  19.413  37.057  1.00 86.63           H  
ATOM   1129  C   VAL A  75      -9.362  21.238  37.610  1.00 86.63           C  
ATOM   1130  CB  VAL A  75      -6.892  20.921  37.323  1.00 86.63           C  
ATOM   1131  HB  VAL A  75      -6.766  21.977  37.082  1.00 86.63           H  
ATOM   1132  O   VAL A  75     -10.031  20.674  38.471  1.00 86.63           O  
ATOM   1133  CG1 VAL A  75      -6.691  20.784  38.838  1.00 86.63           C  
ATOM   1134 HG11 VAL A  75      -7.411  21.397  39.381  1.00 86.63           H  
ATOM   1135 HG12 VAL A  75      -6.796  19.744  39.147  1.00 86.63           H  
ATOM   1136 HG13 VAL A  75      -5.696  21.138  39.107  1.00 86.63           H  
ATOM   1137  CG2 VAL A  75      -5.781  20.136  36.623  1.00 86.63           C  
ATOM   1138 HG21 VAL A  75      -5.923  19.066  36.779  1.00 86.63           H  
ATOM   1139 HG22 VAL A  75      -4.810  20.425  37.025  1.00 86.63           H  
ATOM   1140 HG23 VAL A  75      -5.774  20.358  35.556  1.00 86.63           H  
ATOM   1141  N   GLN A  76      -9.583  22.505  37.256  1.00 82.00           N  
ATOM   1142  H   GLN A  76      -8.997  22.899  36.534  1.00 82.00           H  
ATOM   1143  CA  GLN A  76     -10.566  23.373  37.908  1.00 82.00           C  
ATOM   1144  HA  GLN A  76     -10.343  23.426  38.973  1.00 82.00           H  
ATOM   1145  C   GLN A  76     -12.006  22.846  37.769  1.00 82.00           C  
ATOM   1146  CB  GLN A  76     -10.440  24.778  37.306  1.00 82.00           C  
ATOM   1147  HB2 GLN A  76     -11.256  25.404  37.668  1.00 82.00           H  
ATOM   1148  HB3 GLN A  76     -10.534  24.688  36.224  1.00 82.00           H  
ATOM   1149  O   GLN A  76     -12.737  22.798  38.758  1.00 82.00           O  
ATOM   1150  CG  GLN A  76      -9.104  25.463  37.659  1.00 82.00           C  
ATOM   1151  HG2 GLN A  76      -9.149  25.831  38.684  1.00 82.00           H  
ATOM   1152  HG3 GLN A  76      -8.285  24.745  37.601  1.00 82.00           H  
ATOM   1153  CD  GLN A  76      -8.768  26.624  36.724  1.00 82.00           C  
ATOM   1154  NE2 GLN A  76      -7.658  27.298  36.926  1.00 82.00           N  
ATOM   1155 HE21 GLN A  76      -7.011  27.040  37.658  1.00 82.00           H  
ATOM   1156 HE22 GLN A  76      -7.437  28.001  36.236  1.00 82.00           H  
ATOM   1157  OE1 GLN A  76      -9.490  26.946  35.796  1.00 82.00           O  
ATOM   1158  N   ARG A  77     -12.418  22.393  36.572  1.00 86.13           N  
ATOM   1159  H   ARG A  77     -11.756  22.390  35.809  1.00 86.13           H  
ATOM   1160  CA  ARG A  77     -13.763  21.818  36.355  1.00 86.13           C  
ATOM   1161  HA  ARG A  77     -14.514  22.503  36.748  1.00 86.13           H  
ATOM   1162  C   ARG A  77     -13.969  20.509  37.111  1.00 86.13           C  
ATOM   1163  CB  ARG A  77     -14.013  21.579  34.860  1.00 86.13           C  
ATOM   1164  HB2 ARG A  77     -14.890  20.940  34.752  1.00 86.13           H  
ATOM   1165  HB3 ARG A  77     -13.160  21.060  34.423  1.00 86.13           H  
ATOM   1166  O   ARG A  77     -15.082  20.235  37.558  1.00 86.13           O  
ATOM   1167  CG  ARG A  77     -14.277  22.882  34.101  1.00 86.13           C  
ATOM   1168  HG2 ARG A  77     -13.395  23.521  34.140  1.00 86.13           H  
ATOM   1169  HG3 ARG A  77     -15.117  23.405  34.559  1.00 86.13           H  
ATOM   1170  CD  ARG A  77     -14.617  22.556  32.644  1.00 86.13           C  
ATOM   1171  HD2 ARG A  77     -15.498  21.915  32.628  1.00 86.13           H  
ATOM   1172  HD3 ARG A  77     -13.779  22.016  32.203  1.00 86.13           H  
ATOM   1173  NE  ARG A  77     -14.870  23.779  31.862  1.00 86.13           N  
ATOM   1174  HE  ARG A  77     -14.496  24.639  32.239  1.00 86.13           H  
ATOM   1175  NH1 ARG A  77     -15.914  22.786  30.069  1.00 86.13           N  
ATOM   1176 HH11 ARG A  77     -15.856  21.890  30.532  1.00 86.13           H  
ATOM   1177 HH12 ARG A  77     -16.301  22.847  29.138  1.00 86.13           H  
ATOM   1178  NH2 ARG A  77     -15.505  24.980  30.038  1.00 86.13           N  
ATOM   1179 HH21 ARG A  77     -15.875  25.017  29.099  1.00 86.13           H  
ATOM   1180 HH22 ARG A  77     -15.077  25.804  30.436  1.00 86.13           H  
ATOM   1181  CZ  ARG A  77     -15.430  23.841  30.667  1.00 86.13           C  
ATOM   1182  N   LEU A  78     -12.911  19.713  37.239  1.00 88.39           N  
ATOM   1183  H   LEU A  78     -12.051  19.985  36.783  1.00 88.39           H  
ATOM   1184  CA  LEU A  78     -12.933  18.444  37.955  1.00 88.39           C  
ATOM   1185  HA  LEU A  78     -13.834  17.906  37.662  1.00 88.39           H  
ATOM   1186  C   LEU A  78     -13.015  18.664  39.476  1.00 88.39           C  
ATOM   1187  CB  LEU A  78     -11.709  17.646  37.473  1.00 88.39           C  
ATOM   1188  HB2 LEU A  78     -10.802  18.209  37.693  1.00 88.39           H  
ATOM   1189  HB3 LEU A  78     -11.783  17.558  36.389  1.00 88.39           H  
ATOM   1190  O   LEU A  78     -13.822  18.023  40.146  1.00 88.39           O  
ATOM   1191  CG  LEU A  78     -11.552  16.236  38.058  1.00 88.39           C  
ATOM   1192  HG  LEU A  78     -11.224  16.310  39.095  1.00 88.39           H  
ATOM   1193  CD1 LEU A  78     -12.841  15.423  38.007  1.00 88.39           C  
ATOM   1194 HD11 LEU A  78     -12.643  14.426  38.401  1.00 88.39           H  
ATOM   1195 HD12 LEU A  78     -13.204  15.358  36.981  1.00 88.39           H  
ATOM   1196 HD13 LEU A  78     -13.608  15.876  38.636  1.00 88.39           H  
ATOM   1197  CD2 LEU A  78     -10.493  15.483  37.248  1.00 88.39           C  
ATOM   1198 HD21 LEU A  78     -10.799  15.413  36.205  1.00 88.39           H  
ATOM   1199 HD22 LEU A  78     -10.367  14.474  37.642  1.00 88.39           H  
ATOM   1200 HD23 LEU A  78      -9.540  16.008  37.304  1.00 88.39           H  
ATOM   1201  N   VAL A  79     -12.276  19.641  40.010  1.00 86.44           N  
ATOM   1202  H   VAL A  79     -11.620  20.117  39.408  1.00 86.44           H  
ATOM   1203  CA  VAL A  79     -12.363  20.074  41.417  1.00 86.44           C  
ATOM   1204  HA  VAL A  79     -12.162  19.217  42.060  1.00 86.44           H  
ATOM   1205  C   VAL A  79     -13.768  20.571  41.778  1.00 86.44           C  
ATOM   1206  CB  VAL A  79     -11.296  21.150  41.704  1.00 86.44           C  
ATOM   1207  HB  VAL A  79     -11.324  21.898  40.912  1.00 86.44           H  
ATOM   1208  O   VAL A  79     -14.303  20.149  42.803  1.00 86.44           O  
ATOM   1209  CG1 VAL A  79     -11.483  21.878  43.044  1.00 86.44           C  
ATOM   1210 HG11 VAL A  79     -11.574  21.156  43.855  1.00 86.44           H  
ATOM   1211 HG12 VAL A  79     -12.383  22.493  43.009  1.00 86.44           H  
ATOM   1212 HG13 VAL A  79     -10.631  22.530  43.236  1.00 86.44           H  
ATOM   1213  CG2 VAL A  79      -9.902  20.517  41.722  1.00 86.44           C  
ATOM   1214 HG21 VAL A  79      -9.784  19.888  42.605  1.00 86.44           H  
ATOM   1215 HG22 VAL A  79      -9.150  21.306  41.720  1.00 86.44           H  
ATOM   1216 HG23 VAL A  79      -9.745  19.900  40.837  1.00 86.44           H  
ATOM   1217  N   GLU A  80     -14.391  21.414  40.943  1.00 81.41           N  
ATOM   1218  H   GLU A  80     -13.887  21.763  40.141  1.00 81.41           H  
ATOM   1219  CA  GLU A  80     -15.760  21.908  41.184  1.00 81.41           C  
ATOM   1220  HA  GLU A  80     -15.790  22.421  42.145  1.00 81.41           H  
ATOM   1221  C   GLU A  80     -16.789  20.770  41.266  1.00 81.41           C  
ATOM   1222  CB  GLU A  80     -16.194  22.888  40.074  1.00 81.41           C  
ATOM   1223  HB2 GLU A  80     -15.946  22.460  39.103  1.00 81.41           H  
ATOM   1224  HB3 GLU A  80     -17.277  23.004  40.113  1.00 81.41           H  
ATOM   1225  O   GLU A  80     -17.638  20.772  42.157  1.00 81.41           O  
ATOM   1226  CG  GLU A  80     -15.575  24.288  40.172  1.00 81.41           C  
ATOM   1227  HG2 GLU A  80     -14.489  24.208  40.133  1.00 81.41           H  
ATOM   1228  HG3 GLU A  80     -15.895  24.870  39.307  1.00 81.41           H  
ATOM   1229  CD  GLU A  80     -15.991  25.015  41.456  1.00 81.41           C  
ATOM   1230  OE1 GLU A  80     -15.209  24.997  42.434  1.00 81.41           O  
ATOM   1231  OE2 GLU A  80     -17.082  25.620  41.526  1.00 81.41           O  
ATOM   1232  N   HIS A  81     -16.703  19.779  40.373  1.00 83.16           N  
ATOM   1233  H   HIS A  81     -15.976  19.824  39.673  1.00 83.16           H  
ATOM   1234  CA  HIS A  81     -17.602  18.621  40.371  1.00 83.16           C  
ATOM   1235  HA  HIS A  81     -18.633  18.974  40.337  1.00 83.16           H  
ATOM   1236  C   HIS A  81     -17.457  17.773  41.640  1.00 83.16           C  
ATOM   1237  CB  HIS A  81     -17.328  17.798  39.107  1.00 83.16           C  
ATOM   1238  HB2 HIS A  81     -16.253  17.650  39.004  1.00 83.16           H  
ATOM   1239  HB3 HIS A  81     -17.666  18.383  38.252  1.00 83.16           H  
ATOM   1240  O   HIS A  81     -18.452  17.491  42.312  1.00 83.16           O  
ATOM   1241  CG  HIS A  81     -17.986  16.437  39.057  1.00 83.16           C  
ATOM   1242  CD2 HIS A  81     -17.473  15.333  38.431  1.00 83.16           C  
ATOM   1243  HD2 HIS A  81     -16.550  15.300  37.872  1.00 83.16           H  
ATOM   1244  ND1 HIS A  81     -19.157  16.039  39.668  1.00 83.16           N  
ATOM   1245  HD1 HIS A  81     -19.676  16.544  40.372  1.00 83.16           H  
ATOM   1246  CE1 HIS A  81     -19.335  14.731  39.411  1.00 83.16           C  
ATOM   1247  HE1 HIS A  81     -20.130  14.125  39.820  1.00 83.16           H  
ATOM   1248  NE2 HIS A  81     -18.333  14.255  38.654  1.00 83.16           N  
ATOM   1249  N   LEU A  82     -16.222  17.412  41.999  1.00 82.60           N  
ATOM   1250  H   LEU A  82     -15.454  17.698  41.408  1.00 82.60           H  
ATOM   1251  CA  LEU A  82     -15.927  16.569  43.161  1.00 82.60           C  
ATOM   1252  HA  LEU A  82     -16.491  15.640  43.076  1.00 82.60           H  
ATOM   1253  C   LEU A  82     -16.351  17.226  44.485  1.00 82.60           C  
ATOM   1254  CB  LEU A  82     -14.420  16.260  43.154  1.00 82.60           C  
ATOM   1255  HB2 LEU A  82     -14.154  15.769  44.090  1.00 82.60           H  
ATOM   1256  HB3 LEU A  82     -13.882  17.207  43.108  1.00 82.60           H  
ATOM   1257  O   LEU A  82     -16.743  16.530  45.425  1.00 82.60           O  
ATOM   1258  CG  LEU A  82     -13.971  15.367  41.982  1.00 82.60           C  
ATOM   1259  HG  LEU A  82     -14.392  15.731  41.044  1.00 82.60           H  
ATOM   1260  CD1 LEU A  82     -12.449  15.385  41.862  1.00 82.60           C  
ATOM   1261 HD11 LEU A  82     -11.991  15.020  42.781  1.00 82.60           H  
ATOM   1262 HD12 LEU A  82     -12.142  14.760  41.024  1.00 82.60           H  
ATOM   1263 HD13 LEU A  82     -12.120  16.407  41.672  1.00 82.60           H  
ATOM   1264  CD2 LEU A  82     -14.417  13.922  42.163  1.00 82.60           C  
ATOM   1265 HD21 LEU A  82     -14.028  13.321  41.341  1.00 82.60           H  
ATOM   1266 HD22 LEU A  82     -14.050  13.524  43.109  1.00 82.60           H  
ATOM   1267 HD23 LEU A  82     -15.505  13.867  42.143  1.00 82.60           H  
ATOM   1268  N   LEU A  83     -16.330  18.563  44.554  1.00 76.27           N  
ATOM   1269  H   LEU A  83     -15.972  19.071  43.758  1.00 76.27           H  
ATOM   1270  CA  LEU A  83     -16.790  19.328  45.715  1.00 76.27           C  
ATOM   1271  HA  LEU A  83     -16.219  18.999  46.583  1.00 76.27           H  
ATOM   1272  C   LEU A  83     -18.285  19.104  46.018  1.00 76.27           C  
ATOM   1273  CB  LEU A  83     -16.521  20.823  45.455  1.00 76.27           C  
ATOM   1274  HB2 LEU A  83     -17.338  21.219  44.852  1.00 76.27           H  
ATOM   1275  HB3 LEU A  83     -15.607  20.944  44.873  1.00 76.27           H  
ATOM   1276  O   LEU A  83     -18.685  19.132  47.184  1.00 76.27           O  
ATOM   1277  CG  LEU A  83     -16.386  21.645  46.750  1.00 76.27           C  
ATOM   1278  HG  LEU A  83     -17.055  21.258  47.518  1.00 76.27           H  
ATOM   1279  CD1 LEU A  83     -14.948  21.605  47.270  1.00 76.27           C  
ATOM   1280 HD11 LEU A  83     -14.676  20.575  47.504  1.00 76.27           H  
ATOM   1281 HD12 LEU A  83     -14.273  21.987  46.505  1.00 76.27           H  
ATOM   1282 HD13 LEU A  83     -14.863  22.208  48.174  1.00 76.27           H  
ATOM   1283  CD2 LEU A  83     -16.748  23.109  46.504  1.00 76.27           C  
ATOM   1284 HD21 LEU A  83     -16.124  23.515  45.708  1.00 76.27           H  
ATOM   1285 HD22 LEU A  83     -16.601  23.689  47.416  1.00 76.27           H  
ATOM   1286 HD23 LEU A  83     -17.793  23.176  46.201  1.00 76.27           H  
ATOM   1287  N   VAL A  84     -19.108  18.881  44.985  1.00 69.98           N  
ATOM   1288  H   VAL A  84     -18.704  18.830  44.061  1.00 69.98           H  
ATOM   1289  CA  VAL A  84     -20.558  18.664  45.121  1.00 69.98           C  
ATOM   1290  HA  VAL A  84     -20.950  19.384  45.840  1.00 69.98           H  
ATOM   1291  C   VAL A  84     -20.852  17.274  45.684  1.00 69.98           C  
ATOM   1292  CB  VAL A  84     -21.288  18.893  43.779  1.00 69.98           C  
ATOM   1293  HB  VAL A  84     -20.884  18.219  43.024  1.00 69.98           H  
ATOM   1294  O   VAL A  84     -21.570  17.161  46.679  1.00 69.98           O  
ATOM   1295  CG1 VAL A  84     -22.798  18.638  43.887  1.00 69.98           C  
ATOM   1296 HG11 VAL A  84     -23.229  19.255  44.675  1.00 69.98           H  
ATOM   1297 HG12 VAL A  84     -22.981  17.587  44.106  1.00 69.98           H  
ATOM   1298 HG13 VAL A  84     -23.279  18.868  42.936  1.00 69.98           H  
ATOM   1299  CG2 VAL A  84     -21.105  20.338  43.294  1.00 69.98           C  
ATOM   1300 HG21 VAL A  84     -20.048  20.545  43.129  1.00 69.98           H  
ATOM   1301 HG22 VAL A  84     -21.495  21.038  44.033  1.00 69.98           H  
ATOM   1302 HG23 VAL A  84     -21.623  20.479  42.346  1.00 69.98           H  
ATOM   1303  N   ASP A  85     -20.263  16.229  45.100  1.00 65.21           N  
ATOM   1304  H   ASP A  85     -19.692  16.388  44.282  1.00 65.21           H  
ATOM   1305  CA  ASP A  85     -20.555  14.841  45.481  1.00 65.21           C  
ATOM   1306  HA  ASP A  85     -21.636  14.705  45.504  1.00 65.21           H  
ATOM   1307  C   ASP A  85     -20.047  14.513  46.895  1.00 65.21           C  
ATOM   1308  CB  ASP A  85     -19.977  13.876  44.430  1.00 65.21           C  
ATOM   1309  HB2 ASP A  85     -18.934  14.131  44.243  1.00 65.21           H  
ATOM   1310  HB3 ASP A  85     -20.008  12.865  44.836  1.00 65.21           H  
ATOM   1311  O   ASP A  85     -20.795  13.984  47.725  1.00 65.21           O  
ATOM   1312  CG  ASP A  85     -20.759  13.874  43.109  1.00 65.21           C  
ATOM   1313  OD1 ASP A  85     -21.948  14.268  43.114  1.00 65.21           O  
ATOM   1314  OD2 ASP A  85     -20.165  13.448  42.098  1.00 65.21           O  
ATOM   1315  N   VAL A  86     -18.812  14.919  47.220  1.00 58.68           N  
ATOM   1316  H   VAL A  86     -18.258  15.366  46.503  1.00 58.68           H  
ATOM   1317  CA  VAL A  86     -18.222  14.752  48.564  1.00 58.68           C  
ATOM   1318  HA  VAL A  86     -18.385  13.722  48.883  1.00 58.68           H  
ATOM   1319  C   VAL A  86     -18.910  15.659  49.604  1.00 58.68           C  
ATOM   1320  CB  VAL A  86     -16.694  15.000  48.507  1.00 58.68           C  
ATOM   1321  HB  VAL A  86     -16.516  16.020  48.166  1.00 58.68           H  
ATOM   1322  O   VAL A  86     -18.919  15.356  50.800  1.00 58.68           O  
ATOM   1323  CG1 VAL A  86     -16.000  14.823  49.867  1.00 58.68           C  
ATOM   1324 HG11 VAL A  86     -14.922  14.933  49.747  1.00 58.68           H  
ATOM   1325 HG12 VAL A  86     -16.345  15.586  50.565  1.00 58.68           H  
ATOM   1326 HG13 VAL A  86     -16.218  13.833  50.266  1.00 58.68           H  
ATOM   1327  CG2 VAL A  86     -15.996  14.030  47.539  1.00 58.68           C  
ATOM   1328 HG21 VAL A  86     -16.402  14.129  46.533  1.00 58.68           H  
ATOM   1329 HG22 VAL A  86     -14.930  14.255  47.489  1.00 58.68           H  
ATOM   1330 HG23 VAL A  86     -16.129  13.001  47.875  1.00 58.68           H  
ATOM   1331  N   GLY A  87     -19.512  16.773  49.173  1.00 48.75           N  
ATOM   1332  H   GLY A  87     -19.504  16.960  48.180  1.00 48.75           H  
ATOM   1333  CA  GLY A  87     -20.074  17.806  50.048  1.00 48.75           C  
ATOM   1334  HA2 GLY A  87     -20.240  18.699  49.445  1.00 48.75           H  
ATOM   1335  HA3 GLY A  87     -19.346  18.050  50.821  1.00 48.75           H  
ATOM   1336  C   GLY A  87     -21.403  17.459  50.732  1.00 48.75           C  
ATOM   1337  O   GLY A  87     -21.750  18.087  51.732  1.00 48.75           O  
ATOM   1338  N   THR A  88     -22.150  16.461  50.248  1.00 44.16           N  
ATOM   1339  H   THR A  88     -21.806  15.978  49.431  1.00 44.16           H  
ATOM   1340  CA  THR A  88     -23.528  16.179  50.716  1.00 44.16           C  
ATOM   1341  HA  THR A  88     -24.127  17.076  50.561  1.00 44.16           H  
ATOM   1342  C   THR A  88     -23.649  15.838  52.207  1.00 44.16           C  
ATOM   1343  CB  THR A  88     -24.174  15.042  49.911  1.00 44.16           C  
ATOM   1344  HB  THR A  88     -25.128  14.791  50.374  1.00 44.16           H  
ATOM   1345  O   THR A  88     -24.674  16.126  52.828  1.00 44.16           O  
ATOM   1346  CG2 THR A  88     -24.445  15.433  48.462  1.00 44.16           C  
ATOM   1347 HG21 THR A  88     -24.928  14.605  47.944  1.00 44.16           H  
ATOM   1348 HG22 THR A  88     -25.099  16.304  48.428  1.00 44.16           H  
ATOM   1349 HG23 THR A  88     -23.512  15.669  47.949  1.00 44.16           H  
ATOM   1350  OG1 THR A  88     -23.363  13.890  49.908  1.00 44.16           O  
ATOM   1351  HG1 THR A  88     -22.743  13.946  49.177  1.00 44.16           H  
ATOM   1352  N   GLU A  89     -22.606  15.265  52.811  1.00 39.65           N  
ATOM   1353  H   GLU A  89     -21.811  15.026  52.236  1.00 39.65           H  
ATOM   1354  CA  GLU A  89     -22.588  14.903  54.233  1.00 39.65           C  
ATOM   1355  HA  GLU A  89     -23.617  14.700  54.528  1.00 39.65           H  
ATOM   1356  C   GLU A  89     -22.099  16.028  55.166  1.00 39.65           C  
ATOM   1357  CB  GLU A  89     -21.774  13.617  54.432  1.00 39.65           C  
ATOM   1358  HB2 GLU A  89     -20.879  13.863  55.004  1.00 39.65           H  
ATOM   1359  HB3 GLU A  89     -21.452  13.212  53.472  1.00 39.65           H  
ATOM   1360  O   GLU A  89     -22.043  15.838  56.388  1.00 39.65           O  
ATOM   1361  CG  GLU A  89     -22.596  12.542  55.164  1.00 39.65           C  
ATOM   1362  HG2 GLU A  89     -23.332  12.124  54.477  1.00 39.65           H  
ATOM   1363  HG3 GLU A  89     -23.131  13.008  55.992  1.00 39.65           H  
ATOM   1364  CD  GLU A  89     -21.716  11.428  55.735  1.00 39.65           C  
ATOM   1365  OE1 GLU A  89     -22.229  10.542  56.454  1.00 39.65           O  
ATOM   1366  OE2 GLU A  89     -20.476  11.486  55.586  1.00 39.65           O  
ATOM   1367  N   VAL A  90     -21.753  17.204  54.624  1.00 36.09           N  
ATOM   1368  H   VAL A  90     -21.841  17.312  53.623  1.00 36.09           H  
ATOM   1369  CA  VAL A  90     -21.357  18.389  55.401  1.00 36.09           C  
ATOM   1370  HA  VAL A  90     -20.648  18.069  56.165  1.00 36.09           H  
ATOM   1371  C   VAL A  90     -22.586  18.943  56.121  1.00 36.09           C  
ATOM   1372  CB  VAL A  90     -20.632  19.444  54.536  1.00 36.09           C  
ATOM   1373  HB  VAL A  90     -21.292  19.789  53.740  1.00 36.09           H  
ATOM   1374  O   VAL A  90     -23.279  19.850  55.661  1.00 36.09           O  
ATOM   1375  CG1 VAL A  90     -20.186  20.655  55.371  1.00 36.09           C  
ATOM   1376 HG11 VAL A  90     -19.630  21.349  54.741  1.00 36.09           H  
ATOM   1377 HG12 VAL A  90     -21.053  21.186  55.766  1.00 36.09           H  
ATOM   1378 HG13 VAL A  90     -19.549  20.337  56.196  1.00 36.09           H  
ATOM   1379  CG2 VAL A  90     -19.356  18.853  53.916  1.00 36.09           C  
ATOM   1380 HG21 VAL A  90     -18.875  19.601  53.285  1.00 36.09           H  
ATOM   1381 HG22 VAL A  90     -18.662  18.541  54.697  1.00 36.09           H  
ATOM   1382 HG23 VAL A  90     -19.598  17.994  53.290  1.00 36.09           H  
ATOM   1383  N   ARG A  91     -22.875  18.357  57.287  1.00 33.51           N  
ATOM   1384  H   ARG A  91     -22.342  17.529  57.510  1.00 33.51           H  
ATOM   1385  CA  ARG A  91     -23.935  18.801  58.192  1.00 33.51           C  
ATOM   1386  HA  ARG A  91     -24.897  18.722  57.686  1.00 33.51           H  
ATOM   1387  C   ARG A  91     -23.710  20.264  58.560  1.00 33.51           C  
ATOM   1388  CB  ARG A  91     -23.948  17.954  59.475  1.00 33.51           C  
ATOM   1389  HB2 ARG A  91     -24.623  18.426  60.189  1.00 33.51           H  
ATOM   1390  HB3 ARG A  91     -22.949  17.948  59.910  1.00 33.51           H  
ATOM   1391  O   ARG A  91     -22.844  20.565  59.376  1.00 33.51           O  
ATOM   1392  CG  ARG A  91     -24.411  16.511  59.257  1.00 33.51           C  
ATOM   1393  HG2 ARG A  91     -25.415  16.512  58.833  1.00 33.51           H  
ATOM   1394  HG3 ARG A  91     -23.731  16.002  58.574  1.00 33.51           H  
ATOM   1395  CD  ARG A  91     -24.418  15.792  60.609  1.00 33.51           C  
ATOM   1396  HD2 ARG A  91     -23.404  15.798  61.011  1.00 33.51           H  
ATOM   1397  HD3 ARG A  91     -25.071  16.336  61.291  1.00 33.51           H  
ATOM   1398  NE  ARG A  91     -24.888  14.402  60.476  1.00 33.51           N  
ATOM   1399  HE  ARG A  91     -25.075  14.083  59.537  1.00 33.51           H  
ATOM   1400  NH1 ARG A  91     -24.717  13.827  62.691  1.00 33.51           N  
ATOM   1401 HH11 ARG A  91     -24.355  14.751  62.879  1.00 33.51           H  
ATOM   1402 HH12 ARG A  91     -24.795  13.143  63.430  1.00 33.51           H  
ATOM   1403  NH2 ARG A  91     -25.434  12.320  61.202  1.00 33.51           N  
ATOM   1404 HH21 ARG A  91     -25.595  12.046  60.243  1.00 33.51           H  
ATOM   1405 HH22 ARG A  91     -25.486  11.629  61.938  1.00 33.51           H  
ATOM   1406  CZ  ARG A  91     -25.013  13.526  61.455  1.00 33.51           C  
ATOM   1407  N   GLY A  92     -24.554  21.151  58.039  1.00 32.44           N  
ATOM   1408  H   GLY A  92     -25.143  20.864  57.269  1.00 32.44           H  
ATOM   1409  CA  GLY A  92     -24.768  22.448  58.666  1.00 32.44           C  
ATOM   1410  HA2 GLY A  92     -25.532  23.009  58.128  1.00 32.44           H  
ATOM   1411  HA3 GLY A  92     -23.838  23.017  58.669  1.00 32.44           H  
ATOM   1412  C   GLY A  92     -25.240  22.208  60.098  1.00 32.44           C  
ATOM   1413  O   GLY A  92     -26.323  21.656  60.304  1.00 32.44           O  
ATOM   1414  N   GLU A  93     -24.408  22.551  61.082  1.00 33.78           N  
ATOM   1415  H   GLU A  93     -23.489  22.900  60.854  1.00 33.78           H  
ATOM   1416  CA  GLU A  93     -24.736  22.351  62.492  1.00 33.78           C  
ATOM   1417  HA  GLU A  93     -25.025  21.310  62.639  1.00 33.78           H  
ATOM   1418  C   GLU A  93     -25.934  23.228  62.862  1.00 33.78           C  
ATOM   1419  CB  GLU A  93     -23.530  22.623  63.406  1.00 33.78           C  
ATOM   1420  HB2 GLU A  93     -23.882  22.592  64.437  1.00 33.78           H  
ATOM   1421  HB3 GLU A  93     -23.129  23.617  63.206  1.00 33.78           H  
ATOM   1422  O   GLU A  93     -25.823  24.445  63.015  1.00 33.78           O  
ATOM   1423  CG  GLU A  93     -22.424  21.571  63.241  1.00 33.78           C  
ATOM   1424  HG2 GLU A  93     -21.901  21.743  62.301  1.00 33.78           H  
ATOM   1425  HG3 GLU A  93     -22.883  20.584  63.195  1.00 33.78           H  
ATOM   1426  CD  GLU A  93     -21.431  21.616  64.412  1.00 33.78           C  
ATOM   1427  OE1 GLU A  93     -21.227  20.544  65.030  1.00 33.78           O  
ATOM   1428  OE2 GLU A  93     -20.921  22.720  64.705  1.00 33.78           O  
ATOM   1429  N   ALA A  94     -27.109  22.603  62.976  1.00 38.62           N  
ATOM   1430  H   ALA A  94     -27.159  21.627  62.721  1.00 38.62           H  
ATOM   1431  CA  ALA A  94     -28.325  23.290  63.381  1.00 38.62           C  
ATOM   1432  HA  ALA A  94     -28.527  24.063  62.640  1.00 38.62           H  
ATOM   1433  C   ALA A  94     -28.093  23.926  64.768  1.00 38.62           C  
ATOM   1434  CB  ALA A  94     -29.491  22.294  63.373  1.00 38.62           C  
ATOM   1435  HB1 ALA A  94     -30.408  22.807  63.666  1.00 38.62           H  
ATOM   1436  HB2 ALA A  94     -29.294  21.486  64.077  1.00 38.62           H  
ATOM   1437  HB3 ALA A  94     -29.616  21.882  62.372  1.00 38.62           H  
ATOM   1438  O   ALA A  94     -27.778  23.194  65.713  1.00 38.62           O  
ATOM   1439  N   PRO A  95     -28.213  25.261  64.909  1.00 39.72           N  
ATOM   1440  CA  PRO A  95     -27.741  25.967  66.094  1.00 39.72           C  
ATOM   1441  HA  PRO A  95     -26.669  25.799  66.192  1.00 39.72           H  
ATOM   1442  C   PRO A  95     -28.439  25.452  67.355  1.00 39.72           C  
ATOM   1443  CB  PRO A  95     -27.979  27.458  65.829  1.00 39.72           C  
ATOM   1444  HB2 PRO A  95     -28.326  27.986  66.718  1.00 39.72           H  
ATOM   1445  HB3 PRO A  95     -27.057  27.908  65.459  1.00 39.72           H  
ATOM   1446  O   PRO A  95     -29.668  25.388  67.427  1.00 39.72           O  
ATOM   1447  CG  PRO A  95     -29.029  27.474  64.718  1.00 39.72           C  
ATOM   1448  HG2 PRO A  95     -28.956  28.370  64.102  1.00 39.72           H  
ATOM   1449  HG3 PRO A  95     -30.024  27.384  65.154  1.00 39.72           H  
ATOM   1450  CD  PRO A  95     -28.703  26.212  63.925  1.00 39.72           C  
ATOM   1451  HD2 PRO A  95     -29.599  25.846  63.422  1.00 39.72           H  
ATOM   1452  HD3 PRO A  95     -27.916  26.419  63.199  1.00 39.72           H  
ATOM   1453  N   SER A  96     -27.633  25.060  68.346  1.00 46.53           N  
ATOM   1454  H   SER A  96     -26.637  25.120  68.187  1.00 46.53           H  
ATOM   1455  CA  SER A  96     -28.105  24.352  69.537  1.00 46.53           C  
ATOM   1456  HA  SER A  96     -28.536  23.404  69.215  1.00 46.53           H  
ATOM   1457  C   SER A  96     -29.171  25.146  70.293  1.00 46.53           C  
ATOM   1458  CB  SER A  96     -26.934  24.043  70.472  1.00 46.53           C  
ATOM   1459  HB2 SER A  96     -26.214  23.412  69.950  1.00 46.53           H  
ATOM   1460  HB3 SER A  96     -26.445  24.972  70.763  1.00 46.53           H  
ATOM   1461  O   SER A  96     -28.919  26.250  70.778  1.00 46.53           O  
ATOM   1462  OG  SER A  96     -27.398  23.372  71.631  1.00 46.53           O  
ATOM   1463  HG  SER A  96     -26.628  23.135  72.153  1.00 46.53           H  
ATOM   1464  N   ALA A  97     -30.347  24.540  70.473  1.00 53.65           N  
ATOM   1465  H   ALA A  97     -30.504  23.662  70.000  1.00 53.65           H  
ATOM   1466  CA  ALA A  97     -31.452  25.137  71.223  1.00 53.65           C  
ATOM   1467  HA  ALA A  97     -31.722  26.078  70.744  1.00 53.65           H  
ATOM   1468  C   ALA A  97     -31.090  25.461  72.690  1.00 53.65           C  
ATOM   1469  CB  ALA A  97     -32.650  24.183  71.139  1.00 53.65           C  
ATOM   1470  HB1 ALA A  97     -33.502  24.628  71.653  1.00 53.65           H  
ATOM   1471  HB2 ALA A  97     -32.915  24.014  70.096  1.00 53.65           H  
ATOM   1472  HB3 ALA A  97     -32.405  23.232  71.613  1.00 53.65           H  
ATOM   1473  O   ALA A  97     -31.712  26.336  73.290  1.00 53.65           O  
ATOM   1474  N   LEU A  98     -30.073  24.794  73.255  1.00 55.35           N  
ATOM   1475  H   LEU A  98     -29.566  24.132  72.686  1.00 55.35           H  
ATOM   1476  CA  LEU A  98     -29.560  25.079  74.600  1.00 55.35           C  
ATOM   1477  HA  LEU A  98     -30.403  25.199  75.281  1.00 55.35           H  
ATOM   1478  C   LEU A  98     -28.784  26.404  74.659  1.00 55.35           C  
ATOM   1479  CB  LEU A  98     -28.696  23.901  75.085  1.00 55.35           C  
ATOM   1480  HB2 LEU A  98     -27.932  23.698  74.335  1.00 55.35           H  
ATOM   1481  HB3 LEU A  98     -28.182  24.201  75.999  1.00 55.35           H  
ATOM   1482  O   LEU A  98     -28.980  27.165  75.598  1.00 55.35           O  
ATOM   1483  CG  LEU A  98     -29.488  22.611  75.373  1.00 55.35           C  
ATOM   1484  HG  LEU A  98     -30.116  22.367  74.516  1.00 55.35           H  
ATOM   1485  CD1 LEU A  98     -28.525  21.445  75.597  1.00 55.35           C  
ATOM   1486 HD11 LEU A  98     -27.904  21.305  74.712  1.00 55.35           H  
ATOM   1487 HD12 LEU A  98     -27.884  21.655  76.453  1.00 55.35           H  
ATOM   1488 HD13 LEU A  98     -29.087  20.529  75.781  1.00 55.35           H  
ATOM   1489  CD2 LEU A  98     -30.372  22.738  76.616  1.00 55.35           C  
ATOM   1490 HD21 LEU A  98     -29.766  23.027  77.475  1.00 55.35           H  
ATOM   1491 HD22 LEU A  98     -31.140  23.495  76.455  1.00 55.35           H  
ATOM   1492 HD23 LEU A  98     -30.862  21.786  76.823  1.00 55.35           H  
ATOM   1493  N   ALA A  99     -28.016  26.758  73.623  1.00 54.30           N  
ATOM   1494  H   ALA A  99     -27.963  26.155  72.814  1.00 54.30           H  
ATOM   1495  CA  ALA A  99     -27.294  28.035  73.591  1.00 54.30           C  
ATOM   1496  HA  ALA A  99     -26.682  28.109  74.491  1.00 54.30           H  
ATOM   1497  C   ALA A  99     -28.251  29.249  73.582  1.00 54.30           C  
ATOM   1498  CB  ALA A  99     -26.365  28.030  72.370  1.00 54.30           C  
ATOM   1499  HB1 ALA A  99     -25.719  27.152  72.399  1.00 54.30           H  
ATOM   1500  HB2 ALA A  99     -25.741  28.923  72.391  1.00 54.30           H  
ATOM   1501  HB3 ALA A  99     -26.950  28.025  71.450  1.00 54.30           H  
ATOM   1502  O   ALA A  99     -27.928  30.322  74.093  1.00 54.30           O  
ATOM   1503  N   GLY A 100     -29.468  29.070  73.049  1.00 56.98           N  
ATOM   1504  H   GLY A 100     -29.666  28.172  72.631  1.00 56.98           H  
ATOM   1505  CA  GLY A 100     -30.549  30.056  73.145  1.00 56.98           C  
ATOM   1506  HA2 GLY A 100     -31.342  29.771  72.454  1.00 56.98           H  
ATOM   1507  HA3 GLY A 100     -30.169  31.035  72.854  1.00 56.98           H  
ATOM   1508  C   GLY A 100     -31.169  30.180  74.546  1.00 56.98           C  
ATOM   1509  O   GLY A 100     -31.710  31.235  74.873  1.00 56.98           O  
ATOM   1510  N   LEU A 101     -31.077  29.138  75.381  1.00 61.38           N  
ATOM   1511  H   LEU A 101     -30.548  28.332  75.081  1.00 61.38           H  
ATOM   1512  CA  LEU A 101     -31.459  29.188  76.797  1.00 61.38           C  
ATOM   1513  HA  LEU A 101     -32.361  29.791  76.897  1.00 61.38           H  
ATOM   1514  C   LEU A 101     -30.388  29.893  77.634  1.00 61.38           C  
ATOM   1515  CB  LEU A 101     -31.751  27.767  77.323  1.00 61.38           C  
ATOM   1516  HB2 LEU A 101     -31.533  27.724  78.390  1.00 61.38           H  
ATOM   1517  HB3 LEU A 101     -31.086  27.053  76.837  1.00 61.38           H  
ATOM   1518  O   LEU A 101     -30.743  30.766  78.421  1.00 61.38           O  
ATOM   1519  CG  LEU A 101     -33.209  27.335  77.102  1.00 61.38           C  
ATOM   1520  HG  LEU A 101     -33.552  27.679  76.126  1.00 61.38           H  
ATOM   1521  CD1 LEU A 101     -33.335  25.811  77.140  1.00 61.38           C  
ATOM   1522 HD11 LEU A 101     -32.956  25.432  78.089  1.00 61.38           H  
ATOM   1523 HD12 LEU A 101     -32.750  25.387  76.324  1.00 61.38           H  
ATOM   1524 HD13 LEU A 101     -34.378  25.521  77.014  1.00 61.38           H  
ATOM   1525  CD2 LEU A 101     -34.122  27.914  78.188  1.00 61.38           C  
ATOM   1526 HD21 LEU A 101     -35.153  27.614  78.003  1.00 61.38           H  
ATOM   1527 HD22 LEU A 101     -34.061  29.002  78.179  1.00 61.38           H  
ATOM   1528 HD23 LEU A 101     -33.806  27.555  79.168  1.00 61.38           H  
ATOM   1529  N   ASP A 102     -29.104  29.603  77.409  1.00 59.07           N  
ATOM   1530  H   ASP A 102     -28.885  28.810  76.823  1.00 59.07           H  
ATOM   1531  CA  ASP A 102     -27.991  30.252  78.121  1.00 59.07           C  
ATOM   1532  HA  ASP A 102     -28.079  30.042  79.187  1.00 59.07           H  
ATOM   1533  C   ASP A 102     -28.006  31.780  77.924  1.00 59.07           C  
ATOM   1534  CB  ASP A 102     -26.646  29.690  77.623  1.00 59.07           C  
ATOM   1535  HB2 ASP A 102     -25.842  30.184  78.170  1.00 59.07           H  
ATOM   1536  HB3 ASP A 102     -26.531  29.943  76.569  1.00 59.07           H  
ATOM   1537  O   ASP A 102     -27.887  32.552  78.878  1.00 59.07           O  
ATOM   1538  CG  ASP A 102     -26.475  28.175  77.789  1.00 59.07           C  
ATOM   1539  OD1 ASP A 102     -27.017  27.615  78.766  1.00 59.07           O  
ATOM   1540  OD2 ASP A 102     -25.787  27.586  76.923  1.00 59.07           O  
ATOM   1541  N   ALA A 103     -28.230  32.236  76.685  1.00 60.50           N  
ATOM   1542  H   ALA A 103     -28.275  31.559  75.936  1.00 60.50           H  
ATOM   1543  CA  ALA A 103     -28.347  33.658  76.356  1.00 60.50           C  
ATOM   1544  HA  ALA A 103     -27.455  34.171  76.717  1.00 60.50           H  
ATOM   1545  C   ALA A 103     -29.565  34.330  77.020  1.00 60.50           C  
ATOM   1546  CB  ALA A 103     -28.403  33.787  74.830  1.00 60.50           C  
ATOM   1547  HB1 ALA A 103     -29.285  33.274  74.444  1.00 60.50           H  
ATOM   1548  HB2 ALA A 103     -28.450  34.840  74.553  1.00 60.50           H  
ATOM   1549  HB3 ALA A 103     -27.511  33.342  74.389  1.00 60.50           H  
ATOM   1550  O   ALA A 103     -29.494  35.495  77.417  1.00 60.50           O  
ATOM   1551  N   LEU A 104     -30.677  33.599  77.173  1.00 64.65           N  
ATOM   1552  H   LEU A 104     -30.659  32.636  76.870  1.00 64.65           H  
ATOM   1553  CA  LEU A 104     -31.849  34.076  77.905  1.00 64.65           C  
ATOM   1554  HA  LEU A 104     -32.088  35.077  77.547  1.00 64.65           H  
ATOM   1555  C   LEU A 104     -31.545  34.184  79.406  1.00 64.65           C  
ATOM   1556  CB  LEU A 104     -33.035  33.139  77.611  1.00 64.65           C  
ATOM   1557  HB2 LEU A 104     -32.786  32.140  77.970  1.00 64.65           H  
ATOM   1558  HB3 LEU A 104     -33.172  33.076  76.531  1.00 64.65           H  
ATOM   1559  O   LEU A 104     -31.876  35.200  80.014  1.00 64.65           O  
ATOM   1560  CG  LEU A 104     -34.367  33.558  78.258  1.00 64.65           C  
ATOM   1561  HG  LEU A 104     -34.239  33.677  79.333  1.00 64.65           H  
ATOM   1562  CD1 LEU A 104     -34.914  34.863  77.673  1.00 64.65           C  
ATOM   1563 HD11 LEU A 104     -35.008  34.776  76.590  1.00 64.65           H  
ATOM   1564 HD12 LEU A 104     -35.886  35.087  78.112  1.00 64.65           H  
ATOM   1565 HD13 LEU A 104     -34.234  35.680  77.911  1.00 64.65           H  
ATOM   1566  CD2 LEU A 104     -35.408  32.461  78.022  1.00 64.65           C  
ATOM   1567 HD21 LEU A 104     -35.530  32.289  76.953  1.00 64.65           H  
ATOM   1568 HD22 LEU A 104     -35.070  31.539  78.496  1.00 64.65           H  
ATOM   1569 HD23 LEU A 104     -36.362  32.755  78.458  1.00 64.65           H  
ATOM   1570  N   GLU A 105     -30.888  33.179  79.990  1.00 63.60           N  
ATOM   1571  H   GLU A 105     -30.632  32.379  79.428  1.00 63.60           H  
ATOM   1572  CA  GLU A 105     -30.537  33.146  81.414  1.00 63.60           C  
ATOM   1573  HA  GLU A 105     -31.449  33.351  81.974  1.00 63.60           H  
ATOM   1574  C   GLU A 105     -29.539  34.254  81.789  1.00 63.60           C  
ATOM   1575  CB  GLU A 105     -30.035  31.741  81.820  1.00 63.60           C  
ATOM   1576  HB2 GLU A 105     -30.299  31.011  81.055  1.00 63.60           H  
ATOM   1577  HB3 GLU A 105     -28.950  31.752  81.928  1.00 63.60           H  
ATOM   1578  O   GLU A 105     -29.717  34.920  82.810  1.00 63.60           O  
ATOM   1579  CG  GLU A 105     -30.702  31.313  83.137  1.00 63.60           C  
ATOM   1580  HG2 GLU A 105     -31.781  31.317  82.986  1.00 63.60           H  
ATOM   1581  HG3 GLU A 105     -30.476  32.056  83.901  1.00 63.60           H  
ATOM   1582  CD  GLU A 105     -30.271  29.929  83.649  1.00 63.60           C  
ATOM   1583  OE1 GLU A 105     -31.172  29.190  84.115  1.00 63.60           O  
ATOM   1584  OE2 GLU A 105     -29.052  29.654  83.666  1.00 63.60           O  
ATOM   1585  N   ALA A 106     -28.567  34.540  80.916  1.00 63.28           N  
ATOM   1586  H   ALA A 106     -28.445  33.922  80.127  1.00 63.28           H  
ATOM   1587  CA  ALA A 106     -27.640  35.662  81.061  1.00 63.28           C  
ATOM   1588  HA  ALA A 106     -27.164  35.590  82.039  1.00 63.28           H  
ATOM   1589  C   ALA A 106     -28.328  37.041  80.988  1.00 63.28           C  
ATOM   1590  CB  ALA A 106     -26.558  35.525  79.984  1.00 63.28           C  
ATOM   1591  HB1 ALA A 106     -25.823  36.322  80.097  1.00 63.28           H  
ATOM   1592  HB2 ALA A 106     -26.058  34.561  80.084  1.00 63.28           H  
ATOM   1593  HB3 ALA A 106     -27.009  35.590  78.994  1.00 63.28           H  
ATOM   1594  O   ALA A 106     -27.859  37.989  81.618  1.00 63.28           O  
ATOM   1595  N   ALA A 107     -29.447  37.162  80.263  1.00 63.67           N  
ATOM   1596  H   ALA A 107     -29.763  36.360  79.737  1.00 63.67           H  
ATOM   1597  CA  ALA A 107     -30.224  38.400  80.169  1.00 63.67           C  
ATOM   1598  HA  ALA A 107     -29.532  39.242  80.161  1.00 63.67           H  
ATOM   1599  C   ALA A 107     -31.183  38.620  81.360  1.00 63.67           C  
ATOM   1600  CB  ALA A 107     -30.966  38.397  78.826  1.00 63.67           C  
ATOM   1601  HB1 ALA A 107     -31.497  39.341  78.701  1.00 63.67           H  
ATOM   1602  HB2 ALA A 107     -31.682  37.576  78.794  1.00 63.67           H  
ATOM   1603  HB3 ALA A 107     -30.252  38.280  78.011  1.00 63.67           H  
ATOM   1604  O   ALA A 107     -31.485  39.768  81.695  1.00 63.67           O  
ATOM   1605  N   LEU A 108     -31.642  37.553  82.036  1.00 67.86           N  
ATOM   1606  H   LEU A 108     -31.351  36.642  81.712  1.00 67.86           H  
ATOM   1607  CA  LEU A 108     -32.591  37.627  83.166  1.00 67.86           C  
ATOM   1608  HA  LEU A 108     -33.550  37.952  82.764  1.00 67.86           H  
ATOM   1609  C   LEU A 108     -32.241  38.649  84.273  1.00 67.86           C  
ATOM   1610  CB  LEU A 108     -32.777  36.244  83.832  1.00 67.86           C  
ATOM   1611  HB2 LEU A 108     -33.312  36.393  84.770  1.00 67.86           H  
ATOM   1612  HB3 LEU A 108     -31.798  35.838  84.087  1.00 67.86           H  
ATOM   1613  O   LEU A 108     -33.173  39.294  84.769  1.00 67.86           O  
ATOM   1614  CG  LEU A 108     -33.547  35.179  83.036  1.00 67.86           C  
ATOM   1615  HG  LEU A 108     -33.023  34.967  82.105  1.00 67.86           H  
ATOM   1616  CD1 LEU A 108     -33.624  33.885  83.845  1.00 67.86           C  
ATOM   1617 HD11 LEU A 108     -32.617  33.556  84.102  1.00 67.86           H  
ATOM   1618 HD12 LEU A 108     -34.091  33.103  83.246  1.00 67.86           H  
ATOM   1619 HD13 LEU A 108     -34.195  34.038  84.761  1.00 67.86           H  
ATOM   1620  CD2 LEU A 108     -34.976  35.610  82.708  1.00 67.86           C  
ATOM   1621 HD21 LEU A 108     -35.508  35.888  83.618  1.00 67.86           H  
ATOM   1622 HD22 LEU A 108     -35.490  34.787  82.212  1.00 67.86           H  
ATOM   1623 HD23 LEU A 108     -34.943  36.453  82.017  1.00 67.86           H  
ATOM   1624  N   PRO A 109     -30.973  38.827  84.711  1.00 65.73           N  
ATOM   1625  CA  PRO A 109     -30.652  39.714  85.831  1.00 65.73           C  
ATOM   1626  HA  PRO A 109     -31.234  39.401  86.697  1.00 65.73           H  
ATOM   1627  C   PRO A 109     -30.951  41.189  85.541  1.00 65.73           C  
ATOM   1628  CB  PRO A 109     -29.161  39.497  86.124  1.00 65.73           C  
ATOM   1629  HB2 PRO A 109     -28.558  40.234  85.592  1.00 65.73           H  
ATOM   1630  HB3 PRO A 109     -28.951  39.540  87.193  1.00 65.73           H  
ATOM   1631  O   PRO A 109     -31.412  41.904  86.439  1.00 65.73           O  
ATOM   1632  CG  PRO A 109     -28.873  38.113  85.550  1.00 65.73           C  
ATOM   1633  HG2 PRO A 109     -29.186  37.342  86.253  1.00 65.73           H  
ATOM   1634  HG3 PRO A 109     -27.825  37.992  85.277  1.00 65.73           H  
ATOM   1635  CD  PRO A 109     -29.778  38.091  84.326  1.00 65.73           C  
ATOM   1636  HD2 PRO A 109     -29.291  38.617  83.504  1.00 65.73           H  
ATOM   1637  HD3 PRO A 109     -29.989  37.060  84.046  1.00 65.73           H  
ATOM   1638  N   GLU A 110     -30.724  41.626  84.297  1.00 63.88           N  
ATOM   1639  H   GLU A 110     -30.399  40.967  83.604  1.00 63.88           H  
ATOM   1640  CA  GLU A 110     -30.868  43.025  83.875  1.00 63.88           C  
ATOM   1641  HA  GLU A 110     -30.599  43.665  84.715  1.00 63.88           H  
ATOM   1642  C   GLU A 110     -32.310  43.406  83.508  1.00 63.88           C  
ATOM   1643  CB  GLU A 110     -29.890  43.365  82.734  1.00 63.88           C  
ATOM   1644  HB2 GLU A 110     -30.130  42.774  81.850  1.00 63.88           H  
ATOM   1645  HB3 GLU A 110     -30.031  44.418  82.494  1.00 63.88           H  
ATOM   1646  O   GLU A 110     -32.623  44.595  83.460  1.00 63.88           O  
ATOM   1647  CG  GLU A 110     -28.419  43.132  83.131  1.00 63.88           C  
ATOM   1648  HG2 GLU A 110     -28.144  42.105  82.888  1.00 63.88           H  
ATOM   1649  HG3 GLU A 110     -28.331  43.244  84.211  1.00 63.88           H  
ATOM   1650  CD  GLU A 110     -27.434  44.113  82.467  1.00 63.88           C  
ATOM   1651  OE1 GLU A 110     -26.414  44.417  83.128  1.00 63.88           O  
ATOM   1652  OE2 GLU A 110     -27.716  44.586  81.343  1.00 63.88           O  
ATOM   1653  N   VAL A 111     -33.216  42.429  83.331  1.00 64.56           N  
ATOM   1654  H   VAL A 111     -32.885  41.476  83.364  1.00 64.56           H  
ATOM   1655  CA  VAL A 111     -34.630  42.675  82.982  1.00 64.56           C  
ATOM   1656  HA  VAL A 111     -34.651  43.074  81.967  1.00 64.56           H  
ATOM   1657  C   VAL A 111     -35.262  43.682  83.955  1.00 64.56           C  
ATOM   1658  CB  VAL A 111     -35.462  41.378  82.963  1.00 64.56           C  
ATOM   1659  HB  VAL A 111     -35.371  40.871  83.924  1.00 64.56           H  
ATOM   1660  O   VAL A 111     -35.366  43.374  85.153  1.00 64.56           O  
ATOM   1661  CG1 VAL A 111     -36.952  41.663  82.701  1.00 64.56           C  
ATOM   1662 HG11 VAL A 111     -37.387  42.241  83.517  1.00 64.56           H  
ATOM   1663 HG12 VAL A 111     -37.507  40.728  82.625  1.00 64.56           H  
ATOM   1664 HG13 VAL A 111     -37.069  42.218  81.770  1.00 64.56           H  
ATOM   1665  CG2 VAL A 111     -34.965  40.442  81.857  1.00 64.56           C  
ATOM   1666 HG21 VAL A 111     -33.909  40.218  82.007  1.00 64.56           H  
ATOM   1667 HG22 VAL A 111     -35.510  39.498  81.880  1.00 64.56           H  
ATOM   1668 HG23 VAL A 111     -35.087  40.909  80.880  1.00 64.56           H  
ATOM   1669  N   PRO A 112     -35.722  44.861  83.490  1.00 72.22           N  
ATOM   1670  CA  PRO A 112     -36.266  45.901  84.355  1.00 72.22           C  
ATOM   1671  HA  PRO A 112     -35.454  46.271  84.981  1.00 72.22           H  
ATOM   1672  C   PRO A 112     -37.409  45.398  85.239  1.00 72.22           C  
ATOM   1673  CB  PRO A 112     -36.724  47.024  83.420  1.00 72.22           C  
ATOM   1674  HB2 PRO A 112     -36.638  48.005  83.888  1.00 72.22           H  
ATOM   1675  HB3 PRO A 112     -37.747  46.845  83.089  1.00 72.22           H  
ATOM   1676  O   PRO A 112     -38.254  44.611  84.812  1.00 72.22           O  
ATOM   1677  CG  PRO A 112     -35.782  46.879  82.228  1.00 72.22           C  
ATOM   1678  HG2 PRO A 112     -36.211  47.296  81.317  1.00 72.22           H  
ATOM   1679  HG3 PRO A 112     -34.823  47.343  82.454  1.00 72.22           H  
ATOM   1680  CD  PRO A 112     -35.609  45.366  82.126  1.00 72.22           C  
ATOM   1681  HD2 PRO A 112     -34.635  45.148  81.689  1.00 72.22           H  
ATOM   1682  HD3 PRO A 112     -36.404  44.943  81.512  1.00 72.22           H  
ATOM   1683  N   ALA A 113     -37.467  45.880  86.483  1.00 69.81           N  
ATOM   1684  H   ALA A 113     -36.747  46.524  86.778  1.00 69.81           H  
ATOM   1685  CA  ALA A 113     -38.439  45.413  87.478  1.00 69.81           C  
ATOM   1686  HA  ALA A 113     -38.266  44.350  87.650  1.00 69.81           H  
ATOM   1687  C   ALA A 113     -39.912  45.558  87.035  1.00 69.81           C  
ATOM   1688  CB  ALA A 113     -38.174  46.163  88.789  1.00 69.81           C  
ATOM   1689  HB1 ALA A 113     -38.337  47.231  88.648  1.00 69.81           H  
ATOM   1690  HB2 ALA A 113     -38.858  45.799  89.557  1.00 69.81           H  
ATOM   1691  HB3 ALA A 113     -37.150  45.989  89.118  1.00 69.81           H  
ATOM   1692  O   ALA A 113     -40.761  44.817  87.518  1.00 69.81           O  
ATOM   1693  N   THR A 114     -40.202  46.477  86.109  1.00 68.93           N  
ATOM   1694  H   THR A 114     -39.444  47.018  85.717  1.00 68.93           H  
ATOM   1695  CA  THR A 114     -41.519  46.696  85.489  1.00 68.93           C  
ATOM   1696  HA  THR A 114     -42.281  46.766  86.264  1.00 68.93           H  
ATOM   1697  C   THR A 114     -41.955  45.578  84.543  1.00 68.93           C  
ATOM   1698  CB  THR A 114     -41.494  48.006  84.683  1.00 68.93           C  
ATOM   1699  HB  THR A 114     -42.353  48.050  84.013  1.00 68.93           H  
ATOM   1700  O   THR A 114     -43.137  45.268  84.481  1.00 68.93           O  
ATOM   1701  CG2 THR A 114     -41.533  49.221  85.609  1.00 68.93           C  
ATOM   1702 HG21 THR A 114     -42.442  49.194  86.210  1.00 68.93           H  
ATOM   1703 HG22 THR A 114     -40.662  49.225  86.266  1.00 68.93           H  
ATOM   1704 HG23 THR A 114     -41.532  50.130  85.008  1.00 68.93           H  
ATOM   1705  OG1 THR A 114     -40.295  48.111  83.938  1.00 68.93           O  
ATOM   1706  HG1 THR A 114     -40.475  47.853  83.031  1.00 68.93           H  
ATOM   1707  N   GLU A 115     -41.021  44.971  83.811  1.00 67.63           N  
ATOM   1708  H   GLU A 115     -40.059  45.255  83.926  1.00 67.63           H  
ATOM   1709  CA  GLU A 115     -41.297  43.917  82.818  1.00 67.63           C  
ATOM   1710  HA  GLU A 115     -42.324  43.990  82.461  1.00 67.63           H  
ATOM   1711  C   GLU A 115     -41.119  42.517  83.415  1.00 67.63           C  
ATOM   1712  CB  GLU A 115     -40.353  44.106  81.624  1.00 67.63           C  
ATOM   1713  HB2 GLU A 115     -39.327  44.145  81.990  1.00 67.63           H  
ATOM   1714  HB3 GLU A 115     -40.453  43.252  80.954  1.00 67.63           H  
ATOM   1715  O   GLU A 115     -41.706  41.543  82.948  1.00 67.63           O  
ATOM   1716  CG  GLU A 115     -40.678  45.391  80.848  1.00 67.63           C  
ATOM   1717  HG2 GLU A 115     -40.738  46.227  81.544  1.00 67.63           H  
ATOM   1718  HG3 GLU A 115     -41.656  45.280  80.378  1.00 67.63           H  
ATOM   1719  CD  GLU A 115     -39.630  45.727  79.781  1.00 67.63           C  
ATOM   1720  OE1 GLU A 115     -39.585  46.921  79.410  1.00 67.63           O  
ATOM   1721  OE2 GLU A 115     -38.867  44.819  79.384  1.00 67.63           O  
ATOM   1722  N   ARG A 116     -40.335  42.423  84.494  1.00 65.98           N  
ATOM   1723  H   ARG A 116     -39.864  43.274  84.770  1.00 65.98           H  
ATOM   1724  CA  ARG A 116     -39.975  41.185  85.194  1.00 65.98           C  
ATOM   1725  HA  ARG A 116     -39.398  40.566  84.507  1.00 65.98           H  
ATOM   1726  C   ARG A 116     -41.191  40.348  85.618  1.00 65.98           C  
ATOM   1727  CB  ARG A 116     -39.082  41.597  86.378  1.00 65.98           C  
ATOM   1728  HB2 ARG A 116     -39.693  42.071  87.146  1.00 65.98           H  
ATOM   1729  HB3 ARG A 116     -38.361  42.331  86.018  1.00 65.98           H  
ATOM   1730  O   ARG A 116     -41.123  39.125  85.566  1.00 65.98           O  
ATOM   1731  CG  ARG A 116     -38.288  40.439  86.992  1.00 65.98           C  
ATOM   1732  HG2 ARG A 116     -38.984  39.724  87.431  1.00 65.98           H  
ATOM   1733  HG3 ARG A 116     -37.717  39.934  86.213  1.00 65.98           H  
ATOM   1734  CD  ARG A 116     -37.323  40.934  88.085  1.00 65.98           C  
ATOM   1735  HD2 ARG A 116     -36.920  40.053  88.585  1.00 65.98           H  
ATOM   1736  HD3 ARG A 116     -37.882  41.518  88.817  1.00 65.98           H  
ATOM   1737  NE  ARG A 116     -36.206  41.747  87.545  1.00 65.98           N  
ATOM   1738  HE  ARG A 116     -36.317  42.147  86.624  1.00 65.98           H  
ATOM   1739  NH1 ARG A 116     -34.672  41.415  89.230  1.00 65.98           N  
ATOM   1740 HH11 ARG A 116     -33.715  41.514  89.536  1.00 65.98           H  
ATOM   1741 HH12 ARG A 116     -35.353  40.872  89.742  1.00 65.98           H  
ATOM   1742  NH2 ARG A 116     -34.068  42.504  87.389  1.00 65.98           N  
ATOM   1743 HH21 ARG A 116     -34.310  42.850  86.471  1.00 65.98           H  
ATOM   1744 HH22 ARG A 116     -33.082  42.338  87.529  1.00 65.98           H  
ATOM   1745  CZ  ARG A 116     -34.994  41.886  88.058  1.00 65.98           C  
ATOM   1746  N   GLU A 117     -42.305  40.981  85.989  1.00 73.36           N  
ATOM   1747  H   GLU A 117     -42.299  41.991  85.978  1.00 73.36           H  
ATOM   1748  CA  GLU A 117     -43.547  40.293  86.378  1.00 73.36           C  
ATOM   1749  HA  GLU A 117     -43.290  39.470  87.044  1.00 73.36           H  
ATOM   1750  C   GLU A 117     -44.281  39.672  85.170  1.00 73.36           C  
ATOM   1751  CB  GLU A 117     -44.419  41.284  87.172  1.00 73.36           C  
ATOM   1752  HB2 GLU A 117     -44.795  42.054  86.499  1.00 73.36           H  
ATOM   1753  HB3 GLU A 117     -43.787  41.764  87.919  1.00 73.36           H  
ATOM   1754  O   GLU A 117     -44.741  38.530  85.243  1.00 73.36           O  
ATOM   1755  CG  GLU A 117     -45.593  40.620  87.907  1.00 73.36           C  
ATOM   1756  HG2 GLU A 117     -46.339  40.301  87.179  1.00 73.36           H  
ATOM   1757  HG3 GLU A 117     -45.223  39.730  88.416  1.00 73.36           H  
ATOM   1758  CD  GLU A 117     -46.243  41.565  88.936  1.00 73.36           C  
ATOM   1759  OE1 GLU A 117     -46.481  41.105  90.077  1.00 73.36           O  
ATOM   1760  OE2 GLU A 117     -46.517  42.732  88.579  1.00 73.36           O  
ATOM   1761  N   GLU A 118     -44.317  40.357  84.021  1.00 72.49           N  
ATOM   1762  H   GLU A 118     -43.865  41.259  83.975  1.00 72.49           H  
ATOM   1763  CA  GLU A 118     -44.872  39.804  82.776  1.00 72.49           C  
ATOM   1764  HA  GLU A 118     -45.819  39.319  83.012  1.00 72.49           H  
ATOM   1765  C   GLU A 118     -43.953  38.728  82.172  1.00 72.49           C  
ATOM   1766  CB  GLU A 118     -45.169  40.940  81.777  1.00 72.49           C  
ATOM   1767  HB2 GLU A 118     -45.812  41.671  82.266  1.00 72.49           H  
ATOM   1768  HB3 GLU A 118     -44.238  41.424  81.481  1.00 72.49           H  
ATOM   1769  O   GLU A 118     -44.435  37.702  81.680  1.00 72.49           O  
ATOM   1770  CG  GLU A 118     -45.890  40.393  80.532  1.00 72.49           C  
ATOM   1771  HG2 GLU A 118     -46.728  39.779  80.863  1.00 72.49           H  
ATOM   1772  HG3 GLU A 118     -45.206  39.744  79.984  1.00 72.49           H  
ATOM   1773  CD  GLU A 118     -46.420  41.458  79.561  1.00 72.49           C  
ATOM   1774  OE1 GLU A 118     -47.165  41.033  78.645  1.00 72.49           O  
ATOM   1775  OE2 GLU A 118     -46.082  42.651  79.713  1.00 72.49           O  
ATOM   1776  N   LEU A 119     -42.629  38.908  82.275  1.00 66.05           N  
ATOM   1777  H   LEU A 119     -42.301  39.791  82.641  1.00 66.05           H  
ATOM   1778  CA  LEU A 119     -41.643  37.902  81.883  1.00 66.05           C  
ATOM   1779  HA  LEU A 119     -41.803  37.665  80.831  1.00 66.05           H  
ATOM   1780  C   LEU A 119     -41.821  36.611  82.692  1.00 66.05           C  
ATOM   1781  CB  LEU A 119     -40.219  38.454  82.059  1.00 66.05           C  
ATOM   1782  HB2 LEU A 119     -40.157  39.466  81.660  1.00 66.05           H  
ATOM   1783  HB3 LEU A 119     -39.993  38.503  83.124  1.00 66.05           H  
ATOM   1784  O   LEU A 119     -41.881  35.536  82.097  1.00 66.05           O  
ATOM   1785  CG  LEU A 119     -39.188  37.554  81.346  1.00 66.05           C  
ATOM   1786  HG  LEU A 119     -39.537  36.522  81.318  1.00 66.05           H  
ATOM   1787  CD1 LEU A 119     -38.957  38.018  79.908  1.00 66.05           C  
ATOM   1788 HD11 LEU A 119     -38.259  37.343  79.412  1.00 66.05           H  
ATOM   1789 HD12 LEU A 119     -38.538  39.024  79.903  1.00 66.05           H  
ATOM   1790 HD13 LEU A 119     -39.900  38.020  79.363  1.00 66.05           H  
ATOM   1791  CD2 LEU A 119     -37.860  37.555  82.088  1.00 66.05           C  
ATOM   1792 HD21 LEU A 119     -37.136  36.964  81.526  1.00 66.05           H  
ATOM   1793 HD22 LEU A 119     -37.492  38.577  82.184  1.00 66.05           H  
ATOM   1794 HD23 LEU A 119     -37.985  37.118  83.078  1.00 66.05           H  
ATOM   1795  N   VAL A 120     -41.976  36.705  84.019  1.00 71.76           N  
ATOM   1796  H   VAL A 120     -41.899  37.615  84.449  1.00 71.76           H  
ATOM   1797  CA  VAL A 120     -42.268  35.546  84.879  1.00 71.76           C  
ATOM   1798  HA  VAL A 120     -41.473  34.812  84.749  1.00 71.76           H  
ATOM   1799  C   VAL A 120     -43.556  34.859  84.429  1.00 71.76           C  
ATOM   1800  CB  VAL A 120     -42.296  35.940  86.370  1.00 71.76           C  
ATOM   1801  HB  VAL A 120     -42.860  36.865  86.488  1.00 71.76           H  
ATOM   1802  O   VAL A 120     -43.511  33.670  84.132  1.00 71.76           O  
ATOM   1803  CG1 VAL A 120     -42.922  34.870  87.275  1.00 71.76           C  
ATOM   1804 HG11 VAL A 120     -43.983  34.752  87.052  1.00 71.76           H  
ATOM   1805 HG12 VAL A 120     -42.422  33.912  87.134  1.00 71.76           H  
ATOM   1806 HG13 VAL A 120     -42.835  35.169  88.319  1.00 71.76           H  
ATOM   1807  CG2 VAL A 120     -40.861  36.157  86.872  1.00 71.76           C  
ATOM   1808 HG21 VAL A 120     -40.885  36.597  87.869  1.00 71.76           H  
ATOM   1809 HG22 VAL A 120     -40.327  35.207  86.908  1.00 71.76           H  
ATOM   1810 HG23 VAL A 120     -40.320  36.831  86.207  1.00 71.76           H  
ATOM   1811  N   GLN A 121     -44.661  35.584  84.221  1.00 72.45           N  
ATOM   1812  H   GLN A 121     -44.653  36.564  84.464  1.00 72.45           H  
ATOM   1813  CA  GLN A 121     -45.901  34.981  83.700  1.00 72.45           C  
ATOM   1814  HA  GLN A 121     -46.238  34.215  84.398  1.00 72.45           H  
ATOM   1815  C   GLN A 121     -45.729  34.316  82.321  1.00 72.45           C  
ATOM   1816  CB  GLN A 121     -46.990  36.052  83.566  1.00 72.45           C  
ATOM   1817  HB2 GLN A 121     -46.603  36.890  82.987  1.00 72.45           H  
ATOM   1818  HB3 GLN A 121     -47.829  35.622  83.018  1.00 72.45           H  
ATOM   1819  O   GLN A 121     -46.510  33.438  81.943  1.00 72.45           O  
ATOM   1820  CG  GLN A 121     -47.525  36.570  84.905  1.00 72.45           C  
ATOM   1821  HG2 GLN A 121     -46.704  36.959  85.507  1.00 72.45           H  
ATOM   1822  HG3 GLN A 121     -47.987  35.751  85.456  1.00 72.45           H  
ATOM   1823  CD  GLN A 121     -48.560  37.671  84.695  1.00 72.45           C  
ATOM   1824  NE2 GLN A 121     -48.677  38.606  85.610  1.00 72.45           N  
ATOM   1825 HE21 GLN A 121     -49.298  39.373  85.399  1.00 72.45           H  
ATOM   1826 HE22 GLN A 121     -48.019  38.648  86.376  1.00 72.45           H  
ATOM   1827  OE1 GLN A 121     -49.284  37.709  83.708  1.00 72.45           O  
ATOM   1828  N   ARG A 122     -44.766  34.755  81.504  1.00 70.02           N  
ATOM   1829  H   ARG A 122     -44.190  35.516  81.836  1.00 70.02           H  
ATOM   1830  CA  ARG A 122     -44.480  34.193  80.173  1.00 70.02           C  
ATOM   1831  HA  ARG A 122     -45.415  33.858  79.724  1.00 70.02           H  
ATOM   1832  C   ARG A 122     -43.595  32.942  80.266  1.00 70.02           C  
ATOM   1833  CB  ARG A 122     -43.906  35.322  79.299  1.00 70.02           C  
ATOM   1834  HB2 ARG A 122     -44.451  36.237  79.529  1.00 70.02           H  
ATOM   1835  HB3 ARG A 122     -42.857  35.486  79.547  1.00 70.02           H  
ATOM   1836  O   ARG A 122     -43.917  31.940  79.631  1.00 70.02           O  
ATOM   1837  CG  ARG A 122     -44.051  35.072  77.792  1.00 70.02           C  
ATOM   1838  HG2 ARG A 122     -45.078  34.782  77.566  1.00 70.02           H  
ATOM   1839  HG3 ARG A 122     -43.373  34.276  77.486  1.00 70.02           H  
ATOM   1840  CD  ARG A 122     -43.719  36.370  77.041  1.00 70.02           C  
ATOM   1841  HD2 ARG A 122     -42.703  36.670  77.296  1.00 70.02           H  
ATOM   1842  HD3 ARG A 122     -44.401  37.152  77.375  1.00 70.02           H  
ATOM   1843  NE  ARG A 122     -43.828  36.214  75.577  1.00 70.02           N  
ATOM   1844  HE  ARG A 122     -43.901  35.272  75.222  1.00 70.02           H  
ATOM   1845  NH1 ARG A 122     -43.545  38.434  75.036  1.00 70.02           N  
ATOM   1846 HH11 ARG A 122     -43.514  38.676  76.017  1.00 70.02           H  
ATOM   1847 HH12 ARG A 122     -43.431  39.168  74.351  1.00 70.02           H  
ATOM   1848  NH2 ARG A 122     -43.739  36.921  73.411  1.00 70.02           N  
ATOM   1849 HH21 ARG A 122     -43.793  35.966  73.088  1.00 70.02           H  
ATOM   1850 HH22 ARG A 122     -43.598  37.669  72.747  1.00 70.02           H  
ATOM   1851  CZ  ARG A 122     -43.707  37.188  74.688  1.00 70.02           C  
ATOM   1852  N   LEU A 123     -42.579  32.960  81.129  1.00 68.08           N  
ATOM   1853  H   LEU A 123     -42.401  33.826  81.616  1.00 68.08           H  
ATOM   1854  CA  LEU A 123     -41.733  31.809  81.470  1.00 68.08           C  
ATOM   1855  HA  LEU A 123     -41.347  31.364  80.553  1.00 68.08           H  
ATOM   1856  C   LEU A 123     -42.520  30.712  82.201  1.00 68.08           C  
ATOM   1857  CB  LEU A 123     -40.556  32.295  82.336  1.00 68.08           C  
ATOM   1858  HB2 LEU A 123     -40.955  32.882  83.163  1.00 68.08           H  
ATOM   1859  HB3 LEU A 123     -40.050  31.429  82.765  1.00 68.08           H  
ATOM   1860  O   LEU A 123     -42.387  29.538  81.868  1.00 68.08           O  
ATOM   1861  CG  LEU A 123     -39.513  33.137  81.578  1.00 68.08           C  
ATOM   1862  HG  LEU A 123     -40.012  33.922  81.009  1.00 68.08           H  
ATOM   1863  CD1 LEU A 123     -38.561  33.798  82.572  1.00 68.08           C  
ATOM   1864 HD11 LEU A 123     -37.842  34.415  82.032  1.00 68.08           H  
ATOM   1865 HD12 LEU A 123     -39.123  34.438  83.253  1.00 68.08           H  
ATOM   1866 HD13 LEU A 123     -38.023  33.041  83.143  1.00 68.08           H  
ATOM   1867  CD2 LEU A 123     -38.685  32.285  80.616  1.00 68.08           C  
ATOM   1868 HD21 LEU A 123     -39.316  31.866  79.832  1.00 68.08           H  
ATOM   1869 HD22 LEU A 123     -38.187  31.479  81.155  1.00 68.08           H  
ATOM   1870 HD23 LEU A 123     -37.926  32.912  80.146  1.00 68.08           H  
ATOM   1871  N   GLU A 124     -43.406  31.071  83.132  1.00 73.02           N  
ATOM   1872  H   GLU A 124     -43.429  32.037  83.424  1.00 73.02           H  
ATOM   1873  CA  GLU A 124     -44.308  30.133  83.811  1.00 73.02           C  
ATOM   1874  HA  GLU A 124     -43.719  29.360  84.304  1.00 73.02           H  
ATOM   1875  C   GLU A 124     -45.247  29.430  82.825  1.00 73.02           C  
ATOM   1876  CB  GLU A 124     -45.149  30.857  84.870  1.00 73.02           C  
ATOM   1877  HB2 GLU A 124     -45.980  30.208  85.150  1.00 73.02           H  
ATOM   1878  HB3 GLU A 124     -45.562  31.768  84.439  1.00 73.02           H  
ATOM   1879  O   GLU A 124     -45.470  28.227  82.953  1.00 73.02           O  
ATOM   1880  CG  GLU A 124     -44.359  31.175  86.147  1.00 73.02           C  
ATOM   1881  HG2 GLU A 124     -43.923  30.247  86.516  1.00 73.02           H  
ATOM   1882  HG3 GLU A 124     -43.540  31.858  85.924  1.00 73.02           H  
ATOM   1883  CD  GLU A 124     -45.266  31.781  87.227  1.00 73.02           C  
ATOM   1884  OE1 GLU A 124     -45.099  31.380  88.402  1.00 73.02           O  
ATOM   1885  OE2 GLU A 124     -46.151  32.593  86.867  1.00 73.02           O  
ATOM   1886  N   ARG A 125     -45.748  30.133  81.797  1.00 70.31           N  
ATOM   1887  H   ARG A 125     -45.530  31.119  81.757  1.00 70.31           H  
ATOM   1888  CA  ARG A 125     -46.533  29.516  80.712  1.00 70.31           C  
ATOM   1889  HA  ARG A 125     -47.331  28.924  81.160  1.00 70.31           H  
ATOM   1890  C   ARG A 125     -45.710  28.507  79.901  1.00 70.31           C  
ATOM   1891  CB  ARG A 125     -47.163  30.602  79.818  1.00 70.31           C  
ATOM   1892  HB2 ARG A 125     -46.457  31.420  79.674  1.00 70.31           H  
ATOM   1893  HB3 ARG A 125     -47.388  30.172  78.842  1.00 70.31           H  
ATOM   1894  O   ARG A 125     -46.241  27.454  79.554  1.00 70.31           O  
ATOM   1895  CG  ARG A 125     -48.476  31.136  80.417  1.00 70.31           C  
ATOM   1896  HG2 ARG A 125     -48.311  31.470  81.442  1.00 70.31           H  
ATOM   1897  HG3 ARG A 125     -49.196  30.319  80.442  1.00 70.31           H  
ATOM   1898  CD  ARG A 125     -49.077  32.288  79.593  1.00 70.31           C  
ATOM   1899  HD2 ARG A 125     -50.119  32.405  79.890  1.00 70.31           H  
ATOM   1900  HD3 ARG A 125     -49.040  32.031  78.535  1.00 70.31           H  
ATOM   1901  NE  ARG A 125     -48.370  33.557  79.840  1.00 70.31           N  
ATOM   1902  HE  ARG A 125     -47.675  33.529  80.573  1.00 70.31           H  
ATOM   1903  NH1 ARG A 125     -49.541  34.928  78.414  1.00 70.31           N  
ATOM   1904 HH11 ARG A 125     -50.089  34.135  78.112  1.00 70.31           H  
ATOM   1905 HH12 ARG A 125     -49.720  35.859  78.066  1.00 70.31           H  
ATOM   1906  NH2 ARG A 125     -47.942  35.790  79.709  1.00 70.31           N  
ATOM   1907 HH21 ARG A 125     -48.167  36.720  79.387  1.00 70.31           H  
ATOM   1908 HH22 ARG A 125     -47.259  35.701  80.448  1.00 70.31           H  
ATOM   1909  CZ  ARG A 125     -48.620  34.747  79.321  1.00 70.31           C  
ATOM   1910  N   MET A 126     -44.428  28.777  79.650  1.00 61.41           N  
ATOM   1911  H   MET A 126     -44.054  29.659  79.972  1.00 61.41           H  
ATOM   1912  CA  MET A 126     -43.520  27.834  78.975  1.00 61.41           C  
ATOM   1913  HA  MET A 126     -44.015  27.446  78.085  1.00 61.41           H  
ATOM   1914  C   MET A 126     -43.195  26.617  79.863  1.00 61.41           C  
ATOM   1915  CB  MET A 126     -42.243  28.568  78.522  1.00 61.41           C  
ATOM   1916  HB2 MET A 126     -41.536  27.837  78.130  1.00 61.41           H  
ATOM   1917  HB3 MET A 126     -41.782  29.066  79.374  1.00 61.41           H  
ATOM   1918  O   MET A 126     -43.317  25.476  79.422  1.00 61.41           O  
ATOM   1919  CG  MET A 126     -42.538  29.605  77.427  1.00 61.41           C  
ATOM   1920  HG2 MET A 126     -43.372  30.228  77.750  1.00 61.41           H  
ATOM   1921  HG3 MET A 126     -42.846  29.081  76.522  1.00 61.41           H  
ATOM   1922  SD  MET A 126     -41.169  30.724  77.015  1.00 61.41           S  
ATOM   1923  CE  MET A 126     -39.975  29.570  76.281  1.00 61.41           C  
ATOM   1924  HE1 MET A 126     -40.424  29.062  75.428  1.00 61.41           H  
ATOM   1925  HE2 MET A 126     -39.097  30.122  75.947  1.00 61.41           H  
ATOM   1926  HE3 MET A 126     -39.664  28.834  77.023  1.00 61.41           H  
ATOM   1927  N   LEU A 127     -42.874  26.835  81.143  1.00 63.62           N  
ATOM   1928  H   LEU A 127     -42.770  27.794  81.443  1.00 63.62           H  
ATOM   1929  CA  LEU A 127     -42.611  25.773  82.124  1.00 63.62           C  
ATOM   1930  HA  LEU A 127     -41.837  25.115  81.730  1.00 63.62           H  
ATOM   1931  C   LEU A 127     -43.842  24.893  82.394  1.00 63.62           C  
ATOM   1932  CB  LEU A 127     -42.117  26.422  83.432  1.00 63.62           C  
ATOM   1933  HB2 LEU A 127     -42.729  27.301  83.637  1.00 63.62           H  
ATOM   1934  HB3 LEU A 127     -42.261  25.726  84.258  1.00 63.62           H  
ATOM   1935  O   LEU A 127     -43.714  23.675  82.535  1.00 63.62           O  
ATOM   1936  CG  LEU A 127     -40.632  26.826  83.394  1.00 63.62           C  
ATOM   1937  HG  LEU A 127     -40.406  27.320  82.449  1.00 63.62           H  
ATOM   1938  CD1 LEU A 127     -40.326  27.795  84.535  1.00 63.62           C  
ATOM   1939 HD11 LEU A 127     -40.925  28.698  84.418  1.00 63.62           H  
ATOM   1940 HD12 LEU A 127     -40.544  27.335  85.499  1.00 63.62           H  
ATOM   1941 HD13 LEU A 127     -39.274  28.078  84.501  1.00 63.62           H  
ATOM   1942  CD2 LEU A 127     -39.727  25.600  83.557  1.00 63.62           C  
ATOM   1943 HD21 LEU A 127     -39.879  24.903  82.733  1.00 63.62           H  
ATOM   1944 HD22 LEU A 127     -38.685  25.918  83.538  1.00 63.62           H  
ATOM   1945 HD23 LEU A 127     -39.926  25.099  84.504  1.00 63.62           H  
ATOM   1946  N   ALA A 128     -45.040  25.481  82.438  1.00 66.46           N  
ATOM   1947  H   ALA A 128     -45.085  26.488  82.381  1.00 66.46           H  
ATOM   1948  CA  ALA A 128     -46.291  24.745  82.593  1.00 66.46           C  
ATOM   1949  HA  ALA A 128     -46.221  24.126  83.488  1.00 66.46           H  
ATOM   1950  C   ALA A 128     -46.563  23.802  81.409  1.00 66.46           C  
ATOM   1951  CB  ALA A 128     -47.436  25.746  82.788  1.00 66.46           C  
ATOM   1952  HB1 ALA A 128     -47.252  26.351  83.676  1.00 66.46           H  
ATOM   1953  HB2 ALA A 128     -48.376  25.209  82.912  1.00 66.46           H  
ATOM   1954  HB3 ALA A 128     -47.511  26.400  81.919  1.00 66.46           H  
ATOM   1955  O   ALA A 128     -47.067  22.700  81.625  1.00 66.46           O  
ATOM   1956  N   ALA A 129     -46.188  24.200  80.187  1.00 58.68           N  
ATOM   1957  H   ALA A 129     -45.795  25.124  80.076  1.00 58.68           H  
ATOM   1958  CA  ALA A 129     -46.292  23.358  78.997  1.00 58.68           C  
ATOM   1959  HA  ALA A 129     -47.278  22.893  78.985  1.00 58.68           H  
ATOM   1960  C   ALA A 129     -45.255  22.216  78.972  1.00 58.68           C  
ATOM   1961  CB  ALA A 129     -46.178  24.260  77.761  1.00 58.68           C  
ATOM   1962  HB1 ALA A 129     -46.936  25.042  77.799  1.00 58.68           H  
ATOM   1963  HB2 ALA A 129     -46.326  23.663  76.861  1.00 58.68           H  
ATOM   1964  HB3 ALA A 129     -45.190  24.719  77.719  1.00 58.68           H  
ATOM   1965  O   ALA A 129     -45.566  21.128  78.494  1.00 58.68           O  
ATOM   1966  N   LEU A 130     -44.050  22.433  79.515  1.00 52.74           N  
ATOM   1967  H   LEU A 130     -43.838  23.371  79.822  1.00 52.74           H  
ATOM   1968  CA  LEU A 130     -42.967  21.435  79.537  1.00 52.74           C  
ATOM   1969  HA  LEU A 130     -42.954  20.916  78.578  1.00 52.74           H  
ATOM   1970  C   LEU A 130     -43.143  20.336  80.602  1.00 52.74           C  
ATOM   1971  CB  LEU A 130     -41.626  22.170  79.725  1.00 52.74           C  
ATOM   1972  HB2 LEU A 130     -41.744  22.915  80.512  1.00 52.74           H  
ATOM   1973  HB3 LEU A 130     -40.870  21.460  80.060  1.00 52.74           H  
ATOM   1974  O   LEU A 130     -42.743  19.193  80.376  1.00 52.74           O  
ATOM   1975  CG  LEU A 130     -41.113  22.851  78.442  1.00 52.74           C  
ATOM   1976  HG  LEU A 130     -41.928  23.391  77.960  1.00 52.74           H  
ATOM   1977  CD1 LEU A 130     -40.009  23.850  78.784  1.00 52.74           C  
ATOM   1978 HD11 LEU A 130     -39.661  24.338  77.874  1.00 52.74           H  
ATOM   1979 HD12 LEU A 130     -39.170  23.339  79.257  1.00 52.74           H  
ATOM   1980 HD13 LEU A 130     -40.398  24.612  79.459  1.00 52.74           H  
ATOM   1981  CD2 LEU A 130     -40.538  21.828  77.457  1.00 52.74           C  
ATOM   1982 HD21 LEU A 130     -39.723  21.273  77.921  1.00 52.74           H  
ATOM   1983 HD22 LEU A 130     -40.157  22.343  76.576  1.00 52.74           H  
ATOM   1984 HD23 LEU A 130     -41.311  21.129  77.136  1.00 52.74           H  
ATOM   1985  N   ARG A 131     -43.756  20.653  81.753  1.00 58.89           N  
ATOM   1986  H   ARG A 131     -44.034  21.617  81.865  1.00 58.89           H  
ATOM   1987  CA  ARG A 131     -43.896  19.734  82.906  1.00 58.89           C  
ATOM   1988  HA  ARG A 131     -42.907  19.610  83.345  1.00 58.89           H  
ATOM   1989  C   ARG A 131     -44.353  18.292  82.604  1.00 58.89           C  
ATOM   1990  CB  ARG A 131     -44.843  20.340  83.955  1.00 58.89           C  
ATOM   1991  HB2 ARG A 131     -45.372  19.534  84.465  1.00 58.89           H  
ATOM   1992  HB3 ARG A 131     -45.587  20.972  83.470  1.00 58.89           H  
ATOM   1993  O   ARG A 131     -43.800  17.398  83.243  1.00 58.89           O  
ATOM   1994  CG  ARG A 131     -44.087  21.142  85.017  1.00 58.89           C  
ATOM   1995  HG2 ARG A 131     -43.598  21.999  84.554  1.00 58.89           H  
ATOM   1996  HG3 ARG A 131     -43.333  20.508  85.482  1.00 58.89           H  
ATOM   1997  CD  ARG A 131     -45.076  21.620  86.083  1.00 58.89           C  
ATOM   1998  HD2 ARG A 131     -45.843  22.220  85.592  1.00 58.89           H  
ATOM   1999  HD3 ARG A 131     -45.543  20.751  86.546  1.00 58.89           H  
ATOM   2000  NE  ARG A 131     -44.405  22.430  87.114  1.00 58.89           N  
ATOM   2001  HE  ARG A 131     -43.395  22.438  87.092  1.00 58.89           H  
ATOM   2002  NH1 ARG A 131     -46.292  23.258  88.126  1.00 58.89           N  
ATOM   2003 HH11 ARG A 131     -46.722  23.900  88.776  1.00 58.89           H  
ATOM   2004 HH12 ARG A 131     -46.853  22.703  87.496  1.00 58.89           H  
ATOM   2005  NH2 ARG A 131     -44.284  23.957  88.799  1.00 58.89           N  
ATOM   2006 HH21 ARG A 131     -43.282  24.007  88.682  1.00 58.89           H  
ATOM   2007 HH22 ARG A 131     -44.730  24.572  89.464  1.00 58.89           H  
ATOM   2008  CZ  ARG A 131     -44.994  23.205  88.008  1.00 58.89           C  
ATOM   2009  N   PRO A 132     -45.343  18.019  81.727  1.00 48.57           N  
ATOM   2010  CA  PRO A 132     -45.894  16.667  81.579  1.00 48.57           C  
ATOM   2011  HA  PRO A 132     -46.254  16.327  82.549  1.00 48.57           H  
ATOM   2012  C   PRO A 132     -44.900  15.628  81.043  1.00 48.57           C  
ATOM   2013  CB  PRO A 132     -47.086  16.811  80.623  1.00 48.57           C  
ATOM   2014  HB2 PRO A 132     -47.894  16.128  80.885  1.00 48.57           H  
ATOM   2015  HB3 PRO A 132     -46.768  16.642  79.595  1.00 48.57           H  
ATOM   2016  O   PRO A 132     -45.039  14.445  81.337  1.00 48.57           O  
ATOM   2017  CG  PRO A 132     -47.505  18.270  80.780  1.00 48.57           C  
ATOM   2018  HG2 PRO A 132     -48.122  18.386  81.671  1.00 48.57           H  
ATOM   2019  HG3 PRO A 132     -48.022  18.643  79.896  1.00 48.57           H  
ATOM   2020  CD  PRO A 132     -46.165  18.966  80.986  1.00 48.57           C  
ATOM   2021  HD2 PRO A 132     -45.701  19.152  80.017  1.00 48.57           H  
ATOM   2022  HD3 PRO A 132     -46.313  19.904  81.521  1.00 48.57           H  
ATOM   2023  N   VAL A 133     -43.913  16.055  80.249  1.00 39.99           N  
ATOM   2024  H   VAL A 133     -43.815  17.048  80.095  1.00 39.99           H  
ATOM   2025  CA  VAL A 133     -43.088  15.150  79.428  1.00 39.99           C  
ATOM   2026  HA  VAL A 133     -43.741  14.402  78.979  1.00 39.99           H  
ATOM   2027  C   VAL A 133     -42.048  14.385  80.257  1.00 39.99           C  
ATOM   2028  CB  VAL A 133     -42.422  15.945  78.280  1.00 39.99           C  
ATOM   2029  HB  VAL A 133     -41.681  16.623  78.703  1.00 39.99           H  
ATOM   2030  O   VAL A 133     -41.711  13.248  79.940  1.00 39.99           O  
ATOM   2031  CG1 VAL A 133     -41.722  15.025  77.272  1.00 39.99           C  
ATOM   2032 HG11 VAL A 133     -40.911  14.480  77.755  1.00 39.99           H  
ATOM   2033 HG12 VAL A 133     -41.292  15.616  76.464  1.00 39.99           H  
ATOM   2034 HG13 VAL A 133     -42.433  14.310  76.857  1.00 39.99           H  
ATOM   2035  CG2 VAL A 133     -43.447  16.780  77.493  1.00 39.99           C  
ATOM   2036 HG21 VAL A 133     -43.868  17.566  78.120  1.00 39.99           H  
ATOM   2037 HG22 VAL A 133     -42.956  17.264  76.648  1.00 39.99           H  
ATOM   2038 HG23 VAL A 133     -44.247  16.140  77.121  1.00 39.99           H  
ATOM   2039  N   ALA A 134     -41.557  14.976  81.349  1.00 38.02           N  
ATOM   2040  H   ALA A 134     -41.919  15.887  81.595  1.00 38.02           H  
ATOM   2041  CA  ALA A 134     -40.380  14.487  82.072  1.00 38.02           C  
ATOM   2042  HA  ALA A 134     -39.626  14.205  81.337  1.00 38.02           H  
ATOM   2043  C   ALA A 134     -40.601  13.239  82.959  1.00 38.02           C  
ATOM   2044  CB  ALA A 134     -39.822  15.664  82.885  1.00 38.02           C  
ATOM   2045  HB1 ALA A 134     -38.899  15.361  83.379  1.00 38.02           H  
ATOM   2046  HB2 ALA A 134     -39.604  16.503  82.223  1.00 38.02           H  
ATOM   2047  HB3 ALA A 134     -40.546  15.974  83.639  1.00 38.02           H  
ATOM   2048  O   ALA A 134     -39.639  12.720  83.514  1.00 38.02           O  
ATOM   2049  N   GLN A 135     -41.838  12.760  83.141  1.00 39.53           N  
ATOM   2050  H   GLN A 135     -42.596  13.180  82.622  1.00 39.53           H  
ATOM   2051  CA  GLN A 135     -42.150  11.720  84.140  1.00 39.53           C  
ATOM   2052  HA  GLN A 135     -41.511  11.872  85.010  1.00 39.53           H  
ATOM   2053  C   GLN A 135     -41.896  10.265  83.697  1.00 39.53           C  
ATOM   2054  CB  GLN A 135     -43.616  11.859  84.595  1.00 39.53           C  
ATOM   2055  HB2 GLN A 135     -44.272  11.876  83.725  1.00 39.53           H  
ATOM   2056  HB3 GLN A 135     -43.878  10.989  85.198  1.00 39.53           H  
ATOM   2057  O   GLN A 135     -41.950   9.374  84.540  1.00 39.53           O  
ATOM   2058  CG  GLN A 135     -43.863  13.105  85.456  1.00 39.53           C  
ATOM   2059  HG2 GLN A 135     -43.777  14.001  84.841  1.00 39.53           H  
ATOM   2060  HG3 GLN A 135     -43.102  13.148  86.235  1.00 39.53           H  
ATOM   2061  CD  GLN A 135     -45.238  13.096  86.125  1.00 39.53           C  
ATOM   2062  NE2 GLN A 135     -45.398  13.787  87.233  1.00 39.53           N  
ATOM   2063 HE21 GLN A 135     -46.314  13.720  87.651  1.00 39.53           H  
ATOM   2064 HE22 GLN A 135     -44.617  14.281  87.640  1.00 39.53           H  
ATOM   2065  OE1 GLN A 135     -46.201  12.485  85.694  1.00 39.53           O  
ATOM   2066  N   ALA A 136     -41.711   9.994  82.402  1.00 28.25           N  
ATOM   2067  H   ALA A 136     -41.622  10.768  81.760  1.00 28.25           H  
ATOM   2068  CA  ALA A 136     -42.031   8.674  81.839  1.00 28.25           C  
ATOM   2069  HA  ALA A 136     -42.821   8.231  82.445  1.00 28.25           H  
ATOM   2070  C   ALA A 136     -40.899   7.620  81.807  1.00 28.25           C  
ATOM   2071  CB  ALA A 136     -42.617   8.909  80.440  1.00 28.25           C  
ATOM   2072  HB1 ALA A 136     -42.947   7.960  80.019  1.00 28.25           H  
ATOM   2073  HB2 ALA A 136     -41.859   9.340  79.787  1.00 28.25           H  
ATOM   2074  HB3 ALA A 136     -43.471   9.584  80.500  1.00 28.25           H  
ATOM   2075  O   ALA A 136     -41.190   6.454  81.552  1.00 28.25           O  
ATOM   2076  N   ALA A 137     -39.637   8.001  82.021  1.00 24.78           N  
ATOM   2077  H   ALA A 137     -39.470   8.944  82.343  1.00 24.78           H  
ATOM   2078  CA  ALA A 137     -38.459   7.151  81.787  1.00 24.78           C  
ATOM   2079  HA  ALA A 137     -38.747   6.282  81.196  1.00 24.78           H  
ATOM   2080  C   ALA A 137     -37.808   6.645  83.095  1.00 24.78           C  
ATOM   2081  CB  ALA A 137     -37.467   7.990  80.966  1.00 24.78           C  
ATOM   2082  HB1 ALA A 137     -37.217   8.903  81.506  1.00 24.78           H  
ATOM   2083  HB2 ALA A 137     -36.547   7.431  80.795  1.00 24.78           H  
ATOM   2084  HB3 ALA A 137     -37.908   8.247  80.003  1.00 24.78           H  
ATOM   2085  O   ALA A 137     -37.828   7.358  84.095  1.00 24.78           O  
ATOM   2086  N   ASP A 138     -37.140   5.487  83.161  1.00 23.75           N  
ATOM   2087  H   ASP A 138     -36.647   5.356  84.033  1.00 23.75           H  
ATOM   2088  CA  ASP A 138     -37.258   4.237  82.379  1.00 23.75           C  
ATOM   2089  HA  ASP A 138     -38.312   4.058  82.169  1.00 23.75           H  
ATOM   2090  C   ASP A 138     -36.741   3.062  83.264  1.00 23.75           C  
ATOM   2091  CB  ASP A 138     -36.503   4.316  81.033  1.00 23.75           C  
ATOM   2092  HB2 ASP A 138     -36.767   5.243  80.524  1.00 23.75           H  
ATOM   2093  HB3 ASP A 138     -35.430   4.329  81.227  1.00 23.75           H  
ATOM   2094  O   ASP A 138     -36.132   3.289  84.311  1.00 23.75           O  
ATOM   2095  CG  ASP A 138     -36.838   3.167  80.067  1.00 23.75           C  
ATOM   2096  OD1 ASP A 138     -37.806   2.422  80.348  1.00 23.75           O  
ATOM   2097  OD2 ASP A 138     -36.103   3.027  79.070  1.00 23.75           O  
ATOM   2098  N   ALA A 139     -37.012   1.804  82.910  1.00 23.27           N  
ATOM   2099  H   ALA A 139     -37.436   1.684  82.001  1.00 23.27           H  
ATOM   2100  CA  ALA A 139     -37.099   0.680  83.857  1.00 23.27           C  
ATOM   2101  HA  ALA A 139     -37.335   1.095  84.837  1.00 23.27           H  
ATOM   2102  C   ALA A 139     -35.826  -0.189  84.069  1.00 23.27           C  
ATOM   2103  CB  ALA A 139     -38.305  -0.166  83.419  1.00 23.27           C  
ATOM   2104  HB1 ALA A 139     -38.498  -0.948  84.152  1.00 23.27           H  
ATOM   2105  HB2 ALA A 139     -38.102  -0.624  82.451  1.00 23.27           H  
ATOM   2106  HB3 ALA A 139     -39.190   0.465  83.337  1.00 23.27           H  
ATOM   2107  O   ALA A 139     -35.927  -1.297  84.593  1.00 23.27           O  
ATOM   2108  N   SER A 140     -34.641   0.240  83.626  1.00 20.00           N  
ATOM   2109  H   SER A 140     -34.586   1.201  83.320  1.00 20.00           H  
ATOM   2110  CA  SER A 140     -33.631  -0.681  83.055  1.00 20.00           C  
ATOM   2111  HA  SER A 140     -34.168  -1.526  82.624  1.00 20.00           H  
ATOM   2112  C   SER A 140     -32.543  -1.309  83.956  1.00 20.00           C  
ATOM   2113  CB  SER A 140     -32.952   0.047  81.890  1.00 20.00           C  
ATOM   2114  HB2 SER A 140     -32.221  -0.606  81.413  1.00 20.00           H  
ATOM   2115  HB3 SER A 140     -33.708   0.321  81.154  1.00 20.00           H  
ATOM   2116  O   SER A 140     -31.807  -2.166  83.467  1.00 20.00           O  
ATOM   2117  OG  SER A 140     -32.315   1.222  82.360  1.00 20.00           O  
ATOM   2118  HG  SER A 140     -32.098   1.770  81.602  1.00 20.00           H  
ATOM   2119  N   GLY A 141     -32.377  -0.897  85.219  1.00 20.34           N  
ATOM   2120  H   GLY A 141     -33.051  -0.233  85.573  1.00 20.34           H  
ATOM   2121  CA  GLY A 141     -31.154  -1.155  86.015  1.00 20.34           C  
ATOM   2122  HA2 GLY A 141     -31.302  -0.765  87.022  1.00 20.34           H  
ATOM   2123  HA3 GLY A 141     -30.340  -0.587  85.563  1.00 20.34           H  
ATOM   2124  C   GLY A 141     -30.688  -2.624  86.156  1.00 20.34           C  
ATOM   2125  O   GLY A 141     -31.482  -3.526  86.415  1.00 20.34           O  
ATOM   2126  N   THR A 142     -29.374  -2.859  86.034  1.00 20.49           N  
ATOM   2127  H   THR A 142     -28.757  -2.073  85.891  1.00 20.49           H  
ATOM   2128  CA  THR A 142     -28.718  -4.186  86.088  1.00 20.49           C  
ATOM   2129  HA  THR A 142     -29.337  -4.881  85.520  1.00 20.49           H  
ATOM   2130  C   THR A 142     -28.586  -4.770  87.509  1.00 20.49           C  
ATOM   2131  CB  THR A 142     -27.330  -4.123  85.419  1.00 20.49           C  
ATOM   2132  HB  THR A 142     -26.760  -5.014  85.682  1.00 20.49           H  
ATOM   2133  O   THR A 142     -28.575  -4.035  88.492  1.00 20.49           O  
ATOM   2134  CG2 THR A 142     -27.427  -4.051  83.896  1.00 20.49           C  
ATOM   2135 HG21 THR A 142     -26.428  -4.032  83.460  1.00 20.49           H  
ATOM   2136 HG22 THR A 142     -27.958  -4.925  83.519  1.00 20.49           H  
ATOM   2137 HG23 THR A 142     -27.968  -3.155  83.595  1.00 20.49           H  
ATOM   2138  OG1 THR A 142     -26.618  -2.977  85.828  1.00 20.49           O  
ATOM   2139  HG1 THR A 142     -25.780  -2.959  85.359  1.00 20.49           H  
ATOM   2140  N   GLY A 143     -28.465  -6.106  87.635  1.00 19.56           N  
ATOM   2141  H   GLY A 143     -28.501  -6.671  86.799  1.00 19.56           H  
ATOM   2142  CA  GLY A 143     -28.562  -6.801  88.937  1.00 19.56           C  
ATOM   2143  HA2 GLY A 143     -28.166  -6.149  89.716  1.00 19.56           H  
ATOM   2144  HA3 GLY A 143     -29.616  -6.970  89.161  1.00 19.56           H  
ATOM   2145  C   GLY A 143     -27.829  -8.148  89.073  1.00 19.56           C  
ATOM   2146  O   GLY A 143     -28.438  -9.142  89.455  1.00 19.56           O  
ATOM   2147  N   ALA A 144     -26.531  -8.194  88.762  1.00 20.72           N  
ATOM   2148  H   ALA A 144     -26.081  -7.316  88.547  1.00 20.72           H  
ATOM   2149  CA  ALA A 144     -25.637  -9.343  88.999  1.00 20.72           C  
ATOM   2150  HA  ALA A 144     -26.227 -10.241  89.180  1.00 20.72           H  
ATOM   2151  C   ALA A 144     -24.722  -9.097  90.227  1.00 20.72           C  
ATOM   2152  CB  ALA A 144     -24.810  -9.518  87.713  1.00 20.72           C  
ATOM   2153  HB1 ALA A 144     -25.470  -9.766  86.881  1.00 20.72           H  
ATOM   2154  HB2 ALA A 144     -24.283  -8.591  87.487  1.00 20.72           H  
ATOM   2155  HB3 ALA A 144     -24.066 -10.306  87.828  1.00 20.72           H  
ATOM   2156  O   ALA A 144     -24.577  -7.947  90.628  1.00 20.72           O  
ATOM   2157  N   ASN A 145     -23.988 -10.055  90.818  1.00 19.93           N  
ATOM   2158  H   ASN A 145     -23.358  -9.645  91.492  1.00 19.93           H  
ATOM   2159  CA  ASN A 145     -24.264 -11.474  91.130  1.00 19.93           C  
ATOM   2160  HA  ASN A 145     -25.303 -11.526  91.457  1.00 19.93           H  
ATOM   2161  C   ASN A 145     -23.426 -11.829  92.419  1.00 19.93           C  
ATOM   2162  CB  ASN A 145     -24.162 -12.371  89.878  1.00 19.93           C  
ATOM   2163  HB2 ASN A 145     -24.779 -11.952  89.083  1.00 19.93           H  
ATOM   2164  HB3 ASN A 145     -23.135 -12.403  89.516  1.00 19.93           H  
ATOM   2165  O   ASN A 145     -23.483 -10.981  93.307  1.00 19.93           O  
ATOM   2166  CG  ASN A 145     -24.725 -13.771  90.088  1.00 19.93           C  
ATOM   2167  ND2 ASN A 145     -24.441 -14.689  89.195  1.00 19.93           N  
ATOM   2168 HD21 ASN A 145     -24.834 -15.604  89.361  1.00 19.93           H  
ATOM   2169 HD22 ASN A 145     -23.869 -14.471  88.391  1.00 19.93           H  
ATOM   2170  OD1 ASN A 145     -25.419 -14.064  91.043  1.00 19.93           O  
ATOM   2171  N   PRO A 146     -22.697 -12.956  92.668  1.00 22.54           N  
ATOM   2172  CA  PRO A 146     -22.874 -13.602  93.981  1.00 22.54           C  
ATOM   2173  HA  PRO A 146     -23.661 -13.107  94.549  1.00 22.54           H  
ATOM   2174  C   PRO A 146     -21.666 -13.749  94.933  1.00 22.54           C  
ATOM   2175  CB  PRO A 146     -23.367 -15.000  93.596  1.00 22.54           C  
ATOM   2176  HB2 PRO A 146     -23.189 -15.740  94.377  1.00 22.54           H  
ATOM   2177  HB3 PRO A 146     -24.433 -14.955  93.371  1.00 22.54           H  
ATOM   2178  O   PRO A 146     -21.889 -13.807  96.137  1.00 22.54           O  
ATOM   2179  CG  PRO A 146     -22.580 -15.327  92.321  1.00 22.54           C  
ATOM   2180  HG2 PRO A 146     -21.718 -15.951  92.557  1.00 22.54           H  
ATOM   2181  HG3 PRO A 146     -23.217 -15.832  91.596  1.00 22.54           H  
ATOM   2182  CD  PRO A 146     -22.105 -13.966  91.792  1.00 22.54           C  
ATOM   2183  HD2 PRO A 146     -21.019 -13.912  91.869  1.00 22.54           H  
ATOM   2184  HD3 PRO A 146     -22.342 -13.862  90.733  1.00 22.54           H  
ATOM   2185  N   SER A 147     -20.439 -13.961  94.436  1.00 18.88           N  
ATOM   2186  H   SER A 147     -20.267 -13.739  93.465  1.00 18.88           H  
ATOM   2187  CA  SER A 147     -19.585 -15.037  94.989  1.00 18.88           C  
ATOM   2188  HA  SER A 147     -20.246 -15.785  95.429  1.00 18.88           H  
ATOM   2189  C   SER A 147     -18.623 -14.657  96.117  1.00 18.88           C  
ATOM   2190  CB  SER A 147     -18.818 -15.761  93.876  1.00 18.88           C  
ATOM   2191  HB2 SER A 147     -19.517 -16.335  93.269  1.00 18.88           H  
ATOM   2192  HB3 SER A 147     -18.106 -16.456  94.322  1.00 18.88           H  
ATOM   2193  O   SER A 147     -18.724 -15.252  97.182  1.00 18.88           O  
ATOM   2194  OG  SER A 147     -18.130 -14.845  93.044  1.00 18.88           O  
ATOM   2195  HG  SER A 147     -17.224 -15.162  93.004  1.00 18.88           H  
ATOM   2196  N   GLY A 148     -17.692 -13.724  95.874  1.00 20.66           N  
ATOM   2197  H   GLY A 148     -17.661 -13.358  94.933  1.00 20.66           H  
ATOM   2198  CA  GLY A 148     -16.677 -13.247  96.832  1.00 20.66           C  
ATOM   2199  HA2 GLY A 148     -15.870 -12.766  96.279  1.00 20.66           H  
ATOM   2200  HA3 GLY A 148     -17.136 -12.503  97.484  1.00 20.66           H  
ATOM   2201  C   GLY A 148     -16.048 -14.326  97.731  1.00 20.66           C  
ATOM   2202  O   GLY A 148     -16.279 -14.305  98.934  1.00 20.66           O  
ATOM   2203  N   ASP A 149     -15.279 -15.254  97.156  1.00 21.20           N  
ATOM   2204  H   ASP A 149     -15.117 -15.187  96.162  1.00 21.20           H  
ATOM   2205  CA  ASP A 149     -15.051 -16.600  97.716  1.00 21.20           C  
ATOM   2206  HA  ASP A 149     -16.021 -17.057  97.913  1.00 21.20           H  
ATOM   2207  C   ASP A 149     -14.222 -16.725  99.014  1.00 21.20           C  
ATOM   2208  CB  ASP A 149     -14.338 -17.434  96.633  1.00 21.20           C  
ATOM   2209  HB2 ASP A 149     -13.342 -17.026  96.464  1.00 21.20           H  
ATOM   2210  HB3 ASP A 149     -14.221 -18.458  96.990  1.00 21.20           H  
ATOM   2211  O   ASP A 149     -14.342 -17.735  99.706  1.00 21.20           O  
ATOM   2212  CG  ASP A 149     -15.098 -17.458  95.304  1.00 21.20           C  
ATOM   2213  OD1 ASP A 149     -15.922 -18.377  95.105  1.00 21.20           O  
ATOM   2214  OD2 ASP A 149     -14.909 -16.510  94.503  1.00 21.20           O  
ATOM   2215  N   ASP A 150     -13.287 -15.806  99.263  1.00 21.30           N  
ATOM   2216  H   ASP A 150     -13.390 -14.932  98.767  1.00 21.30           H  
ATOM   2217  CA  ASP A 150     -11.896 -16.256  99.454  1.00 21.30           C  
ATOM   2218  HA  ASP A 150     -11.798 -17.119  98.796  1.00 21.30           H  
ATOM   2219  C   ASP A 150     -11.479 -16.795 100.851  1.00 21.30           C  
ATOM   2220  CB  ASP A 150     -10.926 -15.192  98.891  1.00 21.30           C  
ATOM   2221  HB2 ASP A 150     -11.457 -14.581  98.160  1.00 21.30           H  
ATOM   2222  HB3 ASP A 150     -10.609 -14.532  99.699  1.00 21.30           H  
ATOM   2223  O   ASP A 150     -12.131 -16.606 101.879  1.00 21.30           O  
ATOM   2224  CG  ASP A 150      -9.685 -15.769  98.181  1.00 21.30           C  
ATOM   2225  OD1 ASP A 150      -9.458 -17.000  98.259  1.00 21.30           O  
ATOM   2226  OD2 ASP A 150      -8.970 -14.966  97.545  1.00 21.30           O  
ATOM   2227  N   LEU A 151     -10.348 -17.507 100.833  1.00 22.24           N  
ATOM   2228  H   LEU A 151      -9.885 -17.508  99.935  1.00 22.24           H  
ATOM   2229  CA  LEU A 151      -9.712 -18.327 101.870  1.00 22.24           C  
ATOM   2230  HA  LEU A 151     -10.386 -19.149 102.112  1.00 22.24           H  
ATOM   2231  C   LEU A 151      -9.379 -17.577 103.186  1.00 22.24           C  
ATOM   2232  CB  LEU A 151      -8.416 -18.876 101.229  1.00 22.24           C  
ATOM   2233  HB2 LEU A 151      -7.832 -18.018 100.895  1.00 22.24           H  
ATOM   2234  HB3 LEU A 151      -7.818 -19.392 101.980  1.00 22.24           H  
ATOM   2235  O   LEU A 151      -9.227 -16.362 103.220  1.00 22.24           O  
ATOM   2236  CG  LEU A 151      -8.629 -19.820 100.025  1.00 22.24           C  
ATOM   2237  HG  LEU A 151      -9.427 -19.452  99.379  1.00 22.24           H  
ATOM   2238  CD1 LEU A 151      -7.351 -19.914  99.192  1.00 22.24           C  
ATOM   2239 HD11 LEU A 151      -6.520 -20.257  99.809  1.00 22.24           H  
ATOM   2240 HD12 LEU A 151      -7.123 -18.925  98.793  1.00 22.24           H  
ATOM   2241 HD13 LEU A 151      -7.504 -20.593  98.354  1.00 22.24           H  
ATOM   2242  CD2 LEU A 151      -9.000 -21.231 100.489  1.00 22.24           C  
ATOM   2243 HD21 LEU A 151      -8.208 -21.641 101.115  1.00 22.24           H  
ATOM   2244 HD22 LEU A 151      -9.147 -21.870  99.618  1.00 22.24           H  
ATOM   2245 HD23 LEU A 151      -9.932 -21.193 101.053  1.00 22.24           H  
ATOM   2246  N   GLY A 152      -9.157 -18.245 104.327  1.00 24.21           N  
ATOM   2247  H   GLY A 152      -8.988 -17.634 105.113  1.00 24.21           H  
ATOM   2248  CA  GLY A 152      -9.199 -19.692 104.595  1.00 24.21           C  
ATOM   2249  HA2 GLY A 152     -10.128 -19.919 105.119  1.00 24.21           H  
ATOM   2250  HA3 GLY A 152      -9.201 -20.248 103.657  1.00 24.21           H  
ATOM   2251  C   GLY A 152      -8.036 -20.245 105.443  1.00 24.21           C  
ATOM   2252  O   GLY A 152      -8.114 -21.393 105.866  1.00 24.21           O  
ATOM   2253  N   GLU A 153      -6.966 -19.472 105.685  1.00 23.47           N  
ATOM   2254  H   GLU A 153      -6.947 -18.552 105.268  1.00 23.47           H  
ATOM   2255  CA  GLU A 153      -5.685 -20.014 106.188  1.00 23.47           C  
ATOM   2256  HA  GLU A 153      -5.558 -21.024 105.798  1.00 23.47           H  
ATOM   2257  C   GLU A 153      -5.500 -20.130 107.714  1.00 23.47           C  
ATOM   2258  CB  GLU A 153      -4.502 -19.172 105.677  1.00 23.47           C  
ATOM   2259  HB2 GLU A 153      -4.653 -18.132 105.967  1.00 23.47           H  
ATOM   2260  HB3 GLU A 153      -3.604 -19.534 106.178  1.00 23.47           H  
ATOM   2261  O   GLU A 153      -5.117 -21.193 108.199  1.00 23.47           O  
ATOM   2262  CG  GLU A 153      -4.238 -19.237 104.170  1.00 23.47           C  
ATOM   2263  HG2 GLU A 153      -5.004 -18.667 103.644  1.00 23.47           H  
ATOM   2264  HG3 GLU A 153      -4.301 -20.276 103.849  1.00 23.47           H  
ATOM   2265  CD  GLU A 153      -2.839 -18.678 103.847  1.00 23.47           C  
ATOM   2266  OE1 GLU A 153      -2.164 -19.278 102.981  1.00 23.47           O  
ATOM   2267  OE2 GLU A 153      -2.436 -17.684 104.496  1.00 23.47           O  
ATOM   2268  N   ALA A 154      -5.569 -19.005 108.436  1.00 23.60           N  
ATOM   2269  H   ALA A 154      -5.961 -18.187 107.991  1.00 23.60           H  
ATOM   2270  CA  ALA A 154      -4.639 -18.771 109.550  1.00 23.60           C  
ATOM   2271  HA  ALA A 154      -3.651 -19.038 109.177  1.00 23.60           H  
ATOM   2272  C   ALA A 154      -4.862 -19.648 110.803  1.00 23.60           C  
ATOM   2273  CB  ALA A 154      -4.590 -17.271 109.863  1.00 23.60           C  
ATOM   2274  HB1 ALA A 154      -3.831 -17.072 110.620  1.00 23.60           H  
ATOM   2275  HB2 ALA A 154      -4.345 -16.710 108.960  1.00 23.60           H  
ATOM   2276  HB3 ALA A 154      -5.559 -16.944 110.240  1.00 23.60           H  
ATOM   2277  O   ALA A 154      -5.948 -20.160 111.062  1.00 23.60           O  
ATOM   2278  N   GLY A 155      -3.781 -19.830 111.573  1.00 28.14           N  
ATOM   2279  H   GLY A 155      -2.950 -19.307 111.335  1.00 28.14           H  
ATOM   2280  CA  GLY A 155      -3.632 -20.894 112.570  1.00 28.14           C  
ATOM   2281  HA2 GLY A 155      -2.685 -20.757 113.092  1.00 28.14           H  
ATOM   2282  HA3 GLY A 155      -3.581 -21.849 112.048  1.00 28.14           H  
ATOM   2283  C   GLY A 155      -4.729 -20.970 113.637  1.00 28.14           C  
ATOM   2284  O   GLY A 155      -4.794 -20.135 114.535  1.00 28.14           O  
ATOM   2285  N   VAL A 156      -5.487 -22.072 113.600  1.00 31.25           N  
ATOM   2286  H   VAL A 156      -5.385 -22.646 112.775  1.00 31.25           H  
ATOM   2287  CA  VAL A 156      -6.540 -22.475 114.562  1.00 31.25           C  
ATOM   2288  HA  VAL A 156      -7.303 -21.696 114.569  1.00 31.25           H  
ATOM   2289  C   VAL A 156      -6.031 -22.604 116.013  1.00 31.25           C  
ATOM   2290  CB  VAL A 156      -7.192 -23.796 114.077  1.00 31.25           C  
ATOM   2291  HB  VAL A 156      -6.440 -24.585 114.096  1.00 31.25           H  
ATOM   2292  O   VAL A 156      -6.826 -22.716 116.943  1.00 31.25           O  
ATOM   2293  CG1 VAL A 156      -8.392 -24.264 114.915  1.00 31.25           C  
ATOM   2294 HG11 VAL A 156      -9.107 -23.448 115.022  1.00 31.25           H  
ATOM   2295 HG12 VAL A 156      -8.059 -24.581 115.903  1.00 31.25           H  
ATOM   2296 HG13 VAL A 156      -8.880 -25.116 114.442  1.00 31.25           H  
ATOM   2297  CG2 VAL A 156      -7.707 -23.674 112.631  1.00 31.25           C  
ATOM   2298 HG21 VAL A 156      -8.416 -22.849 112.560  1.00 31.25           H  
ATOM   2299 HG22 VAL A 156      -8.197 -24.597 112.321  1.00 31.25           H  
ATOM   2300 HG23 VAL A 156      -6.887 -23.487 111.938  1.00 31.25           H  
ATOM   2301  N   ASP A 157      -4.712 -22.542 116.225  1.00 25.22           N  
ATOM   2302  H   ASP A 157      -4.110 -22.452 115.419  1.00 25.22           H  
ATOM   2303  CA  ASP A 157      -4.081 -22.384 117.540  1.00 25.22           C  
ATOM   2304  HA  ASP A 157      -4.250 -23.284 118.132  1.00 25.22           H  
ATOM   2305  C   ASP A 157      -4.627 -21.173 118.326  1.00 25.22           C  
ATOM   2306  CB  ASP A 157      -2.564 -22.183 117.355  1.00 25.22           C  
ATOM   2307  HB2 ASP A 157      -2.103 -22.085 118.337  1.00 25.22           H  
ATOM   2308  HB3 ASP A 157      -2.398 -21.250 116.817  1.00 25.22           H  
ATOM   2309  O   ASP A 157      -4.645 -21.238 119.558  1.00 25.22           O  
ATOM   2310  CG  ASP A 157      -1.861 -23.322 116.609  1.00 25.22           C  
ATOM   2311  OD1 ASP A 157      -2.091 -24.498 116.970  1.00 25.22           O  
ATOM   2312  OD2 ASP A 157      -1.094 -23.007 115.670  1.00 25.22           O  
ATOM   2313  N   GLU A 158      -5.040 -20.111 117.601  1.00 29.78           N  
ATOM   2314  H   GLU A 158      -4.986 -20.235 116.600  1.00 29.78           H  
ATOM   2315  CA  GLU A 158      -5.496 -18.765 118.022  1.00 29.78           C  
ATOM   2316  HA  GLU A 158      -4.863 -18.078 117.461  1.00 29.78           H  
ATOM   2317  C   GLU A 158      -5.192 -18.372 119.485  1.00 29.78           C  
ATOM   2318  CB  GLU A 158      -6.932 -18.438 117.556  1.00 29.78           C  
ATOM   2319  HB2 GLU A 158      -7.384 -17.767 118.286  1.00 29.78           H  
ATOM   2320  HB3 GLU A 158      -7.518 -19.355 117.488  1.00 29.78           H  
ATOM   2321  O   GLU A 158      -4.278 -17.578 119.694  1.00 29.78           O  
ATOM   2322  CG  GLU A 158      -7.013 -17.767 116.176  1.00 29.78           C  
ATOM   2323  HG2 GLU A 158      -6.659 -18.469 115.421  1.00 29.78           H  
ATOM   2324  HG3 GLU A 158      -6.351 -16.901 116.173  1.00 29.78           H  
ATOM   2325  CD  GLU A 158      -8.440 -17.308 115.814  1.00 29.78           C  
ATOM   2326  OE1 GLU A 158      -8.561 -16.530 114.840  1.00 29.78           O  
ATOM   2327  OE2 GLU A 158      -9.403 -17.692 116.521  1.00 29.78           O  
ATOM   2328  N   LEU A 159      -5.765 -18.893 120.578  1.00 26.31           N  
ATOM   2329  H   LEU A 159      -5.194 -18.656 121.376  1.00 26.31           H  
ATOM   2330  CA  LEU A 159      -7.102 -19.401 120.965  1.00 26.31           C  
ATOM   2331  HA  LEU A 159      -7.763 -18.547 121.109  1.00 26.31           H  
ATOM   2332  C   LEU A 159      -6.921 -20.111 122.318  1.00 26.31           C  
ATOM   2333  CB  LEU A 159      -7.769 -20.437 120.019  1.00 26.31           C  
ATOM   2334  HB2 LEU A 159      -7.158 -20.607 119.133  1.00 26.31           H  
ATOM   2335  HB3 LEU A 159      -7.827 -21.414 120.500  1.00 26.31           H  
ATOM   2336  O   LEU A 159      -7.657 -19.864 123.270  1.00 26.31           O  
ATOM   2337  CG  LEU A 159      -9.201 -20.037 119.606  1.00 26.31           C  
ATOM   2338  HG  LEU A 159      -9.194 -19.038 119.170  1.00 26.31           H  
ATOM   2339  CD1 LEU A 159      -9.757 -21.024 118.578  1.00 26.31           C  
ATOM   2340 HD11 LEU A 159     -10.740 -20.692 118.245  1.00 26.31           H  
ATOM   2341 HD12 LEU A 159      -9.815 -22.026 119.002  1.00 26.31           H  
ATOM   2342 HD13 LEU A 159      -9.099 -21.046 117.709  1.00 26.31           H  
ATOM   2343  CD2 LEU A 159     -10.166 -20.032 120.799  1.00 26.31           C  
ATOM   2344 HD21 LEU A 159     -11.165 -19.770 120.451  1.00 26.31           H  
ATOM   2345 HD22 LEU A 159      -9.850 -19.290 121.532  1.00 26.31           H  
ATOM   2346 HD23 LEU A 159     -10.183 -21.015 121.268  1.00 26.31           H  
ATOM   2347  N   LEU A 160      -5.925 -21.006 122.374  1.00 26.43           N  
ATOM   2348  H   LEU A 160      -5.399 -21.126 121.521  1.00 26.43           H  
ATOM   2349  CA  LEU A 160      -5.712 -21.970 123.460  1.00 26.43           C  
ATOM   2350  HA  LEU A 160      -6.659 -22.449 123.707  1.00 26.43           H  
ATOM   2351  C   LEU A 160      -5.166 -21.372 124.762  1.00 26.43           C  
ATOM   2352  CB  LEU A 160      -4.691 -23.025 122.978  1.00 26.43           C  
ATOM   2353  HB2 LEU A 160      -4.307 -23.563 123.845  1.00 26.43           H  
ATOM   2354  HB3 LEU A 160      -3.847 -22.502 122.528  1.00 26.43           H  
ATOM   2355  O   LEU A 160      -5.527 -21.827 125.845  1.00 26.43           O  
ATOM   2356  CG  LEU A 160      -5.210 -24.068 121.977  1.00 26.43           C  
ATOM   2357  HG  LEU A 160      -5.703 -23.571 121.141  1.00 26.43           H  
ATOM   2358  CD1 LEU A 160      -4.032 -24.887 121.447  1.00 26.43           C  
ATOM   2359 HD11 LEU A 160      -4.388 -25.621 120.724  1.00 26.43           H  
ATOM   2360 HD12 LEU A 160      -3.513 -25.389 122.263  1.00 26.43           H  
ATOM   2361 HD13 LEU A 160      -3.337 -24.224 120.931  1.00 26.43           H  
ATOM   2362  CD2 LEU A 160      -6.191 -25.041 122.641  1.00 26.43           C  
ATOM   2363 HD21 LEU A 160      -5.718 -25.528 123.494  1.00 26.43           H  
ATOM   2364 HD22 LEU A 160      -7.077 -24.500 122.973  1.00 26.43           H  
ATOM   2365 HD23 LEU A 160      -6.499 -25.792 121.914  1.00 26.43           H  
ATOM   2366  N   GLU A 161      -4.177 -20.485 124.650  1.00 25.21           N  
ATOM   2367  H   GLU A 161      -3.990 -20.143 123.718  1.00 25.21           H  
ATOM   2368  CA  GLU A 161      -3.024 -20.554 125.561  1.00 25.21           C  
ATOM   2369  HA  GLU A 161      -2.921 -21.576 125.926  1.00 25.21           H  
ATOM   2370  C   GLU A 161      -3.105 -19.657 126.804  1.00 25.21           C  
ATOM   2371  CB  GLU A 161      -1.758 -20.219 124.746  1.00 25.21           C  
ATOM   2372  HB2 GLU A 161      -1.825 -19.181 124.418  1.00 25.21           H  
ATOM   2373  HB3 GLU A 161      -1.725 -20.849 123.857  1.00 25.21           H  
ATOM   2374  O   GLU A 161      -2.758 -20.088 127.903  1.00 25.21           O  
ATOM   2375  CG  GLU A 161      -0.453 -20.428 125.536  1.00 25.21           C  
ATOM   2376  HG2 GLU A 161      -0.543 -19.995 126.533  1.00 25.21           H  
ATOM   2377  HG3 GLU A 161      -0.289 -21.499 125.659  1.00 25.21           H  
ATOM   2378  CD  GLU A 161       0.759 -19.769 124.866  1.00 25.21           C  
ATOM   2379  OE1 GLU A 161       1.746 -20.495 124.608  1.00 25.21           O  
ATOM   2380  OE2 GLU A 161       0.716 -18.529 124.692  1.00 25.21           O  
ATOM   2381  N   ALA A 162      -3.402 -18.375 126.598  1.00 24.30           N  
ATOM   2382  H   ALA A 162      -3.829 -18.156 125.709  1.00 24.30           H  
ATOM   2383  CA  ALA A 162      -2.493 -17.360 127.126  1.00 24.30           C  
ATOM   2384  HA  ALA A 162      -1.484 -17.732 126.951  1.00 24.30           H  
ATOM   2385  C   ALA A 162      -2.580 -17.061 128.637  1.00 24.30           C  
ATOM   2386  CB  ALA A 162      -2.630 -16.090 126.278  1.00 24.30           C  
ATOM   2387  HB1 ALA A 162      -1.898 -15.349 126.599  1.00 24.30           H  
ATOM   2388  HB2 ALA A 162      -2.454 -16.325 125.228  1.00 24.30           H  
ATOM   2389  HB3 ALA A 162      -3.631 -15.676 126.397  1.00 24.30           H  
ATOM   2390  O   ALA A 162      -3.616 -17.186 129.293  1.00 24.30           O  
ATOM   2391  N   LEU A 163      -1.447 -16.555 129.136  1.00 22.20           N  
ATOM   2392  H   LEU A 163      -0.671 -16.499 128.492  1.00 22.20           H  
ATOM   2393  CA  LEU A 163      -1.273 -15.878 130.446  1.00 22.20           C  
ATOM   2394  HA  LEU A 163      -1.173 -16.680 131.178  1.00 22.20           H  
ATOM   2395  C   LEU A 163      -2.430 -14.988 131.049  1.00 22.20           C  
ATOM   2396  CB  LEU A 163       0.081 -15.113 130.412  1.00 22.20           C  
ATOM   2397  HB2 LEU A 163       0.101 -14.396 131.233  1.00 22.20           H  
ATOM   2398  HB3 LEU A 163       0.123 -14.538 129.487  1.00 22.20           H  
ATOM   2399  O   LEU A 163      -2.411 -14.413 129.956  1.00 22.20           O  
ATOM   2400  CG  LEU A 163       1.345 -15.980 130.519  1.00 22.20           C  
ATOM   2401  HG  LEU A 163       1.281 -16.821 129.828  1.00 22.20           H  
ATOM   2402  CD1 LEU A 163       2.566 -15.133 130.149  1.00 22.20           C  
ATOM   2403 HD11 LEU A 163       2.637 -14.270 130.811  1.00 22.20           H  
ATOM   2404 HD12 LEU A 163       3.470 -15.736 130.234  1.00 22.20           H  
ATOM   2405 HD13 LEU A 163       2.472 -14.794 129.117  1.00 22.20           H  
ATOM   2406  CD2 LEU A 163       1.554 -16.501 131.943  1.00 22.20           C  
ATOM   2407 HD21 LEU A 163       2.484 -17.067 131.997  1.00 22.20           H  
ATOM   2408 HD22 LEU A 163       0.732 -17.160 132.223  1.00 22.20           H  
ATOM   2409 HD23 LEU A 163       1.596 -15.667 132.644  1.00 22.20           H  
ATOM   2410  N   GLY A 164      -3.459 -14.156 131.387  1.00 28.96           N  
ATOM   2411  H   GLY A 164      -3.636 -14.191 132.380  1.00 28.96           H  
ATOM   2412  CA  GLY A 164      -4.510 -13.363 130.670  1.00 28.96           C  
ATOM   2413  HA2 GLY A 164      -5.470 -13.648 131.101  1.00 28.96           H  
ATOM   2414  HA3 GLY A 164      -4.559 -13.653 129.620  1.00 28.96           H  
ATOM   2415  C   GLY A 164      -4.441 -11.820 130.727  1.00 28.96           C  
ATOM   2416  O   GLY A 164      -5.483 -11.194 130.560  1.00 28.96           O  
ATOM   2417  N   ARG A 165      -3.341 -11.091 130.985  1.00 26.38           N  
ATOM   2418  H   ARG A 165      -3.546 -10.104 131.044  1.00 26.38           H  
ATOM   2419  CA  ARG A 165      -1.921 -11.479 131.109  1.00 26.38           C  
ATOM   2420  HA  ARG A 165      -1.733 -12.404 130.564  1.00 26.38           H  
ATOM   2421  C   ARG A 165      -1.471 -11.709 132.547  1.00 26.38           C  
ATOM   2422  CB  ARG A 165      -1.030 -10.414 130.449  1.00 26.38           C  
ATOM   2423  HB2 ARG A 165      -1.413 -10.198 129.451  1.00 26.38           H  
ATOM   2424  HB3 ARG A 165      -1.070  -9.496 131.036  1.00 26.38           H  
ATOM   2425  O   ARG A 165      -0.812 -12.700 132.842  1.00 26.38           O  
ATOM   2426  CG  ARG A 165       0.433 -10.892 130.325  1.00 26.38           C  
ATOM   2427  HG2 ARG A 165       0.508 -11.595 129.496  1.00 26.38           H  
ATOM   2428  HG3 ARG A 165       0.748 -11.411 131.230  1.00 26.38           H  
ATOM   2429  CD  ARG A 165       1.412  -9.732 130.116  1.00 26.38           C  
ATOM   2430  HD2 ARG A 165       1.410  -9.114 131.013  1.00 26.38           H  
ATOM   2431  HD3 ARG A 165       2.415 -10.142 129.999  1.00 26.38           H  
ATOM   2432  NE  ARG A 165       1.066  -8.940 128.924  1.00 26.38           N  
ATOM   2433  HE  ARG A 165       0.994  -9.455 128.059  1.00 26.38           H  
ATOM   2434  NH1 ARG A 165       0.760  -6.866 129.924  1.00 26.38           N  
ATOM   2435 HH11 ARG A 165       0.330  -5.952 129.931  1.00 26.38           H  
ATOM   2436 HH12 ARG A 165       1.061  -7.180 130.835  1.00 26.38           H  
ATOM   2437  NH2 ARG A 165       0.300  -7.149 127.774  1.00 26.38           N  
ATOM   2438 HH21 ARG A 165       0.203  -7.733 126.956  1.00 26.38           H  
ATOM   2439 HH22 ARG A 165       0.033  -6.175 127.756  1.00 26.38           H  
ATOM   2440  CZ  ARG A 165       0.718  -7.664 128.896  1.00 26.38           C  
ATOM   2441  N   GLU A 166      -1.717 -10.720 133.393  1.00 18.73           N  
ATOM   2442  H   GLU A 166      -2.330  -9.973 133.099  1.00 18.73           H  
ATOM   2443  CA  GLU A 166      -1.031 -10.558 134.674  1.00 18.73           C  
ATOM   2444  HA  GLU A 166      -0.079 -11.085 134.623  1.00 18.73           H  
ATOM   2445  C   GLU A 166      -1.774 -11.254 135.823  1.00 18.73           C  
ATOM   2446  CB  GLU A 166      -0.705  -9.063 134.860  1.00 18.73           C  
ATOM   2447  HB2 GLU A 166      -0.457  -8.872 135.904  1.00 18.73           H  
ATOM   2448  HB3 GLU A 166      -1.578  -8.464 134.601  1.00 18.73           H  
ATOM   2449  O   GLU A 166      -2.940 -11.616 135.675  1.00 18.73           O  
ATOM   2450  CG  GLU A 166       0.524  -8.697 133.989  1.00 18.73           C  
ATOM   2451  HG2 GLU A 166       1.383  -8.604 134.653  1.00 18.73           H  
ATOM   2452  HG3 GLU A 166       0.758  -9.523 133.317  1.00 18.73           H  
ATOM   2453  CD  GLU A 166       0.438  -7.434 133.114  1.00 18.73           C  
ATOM   2454  OE1 GLU A 166       1.497  -7.081 132.542  1.00 18.73           O  
ATOM   2455  OE2 GLU A 166      -0.659  -6.923 132.809  1.00 18.73           O  
ATOM   2456  N   LEU A 167      -1.039 -11.540 136.906  1.00 24.09           N  
ATOM   2457  H   LEU A 167      -0.168 -11.042 137.027  1.00 24.09           H  
ATOM   2458  CA  LEU A 167      -1.304 -12.628 137.858  1.00 24.09           C  
ATOM   2459  HA  LEU A 167      -1.061 -13.585 137.395  1.00 24.09           H  
ATOM   2460  C   LEU A 167      -2.758 -12.721 138.331  1.00 24.09           C  
ATOM   2461  CB  LEU A 167      -0.431 -12.423 139.119  1.00 24.09           C  
ATOM   2462  HB2 LEU A 167      -0.549 -11.389 139.442  1.00 24.09           H  
ATOM   2463  HB3 LEU A 167      -0.817 -13.051 139.922  1.00 24.09           H  
ATOM   2464  O   LEU A 167      -3.306 -13.820 138.388  1.00 24.09           O  
ATOM   2465  CG  LEU A 167       1.069 -12.707 139.001  1.00 24.09           C  
ATOM   2466  HG  LEU A 167       1.462 -12.229 138.103  1.00 24.09           H  
ATOM   2467  CD1 LEU A 167       1.796 -12.131 140.218  1.00 24.09           C  
ATOM   2468 HD11 LEU A 167       2.868 -12.308 140.134  1.00 24.09           H  
ATOM   2469 HD12 LEU A 167       1.606 -11.060 140.285  1.00 24.09           H  
ATOM   2470 HD13 LEU A 167       1.420 -12.604 141.126  1.00 24.09           H  
ATOM   2471  CD2 LEU A 167       1.354 -14.208 138.941  1.00 24.09           C  
ATOM   2472 HD21 LEU A 167       0.979 -14.691 139.844  1.00 24.09           H  
ATOM   2473 HD22 LEU A 167       2.428 -14.381 138.872  1.00 24.09           H  
ATOM   2474 HD23 LEU A 167       0.862 -14.648 138.074  1.00 24.09           H  
ATOM   2475  N   ASP A 168      -3.312 -11.591 138.774  1.00 23.58           N  
ATOM   2476  H   ASP A 168      -2.931 -10.762 138.342  1.00 23.58           H  
ATOM   2477  CA  ASP A 168      -3.498 -11.379 140.221  1.00 23.58           C  
ATOM   2478  HA  ASP A 168      -2.638 -11.810 140.734  1.00 23.58           H  
ATOM   2479  C   ASP A 168      -4.707 -12.120 140.837  1.00 23.58           C  
ATOM   2480  CB  ASP A 168      -3.406  -9.874 140.530  1.00 23.58           C  
ATOM   2481  HB2 ASP A 168      -3.550  -9.722 141.599  1.00 23.58           H  
ATOM   2482  HB3 ASP A 168      -4.201  -9.348 140.002  1.00 23.58           H  
ATOM   2483  O   ASP A 168      -5.677 -11.534 141.324  1.00 23.58           O  
ATOM   2484  CG  ASP A 168      -2.039  -9.290 140.124  1.00 23.58           C  
ATOM   2485  OD1 ASP A 168      -1.097  -9.303 140.946  1.00 23.58           O  
ATOM   2486  OD2 ASP A 168      -1.923  -8.851 138.956  1.00 23.58           O  
ATOM   2487  N   GLY A 169      -4.632 -13.454 140.780  1.00 34.90           N  
ATOM   2488  H   GLY A 169      -3.938 -13.824 140.146  1.00 34.90           H  
ATOM   2489  CA  GLY A 169      -5.207 -14.396 141.744  1.00 34.90           C  
ATOM   2490  HA2 GLY A 169      -6.004 -13.900 142.299  1.00 34.90           H  
ATOM   2491  HA3 GLY A 169      -5.625 -15.243 141.201  1.00 34.90           H  
ATOM   2492  C   GLY A 169      -4.190 -14.939 142.769  1.00 34.90           C  
ATOM   2493  O   GLY A 169      -4.595 -15.697 143.653  1.00 34.90           O  
ATOM   2494  N   ASP A 170      -2.910 -14.560 142.637  1.00 21.65           N  
ATOM   2495  H   ASP A 170      -2.740 -13.908 141.885  1.00 21.65           H  
ATOM   2496  CA  ASP A 170      -1.978 -14.345 143.765  1.00 21.65           C  
ATOM   2497  HA  ASP A 170      -2.142 -15.091 144.543  1.00 21.65           H  
ATOM   2498  C   ASP A 170      -2.265 -12.964 144.403  1.00 21.65           C  
ATOM   2499  CB  ASP A 170      -0.500 -14.432 143.281  1.00 21.65           C  
ATOM   2500  HB2 ASP A 170      -0.449 -14.102 142.244  1.00 21.65           H  
ATOM   2501  HB3 ASP A 170       0.086 -13.718 143.859  1.00 21.65           H  
ATOM   2502  O   ASP A 170      -2.743 -12.076 143.658  1.00 21.65           O  
ATOM   2503  CG  ASP A 170       0.217 -15.796 143.426  1.00 21.65           C  
ATOM   2504  OD1 ASP A 170       0.066 -16.472 144.475  1.00 21.65           O  
ATOM   2505  OD2 ASP A 170       1.012 -16.138 142.514  1.00 21.65           O  
ATOM   2506  OXT ASP A 170      -2.043 -12.817 145.629  1.00 21.65           O  
TER    2507      ASP A 170                                                       
ATOM   2507  N   MET B   1     -18.282   6.341 -54.576  1.00 74.80           N  
ATOM   2508  H   MET B   1     -17.445   6.828 -54.864  1.00 74.80           H  
ATOM   2509  H2  MET B   1     -18.942   6.320 -55.340  1.00 74.80           H  
ATOM   2510  H3  MET B   1     -18.057   5.392 -54.314  1.00 74.80           H  
ATOM   2511  CA  MET B   1     -18.885   7.036 -53.429  1.00 74.80           C  
ATOM   2512  HA  MET B   1     -19.814   6.534 -53.159  1.00 74.80           H  
ATOM   2513  C   MET B   1     -19.209   8.475 -53.792  1.00 74.80           C  
ATOM   2514  CB  MET B   1     -17.977   7.033 -52.198  1.00 74.80           C  
ATOM   2515  HB2 MET B   1     -18.457   7.614 -51.410  1.00 74.80           H  
ATOM   2516  HB3 MET B   1     -17.031   7.515 -52.445  1.00 74.80           H  
ATOM   2517  O   MET B   1     -18.314   9.239 -54.152  1.00 74.80           O  
ATOM   2518  CG  MET B   1     -17.688   5.642 -51.641  1.00 74.80           C  
ATOM   2519  HG2 MET B   1     -18.617   5.146 -51.362  1.00 74.80           H  
ATOM   2520  HG3 MET B   1     -17.172   5.046 -52.393  1.00 74.80           H  
ATOM   2521  SD  MET B   1     -16.629   5.790 -50.189  1.00 74.80           S  
ATOM   2522  CE  MET B   1     -15.955   4.112 -50.073  1.00 74.80           C  
ATOM   2523  HE1 MET B   1     -15.481   3.828 -51.012  1.00 74.80           H  
ATOM   2524  HE2 MET B   1     -15.211   4.078 -49.276  1.00 74.80           H  
ATOM   2525  HE3 MET B   1     -16.753   3.411 -49.831  1.00 74.80           H  
ATOM   2526  N   THR B   2     -20.485   8.819 -53.679  1.00 89.30           N  
ATOM   2527  H   THR B   2     -21.122   8.068 -53.455  1.00 89.30           H  
ATOM   2528  CA  THR B   2     -21.009  10.148 -53.350  1.00 89.30           C  
ATOM   2529  HA  THR B   2     -20.809  10.841 -54.167  1.00 89.30           H  
ATOM   2530  C   THR B   2     -20.376  10.695 -52.067  1.00 89.30           C  
ATOM   2531  CB  THR B   2     -22.530  10.059 -53.115  1.00 89.30           C  
ATOM   2532  HB  THR B   2     -22.903  11.052 -52.864  1.00 89.30           H  
ATOM   2533  O   THR B   2     -19.712   9.968 -51.327  1.00 89.30           O  
ATOM   2534  CG2 THR B   2     -23.303   9.557 -54.334  1.00 89.30           C  
ATOM   2535 HG21 THR B   2     -24.370   9.571 -54.109  1.00 89.30           H  
ATOM   2536 HG22 THR B   2     -23.114  10.211 -55.186  1.00 89.30           H  
ATOM   2537 HG23 THR B   2     -23.013   8.537 -54.586  1.00 89.30           H  
ATOM   2538  OG1 THR B   2     -22.810   9.194 -52.040  1.00 89.30           O  
ATOM   2539  HG1 THR B   2     -22.648   8.294 -52.332  1.00 89.30           H  
ATOM   2540  N   ASP B   3     -20.582  11.978 -51.781  1.00 82.07           N  
ATOM   2541  H   ASP B   3     -21.131  12.561 -52.397  1.00 82.07           H  
ATOM   2542  CA  ASP B   3     -20.056  12.579 -50.553  1.00 82.07           C  
ATOM   2543  HA  ASP B   3     -18.996  12.334 -50.491  1.00 82.07           H  
ATOM   2544  C   ASP B   3     -20.718  11.989 -49.294  1.00 82.07           C  
ATOM   2545  CB  ASP B   3     -20.199  14.103 -50.650  1.00 82.07           C  
ATOM   2546  HB2 ASP B   3     -20.144  14.412 -51.694  1.00 82.07           H  
ATOM   2547  HB3 ASP B   3     -21.166  14.414 -50.256  1.00 82.07           H  
ATOM   2548  O   ASP B   3     -20.030  11.614 -48.347  1.00 82.07           O  
ATOM   2549  CG  ASP B   3     -19.058  14.790 -49.906  1.00 82.07           C  
ATOM   2550  OD1 ASP B   3     -17.895  14.477 -50.271  1.00 82.07           O  
ATOM   2551  OD2 ASP B   3     -19.368  15.614 -49.023  1.00 82.07           O  
ATOM   2552  N   SER B   4     -22.036  11.762 -49.343  1.00 82.40           N  
ATOM   2553  H   SER B   4     -22.558  12.104 -50.137  1.00 82.40           H  
ATOM   2554  CA  SER B   4     -22.809  11.103 -48.282  1.00 82.40           C  
ATOM   2555  HA  SER B   4     -22.769  11.719 -47.384  1.00 82.40           H  
ATOM   2556  C   SER B   4     -22.273   9.713 -47.917  1.00 82.40           C  
ATOM   2557  CB  SER B   4     -24.271  10.969 -48.723  1.00 82.40           C  
ATOM   2558  HB2 SER B   4     -24.331  10.268 -49.556  1.00 82.40           H  
ATOM   2559  HB3 SER B   4     -24.870  10.585 -47.898  1.00 82.40           H  
ATOM   2560  O   SER B   4     -22.186   9.393 -46.735  1.00 82.40           O  
ATOM   2561  OG  SER B   4     -24.784  12.221 -49.146  1.00 82.40           O  
ATOM   2562  HG  SER B   4     -25.051  12.718 -48.370  1.00 82.40           H  
ATOM   2563  N   GLU B   5     -21.870   8.898 -48.900  1.00 86.16           N  
ATOM   2564  H   GLU B   5     -21.969   9.204 -49.857  1.00 86.16           H  
ATOM   2565  CA  GLU B   5     -21.272   7.577 -48.641  1.00 86.16           C  
ATOM   2566  HA  GLU B   5     -21.937   7.000 -47.998  1.00 86.16           H  
ATOM   2567  C   GLU B   5     -19.930   7.687 -47.899  1.00 86.16           C  
ATOM   2568  CB  GLU B   5     -21.086   6.809 -49.959  1.00 86.16           C  
ATOM   2569  HB2 GLU B   5     -20.636   7.486 -50.686  1.00 86.16           H  
ATOM   2570  HB3 GLU B   5     -20.394   5.982 -49.799  1.00 86.16           H  
ATOM   2571  O   GLU B   5     -19.729   6.985 -46.908  1.00 86.16           O  
ATOM   2572  CG  GLU B   5     -22.391   6.232 -50.530  1.00 86.16           C  
ATOM   2573  HG2 GLU B   5     -22.698   5.375 -49.930  1.00 86.16           H  
ATOM   2574  HG3 GLU B   5     -23.179   6.983 -50.475  1.00 86.16           H  
ATOM   2575  CD  GLU B   5     -22.189   5.826 -51.995  1.00 86.16           C  
ATOM   2576  OE1 GLU B   5     -22.174   4.627 -52.321  1.00 86.16           O  
ATOM   2577  OE2 GLU B   5     -21.953   6.746 -52.814  1.00 86.16           O  
ATOM   2578  N   LYS B   6     -19.041   8.605 -48.315  1.00 85.82           N  
ATOM   2579  H   LYS B   6     -19.301   9.206 -49.083  1.00 85.82           H  
ATOM   2580  CA  LYS B   6     -17.750   8.828 -47.632  1.00 85.82           C  
ATOM   2581  HA  LYS B   6     -17.187   7.895 -47.596  1.00 85.82           H  
ATOM   2582  C   LYS B   6     -17.958   9.288 -46.192  1.00 85.82           C  
ATOM   2583  CB  LYS B   6     -16.922   9.912 -48.329  1.00 85.82           C  
ATOM   2584  HB2 LYS B   6     -16.003  10.053 -47.760  1.00 85.82           H  
ATOM   2585  HB3 LYS B   6     -17.484  10.845 -48.282  1.00 85.82           H  
ATOM   2586  O   LYS B   6     -17.329   8.777 -45.271  1.00 85.82           O  
ATOM   2587  CG  LYS B   6     -16.541   9.644 -49.787  1.00 85.82           C  
ATOM   2588  HG2 LYS B   6     -15.858   8.797 -49.854  1.00 85.82           H  
ATOM   2589  HG3 LYS B   6     -17.438   9.442 -50.372  1.00 85.82           H  
ATOM   2590  CD  LYS B   6     -15.867  10.917 -50.307  1.00 85.82           C  
ATOM   2591  HD2 LYS B   6     -14.889  11.025 -49.839  1.00 85.82           H  
ATOM   2592  HD3 LYS B   6     -16.480  11.772 -50.022  1.00 85.82           H  
ATOM   2593  CE  LYS B   6     -15.724  10.932 -51.825  1.00 85.82           C  
ATOM   2594  HE2 LYS B   6     -16.674  10.625 -52.263  1.00 85.82           H  
ATOM   2595  HE3 LYS B   6     -14.954  10.221 -52.123  1.00 85.82           H  
ATOM   2596  NZ  LYS B   6     -15.391  12.312 -52.252  1.00 85.82           N  
ATOM   2597  HZ1 LYS B   6     -14.507  12.602 -51.859  1.00 85.82           H  
ATOM   2598  HZ2 LYS B   6     -15.366  12.395 -53.258  1.00 85.82           H  
ATOM   2599  HZ3 LYS B   6     -16.087  12.949 -51.892  1.00 85.82           H  
ATOM   2600  N   VAL B   7     -18.839  10.269 -45.989  1.00 84.70           N  
ATOM   2601  H   VAL B   7     -19.313  10.660 -46.790  1.00 84.70           H  
ATOM   2602  CA  VAL B   7     -19.068  10.861 -44.665  1.00 84.70           C  
ATOM   2603  HA  VAL B   7     -18.098  11.075 -44.217  1.00 84.70           H  
ATOM   2604  C   VAL B   7     -19.757   9.863 -43.729  1.00 84.70           C  
ATOM   2605  CB  VAL B   7     -19.814  12.201 -44.781  1.00 84.70           C  
ATOM   2606  HB  VAL B   7     -20.776  12.047 -45.269  1.00 84.70           H  
ATOM   2607  O   VAL B   7     -19.407   9.812 -42.551  1.00 84.70           O  
ATOM   2608  CG1 VAL B   7     -20.040  12.823 -43.402  1.00 84.70           C  
ATOM   2609 HG11 VAL B   7     -20.724  12.207 -42.817  1.00 84.70           H  
ATOM   2610 HG12 VAL B   7     -19.094  12.911 -42.867  1.00 84.70           H  
ATOM   2611 HG13 VAL B   7     -20.472  13.817 -43.523  1.00 84.70           H  
ATOM   2612  CG2 VAL B   7     -18.995  13.229 -45.578  1.00 84.70           C  
ATOM   2613 HG21 VAL B   7     -19.561  14.154 -45.686  1.00 84.70           H  
ATOM   2614 HG22 VAL B   7     -18.772  12.862 -46.580  1.00 84.70           H  
ATOM   2615 HG23 VAL B   7     -18.055  13.442 -45.069  1.00 84.70           H  
ATOM   2616  N   ALA B   8     -20.641   8.999 -44.238  1.00 83.72           N  
ATOM   2617  H   ALA B   8     -20.920   9.089 -45.205  1.00 83.72           H  
ATOM   2618  CA  ALA B   8     -21.188   7.881 -43.467  1.00 83.72           C  
ATOM   2619  HA  ALA B   8     -21.656   8.278 -42.566  1.00 83.72           H  
ATOM   2620  C   ALA B   8     -20.099   6.885 -43.021  1.00 83.72           C  
ATOM   2621  CB  ALA B   8     -22.267   7.188 -44.308  1.00 83.72           C  
ATOM   2622  HB1 ALA B   8     -21.831   6.791 -45.225  1.00 83.72           H  
ATOM   2623  HB2 ALA B   8     -22.707   6.372 -43.736  1.00 83.72           H  
ATOM   2624  HB3 ALA B   8     -23.049   7.902 -44.565  1.00 83.72           H  
ATOM   2625  O   ALA B   8     -20.159   6.365 -41.906  1.00 83.72           O  
ATOM   2626  N   GLU B   9     -19.083   6.638 -43.851  1.00 86.09           N  
ATOM   2627  H   GLU B   9     -19.095   7.054 -44.772  1.00 86.09           H  
ATOM   2628  CA  GLU B   9     -17.960   5.759 -43.516  1.00 86.09           C  
ATOM   2629  HA  GLU B   9     -18.369   4.856 -43.061  1.00 86.09           H  
ATOM   2630  C   GLU B   9     -17.013   6.386 -42.475  1.00 86.09           C  
ATOM   2631  CB  GLU B   9     -17.263   5.345 -44.820  1.00 86.09           C  
ATOM   2632  HB2 GLU B   9     -16.677   6.175 -45.216  1.00 86.09           H  
ATOM   2633  HB3 GLU B   9     -18.034   5.091 -45.546  1.00 86.09           H  
ATOM   2634  O   GLU B   9     -16.679   5.737 -41.479  1.00 86.09           O  
ATOM   2635  CG  GLU B   9     -16.369   4.117 -44.639  1.00 86.09           C  
ATOM   2636  HG2 GLU B   9     -15.438   4.412 -44.155  1.00 86.09           H  
ATOM   2637  HG3 GLU B   9     -16.872   3.401 -43.989  1.00 86.09           H  
ATOM   2638  CD  GLU B   9     -16.089   3.467 -45.997  1.00 86.09           C  
ATOM   2639  OE1 GLU B   9     -16.637   2.360 -46.206  1.00 86.09           O  
ATOM   2640  OE2 GLU B   9     -15.379   4.096 -46.810  1.00 86.09           O  
ATOM   2641  N   TYR B  10     -16.678   7.676 -42.614  1.00 84.93           N  
ATOM   2642  H   TYR B  10     -16.940   8.145 -43.469  1.00 84.93           H  
ATOM   2643  CA  TYR B  10     -15.921   8.422 -41.598  1.00 84.93           C  
ATOM   2644  HA  TYR B  10     -14.988   7.892 -41.408  1.00 84.93           H  
ATOM   2645  C   TYR B  10     -16.662   8.511 -40.254  1.00 84.93           C  
ATOM   2646  CB  TYR B  10     -15.588   9.836 -42.103  1.00 84.93           C  
ATOM   2647  HB2 TYR B  10     -16.509  10.317 -42.434  1.00 84.93           H  
ATOM   2648  HB3 TYR B  10     -15.207  10.417 -41.263  1.00 84.93           H  
ATOM   2649  O   TYR B  10     -16.058   8.288 -39.204  1.00 84.93           O  
ATOM   2650  CG  TYR B  10     -14.545   9.908 -43.204  1.00 84.93           C  
ATOM   2651  CD1 TYR B  10     -13.255   9.380 -42.990  1.00 84.93           C  
ATOM   2652  HD1 TYR B  10     -13.013   8.909 -42.049  1.00 84.93           H  
ATOM   2653  CD2 TYR B  10     -14.844  10.543 -44.426  1.00 84.93           C  
ATOM   2654  HD2 TYR B  10     -15.826  10.959 -44.594  1.00 84.93           H  
ATOM   2655  CE1 TYR B  10     -12.277   9.460 -44.001  1.00 84.93           C  
ATOM   2656  HE1 TYR B  10     -11.294   9.045 -43.835  1.00 84.93           H  
ATOM   2657  CE2 TYR B  10     -13.868  10.631 -45.437  1.00 84.93           C  
ATOM   2658  HE2 TYR B  10     -14.090  11.115 -46.376  1.00 84.93           H  
ATOM   2659  OH  TYR B  10     -11.650  10.168 -46.212  1.00 84.93           O  
ATOM   2660  HH  TYR B  10     -10.831   9.739 -45.954  1.00 84.93           H  
ATOM   2661  CZ  TYR B  10     -12.586  10.084 -45.229  1.00 84.93           C  
ATOM   2662  N   LEU B  11     -17.972   8.786 -40.264  1.00 82.67           N  
ATOM   2663  H   LEU B  11     -18.412   8.992 -41.150  1.00 82.67           H  
ATOM   2664  CA  LEU B  11     -18.788   8.860 -39.048  1.00 82.67           C  
ATOM   2665  HA  LEU B  11     -18.287   9.534 -38.353  1.00 82.67           H  
ATOM   2666  C   LEU B  11     -18.903   7.489 -38.358  1.00 82.67           C  
ATOM   2667  CB  LEU B  11     -20.164   9.451 -39.413  1.00 82.67           C  
ATOM   2668  HB2 LEU B  11     -20.682   8.740 -40.056  1.00 82.67           H  
ATOM   2669  HB3 LEU B  11     -20.013  10.367 -39.985  1.00 82.67           H  
ATOM   2670  O   LEU B  11     -18.837   7.407 -37.128  1.00 82.67           O  
ATOM   2671  CG  LEU B  11     -21.063   9.782 -38.207  1.00 82.67           C  
ATOM   2672  HG  LEU B  11     -21.166   8.902 -37.572  1.00 82.67           H  
ATOM   2673  CD1 LEU B  11     -20.511  10.941 -37.370  1.00 82.67           C  
ATOM   2674 HD11 LEU B  11     -21.203  11.172 -36.560  1.00 82.67           H  
ATOM   2675 HD12 LEU B  11     -20.386  11.828 -37.992  1.00 82.67           H  
ATOM   2676 HD13 LEU B  11     -19.553  10.666 -36.929  1.00 82.67           H  
ATOM   2677  CD2 LEU B  11     -22.454  10.180 -38.700  1.00 82.67           C  
ATOM   2678 HD21 LEU B  11     -22.891   9.361 -39.271  1.00 82.67           H  
ATOM   2679 HD22 LEU B  11     -23.100  10.395 -37.849  1.00 82.67           H  
ATOM   2680 HD23 LEU B  11     -22.389  11.065 -39.334  1.00 82.67           H  
ATOM   2681  N   ARG B  12     -18.998   6.399 -39.135  1.00 84.77           N  
ATOM   2682  H   ARG B  12     -19.090   6.538 -40.132  1.00 84.77           H  
ATOM   2683  CA  ARG B  12     -18.933   5.018 -38.627  1.00 84.77           C  
ATOM   2684  HA  ARG B  12     -19.694   4.890 -37.857  1.00 84.77           H  
ATOM   2685  C   ARG B  12     -17.587   4.734 -37.956  1.00 84.77           C  
ATOM   2686  CB  ARG B  12     -19.220   4.033 -39.773  1.00 84.77           C  
ATOM   2687  HB2 ARG B  12     -18.417   4.090 -40.508  1.00 84.77           H  
ATOM   2688  HB3 ARG B  12     -20.150   4.328 -40.261  1.00 84.77           H  
ATOM   2689  O   ARG B  12     -17.571   4.192 -36.856  1.00 84.77           O  
ATOM   2690  CG  ARG B  12     -19.365   2.578 -39.297  1.00 84.77           C  
ATOM   2691  HG2 ARG B  12     -20.277   2.480 -38.707  1.00 84.77           H  
ATOM   2692  HG3 ARG B  12     -18.518   2.310 -38.666  1.00 84.77           H  
ATOM   2693  CD  ARG B  12     -19.400   1.591 -40.474  1.00 84.77           C  
ATOM   2694  HD2 ARG B  12     -19.491   0.579 -40.078  1.00 84.77           H  
ATOM   2695  HD3 ARG B  12     -18.447   1.655 -40.998  1.00 84.77           H  
ATOM   2696  NE  ARG B  12     -20.527   1.848 -41.398  1.00 84.77           N  
ATOM   2697  HE  ARG B  12     -21.435   1.970 -40.973  1.00 84.77           H  
ATOM   2698  NH1 ARG B  12     -19.370   1.819 -43.404  1.00 84.77           N  
ATOM   2699 HH11 ARG B  12     -18.499   1.623 -42.931  1.00 84.77           H  
ATOM   2700 HH12 ARG B  12     -19.333   1.935 -44.406  1.00 84.77           H  
ATOM   2701  NH2 ARG B  12     -21.562   2.208 -43.391  1.00 84.77           N  
ATOM   2702 HH21 ARG B  12     -22.443   2.341 -42.917  1.00 84.77           H  
ATOM   2703 HH22 ARG B  12     -21.500   2.303 -44.395  1.00 84.77           H  
ATOM   2704  CZ  ARG B  12     -20.475   1.953 -42.719  1.00 84.77           C  
ATOM   2705  N   ARG B  13     -16.461   5.130 -38.564  1.00 86.21           N  
ATOM   2706  H   ARG B  13     -16.531   5.549 -39.480  1.00 86.21           H  
ATOM   2707  CA  ARG B  13     -15.136   4.954 -37.942  1.00 86.21           C  
ATOM   2708  HA  ARG B  13     -15.049   3.909 -37.646  1.00 86.21           H  
ATOM   2709  C   ARG B  13     -15.016   5.753 -36.641  1.00 86.21           C  
ATOM   2710  CB  ARG B  13     -14.014   5.286 -38.947  1.00 86.21           C  
ATOM   2711  HB2 ARG B  13     -14.147   4.687 -39.848  1.00 86.21           H  
ATOM   2712  HB3 ARG B  13     -14.090   6.336 -39.229  1.00 86.21           H  
ATOM   2713  O   ARG B  13     -14.645   5.178 -35.623  1.00 86.21           O  
ATOM   2714  CG  ARG B  13     -12.602   5.035 -38.382  1.00 86.21           C  
ATOM   2715  HG2 ARG B  13     -12.495   5.580 -37.444  1.00 86.21           H  
ATOM   2716  HG3 ARG B  13     -11.866   5.441 -39.075  1.00 86.21           H  
ATOM   2717  CD  ARG B  13     -12.286   3.545 -38.161  1.00 86.21           C  
ATOM   2718  HD2 ARG B  13     -11.914   3.131 -39.098  1.00 86.21           H  
ATOM   2719  HD3 ARG B  13     -13.194   3.008 -37.889  1.00 86.21           H  
ATOM   2720  NE  ARG B  13     -11.310   3.345 -37.076  1.00 86.21           N  
ATOM   2721  HE  ARG B  13     -11.286   4.048 -36.352  1.00 86.21           H  
ATOM   2722  NH1 ARG B  13     -10.416   1.328 -37.739  1.00 86.21           N  
ATOM   2723 HH11 ARG B  13     -10.896   1.404 -38.624  1.00 86.21           H  
ATOM   2724 HH12 ARG B  13      -9.807   0.547 -37.539  1.00 86.21           H  
ATOM   2725  NH2 ARG B  13      -9.888   2.171 -35.753  1.00 86.21           N  
ATOM   2726 HH21 ARG B  13     -10.129   2.812 -35.010  1.00 86.21           H  
ATOM   2727 HH22 ARG B  13      -9.322   1.364 -35.536  1.00 86.21           H  
ATOM   2728  CZ  ARG B  13     -10.542   2.290 -36.866  1.00 86.21           C  
ATOM   2729  N   ALA B  14     -15.408   7.028 -36.646  1.00 85.78           N  
ATOM   2730  H   ALA B  14     -15.692   7.437 -37.525  1.00 85.78           H  
ATOM   2731  CA  ALA B  14     -15.350   7.890 -35.463  1.00 85.78           C  
ATOM   2732  HA  ALA B  14     -14.317   7.931 -35.117  1.00 85.78           H  
ATOM   2733  C   ALA B  14     -16.201   7.360 -34.293  1.00 85.78           C  
ATOM   2734  CB  ALA B  14     -15.781   9.304 -35.874  1.00 85.78           C  
ATOM   2735  HB1 ALA B  14     -15.702   9.972 -35.017  1.00 85.78           H  
ATOM   2736  HB2 ALA B  14     -16.812   9.295 -36.227  1.00 85.78           H  
ATOM   2737  HB3 ALA B  14     -15.133   9.671 -36.670  1.00 85.78           H  
ATOM   2738  O   ALA B  14     -15.760   7.398 -33.146  1.00 85.78           O  
ATOM   2739  N   THR B  15     -17.396   6.824 -34.566  1.00 87.38           N  
ATOM   2740  H   THR B  15     -17.716   6.822 -35.524  1.00 87.38           H  
ATOM   2741  CA  THR B  15     -18.259   6.225 -33.529  1.00 87.38           C  
ATOM   2742  HA  THR B  15     -18.251   6.888 -32.663  1.00 87.38           H  
ATOM   2743  C   THR B  15     -17.742   4.878 -33.017  1.00 87.38           C  
ATOM   2744  CB  THR B  15     -19.723   6.099 -33.981  1.00 87.38           C  
ATOM   2745  HB  THR B  15     -20.250   5.435 -33.295  1.00 87.38           H  
ATOM   2746  O   THR B  15     -17.869   4.608 -31.822  1.00 87.38           O  
ATOM   2747  CG2 THR B  15     -20.432   7.451 -33.973  1.00 87.38           C  
ATOM   2748 HG21 THR B  15     -20.437   7.857 -32.961  1.00 87.38           H  
ATOM   2749 HG22 THR B  15     -19.925   8.151 -34.637  1.00 87.38           H  
ATOM   2750 HG23 THR B  15     -21.463   7.323 -34.304  1.00 87.38           H  
ATOM   2751  OG1 THR B  15     -19.835   5.590 -35.288  1.00 87.38           O  
ATOM   2752  HG1 THR B  15     -19.568   6.283 -35.895  1.00 87.38           H  
ATOM   2753  N   LEU B  16     -17.098   4.062 -33.861  1.00 89.55           N  
ATOM   2754  H   LEU B  16     -17.062   4.311 -34.839  1.00 89.55           H  
ATOM   2755  CA  LEU B  16     -16.406   2.842 -33.424  1.00 89.55           C  
ATOM   2756  HA  LEU B  16     -17.088   2.256 -32.807  1.00 89.55           H  
ATOM   2757  C   LEU B  16     -15.196   3.159 -32.532  1.00 89.55           C  
ATOM   2758  CB  LEU B  16     -15.989   2.007 -34.650  1.00 89.55           C  
ATOM   2759  HB2 LEU B  16     -15.480   2.661 -35.358  1.00 89.55           H  
ATOM   2760  HB3 LEU B  16     -15.271   1.251 -34.331  1.00 89.55           H  
ATOM   2761  O   LEU B  16     -15.082   2.588 -31.448  1.00 89.55           O  
ATOM   2762  CG  LEU B  16     -17.154   1.296 -35.365  1.00 89.55           C  
ATOM   2763  HG  LEU B  16     -17.958   2.004 -35.567  1.00 89.55           H  
ATOM   2764  CD1 LEU B  16     -16.664   0.720 -36.695  1.00 89.55           C  
ATOM   2765 HD11 LEU B  16     -16.296   1.529 -37.326  1.00 89.55           H  
ATOM   2766 HD12 LEU B  16     -17.487   0.221 -37.207  1.00 89.55           H  
ATOM   2767 HD13 LEU B  16     -15.861   0.004 -36.519  1.00 89.55           H  
ATOM   2768  CD2 LEU B  16     -17.727   0.145 -34.533  1.00 89.55           C  
ATOM   2769 HD21 LEU B  16     -18.166   0.533 -33.614  1.00 89.55           H  
ATOM   2770 HD22 LEU B  16     -16.938  -0.567 -34.290  1.00 89.55           H  
ATOM   2771 HD23 LEU B  16     -18.507  -0.362 -35.101  1.00 89.55           H  
ATOM   2772  N   ASP B  17     -14.342   4.102 -32.941  1.00 89.89           N  
ATOM   2773  H   ASP B  17     -14.484   4.519 -33.850  1.00 89.89           H  
ATOM   2774  CA  ASP B  17     -13.180   4.539 -32.155  1.00 89.89           C  
ATOM   2775  HA  ASP B  17     -12.570   3.669 -31.910  1.00 89.89           H  
ATOM   2776  C   ASP B  17     -13.597   5.180 -30.819  1.00 89.89           C  
ATOM   2777  CB  ASP B  17     -12.326   5.523 -32.977  1.00 89.89           C  
ATOM   2778  HB2 ASP B  17     -12.970   6.289 -33.411  1.00 89.89           H  
ATOM   2779  HB3 ASP B  17     -11.626   6.019 -32.304  1.00 89.89           H  
ATOM   2780  O   ASP B  17     -12.964   4.938 -29.792  1.00 89.89           O  
ATOM   2781  CG  ASP B  17     -11.497   4.851 -34.075  1.00 89.89           C  
ATOM   2782  OD1 ASP B  17     -10.944   3.759 -33.837  1.00 89.89           O  
ATOM   2783  OD2 ASP B  17     -11.318   5.439 -35.162  1.00 89.89           O  
ATOM   2784  N   LEU B  18     -14.690   5.956 -30.803  1.00 89.69           N  
ATOM   2785  H   LEU B  18     -15.128   6.179 -31.686  1.00 89.69           H  
ATOM   2786  CA  LEU B  18     -15.252   6.538 -29.579  1.00 89.69           C  
ATOM   2787  HA  LEU B  18     -14.454   7.053 -29.044  1.00 89.69           H  
ATOM   2788  C   LEU B  18     -15.803   5.464 -28.635  1.00 89.69           C  
ATOM   2789  CB  LEU B  18     -16.332   7.564 -29.967  1.00 89.69           C  
ATOM   2790  HB2 LEU B  18     -17.066   7.069 -30.603  1.00 89.69           H  
ATOM   2791  HB3 LEU B  18     -15.860   8.354 -30.552  1.00 89.69           H  
ATOM   2792  O   LEU B  18     -15.618   5.565 -27.422  1.00 89.69           O  
ATOM   2793  CG  LEU B  18     -17.084   8.206 -28.784  1.00 89.69           C  
ATOM   2794  HG  LEU B  18     -17.624   7.439 -28.228  1.00 89.69           H  
ATOM   2795  CD1 LEU B  18     -16.152   8.944 -27.828  1.00 89.69           C  
ATOM   2796 HD11 LEU B  18     -15.596   9.698 -28.386  1.00 89.69           H  
ATOM   2797 HD12 LEU B  18     -15.449   8.254 -27.361  1.00 89.69           H  
ATOM   2798 HD13 LEU B  18     -16.727   9.438 -27.044  1.00 89.69           H  
ATOM   2799  CD2 LEU B  18     -18.103   9.213 -29.319  1.00 89.69           C  
ATOM   2800 HD21 LEU B  18     -17.596   9.972 -29.916  1.00 89.69           H  
ATOM   2801 HD22 LEU B  18     -18.619   9.702 -28.493  1.00 89.69           H  
ATOM   2802 HD23 LEU B  18     -18.837   8.700 -29.940  1.00 89.69           H  
ATOM   2803  N   ARG B  19     -16.464   4.428 -29.170  1.00 90.90           N  
ATOM   2804  H   ARG B  19     -16.597   4.411 -30.171  1.00 90.90           H  
ATOM   2805  CA  ARG B  19     -16.964   3.304 -28.367  1.00 90.90           C  
ATOM   2806  HA  ARG B  19     -17.541   3.706 -27.534  1.00 90.90           H  
ATOM   2807  C   ARG B  19     -15.813   2.517 -27.740  1.00 90.90           C  
ATOM   2808  CB  ARG B  19     -17.880   2.414 -29.220  1.00 90.90           C  
ATOM   2809  HB2 ARG B  19     -17.292   1.935 -30.003  1.00 90.90           H  
ATOM   2810  HB3 ARG B  19     -18.639   3.039 -29.691  1.00 90.90           H  
ATOM   2811  O   ARG B  19     -15.891   2.223 -26.553  1.00 90.90           O  
ATOM   2812  CG  ARG B  19     -18.585   1.346 -28.365  1.00 90.90           C  
ATOM   2813  HG2 ARG B  19     -17.851   0.708 -27.874  1.00 90.90           H  
ATOM   2814  HG3 ARG B  19     -19.175   1.846 -27.596  1.00 90.90           H  
ATOM   2815  CD  ARG B  19     -19.522   0.469 -29.204  1.00 90.90           C  
ATOM   2816  HD2 ARG B  19     -20.196   1.113 -29.768  1.00 90.90           H  
ATOM   2817  HD3 ARG B  19     -20.111  -0.144 -28.523  1.00 90.90           H  
ATOM   2818  NE  ARG B  19     -18.770  -0.414 -30.116  1.00 90.90           N  
ATOM   2819  HE  ARG B  19     -17.781  -0.509 -29.932  1.00 90.90           H  
ATOM   2820  NH1 ARG B  19     -20.548  -1.182 -31.350  1.00 90.90           N  
ATOM   2821 HH11 ARG B  19     -20.922  -1.827 -32.032  1.00 90.90           H  
ATOM   2822 HH12 ARG B  19     -21.167  -0.624 -30.780  1.00 90.90           H  
ATOM   2823  NH2 ARG B  19     -18.497  -1.966 -31.754  1.00 90.90           N  
ATOM   2824 HH21 ARG B  19     -18.886  -2.605 -32.433  1.00 90.90           H  
ATOM   2825 HH22 ARG B  19     -17.520  -2.043 -31.509  1.00 90.90           H  
ATOM   2826  CZ  ARG B  19     -19.274  -1.177 -31.068  1.00 90.90           C  
ATOM   2827  N   ALA B  20     -14.755   2.240 -28.505  1.00 93.21           N  
ATOM   2828  H   ALA B  20     -14.776   2.515 -29.477  1.00 93.21           H  
ATOM   2829  CA  ALA B  20     -13.555   1.570 -28.006  1.00 93.21           C  
ATOM   2830  HA  ALA B  20     -13.840   0.618 -27.558  1.00 93.21           H  
ATOM   2831  C   ALA B  20     -12.854   2.396 -26.913  1.00 93.21           C  
ATOM   2832  CB  ALA B  20     -12.629   1.282 -29.195  1.00 93.21           C  
ATOM   2833  HB1 ALA B  20     -11.740   0.759 -28.842  1.00 93.21           H  
ATOM   2834  HB2 ALA B  20     -12.326   2.213 -29.675  1.00 93.21           H  
ATOM   2835  HB3 ALA B  20     -13.142   0.653 -29.922  1.00 93.21           H  
ATOM   2836  O   ALA B  20     -12.588   1.879 -25.833  1.00 93.21           O  
ATOM   2837  N   ALA B  21     -12.650   3.701 -27.130  1.00 93.44           N  
ATOM   2838  H   ALA B  21     -12.855   4.086 -28.041  1.00 93.44           H  
ATOM   2839  CA  ALA B  21     -12.040   4.571 -26.122  1.00 93.44           C  
ATOM   2840  HA  ALA B  21     -11.075   4.144 -25.849  1.00 93.44           H  
ATOM   2841  C   ALA B  21     -12.882   4.651 -24.831  1.00 93.44           C  
ATOM   2842  CB  ALA B  21     -11.798   5.951 -26.747  1.00 93.44           C  
ATOM   2843  HB1 ALA B  21     -11.282   6.587 -26.028  1.00 93.44           H  
ATOM   2844  HB2 ALA B  21     -12.747   6.410 -27.025  1.00 93.44           H  
ATOM   2845  HB3 ALA B  21     -11.174   5.848 -27.635  1.00 93.44           H  
ATOM   2846  O   ALA B  21     -12.358   4.498 -23.732  1.00 93.44           O  
ATOM   2847  N   ARG B  22     -14.209   4.806 -24.945  1.00 91.39           N  
ATOM   2848  H   ARG B  22     -14.598   4.918 -25.870  1.00 91.39           H  
ATOM   2849  CA  ARG B  22     -15.120   4.772 -23.784  1.00 91.39           C  
ATOM   2850  HA  ARG B  22     -14.736   5.441 -23.014  1.00 91.39           H  
ATOM   2851  C   ARG B  22     -15.203   3.407 -23.104  1.00 91.39           C  
ATOM   2852  CB  ARG B  22     -16.530   5.221 -24.192  1.00 91.39           C  
ATOM   2853  HB2 ARG B  22     -17.232   4.943 -23.405  1.00 91.39           H  
ATOM   2854  HB3 ARG B  22     -16.828   4.708 -25.107  1.00 91.39           H  
ATOM   2855  O   ARG B  22     -15.706   3.347 -21.987  1.00 91.39           O  
ATOM   2856  CG  ARG B  22     -16.623   6.738 -24.381  1.00 91.39           C  
ATOM   2857  HG2 ARG B  22     -16.318   7.234 -23.459  1.00 91.39           H  
ATOM   2858  HG3 ARG B  22     -15.967   7.056 -25.191  1.00 91.39           H  
ATOM   2859  CD  ARG B  22     -18.072   7.116 -24.705  1.00 91.39           C  
ATOM   2860  HD2 ARG B  22     -18.718   6.743 -23.909  1.00 91.39           H  
ATOM   2861  HD3 ARG B  22     -18.353   6.642 -25.646  1.00 91.39           H  
ATOM   2862  NE  ARG B  22     -18.235   8.576 -24.817  1.00 91.39           N  
ATOM   2863  HE  ARG B  22     -17.416   9.136 -24.627  1.00 91.39           H  
ATOM   2864  NH1 ARG B  22     -20.475   8.602 -25.325  1.00 91.39           N  
ATOM   2865 HH11 ARG B  22     -20.513   7.609 -25.146  1.00 91.39           H  
ATOM   2866 HH12 ARG B  22     -21.319   9.130 -25.494  1.00 91.39           H  
ATOM   2867  NH2 ARG B  22     -19.334  10.522 -25.252  1.00 91.39           N  
ATOM   2868 HH21 ARG B  22     -20.164  11.030 -25.521  1.00 91.39           H  
ATOM   2869 HH22 ARG B  22     -18.491  11.048 -25.069  1.00 91.39           H  
ATOM   2870  CZ  ARG B  22     -19.344   9.224 -25.128  1.00 91.39           C  
ATOM   2871  N   GLN B  23     -14.807   2.325 -23.766  1.00 92.29           N  
ATOM   2872  H   GLN B  23     -14.441   2.432 -24.701  1.00 92.29           H  
ATOM   2873  CA  GLN B  23     -14.708   1.006 -23.153  1.00 92.29           C  
ATOM   2874  HA  GLN B  23     -15.501   0.894 -22.414  1.00 92.29           H  
ATOM   2875  C   GLN B  23     -13.401   0.878 -22.361  1.00 92.29           C  
ATOM   2876  CB  GLN B  23     -14.942  -0.071 -24.221  1.00 92.29           C  
ATOM   2877  HB2 GLN B  23     -15.971   0.008 -24.573  1.00 92.29           H  
ATOM   2878  HB3 GLN B  23     -14.269   0.079 -25.066  1.00 92.29           H  
ATOM   2879  O   GLN B  23     -13.482   0.597 -21.170  1.00 92.29           O  
ATOM   2880  CG  GLN B  23     -14.699  -1.466 -23.646  1.00 92.29           C  
ATOM   2881  HG2 GLN B  23     -15.223  -1.584 -22.697  1.00 92.29           H  
ATOM   2882  HG3 GLN B  23     -13.628  -1.552 -23.461  1.00 92.29           H  
ATOM   2883  CD  GLN B  23     -15.107  -2.609 -24.564  1.00 92.29           C  
ATOM   2884  NE2 GLN B  23     -14.581  -3.781 -24.310  1.00 92.29           N  
ATOM   2885 HE21 GLN B  23     -14.806  -4.581 -24.884  1.00 92.29           H  
ATOM   2886 HE22 GLN B  23     -13.879  -3.834 -23.586  1.00 92.29           H  
ATOM   2887  OE1 GLN B  23     -15.906  -2.462 -25.485  1.00 92.29           O  
ATOM   2888  N   ARG B  24     -12.249   1.229 -22.953  1.00 92.99           N  
ATOM   2889  H   ARG B  24     -12.259   1.428 -23.943  1.00 92.99           H  
ATOM   2890  CA  ARG B  24     -10.945   1.208 -22.263  1.00 92.99           C  
ATOM   2891  HA  ARG B  24     -10.761   0.181 -21.948  1.00 92.99           H  
ATOM   2892  C   ARG B  24     -10.926   2.045 -20.979  1.00 92.99           C  
ATOM   2893  CB  ARG B  24      -9.825   1.621 -23.238  1.00 92.99           C  
ATOM   2894  HB2 ARG B  24      -9.845   0.944 -24.093  1.00 92.99           H  
ATOM   2895  HB3 ARG B  24     -10.025   2.629 -23.602  1.00 92.99           H  
ATOM   2896  O   ARG B  24     -10.349   1.616 -19.992  1.00 92.99           O  
ATOM   2897  CG  ARG B  24      -8.404   1.596 -22.636  1.00 92.99           C  
ATOM   2898  HG2 ARG B  24      -8.327   2.351 -21.854  1.00 92.99           H  
ATOM   2899  HG3 ARG B  24      -7.693   1.855 -23.420  1.00 92.99           H  
ATOM   2900  CD  ARG B  24      -8.016   0.229 -22.052  1.00 92.99           C  
ATOM   2901  HD2 ARG B  24      -8.701  -0.019 -21.241  1.00 92.99           H  
ATOM   2902  HD3 ARG B  24      -8.112  -0.535 -22.824  1.00 92.99           H  
ATOM   2903  NE  ARG B  24      -6.639   0.224 -21.522  1.00 92.99           N  
ATOM   2904  HE  ARG B  24      -6.042   1.025 -21.668  1.00 92.99           H  
ATOM   2905  NH1 ARG B  24      -6.767  -1.728 -20.303  1.00 92.99           N  
ATOM   2906 HH11 ARG B  24      -6.370  -2.300 -19.572  1.00 92.99           H  
ATOM   2907 HH12 ARG B  24      -7.732  -1.848 -20.578  1.00 92.99           H  
ATOM   2908  NH2 ARG B  24      -4.899  -0.498 -20.292  1.00 92.99           N  
ATOM   2909 HH21 ARG B  24      -4.481  -1.080 -19.580  1.00 92.99           H  
ATOM   2910 HH22 ARG B  24      -4.472   0.383 -20.539  1.00 92.99           H  
ATOM   2911  CZ  ARG B  24      -6.113  -0.676 -20.713  1.00 92.99           C  
ATOM   2912  N   ILE B  25     -11.609   3.194 -20.959  1.00 94.05           N  
ATOM   2913  H   ILE B  25     -11.995   3.528 -21.831  1.00 94.05           H  
ATOM   2914  CA  ILE B  25     -11.767   4.005 -19.735  1.00 94.05           C  
ATOM   2915  HA  ILE B  25     -10.778   4.261 -19.354  1.00 94.05           H  
ATOM   2916  C   ILE B  25     -12.459   3.206 -18.617  1.00 94.05           C  
ATOM   2917  CB  ILE B  25     -12.513   5.321 -20.048  1.00 94.05           C  
ATOM   2918  HB  ILE B  25     -13.432   5.076 -20.581  1.00 94.05           H  
ATOM   2919  O   ILE B  25     -11.959   3.179 -17.500  1.00 94.05           O  
ATOM   2920  CG1 ILE B  25     -11.640   6.227 -20.941  1.00 94.05           C  
ATOM   2921 HG12 ILE B  25     -10.795   6.603 -20.366  1.00 94.05           H  
ATOM   2922 HG13 ILE B  25     -11.240   5.639 -21.768  1.00 94.05           H  
ATOM   2923  CG2 ILE B  25     -12.889   6.089 -18.772  1.00 94.05           C  
ATOM   2924 HG21 ILE B  25     -13.390   7.031 -18.992  1.00 94.05           H  
ATOM   2925 HG22 ILE B  25     -13.574   5.507 -18.155  1.00 94.05           H  
ATOM   2926 HG23 ILE B  25     -12.000   6.295 -18.176  1.00 94.05           H  
ATOM   2927  CD1 ILE B  25     -12.403   7.407 -21.550  1.00 94.05           C  
ATOM   2928 HD11 ILE B  25     -13.306   7.055 -22.050  1.00 94.05           H  
ATOM   2929 HD12 ILE B  25     -11.760   7.893 -22.284  1.00 94.05           H  
ATOM   2930 HD13 ILE B  25     -12.664   8.136 -20.783  1.00 94.05           H  
ATOM   2931  N   ARG B  26     -13.564   2.500 -18.910  1.00 92.56           N  
ATOM   2932  H   ARG B  26     -13.842   2.418 -19.877  1.00 92.56           H  
ATOM   2933  CA  ARG B  26     -14.245   1.677 -17.893  1.00 92.56           C  
ATOM   2934  HA  ARG B  26     -14.390   2.282 -16.998  1.00 92.56           H  
ATOM   2935  C   ARG B  26     -13.392   0.500 -17.436  1.00 92.56           C  
ATOM   2936  CB  ARG B  26     -15.608   1.163 -18.371  1.00 92.56           C  
ATOM   2937  HB2 ARG B  26     -15.508   0.720 -19.362  1.00 92.56           H  
ATOM   2938  HB3 ARG B  26     -15.935   0.384 -17.682  1.00 92.56           H  
ATOM   2939  O   ARG B  26     -13.411   0.200 -16.251  1.00 92.56           O  
ATOM   2940  CG  ARG B  26     -16.676   2.264 -18.376  1.00 92.56           C  
ATOM   2941  HG2 ARG B  26     -16.663   2.771 -17.411  1.00 92.56           H  
ATOM   2942  HG3 ARG B  26     -16.444   2.994 -19.151  1.00 92.56           H  
ATOM   2943  CD  ARG B  26     -18.082   1.675 -18.588  1.00 92.56           C  
ATOM   2944  HD2 ARG B  26     -18.819   2.476 -18.528  1.00 92.56           H  
ATOM   2945  HD3 ARG B  26     -18.288   0.988 -17.767  1.00 92.56           H  
ATOM   2946  NE  ARG B  26     -18.211   0.945 -19.869  1.00 92.56           N  
ATOM   2947  HE  ARG B  26     -18.144  -0.060 -19.802  1.00 92.56           H  
ATOM   2948  NH1 ARG B  26     -18.293   2.770 -21.232  1.00 92.56           N  
ATOM   2949 HH11 ARG B  26     -17.535   3.133 -21.791  1.00 92.56           H  
ATOM   2950 HH12 ARG B  26     -18.445   3.276 -20.371  1.00 92.56           H  
ATOM   2951  NH2 ARG B  26     -18.098   0.747 -22.139  1.00 92.56           N  
ATOM   2952 HH21 ARG B  26     -17.967  -0.249 -22.038  1.00 92.56           H  
ATOM   2953 HH22 ARG B  26     -18.089   1.187 -23.048  1.00 92.56           H  
ATOM   2954  CZ  ARG B  26     -18.216   1.483 -21.071  1.00 92.56           C  
ATOM   2955  N   GLU B  27     -12.651  -0.126 -18.348  1.00 92.52           N  
ATOM   2956  H   GLU B  27     -12.723   0.166 -19.312  1.00 92.52           H  
ATOM   2957  CA  GLU B  27     -11.723  -1.221 -18.030  1.00 92.52           C  
ATOM   2958  HA  GLU B  27     -12.274  -2.013 -17.522  1.00 92.52           H  
ATOM   2959  C   GLU B  27     -10.599  -0.758 -17.076  1.00 92.52           C  
ATOM   2960  CB  GLU B  27     -11.155  -1.803 -19.342  1.00 92.52           C  
ATOM   2961  HB2 GLU B  27     -10.724  -0.984 -19.918  1.00 92.52           H  
ATOM   2962  HB3 GLU B  27     -10.358  -2.509 -19.109  1.00 92.52           H  
ATOM   2963  O   GLU B  27     -10.226  -1.485 -16.163  1.00 92.52           O  
ATOM   2964  CG  GLU B  27     -12.228  -2.533 -20.181  1.00 92.52           C  
ATOM   2965  HG2 GLU B  27     -12.457  -3.482 -19.697  1.00 92.52           H  
ATOM   2966  HG3 GLU B  27     -13.145  -1.944 -20.186  1.00 92.52           H  
ATOM   2967  CD  GLU B  27     -11.840  -2.789 -21.651  1.00 92.52           C  
ATOM   2968  OE1 GLU B  27     -12.639  -3.465 -22.349  1.00 92.52           O  
ATOM   2969  OE2 GLU B  27     -10.830  -2.221 -22.134  1.00 92.52           O  
ATOM   2970  N   LEU B  28     -10.114   0.480 -17.227  1.00 93.34           N  
ATOM   2971  H   LEU B  28     -10.436   1.026 -18.014  1.00 93.34           H  
ATOM   2972  CA  LEU B  28      -9.119   1.085 -16.333  1.00 93.34           C  
ATOM   2973  HA  LEU B  28      -8.339   0.355 -16.116  1.00 93.34           H  
ATOM   2974  C   LEU B  28      -9.702   1.518 -14.974  1.00 93.34           C  
ATOM   2975  CB  LEU B  28      -8.500   2.296 -17.053  1.00 93.34           C  
ATOM   2976  HB2 LEU B  28      -7.954   2.899 -16.327  1.00 93.34           H  
ATOM   2977  HB3 LEU B  28      -9.312   2.912 -17.441  1.00 93.34           H  
ATOM   2978  O   LEU B  28      -9.076   1.311 -13.941  1.00 93.34           O  
ATOM   2979  CG  LEU B  28      -7.547   1.929 -18.202  1.00 93.34           C  
ATOM   2980  HG  LEU B  28      -7.980   1.140 -18.817  1.00 93.34           H  
ATOM   2981  CD1 LEU B  28      -7.322   3.155 -19.089  1.00 93.34           C  
ATOM   2982 HD11 LEU B  28      -8.277   3.509 -19.478  1.00 93.34           H  
ATOM   2983 HD12 LEU B  28      -6.672   2.886 -19.922  1.00 93.34           H  
ATOM   2984 HD13 LEU B  28      -6.847   3.945 -18.508  1.00 93.34           H  
ATOM   2985  CD2 LEU B  28      -6.196   1.455 -17.665  1.00 93.34           C  
ATOM   2986 HD21 LEU B  28      -6.313   0.504 -17.145  1.00 93.34           H  
ATOM   2987 HD22 LEU B  28      -5.787   2.191 -16.973  1.00 93.34           H  
ATOM   2988 HD23 LEU B  28      -5.491   1.329 -18.486  1.00 93.34           H  
ATOM   2989  N   GLU B  29     -10.885   2.139 -14.960  1.00 92.23           N  
ATOM   2990  H   GLU B  29     -11.315   2.352 -15.849  1.00 92.23           H  
ATOM   2991  CA  GLU B  29     -11.457   2.759 -13.749  1.00 92.23           C  
ATOM   2992  HA  GLU B  29     -10.650   3.108 -13.105  1.00 92.23           H  
ATOM   2993  C   GLU B  29     -12.307   1.792 -12.899  1.00 92.23           C  
ATOM   2994  CB  GLU B  29     -12.303   3.986 -14.164  1.00 92.23           C  
ATOM   2995  HB2 GLU B  29     -12.827   4.367 -13.288  1.00 92.23           H  
ATOM   2996  HB3 GLU B  29     -13.048   3.663 -14.892  1.00 92.23           H  
ATOM   2997  O   GLU B  29     -12.457   1.987 -11.692  1.00 92.23           O  
ATOM   2998  CG  GLU B  29     -11.461   5.135 -14.756  1.00 92.23           C  
ATOM   2999  HG2 GLU B  29     -10.865   4.755 -15.585  1.00 92.23           H  
ATOM   3000  HG3 GLU B  29     -10.769   5.477 -13.986  1.00 92.23           H  
ATOM   3001  CD  GLU B  29     -12.282   6.339 -15.265  1.00 92.23           C  
ATOM   3002  OE1 GLU B  29     -11.713   7.462 -15.315  1.00 92.23           O  
ATOM   3003  OE2 GLU B  29     -13.451   6.166 -15.680  1.00 92.23           O  
ATOM   3004  N   SER B  30     -12.916   0.779 -13.529  1.00 88.91           N  
ATOM   3005  H   SER B  30     -12.683   0.627 -14.500  1.00 88.91           H  
ATOM   3006  CA  SER B  30     -14.106   0.097 -12.991  1.00 88.91           C  
ATOM   3007  HA  SER B  30     -13.993   0.019 -11.909  1.00 88.91           H  
ATOM   3008  C   SER B  30     -14.336  -1.341 -13.494  1.00 88.91           C  
ATOM   3009  CB  SER B  30     -15.349   0.971 -13.250  1.00 88.91           C  
ATOM   3010  HB2 SER B  30     -16.242   0.485 -12.857  1.00 88.91           H  
ATOM   3011  HB3 SER B  30     -15.228   1.918 -12.723  1.00 88.91           H  
ATOM   3012  O   SER B  30     -15.447  -1.852 -13.343  1.00 88.91           O  
ATOM   3013  OG  SER B  30     -15.507   1.228 -14.639  1.00 88.91           O  
ATOM   3014  HG  SER B  30     -14.647   1.068 -15.034  1.00 88.91           H  
ATOM   3015  N   ASP B  31     -13.338  -2.027 -14.081  1.00 94.19           N  
ATOM   3016  H   ASP B  31     -12.440  -1.592 -14.235  1.00 94.19           H  
ATOM   3017  CA  ASP B  31     -13.545  -3.426 -14.508  1.00 94.19           C  
ATOM   3018  HA  ASP B  31     -14.381  -3.394 -15.207  1.00 94.19           H  
ATOM   3019  C   ASP B  31     -13.903  -4.303 -13.289  1.00 94.19           C  
ATOM   3020  CB  ASP B  31     -12.345  -4.029 -15.275  1.00 94.19           C  
ATOM   3021  HB2 ASP B  31     -11.596  -4.378 -14.564  1.00 94.19           H  
ATOM   3022  HB3 ASP B  31     -11.889  -3.244 -15.878  1.00 94.19           H  
ATOM   3023  O   ASP B  31     -13.252  -4.166 -12.240  1.00 94.19           O  
ATOM   3024  CG  ASP B  31     -12.730  -5.174 -16.239  1.00 94.19           C  
ATOM   3025  OD1 ASP B  31     -13.891  -5.197 -16.706  1.00 94.19           O  
ATOM   3026  OD2 ASP B  31     -11.858  -6.012 -16.570  1.00 94.19           O  
ATOM   3027  N   PRO B  32     -14.928  -5.174 -13.376  1.00 96.66           N  
ATOM   3028  CA  PRO B  32     -15.257  -6.100 -12.302  1.00 96.66           C  
ATOM   3029  HA  PRO B  32     -15.293  -5.548 -11.363  1.00 96.66           H  
ATOM   3030  C   PRO B  32     -14.213  -7.216 -12.200  1.00 96.66           C  
ATOM   3031  CB  PRO B  32     -16.658  -6.637 -12.616  1.00 96.66           C  
ATOM   3032  HB2 PRO B  32     -16.597  -7.635 -13.049  1.00 96.66           H  
ATOM   3033  HB3 PRO B  32     -17.280  -6.639 -11.721  1.00 96.66           H  
ATOM   3034  O   PRO B  32     -13.862  -7.855 -13.197  1.00 96.66           O  
ATOM   3035  CG  PRO B  32     -17.219  -5.667 -13.651  1.00 96.66           C  
ATOM   3036  HG2 PRO B  32     -17.669  -4.811 -13.148  1.00 96.66           H  
ATOM   3037  HG3 PRO B  32     -17.935  -6.149 -14.316  1.00 96.66           H  
ATOM   3038  CD  PRO B  32     -15.968  -5.221 -14.392  1.00 96.66           C  
ATOM   3039  HD2 PRO B  32     -15.703  -5.960 -15.149  1.00 96.66           H  
ATOM   3040  HD3 PRO B  32     -16.155  -4.250 -14.851  1.00 96.66           H  
ATOM   3041  N   VAL B  33     -13.747  -7.490 -10.985  1.00 98.68           N  
ATOM   3042  H   VAL B  33     -14.121  -6.976 -10.200  1.00 98.68           H  
ATOM   3043  CA  VAL B  33     -12.726  -8.512 -10.718  1.00 98.68           C  
ATOM   3044  HA  VAL B  33     -12.254  -8.809 -11.654  1.00 98.68           H  
ATOM   3045  C   VAL B  33     -13.397  -9.756 -10.141  1.00 98.68           C  
ATOM   3046  CB  VAL B  33     -11.607  -7.938  -9.829  1.00 98.68           C  
ATOM   3047  HB  VAL B  33     -12.041  -7.521  -8.920  1.00 98.68           H  
ATOM   3048  O   VAL B  33     -14.101  -9.685  -9.137  1.00 98.68           O  
ATOM   3049  CG1 VAL B  33     -10.577  -8.995  -9.432  1.00 98.68           C  
ATOM   3050 HG11 VAL B  33     -10.126  -9.435 -10.321  1.00 98.68           H  
ATOM   3051 HG12 VAL B  33     -11.047  -9.781  -8.841  1.00 98.68           H  
ATOM   3052 HG13 VAL B  33      -9.795  -8.532  -8.831  1.00 98.68           H  
ATOM   3053  CG2 VAL B  33     -10.857  -6.822 -10.573  1.00 98.68           C  
ATOM   3054 HG21 VAL B  33     -11.526  -5.986 -10.773  1.00 98.68           H  
ATOM   3055 HG22 VAL B  33     -10.026  -6.461  -9.968  1.00 98.68           H  
ATOM   3056 HG23 VAL B  33     -10.464  -7.198 -11.518  1.00 98.68           H  
ATOM   3057  N   ALA B  34     -13.212 -10.900 -10.790  1.00 98.66           N  
ATOM   3058  H   ALA B  34     -12.506 -10.920 -11.513  1.00 98.66           H  
ATOM   3059  CA  ALA B  34     -13.706 -12.191 -10.340  1.00 98.66           C  
ATOM   3060  HA  ALA B  34     -14.727 -12.080  -9.976  1.00 98.66           H  
ATOM   3061  C   ALA B  34     -12.840 -12.742  -9.199  1.00 98.66           C  
ATOM   3062  CB  ALA B  34     -13.717 -13.150 -11.536  1.00 98.66           C  
ATOM   3063  HB1 ALA B  34     -12.722 -13.205 -11.978  1.00 98.66           H  
ATOM   3064  HB2 ALA B  34     -14.429 -12.806 -12.286  1.00 98.66           H  
ATOM   3065  HB3 ALA B  34     -13.994 -14.150 -11.202  1.00 98.66           H  
ATOM   3066  O   ALA B  34     -11.613 -12.728  -9.277  1.00 98.66           O  
ATOM   3067  N   ILE B  35     -13.494 -13.291  -8.175  1.00 98.80           N  
ATOM   3068  H   ILE B  35     -14.502 -13.235  -8.174  1.00 98.80           H  
ATOM   3069  CA  ILE B  35     -12.880 -14.207  -7.211  1.00 98.80           C  
ATOM   3070  HA  ILE B  35     -11.817 -13.991  -7.110  1.00 98.80           H  
ATOM   3071  C   ILE B  35     -13.039 -15.613  -7.793  1.00 98.80           C  
ATOM   3072  CB  ILE B  35     -13.549 -14.050  -5.825  1.00 98.80           C  
ATOM   3073  HB  ILE B  35     -14.627 -14.153  -5.950  1.00 98.80           H  
ATOM   3074  O   ILE B  35     -14.155 -16.141  -7.811  1.00 98.80           O  
ATOM   3075  CG1 ILE B  35     -13.251 -12.655  -5.226  1.00 98.80           C  
ATOM   3076 HG12 ILE B  35     -12.266 -12.668  -4.760  1.00 98.80           H  
ATOM   3077 HG13 ILE B  35     -13.239 -11.898  -6.010  1.00 98.80           H  
ATOM   3078  CG2 ILE B  35     -13.065 -15.146  -4.856  1.00 98.80           C  
ATOM   3079 HG21 ILE B  35     -13.460 -14.980  -3.853  1.00 98.80           H  
ATOM   3080 HG22 ILE B  35     -13.405 -16.125  -5.193  1.00 98.80           H  
ATOM   3081 HG23 ILE B  35     -11.976 -15.153  -4.815  1.00 98.80           H  
ATOM   3082  CD1 ILE B  35     -14.284 -12.208  -4.186  1.00 98.80           C  
ATOM   3083 HD11 ILE B  35     -13.967 -11.257  -3.759  1.00 98.80           H  
ATOM   3084 HD12 ILE B  35     -14.370 -12.945  -3.388  1.00 98.80           H  
ATOM   3085 HD13 ILE B  35     -15.253 -12.071  -4.665  1.00 98.80           H  
ATOM   3086  N   VAL B  36     -11.949 -16.196  -8.299  1.00 98.20           N  
ATOM   3087  H   VAL B  36     -11.069 -15.702  -8.249  1.00 98.20           H  
ATOM   3088  CA  VAL B  36     -11.978 -17.520  -8.953  1.00 98.20           C  
ATOM   3089  HA  VAL B  36     -12.991 -17.686  -9.321  1.00 98.20           H  
ATOM   3090  C   VAL B  36     -11.720 -18.670  -7.981  1.00 98.20           C  
ATOM   3091  CB  VAL B  36     -11.059 -17.603 -10.188  1.00 98.20           C  
ATOM   3092  HB  VAL B  36     -11.150 -18.604 -10.609  1.00 98.20           H  
ATOM   3093  O   VAL B  36     -12.236 -19.769  -8.159  1.00 98.20           O  
ATOM   3094  CG1 VAL B  36     -11.492 -16.600 -11.265  1.00 98.20           C  
ATOM   3095 HG11 VAL B  36     -10.880 -16.739 -12.156  1.00 98.20           H  
ATOM   3096 HG12 VAL B  36     -12.535 -16.778 -11.530  1.00 98.20           H  
ATOM   3097 HG13 VAL B  36     -11.373 -15.577 -10.910  1.00 98.20           H  
ATOM   3098  CG2 VAL B  36      -9.579 -17.361  -9.871  1.00 98.20           C  
ATOM   3099 HG21 VAL B  36      -8.991 -17.537 -10.772  1.00 98.20           H  
ATOM   3100 HG22 VAL B  36      -9.245 -18.054  -9.099  1.00 98.20           H  
ATOM   3101 HG23 VAL B  36      -9.420 -16.333  -9.547  1.00 98.20           H  
ATOM   3102  N   SER B  37     -10.990 -18.417  -6.893  1.00 98.41           N  
ATOM   3103  H   SER B  37     -10.570 -17.504  -6.792  1.00 98.41           H  
ATOM   3104  CA  SER B  37     -10.883 -19.352  -5.772  1.00 98.41           C  
ATOM   3105  HA  SER B  37     -11.833 -19.879  -5.682  1.00 98.41           H  
ATOM   3106  C   SER B  37     -10.628 -18.632  -4.451  1.00 98.41           C  
ATOM   3107  CB  SER B  37      -9.816 -20.415  -6.038  1.00 98.41           C  
ATOM   3108  HB2 SER B  37      -9.946 -21.237  -5.334  1.00 98.41           H  
ATOM   3109  HB3 SER B  37      -9.946 -20.802  -7.049  1.00 98.41           H  
ATOM   3110  O   SER B  37     -10.295 -17.445  -4.411  1.00 98.41           O  
ATOM   3111  OG  SER B  37      -8.523 -19.883  -5.881  1.00 98.41           O  
ATOM   3112  HG  SER B  37      -7.891 -20.598  -5.988  1.00 98.41           H  
ATOM   3113  N   MET B  38     -10.814 -19.357  -3.346  1.00 98.72           N  
ATOM   3114  H   MET B  38     -11.068 -20.329  -3.444  1.00 98.72           H  
ATOM   3115  CA  MET B  38     -10.570 -18.848  -1.999  1.00 98.72           C  
ATOM   3116  HA  MET B  38      -9.747 -18.134  -2.055  1.00 98.72           H  
ATOM   3117  C   MET B  38     -10.123 -19.951  -1.036  1.00 98.72           C  
ATOM   3118  CB  MET B  38     -11.796 -18.073  -1.488  1.00 98.72           C  
ATOM   3119  HB2 MET B  38     -11.579 -17.695  -0.489  1.00 98.72           H  
ATOM   3120  HB3 MET B  38     -11.961 -17.219  -2.145  1.00 98.72           H  
ATOM   3121  O   MET B  38     -10.547 -21.112  -1.123  1.00 98.72           O  
ATOM   3122  CG  MET B  38     -13.093 -18.883  -1.442  1.00 98.72           C  
ATOM   3123  HG2 MET B  38     -12.971 -19.702  -0.733  1.00 98.72           H  
ATOM   3124  HG3 MET B  38     -13.288 -19.306  -2.428  1.00 98.72           H  
ATOM   3125  SD  MET B  38     -14.532 -17.900  -0.950  1.00 98.72           S  
ATOM   3126  CE  MET B  38     -15.816 -19.175  -0.959  1.00 98.72           C  
ATOM   3127  HE1 MET B  38     -15.945 -19.564  -1.969  1.00 98.72           H  
ATOM   3128  HE2 MET B  38     -15.534 -19.989  -0.292  1.00 98.72           H  
ATOM   3129  HE3 MET B  38     -16.757 -18.741  -0.620  1.00 98.72           H  
ATOM   3130  N   ASN B  39      -9.268 -19.580  -0.087  1.00 98.38           N  
ATOM   3131  H   ASN B  39      -8.952 -18.621  -0.071  1.00 98.38           H  
ATOM   3132  CA  ASN B  39      -8.785 -20.457   0.967  1.00 98.38           C  
ATOM   3133  HA  ASN B  39      -9.537 -21.231   1.123  1.00 98.38           H  
ATOM   3134  C   ASN B  39      -8.645 -19.710   2.296  1.00 98.38           C  
ATOM   3135  CB  ASN B  39      -7.466 -21.119   0.526  1.00 98.38           C  
ATOM   3136  HB2 ASN B  39      -7.553 -21.467  -0.504  1.00 98.38           H  
ATOM   3137  HB3 ASN B  39      -6.659 -20.388   0.562  1.00 98.38           H  
ATOM   3138  O   ASN B  39      -8.382 -18.511   2.325  1.00 98.38           O  
ATOM   3139  CG  ASN B  39      -7.107 -22.319   1.383  1.00 98.38           C  
ATOM   3140  ND2 ASN B  39      -5.971 -22.911   1.159  1.00 98.38           N  
ATOM   3141 HD21 ASN B  39      -5.823 -23.818   1.580  1.00 98.38           H  
ATOM   3142 HD22 ASN B  39      -5.311 -22.540   0.490  1.00 98.38           H  
ATOM   3143  OD1 ASN B  39      -7.895 -22.781   2.201  1.00 98.38           O  
ATOM   3144  N   CYS B  40      -8.825 -20.422   3.402  1.00 98.71           N  
ATOM   3145  H   CYS B  40      -8.913 -21.426   3.328  1.00 98.71           H  
ATOM   3146  CA  CYS B  40      -8.613 -19.892   4.735  1.00 98.71           C  
ATOM   3147  HA  CYS B  40      -7.739 -19.242   4.691  1.00 98.71           H  
ATOM   3148  C   CYS B  40      -8.301 -21.008   5.733  1.00 98.71           C  
ATOM   3149  CB  CYS B  40      -9.832 -19.055   5.169  1.00 98.71           C  
ATOM   3150  HB2 CYS B  40      -9.648 -18.655   6.166  1.00 98.71           H  
ATOM   3151  HB3 CYS B  40      -9.937 -18.211   4.488  1.00 98.71           H  
ATOM   3152  O   CYS B  40      -8.818 -22.122   5.621  1.00 98.71           O  
ATOM   3153  SG  CYS B  40     -11.376 -20.024   5.169  1.00 98.71           S  
ATOM   3154  HG  CYS B  40     -12.170 -19.024   5.563  1.00 98.71           H  
ATOM   3155  N   ARG B  41      -7.499 -20.682   6.746  1.00 98.72           N  
ATOM   3156  H   ARG B  41      -7.137 -19.740   6.769  1.00 98.72           H  
ATOM   3157  CA  ARG B  41      -7.366 -21.478   7.970  1.00 98.72           C  
ATOM   3158  HA  ARG B  41      -8.135 -22.250   7.966  1.00 98.72           H  
ATOM   3159  C   ARG B  41      -7.651 -20.539   9.138  1.00 98.72           C  
ATOM   3160  CB  ARG B  41      -5.999 -22.183   8.054  1.00 98.72           C  
ATOM   3161  HB2 ARG B  41      -5.211 -21.434   8.134  1.00 98.72           H  
ATOM   3162  HB3 ARG B  41      -5.975 -22.782   8.964  1.00 98.72           H  
ATOM   3163  O   ARG B  41      -7.067 -19.460   9.204  1.00 98.72           O  
ATOM   3164  CG  ARG B  41      -5.702 -23.103   6.850  1.00 98.72           C  
ATOM   3165  HG2 ARG B  41      -5.781 -22.542   5.919  1.00 98.72           H  
ATOM   3166  HG3 ARG B  41      -6.419 -23.924   6.832  1.00 98.72           H  
ATOM   3167  CD  ARG B  41      -4.278 -23.659   6.953  1.00 98.72           C  
ATOM   3168  HD2 ARG B  41      -4.169 -24.183   7.903  1.00 98.72           H  
ATOM   3169  HD3 ARG B  41      -3.585 -22.818   6.936  1.00 98.72           H  
ATOM   3170  NE  ARG B  41      -3.924 -24.579   5.851  1.00 98.72           N  
ATOM   3171  HE  ARG B  41      -4.595 -24.768   5.120  1.00 98.72           H  
ATOM   3172  NH1 ARG B  41      -1.754 -24.965   6.522  1.00 98.72           N  
ATOM   3173 HH11 ARG B  41      -1.824 -24.379   7.341  1.00 98.72           H  
ATOM   3174 HH12 ARG B  41      -0.903 -25.467   6.314  1.00 98.72           H  
ATOM   3175  NH2 ARG B  41      -2.498 -25.979   4.735  1.00 98.72           N  
ATOM   3176 HH21 ARG B  41      -3.141 -26.170   3.981  1.00 98.72           H  
ATOM   3177 HH22 ARG B  41      -1.563 -26.362   4.707  1.00 98.72           H  
ATOM   3178  CZ  ARG B  41      -2.746 -25.161   5.705  1.00 98.72           C  
ATOM   3179  N   LEU B  42      -8.621 -20.894   9.979  1.00 98.80           N  
ATOM   3180  H   LEU B  42      -8.976 -21.837   9.909  1.00 98.80           H  
ATOM   3181  CA  LEU B  42      -9.212 -20.025  11.008  1.00 98.80           C  
ATOM   3182  HA  LEU B  42      -8.483 -19.260  11.275  1.00 98.80           H  
ATOM   3183  C   LEU B  42      -9.515 -20.836  12.296  1.00 98.80           C  
ATOM   3184  CB  LEU B  42     -10.475 -19.323  10.436  1.00 98.80           C  
ATOM   3185  HB2 LEU B  42     -10.953 -18.740  11.223  1.00 98.80           H  
ATOM   3186  HB3 LEU B  42     -11.193 -20.087  10.137  1.00 98.80           H  
ATOM   3187  O   LEU B  42      -9.500 -22.075  12.259  1.00 98.80           O  
ATOM   3188  CG  LEU B  42     -10.256 -18.392   9.225  1.00 98.80           C  
ATOM   3189  HG  LEU B  42      -9.701 -18.922   8.450  1.00 98.80           H  
ATOM   3190  CD1 LEU B  42     -11.598 -17.982   8.620  1.00 98.80           C  
ATOM   3191 HD11 LEU B  42     -11.433 -17.304   7.783  1.00 98.80           H  
ATOM   3192 HD12 LEU B  42     -12.112 -18.872   8.255  1.00 98.80           H  
ATOM   3193 HD13 LEU B  42     -12.213 -17.484   9.370  1.00 98.80           H  
ATOM   3194  CD2 LEU B  42      -9.502 -17.118   9.592  1.00 98.80           C  
ATOM   3195 HD21 LEU B  42     -10.080 -16.522  10.299  1.00 98.80           H  
ATOM   3196 HD22 LEU B  42      -8.547 -17.383  10.045  1.00 98.80           H  
ATOM   3197 HD23 LEU B  42      -9.307 -16.532   8.694  1.00 98.80           H  
ATOM   3198  N   PRO B  43      -9.790 -20.175  13.439  1.00 98.35           N  
ATOM   3199  CA  PRO B  43     -10.059 -20.839  14.716  1.00 98.35           C  
ATOM   3200  HA  PRO B  43      -9.166 -21.399  14.995  1.00 98.35           H  
ATOM   3201  C   PRO B  43     -11.250 -21.810  14.673  1.00 98.35           C  
ATOM   3202  CB  PRO B  43     -10.258 -19.712  15.739  1.00 98.35           C  
ATOM   3203  HB2 PRO B  43     -11.307 -19.418  15.781  1.00 98.35           H  
ATOM   3204  HB3 PRO B  43      -9.901 -19.996  16.729  1.00 98.35           H  
ATOM   3205  O   PRO B  43     -12.056 -21.820  13.743  1.00 98.35           O  
ATOM   3206  CG  PRO B  43      -9.437 -18.569  15.144  1.00 98.35           C  
ATOM   3207  HG2 PRO B  43      -8.377 -18.725  15.341  1.00 98.35           H  
ATOM   3208  HG3 PRO B  43      -9.767 -17.594  15.504  1.00 98.35           H  
ATOM   3209  CD  PRO B  43      -9.705 -18.738  13.655  1.00 98.35           C  
ATOM   3210  HD2 PRO B  43      -8.903 -18.282  13.076  1.00 98.35           H  
ATOM   3211  HD3 PRO B  43     -10.659 -18.275  13.402  1.00 98.35           H  
ATOM   3212  N   GLY B  44     -11.366 -22.676  15.685  1.00 97.63           N  
ATOM   3213  H   GLY B  44     -10.749 -22.561  16.476  1.00 97.63           H  
ATOM   3214  CA  GLY B  44     -12.461 -23.655  15.762  1.00 97.63           C  
ATOM   3215  HA2 GLY B  44     -12.483 -24.067  16.771  1.00 97.63           H  
ATOM   3216  HA3 GLY B  44     -13.407 -23.145  15.582  1.00 97.63           H  
ATOM   3217  C   GLY B  44     -12.356 -24.824  14.767  1.00 97.63           C  
ATOM   3218  O   GLY B  44     -13.375 -25.461  14.472  1.00 97.63           O  
ATOM   3219  N   LYS B  45     -11.132 -25.117  14.294  1.00 96.27           N  
ATOM   3220  H   LYS B  45     -10.394 -24.501  14.603  1.00 96.27           H  
ATOM   3221  CA  LYS B  45     -10.769 -26.140  13.288  1.00 96.27           C  
ATOM   3222  HA  LYS B  45      -9.690 -26.062  13.152  1.00 96.27           H  
ATOM   3223  C   LYS B  45     -11.322 -25.870  11.882  1.00 96.27           C  
ATOM   3224  CB  LYS B  45     -11.037 -27.574  13.791  1.00 96.27           C  
ATOM   3225  HB2 LYS B  45     -10.708 -28.275  13.023  1.00 96.27           H  
ATOM   3226  HB3 LYS B  45     -12.106 -27.718  13.946  1.00 96.27           H  
ATOM   3227  O   LYS B  45     -11.766 -26.786  11.188  1.00 96.27           O  
ATOM   3228  CG  LYS B  45     -10.278 -27.892  15.085  1.00 96.27           C  
ATOM   3229  HG2 LYS B  45      -9.220 -27.684  14.929  1.00 96.27           H  
ATOM   3230  HG3 LYS B  45     -10.647 -27.261  15.894  1.00 96.27           H  
ATOM   3231  CD  LYS B  45     -10.441 -29.364  15.479  1.00 96.27           C  
ATOM   3232  HD2 LYS B  45     -10.077 -29.991  14.665  1.00 96.27           H  
ATOM   3233  HD3 LYS B  45     -11.493 -29.580  15.666  1.00 96.27           H  
ATOM   3234  CE  LYS B  45      -9.613 -29.619  16.743  1.00 96.27           C  
ATOM   3235  HE2 LYS B  45     -10.032 -29.034  17.561  1.00 96.27           H  
ATOM   3236  HE3 LYS B  45      -8.603 -29.250  16.568  1.00 96.27           H  
ATOM   3237  NZ  LYS B  45      -9.569 -31.059  17.098  1.00 96.27           N  
ATOM   3238  HZ1 LYS B  45      -9.150 -31.587  16.346  1.00 96.27           H  
ATOM   3239  HZ2 LYS B  45      -9.001 -31.190  17.922  1.00 96.27           H  
ATOM   3240  HZ3 LYS B  45     -10.498 -31.412  17.278  1.00 96.27           H  
ATOM   3241  N   VAL B  46     -11.274 -24.613  11.447  1.00 98.07           N  
ATOM   3242  H   VAL B  46     -10.881 -23.900  12.045  1.00 98.07           H  
ATOM   3243  CA  VAL B  46     -11.563 -24.237  10.060  1.00 98.07           C  
ATOM   3244  HA  VAL B  46     -12.335 -24.894   9.661  1.00 98.07           H  
ATOM   3245  C   VAL B  46     -10.301 -24.416   9.218  1.00 98.07           C  
ATOM   3246  CB  VAL B  46     -12.099 -22.800   9.998  1.00 98.07           C  
ATOM   3247  HB  VAL B  46     -11.405 -22.153  10.534  1.00 98.07           H  
ATOM   3248  O   VAL B  46      -9.346 -23.663   9.364  1.00 98.07           O  
ATOM   3249  CG1 VAL B  46     -12.242 -22.285   8.562  1.00 98.07           C  
ATOM   3250 HG11 VAL B  46     -12.698 -21.295   8.581  1.00 98.07           H  
ATOM   3251 HG12 VAL B  46     -11.264 -22.186   8.091  1.00 98.07           H  
ATOM   3252 HG13 VAL B  46     -12.863 -22.963   7.976  1.00 98.07           H  
ATOM   3253  CG2 VAL B  46     -13.465 -22.705  10.684  1.00 98.07           C  
ATOM   3254 HG21 VAL B  46     -14.185 -23.362  10.196  1.00 98.07           H  
ATOM   3255 HG22 VAL B  46     -13.371 -22.995  11.731  1.00 98.07           H  
ATOM   3256 HG23 VAL B  46     -13.826 -21.677  10.650  1.00 98.07           H  
ATOM   3257  N   THR B  47     -10.310 -25.400   8.319  1.00 94.92           N  
ATOM   3258  H   THR B  47     -11.066 -26.069   8.347  1.00 94.92           H  
ATOM   3259  CA  THR B  47      -9.218 -25.697   7.366  1.00 94.92           C  
ATOM   3260  HA  THR B  47      -8.362 -25.063   7.596  1.00 94.92           H  
ATOM   3261  C   THR B  47      -9.588 -25.379   5.909  1.00 94.92           C  
ATOM   3262  CB  THR B  47      -8.757 -27.155   7.508  1.00 94.92           C  
ATOM   3263  HB  THR B  47      -8.022 -27.385   6.737  1.00 94.92           H  
ATOM   3264  O   THR B  47      -8.947 -25.844   4.970  1.00 94.92           O  
ATOM   3265  CG2 THR B  47      -8.125 -27.426   8.874  1.00 94.92           C  
ATOM   3266 HG21 THR B  47      -7.738 -28.445   8.903  1.00 94.92           H  
ATOM   3267 HG22 THR B  47      -7.296 -26.737   9.035  1.00 94.92           H  
ATOM   3268 HG23 THR B  47      -8.860 -27.296   9.668  1.00 94.92           H  
ATOM   3269  OG1 THR B  47      -9.862 -28.029   7.386  1.00 94.92           O  
ATOM   3270  HG1 THR B  47      -9.491 -28.896   7.205  1.00 94.92           H  
ATOM   3271  N   GLY B  48     -10.659 -24.611   5.703  1.00 96.81           N  
ATOM   3272  H   GLY B  48     -11.121 -24.219   6.512  1.00 96.81           H  
ATOM   3273  CA  GLY B  48     -11.089 -24.137   4.392  1.00 96.81           C  
ATOM   3274  HA2 GLY B  48     -11.070 -24.960   3.677  1.00 96.81           H  
ATOM   3275  HA3 GLY B  48     -10.379 -23.379   4.062  1.00 96.81           H  
ATOM   3276  C   GLY B  48     -12.499 -23.531   4.415  1.00 96.81           C  
ATOM   3277  O   GLY B  48     -13.221 -23.691   5.405  1.00 96.81           O  
ATOM   3278  N   PRO B  49     -12.944 -22.888   3.318  1.00 98.08           N  
ATOM   3279  CA  PRO B  49     -14.213 -22.163   3.253  1.00 98.08           C  
ATOM   3280  HA  PRO B  49     -14.160 -21.324   3.947  1.00 98.08           H  
ATOM   3281  C   PRO B  49     -15.445 -23.008   3.607  1.00 98.08           C  
ATOM   3282  CB  PRO B  49     -14.295 -21.611   1.826  1.00 98.08           C  
ATOM   3283  HB2 PRO B  49     -14.806 -22.318   1.173  1.00 98.08           H  
ATOM   3284  HB3 PRO B  49     -14.787 -20.638   1.800  1.00 98.08           H  
ATOM   3285  O   PRO B  49     -16.333 -22.524   4.298  1.00 98.08           O  
ATOM   3286  CG  PRO B  49     -12.839 -21.492   1.394  1.00 98.08           C  
ATOM   3287  HG2 PRO B  49     -12.420 -20.550   1.749  1.00 98.08           H  
ATOM   3288  HG3 PRO B  49     -12.735 -21.589   0.313  1.00 98.08           H  
ATOM   3289  CD  PRO B  49     -12.173 -22.657   2.111  1.00 98.08           C  
ATOM   3290  HD2 PRO B  49     -11.141 -22.391   2.340  1.00 98.08           H  
ATOM   3291  HD3 PRO B  49     -12.219 -23.548   1.485  1.00 98.08           H  
ATOM   3292  N   GLY B  50     -15.484 -24.292   3.230  1.00 96.15           N  
ATOM   3293  H   GLY B  50     -14.746 -24.650   2.640  1.00 96.15           H  
ATOM   3294  CA  GLY B  50     -16.573 -25.193   3.635  1.00 96.15           C  
ATOM   3295  HA2 GLY B  50     -17.523 -24.800   3.273  1.00 96.15           H  
ATOM   3296  HA3 GLY B  50     -16.413 -26.175   3.190  1.00 96.15           H  
ATOM   3297  C   GLY B  50     -16.675 -25.366   5.158  1.00 96.15           C  
ATOM   3298  O   GLY B  50     -17.770 -25.347   5.711  1.00 96.15           O  
ATOM   3299  N   LYS B  51     -15.535 -25.432   5.864  1.00 97.59           N  
ATOM   3300  H   LYS B  51     -14.661 -25.307   5.373  1.00 97.59           H  
ATOM   3301  CA  LYS B  51     -15.506 -25.485   7.335  1.00 97.59           C  
ATOM   3302  HA  LYS B  51     -16.322 -26.130   7.661  1.00 97.59           H  
ATOM   3303  C   LYS B  51     -15.813 -24.132   7.978  1.00 97.59           C  
ATOM   3304  CB  LYS B  51     -14.166 -26.055   7.844  1.00 97.59           C  
ATOM   3305  HB2 LYS B  51     -14.113 -25.912   8.923  1.00 97.59           H  
ATOM   3306  HB3 LYS B  51     -13.344 -25.503   7.387  1.00 97.59           H  
ATOM   3307  O   LYS B  51     -16.377 -24.112   9.069  1.00 97.59           O  
ATOM   3308  CG  LYS B  51     -13.988 -27.554   7.554  1.00 97.59           C  
ATOM   3309  HG2 LYS B  51     -14.220 -27.739   6.505  1.00 97.59           H  
ATOM   3310  HG3 LYS B  51     -12.948 -27.830   7.724  1.00 97.59           H  
ATOM   3311  CD  LYS B  51     -14.883 -28.422   8.457  1.00 97.59           C  
ATOM   3312  HD2 LYS B  51     -14.397 -28.568   9.422  1.00 97.59           H  
ATOM   3313  HD3 LYS B  51     -15.826 -27.906   8.639  1.00 97.59           H  
ATOM   3314  CE  LYS B  51     -15.177 -29.776   7.800  1.00 97.59           C  
ATOM   3315  HE2 LYS B  51     -14.422 -30.502   8.102  1.00 97.59           H  
ATOM   3316  HE3 LYS B  51     -15.109 -29.651   6.719  1.00 97.59           H  
ATOM   3317  NZ  LYS B  51     -16.545 -30.244   8.130  1.00 97.59           N  
ATOM   3318  HZ1 LYS B  51     -16.665 -30.413   9.118  1.00 97.59           H  
ATOM   3319  HZ2 LYS B  51     -17.213 -29.519   7.907  1.00 97.59           H  
ATOM   3320  HZ3 LYS B  51     -16.816 -31.056   7.593  1.00 97.59           H  
ATOM   3321  N   LEU B  52     -15.502 -23.017   7.311  1.00 98.59           N  
ATOM   3322  H   LEU B  52     -15.004 -23.099   6.436  1.00 98.59           H  
ATOM   3323  CA  LEU B  52     -15.961 -21.696   7.750  1.00 98.59           C  
ATOM   3324  HA  LEU B  52     -15.690 -21.579   8.799  1.00 98.59           H  
ATOM   3325  C   LEU B  52     -17.489 -21.602   7.658  1.00 98.59           C  
ATOM   3326  CB  LEU B  52     -15.275 -20.583   6.934  1.00 98.59           C  
ATOM   3327  HB2 LEU B  52     -14.194 -20.702   7.002  1.00 98.59           H  
ATOM   3328  HB3 LEU B  52     -15.554 -20.685   5.886  1.00 98.59           H  
ATOM   3329  O   LEU B  52     -18.123 -21.134   8.601  1.00 98.59           O  
ATOM   3330  CG  LEU B  52     -15.655 -19.160   7.393  1.00 98.59           C  
ATOM   3331  HG  LEU B  52     -16.723 -19.002   7.246  1.00 98.59           H  
ATOM   3332  CD1 LEU B  52     -15.320 -18.906   8.863  1.00 98.59           C  
ATOM   3333 HD11 LEU B  52     -14.290 -19.194   9.077  1.00 98.59           H  
ATOM   3334 HD12 LEU B  52     -15.448 -17.847   9.085  1.00 98.59           H  
ATOM   3335 HD13 LEU B  52     -15.996 -19.470   9.506  1.00 98.59           H  
ATOM   3336  CD2 LEU B  52     -14.910 -18.133   6.542  1.00 98.59           C  
ATOM   3337 HD21 LEU B  52     -13.833 -18.244   6.665  1.00 98.59           H  
ATOM   3338 HD22 LEU B  52     -15.198 -17.124   6.838  1.00 98.59           H  
ATOM   3339 HD23 LEU B  52     -15.177 -18.273   5.495  1.00 98.59           H  
ATOM   3340  N   TRP B  53     -18.080 -22.102   6.567  1.00 98.15           N  
ATOM   3341  H   TRP B  53     -17.502 -22.445   5.813  1.00 98.15           H  
ATOM   3342  CA  TRP B  53     -19.532 -22.149   6.408  1.00 98.15           C  
ATOM   3343  HA  TRP B  53     -19.918 -21.142   6.565  1.00 98.15           H  
ATOM   3344  C   TRP B  53     -20.204 -23.039   7.458  1.00 98.15           C  
ATOM   3345  CB  TRP B  53     -19.930 -22.568   4.993  1.00 98.15           C  
ATOM   3346  HB2 TRP B  53     -19.600 -23.589   4.803  1.00 98.15           H  
ATOM   3347  HB3 TRP B  53     -19.444 -21.910   4.273  1.00 98.15           H  
ATOM   3348  O   TRP B  53     -21.156 -22.585   8.092  1.00 98.15           O  
ATOM   3349  CG  TRP B  53     -21.408 -22.474   4.795  1.00 98.15           C  
ATOM   3350  CD1 TRP B  53     -22.250 -23.518   4.631  1.00 98.15           C  
ATOM   3351  HD1 TRP B  53     -21.948 -24.553   4.568  1.00 98.15           H  
ATOM   3352  CD2 TRP B  53     -22.253 -21.283   4.859  1.00 98.15           C  
ATOM   3353  CE2 TRP B  53     -23.616 -21.692   4.752  1.00 98.15           C  
ATOM   3354  CE3 TRP B  53     -22.006 -19.902   5.028  1.00 98.15           C  
ATOM   3355  HE3 TRP B  53     -20.989 -19.552   5.119  1.00 98.15           H  
ATOM   3356  NE1 TRP B  53     -23.551 -23.059   4.592  1.00 98.15           N  
ATOM   3357  HE1 TRP B  53     -24.345 -23.668   4.452  1.00 98.15           H  
ATOM   3358  CH2 TRP B  53     -24.398 -19.417   4.992  1.00 98.15           C  
ATOM   3359  HH2 TRP B  53     -25.203 -18.699   5.048  1.00 98.15           H  
ATOM   3360  CZ2 TRP B  53     -24.681 -20.782   4.822  1.00 98.15           C  
ATOM   3361  HZ2 TRP B  53     -25.701 -21.126   4.737  1.00 98.15           H  
ATOM   3362  CZ3 TRP B  53     -23.066 -18.978   5.087  1.00 98.15           C  
ATOM   3363  HZ3 TRP B  53     -22.857 -17.925   5.204  1.00 98.15           H  
ATOM   3364  N   ASP B  54     -19.677 -24.244   7.723  1.00 97.76           N  
ATOM   3365  H   ASP B  54     -18.964 -24.603   7.104  1.00 97.76           H  
ATOM   3366  CA  ASP B  54     -20.120 -25.086   8.849  1.00 97.76           C  
ATOM   3367  HA  ASP B  54     -21.126 -25.460   8.656  1.00 97.76           H  
ATOM   3368  C   ASP B  54     -20.149 -24.285  10.163  1.00 97.76           C  
ATOM   3369  CB  ASP B  54     -19.166 -26.279   9.073  1.00 97.76           C  
ATOM   3370  HB2 ASP B  54     -19.346 -26.670  10.075  1.00 97.76           H  
ATOM   3371  HB3 ASP B  54     -18.136 -25.924   9.056  1.00 97.76           H  
ATOM   3372  O   ASP B  54     -21.127 -24.331  10.905  1.00 97.76           O  
ATOM   3373  CG  ASP B  54     -19.298 -27.468   8.120  1.00 97.76           C  
ATOM   3374  OD1 ASP B  54     -20.396 -27.689   7.577  1.00 97.76           O  
ATOM   3375  OD2 ASP B  54     -18.307 -28.240   8.050  1.00 97.76           O  
ATOM   3376  N   LEU B  55     -19.085 -23.528  10.452  1.00 98.41           N  
ATOM   3377  H   LEU B  55     -18.321 -23.513   9.791  1.00 98.41           H  
ATOM   3378  CA  LEU B  55     -18.920 -22.807  11.713  1.00 98.41           C  
ATOM   3379  HA  LEU B  55     -19.128 -23.511  12.519  1.00 98.41           H  
ATOM   3380  C   LEU B  55     -19.922 -21.651  11.877  1.00 98.41           C  
ATOM   3381  CB  LEU B  55     -17.442 -22.381  11.822  1.00 98.41           C  
ATOM   3382  HB2 LEU B  55     -17.211 -21.625  11.071  1.00 98.41           H  
ATOM   3383  HB3 LEU B  55     -16.836 -23.258  11.594  1.00 98.41           H  
ATOM   3384  O   LEU B  55     -20.570 -21.555  12.925  1.00 98.41           O  
ATOM   3385  CG  LEU B  55     -17.055 -21.867  13.221  1.00 98.41           C  
ATOM   3386  HG  LEU B  55     -17.716 -22.322  13.959  1.00 98.41           H  
ATOM   3387  CD1 LEU B  55     -15.633 -22.292  13.586  1.00 98.41           C  
ATOM   3388 HD11 LEU B  55     -15.489 -23.358  13.407  1.00 98.41           H  
ATOM   3389 HD12 LEU B  55     -15.459 -22.091  14.643  1.00 98.41           H  
ATOM   3390 HD13 LEU B  55     -14.911 -21.724  13.000  1.00 98.41           H  
ATOM   3391  CD2 LEU B  55     -17.145 -20.345  13.329  1.00 98.41           C  
ATOM   3392 HD21 LEU B  55     -18.166 -20.010  13.148  1.00 98.41           H  
ATOM   3393 HD22 LEU B  55     -16.475 -19.870  12.612  1.00 98.41           H  
ATOM   3394 HD23 LEU B  55     -16.864 -20.037  14.336  1.00 98.41           H  
ATOM   3395  N   VAL B  56     -20.089 -20.804  10.854  1.00 98.31           N  
ATOM   3396  H   VAL B  56     -19.529 -20.940  10.025  1.00 98.31           H  
ATOM   3397  CA  VAL B  56     -20.997 -19.641  10.928  1.00 98.31           C  
ATOM   3398  HA  VAL B  56     -20.906 -19.218  11.928  1.00 98.31           H  
ATOM   3399  C   VAL B  56     -22.470 -20.028  10.774  1.00 98.31           C  
ATOM   3400  CB  VAL B  56     -20.617 -18.507   9.952  1.00 98.31           C  
ATOM   3401  HB  VAL B  56     -21.279 -17.664  10.149  1.00 98.31           H  
ATOM   3402  O   VAL B  56     -23.314 -19.462  11.466  1.00 98.31           O  
ATOM   3403  CG1 VAL B  56     -19.183 -18.021  10.196  1.00 98.31           C  
ATOM   3404 HG11 VAL B  56     -19.067 -17.727  11.239  1.00 98.31           H  
ATOM   3405 HG12 VAL B  56     -18.464 -18.806   9.962  1.00 98.31           H  
ATOM   3406 HG13 VAL B  56     -18.978 -17.154   9.567  1.00 98.31           H  
ATOM   3407  CG2 VAL B  56     -20.772 -18.876   8.472  1.00 98.31           C  
ATOM   3408 HG21 VAL B  56     -20.435 -18.050   7.845  1.00 98.31           H  
ATOM   3409 HG22 VAL B  56     -20.177 -19.760   8.243  1.00 98.31           H  
ATOM   3410 HG23 VAL B  56     -21.817 -19.080   8.236  1.00 98.31           H  
ATOM   3411  N   SER B  57     -22.800 -21.023   9.942  1.00 97.61           N  
ATOM   3412  H   SER B  57     -22.069 -21.478   9.414  1.00 97.61           H  
ATOM   3413  CA  SER B  57     -24.188 -21.487   9.760  1.00 97.61           C  
ATOM   3414  HA  SER B  57     -24.823 -20.614   9.610  1.00 97.61           H  
ATOM   3415  C   SER B  57     -24.726 -22.223  10.991  1.00 97.61           C  
ATOM   3416  CB  SER B  57     -24.323 -22.366   8.512  1.00 97.61           C  
ATOM   3417  HB2 SER B  57     -23.983 -21.812   7.637  1.00 97.61           H  
ATOM   3418  HB3 SER B  57     -25.372 -22.627   8.373  1.00 97.61           H  
ATOM   3419  O   SER B  57     -25.889 -22.051  11.351  1.00 97.61           O  
ATOM   3420  OG  SER B  57     -23.567 -23.552   8.643  1.00 97.61           O  
ATOM   3421  HG  SER B  57     -22.660 -23.334   8.414  1.00 97.61           H  
ATOM   3422  N   GLN B  58     -23.869 -22.963  11.705  1.00 97.31           N  
ATOM   3423  H   GLN B  58     -22.952 -23.134  11.317  1.00 97.31           H  
ATOM   3424  CA  GLN B  58     -24.182 -23.543  13.018  1.00 97.31           C  
ATOM   3425  HA  GLN B  58     -25.193 -23.950  12.989  1.00 97.31           H  
ATOM   3426  C   GLN B  58     -24.159 -22.496  14.148  1.00 97.31           C  
ATOM   3427  CB  GLN B  58     -23.203 -24.691  13.318  1.00 97.31           C  
ATOM   3428  HB2 GLN B  58     -23.376 -25.062  14.329  1.00 97.31           H  
ATOM   3429  HB3 GLN B  58     -22.186 -24.303  13.273  1.00 97.31           H  
ATOM   3430  O   GLN B  58     -24.519 -22.809  15.283  1.00 97.31           O  
ATOM   3431  CG  GLN B  58     -23.359 -25.869  12.339  1.00 97.31           C  
ATOM   3432  HG2 GLN B  58     -24.279 -26.407  12.566  1.00 97.31           H  
ATOM   3433  HG3 GLN B  58     -23.443 -25.494  11.319  1.00 97.31           H  
ATOM   3434  CD  GLN B  58     -22.189 -26.853  12.377  1.00 97.31           C  
ATOM   3435  NE2 GLN B  58     -22.013 -27.630  11.329  1.00 97.31           N  
ATOM   3436 HE21 GLN B  58     -21.205 -28.236  11.331  1.00 97.31           H  
ATOM   3437 HE22 GLN B  58     -22.547 -27.468  10.488  1.00 97.31           H  
ATOM   3438  OE1 GLN B  58     -21.425 -26.963  13.330  1.00 97.31           O  
ATOM   3439  N   GLY B  59     -23.726 -21.260  13.867  1.00 97.30           N  
ATOM   3440  H   GLY B  59     -23.478 -21.046  12.911  1.00 97.30           H  
ATOM   3441  CA  GLY B  59     -23.654 -20.174  14.840  1.00 97.30           C  
ATOM   3442  HA2 GLY B  59     -23.279 -19.283  14.337  1.00 97.30           H  
ATOM   3443  HA3 GLY B  59     -24.658 -19.975  15.216  1.00 97.30           H  
ATOM   3444  C   GLY B  59     -22.733 -20.481  16.024  1.00 97.30           C  
ATOM   3445  O   GLY B  59     -23.088 -20.138  17.154  1.00 97.30           O  
ATOM   3446  N   ARG B  60     -21.605 -21.158  15.774  1.00 97.91           N  
ATOM   3447  H   ARG B  60     -21.379 -21.339  14.806  1.00 97.91           H  
ATOM   3448  CA  ARG B  60     -20.618 -21.562  16.788  1.00 97.91           C  
ATOM   3449  HA  ARG B  60     -21.141 -21.880  17.690  1.00 97.91           H  
ATOM   3450  C   ARG B  60     -19.688 -20.410  17.182  1.00 97.91           C  
ATOM   3451  CB  ARG B  60     -19.776 -22.727  16.247  1.00 97.91           C  
ATOM   3452  HB2 ARG B  60     -18.866 -22.796  16.843  1.00 97.91           H  
ATOM   3453  HB3 ARG B  60     -19.489 -22.496  15.221  1.00 97.91           H  
ATOM   3454  O   ARG B  60     -19.264 -19.641  16.320  1.00 97.91           O  
ATOM   3455  CG  ARG B  60     -20.481 -24.094  16.276  1.00 97.91           C  
ATOM   3456  HG2 ARG B  60     -20.619 -24.401  17.313  1.00 97.91           H  
ATOM   3457  HG3 ARG B  60     -21.461 -24.010  15.806  1.00 97.91           H  
ATOM   3458  CD  ARG B  60     -19.668 -25.165  15.527  1.00 97.91           C  
ATOM   3459  HD2 ARG B  60     -19.718 -24.935  14.463  1.00 97.91           H  
ATOM   3460  HD3 ARG B  60     -20.134 -26.137  15.684  1.00 97.91           H  
ATOM   3461  NE  ARG B  60     -18.254 -25.201  15.969  1.00 97.91           N  
ATOM   3462  HE  ARG B  60     -18.046 -24.724  16.835  1.00 97.91           H  
ATOM   3463  NH1 ARG B  60     -17.360 -26.228  14.123  1.00 97.91           N  
ATOM   3464 HH11 ARG B  60     -18.297 -26.393  13.785  1.00 97.91           H  
ATOM   3465 HH12 ARG B  60     -16.550 -26.436  13.556  1.00 97.91           H  
ATOM   3466  NH2 ARG B  60     -16.006 -25.349  15.672  1.00 97.91           N  
ATOM   3467 HH21 ARG B  60     -15.877 -24.780  16.496  1.00 97.91           H  
ATOM   3468 HH22 ARG B  60     -15.201 -25.546  15.094  1.00 97.91           H  
ATOM   3469  CZ  ARG B  60     -17.216 -25.601  15.256  1.00 97.91           C  
ATOM   3470  N   ASP B  61     -19.343 -20.369  18.468  1.00 97.95           N  
ATOM   3471  H   ASP B  61     -19.768 -21.041  19.092  1.00 97.95           H  
ATOM   3472  CA  ASP B  61     -18.147 -19.698  18.997  1.00 97.95           C  
ATOM   3473  HA  ASP B  61     -18.004 -18.749  18.480  1.00 97.95           H  
ATOM   3474  C   ASP B  61     -16.916 -20.593  18.715  1.00 97.95           C  
ATOM   3475  CB  ASP B  61     -18.370 -19.392  20.502  1.00 97.95           C  
ATOM   3476  HB2 ASP B  61     -18.483 -20.337  21.034  1.00 97.95           H  
ATOM   3477  HB3 ASP B  61     -19.307 -18.844  20.603  1.00 97.95           H  
ATOM   3478  O   ASP B  61     -17.017 -21.830  18.688  1.00 97.95           O  
ATOM   3479  CG  ASP B  61     -17.265 -18.568  21.195  1.00 97.95           C  
ATOM   3480  OD1 ASP B  61     -16.301 -18.200  20.494  1.00 97.95           O  
ATOM   3481  OD2 ASP B  61     -17.368 -18.346  22.428  1.00 97.95           O  
ATOM   3482  N   ALA B  62     -15.774 -19.970  18.442  1.00 98.12           N  
ATOM   3483  H   ALA B  62     -15.794 -18.961  18.501  1.00 98.12           H  
ATOM   3484  CA  ALA B  62     -14.491 -20.592  18.125  1.00 98.12           C  
ATOM   3485  HA  ALA B  62     -14.578 -21.669  18.263  1.00 98.12           H  
ATOM   3486  C   ALA B  62     -13.342 -20.119  19.036  1.00 98.12           C  
ATOM   3487  CB  ALA B  62     -14.182 -20.307  16.655  1.00 98.12           C  
ATOM   3488  HB1 ALA B  62     -13.369 -20.948  16.314  1.00 98.12           H  
ATOM   3489  HB2 ALA B  62     -15.073 -20.469  16.048  1.00 98.12           H  
ATOM   3490  HB3 ALA B  62     -13.869 -19.268  16.551  1.00 98.12           H  
ATOM   3491  O   ALA B  62     -12.210 -20.581  18.862  1.00 98.12           O  
ATOM   3492  N   ILE B  63     -13.629 -19.220  19.982  1.00 98.03           N  
ATOM   3493  H   ILE B  63     -14.583 -18.899  20.069  1.00 98.03           H  
ATOM   3494  CA  ILE B  63     -12.715 -18.790  21.038  1.00 98.03           C  
ATOM   3495  HA  ILE B  63     -11.768 -18.493  20.586  1.00 98.03           H  
ATOM   3496  C   ILE B  63     -12.431 -19.962  21.990  1.00 98.03           C  
ATOM   3497  CB  ILE B  63     -13.323 -17.568  21.768  1.00 98.03           C  
ATOM   3498  HB  ILE B  63     -14.302 -17.861  22.148  1.00 98.03           H  
ATOM   3499  O   ILE B  63     -13.306 -20.778  22.289  1.00 98.03           O  
ATOM   3500  CG1 ILE B  63     -13.546 -16.358  20.825  1.00 98.03           C  
ATOM   3501 HG12 ILE B  63     -14.006 -15.553  21.399  1.00 98.03           H  
ATOM   3502 HG13 ILE B  63     -14.261 -16.630  20.049  1.00 98.03           H  
ATOM   3503  CG2 ILE B  63     -12.494 -17.159  22.994  1.00 98.03           C  
ATOM   3504 HG21 ILE B  63     -12.923 -16.266  23.450  1.00 98.03           H  
ATOM   3505 HG22 ILE B  63     -12.532 -17.945  23.748  1.00 98.03           H  
ATOM   3506 HG23 ILE B  63     -11.460 -16.958  22.715  1.00 98.03           H  
ATOM   3507  CD1 ILE B  63     -12.294 -15.804  20.131  1.00 98.03           C  
ATOM   3508 HD11 ILE B  63     -12.567 -14.911  19.569  1.00 98.03           H  
ATOM   3509 HD12 ILE B  63     -11.886 -16.541  19.439  1.00 98.03           H  
ATOM   3510 HD13 ILE B  63     -11.540 -15.529  20.869  1.00 98.03           H  
ATOM   3511  N   GLY B  64     -11.193 -20.052  22.471  1.00 95.99           N  
ATOM   3512  H   GLY B  64     -10.514 -19.361  22.187  1.00 95.99           H  
ATOM   3513  CA  GLY B  64     -10.760 -21.042  23.454  1.00 95.99           C  
ATOM   3514  HA2 GLY B  64     -11.563 -21.223  24.168  1.00 95.99           H  
ATOM   3515  HA3 GLY B  64     -10.528 -21.975  22.940  1.00 95.99           H  
ATOM   3516  C   GLY B  64      -9.524 -20.582  24.232  1.00 95.99           C  
ATOM   3517  O   GLY B  64      -9.023 -19.486  23.987  1.00 95.99           O  
ATOM   3518  N   PRO B  65      -9.021 -21.389  25.180  1.00 95.46           N  
ATOM   3519  CA  PRO B  65      -7.883 -21.018  26.017  1.00 95.46           C  
ATOM   3520  HA  PRO B  65      -8.111 -20.087  26.537  1.00 95.46           H  
ATOM   3521  C   PRO B  65      -6.588 -20.824  25.215  1.00 95.46           C  
ATOM   3522  CB  PRO B  65      -7.752 -22.142  27.049  1.00 95.46           C  
ATOM   3523  HB2 PRO B  65      -6.719 -22.313  27.349  1.00 95.46           H  
ATOM   3524  HB3 PRO B  65      -8.366 -21.906  27.918  1.00 95.46           H  
ATOM   3525  O   PRO B  65      -6.415 -21.396  24.137  1.00 95.46           O  
ATOM   3526  CG  PRO B  65      -8.341 -23.349  26.320  1.00 95.46           C  
ATOM   3527  HG2 PRO B  65      -7.594 -23.772  25.648  1.00 95.46           H  
ATOM   3528  HG3 PRO B  65      -8.707 -24.104  27.016  1.00 95.46           H  
ATOM   3529  CD  PRO B  65      -9.476 -22.729  25.506  1.00 95.46           C  
ATOM   3530  HD2 PRO B  65      -9.661 -23.322  24.610  1.00 95.46           H  
ATOM   3531  HD3 PRO B  65     -10.378 -22.664  26.115  1.00 95.46           H  
ATOM   3532  N   PHE B  66      -5.661 -20.045  25.779  1.00 95.97           N  
ATOM   3533  H   PHE B  66      -5.905 -19.551  26.625  1.00 95.97           H  
ATOM   3534  CA  PHE B  66      -4.324 -19.830  25.217  1.00 95.97           C  
ATOM   3535  HA  PHE B  66      -4.452 -19.324  24.260  1.00 95.97           H  
ATOM   3536  C   PHE B  66      -3.560 -21.152  24.960  1.00 95.97           C  
ATOM   3537  CB  PHE B  66      -3.504 -18.919  26.149  1.00 95.97           C  
ATOM   3538  HB2 PHE B  66      -2.463 -18.969  25.829  1.00 95.97           H  
ATOM   3539  HB3 PHE B  66      -3.544 -19.331  27.157  1.00 95.97           H  
ATOM   3540  O   PHE B  66      -3.680 -22.102  25.742  1.00 95.97           O  
ATOM   3541  CG  PHE B  66      -3.864 -17.440  26.221  1.00 95.97           C  
ATOM   3542  CD1 PHE B  66      -4.937 -16.878  25.498  1.00 95.97           C  
ATOM   3543  HD1 PHE B  66      -5.588 -17.500  24.902  1.00 95.97           H  
ATOM   3544  CD2 PHE B  66      -3.074 -16.600  27.031  1.00 95.97           C  
ATOM   3545  HD2 PHE B  66      -2.258 -17.015  27.605  1.00 95.97           H  
ATOM   3546  CE1 PHE B  66      -5.190 -15.496  25.555  1.00 95.97           C  
ATOM   3547  HE1 PHE B  66      -6.004 -15.065  24.991  1.00 95.97           H  
ATOM   3548  CE2 PHE B  66      -3.339 -15.222  27.105  1.00 95.97           C  
ATOM   3549  HE2 PHE B  66      -2.744 -14.584  27.741  1.00 95.97           H  
ATOM   3550  CZ  PHE B  66      -4.385 -14.669  26.352  1.00 95.97           C  
ATOM   3551  HZ  PHE B  66      -4.572 -13.606  26.395  1.00 95.97           H  
ATOM   3552  N   PRO B  67      -2.748 -21.223  23.888  1.00 94.47           N  
ATOM   3553  CA  PRO B  67      -1.983 -22.414  23.525  1.00 94.47           C  
ATOM   3554  HA  PRO B  67      -2.644 -23.281  23.509  1.00 94.47           H  
ATOM   3555  C   PRO B  67      -0.834 -22.682  24.509  1.00 94.47           C  
ATOM   3556  CB  PRO B  67      -1.479 -22.146  22.103  1.00 94.47           C  
ATOM   3557  HB2 PRO B  67      -2.230 -22.469  21.382  1.00 94.47           H  
ATOM   3558  HB3 PRO B  67      -0.525 -22.635  21.906  1.00 94.47           H  
ATOM   3559  O   PRO B  67      -0.081 -21.781  24.875  1.00 94.47           O  
ATOM   3560  CG  PRO B  67      -1.350 -20.624  22.058  1.00 94.47           C  
ATOM   3561  HG2 PRO B  67      -1.432 -20.234  21.044  1.00 94.47           H  
ATOM   3562  HG3 PRO B  67      -0.413 -20.315  22.521  1.00 94.47           H  
ATOM   3563  CD  PRO B  67      -2.519 -20.164  22.917  1.00 94.47           C  
ATOM   3564  HD2 PRO B  67      -3.408 -20.056  22.296  1.00 94.47           H  
ATOM   3565  HD3 PRO B  67      -2.275 -19.217  23.400  1.00 94.47           H  
ATOM   3566  N   THR B  68      -0.672 -23.943  24.912  1.00 93.03           N  
ATOM   3567  H   THR B  68      -1.319 -24.644  24.579  1.00 93.03           H  
ATOM   3568  CA  THR B  68       0.315 -24.383  25.919  1.00 93.03           C  
ATOM   3569  HA  THR B  68       0.602 -23.530  26.533  1.00 93.03           H  
ATOM   3570  C   THR B  68       1.613 -24.938  25.323  1.00 93.03           C  
ATOM   3571  CB  THR B  68      -0.310 -25.435  26.847  1.00 93.03           C  
ATOM   3572  HB  THR B  68       0.456 -25.834  27.512  1.00 93.03           H  
ATOM   3573  O   THR B  68       2.559 -25.222  26.053  1.00 93.03           O  
ATOM   3574  CG2 THR B  68      -1.438 -24.857  27.700  1.00 93.03           C  
ATOM   3575 HG21 THR B  68      -1.054 -24.018  28.280  1.00 93.03           H  
ATOM   3576 HG22 THR B  68      -2.254 -24.504  27.069  1.00 93.03           H  
ATOM   3577 HG23 THR B  68      -1.812 -25.617  28.387  1.00 93.03           H  
ATOM   3578  OG1 THR B  68      -0.875 -26.491  26.098  1.00 93.03           O  
ATOM   3579  HG1 THR B  68      -1.150 -27.164  26.725  1.00 93.03           H  
ATOM   3580  N   ASP B  69       1.679 -25.087  24.001  1.00 90.55           N  
ATOM   3581  H   ASP B  69       0.887 -24.799  23.445  1.00 90.55           H  
ATOM   3582  CA  ASP B  69       2.792 -25.664  23.238  1.00 90.55           C  
ATOM   3583  HA  ASP B  69       3.363 -26.315  23.899  1.00 90.55           H  
ATOM   3584  C   ASP B  69       3.794 -24.619  22.708  1.00 90.55           C  
ATOM   3585  CB  ASP B  69       2.215 -26.555  22.117  1.00 90.55           C  
ATOM   3586  HB2 ASP B  69       3.039 -26.949  21.522  1.00 90.55           H  
ATOM   3587  HB3 ASP B  69       1.721 -27.406  22.588  1.00 90.55           H  
ATOM   3588  O   ASP B  69       4.860 -24.976  22.210  1.00 90.55           O  
ATOM   3589  CG  ASP B  69       1.199 -25.879  21.177  1.00 90.55           C  
ATOM   3590  OD1 ASP B  69       0.863 -24.689  21.390  1.00 90.55           O  
ATOM   3591  OD2 ASP B  69       0.705 -26.581  20.270  1.00 90.55           O  
ATOM   3592  N   ARG B  70       3.500 -23.321  22.869  1.00 90.46           N  
ATOM   3593  H   ARG B  70       2.589 -23.119  23.256  1.00 90.46           H  
ATOM   3594  CA  ARG B  70       4.313 -22.197  22.353  1.00 90.46           C  
ATOM   3595  HA  ARG B  70       4.897 -22.568  21.510  1.00 90.46           H  
ATOM   3596  C   ARG B  70       5.353 -21.645  23.331  1.00 90.46           C  
ATOM   3597  CB  ARG B  70       3.395 -21.083  21.826  1.00 90.46           C  
ATOM   3598  HB2 ARG B  70       2.832 -20.649  22.652  1.00 90.46           H  
ATOM   3599  HB3 ARG B  70       4.005 -20.302  21.372  1.00 90.46           H  
ATOM   3600  O   ARG B  70       5.936 -20.595  23.078  1.00 90.46           O  
ATOM   3601  CG  ARG B  70       2.424 -21.622  20.775  1.00 90.46           C  
ATOM   3602  HG2 ARG B  70       2.969 -22.183  20.016  1.00 90.46           H  
ATOM   3603  HG3 ARG B  70       1.704 -22.280  21.260  1.00 90.46           H  
ATOM   3604  CD  ARG B  70       1.667 -20.481  20.111  1.00 90.46           C  
ATOM   3605  HD2 ARG B  70       1.235 -19.840  20.879  1.00 90.46           H  
ATOM   3606  HD3 ARG B  70       2.362 -19.891  19.513  1.00 90.46           H  
ATOM   3607  NE  ARG B  70       0.600 -21.024  19.260  1.00 90.46           N  
ATOM   3608  HE  ARG B  70       0.443 -22.021  19.302  1.00 90.46           H  
ATOM   3609  NH1 ARG B  70      -0.074 -19.018  18.407  1.00 90.46           N  
ATOM   3610 HH11 ARG B  70       0.650 -18.494  18.879  1.00 90.46           H  
ATOM   3611 HH12 ARG B  70      -0.589 -18.540  17.681  1.00 90.46           H  
ATOM   3612  NH2 ARG B  70      -1.141 -20.859  17.802  1.00 90.46           N  
ATOM   3613 HH21 ARG B  70      -1.317 -21.853  17.836  1.00 90.46           H  
ATOM   3614 HH22 ARG B  70      -1.751 -20.260  17.266  1.00 90.46           H  
ATOM   3615  CZ  ARG B  70      -0.193 -20.304  18.495  1.00 90.46           C  
ATOM   3616  N   GLY B  71       5.562 -22.309  24.468  1.00 88.19           N  
ATOM   3617  H   GLY B  71       5.069 -23.182  24.596  1.00 88.19           H  
ATOM   3618  CA  GLY B  71       6.482 -21.847  25.517  1.00 88.19           C  
ATOM   3619  HA2 GLY B  71       7.448 -21.613  25.070  1.00 88.19           H  
ATOM   3620  HA3 GLY B  71       6.623 -22.650  26.240  1.00 88.19           H  
ATOM   3621  C   GLY B  71       6.005 -20.606  26.285  1.00 88.19           C  
ATOM   3622  O   GLY B  71       6.807 -19.961  26.954  1.00 88.19           O  
ATOM   3623  N   TRP B  72       4.719 -20.256  26.192  1.00 88.88           N  
ATOM   3624  H   TRP B  72       4.099 -20.830  25.640  1.00 88.88           H  
ATOM   3625  CA  TRP B  72       4.120 -19.170  26.970  1.00 88.88           C  
ATOM   3626  HA  TRP B  72       4.787 -18.309  26.969  1.00 88.88           H  
ATOM   3627  C   TRP B  72       3.898 -19.621  28.420  1.00 88.88           C  
ATOM   3628  CB  TRP B  72       2.777 -18.759  26.344  1.00 88.88           C  
ATOM   3629  HB2 TRP B  72       2.116 -19.626  26.352  1.00 88.88           H  
ATOM   3630  HB3 TRP B  72       2.324 -18.011  26.995  1.00 88.88           H  
ATOM   3631  O   TRP B  72       3.270 -20.656  28.650  1.00 88.88           O  
ATOM   3632  CG  TRP B  72       2.760 -18.200  24.949  1.00 88.88           C  
ATOM   3633  CD1 TRP B  72       3.795 -18.114  24.077  1.00 88.88           C  
ATOM   3634  HD1 TRP B  72       4.804 -18.451  24.264  1.00 88.88           H  
ATOM   3635  CD2 TRP B  72       1.607 -17.638  24.248  1.00 88.88           C  
ATOM   3636  CE2 TRP B  72       2.032 -17.202  22.960  1.00 88.88           C  
ATOM   3637  CE3 TRP B  72       0.247 -17.435  24.578  1.00 88.88           C  
ATOM   3638  HE3 TRP B  72      -0.112 -17.762  25.543  1.00 88.88           H  
ATOM   3639  NE1 TRP B  72       3.364 -17.544  22.895  1.00 88.88           N  
ATOM   3640  HE1 TRP B  72       3.959 -17.402  22.092  1.00 88.88           H  
ATOM   3641  CH2 TRP B  72      -0.175 -16.362  22.425  1.00 88.88           C  
ATOM   3642  HH2 TRP B  72      -0.848 -15.865  21.743  1.00 88.88           H  
ATOM   3643  CZ2 TRP B  72       1.168 -16.563  22.065  1.00 88.88           C  
ATOM   3644  HZ2 TRP B  72       1.547 -16.222  21.113  1.00 88.88           H  
ATOM   3645  CZ3 TRP B  72      -0.636 -16.804  23.678  1.00 88.88           C  
ATOM   3646  HZ3 TRP B  72      -1.667 -16.646  23.959  1.00 88.88           H  
ATOM   3647  N   ASP B  73       4.337 -18.830  29.401  1.00 88.92           N  
ATOM   3648  H   ASP B  73       4.879 -18.007  29.176  1.00 88.92           H  
ATOM   3649  CA  ASP B  73       3.984 -19.053  30.809  1.00 88.92           C  
ATOM   3650  HA  ASP B  73       4.006 -20.125  31.007  1.00 88.92           H  
ATOM   3651  C   ASP B  73       2.549 -18.574  31.078  1.00 88.92           C  
ATOM   3652  CB  ASP B  73       5.021 -18.420  31.749  1.00 88.92           C  
ATOM   3653  HB2 ASP B  73       6.011 -18.781  31.470  1.00 88.92           H  
ATOM   3654  HB3 ASP B  73       5.009 -17.336  31.633  1.00 88.92           H  
ATOM   3655  O   ASP B  73       2.308 -17.478  31.580  1.00 88.92           O  
ATOM   3656  CG  ASP B  73       4.766 -18.778  33.222  1.00 88.92           C  
ATOM   3657  OD1 ASP B  73       3.682 -19.315  33.551  1.00 88.92           O  
ATOM   3658  OD2 ASP B  73       5.654 -18.485  34.050  1.00 88.92           O  
ATOM   3659  N   VAL B  74       1.577 -19.398  30.685  1.00 91.12           N  
ATOM   3660  H   VAL B  74       1.862 -20.242  30.209  1.00 91.12           H  
ATOM   3661  CA  VAL B  74       0.140 -19.101  30.787  1.00 91.12           C  
ATOM   3662  HA  VAL B  74      -0.024 -18.114  30.354  1.00 91.12           H  
ATOM   3663  C   VAL B  74      -0.396 -18.999  32.221  1.00 91.12           C  
ATOM   3664  CB  VAL B  74      -0.702 -20.110  29.978  1.00 91.12           C  
ATOM   3665  HB  VAL B  74      -1.751 -19.990  30.250  1.00 91.12           H  
ATOM   3666  O   VAL B  74      -1.497 -18.476  32.393  1.00 91.12           O  
ATOM   3667  CG1 VAL B  74      -0.599 -19.833  28.474  1.00 91.12           C  
ATOM   3668 HG11 VAL B  74       0.428 -19.975  28.137  1.00 91.12           H  
ATOM   3669 HG12 VAL B  74      -0.904 -18.808  28.266  1.00 91.12           H  
ATOM   3670 HG13 VAL B  74      -1.248 -20.515  27.925  1.00 91.12           H  
ATOM   3671  CG2 VAL B  74      -0.309 -21.571  30.235  1.00 91.12           C  
ATOM   3672 HG21 VAL B  74       0.677 -21.786  29.823  1.00 91.12           H  
ATOM   3673 HG22 VAL B  74      -1.042 -22.226  29.763  1.00 91.12           H  
ATOM   3674 HG23 VAL B  74      -0.305 -21.769  31.307  1.00 91.12           H  
ATOM   3675  N   GLU B  75       0.340 -19.447  33.248  1.00 91.36           N  
ATOM   3676  H   GLU B  75       1.283 -19.765  33.073  1.00 91.36           H  
ATOM   3677  CA  GLU B  75      -0.044 -19.171  34.642  1.00 91.36           C  
ATOM   3678  HA  GLU B  75      -1.130 -19.102  34.703  1.00 91.36           H  
ATOM   3679  C   GLU B  75       0.472 -17.801  35.096  1.00 91.36           C  
ATOM   3680  CB  GLU B  75       0.377 -20.286  35.620  1.00 91.36           C  
ATOM   3681  HB2 GLU B  75       1.448 -20.473  35.542  1.00 91.36           H  
ATOM   3682  HB3 GLU B  75       0.166 -19.923  36.626  1.00 91.36           H  
ATOM   3683  O   GLU B  75      -0.315 -17.000  35.602  1.00 91.36           O  
ATOM   3684  CG  GLU B  75      -0.402 -21.600  35.404  1.00 91.36           C  
ATOM   3685  HG2 GLU B  75      -1.379 -21.356  34.986  1.00 91.36           H  
ATOM   3686  HG3 GLU B  75       0.123 -22.205  34.665  1.00 91.36           H  
ATOM   3687  CD  GLU B  75      -0.628 -22.424  36.690  1.00 91.36           C  
ATOM   3688  OE1 GLU B  75      -1.665 -23.131  36.740  1.00 91.36           O  
ATOM   3689  OE2 GLU B  75       0.203 -22.360  37.625  1.00 91.36           O  
ATOM   3690  N   THR B  76       1.753 -17.487  34.870  1.00 91.43           N  
ATOM   3691  H   THR B  76       2.370 -18.178  34.468  1.00 91.43           H  
ATOM   3692  CA  THR B  76       2.338 -16.211  35.323  1.00 91.43           C  
ATOM   3693  HA  THR B  76       1.984 -16.028  36.338  1.00 91.43           H  
ATOM   3694  C   THR B  76       1.890 -15.015  34.471  1.00 91.43           C  
ATOM   3695  CB  THR B  76       3.872 -16.285  35.386  1.00 91.43           C  
ATOM   3696  HB  THR B  76       4.272 -16.306  34.372  1.00 91.43           H  
ATOM   3697  O   THR B  76       1.792 -13.904  34.997  1.00 91.43           O  
ATOM   3698  CG2 THR B  76       4.498 -15.114  36.146  1.00 91.43           C  
ATOM   3699 HG21 THR B  76       4.339 -14.184  35.599  1.00 91.43           H  
ATOM   3700 HG22 THR B  76       5.572 -15.280  36.235  1.00 91.43           H  
ATOM   3701 HG23 THR B  76       4.060 -15.040  37.141  1.00 91.43           H  
ATOM   3702  OG1 THR B  76       4.287 -17.438  36.077  1.00 91.43           O  
ATOM   3703  HG1 THR B  76       4.760 -17.966  35.430  1.00 91.43           H  
ATOM   3704  N   LEU B  77       1.565 -15.225  33.188  1.00 92.12           N  
ATOM   3705  H   LEU B  77       1.721 -16.150  32.814  1.00 92.12           H  
ATOM   3706  CA  LEU B  77       1.056 -14.201  32.261  1.00 92.12           C  
ATOM   3707  HA  LEU B  77       1.780 -13.388  32.202  1.00 92.12           H  
ATOM   3708  C   LEU B  77      -0.283 -13.597  32.708  1.00 92.12           C  
ATOM   3709  CB  LEU B  77       0.915 -14.854  30.870  1.00 92.12           C  
ATOM   3710  HB2 LEU B  77       1.901 -15.194  30.552  1.00 92.12           H  
ATOM   3711  HB3 LEU B  77       0.273 -15.729  30.976  1.00 92.12           H  
ATOM   3712  O   LEU B  77      -0.570 -12.444  32.388  1.00 92.12           O  
ATOM   3713  CG  LEU B  77       0.335 -13.975  29.746  1.00 92.12           C  
ATOM   3714  HG  LEU B  77      -0.648 -13.599  30.030  1.00 92.12           H  
ATOM   3715  CD1 LEU B  77       1.247 -12.799  29.401  1.00 92.12           C  
ATOM   3716 HD11 LEU B  77       2.240 -13.155  29.127  1.00 92.12           H  
ATOM   3717 HD12 LEU B  77       0.818 -12.233  28.575  1.00 92.12           H  
ATOM   3718 HD13 LEU B  77       1.334 -12.133  30.260  1.00 92.12           H  
ATOM   3719  CD2 LEU B  77       0.156 -14.826  28.487  1.00 92.12           C  
ATOM   3720 HD21 LEU B  77       1.122 -15.202  28.149  1.00 92.12           H  
ATOM   3721 HD22 LEU B  77      -0.303 -14.224  27.702  1.00 92.12           H  
ATOM   3722 HD23 LEU B  77      -0.498 -15.668  28.710  1.00 92.12           H  
ATOM   3723  N   PHE B  78      -1.113 -14.348  33.434  1.00 94.77           N  
ATOM   3724  H   PHE B  78      -0.810 -15.259  33.748  1.00 94.77           H  
ATOM   3725  CA  PHE B  78      -2.421 -13.854  33.844  1.00 94.77           C  
ATOM   3726  HA  PHE B  78      -2.823 -13.265  33.020  1.00 94.77           H  
ATOM   3727  C   PHE B  78      -2.341 -12.941  35.074  1.00 94.77           C  
ATOM   3728  CB  PHE B  78      -3.391 -15.016  34.062  1.00 94.77           C  
ATOM   3729  HB2 PHE B  78      -3.459 -15.596  33.142  1.00 94.77           H  
ATOM   3730  HB3 PHE B  78      -2.993 -15.670  34.839  1.00 94.77           H  
ATOM   3731  O   PHE B  78      -1.686 -13.265  36.067  1.00 94.77           O  
ATOM   3732  CG  PHE B  78      -4.779 -14.552  34.460  1.00 94.77           C  
ATOM   3733  CD1 PHE B  78      -5.110 -14.411  35.820  1.00 94.77           C  
ATOM   3734  HD1 PHE B  78      -4.358 -14.592  36.573  1.00 94.77           H  
ATOM   3735  CD2 PHE B  78      -5.718 -14.199  33.474  1.00 94.77           C  
ATOM   3736  HD2 PHE B  78      -5.437 -14.209  32.432  1.00 94.77           H  
ATOM   3737  CE1 PHE B  78      -6.400 -13.994  36.195  1.00 94.77           C  
ATOM   3738  HE1 PHE B  78      -6.638 -13.852  37.238  1.00 94.77           H  
ATOM   3739  CE2 PHE B  78      -7.012 -13.802  33.849  1.00 94.77           C  
ATOM   3740  HE2 PHE B  78      -7.733 -13.529  33.092  1.00 94.77           H  
ATOM   3741  CZ  PHE B  78      -7.359 -13.711  35.206  1.00 94.77           C  
ATOM   3742  HZ  PHE B  78      -8.345 -13.364  35.478  1.00 94.77           H  
ATOM   3743  N   ASP B  79      -3.090 -11.842  35.042  1.00 94.74           N  
ATOM   3744  H   ASP B  79      -3.578 -11.611  34.188  1.00 94.74           H  
ATOM   3745  CA  ASP B  79      -3.480 -11.085  36.232  1.00 94.74           C  
ATOM   3746  HA  ASP B  79      -3.609 -11.788  37.055  1.00 94.74           H  
ATOM   3747  C   ASP B  79      -4.822 -10.381  35.997  1.00 94.74           C  
ATOM   3748  CB  ASP B  79      -2.388 -10.085  36.622  1.00 94.74           C  
ATOM   3749  HB2 ASP B  79      -1.424 -10.487  36.309  1.00 94.74           H  
ATOM   3750  HB3 ASP B  79      -2.546  -9.128  36.124  1.00 94.74           H  
ATOM   3751  O   ASP B  79      -5.109  -9.974  34.878  1.00 94.74           O  
ATOM   3752  CG  ASP B  79      -2.354  -9.902  38.134  1.00 94.74           C  
ATOM   3753  OD1 ASP B  79      -3.445  -9.680  38.714  1.00 94.74           O  
ATOM   3754  OD2 ASP B  79      -1.249 -10.117  38.689  1.00 94.74           O  
ATOM   3755  N   LEU B  80      -5.657 -10.242  37.030  1.00 92.69           N  
ATOM   3756  H   LEU B  80      -5.253 -10.361  37.948  1.00 92.69           H  
ATOM   3757  CA  LEU B  80      -6.958  -9.566  36.900  1.00 92.69           C  
ATOM   3758  HA  LEU B  80      -7.395  -9.843  35.941  1.00 92.69           H  
ATOM   3759  C   LEU B  80      -6.835  -8.039  36.856  1.00 92.69           C  
ATOM   3760  CB  LEU B  80      -7.902 -10.000  38.040  1.00 92.69           C  
ATOM   3761  HB2 LEU B  80      -7.312 -10.147  38.945  1.00 92.69           H  
ATOM   3762  HB3 LEU B  80      -8.613  -9.200  38.243  1.00 92.69           H  
ATOM   3763  O   LEU B  80      -7.791  -7.376  36.460  1.00 92.69           O  
ATOM   3764  CG  LEU B  80      -8.701 -11.272  37.722  1.00 92.69           C  
ATOM   3765  HG  LEU B  80      -8.016 -12.042  37.368  1.00 92.69           H  
ATOM   3766  CD1 LEU B  80      -9.382 -11.798  38.987  1.00 92.69           C  
ATOM   3767 HD11 LEU B  80     -10.083 -11.052  39.363  1.00 92.69           H  
ATOM   3768 HD12 LEU B  80      -9.916 -12.721  38.762  1.00 92.69           H  
ATOM   3769 HD13 LEU B  80      -8.628 -11.998  39.748  1.00 92.69           H  
ATOM   3770  CD2 LEU B  80      -9.792 -11.039  36.672  1.00 92.69           C  
ATOM   3771 HD21 LEU B  80     -10.370 -11.951  36.518  1.00 92.69           H  
ATOM   3772 HD22 LEU B  80      -9.343 -10.757  35.719  1.00 92.69           H  
ATOM   3773 HD23 LEU B  80     -10.457 -10.237  36.993  1.00 92.69           H  
ATOM   3774  N   ASP B  81      -5.695  -7.492  37.277  1.00 90.67           N  
ATOM   3775  H   ASP B  81      -4.946  -8.097  37.580  1.00 90.67           H  
ATOM   3776  CA  ASP B  81      -5.411  -6.062  37.207  1.00 90.67           C  
ATOM   3777  HA  ASP B  81      -6.330  -5.514  37.410  1.00 90.67           H  
ATOM   3778  C   ASP B  81      -4.865  -5.668  35.815  1.00 90.67           C  
ATOM   3779  CB  ASP B  81      -4.439  -5.691  38.337  1.00 90.67           C  
ATOM   3780  HB2 ASP B  81      -3.500  -6.228  38.198  1.00 90.67           H  
ATOM   3781  HB3 ASP B  81      -4.870  -6.006  39.287  1.00 90.67           H  
ATOM   3782  O   ASP B  81      -3.778  -6.117  35.441  1.00 90.67           O  
ATOM   3783  CG  ASP B  81      -4.163  -4.187  38.408  1.00 90.67           C  
ATOM   3784  OD1 ASP B  81      -4.837  -3.430  37.669  1.00 90.67           O  
ATOM   3785  OD2 ASP B  81      -3.299  -3.808  39.227  1.00 90.67           O  
ATOM   3786  N   PRO B  82      -5.562  -4.810  35.039  1.00 86.23           N  
ATOM   3787  CA  PRO B  82      -5.045  -4.276  33.776  1.00 86.23           C  
ATOM   3788  HA  PRO B  82      -4.835  -5.103  33.098  1.00 86.23           H  
ATOM   3789  C   PRO B  82      -3.770  -3.434  33.928  1.00 86.23           C  
ATOM   3790  CB  PRO B  82      -6.175  -3.409  33.210  1.00 86.23           C  
ATOM   3791  HB2 PRO B  82      -5.997  -2.366  33.469  1.00 86.23           H  
ATOM   3792  HB3 PRO B  82      -6.259  -3.512  32.128  1.00 86.23           H  
ATOM   3793  O   PRO B  82      -3.030  -3.275  32.957  1.00 86.23           O  
ATOM   3794  CG  PRO B  82      -7.434  -3.899  33.921  1.00 86.23           C  
ATOM   3795  HG2 PRO B  82      -7.833  -4.779  33.417  1.00 86.23           H  
ATOM   3796  HG3 PRO B  82      -8.195  -3.121  33.994  1.00 86.23           H  
ATOM   3797  CD  PRO B  82      -6.898  -4.292  35.289  1.00 86.23           C  
ATOM   3798  HD2 PRO B  82      -7.554  -5.039  35.736  1.00 86.23           H  
ATOM   3799  HD3 PRO B  82      -6.829  -3.415  35.932  1.00 86.23           H  
ATOM   3800  N   ASP B  83      -3.517  -2.893  35.125  1.00 80.40           N  
ATOM   3801  H   ASP B  83      -4.143  -3.080  35.896  1.00 80.40           H  
ATOM   3802  CA  ASP B  83      -2.364  -2.038  35.420  1.00 80.40           C  
ATOM   3803  HA  ASP B  83      -2.066  -1.543  34.496  1.00 80.40           H  
ATOM   3804  C   ASP B  83      -1.134  -2.859  35.885  1.00 80.40           C  
ATOM   3805  CB  ASP B  83      -2.782  -0.918  36.400  1.00 80.40           C  
ATOM   3806  HB2 ASP B  83      -3.039  -1.363  37.361  1.00 80.40           H  
ATOM   3807  HB3 ASP B  83      -1.932  -0.254  36.556  1.00 80.40           H  
ATOM   3808  O   ASP B  83      -0.045  -2.309  36.095  1.00 80.40           O  
ATOM   3809  CG  ASP B  83      -3.969  -0.073  35.896  1.00 80.40           C  
ATOM   3810  OD1 ASP B  83      -4.135   0.108  34.669  1.00 80.40           O  
ATOM   3811  OD2 ASP B  83      -4.824   0.385  36.692  1.00 80.40           O  
ATOM   3812  N   ALA B  84      -1.247  -4.193  35.957  1.00 89.04           N  
ATOM   3813  H   ALA B  84      -2.146  -4.606  35.752  1.00 89.04           H  
ATOM   3814  CA  ALA B  84      -0.128  -5.097  36.222  1.00 89.04           C  
ATOM   3815  HA  ALA B  84       0.451  -4.667  37.039  1.00 89.04           H  
ATOM   3816  C   ALA B  84       0.803  -5.236  34.999  1.00 89.04           C  
ATOM   3817  CB  ALA B  84      -0.666  -6.445  36.711  1.00 89.04           C  
ATOM   3818  HB1 ALA B  84       0.164  -7.104  36.966  1.00 89.04           H  
ATOM   3819  HB2 ALA B  84      -1.275  -6.907  35.934  1.00 89.04           H  
ATOM   3820  HB3 ALA B  84      -1.278  -6.294  37.601  1.00 89.04           H  
ATOM   3821  O   ALA B  84       0.363  -5.449  33.869  1.00 89.04           O  
ATOM   3822  N   VAL B  85       2.113  -5.095  35.225  1.00 84.96           N  
ATOM   3823  H   VAL B  85       2.416  -4.958  36.179  1.00 84.96           H  
ATOM   3824  CA  VAL B  85       3.130  -5.004  34.156  1.00 84.96           C  
ATOM   3825  HA  VAL B  85       2.726  -4.375  33.363  1.00 84.96           H  
ATOM   3826  C   VAL B  85       3.435  -6.375  33.555  1.00 84.96           C  
ATOM   3827  CB  VAL B  85       4.444  -4.366  34.649  1.00 84.96           C  
ATOM   3828  HB  VAL B  85       5.038  -5.123  35.160  1.00 84.96           H  
ATOM   3829  O   VAL B  85       3.671  -7.330  34.299  1.00 84.96           O  
ATOM   3830  CG1 VAL B  85       5.253  -3.832  33.461  1.00 84.96           C  
ATOM   3831 HG11 VAL B  85       5.449  -4.629  32.743  1.00 84.96           H  
ATOM   3832 HG12 VAL B  85       4.699  -3.044  32.951  1.00 84.96           H  
ATOM   3833 HG13 VAL B  85       6.214  -3.448  33.803  1.00 84.96           H  
ATOM   3834  CG2 VAL B  85       4.237  -3.211  35.641  1.00 84.96           C  
ATOM   3835 HG21 VAL B  85       3.747  -3.566  36.547  1.00 84.96           H  
ATOM   3836 HG22 VAL B  85       5.206  -2.804  35.933  1.00 84.96           H  
ATOM   3837 HG23 VAL B  85       3.629  -2.431  35.183  1.00 84.96           H  
ATOM   3838  N   GLY B  86       3.470  -6.484  32.226  1.00 86.56           N  
ATOM   3839  H   GLY B  86       3.371  -5.651  31.662  1.00 86.56           H  
ATOM   3840  CA  GLY B  86       3.745  -7.743  31.528  1.00 86.56           C  
ATOM   3841  HA2 GLY B  86       4.658  -8.182  31.929  1.00 86.56           H  
ATOM   3842  HA3 GLY B  86       3.911  -7.522  30.474  1.00 86.56           H  
ATOM   3843  C   GLY B  86       2.624  -8.787  31.636  1.00 86.56           C  
ATOM   3844  O   GLY B  86       2.865  -9.968  31.377  1.00 86.56           O  
ATOM   3845  N   LYS B  87       1.415  -8.383  32.056  1.00 91.99           N  
ATOM   3846  H   LYS B  87       1.289  -7.394  32.217  1.00 91.99           H  
ATOM   3847  CA  LYS B  87       0.274  -9.270  32.341  1.00 91.99           C  
ATOM   3848  HA  LYS B  87       0.602 -10.305  32.240  1.00 91.99           H  
ATOM   3849  C   LYS B  87      -0.888  -9.099  31.364  1.00 91.99           C  
ATOM   3850  CB  LYS B  87      -0.226  -9.048  33.782  1.00 91.99           C  
ATOM   3851  HB2 LYS B  87      -1.062  -9.722  33.969  1.00 91.99           H  
ATOM   3852  HB3 LYS B  87      -0.605  -8.030  33.871  1.00 91.99           H  
ATOM   3853  O   LYS B  87      -0.959  -8.134  30.609  1.00 91.99           O  
ATOM   3854  CG  LYS B  87       0.810  -9.280  34.890  1.00 91.99           C  
ATOM   3855  HG2 LYS B  87       1.548  -8.478  34.871  1.00 91.99           H  
ATOM   3856  HG3 LYS B  87       0.302  -9.221  35.852  1.00 91.99           H  
ATOM   3857  CD  LYS B  87       1.525 -10.631  34.768  1.00 91.99           C  
ATOM   3858  HD2 LYS B  87       2.314 -10.538  34.022  1.00 91.99           H  
ATOM   3859  HD3 LYS B  87       0.827 -11.398  34.433  1.00 91.99           H  
ATOM   3860  CE  LYS B  87       2.151 -11.047  36.099  1.00 91.99           C  
ATOM   3861  HE2 LYS B  87       2.486 -10.156  36.631  1.00 91.99           H  
ATOM   3862  HE3 LYS B  87       3.016 -11.672  35.879  1.00 91.99           H  
ATOM   3863  NZ  LYS B  87       1.178 -11.826  36.902  1.00 91.99           N  
ATOM   3864  HZ1 LYS B  87       0.349 -11.285  37.104  1.00 91.99           H  
ATOM   3865  HZ2 LYS B  87       0.889 -12.635  36.372  1.00 91.99           H  
ATOM   3866  HZ3 LYS B  87       1.568 -12.133  37.781  1.00 91.99           H  
ATOM   3867  N   SER B  88      -1.837 -10.032  31.411  1.00 94.19           N  
ATOM   3868  H   SER B  88      -1.677 -10.833  32.006  1.00 94.19           H  
ATOM   3869  CA  SER B  88      -3.138  -9.916  30.749  1.00 94.19           C  
ATOM   3870  HA  SER B  88      -3.328  -8.861  30.556  1.00 94.19           H  
ATOM   3871  C   SER B  88      -4.281 -10.442  31.622  1.00 94.19           C  
ATOM   3872  CB  SER B  88      -3.100 -10.657  29.411  1.00 94.19           C  
ATOM   3873  HB2 SER B  88      -2.942 -11.722  29.585  1.00 94.19           H  
ATOM   3874  HB3 SER B  88      -2.280 -10.269  28.806  1.00 94.19           H  
ATOM   3875  O   SER B  88      -4.145 -11.486  32.258  1.00 94.19           O  
ATOM   3876  OG  SER B  88      -4.316 -10.467  28.719  1.00 94.19           O  
ATOM   3877  HG  SER B  88      -4.460  -9.521  28.638  1.00 94.19           H  
ATOM   3878  N   TYR B  89      -5.431  -9.757  31.598  1.00 95.03           N  
ATOM   3879  H   TYR B  89      -5.472  -8.895  31.074  1.00 95.03           H  
ATOM   3880  CA  TYR B  89      -6.665 -10.201  32.269  1.00 95.03           C  
ATOM   3881  HA  TYR B  89      -6.391 -10.796  33.140  1.00 95.03           H  
ATOM   3882  C   TYR B  89      -7.526 -11.146  31.429  1.00 95.03           C  
ATOM   3883  CB  TYR B  89      -7.473  -8.995  32.776  1.00 95.03           C  
ATOM   3884  HB2 TYR B  89      -6.880  -8.473  33.528  1.00 95.03           H  
ATOM   3885  HB3 TYR B  89      -8.374  -9.347  33.278  1.00 95.03           H  
ATOM   3886  O   TYR B  89      -8.571 -11.592  31.903  1.00 95.03           O  
ATOM   3887  CG  TYR B  89      -7.867  -8.018  31.688  1.00 95.03           C  
ATOM   3888  CD1 TYR B  89      -7.188  -6.794  31.601  1.00 95.03           C  
ATOM   3889  HD1 TYR B  89      -6.441  -6.540  32.339  1.00 95.03           H  
ATOM   3890  CD2 TYR B  89      -8.867  -8.336  30.745  1.00 95.03           C  
ATOM   3891  HD2 TYR B  89      -9.414  -9.264  30.828  1.00 95.03           H  
ATOM   3892  CE1 TYR B  89      -7.474  -5.911  30.551  1.00 95.03           C  
ATOM   3893  HE1 TYR B  89      -6.965  -4.960  30.505  1.00 95.03           H  
ATOM   3894  CE2 TYR B  89      -9.128  -7.465  29.668  1.00 95.03           C  
ATOM   3895  HE2 TYR B  89      -9.864  -7.716  28.919  1.00 95.03           H  
ATOM   3896  OH  TYR B  89      -8.527  -5.460  28.461  1.00 95.03           O  
ATOM   3897  HH  TYR B  89      -7.850  -4.778  28.469  1.00 95.03           H  
ATOM   3898  CZ  TYR B  89      -8.399  -6.264  29.549  1.00 95.03           C  
ATOM   3899  N   VAL B  90      -7.109 -11.487  30.205  1.00 95.81           N  
ATOM   3900  H   VAL B  90      -6.220 -11.133  29.882  1.00 95.81           H  
ATOM   3901  CA  VAL B  90      -7.763 -12.530  29.405  1.00 95.81           C  
ATOM   3902  HA  VAL B  90      -8.727 -12.756  29.859  1.00 95.81           H  
ATOM   3903  C   VAL B  90      -6.964 -13.833  29.433  1.00 95.81           C  
ATOM   3904  CB  VAL B  90      -8.089 -12.082  27.969  1.00 95.81           C  
ATOM   3905  HB  VAL B  90      -8.580 -12.922  27.476  1.00 95.81           H  
ATOM   3906  O   VAL B  90      -5.752 -13.850  29.632  1.00 95.81           O  
ATOM   3907  CG1 VAL B  90      -9.070 -10.908  27.959  1.00 95.81           C  
ATOM   3908 HG11 VAL B  90      -9.952 -11.155  28.550  1.00 95.81           H  
ATOM   3909 HG12 VAL B  90      -9.385 -10.701  26.936  1.00 95.81           H  
ATOM   3910 HG13 VAL B  90      -8.600 -10.016  28.373  1.00 95.81           H  
ATOM   3911  CG2 VAL B  90      -6.865 -11.707  27.134  1.00 95.81           C  
ATOM   3912 HG21 VAL B  90      -7.094 -11.872  26.081  1.00 95.81           H  
ATOM   3913 HG22 VAL B  90      -6.596 -10.663  27.295  1.00 95.81           H  
ATOM   3914 HG23 VAL B  90      -6.012 -12.326  27.413  1.00 95.81           H  
ATOM   3915  N   ARG B  91      -7.668 -14.951  29.235  1.00 94.69           N  
ATOM   3916  H   ARG B  91      -8.668 -14.850  29.136  1.00 94.69           H  
ATOM   3917  CA  ARG B  91      -7.090 -16.307  29.120  1.00 94.69           C  
ATOM   3918  HA  ARG B  91      -6.002 -16.239  29.102  1.00 94.69           H  
ATOM   3919  C   ARG B  91      -7.482 -17.016  27.827  1.00 94.69           C  
ATOM   3920  CB  ARG B  91      -7.524 -17.165  30.319  1.00 94.69           C  
ATOM   3921  HB2 ARG B  91      -7.080 -18.155  30.220  1.00 94.69           H  
ATOM   3922  HB3 ARG B  91      -8.609 -17.274  30.303  1.00 94.69           H  
ATOM   3923  O   ARG B  91      -7.063 -18.150  27.601  1.00 94.69           O  
ATOM   3924  CG  ARG B  91      -7.099 -16.579  31.667  1.00 94.69           C  
ATOM   3925  HG2 ARG B  91      -7.578 -15.611  31.810  1.00 94.69           H  
ATOM   3926  HG3 ARG B  91      -6.015 -16.460  31.680  1.00 94.69           H  
ATOM   3927  CD  ARG B  91      -7.526 -17.517  32.797  1.00 94.69           C  
ATOM   3928  HD2 ARG B  91      -8.610 -17.625  32.776  1.00 94.69           H  
ATOM   3929  HD3 ARG B  91      -7.070 -18.490  32.615  1.00 94.69           H  
ATOM   3930  NE  ARG B  91      -7.113 -16.995  34.111  1.00 94.69           N  
ATOM   3931  HE  ARG B  91      -6.992 -15.994  34.177  1.00 94.69           H  
ATOM   3932  NH1 ARG B  91      -6.825 -19.005  35.186  1.00 94.69           N  
ATOM   3933 HH11 ARG B  91      -7.064 -19.474  34.324  1.00 94.69           H  
ATOM   3934 HH12 ARG B  91      -6.430 -19.521  35.960  1.00 94.69           H  
ATOM   3935  NH2 ARG B  91      -6.366 -17.110  36.252  1.00 94.69           N  
ATOM   3936 HH21 ARG B  91      -5.984 -17.640  37.022  1.00 94.69           H  
ATOM   3937 HH22 ARG B  91      -6.239 -16.108  36.217  1.00 94.69           H  
ATOM   3938  CZ  ARG B  91      -6.776 -17.703  35.172  1.00 94.69           C  
ATOM   3939  N   GLU B  92      -8.333 -16.379  27.025  1.00 96.41           N  
ATOM   3940  H   GLU B  92      -8.522 -15.403  27.200  1.00 96.41           H  
ATOM   3941  CA  GLU B  92      -8.973 -16.965  25.853  1.00 96.41           C  
ATOM   3942  HA  GLU B  92      -8.474 -17.911  25.640  1.00 96.41           H  
ATOM   3943  C   GLU B  92      -8.783 -16.079  24.613  1.00 96.41           C  
ATOM   3944  CB  GLU B  92     -10.465 -17.279  26.118  1.00 96.41           C  
ATOM   3945  HB2 GLU B  92     -11.021 -16.349  26.235  1.00 96.41           H  
ATOM   3946  HB3 GLU B  92     -10.846 -17.804  25.243  1.00 96.41           H  
ATOM   3947  O   GLU B  92      -8.612 -14.864  24.711  1.00 96.41           O  
ATOM   3948  CG  GLU B  92     -10.699 -18.174  27.352  1.00 96.41           C  
ATOM   3949  HG2 GLU B  92     -10.579 -17.573  28.253  1.00 96.41           H  
ATOM   3950  HG3 GLU B  92      -9.924 -18.940  27.365  1.00 96.41           H  
ATOM   3951  CD  GLU B  92     -12.070 -18.883  27.392  1.00 96.41           C  
ATOM   3952  OE1 GLU B  92     -12.148 -19.934  28.065  1.00 96.41           O  
ATOM   3953  OE2 GLU B  92     -13.051 -18.420  26.761  1.00 96.41           O  
ATOM   3954  N   GLY B  93      -8.785 -16.712  23.443  1.00 97.52           N  
ATOM   3955  H   GLY B  93      -8.922 -17.712  23.455  1.00 97.52           H  
ATOM   3956  CA  GLY B  93      -8.640 -16.097  22.127  1.00 97.52           C  
ATOM   3957  HA2 GLY B  93      -7.632 -15.701  22.011  1.00 97.52           H  
ATOM   3958  HA3 GLY B  93      -9.349 -15.275  22.032  1.00 97.52           H  
ATOM   3959  C   GLY B  93      -8.912 -17.115  21.015  1.00 97.52           C  
ATOM   3960  O   GLY B  93      -9.158 -18.294  21.275  1.00 97.52           O  
ATOM   3961  N   GLY B  94      -8.894 -16.679  19.759  1.00 98.45           N  
ATOM   3962  H   GLY B  94      -8.704 -15.703  19.585  1.00 98.45           H  
ATOM   3963  CA  GLY B  94      -9.096 -17.566  18.611  1.00 98.45           C  
ATOM   3964  HA2 GLY B  94      -9.613 -17.018  17.823  1.00 98.45           H  
ATOM   3965  HA3 GLY B  94      -9.724 -18.413  18.885  1.00 98.45           H  
ATOM   3966  C   GLY B  94      -7.767 -18.074  18.057  1.00 98.45           C  
ATOM   3967  O   GLY B  94      -7.092 -17.340  17.346  1.00 98.45           O  
ATOM   3968  N   PHE B  95      -7.390 -19.326  18.324  1.00 98.33           N  
ATOM   3969  H   PHE B  95      -7.970 -19.880  18.938  1.00 98.33           H  
ATOM   3970  CA  PHE B  95      -6.095 -19.880  17.894  1.00 98.33           C  
ATOM   3971  HA  PHE B  95      -5.483 -19.074  17.489  1.00 98.33           H  
ATOM   3972  C   PHE B  95      -6.216 -20.921  16.774  1.00 98.33           C  
ATOM   3973  CB  PHE B  95      -5.327 -20.420  19.107  1.00 98.33           C  
ATOM   3974  HB2 PHE B  95      -4.397 -20.874  18.764  1.00 98.33           H  
ATOM   3975  HB3 PHE B  95      -5.916 -21.198  19.593  1.00 98.33           H  
ATOM   3976  O   PHE B  95      -7.193 -21.676  16.692  1.00 98.33           O  
ATOM   3977  CG  PHE B  95      -4.989 -19.337  20.112  1.00 98.33           C  
ATOM   3978  CD1 PHE B  95      -3.835 -18.547  19.940  1.00 98.33           C  
ATOM   3979  HD1 PHE B  95      -3.167 -18.738  19.112  1.00 98.33           H  
ATOM   3980  CD2 PHE B  95      -5.856 -19.076  21.188  1.00 98.33           C  
ATOM   3981  HD2 PHE B  95      -6.747 -19.669  21.333  1.00 98.33           H  
ATOM   3982  CE1 PHE B  95      -3.550 -17.504  20.839  1.00 98.33           C  
ATOM   3983  HE1 PHE B  95      -2.664 -16.903  20.699  1.00 98.33           H  
ATOM   3984  CE2 PHE B  95      -5.579 -18.025  22.076  1.00 98.33           C  
ATOM   3985  HE2 PHE B  95      -6.267 -17.824  22.883  1.00 98.33           H  
ATOM   3986  CZ  PHE B  95      -4.423 -17.242  21.910  1.00 98.33           C  
ATOM   3987  HZ  PHE B  95      -4.209 -16.442  22.603  1.00 98.33           H  
ATOM   3988  N   LEU B  96      -5.191 -20.995  15.921  1.00 97.96           N  
ATOM   3989  H   LEU B  96      -4.405 -20.381  16.077  1.00 97.96           H  
ATOM   3990  CA  LEU B  96      -5.059 -22.030  14.900  1.00 97.96           C  
ATOM   3991  HA  LEU B  96      -6.045 -22.222  14.476  1.00 97.96           H  
ATOM   3992  C   LEU B  96      -4.578 -23.345  15.523  1.00 97.96           C  
ATOM   3993  CB  LEU B  96      -4.122 -21.568  13.768  1.00 97.96           C  
ATOM   3994  HB2 LEU B  96      -3.184 -21.232  14.211  1.00 97.96           H  
ATOM   3995  HB3 LEU B  96      -3.904 -22.421  13.126  1.00 97.96           H  
ATOM   3996  O   LEU B  96      -3.552 -23.411  16.200  1.00 97.96           O  
ATOM   3997  CG  LEU B  96      -4.666 -20.428  12.892  1.00 97.96           C  
ATOM   3998  HG  LEU B  96      -4.835 -19.547  13.510  1.00 97.96           H  
ATOM   3999  CD1 LEU B  96      -3.652 -20.070  11.807  1.00 97.96           C  
ATOM   4000 HD11 LEU B  96      -3.472 -20.926  11.157  1.00 97.96           H  
ATOM   4001 HD12 LEU B  96      -2.715 -19.769  12.275  1.00 97.96           H  
ATOM   4002 HD13 LEU B  96      -4.021 -19.232  11.214  1.00 97.96           H  
ATOM   4003  CD2 LEU B  96      -5.985 -20.784  12.212  1.00 97.96           C  
ATOM   4004 HD21 LEU B  96      -5.874 -21.691  11.617  1.00 97.96           H  
ATOM   4005 HD22 LEU B  96      -6.272 -19.951  11.570  1.00 97.96           H  
ATOM   4006 HD23 LEU B  96      -6.767 -20.912  12.960  1.00 97.96           H  
ATOM   4007  N   THR B  97      -5.311 -24.424  15.247  1.00 90.47           N  
ATOM   4008  H   THR B  97      -6.097 -24.309  14.622  1.00 90.47           H  
ATOM   4009  CA  THR B  97      -4.852 -25.787  15.545  1.00 90.47           C  
ATOM   4010  HA  THR B  97      -4.431 -25.814  16.550  1.00 90.47           H  
ATOM   4011  C   THR B  97      -3.766 -26.162  14.539  1.00 90.47           C  
ATOM   4012  CB  THR B  97      -6.010 -26.794  15.454  1.00 90.47           C  
ATOM   4013  HB  THR B  97      -6.260 -26.973  14.408  1.00 90.47           H  
ATOM   4014  O   THR B  97      -4.022 -26.069  13.341  1.00 90.47           O  
ATOM   4015  CG2 THR B  97      -5.665 -28.122  16.124  1.00 90.47           C  
ATOM   4016 HG21 THR B  97      -5.434 -27.961  17.177  1.00 90.47           H  
ATOM   4017 HG22 THR B  97      -6.508 -28.806  16.031  1.00 90.47           H  
ATOM   4018 HG23 THR B  97      -4.800 -28.568  15.633  1.00 90.47           H  
ATOM   4019  OG1 THR B  97      -7.162 -26.301  16.107  1.00 90.47           O  
ATOM   4020  HG1 THR B  97      -6.900 -25.479  16.528  1.00 90.47           H  
ATOM   4021  N   GLY B  98      -2.585 -26.577  15.006  1.00 90.20           N  
ATOM   4022  H   GLY B  98      -2.428 -26.636  16.002  1.00 90.20           H  
ATOM   4023  CA  GLY B  98      -1.463 -26.907  14.117  1.00 90.20           C  
ATOM   4024  HA2 GLY B  98      -0.736 -27.507  14.665  1.00 90.20           H  
ATOM   4025  HA3 GLY B  98      -1.819 -27.507  13.280  1.00 90.20           H  
ATOM   4026  C   GLY B  98      -0.731 -25.687  13.546  1.00 90.20           C  
ATOM   4027  O   GLY B  98      -0.169 -25.759  12.462  1.00 90.20           O  
ATOM   4028  N   ALA B  99      -0.723 -24.544  14.247  1.00 92.27           N  
ATOM   4029  H   ALA B  99      -1.241 -24.505  15.113  1.00 92.27           H  
ATOM   4030  CA  ALA B  99      -0.064 -23.314  13.777  1.00 92.27           C  
ATOM   4031  HA  ALA B  99      -0.537 -23.003  12.845  1.00 92.27           H  
ATOM   4032  C   ALA B  99       1.450 -23.458  13.494  1.00 92.27           C  
ATOM   4033  CB  ALA B  99      -0.292 -22.225  14.832  1.00 92.27           C  
ATOM   4034  HB1 ALA B  99      -1.353 -22.138  15.066  1.00 92.27           H  
ATOM   4035  HB2 ALA B  99       0.068 -21.268  14.454  1.00 92.27           H  
ATOM   4036  HB3 ALA B  99       0.255 -22.472  15.742  1.00 92.27           H  
ATOM   4037  O   ALA B  99       2.019 -22.633  12.784  1.00 92.27           O  
ATOM   4038  N   GLY B 100       2.102 -24.474  14.071  1.00 92.10           N  
ATOM   4039  H   GLY B 100       1.563 -25.125  14.624  1.00 92.10           H  
ATOM   4040  CA  GLY B 100       3.507 -24.809  13.822  1.00 92.10           C  
ATOM   4041  HA2 GLY B 100       3.947 -25.162  14.755  1.00 92.10           H  
ATOM   4042  HA3 GLY B 100       4.045 -23.917  13.504  1.00 92.10           H  
ATOM   4043  C   GLY B 100       3.734 -25.899  12.767  1.00 92.10           C  
ATOM   4044  O   GLY B 100       4.892 -26.134  12.420  1.00 92.10           O  
ATOM   4045  N   ASP B 101       2.676 -26.544  12.267  1.00 94.53           N  
ATOM   4046  H   ASP B 101       1.746 -26.223  12.496  1.00 94.53           H  
ATOM   4047  CA  ASP B 101       2.757 -27.644  11.300  1.00 94.53           C  
ATOM   4048  HA  ASP B 101       3.580 -28.296  11.591  1.00 94.53           H  
ATOM   4049  C   ASP B 101       3.043 -27.096   9.889  1.00 94.53           C  
ATOM   4050  CB  ASP B 101       1.464 -28.488  11.312  1.00 94.53           C  
ATOM   4051  HB2 ASP B 101       0.635 -27.866  10.974  1.00 94.53           H  
ATOM   4052  HB3 ASP B 101       1.579 -29.297  10.591  1.00 94.53           H  
ATOM   4053  O   ASP B 101       2.511 -26.053   9.503  1.00 94.53           O  
ATOM   4054  CG  ASP B 101       1.100 -29.113  12.670  1.00 94.53           C  
ATOM   4055  OD1 ASP B 101       2.015 -29.339  13.493  1.00 94.53           O  
ATOM   4056  OD2 ASP B 101      -0.106 -29.380  12.887  1.00 94.53           O  
ATOM   4057  N   PHE B 102       3.908 -27.773   9.126  1.00 96.18           N  
ATOM   4058  H   PHE B 102       4.326 -28.618   9.490  1.00 96.18           H  
ATOM   4059  CA  PHE B 102       4.280 -27.377   7.760  1.00 96.18           C  
ATOM   4060  HA  PHE B 102       3.381 -27.070   7.225  1.00 96.18           H  
ATOM   4061  C   PHE B 102       4.948 -28.529   6.995  1.00 96.18           C  
ATOM   4062  CB  PHE B 102       5.252 -26.186   7.849  1.00 96.18           C  
ATOM   4063  HB2 PHE B 102       6.110 -26.485   8.451  1.00 96.18           H  
ATOM   4064  HB3 PHE B 102       4.751 -25.374   8.376  1.00 96.18           H  
ATOM   4065  O   PHE B 102       5.898 -29.127   7.510  1.00 96.18           O  
ATOM   4066  CG  PHE B 102       5.743 -25.628   6.526  1.00 96.18           C  
ATOM   4067  CD1 PHE B 102       7.123 -25.525   6.264  1.00 96.18           C  
ATOM   4068  HD1 PHE B 102       7.837 -25.889   6.988  1.00 96.18           H  
ATOM   4069  CD2 PHE B 102       4.821 -25.158   5.575  1.00 96.18           C  
ATOM   4070  HD2 PHE B 102       3.760 -25.232   5.767  1.00 96.18           H  
ATOM   4071  CE1 PHE B 102       7.577 -24.950   5.062  1.00 96.18           C  
ATOM   4072  HE1 PHE B 102       8.635 -24.879   4.861  1.00 96.18           H  
ATOM   4073  CE2 PHE B 102       5.272 -24.592   4.371  1.00 96.18           C  
ATOM   4074  HE2 PHE B 102       4.555 -24.252   3.638  1.00 96.18           H  
ATOM   4075  CZ  PHE B 102       6.647 -24.487   4.114  1.00 96.18           C  
ATOM   4076  HZ  PHE B 102       6.982 -24.063   3.179  1.00 96.18           H  
ATOM   4077  N   ASP B 103       4.528 -28.806   5.756  1.00 96.07           N  
ATOM   4078  H   ASP B 103       3.741 -28.291   5.390  1.00 96.07           H  
ATOM   4079  CA  ASP B 103       5.232 -29.751   4.871  1.00 96.07           C  
ATOM   4080  HA  ASP B 103       5.636 -30.548   5.494  1.00 96.07           H  
ATOM   4081  C   ASP B 103       6.439 -29.077   4.191  1.00 96.07           C  
ATOM   4082  CB  ASP B 103       4.279 -30.450   3.886  1.00 96.07           C  
ATOM   4083  HB2 ASP B 103       3.957 -29.747   3.117  1.00 96.07           H  
ATOM   4084  HB3 ASP B 103       3.397 -30.780   4.434  1.00 96.07           H  
ATOM   4085  O   ASP B 103       6.416 -28.671   3.027  1.00 96.07           O  
ATOM   4086  CG  ASP B 103       4.930 -31.682   3.226  1.00 96.07           C  
ATOM   4087  OD1 ASP B 103       6.184 -31.758   3.183  1.00 96.07           O  
ATOM   4088  OD2 ASP B 103       4.168 -32.563   2.763  1.00 96.07           O  
ATOM   4089  N   ALA B 104       7.525 -28.936   4.953  1.00 94.55           N  
ATOM   4090  H   ALA B 104       7.450 -29.215   5.921  1.00 94.55           H  
ATOM   4091  CA  ALA B 104       8.759 -28.320   4.473  1.00 94.55           C  
ATOM   4092  HA  ALA B 104       8.526 -27.312   4.129  1.00 94.55           H  
ATOM   4093  C   ALA B 104       9.380 -29.074   3.279  1.00 94.55           C  
ATOM   4094  CB  ALA B 104       9.731 -28.232   5.656  1.00 94.55           C  
ATOM   4095  HB1 ALA B 104       9.245 -27.745   6.502  1.00 94.55           H  
ATOM   4096  HB2 ALA B 104      10.049 -29.232   5.951  1.00 94.55           H  
ATOM   4097  HB3 ALA B 104      10.605 -27.649   5.364  1.00 94.55           H  
ATOM   4098  O   ALA B 104       9.923 -28.446   2.368  1.00 94.55           O  
ATOM   4099  N   GLU B 105       9.272 -30.406   3.254  1.00 90.10           N  
ATOM   4100  H   GLU B 105       8.659 -30.847   3.924  1.00 90.10           H  
ATOM   4101  CA  GLU B 105       9.889 -31.260   2.232  1.00 90.10           C  
ATOM   4102  HA  GLU B 105      10.909 -30.910   2.073  1.00 90.10           H  
ATOM   4103  C   GLU B 105       9.160 -31.140   0.880  1.00 90.10           C  
ATOM   4104  CB  GLU B 105       9.964 -32.701   2.777  1.00 90.10           C  
ATOM   4105  HB2 GLU B 105      10.324 -32.654   3.805  1.00 90.10           H  
ATOM   4106  HB3 GLU B 105       8.967 -33.142   2.785  1.00 90.10           H  
ATOM   4107  O   GLU B 105       9.809 -31.112  -0.170  1.00 90.10           O  
ATOM   4108  CG  GLU B 105      10.926 -33.606   1.990  1.00 90.10           C  
ATOM   4109  HG2 GLU B 105      11.848 -33.056   1.806  1.00 90.10           H  
ATOM   4110  HG3 GLU B 105      10.482 -33.845   1.024  1.00 90.10           H  
ATOM   4111  CD  GLU B 105      11.251 -34.907   2.750  1.00 90.10           C  
ATOM   4112  OE1 GLU B 105      12.455 -35.146   3.010  1.00 90.10           O  
ATOM   4113  OE2 GLU B 105      10.307 -35.669   3.061  1.00 90.10           O  
ATOM   4114  N   PHE B 106       7.836 -30.935   0.892  1.00 94.97           N  
ATOM   4115  H   PHE B 106       7.345 -31.024   1.770  1.00 94.97           H  
ATOM   4116  CA  PHE B 106       7.047 -30.608  -0.300  1.00 94.97           C  
ATOM   4117  HA  PHE B 106       7.126 -31.442  -0.997  1.00 94.97           H  
ATOM   4118  C   PHE B 106       7.558 -29.351  -1.022  1.00 94.97           C  
ATOM   4119  CB  PHE B 106       5.576 -30.453   0.114  1.00 94.97           C  
ATOM   4120  HB2 PHE B 106       5.281 -31.364   0.634  1.00 94.97           H  
ATOM   4121  HB3 PHE B 106       5.478 -29.624   0.814  1.00 94.97           H  
ATOM   4122  O   PHE B 106       7.739 -29.371  -2.244  1.00 94.97           O  
ATOM   4123  CG  PHE B 106       4.600 -30.240  -1.025  1.00 94.97           C  
ATOM   4124  CD1 PHE B 106       4.405 -28.958  -1.573  1.00 94.97           C  
ATOM   4125  HD1 PHE B 106       4.941 -28.109  -1.174  1.00 94.97           H  
ATOM   4126  CD2 PHE B 106       3.864 -31.332  -1.519  1.00 94.97           C  
ATOM   4127  HD2 PHE B 106       3.980 -32.304  -1.063  1.00 94.97           H  
ATOM   4128  CE1 PHE B 106       3.507 -28.781  -2.639  1.00 94.97           C  
ATOM   4129  HE1 PHE B 106       3.360 -27.797  -3.060  1.00 94.97           H  
ATOM   4130  CE2 PHE B 106       2.971 -31.157  -2.589  1.00 94.97           C  
ATOM   4131  HE2 PHE B 106       2.400 -31.993  -2.966  1.00 94.97           H  
ATOM   4132  CZ  PHE B 106       2.798 -29.882  -3.150  1.00 94.97           C  
ATOM   4133  HZ  PHE B 106       2.101 -29.746  -3.963  1.00 94.97           H  
ATOM   4134  N   PHE B 107       7.850 -28.283  -0.271  1.00 94.13           N  
ATOM   4135  H   PHE B 107       7.676 -28.354   0.721  1.00 94.13           H  
ATOM   4136  CA  PHE B 107       8.370 -27.013  -0.801  1.00 94.13           C  
ATOM   4137  HA  PHE B 107       7.955 -26.870  -1.798  1.00 94.13           H  
ATOM   4138  C   PHE B 107       9.899 -26.984  -0.984  1.00 94.13           C  
ATOM   4139  CB  PHE B 107       7.875 -25.850   0.073  1.00 94.13           C  
ATOM   4140  HB2 PHE B 107       8.179 -26.028   1.104  1.00 94.13           H  
ATOM   4141  HB3 PHE B 107       8.347 -24.924  -0.254  1.00 94.13           H  
ATOM   4142  O   PHE B 107      10.439 -25.962  -1.405  1.00 94.13           O  
ATOM   4143  CG  PHE B 107       6.374 -25.653   0.008  1.00 94.13           C  
ATOM   4144  CD1 PHE B 107       5.781 -25.079  -1.133  1.00 94.13           C  
ATOM   4145  HD1 PHE B 107       6.400 -24.744  -1.953  1.00 94.13           H  
ATOM   4146  CD2 PHE B 107       5.562 -26.100   1.063  1.00 94.13           C  
ATOM   4147  HD2 PHE B 107       6.004 -26.545   1.942  1.00 94.13           H  
ATOM   4148  CE1 PHE B 107       4.381 -24.965  -1.222  1.00 94.13           C  
ATOM   4149  HE1 PHE B 107       3.925 -24.535  -2.102  1.00 94.13           H  
ATOM   4150  CE2 PHE B 107       4.166 -26.011   0.963  1.00 94.13           C  
ATOM   4151  HE2 PHE B 107       3.561 -26.413   1.763  1.00 94.13           H  
ATOM   4152  CZ  PHE B 107       3.572 -25.444  -0.178  1.00 94.13           C  
ATOM   4153  HZ  PHE B 107       2.497 -25.395  -0.264  1.00 94.13           H  
ATOM   4154  N   GLY B 108      10.611 -28.077  -0.683  1.00 88.92           N  
ATOM   4155  H   GLY B 108      10.118 -28.891  -0.344  1.00 88.92           H  
ATOM   4156  CA  GLY B 108      12.076 -28.141  -0.767  1.00 88.92           C  
ATOM   4157  HA2 GLY B 108      12.396 -27.796  -1.750  1.00 88.92           H  
ATOM   4158  HA3 GLY B 108      12.383 -29.180  -0.643  1.00 88.92           H  
ATOM   4159  C   GLY B 108      12.809 -27.307   0.294  1.00 88.92           C  
ATOM   4160  O   GLY B 108      13.985 -26.989   0.121  1.00 88.92           O  
ATOM   4161  N   ILE B 109      12.127 -26.941   1.381  1.00 90.01           N  
ATOM   4162  H   ILE B 109      11.208 -27.341   1.506  1.00 90.01           H  
ATOM   4163  CA  ILE B 109      12.667 -26.151   2.489  1.00 90.01           C  
ATOM   4164  HA  ILE B 109      13.463 -25.511   2.109  1.00 90.01           H  
ATOM   4165  C   ILE B 109      13.284 -27.097   3.525  1.00 90.01           C  
ATOM   4166  CB  ILE B 109      11.563 -25.231   3.062  1.00 90.01           C  
ATOM   4167  HB  ILE B 109      10.675 -25.832   3.259  1.00 90.01           H  
ATOM   4168  O   ILE B 109      12.695 -28.106   3.910  1.00 90.01           O  
ATOM   4169  CG1 ILE B 109      11.216 -24.133   2.027  1.00 90.01           C  
ATOM   4170 HG12 ILE B 109      11.132 -24.575   1.034  1.00 90.01           H  
ATOM   4171 HG13 ILE B 109      12.023 -23.402   1.992  1.00 90.01           H  
ATOM   4172  CG2 ILE B 109      12.014 -24.582   4.383  1.00 90.01           C  
ATOM   4173 HG21 ILE B 109      12.948 -24.045   4.222  1.00 90.01           H  
ATOM   4174 HG22 ILE B 109      12.158 -25.343   5.149  1.00 90.01           H  
ATOM   4175 HG23 ILE B 109      11.263 -23.882   4.750  1.00 90.01           H  
ATOM   4176  CD1 ILE B 109       9.896 -23.406   2.300  1.00 90.01           C  
ATOM   4177 HD11 ILE B 109       9.930 -22.876   3.252  1.00 90.01           H  
ATOM   4178 HD12 ILE B 109       9.081 -24.130   2.311  1.00 90.01           H  
ATOM   4179 HD13 ILE B 109       9.715 -22.685   1.503  1.00 90.01           H  
ATOM   4180  N   SER B 110      14.486 -26.778   4.010  1.00 86.07           N  
ATOM   4181  H   SER B 110      14.920 -25.925   3.685  1.00 86.07           H  
ATOM   4182  CA  SER B 110      15.140 -27.619   5.023  1.00 86.07           C  
ATOM   4183  HA  SER B 110      15.088 -28.644   4.656  1.00 86.07           H  
ATOM   4184  C   SER B 110      14.413 -27.541   6.378  1.00 86.07           C  
ATOM   4185  CB  SER B 110      16.624 -27.266   5.167  1.00 86.07           C  
ATOM   4186  HB2 SER B 110      17.115 -28.057   5.734  1.00 86.07           H  
ATOM   4187  HB3 SER B 110      17.082 -27.218   4.179  1.00 86.07           H  
ATOM   4188  O   SER B 110      13.952 -26.458   6.744  1.00 86.07           O  
ATOM   4189  OG  SER B 110      16.819 -26.038   5.845  1.00 86.07           O  
ATOM   4190  HG  SER B 110      16.432 -25.338   5.314  1.00 86.07           H  
ATOM   4191  N   PRO B 111      14.380 -28.611   7.201  1.00 87.84           N  
ATOM   4192  CA  PRO B 111      13.762 -28.559   8.531  1.00 87.84           C  
ATOM   4193  HA  PRO B 111      12.691 -28.394   8.410  1.00 87.84           H  
ATOM   4194  C   PRO B 111      14.334 -27.457   9.436  1.00 87.84           C  
ATOM   4195  CB  PRO B 111      13.991 -29.947   9.140  1.00 87.84           C  
ATOM   4196  HB2 PRO B 111      13.175 -30.233   9.805  1.00 87.84           H  
ATOM   4197  HB3 PRO B 111      14.943 -29.977   9.670  1.00 87.84           H  
ATOM   4198  O   PRO B 111      13.619 -26.889  10.255  1.00 87.84           O  
ATOM   4199  CG  PRO B 111      14.066 -30.855   7.914  1.00 87.84           C  
ATOM   4200  HG2 PRO B 111      13.058 -31.090   7.571  1.00 87.84           H  
ATOM   4201  HG3 PRO B 111      14.625 -31.768   8.117  1.00 87.84           H  
ATOM   4202  CD  PRO B 111      14.766 -29.978   6.877  1.00 87.84           C  
ATOM   4203  HD2 PRO B 111      14.435 -30.264   5.879  1.00 87.84           H  
ATOM   4204  HD3 PRO B 111      15.847 -30.085   6.967  1.00 87.84           H  
ATOM   4205  N   ARG B 112      15.618 -27.117   9.257  1.00 82.73           N  
ATOM   4206  H   ARG B 112      16.127 -27.602   8.532  1.00 82.73           H  
ATOM   4207  CA  ARG B 112      16.300 -26.041   9.989  1.00 82.73           C  
ATOM   4208  HA  ARG B 112      16.046 -26.127  11.045  1.00 82.73           H  
ATOM   4209  C   ARG B 112      15.829 -24.649   9.556  1.00 82.73           C  
ATOM   4210  CB  ARG B 112      17.814 -26.223   9.818  1.00 82.73           C  
ATOM   4211  HB2 ARG B 112      18.073 -27.254  10.059  1.00 82.73           H  
ATOM   4212  HB3 ARG B 112      18.091 -26.026   8.782  1.00 82.73           H  
ATOM   4213  O   ARG B 112      15.643 -23.783  10.400  1.00 82.73           O  
ATOM   4214  CG  ARG B 112      18.597 -25.295  10.754  1.00 82.73           C  
ATOM   4215  HG2 ARG B 112      18.418 -24.254  10.486  1.00 82.73           H  
ATOM   4216  HG3 ARG B 112      18.252 -25.463  11.774  1.00 82.73           H  
ATOM   4217  CD  ARG B 112      20.100 -25.570  10.714  1.00 82.73           C  
ATOM   4218  HD2 ARG B 112      20.548 -24.989  11.520  1.00 82.73           H  
ATOM   4219  HD3 ARG B 112      20.283 -26.626  10.912  1.00 82.73           H  
ATOM   4220  NE  ARG B 112      20.709 -25.177   9.428  1.00 82.73           N  
ATOM   4221  HE  ARG B 112      20.082 -24.998   8.657  1.00 82.73           H  
ATOM   4222  NH1 ARG B 112      22.876 -25.074  10.174  1.00 82.73           N  
ATOM   4223 HH11 ARG B 112      23.841 -24.810  10.035  1.00 82.73           H  
ATOM   4224 HH12 ARG B 112      22.538 -25.324  11.092  1.00 82.73           H  
ATOM   4225  NH2 ARG B 112      22.406 -24.515   8.062  1.00 82.73           N  
ATOM   4226 HH21 ARG B 112      23.379 -24.282   7.919  1.00 82.73           H  
ATOM   4227 HH22 ARG B 112      21.733 -24.307   7.338  1.00 82.73           H  
ATOM   4228  CZ  ARG B 112      21.991 -24.927   9.228  1.00 82.73           C  
ATOM   4229  N   GLU B 113      15.600 -24.446   8.261  1.00 85.47           N  
ATOM   4230  H   GLU B 113      15.721 -25.216   7.620  1.00 85.47           H  
ATOM   4231  CA  GLU B 113      14.991 -23.215   7.750  1.00 85.47           C  
ATOM   4232  HA  GLU B 113      15.500 -22.354   8.182  1.00 85.47           H  
ATOM   4233  C   GLU B 113      13.515 -23.119   8.157  1.00 85.47           C  
ATOM   4234  CB  GLU B 113      15.168 -23.157   6.230  1.00 85.47           C  
ATOM   4235  HB2 GLU B 113      16.235 -23.171   6.009  1.00 85.47           H  
ATOM   4236  HB3 GLU B 113      14.713 -24.041   5.783  1.00 85.47           H  
ATOM   4237  O   GLU B 113      13.098 -22.078   8.650  1.00 85.47           O  
ATOM   4238  CG  GLU B 113      14.544 -21.894   5.617  1.00 85.47           C  
ATOM   4239  HG2 GLU B 113      13.468 -21.908   5.792  1.00 85.47           H  
ATOM   4240  HG3 GLU B 113      14.958 -21.018   6.115  1.00 85.47           H  
ATOM   4241  CD  GLU B 113      14.781 -21.781   4.108  1.00 85.47           C  
ATOM   4242  OE1 GLU B 113      14.404 -20.717   3.559  1.00 85.47           O  
ATOM   4243  OE2 GLU B 113      15.320 -22.747   3.518  1.00 85.47           O  
ATOM   4244  N   ALA B 114      12.747 -24.208   8.057  1.00 92.19           N  
ATOM   4245  H   ALA B 114      13.137 -25.036   7.629  1.00 92.19           H  
ATOM   4246  CA  ALA B 114      11.352 -24.254   8.500  1.00 92.19           C  
ATOM   4247  HA  ALA B 114      10.784 -23.519   7.929  1.00 92.19           H  
ATOM   4248  C   ALA B 114      11.185 -23.912   9.994  1.00 92.19           C  
ATOM   4249  CB  ALA B 114      10.794 -25.647   8.194  1.00 92.19           C  
ATOM   4250  HB1 ALA B 114      11.343 -26.401   8.757  1.00 92.19           H  
ATOM   4251  HB2 ALA B 114       9.744 -25.690   8.484  1.00 92.19           H  
ATOM   4252  HB3 ALA B 114      10.880 -25.857   7.128  1.00 92.19           H  
ATOM   4253  O   ALA B 114      10.178 -23.315  10.370  1.00 92.19           O  
ATOM   4254  N   LEU B 115      12.175 -24.247  10.833  1.00 88.95           N  
ATOM   4255  H   LEU B 115      12.928 -24.816  10.475  1.00 88.95           H  
ATOM   4256  CA  LEU B 115      12.204 -23.874  12.250  1.00 88.95           C  
ATOM   4257  HA  LEU B 115      11.204 -24.031  12.656  1.00 88.95           H  
ATOM   4258  C   LEU B 115      12.553 -22.392  12.486  1.00 88.95           C  
ATOM   4259  CB  LEU B 115      13.202 -24.782  12.995  1.00 88.95           C  
ATOM   4260  HB2 LEU B 115      13.299 -25.740  12.485  1.00 88.95           H  
ATOM   4261  HB3 LEU B 115      14.182 -24.304  12.981  1.00 88.95           H  
ATOM   4262  O   LEU B 115      12.153 -21.837  13.502  1.00 88.95           O  
ATOM   4263  CG  LEU B 115      12.772 -25.054  14.448  1.00 88.95           C  
ATOM   4264  HG  LEU B 115      12.333 -24.157  14.885  1.00 88.95           H  
ATOM   4265  CD1 LEU B 115      11.751 -26.196  14.501  1.00 88.95           C  
ATOM   4266 HD11 LEU B 115      10.874 -25.934  13.909  1.00 88.95           H  
ATOM   4267 HD12 LEU B 115      11.438 -26.360  15.532  1.00 88.95           H  
ATOM   4268 HD13 LEU B 115      12.187 -27.112  14.104  1.00 88.95           H  
ATOM   4269  CD2 LEU B 115      13.972 -25.461  15.301  1.00 88.95           C  
ATOM   4270 HD21 LEU B 115      14.436 -26.358  14.891  1.00 88.95           H  
ATOM   4271 HD22 LEU B 115      14.700 -24.650  15.310  1.00 88.95           H  
ATOM   4272 HD23 LEU B 115      13.647 -25.651  16.324  1.00 88.95           H  
ATOM   4273  N   ALA B 116      13.295 -21.756  11.574  1.00 87.29           N  
ATOM   4274  H   ALA B 116      13.593 -22.272  10.758  1.00 87.29           H  
ATOM   4275  CA  ALA B 116      13.611 -20.324  11.622  1.00 87.29           C  
ATOM   4276  HA  ALA B 116      13.676 -20.006  12.662  1.00 87.29           H  
ATOM   4277  C   ALA B 116      12.538 -19.447  10.948  1.00 87.29           C  
ATOM   4278  CB  ALA B 116      14.980 -20.111  10.968  1.00 87.29           C  
ATOM   4279  HB1 ALA B 116      15.740 -20.693  11.490  1.00 87.29           H  
ATOM   4280  HB2 ALA B 116      14.943 -20.421   9.924  1.00 87.29           H  
ATOM   4281  HB3 ALA B 116      15.245 -19.055  11.016  1.00 87.29           H  
ATOM   4282  O   ALA B 116      12.426 -18.266  11.264  1.00 87.29           O  
ATOM   4283  N   MET B 117      11.755 -20.009  10.022  1.00 91.61           N  
ATOM   4284  H   MET B 117      11.956 -20.962   9.755  1.00 91.61           H  
ATOM   4285  CA  MET B 117      10.660 -19.323   9.342  1.00 91.61           C  
ATOM   4286  HA  MET B 117      11.017 -18.363   8.970  1.00 91.61           H  
ATOM   4287  C   MET B 117       9.488 -19.050  10.280  1.00 91.61           C  
ATOM   4288  CB  MET B 117      10.151 -20.149   8.154  1.00 91.61           C  
ATOM   4289  HB2 MET B 117      10.051 -21.194   8.450  1.00 91.61           H  
ATOM   4290  HB3 MET B 117       9.164 -19.777   7.878  1.00 91.61           H  
ATOM   4291  O   MET B 117       8.914 -19.981  10.858  1.00 91.61           O  
ATOM   4292  CG  MET B 117      11.050 -20.048   6.921  1.00 91.61           C  
ATOM   4293  HG2 MET B 117      12.071 -20.307   7.200  1.00 91.61           H  
ATOM   4294  HG3 MET B 117      11.048 -19.017   6.569  1.00 91.61           H  
ATOM   4295  SD  MET B 117      10.540 -21.133   5.557  1.00 91.61           S  
ATOM   4296  CE  MET B 117       8.906 -20.449   5.171  1.00 91.61           C  
ATOM   4297  HE1 MET B 117       8.987 -19.375   5.007  1.00 91.61           H  
ATOM   4298  HE2 MET B 117       8.223 -20.622   6.003  1.00 91.61           H  
ATOM   4299  HE3 MET B 117       8.506 -20.933   4.280  1.00 91.61           H  
ATOM   4300  N   ASP B 118       9.056 -17.791  10.311  1.00 93.64           N  
ATOM   4301  H   ASP B 118       9.586 -17.075   9.835  1.00 93.64           H  
ATOM   4302  CA  ASP B 118       7.770 -17.383  10.863  1.00 93.64           C  
ATOM   4303  HA  ASP B 118       7.826 -17.476  11.947  1.00 93.64           H  
ATOM   4304  C   ASP B 118       6.647 -18.292  10.310  1.00 93.64           C  
ATOM   4305  CB  ASP B 118       7.551 -15.892  10.542  1.00 93.64           C  
ATOM   4306  HB2 ASP B 118       7.629 -15.750   9.464  1.00 93.64           H  
ATOM   4307  HB3 ASP B 118       8.344 -15.316  11.019  1.00 93.64           H  
ATOM   4308  O   ASP B 118       6.532 -18.455   9.084  1.00 93.64           O  
ATOM   4309  CG  ASP B 118       6.205 -15.323  11.001  1.00 93.64           C  
ATOM   4310  OD1 ASP B 118       5.410 -16.073  11.605  1.00 93.64           O  
ATOM   4311  OD2 ASP B 118       5.919 -14.154  10.675  1.00 93.64           O  
ATOM   4312  N   PRO B 119       5.819 -18.920  11.172  1.00 96.45           N  
ATOM   4313  CA  PRO B 119       4.651 -19.679  10.733  1.00 96.45           C  
ATOM   4314  HA  PRO B 119       4.988 -20.562  10.190  1.00 96.45           H  
ATOM   4315  C   PRO B 119       3.710 -18.889   9.806  1.00 96.45           C  
ATOM   4316  CB  PRO B 119       3.949 -20.137  12.015  1.00 96.45           C  
ATOM   4317  HB2 PRO B 119       4.289 -21.142  12.268  1.00 96.45           H  
ATOM   4318  HB3 PRO B 119       2.864 -20.121  11.920  1.00 96.45           H  
ATOM   4319  O   PRO B 119       3.038 -19.510   8.983  1.00 96.45           O  
ATOM   4320  CG  PRO B 119       4.440 -19.156  13.077  1.00 96.45           C  
ATOM   4321  HG2 PRO B 119       3.866 -18.231  13.021  1.00 96.45           H  
ATOM   4322  HG3 PRO B 119       4.400 -19.581  14.080  1.00 96.45           H  
ATOM   4323  CD  PRO B 119       5.866 -18.884  12.630  1.00 96.45           C  
ATOM   4324  HD2 PRO B 119       6.180 -17.918  13.027  1.00 96.45           H  
ATOM   4325  HD3 PRO B 119       6.531 -19.668  12.994  1.00 96.45           H  
ATOM   4326  N   GLN B 120       3.703 -17.550   9.833  1.00 97.64           N  
ATOM   4327  H   GLN B 120       4.269 -17.072  10.520  1.00 97.64           H  
ATOM   4328  CA  GLN B 120       2.981 -16.741   8.842  1.00 97.64           C  
ATOM   4329  HA  GLN B 120       1.927 -17.017   8.886  1.00 97.64           H  
ATOM   4330  C   GLN B 120       3.461 -17.012   7.402  1.00 97.64           C  
ATOM   4331  CB  GLN B 120       3.095 -15.242   9.172  1.00 97.64           C  
ATOM   4332  HB2 GLN B 120       2.543 -14.680   8.419  1.00 97.64           H  
ATOM   4333  HB3 GLN B 120       4.139 -14.936   9.104  1.00 97.64           H  
ATOM   4334  O   GLN B 120       2.632 -17.199   6.509  1.00 97.64           O  
ATOM   4335  CG  GLN B 120       2.529 -14.880  10.556  1.00 97.64           C  
ATOM   4336  HG2 GLN B 120       1.520 -15.284  10.639  1.00 97.64           H  
ATOM   4337  HG3 GLN B 120       3.130 -15.326  11.348  1.00 97.64           H  
ATOM   4338  CD  GLN B 120       2.456 -13.379  10.798  1.00 97.64           C  
ATOM   4339  NE2 GLN B 120       3.563 -12.684  10.904  1.00 97.64           N  
ATOM   4340 HE21 GLN B 120       3.500 -11.691  11.078  1.00 97.64           H  
ATOM   4341 HE22 GLN B 120       4.457 -13.149  10.850  1.00 97.64           H  
ATOM   4342  OE1 GLN B 120       1.370 -12.829  10.901  1.00 97.64           O  
ATOM   4343  N   GLN B 121       4.779 -17.121   7.167  1.00 97.53           N  
ATOM   4344  H   GLN B 121       5.411 -17.050   7.951  1.00 97.53           H  
ATOM   4345  CA  GLN B 121       5.334 -17.468   5.847  1.00 97.53           C  
ATOM   4346  HA  GLN B 121       4.909 -16.798   5.099  1.00 97.53           H  
ATOM   4347  C   GLN B 121       4.980 -18.909   5.437  1.00 97.53           C  
ATOM   4348  CB  GLN B 121       6.868 -17.321   5.815  1.00 97.53           C  
ATOM   4349  HB2 GLN B 121       7.316 -18.053   6.488  1.00 97.53           H  
ATOM   4350  HB3 GLN B 121       7.181 -17.568   4.801  1.00 97.53           H  
ATOM   4351  O   GLN B 121       4.703 -19.180   4.268  1.00 97.53           O  
ATOM   4352  CG  GLN B 121       7.432 -15.932   6.169  1.00 97.53           C  
ATOM   4353  HG2 GLN B 121       7.322 -15.761   7.240  1.00 97.53           H  
ATOM   4354  HG3 GLN B 121       6.859 -15.164   5.649  1.00 97.53           H  
ATOM   4355  CD  GLN B 121       8.911 -15.777   5.789  1.00 97.53           C  
ATOM   4356  NE2 GLN B 121       9.557 -14.693   6.146  1.00 97.53           N  
ATOM   4357 HE21 GLN B 121      10.547 -14.671   5.947  1.00 97.53           H  
ATOM   4358 HE22 GLN B 121       9.139 -14.008   6.760  1.00 97.53           H  
ATOM   4359  OE1 GLN B 121       9.515 -16.616   5.131  1.00 97.53           O  
ATOM   4360  N   ARG B 122       4.973 -19.838   6.403  1.00 97.74           N  
ATOM   4361  H   ARG B 122       5.196 -19.529   7.338  1.00 97.74           H  
ATOM   4362  CA  ARG B 122       4.654 -21.261   6.183  1.00 97.74           C  
ATOM   4363  HA  ARG B 122       5.222 -21.634   5.331  1.00 97.74           H  
ATOM   4364  C   ARG B 122       3.186 -21.466   5.805  1.00 97.74           C  
ATOM   4365  CB  ARG B 122       5.050 -22.076   7.427  1.00 97.74           C  
ATOM   4366  HB2 ARG B 122       4.667 -23.091   7.320  1.00 97.74           H  
ATOM   4367  HB3 ARG B 122       4.600 -21.642   8.320  1.00 97.74           H  
ATOM   4368  O   ARG B 122       2.892 -22.122   4.805  1.00 97.74           O  
ATOM   4369  CG  ARG B 122       6.579 -22.126   7.573  1.00 97.74           C  
ATOM   4370  HG2 ARG B 122       6.993 -22.520   6.645  1.00 97.74           H  
ATOM   4371  HG3 ARG B 122       6.970 -21.121   7.730  1.00 97.74           H  
ATOM   4372  CD  ARG B 122       7.051 -23.030   8.714  1.00 97.74           C  
ATOM   4373  HD2 ARG B 122       6.352 -23.859   8.826  1.00 97.74           H  
ATOM   4374  HD3 ARG B 122       8.021 -23.444   8.439  1.00 97.74           H  
ATOM   4375  NE  ARG B 122       7.220 -22.299   9.981  1.00 97.74           N  
ATOM   4376  HE  ARG B 122       7.706 -21.415   9.948  1.00 97.74           H  
ATOM   4377  NH1 ARG B 122       6.537 -23.957  11.421  1.00 97.74           N  
ATOM   4378 HH11 ARG B 122       6.443 -24.349  12.348  1.00 97.74           H  
ATOM   4379 HH12 ARG B 122       6.098 -24.456  10.660  1.00 97.74           H  
ATOM   4380  NH2 ARG B 122       7.607 -22.134  12.186  1.00 97.74           N  
ATOM   4381 HH21 ARG B 122       8.149 -21.313  11.958  1.00 97.74           H  
ATOM   4382 HH22 ARG B 122       7.716 -22.545  13.102  1.00 97.74           H  
ATOM   4383  CZ  ARG B 122       7.112 -22.807  11.192  1.00 97.74           C  
ATOM   4384  N   LEU B 123       2.271 -20.818   6.529  1.00 98.07           N  
ATOM   4385  H   LEU B 123       2.585 -20.305   7.342  1.00 98.07           H  
ATOM   4386  CA  LEU B 123       0.848 -20.803   6.192  1.00 98.07           C  
ATOM   4387  HA  LEU B 123       0.499 -21.832   6.112  1.00 98.07           H  
ATOM   4388  C   LEU B 123       0.589 -20.153   4.828  1.00 98.07           C  
ATOM   4389  CB  LEU B 123       0.050 -20.072   7.286  1.00 98.07           C  
ATOM   4390  HB2 LEU B 123      -0.957 -19.892   6.910  1.00 98.07           H  
ATOM   4391  HB3 LEU B 123       0.514 -19.101   7.460  1.00 98.07           H  
ATOM   4392  O   LEU B 123      -0.240 -20.670   4.079  1.00 98.07           O  
ATOM   4393  CG  LEU B 123      -0.071 -20.817   8.627  1.00 98.07           C  
ATOM   4394  HG  LEU B 123       0.918 -21.001   9.046  1.00 98.07           H  
ATOM   4395  CD1 LEU B 123      -0.865 -19.935   9.589  1.00 98.07           C  
ATOM   4396 HD11 LEU B 123      -0.866 -20.388  10.580  1.00 98.07           H  
ATOM   4397 HD12 LEU B 123      -0.389 -18.956   9.652  1.00 98.07           H  
ATOM   4398 HD13 LEU B 123      -1.889 -19.808   9.238  1.00 98.07           H  
ATOM   4399  CD2 LEU B 123      -0.816 -22.149   8.505  1.00 98.07           C  
ATOM   4400 HD21 LEU B 123      -0.928 -22.589   9.496  1.00 98.07           H  
ATOM   4401 HD22 LEU B 123      -1.795 -21.987   8.055  1.00 98.07           H  
ATOM   4402 HD23 LEU B 123      -0.227 -22.841   7.902  1.00 98.07           H  
ATOM   4403  N   LEU B 124       1.286 -19.063   4.481  1.00 98.34           N  
ATOM   4404  H   LEU B 124       1.918 -18.656   5.156  1.00 98.34           H  
ATOM   4405  CA  LEU B 124       1.166 -18.420   3.167  1.00 98.34           C  
ATOM   4406  HA  LEU B 124       0.121 -18.158   3.004  1.00 98.34           H  
ATOM   4407  C   LEU B 124       1.539 -19.367   2.018  1.00 98.34           C  
ATOM   4408  CB  LEU B 124       2.013 -17.133   3.129  1.00 98.34           C  
ATOM   4409  HB2 LEU B 124       2.944 -17.306   3.669  1.00 98.34           H  
ATOM   4410  HB3 LEU B 124       2.281 -16.907   2.096  1.00 98.34           H  
ATOM   4411  O   LEU B 124       0.795 -19.423   1.038  1.00 98.34           O  
ATOM   4412  CG  LEU B 124       1.301 -15.899   3.713  1.00 98.34           C  
ATOM   4413  HG  LEU B 124       0.811 -16.165   4.650  1.00 98.34           H  
ATOM   4414  CD1 LEU B 124       2.316 -14.793   3.978  1.00 98.34           C  
ATOM   4415 HD11 LEU B 124       2.854 -14.552   3.061  1.00 98.34           H  
ATOM   4416 HD12 LEU B 124       1.815 -13.898   4.345  1.00 98.34           H  
ATOM   4417 HD13 LEU B 124       3.023 -15.135   4.735  1.00 98.34           H  
ATOM   4418  CD2 LEU B 124       0.262 -15.325   2.746  1.00 98.34           C  
ATOM   4419 HD21 LEU B 124      -0.468 -16.087   2.475  1.00 98.34           H  
ATOM   4420 HD22 LEU B 124       0.753 -14.971   1.839  1.00 98.34           H  
ATOM   4421 HD23 LEU B 124      -0.256 -14.491   3.221  1.00 98.34           H  
ATOM   4422  N   ALA B 125       2.622 -20.141   2.141  1.00 97.72           N  
ATOM   4423  H   ALA B 125       3.198 -20.038   2.964  1.00 97.72           H  
ATOM   4424  CA  ALA B 125       3.043 -21.098   1.114  1.00 97.72           C  
ATOM   4425  HA  ALA B 125       3.168 -20.560   0.174  1.00 97.72           H  
ATOM   4426  C   ALA B 125       1.990 -22.198   0.863  1.00 97.72           C  
ATOM   4427  CB  ALA B 125       4.409 -21.675   1.510  1.00 97.72           C  
ATOM   4428  HB1 ALA B 125       4.740 -22.386   0.753  1.00 97.72           H  
ATOM   4429  HB2 ALA B 125       4.338 -22.187   2.469  1.00 97.72           H  
ATOM   4430  HB3 ALA B 125       5.141 -20.871   1.589  1.00 97.72           H  
ATOM   4431  O   ALA B 125       1.510 -22.345  -0.264  1.00 97.72           O  
ATOM   4432  N   GLU B 126       1.561 -22.916   1.907  1.00 98.20           N  
ATOM   4433  H   GLU B 126       1.982 -22.756   2.811  1.00 98.20           H  
ATOM   4434  CA  GLU B 126       0.545 -23.976   1.776  1.00 98.20           C  
ATOM   4435  HA  GLU B 126       0.863 -24.702   1.028  1.00 98.20           H  
ATOM   4436  C   GLU B 126      -0.812 -23.436   1.311  1.00 98.20           C  
ATOM   4437  CB  GLU B 126       0.349 -24.707   3.109  1.00 98.20           C  
ATOM   4438  HB2 GLU B 126      -0.573 -25.284   3.033  1.00 98.20           H  
ATOM   4439  HB3 GLU B 126       0.246 -23.982   3.917  1.00 98.20           H  
ATOM   4440  O   GLU B 126      -1.427 -23.976   0.389  1.00 98.20           O  
ATOM   4441  CG  GLU B 126       1.488 -25.684   3.417  1.00 98.20           C  
ATOM   4442  HG2 GLU B 126       2.423 -25.127   3.480  1.00 98.20           H  
ATOM   4443  HG3 GLU B 126       1.550 -26.392   2.591  1.00 98.20           H  
ATOM   4444  CD  GLU B 126       1.275 -26.477   4.714  1.00 98.20           C  
ATOM   4445  OE1 GLU B 126       2.222 -27.174   5.132  1.00 98.20           O  
ATOM   4446  OE2 GLU B 126       0.159 -26.392   5.284  1.00 98.20           O  
ATOM   4447  N   THR B 127      -1.271 -22.335   1.914  1.00 98.47           N  
ATOM   4448  H   THR B 127      -0.705 -21.911   2.636  1.00 98.47           H  
ATOM   4449  CA  THR B 127      -2.588 -21.763   1.607  1.00 98.47           C  
ATOM   4450  HA  THR B 127      -3.324 -22.561   1.708  1.00 98.47           H  
ATOM   4451  C   THR B 127      -2.648 -21.268   0.160  1.00 98.47           C  
ATOM   4452  CB  THR B 127      -2.968 -20.651   2.600  1.00 98.47           C  
ATOM   4453  HB  THR B 127      -2.291 -19.806   2.471  1.00 98.47           H  
ATOM   4454  O   THR B 127      -3.709 -21.388  -0.452  1.00 98.47           O  
ATOM   4455  CG2 THR B 127      -4.409 -20.155   2.493  1.00 98.47           C  
ATOM   4456 HG21 THR B 127      -4.624 -19.823   1.478  1.00 98.47           H  
ATOM   4457 HG22 THR B 127      -4.548 -19.313   3.171  1.00 98.47           H  
ATOM   4458 HG23 THR B 127      -5.094 -20.952   2.782  1.00 98.47           H  
ATOM   4459  OG1 THR B 127      -2.860 -21.141   3.916  1.00 98.47           O  
ATOM   4460  HG1 THR B 127      -1.923 -21.101   4.119  1.00 98.47           H  
ATOM   4461  N   SER B 128      -1.526 -20.784  -0.399  1.00 98.49           N  
ATOM   4462  H   SER B 128      -0.697 -20.731   0.176  1.00 98.49           H  
ATOM   4463  CA  SER B 128      -1.394 -20.358  -1.804  1.00 98.49           C  
ATOM   4464  HA  SER B 128      -2.255 -19.744  -2.069  1.00 98.49           H  
ATOM   4465  C   SER B 128      -1.336 -21.525  -2.795  1.00 98.49           C  
ATOM   4466  CB  SER B 128      -0.136 -19.506  -2.008  1.00 98.49           C  
ATOM   4467  HB2 SER B 128       0.751 -20.090  -1.766  1.00 98.49           H  
ATOM   4468  HB3 SER B 128      -0.078 -19.203  -3.054  1.00 98.49           H  
ATOM   4469  O   SER B 128      -1.911 -21.421  -3.876  1.00 98.49           O  
ATOM   4470  OG  SER B 128      -0.176 -18.353  -1.196  1.00 98.49           O  
ATOM   4471  HG  SER B 128       0.170 -18.611  -0.338  1.00 98.49           H  
ATOM   4472  N   TRP B 129      -0.704 -22.651  -2.445  1.00 98.34           N  
ATOM   4473  H   TRP B 129      -0.219 -22.694  -1.560  1.00 98.34           H  
ATOM   4474  CA  TRP B 129      -0.733 -23.854  -3.291  1.00 98.34           C  
ATOM   4475  HA  TRP B 129      -0.402 -23.595  -4.297  1.00 98.34           H  
ATOM   4476  C   TRP B 129      -2.162 -24.404  -3.414  1.00 98.34           C  
ATOM   4477  CB  TRP B 129       0.225 -24.915  -2.731  1.00 98.34           C  
ATOM   4478  HB2 TRP B 129      -0.077 -25.186  -1.720  1.00 98.34           H  
ATOM   4479  HB3 TRP B 129       1.226 -24.487  -2.672  1.00 98.34           H  
ATOM   4480  O   TRP B 129      -2.700 -24.552  -4.513  1.00 98.34           O  
ATOM   4481  CG  TRP B 129       0.287 -26.160  -3.564  1.00 98.34           C  
ATOM   4482  CD1 TRP B 129      -0.632 -27.153  -3.565  1.00 98.34           C  
ATOM   4483  HD1 TRP B 129      -1.517 -27.184  -2.947  1.00 98.34           H  
ATOM   4484  CD2 TRP B 129       1.274 -26.536  -4.573  1.00 98.34           C  
ATOM   4485  CE2 TRP B 129       0.855 -27.758  -5.181  1.00 98.34           C  
ATOM   4486  CE3 TRP B 129       2.474 -25.958  -5.048  1.00 98.34           C  
ATOM   4487  HE3 TRP B 129       2.822 -25.033  -4.613  1.00 98.34           H  
ATOM   4488  NE1 TRP B 129      -0.317 -28.088  -4.529  1.00 98.34           N  
ATOM   4489  HE1 TRP B 129      -0.935 -28.852  -4.761  1.00 98.34           H  
ATOM   4490  CH2 TRP B 129       2.773 -27.770  -6.661  1.00 98.34           C  
ATOM   4491  HH2 TRP B 129       3.343 -28.227  -7.457  1.00 98.34           H  
ATOM   4492  CZ2 TRP B 129       1.579 -28.365  -6.217  1.00 98.34           C  
ATOM   4493  HZ2 TRP B 129       1.220 -29.284  -6.657  1.00 98.34           H  
ATOM   4494  CZ3 TRP B 129       3.219 -26.571  -6.075  1.00 98.34           C  
ATOM   4495  HZ3 TRP B 129       4.131 -26.111  -6.425  1.00 98.34           H  
ATOM   4496  N   GLU B 130      -2.822 -24.615  -2.271  1.00 97.77           N  
ATOM   4497  H   GLU B 130      -2.323 -24.466  -1.406  1.00 97.77           H  
ATOM   4498  CA  GLU B 130      -4.225 -25.042  -2.203  1.00 97.77           C  
ATOM   4499  HA  GLU B 130      -4.338 -26.030  -2.651  1.00 97.77           H  
ATOM   4500  C   GLU B 130      -5.190 -24.074  -2.921  1.00 97.77           C  
ATOM   4501  CB  GLU B 130      -4.653 -25.086  -0.733  1.00 97.77           C  
ATOM   4502  HB2 GLU B 130      -5.743 -25.108  -0.721  1.00 97.77           H  
ATOM   4503  HB3 GLU B 130      -4.319 -24.157  -0.272  1.00 97.77           H  
ATOM   4504  O   GLU B 130      -6.266 -24.480  -3.366  1.00 97.77           O  
ATOM   4505  CG  GLU B 130      -4.151 -26.249   0.138  1.00 97.77           C  
ATOM   4506  HG2 GLU B 130      -3.062 -26.229   0.180  1.00 97.77           H  
ATOM   4507  HG3 GLU B 130      -4.467 -27.190  -0.313  1.00 97.77           H  
ATOM   4508  CD  GLU B 130      -4.746 -26.140   1.557  1.00 97.77           C  
ATOM   4509  OE1 GLU B 130      -4.070 -26.472   2.554  1.00 97.77           O  
ATOM   4510  OE2 GLU B 130      -5.920 -25.705   1.670  1.00 97.77           O  
ATOM   4511  N   LEU B 131      -4.839 -22.786  -3.016  1.00 97.64           N  
ATOM   4512  H   LEU B 131      -3.947 -22.511  -2.629  1.00 97.64           H  
ATOM   4513  CA  LEU B 131      -5.649 -21.759  -3.671  1.00 97.64           C  
ATOM   4514  HA  LEU B 131      -6.660 -21.817  -3.268  1.00 97.64           H  
ATOM   4515  C   LEU B 131      -5.740 -21.993  -5.188  1.00 97.64           C  
ATOM   4516  CB  LEU B 131      -5.047 -20.385  -3.328  1.00 97.64           C  
ATOM   4517  HB2 LEU B 131      -4.901 -20.311  -2.251  1.00 97.64           H  
ATOM   4518  HB3 LEU B 131      -4.073 -20.310  -3.812  1.00 97.64           H  
ATOM   4519  O   LEU B 131      -6.840 -21.935  -5.741  1.00 97.64           O  
ATOM   4520  CG  LEU B 131      -5.872 -19.173  -3.760  1.00 97.64           C  
ATOM   4521  HG  LEU B 131      -6.137 -19.283  -4.812  1.00 97.64           H  
ATOM   4522  CD1 LEU B 131      -7.142 -19.022  -2.922  1.00 97.64           C  
ATOM   4523 HD11 LEU B 131      -7.693 -18.152  -3.277  1.00 97.64           H  
ATOM   4524 HD12 LEU B 131      -7.774 -19.901  -3.048  1.00 97.64           H  
ATOM   4525 HD13 LEU B 131      -6.886 -18.888  -1.871  1.00 97.64           H  
ATOM   4526  CD2 LEU B 131      -5.015 -17.920  -3.586  1.00 97.64           C  
ATOM   4527 HD21 LEU B 131      -4.145 -17.982  -4.240  1.00 97.64           H  
ATOM   4528 HD22 LEU B 131      -5.583 -17.031  -3.859  1.00 97.64           H  
ATOM   4529 HD23 LEU B 131      -4.676 -17.836  -2.554  1.00 97.64           H  
ATOM   4530  N   PHE B 132      -4.625 -22.317  -5.850  1.00 98.21           N  
ATOM   4531  H   PHE B 132      -3.755 -22.369  -5.340  1.00 98.21           H  
ATOM   4532  CA  PHE B 132      -4.622 -22.689  -7.271  1.00 98.21           C  
ATOM   4533  HA  PHE B 132      -5.185 -21.944  -7.833  1.00 98.21           H  
ATOM   4534  C   PHE B 132      -5.322 -24.033  -7.507  1.00 98.21           C  
ATOM   4535  CB  PHE B 132      -3.186 -22.705  -7.806  1.00 98.21           C  
ATOM   4536  HB2 PHE B 132      -2.550 -23.229  -7.092  1.00 98.21           H  
ATOM   4537  HB3 PHE B 132      -3.161 -23.257  -8.745  1.00 98.21           H  
ATOM   4538  O   PHE B 132      -6.177 -24.128  -8.392  1.00 98.21           O  
ATOM   4539  CG  PHE B 132      -2.611 -21.329  -8.065  1.00 98.21           C  
ATOM   4540  CD1 PHE B 132      -3.143 -20.527  -9.093  1.00 98.21           C  
ATOM   4541  HD1 PHE B 132      -3.956 -20.896  -9.701  1.00 98.21           H  
ATOM   4542  CD2 PHE B 132      -1.537 -20.852  -7.293  1.00 98.21           C  
ATOM   4543  HD2 PHE B 132      -1.117 -21.460  -6.506  1.00 98.21           H  
ATOM   4544  CE1 PHE B 132      -2.617 -19.247  -9.339  1.00 98.21           C  
ATOM   4545  HE1 PHE B 132      -3.025 -18.637 -10.131  1.00 98.21           H  
ATOM   4546  CE2 PHE B 132      -1.000 -19.581  -7.556  1.00 98.21           C  
ATOM   4547  HE2 PHE B 132      -0.162 -19.222  -6.977  1.00 98.21           H  
ATOM   4548  CZ  PHE B 132      -1.539 -18.776  -8.572  1.00 98.21           C  
ATOM   4549  HZ  PHE B 132      -1.115 -17.803  -8.771  1.00 98.21           H  
ATOM   4550  N   GLU B 133      -5.089 -25.034  -6.647  1.00 97.07           N  
ATOM   4551  H   GLU B 133      -4.365 -24.919  -5.953  1.00 97.07           H  
ATOM   4552  CA  GLU B 133      -5.787 -26.324  -6.750  1.00 97.07           C  
ATOM   4553  HA  GLU B 133      -5.538 -26.765  -7.715  1.00 97.07           H  
ATOM   4554  C   GLU B 133      -7.321 -26.179  -6.687  1.00 97.07           C  
ATOM   4555  CB  GLU B 133      -5.348 -27.286  -5.634  1.00 97.07           C  
ATOM   4556  HB2 GLU B 133      -6.034 -28.133  -5.646  1.00 97.07           H  
ATOM   4557  HB3 GLU B 133      -5.443 -26.791  -4.668  1.00 97.07           H  
ATOM   4558  O   GLU B 133      -8.046 -26.942  -7.338  1.00 97.07           O  
ATOM   4559  CG  GLU B 133      -3.923 -27.831  -5.798  1.00 97.07           C  
ATOM   4560  HG2 GLU B 133      -3.209 -27.029  -5.615  1.00 97.07           H  
ATOM   4561  HG3 GLU B 133      -3.802 -28.169  -6.827  1.00 97.07           H  
ATOM   4562  CD  GLU B 133      -3.630 -29.013  -4.853  1.00 97.07           C  
ATOM   4563  OE1 GLU B 133      -2.615 -29.704  -5.101  1.00 97.07           O  
ATOM   4564  OE2 GLU B 133      -4.433 -29.269  -3.922  1.00 97.07           O  
ATOM   4565  N   ARG B 134      -7.835 -25.195  -5.936  1.00 97.19           N  
ATOM   4566  H   ARG B 134      -7.187 -24.641  -5.395  1.00 97.19           H  
ATOM   4567  CA  ARG B 134      -9.274 -24.879  -5.862  1.00 97.19           C  
ATOM   4568  HA  ARG B 134      -9.843 -25.799  -5.989  1.00 97.19           H  
ATOM   4569  C   ARG B 134      -9.791 -23.966  -6.973  1.00 97.19           C  
ATOM   4570  CB  ARG B 134      -9.616 -24.290  -4.493  1.00 97.19           C  
ATOM   4571  HB2 ARG B 134      -8.944 -23.460  -4.276  1.00 97.19           H  
ATOM   4572  HB3 ARG B 134     -10.639 -23.914  -4.510  1.00 97.19           H  
ATOM   4573  O   ARG B 134     -11.002 -23.871  -7.116  1.00 97.19           O  
ATOM   4574  CG  ARG B 134      -9.512 -25.355  -3.399  1.00 97.19           C  
ATOM   4575  HG2 ARG B 134     -10.149 -26.207  -3.637  1.00 97.19           H  
ATOM   4576  HG3 ARG B 134      -8.480 -25.697  -3.315  1.00 97.19           H  
ATOM   4577  CD  ARG B 134      -9.964 -24.735  -2.082  1.00 97.19           C  
ATOM   4578  HD2 ARG B 134      -9.590 -23.711  -2.050  1.00 97.19           H  
ATOM   4579  HD3 ARG B 134     -11.053 -24.711  -2.049  1.00 97.19           H  
ATOM   4580  NE  ARG B 134      -9.428 -25.474  -0.926  1.00 97.19           N  
ATOM   4581  HE  ARG B 134      -8.961 -26.352  -1.100  1.00 97.19           H  
ATOM   4582  NH1 ARG B 134      -9.788 -23.793   0.555  1.00 97.19           N  
ATOM   4583 HH11 ARG B 134      -9.385 -23.360   1.373  1.00 97.19           H  
ATOM   4584 HH12 ARG B 134     -10.158 -23.229  -0.197  1.00 97.19           H  
ATOM   4585  NH2 ARG B 134      -8.612 -25.535   1.221  1.00 97.19           N  
ATOM   4586 HH21 ARG B 134      -8.429 -25.027   2.075  1.00 97.19           H  
ATOM   4587 HH22 ARG B 134      -7.811 -26.110   1.002  1.00 97.19           H  
ATOM   4588  CZ  ARG B 134      -9.286 -24.955   0.274  1.00 97.19           C  
ATOM   4589  N   ALA B 135      -8.918 -23.336  -7.755  1.00 97.54           N  
ATOM   4590  H   ALA B 135      -7.932 -23.452  -7.573  1.00 97.54           H  
ATOM   4591  CA  ALA B 135      -9.298 -22.645  -8.992  1.00 97.54           C  
ATOM   4592  HA  ALA B 135     -10.266 -22.163  -8.855  1.00 97.54           H  
ATOM   4593  C   ALA B 135      -9.442 -23.609 -10.187  1.00 97.54           C  
ATOM   4594  CB  ALA B 135      -8.256 -21.556  -9.275  1.00 97.54           C  
ATOM   4595  HB1 ALA B 135      -8.147 -20.901  -8.410  1.00 97.54           H  
ATOM   4596  HB2 ALA B 135      -8.576 -20.961 -10.131  1.00 97.54           H  
ATOM   4597  HB3 ALA B 135      -7.291 -22.008  -9.502  1.00 97.54           H  
ATOM   4598  O   ALA B 135      -9.876 -23.197 -11.258  1.00 97.54           O  
ATOM   4599  N   GLY B 136      -9.052 -24.880 -10.020  1.00 97.10           N  
ATOM   4600  H   GLY B 136      -8.700 -25.154  -9.114  1.00 97.10           H  
ATOM   4601  CA  GLY B 136      -8.909 -25.824 -11.131  1.00 97.10           C  
ATOM   4602  HA2 GLY B 136      -8.918 -26.841 -10.737  1.00 97.10           H  
ATOM   4603  HA3 GLY B 136      -9.746 -25.713 -11.820  1.00 97.10           H  
ATOM   4604  C   GLY B 136      -7.610 -25.628 -11.921  1.00 97.10           C  
ATOM   4605  O   GLY B 136      -7.532 -26.045 -13.070  1.00 97.10           O  
ATOM   4606  N   ILE B 137      -6.591 -25.009 -11.317  1.00 97.64           N  
ATOM   4607  H   ILE B 137      -6.688 -24.736 -10.350  1.00 97.64           H  
ATOM   4608  CA  ILE B 137      -5.320 -24.666 -11.965  1.00 97.64           C  
ATOM   4609  HA  ILE B 137      -5.387 -24.879 -13.032  1.00 97.64           H  
ATOM   4610  C   ILE B 137      -4.206 -25.541 -11.379  1.00 97.64           C  
ATOM   4611  CB  ILE B 137      -5.045 -23.149 -11.807  1.00 97.64           C  
ATOM   4612  HB  ILE B 137      -4.987 -22.921 -10.743  1.00 97.64           H  
ATOM   4613  O   ILE B 137      -4.099 -25.669 -10.159  1.00 97.64           O  
ATOM   4614  CG1 ILE B 137      -6.201 -22.313 -12.417  1.00 97.64           C  
ATOM   4615 HG12 ILE B 137      -6.284 -22.530 -13.482  1.00 97.64           H  
ATOM   4616 HG13 ILE B 137      -7.143 -22.602 -11.950  1.00 97.64           H  
ATOM   4617  CG2 ILE B 137      -3.700 -22.767 -12.449  1.00 97.64           C  
ATOM   4618 HG21 ILE B 137      -3.698 -23.026 -13.508  1.00 97.64           H  
ATOM   4619 HG22 ILE B 137      -3.511 -21.698 -12.346  1.00 97.64           H  
ATOM   4620 HG23 ILE B 137      -2.880 -23.284 -11.951  1.00 97.64           H  
ATOM   4621  CD1 ILE B 137      -6.072 -20.796 -12.227  1.00 97.64           C  
ATOM   4622 HD11 ILE B 137      -7.005 -20.320 -12.527  1.00 97.64           H  
ATOM   4623 HD12 ILE B 137      -5.879 -20.562 -11.180  1.00 97.64           H  
ATOM   4624 HD13 ILE B 137      -5.270 -20.400 -12.850  1.00 97.64           H  
ATOM   4625  N   ASP B 138      -3.359 -26.124 -12.233  1.00 97.00           N  
ATOM   4626  H   ASP B 138      -3.485 -25.976 -13.224  1.00 97.00           H  
ATOM   4627  CA  ASP B 138      -2.112 -26.761 -11.794  1.00 97.00           C  
ATOM   4628  HA  ASP B 138      -2.342 -27.484 -11.012  1.00 97.00           H  
ATOM   4629  C   ASP B 138      -1.141 -25.686 -11.252  1.00 97.00           C  
ATOM   4630  CB  ASP B 138      -1.481 -27.558 -12.951  1.00 97.00           C  
ATOM   4631  HB2 ASP B 138      -2.090 -28.439 -13.149  1.00 97.00           H  
ATOM   4632  HB3 ASP B 138      -1.482 -26.937 -13.847  1.00 97.00           H  
ATOM   4633  O   ASP B 138      -0.722 -24.819 -12.029  1.00 97.00           O  
ATOM   4634  CG  ASP B 138      -0.037 -27.997 -12.659  1.00 97.00           C  
ATOM   4635  OD1 ASP B 138       0.326 -28.113 -11.465  1.00 97.00           O  
ATOM   4636  OD2 ASP B 138       0.737 -28.137 -13.625  1.00 97.00           O  
ATOM   4637  N   PRO B 139      -0.733 -25.734  -9.966  1.00 97.14           N  
ATOM   4638  CA  PRO B 139       0.191 -24.763  -9.375  1.00 97.14           C  
ATOM   4639  HA  PRO B 139      -0.245 -23.769  -9.482  1.00 97.14           H  
ATOM   4640  C   PRO B 139       1.595 -24.744 -10.013  1.00 97.14           C  
ATOM   4641  CB  PRO B 139       0.254 -25.109  -7.881  1.00 97.14           C  
ATOM   4642  HB2 PRO B 139       0.290 -24.217  -7.257  1.00 97.14           H  
ATOM   4643  HB3 PRO B 139       1.120 -25.742  -7.689  1.00 97.14           H  
ATOM   4644  O   PRO B 139       2.347 -23.802  -9.777  1.00 97.14           O  
ATOM   4645  CG  PRO B 139      -1.018 -25.917  -7.629  1.00 97.14           C  
ATOM   4646  HG2 PRO B 139      -0.921 -26.601  -6.786  1.00 97.14           H  
ATOM   4647  HG3 PRO B 139      -1.871 -25.256  -7.478  1.00 97.14           H  
ATOM   4648  CD  PRO B 139      -1.188 -26.663  -8.940  1.00 97.14           C  
ATOM   4649  HD2 PRO B 139      -0.553 -27.549  -8.949  1.00 97.14           H  
ATOM   4650  HD3 PRO B 139      -2.235 -26.944  -9.053  1.00 97.14           H  
ATOM   4651  N   VAL B 140       1.967 -25.736 -10.836  1.00 94.69           N  
ATOM   4652  H   VAL B 140       1.346 -26.522 -10.963  1.00 94.69           H  
ATOM   4653  CA  VAL B 140       3.220 -25.708 -11.621  1.00 94.69           C  
ATOM   4654  HA  VAL B 140       3.980 -25.196 -11.031  1.00 94.69           H  
ATOM   4655  C   VAL B 140       3.064 -24.907 -12.928  1.00 94.69           C  
ATOM   4656  CB  VAL B 140       3.740 -27.140 -11.871  1.00 94.69           C  
ATOM   4657  HB  VAL B 140       3.006 -27.710 -12.441  1.00 94.69           H  
ATOM   4658  O   VAL B 140       4.005 -24.237 -13.356  1.00 94.69           O  
ATOM   4659  CG1 VAL B 140       5.068 -27.144 -12.641  1.00 94.69           C  
ATOM   4660 HG11 VAL B 140       4.918 -26.738 -13.642  1.00 94.69           H  
ATOM   4661 HG12 VAL B 140       5.436 -28.165 -12.745  1.00 94.69           H  
ATOM   4662 HG13 VAL B 140       5.805 -26.539 -12.113  1.00 94.69           H  
ATOM   4663  CG2 VAL B 140       4.004 -27.860 -10.539  1.00 94.69           C  
ATOM   4664 HG21 VAL B 140       4.736 -27.304  -9.953  1.00 94.69           H  
ATOM   4665 HG22 VAL B 140       3.076 -27.937  -9.973  1.00 94.69           H  
ATOM   4666 HG23 VAL B 140       4.374 -28.868 -10.729  1.00 94.69           H  
ATOM   4667  N   SER B 141       1.868 -24.895 -13.529  1.00 95.05           N  
ATOM   4668  H   SER B 141       1.146 -25.466 -13.113  1.00 95.05           H  
ATOM   4669  CA  SER B 141       1.555 -24.203 -14.798  1.00 95.05           C  
ATOM   4670  HA  SER B 141       2.306 -24.488 -15.535  1.00 95.05           H  
ATOM   4671  C   SER B 141       1.582 -22.665 -14.727  1.00 95.05           C  
ATOM   4672  CB  SER B 141       0.199 -24.690 -15.329  1.00 95.05           C  
ATOM   4673  HB2 SER B 141       0.109 -24.392 -16.374  1.00 95.05           H  
ATOM   4674  HB3 SER B 141       0.154 -25.778 -15.281  1.00 95.05           H  
ATOM   4675  O   SER B 141       1.659 -21.986 -15.754  1.00 95.05           O  
ATOM   4676  OG  SER B 141      -0.891 -24.132 -14.616  1.00 95.05           O  
ATOM   4677  HG  SER B 141      -0.849 -24.408 -13.697  1.00 95.05           H  
ATOM   4678  N   VAL B 142       1.556 -22.099 -13.516  1.00 96.69           N  
ATOM   4679  H   VAL B 142       1.506 -22.713 -12.716  1.00 96.69           H  
ATOM   4680  CA  VAL B 142       1.597 -20.643 -13.279  1.00 96.69           C  
ATOM   4681  HA  VAL B 142       1.145 -20.150 -14.140  1.00 96.69           H  
ATOM   4682  C   VAL B 142       3.015 -20.068 -13.197  1.00 96.69           C  
ATOM   4683  CB  VAL B 142       0.745 -20.233 -12.068  1.00 96.69           C  
ATOM   4684  HB  VAL B 142       0.868 -19.160 -11.919  1.00 96.69           H  
ATOM   4685  O   VAL B 142       3.188 -18.847 -13.169  1.00 96.69           O  
ATOM   4686  CG1 VAL B 142      -0.738 -20.498 -12.346  1.00 96.69           C  
ATOM   4687 HG11 VAL B 142      -0.919 -21.563 -12.490  1.00 96.69           H  
ATOM   4688 HG12 VAL B 142      -1.333 -20.149 -11.502  1.00 96.69           H  
ATOM   4689 HG13 VAL B 142      -1.050 -19.956 -13.239  1.00 96.69           H  
ATOM   4690  CG2 VAL B 142       1.140 -20.936 -10.767  1.00 96.69           C  
ATOM   4691 HG21 VAL B 142       0.893 -21.997 -10.826  1.00 96.69           H  
ATOM   4692 HG22 VAL B 142       0.586 -20.499  -9.936  1.00 96.69           H  
ATOM   4693 HG23 VAL B 142       2.207 -20.820 -10.578  1.00 96.69           H  
ATOM   4694  N   ARG B 143       4.044 -20.924 -13.215  1.00 95.02           N  
ATOM   4695  H   ARG B 143       3.840 -21.911 -13.274  1.00 95.02           H  
ATOM   4696  CA  ARG B 143       5.449 -20.503 -13.256  1.00 95.02           C  
ATOM   4697  HA  ARG B 143       5.629 -19.865 -12.391  1.00 95.02           H  
ATOM   4698  C   ARG B 143       5.739 -19.687 -14.520  1.00 95.02           C  
ATOM   4699  CB  ARG B 143       6.336 -21.750 -13.140  1.00 95.02           C  
ATOM   4700  HB2 ARG B 143       6.085 -22.447 -13.939  1.00 95.02           H  
ATOM   4701  HB3 ARG B 143       6.121 -22.232 -12.186  1.00 95.02           H  
ATOM   4702  O   ARG B 143       5.413 -20.102 -15.628  1.00 95.02           O  
ATOM   4703  CG  ARG B 143       7.832 -21.414 -13.228  1.00 95.02           C  
ATOM   4704  HG2 ARG B 143       8.070 -20.587 -12.558  1.00 95.02           H  
ATOM   4705  HG3 ARG B 143       8.067 -21.107 -14.247  1.00 95.02           H  
ATOM   4706  CD  ARG B 143       8.705 -22.621 -12.874  1.00 95.02           C  
ATOM   4707  HD2 ARG B 143       9.733 -22.386 -13.151  1.00 95.02           H  
ATOM   4708  HD3 ARG B 143       8.372 -23.481 -13.455  1.00 95.02           H  
ATOM   4709  NE  ARG B 143       8.650 -22.926 -11.431  1.00 95.02           N  
ATOM   4710  HE  ARG B 143       7.959 -22.427 -10.888  1.00 95.02           H  
ATOM   4711  NH1 ARG B 143      10.280 -24.536 -11.401  1.00 95.02           N  
ATOM   4712 HH11 ARG B 143      10.330 -24.474 -12.408  1.00 95.02           H  
ATOM   4713 HH12 ARG B 143      10.870 -25.172 -10.884  1.00 95.02           H  
ATOM   4714  NH2 ARG B 143       9.336 -23.885  -9.481  1.00 95.02           N  
ATOM   4715 HH21 ARG B 143       8.697 -23.305  -8.956  1.00 95.02           H  
ATOM   4716 HH22 ARG B 143       9.938 -24.511  -8.966  1.00 95.02           H  
ATOM   4717  CZ  ARG B 143       9.418 -23.779 -10.778  1.00 95.02           C  
ATOM   4718  N   GLY B 144       6.389 -18.537 -14.353  1.00 95.72           N  
ATOM   4719  H   GLY B 144       6.612 -18.253 -13.410  1.00 95.72           H  
ATOM   4720  CA  GLY B 144       6.698 -17.602 -15.437  1.00 95.72           C  
ATOM   4721  HA2 GLY B 144       7.001 -18.161 -16.322  1.00 95.72           H  
ATOM   4722  HA3 GLY B 144       7.535 -16.975 -15.130  1.00 95.72           H  
ATOM   4723  C   GLY B 144       5.534 -16.684 -15.836  1.00 95.72           C  
ATOM   4724  O   GLY B 144       5.650 -15.963 -16.824  1.00 95.72           O  
ATOM   4725  N   GLN B 145       4.409 -16.697 -15.109  1.00 97.05           N  
ATOM   4726  H   GLN B 145       4.339 -17.325 -14.321  1.00 97.05           H  
ATOM   4727  CA  GLN B 145       3.284 -15.795 -15.369  1.00 97.05           C  
ATOM   4728  HA  GLN B 145       3.338 -15.468 -16.408  1.00 97.05           H  
ATOM   4729  C   GLN B 145       3.344 -14.529 -14.502  1.00 97.05           C  
ATOM   4730  CB  GLN B 145       1.940 -16.520 -15.208  1.00 97.05           C  
ATOM   4731  HB2 GLN B 145       1.819 -16.854 -14.177  1.00 97.05           H  
ATOM   4732  HB3 GLN B 145       1.152 -15.798 -15.423  1.00 97.05           H  
ATOM   4733  O   GLN B 145       3.786 -14.556 -13.351  1.00 97.05           O  
ATOM   4734  CG  GLN B 145       1.787 -17.727 -16.155  1.00 97.05           C  
ATOM   4735  HG2 GLN B 145       2.118 -17.450 -17.156  1.00 97.05           H  
ATOM   4736  HG3 GLN B 145       2.417 -18.544 -15.805  1.00 97.05           H  
ATOM   4737  CD  GLN B 145       0.341 -18.207 -16.262  1.00 97.05           C  
ATOM   4738  NE2 GLN B 145       0.099 -19.492 -16.412  1.00 97.05           N  
ATOM   4739 HE21 GLN B 145      -0.873 -19.767 -16.444  1.00 97.05           H  
ATOM   4740 HE22 GLN B 145       0.832 -20.185 -16.371  1.00 97.05           H  
ATOM   4741  OE1 GLN B 145      -0.600 -17.427 -16.247  1.00 97.05           O  
ATOM   4742  N   ALA B 146       2.828 -13.418 -15.037  1.00 97.81           N  
ATOM   4743  H   ALA B 146       2.480 -13.469 -15.984  1.00 97.81           H  
ATOM   4744  CA  ALA B 146       2.706 -12.130 -14.350  1.00 97.81           C  
ATOM   4745  HA  ALA B 146       3.626 -11.951 -13.794  1.00 97.81           H  
ATOM   4746  C   ALA B 146       1.553 -12.128 -13.322  1.00 97.81           C  
ATOM   4747  CB  ALA B 146       2.585 -11.022 -15.408  1.00 97.81           C  
ATOM   4748  HB1 ALA B 146       1.676 -11.160 -15.993  1.00 97.81           H  
ATOM   4749  HB2 ALA B 146       3.453 -11.043 -16.068  1.00 97.81           H  
ATOM   4750  HB3 ALA B 146       2.542 -10.051 -14.915  1.00 97.81           H  
ATOM   4751  O   ALA B 146       0.581 -11.382 -13.451  1.00 97.81           O  
ATOM   4752  N   ILE B 147       1.646 -12.997 -12.315  1.00 98.72           N  
ATOM   4753  H   ILE B 147       2.457 -13.599 -12.290  1.00 98.72           H  
ATOM   4754  CA  ILE B 147       0.703 -13.075 -11.196  1.00 98.72           C  
ATOM   4755  HA  ILE B 147      -0.222 -12.584 -11.497  1.00 98.72           H  
ATOM   4756  C   ILE B 147       1.281 -12.310 -10.004  1.00 98.72           C  
ATOM   4757  CB  ILE B 147       0.355 -14.541 -10.854  1.00 98.72           C  
ATOM   4758  HB  ILE B 147       1.277 -15.056 -10.586  1.00 98.72           H  
ATOM   4759  O   ILE B 147       2.402 -12.589  -9.582  1.00 98.72           O  
ATOM   4760  CG1 ILE B 147      -0.244 -15.237 -12.101  1.00 98.72           C  
ATOM   4761 HG12 ILE B 147       0.527 -15.299 -12.868  1.00 98.72           H  
ATOM   4762 HG13 ILE B 147      -1.059 -14.633 -12.501  1.00 98.72           H  
ATOM   4763  CG2 ILE B 147      -0.597 -14.615  -9.643  1.00 98.72           C  
ATOM   4764 HG21 ILE B 147      -0.769 -15.654  -9.361  1.00 98.72           H  
ATOM   4765 HG22 ILE B 147      -0.157 -14.121  -8.776  1.00 98.72           H  
ATOM   4766 HG23 ILE B 147      -1.551 -14.144  -9.878  1.00 98.72           H  
ATOM   4767  CD1 ILE B 147      -0.762 -16.660 -11.859  1.00 98.72           C  
ATOM   4768 HD11 ILE B 147      -1.692 -16.634 -11.293  1.00 98.72           H  
ATOM   4769 HD12 ILE B 147      -0.018 -17.230 -11.303  1.00 98.72           H  
ATOM   4770 HD13 ILE B 147      -0.951 -17.145 -12.817  1.00 98.72           H  
ATOM   4771  N   GLY B 148       0.526 -11.344  -9.479  1.00 98.78           N  
ATOM   4772  H   GLY B 148      -0.386 -11.183  -9.881  1.00 98.78           H  
ATOM   4773  CA  GLY B 148       0.918 -10.567  -8.299  1.00 98.78           C  
ATOM   4774  HA2 GLY B 148       0.396  -9.610  -8.299  1.00 98.78           H  
ATOM   4775  HA3 GLY B 148       1.987 -10.359  -8.343  1.00 98.78           H  
ATOM   4776  C   GLY B 148       0.616 -11.282  -6.978  1.00 98.78           C  
ATOM   4777  O   GLY B 148      -0.271 -12.135  -6.909  1.00 98.78           O  
ATOM   4778  N   VAL B 149       1.328 -10.903  -5.915  1.00 98.91           N  
ATOM   4779  H   VAL B 149       2.022 -10.182  -6.053  1.00 98.91           H  
ATOM   4780  CA  VAL B 149       1.130 -11.397  -4.543  1.00 98.91           C  
ATOM   4781  HA  VAL B 149       0.186 -11.939  -4.488  1.00 98.91           H  
ATOM   4782  C   VAL B 149       1.047 -10.204  -3.592  1.00 98.91           C  
ATOM   4783  CB  VAL B 149       2.252 -12.368  -4.111  1.00 98.91           C  
ATOM   4784  HB  VAL B 149       3.203 -11.837  -4.069  1.00 98.91           H  
ATOM   4785  O   VAL B 149       2.066  -9.609  -3.247  1.00 98.91           O  
ATOM   4786  CG1 VAL B 149       1.957 -12.950  -2.721  1.00 98.91           C  
ATOM   4787 HG11 VAL B 149       1.883 -12.153  -1.981  1.00 98.91           H  
ATOM   4788 HG12 VAL B 149       2.773 -13.608  -2.422  1.00 98.91           H  
ATOM   4789 HG13 VAL B 149       1.025 -13.516  -2.739  1.00 98.91           H  
ATOM   4790  CG2 VAL B 149       2.414 -13.544  -5.083  1.00 98.91           C  
ATOM   4791 HG21 VAL B 149       1.462 -14.058  -5.212  1.00 98.91           H  
ATOM   4792 HG22 VAL B 149       3.160 -14.242  -4.701  1.00 98.91           H  
ATOM   4793 HG23 VAL B 149       2.756 -13.181  -6.052  1.00 98.91           H  
ATOM   4794  N   PHE B 150      -0.162  -9.864  -3.149  1.00 98.85           N  
ATOM   4795  H   PHE B 150      -0.955 -10.409  -3.455  1.00 98.85           H  
ATOM   4796  CA  PHE B 150      -0.422  -8.727  -2.262  1.00 98.85           C  
ATOM   4797  HA  PHE B 150       0.492  -8.152  -2.117  1.00 98.85           H  
ATOM   4798  C   PHE B 150      -0.875  -9.242  -0.891  1.00 98.85           C  
ATOM   4799  CB  PHE B 150      -1.446  -7.790  -2.923  1.00 98.85           C  
ATOM   4800  HB2 PHE B 150      -1.672  -6.981  -2.228  1.00 98.85           H  
ATOM   4801  HB3 PHE B 150      -2.373  -8.338  -3.094  1.00 98.85           H  
ATOM   4802  O   PHE B 150      -1.992  -9.738  -0.738  1.00 98.85           O  
ATOM   4803  CG  PHE B 150      -0.983  -7.177  -4.236  1.00 98.85           C  
ATOM   4804  CD1 PHE B 150      -0.343  -5.922  -4.243  1.00 98.85           C  
ATOM   4805  HD1 PHE B 150      -0.178  -5.395  -3.315  1.00 98.85           H  
ATOM   4806  CD2 PHE B 150      -1.189  -7.859  -5.452  1.00 98.85           C  
ATOM   4807  HD2 PHE B 150      -1.673  -8.824  -5.451  1.00 98.85           H  
ATOM   4808  CE1 PHE B 150       0.085  -5.353  -5.456  1.00 98.85           C  
ATOM   4809  HE1 PHE B 150       0.577  -4.392  -5.461  1.00 98.85           H  
ATOM   4810  CE2 PHE B 150      -0.764  -7.287  -6.666  1.00 98.85           C  
ATOM   4811  HE2 PHE B 150      -0.927  -7.805  -7.600  1.00 98.85           H  
ATOM   4812  CZ  PHE B 150      -0.125  -6.035  -6.667  1.00 98.85           C  
ATOM   4813  HZ  PHE B 150       0.206  -5.596  -7.597  1.00 98.85           H  
ATOM   4814  N   ALA B 151      -0.004  -9.169   0.117  1.00 98.69           N  
ATOM   4815  H   ALA B 151       0.887  -8.720  -0.042  1.00 98.69           H  
ATOM   4816  CA  ALA B 151      -0.243  -9.797   1.418  1.00 98.69           C  
ATOM   4817  HA  ALA B 151      -1.220 -10.281   1.416  1.00 98.69           H  
ATOM   4818  C   ALA B 151      -0.250  -8.780   2.566  1.00 98.69           C  
ATOM   4819  CB  ALA B 151       0.795 -10.907   1.630  1.00 98.69           C  
ATOM   4820  HB1 ALA B 151       1.794 -10.473   1.680  1.00 98.69           H  
ATOM   4821  HB2 ALA B 151       0.589 -11.430   2.563  1.00 98.69           H  
ATOM   4822  HB3 ALA B 151       0.752 -11.619   0.805  1.00 98.69           H  
ATOM   4823  O   ALA B 151       0.740  -8.090   2.803  1.00 98.69           O  
ATOM   4824  N   GLY B 152      -1.348  -8.738   3.323  1.00 98.62           N  
ATOM   4825  H   GLY B 152      -2.152  -9.279   3.038  1.00 98.62           H  
ATOM   4826  CA  GLY B 152      -1.398  -8.069   4.619  1.00 98.62           C  
ATOM   4827  HA2 GLY B 152      -0.925  -7.090   4.537  1.00 98.62           H  
ATOM   4828  HA3 GLY B 152      -2.438  -7.930   4.916  1.00 98.62           H  
ATOM   4829  C   GLY B 152      -0.693  -8.902   5.692  1.00 98.62           C  
ATOM   4830  O   GLY B 152      -1.187  -9.978   6.038  1.00 98.62           O  
ATOM   4831  N   VAL B 153       0.442  -8.419   6.207  1.00 97.58           N  
ATOM   4832  H   VAL B 153       0.759  -7.509   5.905  1.00 97.58           H  
ATOM   4833  CA  VAL B 153       1.274  -9.112   7.212  1.00 97.58           C  
ATOM   4834  HA  VAL B 153       0.644  -9.804   7.772  1.00 97.58           H  
ATOM   4835  C   VAL B 153       1.856  -8.092   8.192  1.00 97.58           C  
ATOM   4836  CB  VAL B 153       2.435  -9.918   6.577  1.00 97.58           C  
ATOM   4837  HB  VAL B 153       3.220  -9.226   6.273  1.00 97.58           H  
ATOM   4838  O   VAL B 153       2.248  -7.003   7.785  1.00 97.58           O  
ATOM   4839  CG1 VAL B 153       3.050 -10.907   7.578  1.00 97.58           C  
ATOM   4840 HG11 VAL B 153       3.515 -10.372   8.406  1.00 97.58           H  
ATOM   4841 HG12 VAL B 153       3.827 -11.499   7.095  1.00 97.58           H  
ATOM   4842 HG13 VAL B 153       2.285 -11.576   7.973  1.00 97.58           H  
ATOM   4843  CG2 VAL B 153       2.016 -10.723   5.338  1.00 97.58           C  
ATOM   4844 HG21 VAL B 153       1.164 -11.358   5.581  1.00 97.58           H  
ATOM   4845 HG22 VAL B 153       1.741 -10.044   4.531  1.00 97.58           H  
ATOM   4846 HG23 VAL B 153       2.845 -11.340   4.990  1.00 97.58           H  
ATOM   4847  N   ILE B 154       1.935  -8.463   9.468  1.00 93.61           N  
ATOM   4848  H   ILE B 154       1.667  -9.408   9.704  1.00 93.61           H  
ATOM   4849  CA  ILE B 154       2.544  -7.685  10.560  1.00 93.61           C  
ATOM   4850  HA  ILE B 154       3.016  -6.787  10.161  1.00 93.61           H  
ATOM   4851  C   ILE B 154       3.621  -8.583  11.189  1.00 93.61           C  
ATOM   4852  CB  ILE B 154       1.467  -7.271  11.601  1.00 93.61           C  
ATOM   4853  HB  ILE B 154       1.145  -8.176  12.117  1.00 93.61           H  
ATOM   4854  O   ILE B 154       3.401  -9.795  11.273  1.00 93.61           O  
ATOM   4855  CG1 ILE B 154       0.214  -6.621  10.964  1.00 93.61           C  
ATOM   4856 HG12 ILE B 154       0.482  -5.648  10.550  1.00 93.61           H  
ATOM   4857 HG13 ILE B 154      -0.142  -7.241  10.142  1.00 93.61           H  
ATOM   4858  CG2 ILE B 154       2.059  -6.306  12.644  1.00 93.61           C  
ATOM   4859 HG21 ILE B 154       2.356  -5.374  12.163  1.00 93.61           H  
ATOM   4860 HG22 ILE B 154       2.930  -6.744  13.132  1.00 93.61           H  
ATOM   4861 HG23 ILE B 154       1.333  -6.085  13.425  1.00 93.61           H  
ATOM   4862  CD1 ILE B 154      -0.968  -6.454  11.931  1.00 93.61           C  
ATOM   4863 HD11 ILE B 154      -0.754  -5.679  12.666  1.00 93.61           H  
ATOM   4864 HD12 ILE B 154      -1.856  -6.165  11.369  1.00 93.61           H  
ATOM   4865 HD13 ILE B 154      -1.169  -7.397  12.440  1.00 93.61           H  
ATOM   4866  N   ASP B 155       4.759  -8.044  11.641  1.00 90.03           N  
ATOM   4867  H   ASP B 155       4.894  -7.044  11.607  1.00 90.03           H  
ATOM   4868  CA  ASP B 155       5.689  -8.840  12.462  1.00 90.03           C  
ATOM   4869  HA  ASP B 155       5.855  -9.787  11.948  1.00 90.03           H  
ATOM   4870  C   ASP B 155       5.029  -9.152  13.821  1.00 90.03           C  
ATOM   4871  CB  ASP B 155       7.077  -8.175  12.603  1.00 90.03           C  
ATOM   4872  HB2 ASP B 155       7.407  -7.849  11.617  1.00 90.03           H  
ATOM   4873  HB3 ASP B 155       6.988  -7.293  13.239  1.00 90.03           H  
ATOM   4874  O   ASP B 155       4.451  -8.284  14.472  1.00 90.03           O  
ATOM   4875  CG  ASP B 155       8.154  -9.119  13.185  1.00 90.03           C  
ATOM   4876  OD1 ASP B 155       7.796 -10.226  13.660  1.00 90.03           O  
ATOM   4877  OD2 ASP B 155       9.350  -8.760  13.159  1.00 90.03           O  
ATOM   4878  N   GLN B 156       5.069 -10.422  14.224  1.00 86.19           N  
ATOM   4879  H   GLN B 156       5.647 -11.039  13.672  1.00 86.19           H  
ATOM   4880  CA  GLN B 156       4.502 -10.934  15.479  1.00 86.19           C  
ATOM   4881  HA  GLN B 156       4.006 -10.115  16.000  1.00 86.19           H  
ATOM   4882  C   GLN B 156       5.608 -11.431  16.440  1.00 86.19           C  
ATOM   4883  CB  GLN B 156       3.430 -11.997  15.165  1.00 86.19           C  
ATOM   4884  HB2 GLN B 156       3.057 -12.427  16.095  1.00 86.19           H  
ATOM   4885  HB3 GLN B 156       3.907 -12.799  14.602  1.00 86.19           H  
ATOM   4886  O   GLN B 156       5.320 -12.072  17.455  1.00 86.19           O  
ATOM   4887  CG  GLN B 156       2.232 -11.474  14.340  1.00 86.19           C  
ATOM   4888  HG2 GLN B 156       2.590 -10.826  13.540  1.00 86.19           H  
ATOM   4889  HG3 GLN B 156       1.754 -12.321  13.849  1.00 86.19           H  
ATOM   4890  CD  GLN B 156       1.142 -10.745  15.133  1.00 86.19           C  
ATOM   4891  NE2 GLN B 156       0.564  -9.709  14.563  1.00 86.19           N  
ATOM   4892 HE21 GLN B 156       0.962  -9.332  13.715  1.00 86.19           H  
ATOM   4893 HE22 GLN B 156      -0.182  -9.236  15.052  1.00 86.19           H  
ATOM   4894  OE1 GLN B 156       0.728 -11.132  16.220  1.00 86.19           O  
ATOM   4895  N   GLY B 157       6.882 -11.148  16.133  1.00 79.53           N  
ATOM   4896  H   GLY B 157       7.059 -10.654  15.270  1.00 79.53           H  
ATOM   4897  CA  GLY B 157       8.037 -11.360  17.006  1.00 79.53           C  
ATOM   4898  HA2 GLY B 157       7.780 -11.049  18.019  1.00 79.53           H  
ATOM   4899  HA3 GLY B 157       8.840 -10.715  16.649  1.00 79.53           H  
ATOM   4900  C   GLY B 157       8.572 -12.797  17.052  1.00 79.53           C  
ATOM   4901  O   GLY B 157       9.108 -13.211  18.086  1.00 79.53           O  
ATOM   4902  N   TYR B 158       8.420 -13.582  15.977  1.00 83.20           N  
ATOM   4903  H   TYR B 158       8.026 -13.168  15.144  1.00 83.20           H  
ATOM   4904  CA  TYR B 158       8.838 -14.993  15.940  1.00 83.20           C  
ATOM   4905  HA  TYR B 158       8.497 -15.460  16.864  1.00 83.20           H  
ATOM   4906  C   TYR B 158      10.368 -15.162  15.863  1.00 83.20           C  
ATOM   4907  CB  TYR B 158       8.152 -15.736  14.782  1.00 83.20           C  
ATOM   4908  HB2 TYR B 158       7.075 -15.586  14.849  1.00 83.20           H  
ATOM   4909  HB3 TYR B 158       8.479 -15.309  13.834  1.00 83.20           H  
ATOM   4910  O   TYR B 158      10.978 -14.861  14.842  1.00 83.20           O  
ATOM   4911  CG  TYR B 158       8.434 -17.232  14.785  1.00 83.20           C  
ATOM   4912  CD1 TYR B 158       9.395 -17.788  13.915  1.00 83.20           C  
ATOM   4913  HD1 TYR B 158       9.948 -17.151  13.240  1.00 83.20           H  
ATOM   4914  CD2 TYR B 158       7.740 -18.071  15.678  1.00 83.20           C  
ATOM   4915  HD2 TYR B 158       7.000 -17.653  16.343  1.00 83.20           H  
ATOM   4916  CE1 TYR B 158       9.617 -19.181  13.903  1.00 83.20           C  
ATOM   4917  HE1 TYR B 158      10.340 -19.614  13.227  1.00 83.20           H  
ATOM   4918  CE2 TYR B 158       7.987 -19.456  15.698  1.00 83.20           C  
ATOM   4919  HE2 TYR B 158       7.444 -20.089  16.384  1.00 83.20           H  
ATOM   4920  OH  TYR B 158       9.115 -21.361  14.799  1.00 83.20           O  
ATOM   4921  HH  TYR B 158       8.733 -21.766  15.581  1.00 83.20           H  
ATOM   4922  CZ  TYR B 158       8.915 -20.016  14.796  1.00 83.20           C  
ATOM   4923  N   ILE B 159      10.968 -15.698  16.936  1.00 64.11           N  
ATOM   4924  H   ILE B 159      10.354 -15.886  17.716  1.00 64.11           H  
ATOM   4925  CA  ILE B 159      12.399 -16.038  17.152  1.00 64.11           C  
ATOM   4926  HA  ILE B 159      12.477 -16.324  18.201  1.00 64.11           H  
ATOM   4927  C   ILE B 159      13.413 -14.892  16.993  1.00 64.11           C  
ATOM   4928  CB  ILE B 159      12.846 -17.285  16.343  1.00 64.11           C  
ATOM   4929  HB  ILE B 159      12.791 -17.050  15.280  1.00 64.11           H  
ATOM   4930  O   ILE B 159      14.259 -14.736  17.870  1.00 64.11           O  
ATOM   4931  CG1 ILE B 159      11.925 -18.493  16.632  1.00 64.11           C  
ATOM   4932 HG12 ILE B 159      11.931 -18.709  17.700  1.00 64.11           H  
ATOM   4933 HG13 ILE B 159      10.904 -18.240  16.346  1.00 64.11           H  
ATOM   4934  CG2 ILE B 159      14.306 -17.666  16.686  1.00 64.11           C  
ATOM   4935 HG21 ILE B 159      14.646 -18.484  16.050  1.00 64.11           H  
ATOM   4936 HG22 ILE B 159      14.381 -17.962  17.732  1.00 64.11           H  
ATOM   4937 HG23 ILE B 159      14.987 -16.834  16.507  1.00 64.11           H
[truncated: 1,879,777 more chars]
