# Supplementary material for: Module-Based Polyketide Synthase Engineering for de Novo Polyketide Biosynthesis
Source: ACS Synth Biol. 2023 Oct 23;12(11):3148–55. doi: 10.1021/acssynbio.3c00282 (PMC10661043; doi:10.1021/acssynbio.3c00282)
Supplement: Supplementary file 2 — sb3c00282_si_002.zip [file sb3c00282_si_002.zip › Final_PKS_Structures/menzella_pdbs/rapM2_ACP_rifM5_KSAT_dimer.pdb]

ATOM      1  N   LEU A   1     -11.047  17.355  50.965  1.00 73.57           N  
ATOM      2  H   LEU A   1     -11.434  16.478  51.282  1.00 73.57           H  
ATOM      3  H2  LEU A   1     -10.101  17.189  50.650  1.00 73.57           H  
ATOM      4  H3  LEU A   1     -11.020  18.015  51.729  1.00 73.57           H  
ATOM      5  CA  LEU A   1     -11.851  17.902  49.846  1.00 73.57           C  
ATOM      6  HA  LEU A   1     -11.389  18.841  49.541  1.00 73.57           H  
ATOM      7  C   LEU A   1     -13.255  18.309  50.293  1.00 73.57           C  
ATOM      8  CB  LEU A   1     -11.819  16.981  48.615  1.00 73.57           C  
ATOM      9  HB2 LEU A   1     -12.635  17.236  47.939  1.00 73.57           H  
ATOM     10  HB3 LEU A   1     -11.954  15.946  48.932  1.00 73.57           H  
ATOM     11  O   LEU A   1     -13.465  19.504  50.430  1.00 73.57           O  
ATOM     12  CG  LEU A   1     -10.479  17.139  47.865  1.00 73.57           C  
ATOM     13  HG  LEU A   1      -9.665  17.140  48.590  1.00 73.57           H  
ATOM     14  CD1 LEU A   1     -10.249  15.976  46.910  1.00 73.57           C  
ATOM     15 HD11 LEU A   1     -11.033  15.946  46.154  1.00 73.57           H  
ATOM     16 HD12 LEU A   1     -10.237  15.027  47.446  1.00 73.57           H  
ATOM     17 HD13 LEU A   1      -9.289  16.092  46.406  1.00 73.57           H  
ATOM     18  CD2 LEU A   1     -10.438  18.453  47.080  1.00 73.57           C  
ATOM     19 HD21 LEU A   1      -9.508  18.514  46.516  1.00 73.57           H  
ATOM     20 HD22 LEU A   1     -10.491  19.320  47.738  1.00 73.57           H  
ATOM     21 HD23 LEU A   1     -11.263  18.489  46.368  1.00 73.57           H  
ATOM     22  N   ALA A   2     -14.172  17.385  50.610  1.00 67.25           N  
ATOM     23  H   ALA A   2     -14.000  16.414  50.392  1.00 67.25           H  
ATOM     24  CA  ALA A   2     -15.568  17.718  50.962  1.00 67.25           C  
ATOM     25  HA  ALA A   2     -16.046  18.148  50.082  1.00 67.25           H  
ATOM     26  C   ALA A   2     -15.757  18.741  52.113  1.00 67.25           C  
ATOM     27  CB  ALA A   2     -16.291  16.406  51.286  1.00 67.25           C  
ATOM     28  HB1 ALA A   2     -16.236  15.726  50.436  1.00 67.25           H  
ATOM     29  HB2 ALA A   2     -15.850  15.929  52.161  1.00 67.25           H  
ATOM     30  HB3 ALA A   2     -17.342  16.609  51.489  1.00 67.25           H  
ATOM     31  O   ALA A   2     -16.718  19.502  52.096  1.00 67.25           O  
ATOM     32  N   ALA A   3     -14.833  18.804  53.080  1.00 73.33           N  
ATOM     33  H   ALA A   3     -14.111  18.097  53.099  1.00 73.33           H  
ATOM     34  CA  ALA A   3     -14.871  19.773  54.183  1.00 73.33           C  
ATOM     35  HA  ALA A   3     -15.906  19.892  54.501  1.00 73.33           H  
ATOM     36  C   ALA A   3     -14.360  21.192  53.831  1.00 73.33           C  
ATOM     37  CB  ALA A   3     -14.087  19.176  55.359  1.00 73.33           C  
ATOM     38  HB1 ALA A   3     -13.034  19.068  55.097  1.00 73.33           H  
ATOM     39  HB2 ALA A   3     -14.502  18.205  55.630  1.00 73.33           H  
ATOM     40  HB3 ALA A   3     -14.167  19.839  56.221  1.00 73.33           H  
ATOM     41  O   ALA A   3     -14.491  22.094  54.652  1.00 73.33           O  
ATOM     42  N   LEU A   4     -13.761  21.401  52.651  1.00 80.09           N  
ATOM     43  H   LEU A   4     -13.770  20.661  51.964  1.00 80.09           H  
ATOM     44  CA  LEU A   4     -13.281  22.722  52.219  1.00 80.09           C  
ATOM     45  HA  LEU A   4     -12.793  23.218  53.058  1.00 80.09           H  
ATOM     46  C   LEU A   4     -14.449  23.613  51.787  1.00 80.09           C  
ATOM     47  CB  LEU A   4     -12.272  22.587  51.062  1.00 80.09           C  
ATOM     48  HB2 LEU A   4     -12.740  22.012  50.263  1.00 80.09           H  
ATOM     49  HB3 LEU A   4     -12.064  23.581  50.664  1.00 80.09           H  
ATOM     50  O   LEU A   4     -15.416  23.122  51.186  1.00 80.09           O  
ATOM     51  CG  LEU A   4     -10.932  21.933  51.434  1.00 80.09           C  
ATOM     52  HG  LEU A   4     -11.117  20.969  51.907  1.00 80.09           H  
ATOM     53  CD1 LEU A   4     -10.117  21.683  50.165  1.00 80.09           C  
ATOM     54 HD11 LEU A   4      -9.889  22.635  49.684  1.00 80.09           H  
ATOM     55 HD12 LEU A   4      -9.178  21.187  50.411  1.00 80.09           H  
ATOM     56 HD13 LEU A   4     -10.685  21.070  49.465  1.00 80.09           H  
ATOM     57  CD2 LEU A   4     -10.104  22.804  52.379  1.00 80.09           C  
ATOM     58 HD21 LEU A   4     -10.611  22.915  53.338  1.00 80.09           H  
ATOM     59 HD22 LEU A   4      -9.962  23.795  51.948  1.00 80.09           H  
ATOM     60 HD23 LEU A   4      -9.128  22.352  52.553  1.00 80.09           H  
ATOM     61  N   ALA A   5     -14.319  24.922  52.023  1.00 74.28           N  
ATOM     62  H   ALA A   5     -13.469  25.262  52.450  1.00 74.28           H  
ATOM     63  CA  ALA A   5     -15.230  25.918  51.469  1.00 74.28           C  
ATOM     64  HA  ALA A   5     -16.232  25.687  51.831  1.00 74.28           H  
ATOM     65  C   ALA A   5     -15.212  25.864  49.923  1.00 74.28           C  
ATOM     66  CB  ALA A   5     -14.825  27.299  51.998  1.00 74.28           C  
ATOM     67  HB1 ALA A   5     -13.812  27.538  51.674  1.00 74.28           H  
ATOM     68  HB2 ALA A   5     -15.508  28.061  51.623  1.00 74.28           H  
ATOM     69  HB3 ALA A   5     -14.853  27.302  53.088  1.00 74.28           H  
ATOM     70  O   ALA A   5     -14.178  25.506  49.356  1.00 74.28           O  
ATOM     71  N   PRO A   6     -16.308  26.210  49.217  1.00 70.62           N  
ATOM     72  CA  PRO A   6     -16.421  25.988  47.769  1.00 70.62           C  
ATOM     73  HA  PRO A   6     -16.475  24.914  47.597  1.00 70.62           H  
ATOM     74  C   PRO A   6     -15.245  26.534  46.939  1.00 70.62           C  
ATOM     75  CB  PRO A   6     -17.765  26.604  47.367  1.00 70.62           C  
ATOM     76  HB2 PRO A   6     -17.652  27.666  47.154  1.00 70.62           H  
ATOM     77  HB3 PRO A   6     -18.204  26.089  46.513  1.00 70.62           H  
ATOM     78  O   PRO A   6     -14.623  25.770  46.208  1.00 70.62           O  
ATOM     79  CG  PRO A   6     -18.605  26.424  48.631  1.00 70.62           C  
ATOM     80  HG2 PRO A   6     -19.424  27.143  48.677  1.00 70.62           H  
ATOM     81  HG3 PRO A   6     -18.985  25.404  48.674  1.00 70.62           H  
ATOM     82  CD  PRO A   6     -17.592  26.644  49.754  1.00 70.62           C  
ATOM     83  HD2 PRO A   6     -17.891  26.065  50.627  1.00 70.62           H  
ATOM     84  HD3 PRO A   6     -17.541  27.704  50.002  1.00 70.62           H  
ATOM     85  N   ALA A   7     -14.860  27.800  47.132  1.00 72.09           N  
ATOM     86  H   ALA A   7     -15.415  28.391  47.734  1.00 72.09           H  
ATOM     87  CA  ALA A   7     -13.761  28.426  46.384  1.00 72.09           C  
ATOM     88  HA  ALA A   7     -13.935  28.280  45.318  1.00 72.09           H  
ATOM     89  C   ALA A   7     -12.368  27.836  46.706  1.00 72.09           C  
ATOM     90  CB  ALA A   7     -13.805  29.931  46.677  1.00 72.09           C  
ATOM     91  HB1 ALA A   7     -13.630  30.118  47.737  1.00 72.09           H  
ATOM     92  HB2 ALA A   7     -14.773  30.338  46.385  1.00 72.09           H  
ATOM     93  HB3 ALA A   7     -13.032  30.432  46.094  1.00 72.09           H  
ATOM     94  O   ALA A   7     -11.491  27.771  45.845  1.00 72.09           O  
ATOM     95  N   GLU A   8     -12.146  27.373  47.942  1.00 80.82           N  
ATOM     96  H   GLU A   8     -12.900  27.399  48.613  1.00 80.82           H  
ATOM     97  CA  GLU A   8     -10.909  26.666  48.312  1.00 80.82           C  
ATOM     98  HA  GLU A   8     -10.044  27.207  47.929  1.00 80.82           H  
ATOM     99  C   GLU A   8     -10.878  25.254  47.715  1.00 80.82           C  
ATOM    100  CB  GLU A   8     -10.787  26.553  49.837  1.00 80.82           C  
ATOM    101  HB2 GLU A   8      -9.900  25.963  50.069  1.00 80.82           H  
ATOM    102  HB3 GLU A   8     -11.658  26.019  50.216  1.00 80.82           H  
ATOM    103  O   GLU A   8      -9.829  24.774  47.284  1.00 80.82           O  
ATOM    104  CG  GLU A   8     -10.667  27.904  50.553  1.00 80.82           C  
ATOM    105  HG2 GLU A   8     -11.562  28.497  50.362  1.00 80.82           H  
ATOM    106  HG3 GLU A   8      -9.808  28.440  50.148  1.00 80.82           H  
ATOM    107  CD  GLU A   8     -10.508  27.708  52.067  1.00 80.82           C  
ATOM    108  OE1 GLU A   8      -9.672  28.427  52.658  1.00 80.82           O  
ATOM    109  OE2 GLU A   8     -11.232  26.842  52.619  1.00 80.82           O  
ATOM    110  N   ARG A   9     -12.041  24.592  47.667  1.00 82.69           N  
ATOM    111  H   ARG A   9     -12.855  25.068  48.029  1.00 82.69           H  
ATOM    112  CA  ARG A   9     -12.222  23.262  47.081  1.00 82.69           C  
ATOM    113  HA  ARG A   9     -11.497  22.582  47.527  1.00 82.69           H  
ATOM    114  C   ARG A   9     -11.948  23.278  45.584  1.00 82.69           C  
ATOM    115  CB  ARG A   9     -13.646  22.778  47.374  1.00 82.69           C  
ATOM    116  HB2 ARG A   9     -14.355  23.363  46.789  1.00 82.69           H  
ATOM    117  HB3 ARG A   9     -13.858  22.945  48.430  1.00 82.69           H  
ATOM    118  O   ARG A   9     -11.251  22.393  45.110  1.00 82.69           O  
ATOM    119  CG  ARG A   9     -13.854  21.291  47.046  1.00 82.69           C  
ATOM    120  HG2 ARG A   9     -13.523  21.082  46.028  1.00 82.69           H  
ATOM    121  HG3 ARG A   9     -13.268  20.684  47.735  1.00 82.69           H  
ATOM    122  CD  ARG A   9     -15.335  20.911  47.154  1.00 82.69           C  
ATOM    123  HD2 ARG A   9     -15.432  19.837  46.994  1.00 82.69           H  
ATOM    124  HD3 ARG A   9     -15.885  21.426  46.366  1.00 82.69           H  
ATOM    125  NE  ARG A   9     -15.899  21.283  48.466  1.00 82.69           N  
ATOM    126  HE  ARG A   9     -15.337  21.869  49.066  1.00 82.69           H  
ATOM    127  NH1 ARG A   9     -17.958  20.288  48.240  1.00 82.69           N  
ATOM    128 HH11 ARG A   9     -17.728  20.009  47.297  1.00 82.69           H  
ATOM    129 HH12 ARG A   9     -18.873  20.070  48.607  1.00 82.69           H  
ATOM    130  NH2 ARG A   9     -17.443  21.442  50.092  1.00 82.69           N  
ATOM    131 HH21 ARG A   9     -18.257  21.068  50.560  1.00 82.69           H  
ATOM    132 HH22 ARG A   9     -16.780  21.987  50.624  1.00 82.69           H  
ATOM    133  CZ  ARG A   9     -17.102  21.001  48.920  1.00 82.69           C  
ATOM    134  N   GLU A  10     -12.454  24.276  44.868  1.00 81.09           N  
ATOM    135  H   GLU A  10     -13.066  24.934  45.329  1.00 81.09           H  
ATOM    136  CA  GLU A  10     -12.244  24.445  43.429  1.00 81.09           C  
ATOM    137  HA  GLU A  10     -12.605  23.563  42.900  1.00 81.09           H  
ATOM    138  C   GLU A  10     -10.755  24.613  43.090  1.00 81.09           C  
ATOM    139  CB  GLU A  10     -13.083  25.643  42.985  1.00 81.09           C  
ATOM    140  HB2 GLU A  10     -12.693  26.542  43.463  1.00 81.09           H  
ATOM    141  HB3 GLU A  10     -14.107  25.485  43.323  1.00 81.09           H  
ATOM    142  O   GLU A  10     -10.220  23.851  42.287  1.00 81.09           O  
ATOM    143  CG  GLU A  10     -13.100  25.831  41.465  1.00 81.09           C  
ATOM    144  HG2 GLU A  10     -12.088  26.045  41.121  1.00 81.09           H  
ATOM    145  HG3 GLU A  10     -13.432  24.901  41.003  1.00 81.09           H  
ATOM    146  CD  GLU A  10     -14.032  26.978  41.050  1.00 81.09           C  
ATOM    147  OE1 GLU A  10     -14.352  27.033  39.846  1.00 81.09           O  
ATOM    148  OE2 GLU A  10     -14.405  27.782  41.939  1.00 81.09           O  
ATOM    149  N   LYS A  11     -10.034  25.498  43.798  1.00 86.26           N  
ATOM    150  H   LYS A  11     -10.528  26.110  44.432  1.00 86.26           H  
ATOM    151  CA  LYS A  11      -8.569  25.618  43.659  1.00 86.26           C  
ATOM    152  HA  LYS A  11      -8.341  25.817  42.612  1.00 86.26           H  
ATOM    153  C   LYS A  11      -7.827  24.321  43.990  1.00 86.26           C  
ATOM    154  CB  LYS A  11      -8.037  26.771  44.525  1.00 86.26           C  
ATOM    155  HB2 LYS A  11      -6.974  26.613  44.706  1.00 86.26           H  
ATOM    156  HB3 LYS A  11      -8.553  26.790  45.485  1.00 86.26           H  
ATOM    157  O   LYS A  11      -6.871  23.974  43.298  1.00 86.26           O  
ATOM    158  CG  LYS A  11      -8.202  28.112  43.803  1.00 86.26           C  
ATOM    159  HG2 LYS A  11      -9.262  28.309  43.640  1.00 86.26           H  
ATOM    160  HG3 LYS A  11      -7.705  28.052  42.835  1.00 86.26           H  
ATOM    161  CD  LYS A  11      -7.588  29.266  44.605  1.00 86.26           C  
ATOM    162  HD2 LYS A  11      -8.156  29.402  45.526  1.00 86.26           H  
ATOM    163  HD3 LYS A  11      -6.550  29.033  44.843  1.00 86.26           H  
ATOM    164  CE  LYS A  11      -7.653  30.531  43.743  1.00 86.26           C  
ATOM    165  HE2 LYS A  11      -8.693  30.699  43.461  1.00 86.26           H  
ATOM    166  HE3 LYS A  11      -7.096  30.354  42.824  1.00 86.26           H  
ATOM    167  NZ  LYS A  11      -7.120  31.722  44.446  1.00 86.26           N  
ATOM    168  HZ1 LYS A  11      -7.188  32.528  43.841  1.00 86.26           H  
ATOM    169  HZ2 LYS A  11      -7.658  31.905  45.281  1.00 86.26           H  
ATOM    170  HZ3 LYS A  11      -6.149  31.585  44.688  1.00 86.26           H  
ATOM    171  N   ALA A  12      -8.253  23.599  45.028  1.00 89.01           N  
ATOM    172  H   ALA A  12      -9.018  23.955  45.583  1.00 89.01           H  
ATOM    173  CA  ALA A  12      -7.655  22.315  45.390  1.00 89.01           C  
ATOM    174  HA  ALA A  12      -6.575  22.444  45.456  1.00 89.01           H  
ATOM    175  C   ALA A  12      -7.911  21.225  44.330  1.00 89.01           C  
ATOM    176  CB  ALA A  12      -8.173  21.901  46.773  1.00 89.01           C  
ATOM    177  HB1 ALA A  12      -9.252  21.752  46.740  1.00 89.01           H  
ATOM    178  HB2 ALA A  12      -7.691  20.972  47.077  1.00 89.01           H  
ATOM    179  HB3 ALA A  12      -7.940  22.679  47.501  1.00 89.01           H  
ATOM    180  O   ALA A  12      -7.026  20.411  44.076  1.00 89.01           O  
ATOM    181  N   LEU A  13      -9.090  21.220  43.698  1.00 90.32           N  
ATOM    182  H   LEU A  13      -9.778  21.909  43.965  1.00 90.32           H  
ATOM    183  CA  LEU A  13      -9.437  20.307  42.608  1.00 90.32           C  
ATOM    184  HA  LEU A  13      -9.136  19.296  42.883  1.00 90.32           H  
ATOM    185  C   LEU A  13      -8.675  20.637  41.323  1.00 90.32           C  
ATOM    186  CB  LEU A  13     -10.956  20.331  42.365  1.00 90.32           C  
ATOM    187  HB2 LEU A  13     -11.287  21.368  42.314  1.00 90.32           H  
ATOM    188  HB3 LEU A  13     -11.166  19.879  41.396  1.00 90.32           H  
ATOM    189  O   LEU A  13      -8.123  19.728  40.716  1.00 90.32           O  
ATOM    190  CG  LEU A  13     -11.775  19.586  43.432  1.00 90.32           C  
ATOM    191  HG  LEU A  13     -11.508  19.938  44.428  1.00 90.32           H  
ATOM    192  CD1 LEU A  13     -13.259  19.860  43.210  1.00 90.32           C  
ATOM    193 HD11 LEU A  13     -13.530  19.551  42.200  1.00 90.32           H  
ATOM    194 HD12 LEU A  13     -13.455  20.928  43.304  1.00 90.32           H  
ATOM    195 HD13 LEU A  13     -13.864  19.311  43.932  1.00 90.32           H  
ATOM    196  CD2 LEU A  13     -11.557  18.070  43.383  1.00 90.32           C  
ATOM    197 HD21 LEU A  13     -10.535  17.826  43.675  1.00 90.32           H  
ATOM    198 HD22 LEU A  13     -11.731  17.706  42.370  1.00 90.32           H  
ATOM    199 HD23 LEU A  13     -12.245  17.569  44.064  1.00 90.32           H  
ATOM    200  N   LEU A  14      -8.566  21.914  40.945  1.00 89.24           N  
ATOM    201  H   LEU A  14      -9.089  22.617  41.448  1.00 89.24           H  
ATOM    202  CA  LEU A  14      -7.786  22.323  39.774  1.00 89.24           C  
ATOM    203  HA  LEU A  14      -8.158  21.778  38.908  1.00 89.24           H  
ATOM    204  C   LEU A  14      -6.313  21.940  39.922  1.00 89.24           C  
ATOM    205  CB  LEU A  14      -7.982  23.829  39.537  1.00 89.24           C  
ATOM    206  HB2 LEU A  14      -9.050  24.021  39.431  1.00 89.24           H  
ATOM    207  HB3 LEU A  14      -7.628  24.376  40.411  1.00 89.24           H  
ATOM    208  O   LEU A  14      -5.739  21.351  39.009  1.00 89.24           O  
ATOM    209  CG  LEU A  14      -7.258  24.368  38.287  1.00 89.24           C  
ATOM    210  HG  LEU A  14      -6.180  24.293  38.424  1.00 89.24           H  
ATOM    211  CD1 LEU A  14      -7.654  23.607  37.021  1.00 89.24           C  
ATOM    212 HD11 LEU A  14      -7.189  22.621  37.015  1.00 89.24           H  
ATOM    213 HD12 LEU A  14      -8.737  23.493  36.985  1.00 89.24           H  
ATOM    214 HD13 LEU A  14      -7.320  24.143  36.133  1.00 89.24           H  
ATOM    215  CD2 LEU A  14      -7.621  25.843  38.114  1.00 89.24           C  
ATOM    216 HD21 LEU A  14      -7.118  26.249  37.236  1.00 89.24           H  
ATOM    217 HD22 LEU A  14      -8.696  25.947  37.971  1.00 89.24           H  
ATOM    218 HD23 LEU A  14      -7.313  26.409  38.993  1.00 89.24           H  
ATOM    219  N   LYS A  15      -5.730  22.173  41.107  1.00 88.79           N  
ATOM    220  H   LYS A  15      -6.250  22.672  41.814  1.00 88.79           H  
ATOM    221  CA  LYS A  15      -4.383  21.682  41.402  1.00 88.79           C  
ATOM    222  HA  LYS A  15      -3.722  22.048  40.616  1.00 88.79           H  
ATOM    223  C   LYS A  15      -4.304  20.156  41.307  1.00 88.79           C  
ATOM    224  CB  LYS A  15      -3.873  22.229  42.745  1.00 88.79           C  
ATOM    225  HB2 LYS A  15      -4.537  21.933  43.557  1.00 88.79           H  
ATOM    226  HB3 LYS A  15      -3.831  23.317  42.690  1.00 88.79           H  
ATOM    227  O   LYS A  15      -3.404  19.657  40.652  1.00 88.79           O  
ATOM    228  CG  LYS A  15      -2.465  21.664  42.987  1.00 88.79           C  
ATOM    229  HG2 LYS A  15      -1.932  21.686  42.037  1.00 88.79           H  
ATOM    230  HG3 LYS A  15      -2.556  20.628  43.314  1.00 88.79           H  
ATOM    231  CD  LYS A  15      -1.622  22.429  44.011  1.00 88.79           C  
ATOM    232  HD2 LYS A  15      -1.423  23.432  43.632  1.00 88.79           H  
ATOM    233  HD3 LYS A  15      -2.173  22.507  44.948  1.00 88.79           H  
ATOM    234  CE  LYS A  15      -0.291  21.698  44.269  1.00 88.79           C  
ATOM    235  HE2 LYS A  15      -0.514  20.761  44.779  1.00 88.79           H  
ATOM    236  HE3 LYS A  15       0.331  22.309  44.922  1.00 88.79           H  
ATOM    237  NZ  LYS A  15       0.447  21.366  43.022  1.00 88.79           N  
ATOM    238  HZ1 LYS A  15       0.584  22.134  42.381  1.00 88.79           H  
ATOM    239  HZ2 LYS A  15      -0.073  20.678  42.497  1.00 88.79           H  
ATOM    240  HZ3 LYS A  15       1.315  20.877  43.186  1.00 88.79           H  
ATOM    241  N   LEU A  16      -5.246  19.412  41.892  1.00 89.92           N  
ATOM    242  H   LEU A  16      -5.974  19.875  42.417  1.00 89.92           H  
ATOM    243  CA  LEU A  16      -5.260  17.947  41.804  1.00 89.92           C  
ATOM    244  HA  LEU A  16      -4.327  17.577  42.229  1.00 89.92           H  
ATOM    245  C   LEU A  16      -5.323  17.440  40.350  1.00 89.92           C  
ATOM    246  CB  LEU A  16      -6.437  17.413  42.641  1.00 89.92           C  
ATOM    247  HB2 LEU A  16      -7.357  17.860  42.266  1.00 89.92           H  
ATOM    248  HB3 LEU A  16      -6.306  17.730  43.676  1.00 89.92           H  
ATOM    249  O   LEU A  16      -4.670  16.447  40.032  1.00 89.92           O  
ATOM    250  CG  LEU A  16      -6.607  15.883  42.604  1.00 89.92           C  
ATOM    251  HG  LEU A  16      -6.712  15.548  41.572  1.00 89.92           H  
ATOM    252  CD1 LEU A  16      -5.424  15.157  43.247  1.00 89.92           C  
ATOM    253 HD11 LEU A  16      -4.507  15.390  42.706  1.00 89.92           H  
ATOM    254 HD12 LEU A  16      -5.316  15.449  44.292  1.00 89.92           H  
ATOM    255 HD13 LEU A  16      -5.576  14.081  43.173  1.00 89.92           H  
ATOM    256  CD2 LEU A  16      -7.889  15.498  43.345  1.00 89.92           C  
ATOM    257 HD21 LEU A  16      -8.040  14.421  43.271  1.00 89.92           H  
ATOM    258 HD22 LEU A  16      -8.740  15.995  42.878  1.00 89.92           H  
ATOM    259 HD23 LEU A  16      -7.820  15.789  44.393  1.00 89.92           H  
ATOM    260  N   VAL A  17      -6.077  18.109  39.473  1.00 90.84           N  
ATOM    261  H   VAL A  17      -6.618  18.894  39.807  1.00 90.84           H  
ATOM    262  CA  VAL A  17      -6.166  17.759  38.047  1.00 90.84           C  
ATOM    263  HA  VAL A  17      -6.319  16.683  37.964  1.00 90.84           H  
ATOM    264  C   VAL A  17      -4.849  18.040  37.321  1.00 90.84           C  
ATOM    265  CB  VAL A  17      -7.370  18.443  37.369  1.00 90.84           C  
ATOM    266  HB  VAL A  17      -7.319  19.520  37.530  1.00 90.84           H  
ATOM    267  O   VAL A  17      -4.361  17.143  36.638  1.00 90.84           O  
ATOM    268  CG1 VAL A  17      -7.403  18.164  35.865  1.00 90.84           C  
ATOM    269 HG11 VAL A  17      -6.554  18.636  35.371  1.00 90.84           H  
ATOM    270 HG12 VAL A  17      -7.366  17.090  35.681  1.00 90.84           H  
ATOM    271 HG13 VAL A  17      -8.321  18.572  35.442  1.00 90.84           H  
ATOM    272  CG2 VAL A  17      -8.701  17.914  37.926  1.00 90.84           C  
ATOM    273 HG21 VAL A  17      -8.821  16.860  37.679  1.00 90.84           H  
ATOM    274 HG22 VAL A  17      -8.739  18.026  39.010  1.00 90.84           H  
ATOM    275 HG23 VAL A  17      -9.527  18.478  37.492  1.00 90.84           H  
ATOM    276  N   CYS A  18      -4.232  19.212  37.508  1.00 89.41           N  
ATOM    277  H   CYS A  18      -4.684  19.927  38.060  1.00 89.41           H  
ATOM    278  CA  CYS A  18      -2.920  19.513  36.920  1.00 89.41           C  
ATOM    279  HA  CYS A  18      -2.970  19.346  35.844  1.00 89.41           H  
ATOM    280  C   CYS A  18      -1.813  18.588  37.456  1.00 89.41           C  
ATOM    281  CB  CYS A  18      -2.564  20.985  37.165  1.00 89.41           C  
ATOM    282  HB2 CYS A  18      -2.646  21.211  38.229  1.00 89.41           H  
ATOM    283  HB3 CYS A  18      -1.536  21.162  36.849  1.00 89.41           H  
ATOM    284  O   CYS A  18      -1.027  18.067  36.669  1.00 89.41           O  
ATOM    285  SG  CYS A  18      -3.663  22.069  36.209  1.00 89.41           S  
ATOM    286  HG  CYS A  18      -2.744  22.512  35.346  1.00 89.41           H  
ATOM    287  N   ASP A  19      -1.784  18.330  38.767  1.00 88.77           N  
ATOM    288  H   ASP A  19      -2.411  18.849  39.366  1.00 88.77           H  
ATOM    289  CA  ASP A  19      -0.835  17.419  39.422  1.00 88.77           C  
ATOM    290  HA  ASP A  19       0.185  17.738  39.209  1.00 88.77           H  
ATOM    291  C   ASP A  19      -0.972  15.988  38.885  1.00 88.77           C  
ATOM    292  CB  ASP A  19      -1.030  17.442  40.954  1.00 88.77           C  
ATOM    293  HB2 ASP A  19      -0.424  16.643  41.381  1.00 88.77           H  
ATOM    294  HB3 ASP A  19      -2.072  17.217  41.184  1.00 88.77           H  
ATOM    295  O   ASP A  19       0.027  15.331  38.581  1.00 88.77           O  
ATOM    296  CG  ASP A  19      -0.636  18.750  41.663  1.00 88.77           C  
ATOM    297  OD1 ASP A  19      -0.385  19.794  41.024  1.00 88.77           O  
ATOM    298  OD2 ASP A  19      -0.560  18.776  42.915  1.00 88.77           O  
ATOM    299  N   SER A  20      -2.212  15.518  38.708  1.00 89.68           N  
ATOM    300  H   SER A  20      -2.988  16.113  38.963  1.00 89.68           H  
ATOM    301  CA  SER A  20      -2.487  14.209  38.114  1.00 89.68           C  
ATOM    302  HA  SER A  20      -1.909  13.456  38.649  1.00 89.68           H  
ATOM    303  C   SER A  20      -2.042  14.172  36.654  1.00 89.68           C  
ATOM    304  CB  SER A  20      -3.968  13.831  38.228  1.00 89.68           C  
ATOM    305  HB2 SER A  20      -4.578  14.550  37.682  1.00 89.68           H  
ATOM    306  HB3 SER A  20      -4.115  12.842  37.794  1.00 89.68           H  
ATOM    307  O   SER A  20      -1.242  13.315  36.299  1.00 89.68           O  
ATOM    308  OG  SER A  20      -4.374  13.805  39.581  1.00 89.68           O  
ATOM    309  HG  SER A  20      -4.437  14.719  39.866  1.00 89.68           H  
ATOM    310  N   ALA A  21      -2.497  15.113  35.821  1.00 88.07           N  
ATOM    311  H   ALA A  21      -3.103  15.836  36.184  1.00 88.07           H  
ATOM    312  CA  ALA A  21      -2.193  15.146  34.390  1.00 88.07           C  
ATOM    313  HA  ALA A  21      -2.536  14.217  33.935  1.00 88.07           H  
ATOM    314  C   ALA A  21      -0.685  15.248  34.109  1.00 88.07           C  
ATOM    315  CB  ALA A  21      -2.974  16.303  33.757  1.00 88.07           C  
ATOM    316  HB1 ALA A  21      -4.041  16.158  33.924  1.00 88.07           H  
ATOM    317  HB2 ALA A  21      -2.783  16.329  32.684  1.00 88.07           H  
ATOM    318  HB3 ALA A  21      -2.665  17.249  34.201  1.00 88.07           H  
ATOM    319  O   ALA A  21      -0.177  14.497  33.282  1.00 88.07           O  
ATOM    320  N   ALA A  22       0.043  16.094  34.847  1.00 87.66           N  
ATOM    321  H   ALA A  22      -0.425  16.691  35.514  1.00 87.66           H  
ATOM    322  CA  ALA A  22       1.499  16.191  34.746  1.00 87.66           C  
ATOM    323  HA  ALA A  22       1.765  16.467  33.726  1.00 87.66           H  
ATOM    324  C   ALA A  22       2.178  14.849  35.061  1.00 87.66           C  
ATOM    325  CB  ALA A  22       1.988  17.288  35.700  1.00 87.66           C  
ATOM    326  HB1 ALA A  22       3.070  17.394  35.616  1.00 87.66           H  
ATOM    327  HB2 ALA A  22       1.738  17.023  36.727  1.00 87.66           H  
ATOM    328  HB3 ALA A  22       1.517  18.239  35.449  1.00 87.66           H  
ATOM    329  O   ALA A  22       3.044  14.411  34.308  1.00 87.66           O  
ATOM    330  N   THR A  23       1.736  14.167  36.125  1.00 85.90           N  
ATOM    331  H   THR A  23       1.002  14.579  36.685  1.00 85.90           H  
ATOM    332  CA  THR A  23       2.251  12.842  36.503  1.00 85.90           C  
ATOM    333  HA  THR A  23       3.330  12.914  36.642  1.00 85.90           H  
ATOM    334  C   THR A  23       1.996  11.810  35.404  1.00 85.90           C  
ATOM    335  CB  THR A  23       1.625  12.349  37.820  1.00 85.90           C  
ATOM    336  HB  THR A  23       0.558  12.180  37.680  1.00 85.90           H  
ATOM    337  O   THR A  23       2.905  11.069  35.043  1.00 85.90           O  
ATOM    338  CG2 THR A  23       2.262  11.053  38.321  1.00 85.90           C  
ATOM    339 HG21 THR A  23       3.340  11.186  38.416  1.00 85.90           H  
ATOM    340 HG22 THR A  23       2.061  10.237  37.627  1.00 85.90           H  
ATOM    341 HG23 THR A  23       1.843  10.795  39.294  1.00 85.90           H  
ATOM    342  OG1 THR A  23       1.801  13.289  38.858  1.00 85.90           O  
ATOM    343  HG1 THR A  23       1.206  14.026  38.704  1.00 85.90           H  
ATOM    344  N   VAL A  24       0.781  11.778  34.843  1.00 84.70           N  
ATOM    345  H   VAL A  24       0.083  12.428  35.173  1.00 84.70           H  
ATOM    346  CA  VAL A  24       0.394  10.796  33.817  1.00 84.70           C  
ATOM    347  HA  VAL A  24       0.642   9.800  34.185  1.00 84.70           H  
ATOM    348  C   VAL A  24       1.188  11.004  32.516  1.00 84.70           C  
ATOM    349  CB  VAL A  24      -1.126  10.843  33.547  1.00 84.70           C  
ATOM    350  HB  VAL A  24      -1.364  11.737  32.972  1.00 84.70           H  
ATOM    351  O   VAL A  24       1.699  10.050  31.933  1.00 84.70           O  
ATOM    352  CG1 VAL A  24      -1.520   9.624  32.735  1.00 84.70           C  
ATOM    353 HG11 VAL A  24      -0.935   9.565  31.817  1.00 84.70           H  
ATOM    354 HG12 VAL A  24      -1.332   8.730  33.331  1.00 84.70           H  
ATOM    355 HG13 VAL A  24      -2.577   9.682  32.476  1.00 84.70           H  
ATOM    356  CG2 VAL A  24      -2.018  10.821  34.806  1.00 84.70           C  
ATOM    357 HG21 VAL A  24      -1.425  10.634  35.701  1.00 84.70           H  
ATOM    358 HG22 VAL A  24      -2.536  11.776  34.887  1.00 84.70           H  
ATOM    359 HG23 VAL A  24      -2.779  10.042  34.746  1.00 84.70           H  
ATOM    360  N   LEU A  25       1.364  12.261  32.099  1.00 83.00           N  
ATOM    361  H   LEU A  25       0.919  13.001  32.625  1.00 83.00           H  
ATOM    362  CA  LEU A  25       2.124  12.649  30.903  1.00 83.00           C  
ATOM    363  HA  LEU A  25       1.871  11.971  30.088  1.00 83.00           H  
ATOM    364  C   LEU A  25       3.655  12.553  31.074  1.00 83.00           C  
ATOM    365  CB  LEU A  25       1.701  14.079  30.518  1.00 83.00           C  
ATOM    366  HB2 LEU A  25       1.827  14.718  31.391  1.00 83.00           H  
ATOM    367  HB3 LEU A  25       2.368  14.452  29.741  1.00 83.00           H  
ATOM    368  O   LEU A  25       4.394  12.678  30.097  1.00 83.00           O  
ATOM    369  CG  LEU A  25       0.252  14.196  30.007  1.00 83.00           C  
ATOM    370  HG  LEU A  25      -0.434  13.705  30.697  1.00 83.00           H  
ATOM    371  CD1 LEU A  25      -0.136  15.673  29.922  1.00 83.00           C  
ATOM    372 HD11 LEU A  25      -0.087  16.125  30.912  1.00 83.00           H  
ATOM    373 HD12 LEU A  25      -1.150  15.767  29.531  1.00 83.00           H  
ATOM    374 HD13 LEU A  25       0.552  16.191  29.253  1.00 83.00           H  
ATOM    375  CD2 LEU A  25       0.098  13.557  28.627  1.00 83.00           C  
ATOM    376 HD21 LEU A  25       0.246  12.478  28.680  1.00 83.00           H  
ATOM    377 HD22 LEU A  25      -0.902  13.742  28.236  1.00 83.00           H  
ATOM    378 HD23 LEU A  25       0.818  13.988  27.931  1.00 83.00           H  
ATOM    379  N   GLY A  26       4.149  12.330  32.298  1.00 78.58           N  
ATOM    380  H   GLY A  26       3.495  12.209  33.058  1.00 78.58           H  
ATOM    381  CA  GLY A  26       5.581  12.244  32.602  1.00 78.58           C  
ATOM    382  HA2 GLY A  26       6.084  11.677  31.819  1.00 78.58           H  
ATOM    383  HA3 GLY A  26       5.698  11.705  33.542  1.00 78.58           H  
ATOM    384  C   GLY A  26       6.292  13.598  32.746  1.00 78.58           C  
ATOM    385  O   GLY A  26       7.514  13.670  32.608  1.00 78.58           O  
ATOM    386  N   HIS A  27       5.565  14.684  33.023  1.00 78.55           N  
ATOM    387  H   HIS A  27       4.579  14.560  33.200  1.00 78.55           H  
ATOM    388  CA  HIS A  27       6.156  15.996  33.293  1.00 78.55           C  
ATOM    389  HA  HIS A  27       7.006  16.129  32.623  1.00 78.55           H  
ATOM    390  C   HIS A  27       6.671  16.103  34.737  1.00 78.55           C  
ATOM    391  CB  HIS A  27       5.153  17.115  32.989  1.00 78.55           C  
ATOM    392  HB2 HIS A  27       5.589  18.066  33.297  1.00 78.55           H  
ATOM    393  HB3 HIS A  27       4.251  16.957  33.580  1.00 78.55           H  
ATOM    394  O   HIS A  27       5.953  15.831  35.697  1.00 78.55           O  
ATOM    395  CG  HIS A  27       4.774  17.232  31.534  1.00 78.55           C  
ATOM    396  CD2 HIS A  27       3.506  17.182  31.021  1.00 78.55           C  
ATOM    397  HD2 HIS A  27       2.595  17.039  31.585  1.00 78.55           H  
ATOM    398  ND1 HIS A  27       5.627  17.461  30.475  1.00 78.55           N  
ATOM    399  HD1 HIS A  27       6.632  17.540  30.518  1.00 78.55           H  
ATOM    400  CE1 HIS A  27       4.887  17.535  29.355  1.00 78.55           C  
ATOM    401  HE1 HIS A  27       5.271  17.698  28.358  1.00 78.55           H  
ATOM    402  NE2 HIS A  27       3.590  17.372  29.641  1.00 78.55           N  
ATOM    403  N   ALA A  28       7.912  16.575  34.900  1.00 71.82           N  
ATOM    404  H   ALA A  28       8.474  16.734  34.076  1.00 71.82           H  
ATOM    405  CA  ALA A  28       8.550  16.736  36.212  1.00 71.82           C  
ATOM    406  HA  ALA A  28       8.359  15.838  36.800  1.00 71.82           H  
ATOM    407  C   ALA A  28       8.019  17.929  37.034  1.00 71.82           C  
ATOM    408  CB  ALA A  28      10.062  16.857  35.991  1.00 71.82           C  
ATOM    409  HB1 ALA A  28      10.565  16.918  36.956  1.00 71.82           H  
ATOM    410  HB2 ALA A  28      10.430  15.981  35.457  1.00 71.82           H  
ATOM    411  HB3 ALA A  28      10.285  17.756  35.416  1.00 71.82           H  
ATOM    412  O   ALA A  28       8.178  17.949  38.254  1.00 71.82           O  
ATOM    413  N   ASP A  29       7.407  18.922  36.379  1.00 73.79           N  
ATOM    414  H   ASP A  29       7.259  18.821  35.385  1.00 73.79           H  
ATOM    415  CA  ASP A  29       6.759  20.058  37.036  1.00 73.79           C  
ATOM    416  HA  ASP A  29       6.631  19.809  38.090  1.00 73.79           H  
ATOM    417  C   ASP A  29       5.363  20.307  36.457  1.00 73.79           C  
ATOM    418  CB  ASP A  29       7.637  21.321  36.987  1.00 73.79           C  
ATOM    419  HB2 ASP A  29       8.618  21.084  37.399  1.00 73.79           H  
ATOM    420  HB3 ASP A  29       7.770  21.616  35.946  1.00 73.79           H  
ATOM    421  O   ASP A  29       5.135  20.326  35.247  1.00 73.79           O  
ATOM    422  CG  ASP A  29       7.050  22.508  37.774  1.00 73.79           C  
ATOM    423  OD1 ASP A  29       6.084  22.322  38.555  1.00 73.79           O  
ATOM    424  OD2 ASP A  29       7.522  23.642  37.547  1.00 73.79           O  
ATOM    425  N   THR A  30       4.443  20.560  37.375  1.00 75.00           N  
ATOM    426  H   THR A  30       4.831  20.736  38.291  1.00 75.00           H  
ATOM    427  CA  THR A  30       3.031  20.880  37.164  1.00 75.00           C  
ATOM    428  HA  THR A  30       2.598  20.121  36.512  1.00 75.00           H  
ATOM    429  C   THR A  30       2.803  22.217  36.472  1.00 75.00           C  
ATOM    430  CB  THR A  30       2.293  20.857  38.511  1.00 75.00           C  
ATOM    431  HB  THR A  30       1.279  21.238  38.386  1.00 75.00           H  
ATOM    432  O   THR A  30       1.757  22.397  35.854  1.00 75.00           O  
ATOM    433  CG2 THR A  30       2.211  19.407  38.969  1.00 75.00           C  
ATOM    434 HG21 THR A  30       3.199  18.949  39.021  1.00 75.00           H  
ATOM    435 HG22 THR A  30       1.613  18.858  38.242  1.00 75.00           H  
ATOM    436 HG23 THR A  30       1.751  19.351  39.955  1.00 75.00           H  
ATOM    437  OG1 THR A  30       2.950  21.602  39.528  1.00 75.00           O  
ATOM    438  HG1 THR A  30       3.897  21.577  39.372  1.00 75.00           H  
ATOM    439  N   SER A  31       3.786  23.123  36.501  1.00 69.82           N  
ATOM    440  H   SER A  31       4.614  22.918  37.042  1.00 69.82           H  
ATOM    441  CA  SER A  31       3.755  24.388  35.751  1.00 69.82           C  
ATOM    442  HA  SER A  31       2.891  24.963  36.084  1.00 69.82           H  
ATOM    443  C   SER A  31       3.613  24.210  34.230  1.00 69.82           C  
ATOM    444  CB  SER A  31       5.017  25.200  36.056  1.00 69.82           C  
ATOM    445  HB2 SER A  31       4.925  26.184  35.594  1.00 69.82           H  
ATOM    446  HB3 SER A  31       5.117  25.326  37.134  1.00 69.82           H  
ATOM    447  O   SER A  31       3.149  25.125  33.554  1.00 69.82           O  
ATOM    448  OG  SER A  31       6.167  24.558  35.548  1.00 69.82           O  
ATOM    449  HG  SER A  31       6.726  24.306  36.286  1.00 69.82           H  
ATOM    450  N   THR A  32       3.957  23.032  33.697  1.00 68.39           N  
ATOM    451  H   THR A  32       4.354  22.337  34.314  1.00 68.39           H  
ATOM    452  CA  THR A  32       3.795  22.682  32.274  1.00 68.39           C  
ATOM    453  HA  THR A  32       4.175  23.504  31.667  1.00 68.39           H  
ATOM    454  C   THR A  32       2.335  22.468  31.855  1.00 68.39           C  
ATOM    455  CB  THR A  32       4.599  21.420  31.924  1.00 68.39           C  
ATOM    456  HB  THR A  32       4.411  21.167  30.881  1.00 68.39           H  
ATOM    457  O   THR A  32       1.998  22.667  30.689  1.00 68.39           O  
ATOM    458  CG2 THR A  32       6.105  21.610  32.110  1.00 68.39           C  
ATOM    459 HG21 THR A  32       6.340  21.837  33.149  1.00 68.39           H  
ATOM    460 HG22 THR A  32       6.619  20.696  31.815  1.00 68.39           H  
ATOM    461 HG23 THR A  32       6.448  22.429  31.477  1.00 68.39           H  
ATOM    462  OG1 THR A  32       4.201  20.333  32.728  1.00 68.39           O  
ATOM    463  HG1 THR A  32       4.632  20.385  33.584  1.00 68.39           H  
ATOM    464  N   VAL A  33       1.445  22.112  32.789  1.00 79.14           N  
ATOM    465  H   VAL A  33       1.759  22.035  33.746  1.00 79.14           H  
ATOM    466  CA  VAL A  33       0.027  21.847  32.505  1.00 79.14           C  
ATOM    467  HA  VAL A  33      -0.063  21.521  31.469  1.00 79.14           H  
ATOM    468  C   VAL A  33      -0.779  23.137  32.645  1.00 79.14           C  
ATOM    469  CB  VAL A  33      -0.522  20.697  33.372  1.00 79.14           C  
ATOM    470  HB  VAL A  33      -0.403  20.939  34.428  1.00 79.14           H  
ATOM    471  O   VAL A  33      -1.295  23.469  33.715  1.00 79.14           O  
ATOM    472  CG1 VAL A  33      -2.008  20.427  33.089  1.00 79.14           C  
ATOM    473 HG11 VAL A  33      -2.161  20.260  32.023  1.00 79.14           H  
ATOM    474 HG12 VAL A  33      -2.618  21.274  33.405  1.00 79.14           H  
ATOM    475 HG13 VAL A  33      -2.338  19.545  33.638  1.00 79.14           H  
ATOM    476  CG2 VAL A  33       0.235  19.396  33.076  1.00 79.14           C  
ATOM    477 HG21 VAL A  33      -0.177  18.586  33.678  1.00 79.14           H  
ATOM    478 HG22 VAL A  33       0.145  19.138  32.020  1.00 79.14           H  
ATOM    479 HG23 VAL A  33       1.292  19.508  33.320  1.00 79.14           H  
ATOM    480  N   SER A  34      -0.907  23.869  31.536  1.00 71.45           N  
ATOM    481  H   SER A  34      -0.397  23.572  30.716  1.00 71.45           H  
ATOM    482  CA  SER A  34      -1.777  25.047  31.465  1.00 71.45           C  
ATOM    483  HA  SER A  34      -1.444  25.760  32.219  1.00 71.45           H  
ATOM    484  C   SER A  34      -3.232  24.671  31.758  1.00 71.45           C  
ATOM    485  CB  SER A  34      -1.667  25.727  30.100  1.00 71.45           C  
ATOM    486  HB2 SER A  34      -0.661  26.131  29.981  1.00 71.45           H  
ATOM    487  HB3 SER A  34      -1.846  24.991  29.317  1.00 71.45           H  
ATOM    488  O   SER A  34      -3.817  23.809  31.104  1.00 71.45           O  
ATOM    489  OG  SER A  34      -2.618  26.774  29.997  1.00 71.45           O  
ATOM    490  HG  SER A  34      -2.465  27.231  29.166  1.00 71.45           H  
ATOM    491  N   VAL A  35      -3.843  25.372  32.716  1.00 76.66           N  
ATOM    492  H   VAL A  35      -3.286  26.053  33.211  1.00 76.66           H  
ATOM    493  CA  VAL A  35      -5.216  25.121  33.198  1.00 76.66           C  
ATOM    494  HA  VAL A  35      -5.257  24.089  33.544  1.00 76.66           H  
ATOM    495  C   VAL A  35      -6.301  25.278  32.123  1.00 76.66           C  
ATOM    496  CB  VAL A  35      -5.543  26.032  34.398  1.00 76.66           C  
ATOM    497  HB  VAL A  35      -6.572  25.844  34.702  1.00 76.66           H  
ATOM    498  O   VAL A  35      -7.413  24.769  32.291  1.00 76.66           O  
ATOM    499  CG1 VAL A  35      -4.645  25.706  35.596  1.00 76.66           C  
ATOM    500 HG11 VAL A  35      -4.896  26.355  36.435  1.00 76.66           H  
ATOM    501 HG12 VAL A  35      -4.808  24.671  35.896  1.00 76.66           H  
ATOM    502 HG13 VAL A  35      -3.593  25.843  35.345  1.00 76.66           H  
ATOM    503  CG2 VAL A  35      -5.410  27.529  34.080  1.00 76.66           C  
ATOM    504 HG21 VAL A  35      -6.076  27.799  33.260  1.00 76.66           H  
ATOM    505 HG22 VAL A  35      -4.385  27.784  33.813  1.00 76.66           H  
ATOM    506 HG23 VAL A  35      -5.703  28.110  34.955  1.00 76.66           H  
ATOM    507  N   ALA A  36      -5.977  25.979  31.033  1.00 69.82           N  
ATOM    508  H   ALA A  36      -5.036  26.341  30.988  1.00 69.82           H  
ATOM    509  CA  ALA A  36      -6.847  26.239  29.887  1.00 69.82           C  
ATOM    510  HA  ALA A  36      -7.868  25.949  30.136  1.00 69.82           H  
ATOM    511  C   ALA A  36      -6.466  25.439  28.625  1.00 69.82           C  
ATOM    512  CB  ALA A  36      -6.839  27.752  29.629  1.00 69.82           C  
ATOM    513  HB1 ALA A  36      -7.162  28.283  30.524  1.00 69.82           H  
ATOM    514  HB2 ALA A  36      -5.838  28.083  29.352  1.00 69.82           H  
ATOM    515  HB3 ALA A  36      -7.526  27.988  28.816  1.00 69.82           H  
ATOM    516  O   ALA A  36      -7.204  25.489  27.644  1.00 69.82           O  
ATOM    517  N   ALA A  37      -5.344  24.708  28.626  1.00 70.56           N  
ATOM    518  H   ALA A  37      -4.831  24.587  29.487  1.00 70.56           H  
ATOM    519  CA  ALA A  37      -4.967  23.875  27.487  1.00 70.56           C  
ATOM    520  HA  ALA A  37      -5.067  24.467  26.578  1.00 70.56           H  
ATOM    521  C   ALA A  37      -5.903  22.668  27.354  1.00 70.56           C  
ATOM    522  CB  ALA A  37      -3.501  23.447  27.603  1.00 70.56           C  
ATOM    523  HB1 ALA A  37      -3.331  22.944  28.555  1.00 70.56           H  
ATOM    524  HB2 ALA A  37      -3.254  22.760  26.793  1.00 70.56           H  
ATOM    525  HB3 ALA A  37      -2.857  24.323  27.519  1.00 70.56           H  
ATOM    526  O   ALA A  37      -6.362  22.102  28.350  1.00 70.56           O  
ATOM    527  N   VAL A  38      -6.167  22.268  26.110  1.00 74.36           N  
ATOM    528  H   VAL A  38      -5.737  22.753  25.336  1.00 74.36           H  
ATOM    529  CA  VAL A  38      -6.922  21.049  25.816  1.00 74.36           C  
ATOM    530  HA  VAL A  38      -7.770  21.011  26.499  1.00 74.36           H  
ATOM    531  C   VAL A  38      -6.024  19.841  26.074  1.00 74.36           C  
ATOM    532  CB  VAL A  38      -7.477  21.066  24.380  1.00 74.36           C  
ATOM    533  HB  VAL A  38      -6.651  21.209  23.684  1.00 74.36           H  
ATOM    534  O   VAL A  38      -4.894  19.800  25.597  1.00 74.36           O  
ATOM    535  CG1 VAL A  38      -8.193  19.758  24.019  1.00 74.36           C  
ATOM    536 HG11 VAL A  38      -7.466  18.949  23.949  1.00 74.36           H  
ATOM    537 HG12 VAL A  38      -8.940  19.512  24.775  1.00 74.36           H  
ATOM    538 HG13 VAL A  38      -8.676  19.859  23.047  1.00 74.36           H  
ATOM    539  CG2 VAL A  38      -8.479  22.217  24.200  1.00 74.36           C  
ATOM    540 HG21 VAL A  38      -9.332  22.081  24.865  1.00 74.36           H  
ATOM    541 HG22 VAL A  38      -8.001  23.172  24.417  1.00 74.36           H  
ATOM    542 HG23 VAL A  38      -8.823  22.242  23.166  1.00 74.36           H  
ATOM    543  N   PHE A  39      -6.522  18.836  26.791  1.00 79.17           N  
ATOM    544  H   PHE A  39      -7.445  18.953  27.186  1.00 79.17           H  
ATOM    545  CA  PHE A  39      -5.759  17.641  27.165  1.00 79.17           C  
ATOM    546  HA  PHE A  39      -4.939  17.936  27.819  1.00 79.17           H  
ATOM    547  C   PHE A  39      -5.121  16.920  25.969  1.00 79.17           C  
ATOM    548  CB  PHE A  39      -6.687  16.692  27.927  1.00 79.17           C  
ATOM    549  HB2 PHE A  39      -6.232  15.701  27.945  1.00 79.17           H  
ATOM    550  HB3 PHE A  39      -7.625  16.604  27.379  1.00 79.17           H  
ATOM    551  O   PHE A  39      -3.960  16.529  26.045  1.00 79.17           O  
ATOM    552  CG  PHE A  39      -6.966  17.068  29.369  1.00 79.17           C  
ATOM    553  CD1 PHE A  39      -5.907  17.122  30.296  1.00 79.17           C  
ATOM    554  HD1 PHE A  39      -4.892  16.944  29.972  1.00 79.17           H  
ATOM    555  CD2 PHE A  39      -8.287  17.282  29.807  1.00 79.17           C  
ATOM    556  HD2 PHE A  39      -9.109  17.217  29.110  1.00 79.17           H  
ATOM    557  CE1 PHE A  39      -6.168  17.392  31.649  1.00 79.17           C  
ATOM    558  HE1 PHE A  39      -5.352  17.434  32.356  1.00 79.17           H  
ATOM    559  CE2 PHE A  39      -8.547  17.554  31.160  1.00 79.17           C  
ATOM    560  HE2 PHE A  39      -9.564  17.718  31.484  1.00 79.17           H  
ATOM    561  CZ  PHE A  39      -7.487  17.604  32.080  1.00 79.17           C  
ATOM    562  HZ  PHE A  39      -7.688  17.806  33.122  1.00 79.17           H  
ATOM    563  N   ARG A  40      -5.827  16.812  24.837  1.00 66.61           N  
ATOM    564  H   ARG A  40      -6.784  17.136  24.847  1.00 66.61           H  
ATOM    565  CA  ARG A  40      -5.272  16.259  23.589  1.00 66.61           C  
ATOM    566  HA  ARG A  40      -4.960  15.229  23.758  1.00 66.61           H  
ATOM    567  C   ARG A  40      -4.029  17.025  23.117  1.00 66.61           C  
ATOM    568  CB  ARG A  40      -6.364  16.286  22.512  1.00 66.61           C  
ATOM    569  HB2 ARG A  40      -7.252  15.775  22.885  1.00 66.61           H  
ATOM    570  HB3 ARG A  40      -6.625  17.329  22.331  1.00 66.61           H  
ATOM    571  O   ARG A  40      -3.069  16.418  22.663  1.00 66.61           O  
ATOM    572  CG  ARG A  40      -5.929  15.606  21.196  1.00 66.61           C  
ATOM    573  HG2 ARG A  40      -4.923  15.915  20.913  1.00 66.61           H  
ATOM    574  HG3 ARG A  40      -5.927  14.525  21.337  1.00 66.61           H  
ATOM    575  CD  ARG A  40      -6.866  15.968  20.041  1.00 66.61           C  
ATOM    576  HD2 ARG A  40      -6.547  15.429  19.148  1.00 66.61           H  
ATOM    577  HD3 ARG A  40      -7.876  15.649  20.299  1.00 66.61           H  
ATOM    578  NE  ARG A  40      -6.817  17.422  19.788  1.00 66.61           N  
ATOM    579  HE  ARG A  40      -5.993  17.914  20.105  1.00 66.61           H  
ATOM    580  NH1 ARG A  40      -8.928  17.722  18.930  1.00 66.61           N  
ATOM    581 HH11 ARG A  40      -9.679  18.337  18.652  1.00 66.61           H  
ATOM    582 HH12 ARG A  40      -9.038  16.720  18.864  1.00 66.61           H  
ATOM    583  NH2 ARG A  40      -7.605  19.483  19.453  1.00 66.61           N  
ATOM    584 HH21 ARG A  40      -6.750  19.801  19.887  1.00 66.61           H  
ATOM    585 HH22 ARG A  40      -8.332  20.150  19.239  1.00 66.61           H  
ATOM    586  CZ  ARG A  40      -7.795  18.197  19.381  1.00 66.61           C  
ATOM    587  N   ASP A  41      -4.025  18.348  23.258  1.00 66.97           N  
ATOM    588  H   ASP A  41      -4.797  18.790  23.736  1.00 66.97           H  
ATOM    589  CA  ASP A  41      -2.917  19.204  22.821  1.00 66.97           C  
ATOM    590  HA  ASP A  41      -2.527  18.807  21.884  1.00 66.97           H  
ATOM    591  C   ASP A  41      -1.745  19.190  23.836  1.00 66.97           C  
ATOM    592  CB  ASP A  41      -3.438  20.627  22.537  1.00 66.97           C  
ATOM    593  HB2 ASP A  41      -3.716  21.084  23.486  1.00 66.97           H  
ATOM    594  HB3 ASP A  41      -2.617  21.212  22.123  1.00 66.97           H  
ATOM    595  O   ASP A  41      -0.635  19.599  23.502  1.00 66.97           O  
ATOM    596  CG  ASP A  41      -4.643  20.744  21.571  1.00 66.97           C  
ATOM    597  OD1 ASP A  41      -5.016  19.787  20.838  1.00 66.97           O  
ATOM    598  OD2 ASP A  41      -5.248  21.836  21.570  1.00 66.97           O  
ATOM    599  N   LEU A  42      -1.976  18.662  25.049  1.00 73.83           N  
ATOM    600  H   LEU A  42      -2.926  18.383  25.250  1.00 73.83           H  
ATOM    601  CA  LEU A  42      -0.952  18.267  26.029  1.00 73.83           C  
ATOM    602  HA  LEU A  42      -0.098  18.937  25.933  1.00 73.83           H  
ATOM    603  C   LEU A  42      -0.406  16.841  25.784  1.00 73.83           C  
ATOM    604  CB  LEU A  42      -1.521  18.384  27.462  1.00 73.83           C  
ATOM    605  HB2 LEU A  42      -0.757  18.045  28.161  1.00 73.83           H  
ATOM    606  HB3 LEU A  42      -2.363  17.698  27.558  1.00 73.83           H  
ATOM    607  O   LEU A  42       0.424  16.369  26.558  1.00 73.83           O  
ATOM    608  CG  LEU A  42      -1.973  19.786  27.905  1.00 73.83           C  
ATOM    609  HG  LEU A  42      -2.672  20.205  27.182  1.00 73.83           H  
ATOM    610  CD1 LEU A  42      -2.680  19.688  29.259  1.00 73.83           C  
ATOM    611 HD11 LEU A  42      -2.012  19.222  29.984  1.00 73.83           H  
ATOM    612 HD12 LEU A  42      -3.580  19.082  29.159  1.00 73.83           H  
ATOM    613 HD13 LEU A  42      -2.969  20.681  29.601  1.00 73.83           H  
ATOM    614  CD2 LEU A  42      -0.786  20.738  28.068  1.00 73.83           C  
ATOM    615 HD21 LEU A  42      -1.128  21.705  28.438  1.00 73.83           H  
ATOM    616 HD22 LEU A  42      -0.305  20.888  27.101  1.00 73.83           H  
ATOM    617 HD23 LEU A  42      -0.059  20.320  28.764  1.00 73.83           H  
ATOM    618  N   GLY A  43      -0.872  16.141  24.744  1.00 70.06           N  
ATOM    619  H   GLY A  43      -1.533  16.578  24.118  1.00 70.06           H  
ATOM    620  CA  GLY A  43      -0.479  14.762  24.445  1.00 70.06           C  
ATOM    621  HA2 GLY A  43       0.589  14.636  24.624  1.00 70.06           H  
ATOM    622  HA3 GLY A  43      -0.665  14.572  23.387  1.00 70.06           H  
ATOM    623  C   GLY A  43      -1.231  13.695  25.248  1.00 70.06           C  
ATOM    624  O   GLY A  43      -0.729  12.581  25.376  1.00 70.06           O  
ATOM    625  N   VAL A  44      -2.413  14.008  25.804  1.00 75.98           N  
ATOM    626  H   VAL A  44      -2.774  14.944  25.689  1.00 75.98           H  
ATOM    627  CA  VAL A  44      -3.272  12.990  26.433  1.00 75.98           C  
ATOM    628  HA  VAL A  44      -2.624  12.341  27.022  1.00 75.98           H  
ATOM    629  C   VAL A  44      -3.942  12.141  25.352  1.00 75.98           C  
ATOM    630  CB  VAL A  44      -4.315  13.574  27.403  1.00 75.98           C  
ATOM    631  HB  VAL A  44      -4.987  14.228  26.848  1.00 75.98           H  
ATOM    632  O   VAL A  44      -4.806  12.613  24.610  1.00 75.98           O  
ATOM    633  CG1 VAL A  44      -5.156  12.481  28.076  1.00 75.98           C  
ATOM    634 HG11 VAL A  44      -4.502  11.781  28.595  1.00 75.98           H  
ATOM    635 HG12 VAL A  44      -5.727  11.937  27.323  1.00 75.98           H  
ATOM    636 HG13 VAL A  44      -5.843  12.922  28.798  1.00 75.98           H  
ATOM    637  CG2 VAL A  44      -3.664  14.363  28.548  1.00 75.98           C  
ATOM    638 HG21 VAL A  44      -3.012  13.705  29.122  1.00 75.98           H  
ATOM    639 HG22 VAL A  44      -3.078  15.189  28.145  1.00 75.98           H  
ATOM    640 HG23 VAL A  44      -4.432  14.762  29.211  1.00 75.98           H  
ATOM    641  N   ASP A  45      -3.540  10.879  25.299  1.00 62.22           N  
ATOM    642  H   ASP A  45      -2.833  10.605  25.967  1.00 62.22           H  
ATOM    643  CA  ASP A  45      -4.086   9.808  24.472  1.00 62.22           C  
ATOM    644  HA  ASP A  45      -4.608  10.251  23.624  1.00 62.22           H  
ATOM    645  C   ASP A  45      -5.101   8.943  25.255  1.00 62.22           C  
ATOM    646  CB  ASP A  45      -2.907   8.981  23.923  1.00 62.22           C  
ATOM    647  HB2 ASP A  45      -2.117   9.650  23.580  1.00 62.22           H  
ATOM    648  HB3 ASP A  45      -3.262   8.425  23.056  1.00 62.22           H  
ATOM    649  O   ASP A  45      -5.488   9.261  26.380  1.00 62.22           O  
ATOM    650  CG  ASP A  45      -2.327   7.986  24.938  1.00 62.22           C  
ATOM    651  OD1 ASP A  45      -2.413   8.241  26.162  1.00 62.22           O  
ATOM    652  OD2 ASP A  45      -1.910   6.900  24.499  1.00 62.22           O  
ATOM    653  N   SER A  46      -5.541   7.821  24.680  1.00 56.43           N  
ATOM    654  H   SER A  46      -5.192   7.578  23.764  1.00 56.43           H  
ATOM    655  CA  SER A  46      -6.514   6.927  25.326  1.00 56.43           C  
ATOM    656  HA  SER A  46      -7.391   7.514  25.602  1.00 56.43           H  
ATOM    657  C   SER A  46      -5.980   6.270  26.607  1.00 56.43           C  
ATOM    658  CB  SER A  46      -6.966   5.843  24.344  1.00 56.43           C  
ATOM    659  HB2 SER A  46      -6.110   5.233  24.054  1.00 56.43           H  
ATOM    660  HB3 SER A  46      -7.709   5.207  24.824  1.00 56.43           H  
ATOM    661  O   SER A  46      -6.735   6.129  27.573  1.00 56.43           O  
ATOM    662  OG  SER A  46      -7.534   6.446  23.195  1.00 56.43           O  
ATOM    663  HG  SER A  46      -7.118   6.079  22.410  1.00 56.43           H  
ATOM    664  N   LEU A  47      -4.694   5.894  26.644  1.00 59.01           N  
ATOM    665  H   LEU A  47      -4.091   6.128  25.868  1.00 59.01           H  
ATOM    666  CA  LEU A  47      -4.064   5.287  27.821  1.00 59.01           C  
ATOM    667  HA  LEU A  47      -4.682   4.457  28.163  1.00 59.01           H  
ATOM    668  C   LEU A  47      -3.975   6.305  28.960  1.00 59.01           C  
ATOM    669  CB  LEU A  47      -2.673   4.749  27.427  1.00 59.01           C  
ATOM    670  HB2 LEU A  47      -2.103   5.559  26.972  1.00 59.01           H  
ATOM    671  HB3 LEU A  47      -2.796   3.971  26.673  1.00 59.01           H  
ATOM    672  O   LEU A  47      -4.509   6.085  30.047  1.00 59.01           O  
ATOM    673  CG  LEU A  47      -1.848   4.186  28.602  1.00 59.01           C  
ATOM    674  HG  LEU A  47      -1.728   4.953  29.367  1.00 59.01           H  
ATOM    675  CD1 LEU A  47      -2.508   2.956  29.231  1.00 59.01           C  
ATOM    676 HD11 LEU A  47      -2.647   2.174  28.484  1.00 59.01           H  
ATOM    677 HD12 LEU A  47      -3.469   3.228  29.667  1.00 59.01           H  
ATOM    678 HD13 LEU A  47      -1.874   2.584  30.036  1.00 59.01           H  
ATOM    679  CD2 LEU A  47      -0.458   3.793  28.106  1.00 59.01           C  
ATOM    680 HD21 LEU A  47       0.051   4.677  27.720  1.00 59.01           H  
ATOM    681 HD22 LEU A  47      -0.542   3.060  27.303  1.00 59.01           H  
ATOM    682 HD23 LEU A  47       0.125   3.386  28.932  1.00 59.01           H  
ATOM    683  N   THR A  48      -3.365   7.456  28.691  1.00 74.57           N  
ATOM    684  H   THR A  48      -2.983   7.590  27.766  1.00 74.57           H  
ATOM    685  CA  THR A  48      -3.195   8.525  29.678  1.00 74.57           C  
ATOM    686  HA  THR A  48      -2.769   8.078  30.576  1.00 74.57           H  
ATOM    687  C   THR A  48      -4.532   9.158  30.084  1.00 74.57           C  
ATOM    688  CB  THR A  48      -2.193   9.581  29.195  1.00 74.57           C  
ATOM    689  HB  THR A  48      -2.153  10.387  29.927  1.00 74.57           H  
ATOM    690  O   THR A  48      -4.684   9.568  31.233  1.00 74.57           O  
ATOM    691  CG2 THR A  48      -0.782   9.024  28.998  1.00 74.57           C  
ATOM    692 HG21 THR A  48      -0.765   8.305  28.179  1.00 74.57           H  
ATOM    693 HG22 THR A  48      -0.445   8.521  29.905  1.00 74.57           H  
ATOM    694 HG23 THR A  48      -0.100   9.842  28.766  1.00 74.57           H  
ATOM    695  OG1 THR A  48      -2.596  10.102  27.963  1.00 74.57           O  
ATOM    696  HG1 THR A  48      -2.481   9.403  27.315  1.00 74.57           H  
ATOM    697  N   ALA A  49      -5.564   9.152  29.231  1.00 74.40           N  
ATOM    698  H   ALA A  49      -5.389   8.921  28.264  1.00 74.40           H  
ATOM    699  CA  ALA A  49      -6.924   9.532  29.627  1.00 74.40           C  
ATOM    700  HA  ALA A  49      -6.869  10.511  30.103  1.00 74.40           H  
ATOM    701  C   ALA A  49      -7.540   8.561  30.652  1.00 74.40           C  
ATOM    702  CB  ALA A  49      -7.812   9.632  28.380  1.00 74.40           C  
ATOM    703  HB1 ALA A  49      -7.812   8.683  27.844  1.00 74.40           H  
ATOM    704  HB2 ALA A  49      -8.835   9.876  28.670  1.00 74.40           H  
ATOM    705  HB3 ALA A  49      -7.439  10.413  27.717  1.00 74.40           H  
ATOM    706  O   ALA A  49      -8.206   8.994  31.600  1.00 74.40           O  
ATOM    707  N   VAL A  50      -7.310   7.254  30.486  1.00 69.38           N  
ATOM    708  H   VAL A  50      -6.756   6.969  29.691  1.00 69.38           H  
ATOM    709  CA  VAL A  50      -7.734   6.215  31.437  1.00 69.38           C  
ATOM    710  HA  VAL A  50      -8.777   6.394  31.700  1.00 69.38           H  
ATOM    711  C   VAL A  50      -6.940   6.305  32.740  1.00 69.38           C  
ATOM    712  CB  VAL A  50      -7.643   4.819  30.783  1.00 69.38           C  
ATOM    713  HB  VAL A  50      -6.720   4.737  30.210  1.00 69.38           H  
ATOM    714  O   VAL A  50      -7.551   6.322  33.810  1.00 69.38           O  
ATOM    715  CG1 VAL A  50      -7.670   3.667  31.798  1.00 69.38           C  
ATOM    716 HG11 VAL A  50      -6.730   3.649  32.350  1.00 69.38           H  
ATOM    717 HG12 VAL A  50      -8.496   3.801  32.497  1.00 69.38           H  
ATOM    718 HG13 VAL A  50      -7.762   2.716  31.274  1.00 69.38           H  
ATOM    719  CG2 VAL A  50      -8.831   4.629  29.828  1.00 69.38           C  
ATOM    720 HG21 VAL A  50      -8.827   5.419  29.077  1.00 69.38           H  
ATOM    721 HG22 VAL A  50      -9.773   4.656  30.376  1.00 69.38           H  
ATOM    722 HG23 VAL A  50      -8.732   3.677  29.308  1.00 69.38           H  
ATOM    723  N   GLU A  51      -5.615   6.436  32.674  1.00 75.37           N  
ATOM    724  H   GLU A  51      -5.175   6.376  31.767  1.00 75.37           H  
ATOM    725  CA  GLU A  51      -4.745   6.616  33.844  1.00 75.37           C  
ATOM    726  HA  GLU A  51      -4.863   5.768  34.519  1.00 75.37           H  
ATOM    727  C   GLU A  51      -5.111   7.895  34.628  1.00 75.37           C  
ATOM    728  CB  GLU A  51      -3.273   6.666  33.397  1.00 75.37           C  
ATOM    729  HB2 GLU A  51      -2.676   7.002  34.245  1.00 75.37           H  
ATOM    730  HB3 GLU A  51      -3.196   7.407  32.602  1.00 75.37           H  
ATOM    731  O   GLU A  51      -5.252   7.853  35.854  1.00 75.37           O  
ATOM    732  CG  GLU A  51      -2.678   5.334  32.894  1.00 75.37           C  
ATOM    733  HG2 GLU A  51      -2.707   4.614  33.712  1.00 75.37           H  
ATOM    734  HG3 GLU A  51      -3.296   4.947  32.083  1.00 75.37           H  
ATOM    735  CD  GLU A  51      -1.222   5.478  32.395  1.00 75.37           C  
ATOM    736  OE1 GLU A  51      -0.609   4.487  31.943  1.00 75.37           O  
ATOM    737  OE2 GLU A  51      -0.655   6.590  32.456  1.00 75.37           O  
ATOM    738  N   LEU A  52      -5.372   9.018  33.943  1.00 83.21           N  
ATOM    739  H   LEU A  52      -5.204   9.011  32.947  1.00 83.21           H  
ATOM    740  CA  LEU A  52      -5.823  10.276  34.555  1.00 83.21           C  
ATOM    741  HA  LEU A  52      -5.092  10.564  35.310  1.00 83.21           H  
ATOM    742  C   LEU A  52      -7.173  10.106  35.263  1.00 83.21           C  
ATOM    743  CB  LEU A  52      -5.875  11.379  33.476  1.00 83.21           C  
ATOM    744  HB2 LEU A  52      -6.510  11.037  32.659  1.00 83.21           H  
ATOM    745  HB3 LEU A  52      -4.870  11.517  33.079  1.00 83.21           H  
ATOM    746  O   LEU A  52      -7.317  10.505  36.422  1.00 83.21           O  
ATOM    747  CG  LEU A  52      -6.406  12.747  33.952  1.00 83.21           C  
ATOM    748  HG  LEU A  52      -7.442  12.642  34.276  1.00 83.21           H  
ATOM    749  CD1 LEU A  52      -5.585  13.321  35.108  1.00 83.21           C  
ATOM    750 HD11 LEU A  52      -5.718  12.702  35.995  1.00 83.21           H  
ATOM    751 HD12 LEU A  52      -4.531  13.338  34.830  1.00 83.21           H  
ATOM    752 HD13 LEU A  52      -5.917  14.334  35.334  1.00 83.21           H  
ATOM    753  CD2 LEU A  52      -6.373  13.752  32.801  1.00 83.21           C  
ATOM    754 HD21 LEU A  52      -6.944  13.365  31.957  1.00 83.21           H  
ATOM    755 HD22 LEU A  52      -5.346  13.919  32.476  1.00 83.21           H  
ATOM    756 HD23 LEU A  52      -6.812  14.699  33.114  1.00 83.21           H  
ATOM    757  N   ARG A  53      -8.151   9.465  34.611  1.00 78.66           N  
ATOM    758  H   ARG A  53      -7.964   9.163  33.665  1.00 78.66           H  
ATOM    759  CA  ARG A  53      -9.446   9.126  35.225  1.00 78.66           C  
ATOM    760  HA  ARG A  53      -9.927  10.042  35.567  1.00 78.66           H  
ATOM    761  C   ARG A  53      -9.265   8.249  36.462  1.00 78.66           C  
ATOM    762  CB  ARG A  53     -10.331   8.441  34.172  1.00 78.66           C  
ATOM    763  HB2 ARG A  53     -10.481   9.123  33.335  1.00 78.66           H  
ATOM    764  HB3 ARG A  53      -9.794   7.573  33.790  1.00 78.66           H  
ATOM    765  O   ARG A  53      -9.883   8.527  37.488  1.00 78.66           O  
ATOM    766  CG  ARG A  53     -11.712   8.005  34.703  1.00 78.66           C  
ATOM    767  HG2 ARG A  53     -12.389   8.859  34.683  1.00 78.66           H  
ATOM    768  HG3 ARG A  53     -11.655   7.640  35.729  1.00 78.66           H  
ATOM    769  CD  ARG A  53     -12.299   6.883  33.849  1.00 78.66           C  
ATOM    770  HD2 ARG A  53     -13.327   6.707  34.164  1.00 78.66           H  
ATOM    771  HD3 ARG A  53     -12.305   7.208  32.808  1.00 78.66           H  
ATOM    772  NE  ARG A  53     -11.532   5.632  33.999  1.00 78.66           N  
ATOM    773  HE  ARG A  53     -10.839   5.584  34.733  1.00 78.66           H  
ATOM    774  NH1 ARG A  53     -12.400   4.513  32.190  1.00 78.66           N  
ATOM    775 HH11 ARG A  53     -12.405   3.708  31.580  1.00 78.66           H  
ATOM    776 HH12 ARG A  53     -12.981   5.314  31.983  1.00 78.66           H  
ATOM    777  NH2 ARG A  53     -10.857   3.547  33.486  1.00 78.66           N  
ATOM    778 HH21 ARG A  53     -10.821   2.758  32.857  1.00 78.66           H  
ATOM    779 HH22 ARG A  53     -10.206   3.637  34.254  1.00 78.66           H  
ATOM    780  CZ  ARG A  53     -11.605   4.573  33.222  1.00 78.66           C  
ATOM    781  N   ASN A  54      -8.427   7.215  36.385  1.00 75.99           N  
ATOM    782  H   ASN A  54      -7.961   7.050  35.505  1.00 75.99           H  
ATOM    783  CA  ASN A  54      -8.179   6.284  37.488  1.00 75.99           C  
ATOM    784  HA  ASN A  54      -9.135   5.907  37.849  1.00 75.99           H  
ATOM    785  C   ASN A  54      -7.502   6.999  38.674  1.00 75.99           C  
ATOM    786  CB  ASN A  54      -7.351   5.087  36.970  1.00 75.99           C  
ATOM    787  HB2 ASN A  54      -6.433   5.448  36.506  1.00 75.99           H  
ATOM    788  HB3 ASN A  54      -7.065   4.457  37.813  1.00 75.99           H  
ATOM    789  O   ASN A  54      -7.919   6.819  39.822  1.00 75.99           O  
ATOM    790  CG  ASN A  54      -8.071   4.197  35.962  1.00 75.99           C  
ATOM    791  ND2 ASN A  54      -7.403   3.207  35.416  1.00 75.99           N  
ATOM    792 HD21 ASN A  54      -7.807   2.675  34.659  1.00 75.99           H  
ATOM    793 HD22 ASN A  54      -6.447   2.976  35.646  1.00 75.99           H  
ATOM    794  OD1 ASN A  54      -9.256   4.348  35.664  1.00 75.99           O  
ATOM    795  N   SER A  55      -6.524   7.870  38.403  1.00 85.65           N  
ATOM    796  H   SER A  55      -6.204   7.935  37.447  1.00 85.65           H  
ATOM    797  CA  SER A  55      -5.859   8.710  39.407  1.00 85.65           C  
ATOM    798  HA  SER A  55      -5.410   8.064  40.161  1.00 85.65           H  
ATOM    799  C   SER A  55      -6.846   9.648  40.113  1.00 85.65           C  
ATOM    800  CB  SER A  55      -4.735   9.513  38.742  1.00 85.65           C  
ATOM    801  HB2 SER A  55      -4.071   8.837  38.203  1.00 85.65           H  
ATOM    802  HB3 SER A  55      -5.157  10.229  38.037  1.00 85.65           H  
ATOM    803  O   SER A  55      -6.934   9.656  41.345  1.00 85.65           O  
ATOM    804  OG  SER A  55      -4.001  10.193  39.739  1.00 85.65           O  
ATOM    805  HG  SER A  55      -3.428  10.835  39.315  1.00 85.65           H  
ATOM    806  N   LEU A  56      -7.677  10.367  39.349  1.00 87.04           N  
ATOM    807  H   LEU A  56      -7.566  10.315  38.346  1.00 87.04           H  
ATOM    808  CA  LEU A  56      -8.691  11.274  39.893  1.00 87.04           C  
ATOM    809  HA  LEU A  56      -8.206  11.942  40.605  1.00 87.04           H  
ATOM    810  C   LEU A  56      -9.779  10.535  40.678  1.00 87.04           C  
ATOM    811  CB  LEU A  56      -9.297  12.107  38.751  1.00 87.04           C  
ATOM    812  HB2 LEU A  56     -10.175  12.636  39.124  1.00 87.04           H  
ATOM    813  HB3 LEU A  56      -9.627  11.431  37.962  1.00 87.04           H  
ATOM    814  O   LEU A  56     -10.156  10.988  41.760  1.00 87.04           O  
ATOM    815  CG  LEU A  56      -8.322  13.140  38.157  1.00 87.04           C  
ATOM    816  HG  LEU A  56      -7.390  12.655  37.868  1.00 87.04           H  
ATOM    817  CD1 LEU A  56      -8.946  13.769  36.914  1.00 87.04           C  
ATOM    818 HD11 LEU A  56      -9.130  12.993  36.172  1.00 87.04           H  
ATOM    819 HD12 LEU A  56      -8.257  14.497  36.485  1.00 87.04           H  
ATOM    820 HD13 LEU A  56      -9.886  14.262  37.163  1.00 87.04           H  
ATOM    821  CD2 LEU A  56      -7.994  14.253  39.154  1.00 87.04           C  
ATOM    822 HD21 LEU A  56      -7.440  13.847  40.000  1.00 87.04           H  
ATOM    823 HD22 LEU A  56      -8.906  14.740  39.500  1.00 87.04           H  
ATOM    824 HD23 LEU A  56      -7.351  14.986  38.668  1.00 87.04           H  
ATOM    825  N   ALA A  57     -10.245   9.379  40.199  1.00 82.40           N  
ATOM    826  H   ALA A  57      -9.925   9.070  39.292  1.00 82.40           H  
ATOM    827  CA  ALA A  57     -11.202   8.536  40.915  1.00 82.40           C  
ATOM    828  HA  ALA A  57     -12.105   9.110  41.119  1.00 82.40           H  
ATOM    829  C   ALA A  57     -10.629   8.070  42.265  1.00 82.40           C  
ATOM    830  CB  ALA A  57     -11.575   7.351  40.015  1.00 82.40           C  
ATOM    831  HB1 ALA A  57     -12.277   6.702  40.539  1.00 82.40           H  
ATOM    832  HB2 ALA A  57     -10.686   6.778  39.753  1.00 82.40           H  
ATOM    833  HB3 ALA A  57     -12.048   7.717  39.103  1.00 82.40           H  
ATOM    834  O   ALA A  57     -11.288   8.181  43.297  1.00 82.40           O  
ATOM    835  N   LYS A  58      -9.361   7.641  42.293  1.00 85.08           N  
ATOM    836  H   LYS A  58      -8.870   7.572  41.413  1.00 85.08           H  
ATOM    837  CA  LYS A  58      -8.658   7.228  43.518  1.00 85.08           C  
ATOM    838  HA  LYS A  58      -9.278   6.498  44.041  1.00 85.08           H  
ATOM    839  C   LYS A  58      -8.427   8.387  44.495  1.00 85.08           C  
ATOM    840  CB  LYS A  58      -7.346   6.558  43.091  1.00 85.08           C  
ATOM    841  HB2 LYS A  58      -7.584   5.800  42.345  1.00 85.08           H  
ATOM    842  HB3 LYS A  58      -6.701   7.300  42.621  1.00 85.08           H  
ATOM    843  O   LYS A  58      -8.547   8.194  45.702  1.00 85.08           O  
ATOM    844  CG  LYS A  58      -6.584   5.880  44.238  1.00 85.08           C  
ATOM    845  HG2 LYS A  58      -7.230   5.147  44.722  1.00 85.08           H  
ATOM    846  HG3 LYS A  58      -6.264   6.624  44.969  1.00 85.08           H  
ATOM    847  CD  LYS A  58      -5.356   5.177  43.647  1.00 85.08           C  
ATOM    848  HD2 LYS A  58      -5.689   4.492  42.868  1.00 85.08           H  
ATOM    849  HD3 LYS A  58      -4.708   5.925  43.190  1.00 85.08           H  
ATOM    850  CE  LYS A  58      -4.566   4.390  44.694  1.00 85.08           C  
ATOM    851  HE2 LYS A  58      -5.243   3.693  45.188  1.00 85.08           H  
ATOM    852  HE3 LYS A  58      -4.181   5.085  45.441  1.00 85.08           H  
ATOM    853  NZ  LYS A  58      -3.453   3.649  44.043  1.00 85.08           N  
ATOM    854  HZ1 LYS A  58      -2.832   4.285  43.564  1.00 85.08           H  
ATOM    855  HZ2 LYS A  58      -2.918   3.109  44.708  1.00 85.08           H  
ATOM    856  HZ3 LYS A  58      -3.812   3.016  43.343  1.00 85.08           H  
ATOM    857  N   ALA A  59      -8.113   9.581  43.994  1.00 87.57           N  
ATOM    858  H   ALA A  59      -7.950   9.647  43.000  1.00 87.57           H  
ATOM    859  CA  ALA A  59      -7.853  10.765  44.816  1.00 87.57           C  
ATOM    860  HA  ALA A  59      -7.259  10.467  45.680  1.00 87.57           H  
ATOM    861  C   ALA A  59      -9.130  11.441  45.356  1.00 87.57           C  
ATOM    862  CB  ALA A  59      -7.020  11.739  43.980  1.00 87.57           C  
ATOM    863  HB1 ALA A  59      -6.778  12.615  44.581  1.00 87.57           H  
ATOM    864  HB2 ALA A  59      -6.094  11.260  43.662  1.00 87.57           H  
ATOM    865  HB3 ALA A  59      -7.577  12.046  43.095  1.00 87.57           H  
ATOM    866  O   ALA A  59      -9.095  12.074  46.413  1.00 87.57           O  
ATOM    867  N   THR A  60     -10.255  11.317  44.646  1.00 83.87           N  
ATOM    868  H   THR A  60     -10.202  10.842  43.756  1.00 83.87           H  
ATOM    869  CA  THR A  60     -11.547  11.910  45.042  1.00 83.87           C  
ATOM    870  HA  THR A  60     -11.365  12.700  45.770  1.00 83.87           H  
ATOM    871  C   THR A  60     -12.495  10.921  45.722  1.00 83.87           C  
ATOM    872  CB  THR A  60     -12.261  12.560  43.849  1.00 83.87           C  
ATOM    873  HB  THR A  60     -13.214  12.960  44.197  1.00 83.87           H  
ATOM    874  O   THR A  60     -13.347  11.349  46.496  1.00 83.87           O  
ATOM    875  CG2 THR A  60     -11.461  13.713  43.237  1.00 83.87           C  
ATOM    876 HG21 THR A  60     -12.051  14.181  42.449  1.00 83.87           H  
ATOM    877 HG22 THR A  60     -10.524  13.353  42.814  1.00 83.87           H  
ATOM    878 HG23 THR A  60     -11.241  14.457  44.002  1.00 83.87           H  
ATOM    879  OG1 THR A  60     -12.515  11.610  42.845  1.00 83.87           O  
ATOM    880  HG1 THR A  60     -11.688  11.436  42.389  1.00 83.87           H  
ATOM    881  N   GLY A  61     -12.349   9.618  45.467  1.00 80.95           N  
ATOM    882  H   GLY A  61     -11.645   9.338  44.799  1.00 80.95           H  
ATOM    883  CA  GLY A  61     -13.306   8.578  45.858  1.00 80.95           C  
ATOM    884  HA2 GLY A  61     -12.792   7.617  45.868  1.00 80.95           H  
ATOM    885  HA3 GLY A  61     -13.681   8.784  46.861  1.00 80.95           H  
ATOM    886  C   GLY A  61     -14.512   8.452  44.917  1.00 80.95           C  
ATOM    887  O   GLY A  61     -15.360   7.589  45.135  1.00 80.95           O  
ATOM    888  N   LEU A  62     -14.598   9.287  43.876  1.00 76.69           N  
ATOM    889  H   LEU A  62     -13.830   9.921  43.706  1.00 76.69           H  
ATOM    890  CA  LEU A  62     -15.720   9.319  42.939  1.00 76.69           C  
ATOM    891  HA  LEU A  62     -16.643   9.162  43.496  1.00 76.69           H  
ATOM    892  C   LEU A  62     -15.606   8.204  41.889  1.00 76.69           C  
ATOM    893  CB  LEU A  62     -15.780  10.702  42.259  1.00 76.69           C  
ATOM    894  HB2 LEU A  62     -14.839  10.855  41.729  1.00 76.69           H  
ATOM    895  HB3 LEU A  62     -16.575  10.691  41.513  1.00 76.69           H  
ATOM    896  O   LEU A  62     -14.521   7.907  41.389  1.00 76.69           O  
ATOM    897  CG  LEU A  62     -16.016  11.892  43.210  1.00 76.69           C  
ATOM    898  HG  LEU A  62     -15.293  11.868  44.026  1.00 76.69           H  
ATOM    899  CD1 LEU A  62     -15.824  13.205  42.448  1.00 76.69           C  
ATOM    900 HD11 LEU A  62     -16.518  13.254  41.610  1.00 76.69           H  
ATOM    901 HD12 LEU A  62     -15.999  14.050  43.115  1.00 76.69           H  
ATOM    902 HD13 LEU A  62     -14.802  13.258  42.072  1.00 76.69           H  
ATOM    903  CD2 LEU A  62     -17.425  11.885  43.802  1.00 76.69           C  
ATOM    904 HD21 LEU A  62     -17.577  12.771  44.418  1.00 76.69           H  
ATOM    905 HD22 LEU A  62     -17.563  11.014  44.442  1.00 76.69           H  
ATOM    906 HD23 LEU A  62     -18.174  11.865  43.010  1.00 76.69           H  
ATOM    907  N   ARG A  63     -16.747   7.644  41.470  1.00 71.70           N  
ATOM    908  H   ARG A  63     -17.605   7.957  41.901  1.00 71.70           H  
ATOM    909  CA  ARG A  63     -16.831   6.891  40.208  1.00 71.70           C  
ATOM    910  HA  ARG A  63     -15.912   6.320  40.072  1.00 71.70           H  
ATOM    911  C   ARG A  63     -16.924   7.878  39.052  1.00 71.70           C  
ATOM    912  CB  ARG A  63     -18.023   5.926  40.207  1.00 71.70           C  
ATOM    913  HB2 ARG A  63     -18.886   6.398  40.677  1.00 71.70           H  
ATOM    914  HB3 ARG A  63     -18.282   5.695  39.173  1.00 71.70           H  
ATOM    915  O   ARG A  63     -17.863   8.666  38.993  1.00 71.70           O  
ATOM    916  CG  ARG A  63     -17.678   4.614  40.918  1.00 71.70           C  
ATOM    917  HG2 ARG A  63     -17.430   4.809  41.961  1.00 71.70           H  
ATOM    918  HG3 ARG A  63     -16.819   4.160  40.424  1.00 71.70           H  
ATOM    919  CD  ARG A  63     -18.869   3.654  40.840  1.00 71.70           C  
ATOM    920  HD2 ARG A  63     -19.221   3.614  39.810  1.00 71.70           H  
ATOM    921  HD3 ARG A  63     -19.669   4.041  41.471  1.00 71.70           H  
ATOM    922  NE  ARG A  63     -18.495   2.293  41.268  1.00 71.70           N  
ATOM    923  HE  ARG A  63     -17.517   2.131  41.459  1.00 71.70           H  
ATOM    924  NH1 ARG A  63     -20.593   1.369  41.154  1.00 71.70           N  
ATOM    925 HH11 ARG A  63     -20.966   2.277  40.916  1.00 71.70           H  
ATOM    926 HH12 ARG A  63     -21.197   0.559  41.178  1.00 71.70           H  
ATOM    927  NH2 ARG A  63     -18.845   0.075  41.654  1.00 71.70           N  
ATOM    928 HH21 ARG A  63     -19.467  -0.720  41.688  1.00 71.70           H  
ATOM    929 HH22 ARG A  63     -17.851  -0.064  41.765  1.00 71.70           H  
ATOM    930  CZ  ARG A  63     -19.310   1.257  41.360  1.00 71.70           C  
ATOM    931  N   LEU A  64     -15.953   7.821  38.146  1.00 71.23           N  
ATOM    932  H   LEU A  64     -15.231   7.123  38.250  1.00 71.23           H  
ATOM    933  CA  LEU A  64     -15.820   8.755  37.032  1.00 71.23           C  
ATOM    934  HA  LEU A  64     -16.606   9.507  37.112  1.00 71.23           H  
ATOM    935  C   LEU A  64     -15.989   8.016  35.689  1.00 71.23           C  
ATOM    936  CB  LEU A  64     -14.468   9.484  37.149  1.00 71.23           C  
ATOM    937  HB2 LEU A  64     -13.669   8.745  37.080  1.00 71.23           H  
ATOM    938  HB3 LEU A  64     -14.375  10.153  36.294  1.00 71.23           H  
ATOM    939  O   LEU A  64     -15.430   6.925  35.544  1.00 71.23           O  
ATOM    940  CG  LEU A  64     -14.279  10.294  38.453  1.00 71.23           C  
ATOM    941  HG  LEU A  64     -14.358   9.617  39.304  1.00 71.23           H  
ATOM    942  CD1 LEU A  64     -12.895  10.938  38.513  1.00 71.23           C  
ATOM    943 HD11 LEU A  64     -12.832  11.764  37.805  1.00 71.23           H  
ATOM    944 HD12 LEU A  64     -12.131  10.198  38.278  1.00 71.23           H  
ATOM    945 HD13 LEU A  64     -12.719  11.321  39.518  1.00 71.23           H  
ATOM    946  CD2 LEU A  64     -15.316  11.408  38.623  1.00 71.23           C  
ATOM    947 HD21 LEU A  64     -15.297  12.080  37.765  1.00 71.23           H  
ATOM    948 HD22 LEU A  64     -16.313  10.983  38.731  1.00 71.23           H  
ATOM    949 HD23 LEU A  64     -15.094  11.977  39.526  1.00 71.23           H  
ATOM    950  N   PRO A  65     -16.752   8.571  34.727  1.00 59.33           N  
ATOM    951  CA  PRO A  65     -16.901   8.015  33.380  1.00 59.33           C  
ATOM    952  HA  PRO A  65     -17.023   6.932  33.415  1.00 59.33           H  
ATOM    953  C   PRO A  65     -15.664   8.345  32.525  1.00 59.33           C  
ATOM    954  CB  PRO A  65     -18.199   8.658  32.862  1.00 59.33           C  
ATOM    955  HB2 PRO A  65     -19.054   8.109  33.257  1.00 59.33           H  
ATOM    956  HB3 PRO A  65     -18.265   8.703  31.775  1.00 59.33           H  
ATOM    957  O   PRO A  65     -14.595   8.664  33.048  1.00 59.33           O  
ATOM    958  CG  PRO A  65     -18.167  10.052  33.483  1.00 59.33           C  
ATOM    959  HG2 PRO A  65     -19.166  10.478  33.573  1.00 59.33           H  
ATOM    960  HG3 PRO A  65     -17.525  10.709  32.895  1.00 59.33           H  
ATOM    961  CD  PRO A  65     -17.531   9.800  34.848  1.00 59.33           C  
ATOM    962  HD2 PRO A  65     -18.315   9.658  35.592  1.00 59.33           H  
ATOM    963  HD3 PRO A  65     -16.897  10.643  35.121  1.00 59.33           H  
ATOM    964  N   THR A  66     -15.782   8.292  31.201  1.00 59.16           N  
ATOM    965  H   THR A  66     -16.648   7.979  30.785  1.00 59.16           H  
ATOM    966  CA  THR A  66     -14.876   9.030  30.311  1.00 59.16           C  
ATOM    967  HA  THR A  66     -13.874   8.612  30.402  1.00 59.16           H  
ATOM    968  C   THR A  66     -14.863  10.504  30.741  1.00 59.16           C  
ATOM    969  CB  THR A  66     -15.342   8.916  28.849  1.00 59.16           C  
ATOM    970  HB  THR A  66     -16.121   9.650  28.647  1.00 59.16           H  
ATOM    971  O   THR A  66     -15.916  11.086  30.956  1.00 59.16           O  
ATOM    972  CG2 THR A  66     -14.177   9.109  27.882  1.00 59.16           C  
ATOM    973 HG21 THR A  66     -14.543   9.014  26.859  1.00 59.16           H  
ATOM    974 HG22 THR A  66     -13.755  10.106  28.010  1.00 59.16           H  
ATOM    975 HG23 THR A  66     -13.408   8.357  28.058  1.00 59.16           H  
ATOM    976  OG1 THR A  66     -15.856   7.626  28.597  1.00 59.16           O  
ATOM    977  HG1 THR A  66     -16.274   7.654  27.733  1.00 59.16           H  
ATOM    978  N   LEU A  67     -13.685  11.096  30.957  1.00 65.88           N  
ATOM    979  H   LEU A  67     -12.846  10.543  30.852  1.00 65.88           H  
ATOM    980  CA  LEU A  67     -13.574  12.477  31.464  1.00 65.88           C  
ATOM    981  HA  LEU A  67     -14.554  12.868  31.736  1.00 65.88           H  
ATOM    982  C   LEU A  67     -13.009  13.434  30.424  1.00 65.88           C  
ATOM    983  CB  LEU A  67     -12.660  12.507  32.699  1.00 65.88           C  
ATOM    984  HB2 LEU A  67     -11.719  12.025  32.432  1.00 65.88           H  
ATOM    985  HB3 LEU A  67     -12.433  13.545  32.940  1.00 65.88           H  
ATOM    986  O   LEU A  67     -13.480  14.553  30.285  1.00 65.88           O  
ATOM    987  CG  LEU A  67     -13.230  11.835  33.954  1.00 65.88           C  
ATOM    988  HG  LEU A  67     -13.513  10.811  33.711  1.00 65.88           H  
ATOM    989  CD1 LEU A  67     -12.123  11.765  35.007  1.00 65.88           C  
ATOM    990 HD11 LEU A  67     -11.989  12.728  35.499  1.00 65.88           H  
ATOM    991 HD12 LEU A  67     -11.182  11.480  34.536  1.00 65.88           H  
ATOM    992 HD13 LEU A  67     -12.372  11.006  35.750  1.00 65.88           H  
ATOM    993  CD2 LEU A  67     -14.455  12.573  34.506  1.00 65.88           C  
ATOM    994 HD21 LEU A  67     -14.249  13.639  34.603  1.00 65.88           H  
ATOM    995 HD22 LEU A  67     -14.734  12.172  35.480  1.00 65.88           H  
ATOM    996 HD23 LEU A  67     -15.292  12.438  33.822  1.00 65.88           H  
ATOM    997  N   VAL A  68     -11.963  12.998  29.728  1.00 67.54           N  
ATOM    998  H   VAL A  68     -11.642  12.056  29.900  1.00 67.54           H  
ATOM    999  CA  VAL A  68     -11.055  13.887  28.994  1.00 67.54           C  
ATOM   1000  HA  VAL A  68     -10.816  14.743  29.625  1.00 67.54           H  
ATOM   1001  C   VAL A  68     -11.688  14.446  27.719  1.00 67.54           C  
ATOM   1002  CB  VAL A  68      -9.749  13.127  28.698  1.00 67.54           C  
ATOM   1003  HB  VAL A  68      -9.953  12.321  27.994  1.00 67.54           H  
ATOM   1004  O   VAL A  68     -11.393  15.571  27.338  1.00 67.54           O  
ATOM   1005  CG1 VAL A  68      -8.673  14.033  28.113  1.00 67.54           C  
ATOM   1006 HG11 VAL A  68      -9.041  14.559  27.232  1.00 67.54           H  
ATOM   1007 HG12 VAL A  68      -8.357  14.748  28.873  1.00 67.54           H  
ATOM   1008 HG13 VAL A  68      -7.822  13.431  27.797  1.00 67.54           H  
ATOM   1009  CG2 VAL A  68      -9.165  12.525  29.988  1.00 67.54           C  
ATOM   1010 HG21 VAL A  68      -8.141  12.200  29.803  1.00 67.54           H  
ATOM   1011 HG22 VAL A  68      -9.743  11.661  30.316  1.00 67.54           H  
ATOM   1012 HG23 VAL A  68      -9.146  13.279  30.775  1.00 67.54           H  
ATOM   1013  N   PHE A  69     -12.589  13.695  27.084  1.00 59.41           N  
ATOM   1014  H   PHE A  69     -12.784  12.767  27.433  1.00 59.41           H  
ATOM   1015  CA  PHE A  69     -13.317  14.156  25.899  1.00 59.41           C  
ATOM   1016  HA  PHE A  69     -12.655  14.788  25.307  1.00 59.41           H  
ATOM   1017  C   PHE A  69     -14.531  15.033  26.254  1.00 59.41           C  
ATOM   1018  CB  PHE A  69     -13.687  12.939  25.039  1.00 59.41           C  
ATOM   1019  HB2 PHE A  69     -14.231  13.287  24.161  1.00 59.41           H  
ATOM   1020  HB3 PHE A  69     -14.360  12.294  25.605  1.00 59.41           H  
ATOM   1021  O   PHE A  69     -14.814  15.988  25.536  1.00 59.41           O  
ATOM   1022  CG  PHE A  69     -12.481  12.139  24.567  1.00 59.41           C  
ATOM   1023  CD1 PHE A  69     -11.556  12.722  23.679  1.00 59.41           C  
ATOM   1024  HD1 PHE A  69     -11.712  13.728  23.318  1.00 59.41           H  
ATOM   1025  CD2 PHE A  69     -12.263  10.825  25.026  1.00 59.41           C  
ATOM   1026  HD2 PHE A  69     -12.977  10.360  25.691  1.00 59.41           H  
ATOM   1027  CE1 PHE A  69     -10.421  12.002  23.263  1.00 59.41           C  
ATOM   1028  HE1 PHE A  69      -9.708  12.449  22.587  1.00 59.41           H  
ATOM   1029  CE2 PHE A  69     -11.128  10.104  24.611  1.00 59.41           C  
ATOM   1030  HE2 PHE A  69     -10.964   9.094  24.957  1.00 59.41           H  
ATOM   1031  CZ  PHE A  69     -10.206  10.694  23.730  1.00 59.41           C  
ATOM   1032  HZ  PHE A  69      -9.333  10.145  23.407  1.00 59.41           H  
ATOM   1033  N   ASP A  70     -15.189  14.763  27.387  1.00 64.22           N  
ATOM   1034  H   ASP A  70     -14.931  13.939  27.910  1.00 64.22           H  
ATOM   1035  CA  ASP A  70     -16.353  15.526  27.867  1.00 64.22           C  
ATOM   1036  HA  ASP A  70     -16.991  15.780  27.020  1.00 64.22           H  
ATOM   1037  C   ASP A  70     -15.942  16.840  28.562  1.00 64.22           C  
ATOM   1038  CB  ASP A  70     -17.165  14.652  28.841  1.00 64.22           C  
ATOM   1039  HB2 ASP A  70     -17.992  15.244  29.232  1.00 64.22           H  
ATOM   1040  HB3 ASP A  70     -16.524  14.380  29.680  1.00 64.22           H  
ATOM   1041  O   ASP A  70     -16.643  17.850  28.487  1.00 64.22           O  
ATOM   1042  CG  ASP A  70     -17.744  13.369  28.229  1.00 64.22           C  
ATOM   1043  OD1 ASP A  70     -17.905  13.310  26.991  1.00 64.22           O  
ATOM   1044  OD2 ASP A  70     -18.016  12.439  29.020  1.00 64.22           O  
ATOM   1045  N   TYR A  71     -14.782  16.838  29.226  1.00 77.87           N  
ATOM   1046  H   TYR A  71     -14.284  15.960  29.273  1.00 77.87           H  
ATOM   1047  CA  TYR A  71     -14.209  17.962  29.968  1.00 77.87           C  
ATOM   1048  HA  TYR A  71     -14.814  18.851  29.791  1.00 77.87           H  
ATOM   1049  C   TYR A  71     -12.782  18.237  29.460  1.00 77.87           C  
ATOM   1050  CB  TYR A  71     -14.275  17.676  31.478  1.00 77.87           C  
ATOM   1051  HB2 TYR A  71     -13.612  16.845  31.721  1.00 77.87           H  
ATOM   1052  HB3 TYR A  71     -13.918  18.559  32.009  1.00 77.87           H  
ATOM   1053  O   TYR A  71     -11.807  17.870  30.119  1.00 77.87           O  
ATOM   1054  CG  TYR A  71     -15.676  17.351  31.956  1.00 77.87           C  
ATOM   1055  CD1 TYR A  71     -16.621  18.382  32.114  1.00 77.87           C  
ATOM   1056  HD1 TYR A  71     -16.322  19.411  31.981  1.00 77.87           H  
ATOM   1057  CD2 TYR A  71     -16.067  16.006  32.105  1.00 77.87           C  
ATOM   1058  HD2 TYR A  71     -15.351  15.216  31.932  1.00 77.87           H  
ATOM   1059  CE1 TYR A  71     -17.968  18.068  32.372  1.00 77.87           C  
ATOM   1060  HE1 TYR A  71     -18.695  18.862  32.456  1.00 77.87           H  
ATOM   1061  CE2 TYR A  71     -17.413  15.686  32.360  1.00 77.87           C  
ATOM   1062  HE2 TYR A  71     -17.729  14.654  32.392  1.00 77.87           H  
ATOM   1063  OH  TYR A  71     -19.673  16.416  32.698  1.00 77.87           O  
ATOM   1064  HH  TYR A  71     -20.213  17.196  32.552  1.00 77.87           H  
ATOM   1065  CZ  TYR A  71     -18.367  16.718  32.472  1.00 77.87           C  
ATOM   1066  N   PRO A  72     -12.641  18.874  28.280  1.00 75.52           N  
ATOM   1067  CA  PRO A  72     -11.395  18.890  27.512  1.00 75.52           C  
ATOM   1068  HA  PRO A  72     -11.038  17.867  27.391  1.00 75.52           H  
ATOM   1069  C   PRO A  72     -10.234  19.669  28.131  1.00 75.52           C  
ATOM   1070  CB  PRO A  72     -11.770  19.427  26.124  1.00 75.52           C  
ATOM   1071  HB2 PRO A  72     -10.989  20.049  25.688  1.00 75.52           H  
ATOM   1072  HB3 PRO A  72     -12.001  18.590  25.465  1.00 75.52           H  
ATOM   1073  O   PRO A  72      -9.121  19.536  27.635  1.00 75.52           O  
ATOM   1074  CG  PRO A  72     -13.038  20.237  26.377  1.00 75.52           C  
ATOM   1075  HG2 PRO A  72     -13.660  20.309  25.484  1.00 75.52           H  
ATOM   1076  HG3 PRO A  72     -12.777  21.227  26.751  1.00 75.52           H  
ATOM   1077  CD  PRO A  72     -13.720  19.432  27.476  1.00 75.52           C  
ATOM   1078  HD2 PRO A  72     -14.371  20.080  28.063  1.00 75.52           H  
ATOM   1079  HD3 PRO A  72     -14.297  18.623  27.029  1.00 75.52           H  
ATOM   1080  N   THR A  73     -10.445  20.457  29.188  1.00 85.16           N  
ATOM   1081  H   THR A  73     -11.361  20.448  29.615  1.00 85.16           H  
ATOM   1082  CA  THR A  73      -9.391  21.238  29.860  1.00 85.16           C  
ATOM   1083  HA  THR A  73      -8.430  20.964  29.425  1.00 85.16           H  
ATOM   1084  C   THR A  73      -9.336  20.931  31.361  1.00 85.16           C  
ATOM   1085  CB  THR A  73      -9.564  22.754  29.650  1.00 85.16           C  
ATOM   1086  HB  THR A  73      -8.681  23.261  30.039  1.00 85.16           H  
ATOM   1087  O   THR A  73     -10.364  20.575  31.952  1.00 85.16           O  
ATOM   1088  CG2 THR A  73      -9.730  23.152  28.184  1.00 85.16           C  
ATOM   1089 HG21 THR A  73     -10.666  22.765  27.781  1.00 85.16           H  
ATOM   1090 HG22 THR A  73      -9.716  24.238  28.090  1.00 85.16           H  
ATOM   1091 HG23 THR A  73      -8.900  22.749  27.603  1.00 85.16           H  
ATOM   1092  OG1 THR A  73     -10.698  23.247  30.336  1.00 85.16           O  
ATOM   1093  HG1 THR A  73     -10.935  24.065  29.892  1.00 85.16           H  
ATOM   1094  N   PRO A  74      -8.181  21.133  32.032  1.00 86.05           N  
ATOM   1095  CA  PRO A  74      -8.071  20.969  33.481  1.00 86.05           C  
ATOM   1096  HA  PRO A  74      -8.194  19.911  33.710  1.00 86.05           H  
ATOM   1097  C   PRO A  74      -9.109  21.767  34.279  1.00 86.05           C  
ATOM   1098  CB  PRO A  74      -6.645  21.402  33.835  1.00 86.05           C  
ATOM   1099  HB2 PRO A  74      -6.254  20.855  34.693  1.00 86.05           H  
ATOM   1100  HB3 PRO A  74      -6.623  22.474  34.034  1.00 86.05           H  
ATOM   1101  O   PRO A  74      -9.645  21.257  35.263  1.00 86.05           O  
ATOM   1102  CG  PRO A  74      -5.856  21.101  32.563  1.00 86.05           C  
ATOM   1103  HG2 PRO A  74      -5.575  20.048  32.547  1.00 86.05           H  
ATOM   1104  HG3 PRO A  74      -4.971  21.732  32.474  1.00 86.05           H  
ATOM   1105  CD  PRO A  74      -6.865  21.382  31.451  1.00 86.05           C  
ATOM   1106  HD2 PRO A  74      -6.664  20.719  30.610  1.00 86.05           H  
ATOM   1107  HD3 PRO A  74      -6.789  22.423  31.136  1.00 86.05           H  
ATOM   1108  N   THR A  75      -9.442  22.986  33.836  1.00 83.26           N  
ATOM   1109  H   THR A  75      -8.947  23.351  33.035  1.00 83.26           H  
ATOM   1110  CA  THR A  75     -10.470  23.827  34.473  1.00 83.26           C  
ATOM   1111  HA  THR A  75     -10.253  23.906  35.538  1.00 83.26           H  
ATOM   1112  C   THR A  75     -11.862  23.205  34.363  1.00 83.26           C  
ATOM   1113  CB  THR A  75     -10.466  25.252  33.898  1.00 83.26           C  
ATOM   1114  HB  THR A  75     -10.738  25.226  32.843  1.00 83.26           H  
ATOM   1115  O   THR A  75     -12.538  23.056  35.381  1.00 83.26           O  
ATOM   1116  CG2 THR A  75     -11.420  26.183  34.645  1.00 83.26           C  
ATOM   1117 HG21 THR A  75     -11.321  27.198  34.260  1.00 83.26           H  
ATOM   1118 HG22 THR A  75     -11.184  26.184  35.709  1.00 83.26           H  
ATOM   1119 HG23 THR A  75     -12.449  25.856  34.501  1.00 83.26           H  
ATOM   1120  OG1 THR A  75      -9.185  25.819  34.028  1.00 83.26           O  
ATOM   1121  HG1 THR A  75      -8.618  25.433  33.356  1.00 83.26           H  
ATOM   1122  N   ALA A  76     -12.279  22.776  33.166  1.00 85.38           N  
ATOM   1123  H   ALA A  76     -11.657  22.833  32.373  1.00 85.38           H  
ATOM   1124  CA  ALA A  76     -13.585  22.143  32.969  1.00 85.38           C  
ATOM   1125  HA  ALA A  76     -14.368  22.834  33.281  1.00 85.38           H  
ATOM   1126  C   ALA A  76     -13.729  20.865  33.816  1.00 85.38           C  
ATOM   1127  CB  ALA A  76     -13.754  21.849  31.473  1.00 85.38           C  
ATOM   1128  HB1 ALA A  76     -13.690  22.777  30.905  1.00 85.38           H  
ATOM   1129  HB2 ALA A  76     -14.727  21.392  31.297  1.00 85.38           H  
ATOM   1130  HB3 ALA A  76     -12.973  21.168  31.135  1.00 85.38           H  
ATOM   1131  O   ALA A  76     -14.758  20.639  34.456  1.00 85.38           O  
ATOM   1132  N   LEU A  77     -12.663  20.062  33.878  1.00 87.66           N  
ATOM   1133  H   LEU A  77     -11.859  20.287  33.310  1.00 87.66           H  
ATOM   1134  CA  LEU A  77     -12.638  18.831  34.660  1.00 87.66           C  
ATOM   1135  HA  LEU A  77     -13.539  18.270  34.413  1.00 87.66           H  
ATOM   1136  C   LEU A  77     -12.677  19.102  36.176  1.00 87.66           C  
ATOM   1137  CB  LEU A  77     -11.412  18.022  34.202  1.00 87.66           C  
ATOM   1138  HB2 LEU A  77     -11.494  17.873  33.126  1.00 87.66           H  
ATOM   1139  HB3 LEU A  77     -10.510  18.604  34.388  1.00 87.66           H  
ATOM   1140  O   LEU A  77     -13.387  18.416  36.912  1.00 87.66           O  
ATOM   1141  CG  LEU A  77     -11.257  16.648  34.872  1.00 87.66           C  
ATOM   1142  HG  LEU A  77     -10.984  16.782  35.919  1.00 87.66           H  
ATOM   1143  CD1 LEU A  77     -12.534  15.813  34.802  1.00 87.66           C  
ATOM   1144 HD11 LEU A  77     -12.855  15.711  33.765  1.00 87.66           H  
ATOM   1145 HD12 LEU A  77     -13.330  16.278  35.383  1.00 87.66           H  
ATOM   1146 HD13 LEU A  77     -12.340  14.832  35.235  1.00 87.66           H  
ATOM   1147  CD2 LEU A  77     -10.150  15.858  34.172  1.00 87.66           C  
ATOM   1148 HD21 LEU A  77     -10.050  14.868  34.616  1.00 87.66           H  
ATOM   1149 HD22 LEU A  77     -10.384  15.745  33.113  1.00 87.66           H  
ATOM   1150 HD23 LEU A  77      -9.201  16.387  34.268  1.00 87.66           H  
ATOM   1151  N   ALA A  78     -11.979  20.134  36.655  1.00 86.97           N  
ATOM   1152  H   ALA A  78     -11.399  20.664  36.020  1.00 86.97           H  
ATOM   1153  CA  ALA A  78     -12.002  20.530  38.063  1.00 86.97           C  
ATOM   1154  HA  ALA A  78     -11.747  19.662  38.670  1.00 86.97           H  
ATOM   1155  C   ALA A  78     -13.386  21.023  38.522  1.00 86.97           C  
ATOM   1156  CB  ALA A  78     -10.930  21.597  38.277  1.00 86.97           C  
ATOM   1157  HB1 ALA A  78     -11.155  22.483  37.683  1.00 86.97           H  
ATOM   1158  HB2 ALA A  78      -9.966  21.195  37.964  1.00 86.97           H  
ATOM   1159  HB3 ALA A  78     -10.892  21.874  39.331  1.00 86.97           H  
ATOM   1160  O   ALA A  78     -13.848  20.616  39.592  1.00 86.97           O  
ATOM   1161  N   VAL A  79     -14.067  21.836  37.701  1.00 82.80           N  
ATOM   1162  H   VAL A  79     -13.613  22.153  36.857  1.00 82.80           H  
ATOM   1163  CA  VAL A  79     -15.452  22.277  37.953  1.00 82.80           C  
ATOM   1164  HA  VAL A  79     -15.487  22.811  38.902  1.00 82.80           H  
ATOM   1165  C   VAL A  79     -16.372  21.064  38.082  1.00 82.80           C  
ATOM   1166  CB  VAL A  79     -15.940  23.240  36.847  1.00 82.80           C  
ATOM   1167  HB  VAL A  79     -15.747  22.793  35.872  1.00 82.80           H  
ATOM   1168  O   VAL A  79     -17.088  20.940  39.079  1.00 82.80           O  
ATOM   1169  CG1 VAL A  79     -17.439  23.551  36.948  1.00 82.80           C  
ATOM   1170 HG11 VAL A  79     -18.034  22.656  36.766  1.00 82.80           H  
ATOM   1171 HG12 VAL A  79     -17.675  23.947  37.936  1.00 82.80           H  
ATOM   1172 HG13 VAL A  79     -17.714  24.291  36.195  1.00 82.80           H  
ATOM   1173  CG2 VAL A  79     -15.191  24.576  36.934  1.00 82.80           C  
ATOM   1174 HG21 VAL A  79     -14.114  24.422  36.866  1.00 82.80           H  
ATOM   1175 HG22 VAL A  79     -15.496  25.227  36.115  1.00 82.80           H  
ATOM   1176 HG23 VAL A  79     -15.409  25.074  37.879  1.00 82.80           H  
ATOM   1177  N   ARG A  80     -16.280  20.102  37.151  1.00 83.72           N  
ATOM   1178  H   ARG A  80     -15.678  20.263  36.356  1.00 83.72           H  
ATOM   1179  CA  ARG A  80     -17.105  18.887  37.183  1.00 83.72           C  
ATOM   1180  HA  ARG A  80     -18.145  19.214  37.187  1.00 83.72           H  
ATOM   1181  C   ARG A  80     -16.906  18.049  38.447  1.00 83.72           C  
ATOM   1182  CB  ARG A  80     -16.832  18.050  35.924  1.00 83.72           C  
ATOM   1183  HB2 ARG A  80     -17.020  18.662  35.042  1.00 83.72           H  
ATOM   1184  HB3 ARG A  80     -15.787  17.739  35.902  1.00 83.72           H  
ATOM   1185  O   ARG A  80     -17.878  17.584  39.042  1.00 83.72           O  
ATOM   1186  CG  ARG A  80     -17.721  16.799  35.865  1.00 83.72           C  
ATOM   1187  HG2 ARG A  80     -17.516  16.270  34.935  1.00 83.72           H  
ATOM   1188  HG3 ARG A  80     -17.482  16.122  36.685  1.00 83.72           H  
ATOM   1189  CD  ARG A  80     -19.202  17.190  35.936  1.00 83.72           C  
ATOM   1190  HD2 ARG A  80     -19.431  17.547  36.941  1.00 83.72           H  
ATOM   1191  HD3 ARG A  80     -19.393  17.999  35.231  1.00 83.72           H  
ATOM   1192  NE  ARG A  80     -20.085  16.064  35.626  1.00 83.72           N  
ATOM   1193  HE  ARG A  80     -19.694  15.324  35.061  1.00 83.72           H  
ATOM   1194  NH1 ARG A  80     -22.023  17.081  36.336  1.00 83.72           N  
ATOM   1195 HH11 ARG A  80     -21.517  17.929  36.548  1.00 83.72           H  
ATOM   1196 HH12 ARG A  80     -23.030  17.123  36.397  1.00 83.72           H  
ATOM   1197  NH2 ARG A  80     -22.096  15.042  35.437  1.00 83.72           N  
ATOM   1198 HH21 ARG A  80     -21.646  14.298  34.923  1.00 83.72           H  
ATOM   1199 HH22 ARG A  80     -23.100  15.059  35.550  1.00 83.72           H  
ATOM   1200  CZ  ARG A  80     -21.390  16.071  35.809  1.00 83.72           C  
ATOM   1201  N   LEU A  81     -15.661  17.864  38.887  1.00 84.88           N  
ATOM   1202  H   LEU A  81     -14.903  18.243  38.339  1.00 84.88           H  
ATOM   1203  CA  LEU A  81     -15.373  17.171  40.150  1.00 84.88           C  
ATOM   1204  HA  LEU A  81     -15.849  16.191  40.132  1.00 84.88           H  
ATOM   1205  C   LEU A  81     -15.971  17.922  41.356  1.00 84.88           C  
ATOM   1206  CB  LEU A  81     -13.852  16.991  40.298  1.00 84.88           C  
ATOM   1207  HB2 LEU A  81     -13.645  16.606  41.296  1.00 84.88           H  
ATOM   1208  HB3 LEU A  81     -13.383  17.971  40.213  1.00 84.88           H  
ATOM   1209  O   LEU A  81     -16.405  17.294  42.324  1.00 84.88           O  
ATOM   1210  CG  LEU A  81     -13.206  16.042  39.269  1.00 84.88           C  
ATOM   1211  HG  LEU A  81     -13.488  16.335  38.257  1.00 84.88           H  
ATOM   1212  CD1 LEU A  81     -11.684  16.121  39.392  1.00 84.88           C  
ATOM   1213 HD11 LEU A  81     -11.362  15.800  40.383  1.00 84.88           H  
ATOM   1214 HD12 LEU A  81     -11.227  15.485  38.634  1.00 84.88           H  
ATOM   1215 HD13 LEU A  81     -11.359  17.146  39.214  1.00 84.88           H  
ATOM   1216  CD2 LEU A  81     -13.621  14.584  39.466  1.00 84.88           C  
ATOM   1217 HD21 LEU A  81     -14.697  14.480  39.323  1.00 84.88           H  
ATOM   1218 HD22 LEU A  81     -13.119  13.966  38.721  1.00 84.88           H  
ATOM   1219 HD23 LEU A  81     -13.347  14.240  40.463  1.00 84.88           H  
ATOM   1220  N   GLY A  82     -16.037  19.256  41.294  1.00 80.50           N  
ATOM   1221  H   GLY A  82     -15.674  19.711  40.468  1.00 80.50           H  
ATOM   1222  CA  GLY A  82     -16.670  20.103  42.305  1.00 80.50           C  
ATOM   1223  HA2 GLY A  82     -16.500  21.145  42.034  1.00 80.50           H  
ATOM   1224  HA3 GLY A  82     -16.218  19.911  43.278  1.00 80.50           H  
ATOM   1225  C   GLY A  82     -18.181  19.886  42.414  1.00 80.50           C  
ATOM   1226  O   GLY A  82     -18.693  19.756  43.530  1.00 80.50           O  
ATOM   1227  N   GLU A  83     -18.875  19.785  41.276  1.00 78.57           N  
ATOM   1228  H   GLU A  83     -18.384  19.950  40.409  1.00 78.57           H  
ATOM   1229  CA  GLU A  83     -20.315  19.494  41.204  1.00 78.57           C  
ATOM   1230  HA  GLU A  83     -20.873  20.266  41.734  1.00 78.57           H  
ATOM   1231  C   GLU A  83     -20.660  18.141  41.839  1.00 78.57           C  
ATOM   1232  CB  GLU A  83     -20.788  19.459  39.745  1.00 78.57           C  
ATOM   1233  HB2 GLU A  83     -20.211  18.702  39.214  1.00 78.57           H  
ATOM   1234  HB3 GLU A  83     -21.834  19.153  39.732  1.00 78.57           H  
ATOM   1235  O   GLU A  83     -21.559  18.065  42.679  1.00 78.57           O  
ATOM   1236  CG  GLU A  83     -20.675  20.796  39.003  1.00 78.57           C  
ATOM   1237  HG2 GLU A  83     -19.639  21.135  39.013  1.00 78.57           H  
ATOM   1238  HG3 GLU A  83     -21.280  21.534  39.529  1.00 78.57           H  
ATOM   1239  CD  GLU A  83     -21.147  20.668  37.547  1.00 78.57           C  
ATOM   1240  OE1 GLU A  83     -21.614  21.688  37.004  1.00 78.57           O  
ATOM   1241  OE2 GLU A  83     -21.076  19.541  36.990  1.00 78.57           O  
ATOM   1242  N   LEU A  84     -19.907  17.090  41.489  1.00 77.00           N  
ATOM   1243  H   LEU A  84     -19.194  17.242  40.790  1.00 77.00           H  
ATOM   1244  CA  LEU A  84     -20.124  15.726  41.986  1.00 77.00           C  
ATOM   1245  HA  LEU A  84     -21.137  15.419  41.727  1.00 77.00           H  
ATOM   1246  C   LEU A  84     -20.034  15.658  43.523  1.00 77.00           C  
ATOM   1247  CB  LEU A  84     -19.113  14.782  41.302  1.00 77.00           C  
ATOM   1248  HB2 LEU A  84     -18.115  15.198  41.430  1.00 77.00           H  
ATOM   1249  HB3 LEU A  84     -19.138  13.817  41.808  1.00 77.00           H  
ATOM   1250  O   LEU A  84     -20.913  15.085  44.173  1.00 77.00           O  
ATOM   1251  CG  LEU A  84     -19.373  14.551  39.797  1.00 77.00           C  
ATOM   1252  HG  LEU A  84     -19.506  15.508  39.293  1.00 77.00           H  
ATOM   1253  CD1 LEU A  84     -18.184  13.833  39.156  1.00 77.00           C  
ATOM   1254 HD11 LEU A  84     -17.285  14.437  39.279  1.00 77.00           H  
ATOM   1255 HD12 LEU A  84     -18.036  12.859  39.623  1.00 77.00           H  
ATOM   1256 HD13 LEU A  84     -18.365  13.699  38.090  1.00 77.00           H  
ATOM   1257  CD2 LEU A  84     -20.618  13.695  39.552  1.00 77.00           C  
ATOM   1258 HD21 LEU A  84     -21.505  14.211  39.919  1.00 77.00           H  
ATOM   1259 HD22 LEU A  84     -20.740  13.523  38.482  1.00 77.00           H  
ATOM   1260 HD23 LEU A  84     -20.521  12.736  40.062  1.00 77.00           H  
ATOM   1261  N   PHE A  85     -19.050  16.344  44.121  1.00 70.79           N  
ATOM   1262  H   PHE A  85     -18.369  16.797  43.528  1.00 70.79           H  
ATOM   1263  CA  PHE A  85     -18.930  16.491  45.580  1.00 70.79           C  
ATOM   1264  HA  PHE A  85     -18.954  15.497  46.027  1.00 70.79           H  
ATOM   1265  C   PHE A  85     -20.071  17.291  46.236  1.00 70.79           C  
ATOM   1266  CB  PHE A  85     -17.592  17.174  45.922  1.00 70.79           C  
ATOM   1267  HB2 PHE A  85     -17.714  17.757  46.834  1.00 70.79           H  
ATOM   1268  HB3 PHE A  85     -17.331  17.880  45.133  1.00 70.79           H  
ATOM   1269  O   PHE A  85     -20.238  17.226  47.456  1.00 70.79           O  
ATOM   1270  CG  PHE A  85     -16.434  16.233  46.179  1.00 70.79           C  
ATOM   1271  CD1 PHE A  85     -16.483  15.347  47.274  1.00 70.79           C  
ATOM   1272  HD1 PHE A  85     -17.369  15.295  47.889  1.00 70.79           H  
ATOM   1273  CD2 PHE A  85     -15.298  16.256  45.350  1.00 70.79           C  
ATOM   1274  HD2 PHE A  85     -15.262  16.916  44.496  1.00 70.79           H  
ATOM   1275  CE1 PHE A  85     -15.404  14.482  47.529  1.00 70.79           C  
ATOM   1276  HE1 PHE A  85     -15.473  13.751  48.321  1.00 70.79           H  
ATOM   1277  CE2 PHE A  85     -14.219  15.394  45.607  1.00 70.79           C  
ATOM   1278  HE2 PHE A  85     -13.370  15.386  44.940  1.00 70.79           H  
ATOM   1279  CZ  PHE A  85     -14.271  14.510  46.698  1.00 70.79           C  
ATOM   1280  HZ  PHE A  85     -13.463  13.815  46.870  1.00 70.79           H  
ATOM   1281  N   GLY A  86     -20.814  18.104  45.481  1.00 58.93           N  
ATOM   1282  H   GLY A  86     -20.649  18.119  44.485  1.00 58.93           H  
ATOM   1283  CA  GLY A  86     -21.922  18.911  45.998  1.00 58.93           C  
ATOM   1284  HA2 GLY A  86     -21.641  19.366  46.947  1.00 58.93           H  
ATOM   1285  HA3 GLY A  86     -22.131  19.702  45.277  1.00 58.93           H  
ATOM   1286  C   GLY A  86     -23.214  18.115  46.202  1.00 58.93           C  
ATOM   1287  O   GLY A  86     -23.983  18.418  47.118  1.00 58.93           O  
ATOM   1288  N   THR A  87     -23.447  17.094  45.376  1.00 52.30           N  
ATOM   1289  H   THR A  87     -22.805  16.943  44.610  1.00 52.30           H  
ATOM   1290  CA  THR A  87     -24.688  16.306  45.375  1.00 52.30           C  
ATOM   1291  HA  THR A  87     -25.513  16.991  45.574  1.00 52.30           H  
ATOM   1292  C   THR A  87     -24.768  15.259  46.486  1.00 52.30           C  
ATOM   1293  CB  THR A  87     -24.950  15.662  43.998  1.00 52.30           C  
ATOM   1294  HB  THR A  87     -25.434  14.694  44.128  1.00 52.30           H  
ATOM   1295  O   THR A  87     -25.794  15.192  47.163  1.00 52.30           O  
ATOM   1296  CG2 THR A  87     -25.869  16.557  43.166  1.00 52.30           C  
ATOM   1297 HG21 THR A  87     -25.407  17.535  43.028  1.00 52.30           H  
ATOM   1298 HG22 THR A  87     -26.028  16.100  42.190  1.00 52.30           H  
ATOM   1299 HG23 THR A  87     -26.832  16.669  43.664  1.00 52.30           H  
ATOM   1300  OG1 THR A  87     -23.775  15.501  43.231  1.00 52.30           O  
ATOM   1301  HG1 THR A  87     -23.143  14.932  43.677  1.00 52.30           H  
ATOM   1302  N   GLU A  88     -23.711  14.474  46.729  1.00 43.04           N  
ATOM   1303  H   GLU A  88     -22.883  14.566  46.157  1.00 43.04           H  
ATOM   1304  CA  GLU A  88     -23.767  13.351  47.686  1.00 43.04           C  
ATOM   1305  HA  GLU A  88     -24.596  12.695  47.419  1.00 43.04           H  
ATOM   1306  C   GLU A  88     -24.020  13.801  49.136  1.00 43.04           C  
ATOM   1307  CB  GLU A  88     -22.473  12.524  47.618  1.00 43.04           C  
ATOM   1308  HB2 GLU A  88     -22.474  11.815  48.446  1.00 43.04           H  
ATOM   1309  HB3 GLU A  88     -21.618  13.189  47.734  1.00 43.04           H  
ATOM   1310  O   GLU A  88     -24.815  13.193  49.852  1.00 43.04           O  
ATOM   1311  CG  GLU A  88     -22.350  11.730  46.309  1.00 43.04           C  
ATOM   1312  HG2 GLU A  88     -22.256  12.427  45.476  1.00 43.04           H  
ATOM   1313  HG3 GLU A  88     -23.265  11.155  46.164  1.00 43.04           H  
ATOM   1314  CD  GLU A  88     -21.139  10.783  46.323  1.00 43.04           C  
ATOM   1315  OE1 GLU A  88     -21.296   9.636  45.850  1.00 43.04           O  
ATOM   1316  OE2 GLU A  88     -20.068  11.224  46.803  1.00 43.04           O  
ATOM   1317  N   VAL A  89     -23.419  14.918  49.563  1.00 37.97           N  
ATOM   1318  H   VAL A  89     -22.802  15.383  48.913  1.00 37.97           H  
ATOM   1319  CA  VAL A  89     -23.459  15.390  50.965  1.00 37.97           C  
ATOM   1320  HA  VAL A  89     -23.141  14.563  51.599  1.00 37.97           H  
ATOM   1321  C   VAL A  89     -24.875  15.768  51.441  1.00 37.97           C  
ATOM   1322  CB  VAL A  89     -22.456  16.552  51.166  1.00 37.97           C  
ATOM   1323  HB  VAL A  89     -22.750  17.387  50.531  1.00 37.97           H  
ATOM   1324  O   VAL A  89     -25.122  15.833  52.643  1.00 37.97           O  
ATOM   1325  CG1 VAL A  89     -22.370  17.058  52.615  1.00 37.97           C  
ATOM   1326 HG11 VAL A  89     -21.570  17.791  52.712  1.00 37.97           H  
ATOM   1327 HG12 VAL A  89     -23.303  17.544  52.899  1.00 37.97           H  
ATOM   1328 HG13 VAL A  89     -22.181  16.223  53.289  1.00 37.97           H  
ATOM   1329  CG2 VAL A  89     -21.031  16.127  50.775  1.00 37.97           C  
ATOM   1330 HG21 VAL A  89     -20.985  15.874  49.716  1.00 37.97           H  
ATOM   1331 HG22 VAL A  89     -20.729  15.256  51.357  1.00 37.97           H  
ATOM   1332 HG23 VAL A  89     -20.330  16.943  50.951  1.00 37.97           H  
ATOM   1333  N   ARG A  90     -25.834  15.999  50.531  1.00 35.76           N  
ATOM   1334  H   ARG A  90     -25.599  15.849  49.560  1.00 35.76           H  
ATOM   1335  CA  ARG A  90     -27.237  16.278  50.896  1.00 35.76           C  
ATOM   1336  HA  ARG A  90     -27.255  16.861  51.817  1.00 35.76           H  
ATOM   1337  C   ARG A  90     -28.067  15.032  51.229  1.00 35.76           C  
ATOM   1338  CB  ARG A  90     -27.930  17.075  49.778  1.00 35.76           C  
ATOM   1339  HB2 ARG A  90     -29.003  16.893  49.829  1.00 35.76           H  
ATOM   1340  HB3 ARG A  90     -27.582  16.729  48.804  1.00 35.76           H  
ATOM   1341  O   ARG A  90     -29.132  15.198  51.817  1.00 35.76           O  
ATOM   1342  CG  ARG A  90     -27.710  18.586  49.910  1.00 35.76           C  
ATOM   1343  HG2 ARG A  90     -26.656  18.821  49.764  1.00 35.76           H  
ATOM   1344  HG3 ARG A  90     -28.020  18.908  50.904  1.00 35.76           H  
ATOM   1345  CD  ARG A  90     -28.558  19.309  48.856  1.00 35.76           C  
ATOM   1346  HD2 ARG A  90     -29.588  18.960  48.937  1.00 35.76           H  
ATOM   1347  HD3 ARG A  90     -28.177  19.046  47.869  1.00 35.76           H  
ATOM   1348  NE  ARG A  90     -28.531  20.774  49.029  1.00 35.76           N  
ATOM   1349  HE  ARG A  90     -27.961  21.128  49.784  1.00 35.76           H  
ATOM   1350  NH1 ARG A  90     -29.874  21.289  47.239  1.00 35.76           N  
ATOM   1351 HH11 ARG A  90     -29.923  20.306  47.013  1.00 35.76           H  
ATOM   1352 HH12 ARG A  90     -30.306  21.969  46.629  1.00 35.76           H  
ATOM   1353  NH2 ARG A  90     -29.050  22.932  48.501  1.00 35.76           N  
ATOM   1354 HH21 ARG A  90     -29.497  23.593  47.882  1.00 35.76           H  
ATOM   1355 HH22 ARG A  90     -28.465  23.260  49.256  1.00 35.76           H  
ATOM   1356  CZ  ARG A  90     -29.151  21.654  48.261  1.00 35.76           C  
ATOM   1357  N   GLY A  91     -27.641  13.836  50.817  1.00 35.18           N  
ATOM   1358  H   GLY A  91     -26.725  13.767  50.396  1.00 35.18           H  
ATOM   1359  CA  GLY A  91     -28.493  12.642  50.810  1.00 35.18           C  
ATOM   1360  HA2 GLY A  91     -28.001  11.868  50.220  1.00 35.18           H  
ATOM   1361  HA3 GLY A  91     -29.446  12.878  50.337  1.00 35.18           H  
ATOM   1362  C   GLY A  91     -28.780  12.061  52.196  1.00 35.18           C  
ATOM   1363  O   GLY A  91     -29.939  11.913  52.581  1.00 35.18           O  
ATOM   1364  N   GLU A  92     -27.733  11.739  52.957  1.00 36.70           N  
ATOM   1365  H   GLU A  92     -26.804  11.886  52.588  1.00 36.70           H  
ATOM   1366  CA  GLU A  92     -27.846  11.029  54.240  1.00 36.70           C  
ATOM   1367  HA  GLU A  92     -28.684  10.336  54.165  1.00 36.70           H  
ATOM   1368  C   GLU A  92     -28.195  11.960  55.414  1.00 36.70           C  
ATOM   1369  CB  GLU A  92     -26.602  10.167  54.510  1.00 36.70           C  
ATOM   1370  HB2 GLU A  92     -26.708   9.718  55.497  1.00 36.70           H  
ATOM   1371  HB3 GLU A  92     -25.712  10.798  54.504  1.00 36.70           H  
ATOM   1372  O   GLU A  92     -27.452  12.100  56.387  1.00 36.70           O  
ATOM   1373  CG  GLU A  92     -26.444   9.030  53.488  1.00 36.70           C  
ATOM   1374  HG2 GLU A  92     -27.408   8.537  53.367  1.00 36.70           H  
ATOM   1375  HG3 GLU A  92     -26.156   9.450  52.524  1.00 36.70           H  
ATOM   1376  CD  GLU A  92     -25.397   7.996  53.935  1.00 36.70           C  
ATOM   1377  OE1 GLU A  92     -25.621   6.797  53.653  1.00 36.70           O  
ATOM   1378  OE2 GLU A  92     -24.401   8.402  54.576  1.00 36.70           O  
ATOM   1379  N   ALA A  93     -29.369  12.591  55.353  1.00 38.45           N  
ATOM   1380  H   ALA A  93     -29.925  12.466  54.519  1.00 38.45           H  
ATOM   1381  CA  ALA A  93     -29.977  13.199  56.531  1.00 38.45           C  
ATOM   1382  HA  ALA A  93     -29.258  13.894  56.966  1.00 38.45           H  
ATOM   1383  C   ALA A  93     -30.335  12.091  57.552  1.00 38.45           C  
ATOM   1384  CB  ALA A  93     -31.204  14.011  56.100  1.00 38.45           C  
ATOM   1385  HB1 ALA A  93     -30.903  14.780  55.388  1.00 38.45           H  
ATOM   1386  HB2 ALA A  93     -31.656  14.483  56.972  1.00 38.45           H  
ATOM   1387  HB3 ALA A  93     -31.935  13.354  55.628  1.00 38.45           H  
ATOM   1388  O   ALA A  93     -31.125  11.202  57.217  1.00 38.45           O  
ATOM   1389  N   PRO A  94     -29.805  12.111  58.794  1.00 41.18           N  
ATOM   1390  CA  PRO A  94     -30.090  11.062  59.770  1.00 41.18           C  
ATOM   1391  HA  PRO A  94     -29.741  10.115  59.358  1.00 41.18           H  
ATOM   1392  C   PRO A  94     -31.587  10.966  60.084  1.00 41.18           C  
ATOM   1393  CB  PRO A  94     -29.260  11.398  61.014  1.00 41.18           C  
ATOM   1394  HB2 PRO A  94     -29.841  12.009  61.705  1.00 41.18           H  
ATOM   1395  HB3 PRO A  94     -28.898  10.498  61.512  1.00 41.18           H  
ATOM   1396  O   PRO A  94     -32.235  11.966  60.397  1.00 41.18           O  
ATOM   1397  CG  PRO A  94     -28.112  12.233  60.450  1.00 41.18           C  
ATOM   1398  HG2 PRO A  94     -27.689  12.902  61.199  1.00 41.18           H  
ATOM   1399  HG3 PRO A  94     -27.345  11.576  60.042  1.00 41.18           H  
ATOM   1400  CD  PRO A  94     -28.780  13.004  59.314  1.00 41.18           C  
ATOM   1401  HD2 PRO A  94     -28.033  13.257  58.562  1.00 41.18           H  
ATOM   1402  HD3 PRO A  94     -29.250  13.908  59.701  1.00 41.18           H  
ATOM   1403  N   SER A  95     -32.134   9.748  60.030  1.00 51.11           N  
ATOM   1404  H   SER A  95     -31.549   8.984  59.723  1.00 51.11           H  
ATOM   1405  CA  SER A  95     -33.545   9.486  60.336  1.00 51.11           C  
ATOM   1406  HA  SER A  95     -34.158  10.016  59.608  1.00 51.11           H  
ATOM   1407  C   SER A  95     -33.916   9.970  61.741  1.00 51.11           C  
ATOM   1408  CB  SER A  95     -33.838   7.988  60.211  1.00 51.11           C  
ATOM   1409  HB2 SER A  95     -33.113   7.429  60.803  1.00 51.11           H  
ATOM   1410  HB3 SER A  95     -33.744   7.691  59.166  1.00 51.11           H  
ATOM   1411  O   SER A  95     -33.259   9.622  62.725  1.00 51.11           O  
ATOM   1412  OG  SER A  95     -35.141   7.684  60.679  1.00 51.11           O  
ATOM   1413  HG  SER A  95     -35.317   6.763  60.472  1.00 51.11           H  
ATOM   1414  N   ALA A  96     -35.025  10.708  61.852  1.00 58.37           N  
ATOM   1415  H   ALA A  96     -35.502  10.979  61.003  1.00 58.37           H  
ATOM   1416  CA  ALA A  96     -35.534  11.213  63.129  1.00 58.37           C  
ATOM   1417  HA  ALA A  96     -34.775  11.859  63.569  1.00 58.37           H  
ATOM   1418  C   ALA A  96     -35.833  10.097  64.153  1.00 58.37           C  
ATOM   1419  CB  ALA A  96     -36.785  12.053  62.840  1.00 58.37           C  
ATOM   1420  HB1 ALA A  96     -36.536  12.867  62.159  1.00 58.37           H  
ATOM   1421  HB2 ALA A  96     -37.561  11.431  62.395  1.00 58.37           H  
ATOM   1422  HB3 ALA A  96     -37.160  12.477  63.772  1.00 58.37           H  
ATOM   1423  O   ALA A  96     -35.755  10.338  65.357  1.00 58.37           O  
ATOM   1424  N   LEU A  97     -36.129   8.875  63.688  1.00 62.68           N  
ATOM   1425  H   LEU A  97     -36.109   8.732  62.688  1.00 62.68           H  
ATOM   1426  CA  LEU A  97     -36.361   7.708  64.548  1.00 62.68           C  
ATOM   1427  HA  LEU A  97     -37.073   7.977  65.329  1.00 62.68           H  
ATOM   1428  C   LEU A  97     -35.084   7.261  65.277  1.00 62.68           C  
ATOM   1429  CB  LEU A  97     -36.950   6.557  63.711  1.00 62.68           C  
ATOM   1430  HB2 LEU A  97     -36.937   5.647  64.310  1.00 62.68           H  
ATOM   1431  HB3 LEU A  97     -36.302   6.388  62.850  1.00 62.68           H  
ATOM   1432  O   LEU A  97     -35.134   7.005  66.473  1.00 62.68           O  
ATOM   1433  CG  LEU A  97     -38.393   6.800  63.228  1.00 62.68           C  
ATOM   1434  HG  LEU A  97     -38.466   7.787  62.771  1.00 62.68           H  
ATOM   1435  CD1 LEU A  97     -38.773   5.762  62.171  1.00 62.68           C  
ATOM   1436 HD11 LEU A  97     -39.790   5.944  61.823  1.00 62.68           H  
ATOM   1437 HD12 LEU A  97     -38.095   5.834  61.321  1.00 62.68           H  
ATOM   1438 HD13 LEU A  97     -38.711   4.760  62.596  1.00 62.68           H  
ATOM   1439  CD2 LEU A  97     -39.405   6.704  64.372  1.00 62.68           C  
ATOM   1440 HD21 LEU A  97     -39.214   7.482  65.111  1.00 62.68           H  
ATOM   1441 HD22 LEU A  97     -39.329   5.730  64.856  1.00 62.68           H  
ATOM   1442 HD23 LEU A  97     -40.416   6.835  63.985  1.00 62.68           H  
ATOM   1443  N   ALA A  98     -33.924   7.282  64.613  1.00 57.61           N  
ATOM   1444  H   ALA A  98     -33.907   7.604  63.656  1.00 57.61           H  
ATOM   1445  CA  ALA A  98     -32.654   6.913  65.248  1.00 57.61           C  
ATOM   1446  HA  ALA A  98     -32.762   5.925  65.695  1.00 57.61           H  
ATOM   1447  C   ALA A  98     -32.259   7.888  66.380  1.00 57.61           C  
ATOM   1448  CB  ALA A  98     -31.579   6.843  64.157  1.00 57.61           C  
ATOM   1449  HB1 ALA A  98     -31.445   7.822  63.696  1.00 57.61           H  
ATOM   1450  HB2 ALA A  98     -31.870   6.117  63.398  1.00 57.61           H  
ATOM   1451  HB3 ALA A  98     -30.636   6.526  64.601  1.00 57.61           H  
ATOM   1452  O   ALA A  98     -31.582   7.511  67.337  1.00 57.61           O  
ATOM   1453  N   GLY A  99     -32.719   9.144  66.304  1.00 60.53           N  
ATOM   1454  H   GLY A  99     -33.266   9.396  65.493  1.00 60.53           H  
ATOM   1455  CA  GLY A  99     -32.586  10.116  67.392  1.00 60.53           C  
ATOM   1456  HA2 GLY A  99     -32.856  11.101  67.014  1.00 60.53           H  
ATOM   1457  HA3 GLY A  99     -31.550  10.142  67.729  1.00 60.53           H  
ATOM   1458  C   GLY A  99     -33.480   9.816  68.605  1.00 60.53           C  
ATOM   1459  O   GLY A  99     -33.115  10.172  69.725  1.00 60.53           O  
ATOM   1460  N   LEU A 100     -34.623   9.149  68.404  1.00 65.53           N  
ATOM   1461  H   LEU A 100     -34.823   8.808  67.474  1.00 65.53           H  
ATOM   1462  CA  LEU A 100     -35.511   8.707  69.484  1.00 65.53           C  
ATOM   1463  HA  LEU A 100     -35.576   9.501  70.228  1.00 65.53           H  
ATOM   1464  C   LEU A 100     -34.940   7.491  70.222  1.00 65.53           C  
ATOM   1465  CB  LEU A 100     -36.926   8.430  68.934  1.00 65.53           C  
ATOM   1466  HB2 LEU A 100     -36.848   7.937  67.966  1.00 65.53           H  
ATOM   1467  HB3 LEU A 100     -37.439   7.736  69.600  1.00 65.53           H  
ATOM   1468  O   LEU A 100     -34.923   7.514  71.450  1.00 65.53           O  
ATOM   1469  CG  LEU A 100     -37.779   9.702  68.796  1.00 65.53           C  
ATOM   1470  HG  LEU A 100     -37.166  10.519  68.416  1.00 65.53           H  
ATOM   1471  CD1 LEU A 100     -38.932   9.477  67.817  1.00 65.53           C  
ATOM   1472 HD11 LEU A 100     -39.545  10.375  67.748  1.00 65.53           H  
ATOM   1473 HD12 LEU A 100     -38.523   9.256  66.831  1.00 65.53           H  
ATOM   1474 HD13 LEU A 100     -39.542   8.636  68.148  1.00 65.53           H  
ATOM   1475  CD2 LEU A 100     -38.380  10.110  70.146  1.00 65.53           C  
ATOM   1476 HD21 LEU A 100     -39.015   9.310  70.526  1.00 65.53           H  
ATOM   1477 HD22 LEU A 100     -37.582  10.298  70.864  1.00 65.53           H  
ATOM   1478 HD23 LEU A 100     -38.970  11.019  70.027  1.00 65.53           H  
ATOM   1479  N   ASP A 101     -34.394   6.499  69.513  1.00 62.88           N  
ATOM   1480  H   ASP A 101     -34.527   6.493  68.512  1.00 62.88           H  
ATOM   1481  CA  ASP A 101     -33.783   5.308  70.132  1.00 62.88           C  
ATOM   1482  HA  ASP A 101     -34.543   4.765  70.694  1.00 62.88           H  
ATOM   1483  C   ASP A 101     -32.642   5.685  71.098  1.00 62.88           C  
ATOM   1484  CB  ASP A 101     -33.220   4.376  69.042  1.00 62.88           C  
ATOM   1485  HB2 ASP A 101     -32.715   3.543  69.530  1.00 62.88           H  
ATOM   1486  HB3 ASP A 101     -32.474   4.923  68.466  1.00 62.88           H  
ATOM   1487  O   ASP A 101     -32.555   5.185  72.223  1.00 62.88           O  
ATOM   1488  CG  ASP A 101     -34.263   3.795  68.079  1.00 62.88           C  
ATOM   1489  OD1 ASP A 101     -35.428   3.620  68.494  1.00 62.88           O  
ATOM   1490  OD2 ASP A 101     -33.867   3.519  66.923  1.00 62.88           O  
ATOM   1491  N   ALA A 102     -31.785   6.629  70.689  1.00 65.69           N  
ATOM   1492  H   ALA A 102     -31.889   6.980  69.748  1.00 65.69           H  
ATOM   1493  CA  ALA A 102     -30.691   7.134  71.519  1.00 65.69           C  
ATOM   1494  HA  ALA A 102     -30.094   6.288  71.858  1.00 65.69           H  
ATOM   1495  C   ALA A 102     -31.189   7.880  72.773  1.00 65.69           C  
ATOM   1496  CB  ALA A 102     -29.811   8.037  70.645  1.00 65.69           C  
ATOM   1497  HB1 ALA A 102     -28.963   8.396  71.227  1.00 65.69           H  
ATOM   1498  HB2 ALA A 102     -29.443   7.473  69.788  1.00 65.69           H  
ATOM   1499  HB3 ALA A 102     -30.391   8.888  70.288  1.00 65.69           H  
ATOM   1500  O   ALA A 102     -30.580   7.779  73.841  1.00 65.69           O  
ATOM   1501  N   LEU A 103     -32.307   8.607  72.661  1.00 68.66           N  
ATOM   1502  H   LEU A 103     -32.785   8.610  71.771  1.00 68.66           H  
ATOM   1503  CA  LEU A 103     -32.955   9.258  73.798  1.00 68.66           C  
ATOM   1504  HA  LEU A 103     -32.198   9.818  74.346  1.00 68.66           H  
ATOM   1505  C   LEU A 103     -33.550   8.217  74.756  1.00 68.66           C  
ATOM   1506  CB  LEU A 103     -34.022  10.230  73.260  1.00 68.66           C  
ATOM   1507  HB2 LEU A 103     -34.799   9.650  72.762  1.00 68.66           H  
ATOM   1508  HB3 LEU A 103     -33.563  10.875  72.510  1.00 68.66           H  
ATOM   1509  O   LEU A 103     -33.386   8.341  75.969  1.00 68.66           O  
ATOM   1510  CG  LEU A 103     -34.695  11.110  74.327  1.00 68.66           C  
ATOM   1511  HG  LEU A 103     -35.098  10.490  75.127  1.00 68.66           H  
ATOM   1512  CD1 LEU A 103     -33.727  12.135  74.925  1.00 68.66           C  
ATOM   1513 HD11 LEU A 103     -34.256  12.774  75.632  1.00 68.66           H  
ATOM   1514 HD12 LEU A 103     -33.290  12.742  74.133  1.00 68.66           H  
ATOM   1515 HD13 LEU A 103     -32.933  11.616  75.462  1.00 68.66           H  
ATOM   1516  CD2 LEU A 103     -35.853  11.875  73.683  1.00 68.66           C  
ATOM   1517 HD21 LEU A 103     -36.302  12.555  74.407  1.00 68.66           H  
ATOM   1518 HD22 LEU A 103     -35.489  12.446  72.828  1.00 68.66           H  
ATOM   1519 HD23 LEU A 103     -36.607  11.166  73.342  1.00 68.66           H  
ATOM   1520  N   GLU A 104     -34.198   7.179  74.223  1.00 69.45           N  
ATOM   1521  H   GLU A 104     -34.291   7.134  73.218  1.00 69.45           H  
ATOM   1522  CA  GLU A 104     -34.848   6.128  75.008  1.00 69.45           C  
ATOM   1523  HA  GLU A 104     -35.480   6.627  75.743  1.00 69.45           H  
ATOM   1524  C   GLU A 104     -33.831   5.283  75.794  1.00 69.45           C  
ATOM   1525  CB  GLU A 104     -35.757   5.281  74.093  1.00 69.45           C  
ATOM   1526  HB2 GLU A 104     -36.129   5.901  73.278  1.00 69.45           H  
ATOM   1527  HB3 GLU A 104     -35.189   4.452  73.671  1.00 69.45           H  
ATOM   1528  O   GLU A 104     -34.040   5.001  76.975  1.00 69.45           O  
ATOM   1529  CG  GLU A 104     -36.975   4.764  74.872  1.00 69.45           C  
ATOM   1530  HG2 GLU A 104     -37.480   5.619  75.322  1.00 69.45           H  
ATOM   1531  HG3 GLU A 104     -36.630   4.122  75.683  1.00 69.45           H  
ATOM   1532  CD  GLU A 104     -37.982   3.988  74.008  1.00 69.45           C  
ATOM   1533  OE1 GLU A 104     -39.198   4.234  74.191  1.00 69.45           O  
ATOM   1534  OE2 GLU A 104     -37.543   3.107  73.239  1.00 69.45           O  
ATOM   1535  N   ALA A 105     -32.671   4.987  75.195  1.00 65.23           N  
ATOM   1536  H   ALA A 105     -32.582   5.198  74.212  1.00 65.23           H  
ATOM   1537  CA  ALA A 105     -31.552   4.326  75.868  1.00 65.23           C  
ATOM   1538  HA  ALA A 105     -31.926   3.418  76.342  1.00 65.23           H  
ATOM   1539  C   ALA A 105     -30.899   5.183  76.973  1.00 65.23           C  
ATOM   1540  CB  ALA A 105     -30.528   3.927  74.800  1.00 65.23           C  
ATOM   1541  HB1 ALA A 105     -30.142   4.818  74.305  1.00 65.23           H  
ATOM   1542  HB2 ALA A 105     -29.703   3.387  75.264  1.00 65.23           H  
ATOM   1543  HB3 ALA A 105     -31.002   3.287  74.056  1.00 65.23           H  
ATOM   1544  O   ALA A 105     -30.371   4.631  77.939  1.00 65.23           O  
ATOM   1545  N   ALA A 106     -30.946   6.516  76.865  1.00 71.17           N  
ATOM   1546  H   ALA A 106     -31.357   6.912  76.031  1.00 71.17           H  
ATOM   1547  CA  ALA A 106     -30.402   7.433  77.870  1.00 71.17           C  
ATOM   1548  HA  ALA A 106     -29.484   7.003  78.271  1.00 71.17           H  
ATOM   1549  C   ALA A 106     -31.349   7.665  79.069  1.00 71.17           C  
ATOM   1550  CB  ALA A 106     -30.035   8.747  77.171  1.00 71.17           C  
ATOM   1551  HB1 ALA A 106     -30.930   9.215  76.759  1.00 71.17           H  
ATOM   1552  HB2 ALA A 106     -29.332   8.550  76.361  1.00 71.17           H  
ATOM   1553  HB3 ALA A 106     -29.572   9.426  77.887  1.00 71.17           H  
ATOM   1554  O   ALA A 106     -30.881   7.960  80.171  1.00 71.17           O  
ATOM   1555  N   LEU A 107     -32.670   7.500  78.891  1.00 71.77           N  
ATOM   1556  H   LEU A 107     -32.983   7.268  77.959  1.00 71.77           H  
ATOM   1557  CA  LEU A 107     -33.689   7.708  79.937  1.00 71.77           C  
ATOM   1558  HA  LEU A 107     -33.729   8.778  80.142  1.00 71.77           H  
ATOM   1559  C   LEU A 107     -33.400   7.038  81.299  1.00 71.77           C  
ATOM   1560  CB  LEU A 107     -35.076   7.232  79.443  1.00 71.77           C  
ATOM   1561  HB2 LEU A 107     -34.969   6.260  78.961  1.00 71.77           H  
ATOM   1562  HB3 LEU A 107     -35.723   7.084  80.307  1.00 71.77           H  
ATOM   1563  O   LEU A 107     -33.644   7.688  82.323  1.00 71.77           O  
ATOM   1564  CG  LEU A 107     -35.806   8.176  78.479  1.00 71.77           C  
ATOM   1565  HG  LEU A 107     -35.152   8.446  77.650  1.00 71.77           H  
ATOM   1566  CD1 LEU A 107     -37.064   7.512  77.923  1.00 71.77           C  
ATOM   1567 HD11 LEU A 107     -37.793   7.344  78.716  1.00 71.77           H  
ATOM   1568 HD12 LEU A 107     -36.807   6.548  77.484  1.00 71.77           H  
ATOM   1569 HD13 LEU A 107     -37.502   8.139  77.146  1.00 71.77           H  
ATOM   1570  CD2 LEU A 107     -36.256   9.445  79.193  1.00 71.77           C  
ATOM   1571 HD21 LEU A 107     -36.780  10.075  78.474  1.00 71.77           H  
ATOM   1572 HD22 LEU A 107     -35.375   9.974  79.556  1.00 71.77           H  
ATOM   1573 HD23 LEU A 107     -36.915   9.205  80.027  1.00 71.77           H  
ATOM   1574  N   PRO A 108     -32.914   5.780  81.383  1.00 70.19           N  
ATOM   1575  CA  PRO A 108     -32.721   5.103  82.665  1.00 70.19           C  
ATOM   1576  HA  PRO A 108     -33.670   5.099  83.201  1.00 70.19           H  
ATOM   1577  C   PRO A 108     -31.657   5.768  83.544  1.00 70.19           C  
ATOM   1578  CB  PRO A 108     -32.330   3.658  82.323  1.00 70.19           C  
ATOM   1579  HB2 PRO A 108     -31.245   3.552  82.313  1.00 70.19           H  
ATOM   1580  HB3 PRO A 108     -32.771   2.946  83.021  1.00 70.19           H  
ATOM   1581  O   PRO A 108     -31.821   5.813  84.767  1.00 70.19           O  
ATOM   1582  CG  PRO A 108     -32.860   3.459  80.906  1.00 70.19           C  
ATOM   1583  HG2 PRO A 108     -33.923   3.221  80.932  1.00 70.19           H  
ATOM   1584  HG3 PRO A 108     -32.301   2.697  80.362  1.00 70.19           H  
ATOM   1585  CD  PRO A 108     -32.656   4.841  80.302  1.00 70.19           C  
ATOM   1586  HD2 PRO A 108     -33.325   4.972  79.451  1.00 70.19           H  
ATOM   1587  HD3 PRO A 108     -31.618   4.949  79.987  1.00 70.19           H  
ATOM   1588  N   GLU A 109     -30.594   6.303  82.938  1.00 66.58           N  
ATOM   1589  H   GLU A 109     -30.548   6.291  81.929  1.00 66.58           H  
ATOM   1590  CA  GLU A 109     -29.461   6.896  83.658  1.00 66.58           C  
ATOM   1591  HA  GLU A 109     -29.317   6.343  84.587  1.00 66.58           H  
ATOM   1592  C   GLU A 109     -29.698   8.351  84.082  1.00 66.58           C  
ATOM   1593  CB  GLU A 109     -28.155   6.753  82.859  1.00 66.58           C  
ATOM   1594  HB2 GLU A 109     -27.367   7.218  83.452  1.00 66.58           H  
ATOM   1595  HB3 GLU A 109     -28.236   7.288  81.912  1.00 66.58           H  
ATOM   1596  O   GLU A 109     -28.941   8.872  84.901  1.00 66.58           O  
ATOM   1597  CG  GLU A 109     -27.786   5.280  82.596  1.00 66.58           C  
ATOM   1598  HG2 GLU A 109     -28.256   4.663  83.361  1.00 66.58           H  
ATOM   1599  HG3 GLU A 109     -28.202   4.978  81.635  1.00 66.58           H  
ATOM   1600  CD  GLU A 109     -26.271   5.002  82.625  1.00 66.58           C  
ATOM   1601  OE1 GLU A 109     -25.918   3.850  82.970  1.00 66.58           O  
ATOM   1602  OE2 GLU A 109     -25.475   5.930  82.356  1.00 66.58           O  
ATOM   1603  N   VAL A 110     -30.773   8.999  83.606  1.00 70.50           N  
ATOM   1604  H   VAL A 110     -31.348   8.532  82.919  1.00 70.50           H  
ATOM   1605  CA  VAL A 110     -31.091  10.386  83.985  1.00 70.50           C  
ATOM   1606  HA  VAL A 110     -30.266  11.002  83.628  1.00 70.50           H  
ATOM   1607  C   VAL A 110     -31.213  10.498  85.515  1.00 70.50           C  
ATOM   1608  CB  VAL A 110     -32.355  10.922  83.288  1.00 70.50           C  
ATOM   1609  HB  VAL A 110     -33.213  10.303  83.550  1.00 70.50           H  
ATOM   1610  O   VAL A 110     -32.051   9.799  86.108  1.00 70.50           O  
ATOM   1611  CG1 VAL A 110     -32.635  12.373  83.719  1.00 70.50           C  
ATOM   1612 HG11 VAL A 110     -33.471  12.787  83.155  1.00 70.50           H  
ATOM   1613 HG12 VAL A 110     -32.887  12.421  84.779  1.00 70.50           H  
ATOM   1614 HG13 VAL A 110     -31.757  12.993  83.536  1.00 70.50           H  
ATOM   1615  CG2 VAL A 110     -32.166  10.907  81.766  1.00 70.50           C  
ATOM   1616 HG21 VAL A 110     -31.324  11.539  81.483  1.00 70.50           H  
ATOM   1617 HG22 VAL A 110     -31.973   9.891  81.421  1.00 70.50           H  
ATOM   1618 HG23 VAL A 110     -33.065  11.263  81.261  1.00 70.50           H  
ATOM   1619  N   PRO A 111     -30.418  11.367  86.176  1.00 73.75           N  
ATOM   1620  CA  PRO A 111     -30.413  11.504  87.629  1.00 73.75           C  
ATOM   1621  HA  PRO A 111     -30.071  10.560  88.053  1.00 73.75           H  
ATOM   1622  C   PRO A 111     -31.788  11.858  88.195  1.00 73.75           C  
ATOM   1623  CB  PRO A 111     -29.388  12.599  87.947  1.00 73.75           C  
ATOM   1624  HB2 PRO A 111     -28.886  12.421  88.898  1.00 73.75           H  
ATOM   1625  HB3 PRO A 111     -29.869  13.578  87.947  1.00 73.75           H  
ATOM   1626  O   PRO A 111     -32.538  12.642  87.616  1.00 73.75           O  
ATOM   1627  CG  PRO A 111     -28.420  12.524  86.772  1.00 73.75           C  
ATOM   1628  HG2 PRO A 111     -27.705  11.718  86.933  1.00 73.75           H  
ATOM   1629  HG3 PRO A 111     -27.907  13.472  86.607  1.00 73.75           H  
ATOM   1630  CD  PRO A 111     -29.339  12.171  85.608  1.00 73.75           C  
ATOM   1631  HD2 PRO A 111     -28.762  11.621  84.864  1.00 73.75           H  
ATOM   1632  HD3 PRO A 111     -29.749  13.081  85.171  1.00 73.75           H  
ATOM   1633  N   ALA A 112     -32.115  11.331  89.379  1.00 69.69           N  
ATOM   1634  H   ALA A 112     -31.459  10.698  89.814  1.00 69.69           H  
ATOM   1635  CA  ALA A 112     -33.432  11.517  89.996  1.00 69.69           C  
ATOM   1636  HA  ALA A 112     -34.180  11.072  89.340  1.00 69.69           H  
ATOM   1637  C   ALA A 112     -33.836  12.995  90.189  1.00 69.69           C  
ATOM   1638  CB  ALA A 112     -33.447  10.763  91.331  1.00 69.69           C  
ATOM   1639  HB1 ALA A 112     -32.706  11.187  92.009  1.00 69.69           H  
ATOM   1640  HB2 ALA A 112     -34.434  10.852  91.784  1.00 69.69           H  
ATOM   1641  HB3 ALA A 112     -33.229   9.708  91.165  1.00 69.69           H  
ATOM   1642  O   ALA A 112     -35.020  13.305  90.136  1.00 69.69           O  
ATOM   1643  N   THR A 113     -32.862  13.892  90.372  1.00 72.56           N  
ATOM   1644  H   THR A 113     -31.903  13.577  90.351  1.00 72.56           H  
ATOM   1645  CA  THR A 113     -33.054  15.349  90.475  1.00 72.56           C  
ATOM   1646  HA  THR A 113     -33.839  15.565  91.199  1.00 72.56           H  
ATOM   1647  C   THR A 113     -33.471  16.014  89.165  1.00 72.56           C  
ATOM   1648  CB  THR A 113     -31.746  16.012  90.937  1.00 72.56           C  
ATOM   1649  HB  THR A 113     -31.793  17.089  90.775  1.00 72.56           H  
ATOM   1650  O   THR A 113     -34.136  17.040  89.200  1.00 72.56           O  
ATOM   1651  CG2 THR A 113     -31.492  15.753  92.422  1.00 72.56           C  
ATOM   1652 HG21 THR A 113     -31.402  14.683  92.609  1.00 72.56           H  
ATOM   1653 HG22 THR A 113     -30.569  16.249  92.720  1.00 72.56           H  
ATOM   1654 HG23 THR A 113     -32.317  16.157  93.009  1.00 72.56           H  
ATOM   1655  OG1 THR A 113     -30.639  15.470  90.241  1.00 72.56           O  
ATOM   1656  HG1 THR A 113     -30.485  16.003  89.457  1.00 72.56           H  
ATOM   1657  N   GLU A 114     -33.090  15.445  88.022  1.00 72.24           N  
ATOM   1658  H   GLU A 114     -32.565  14.583  88.059  1.00 72.24           H  
ATOM   1659  CA  GLU A 114     -33.381  15.986  86.688  1.00 72.24           C  
ATOM   1660  HA  GLU A 114     -33.618  17.047  86.754  1.00 72.24           H  
ATOM   1661  C   GLU A 114     -34.588  15.302  86.043  1.00 72.24           C  
ATOM   1662  CB  GLU A 114     -32.143  15.832  85.796  1.00 72.24           C  
ATOM   1663  HB2 GLU A 114     -31.815  14.793  85.817  1.00 72.24           H  
ATOM   1664  HB3 GLU A 114     -32.411  16.094  84.772  1.00 72.24           H  
ATOM   1665  O   GLU A 114     -35.244  15.898  85.193  1.00 72.24           O  
ATOM   1666  CG  GLU A 114     -31.001  16.749  86.260  1.00 72.24           C  
ATOM   1667  HG2 GLU A 114     -30.798  16.559  87.314  1.00 72.24           H  
ATOM   1668  HG3 GLU A 114     -31.321  17.786  86.163  1.00 72.24           H  
ATOM   1669  CD  GLU A 114     -29.701  16.539  85.472  1.00 72.24           C  
ATOM   1670  OE1 GLU A 114     -28.660  17.005  85.987  1.00 72.24           O  
ATOM   1671  OE2 GLU A 114     -29.743  15.883  84.407  1.00 72.24           O  
ATOM   1672  N   ARG A 115     -34.938  14.079  86.472  1.00 71.29           N  
ATOM   1673  H   ARG A 115     -34.319  13.634  87.135  1.00 71.29           H  
ATOM   1674  CA  ARG A 115     -36.087  13.324  85.942  1.00 71.29           C  
ATOM   1675  HA  ARG A 115     -35.898  13.089  84.894  1.00 71.29           H  
ATOM   1676  C   ARG A 115     -37.392  14.109  85.955  1.00 71.29           C  
ATOM   1677  CB  ARG A 115     -36.298  12.021  86.724  1.00 71.29           C  
ATOM   1678  HB2 ARG A 115     -36.215  12.217  87.794  1.00 71.29           H  
ATOM   1679  HB3 ARG A 115     -37.300  11.646  86.521  1.00 71.29           H  
ATOM   1680  O   ARG A 115     -38.175  13.951  85.032  1.00 71.29           O  
ATOM   1681  CG  ARG A 115     -35.302  10.941  86.303  1.00 71.29           C  
ATOM   1682  HG2 ARG A 115     -35.384  10.762  85.231  1.00 71.29           H  
ATOM   1683  HG3 ARG A 115     -34.287  11.271  86.525  1.00 71.29           H  
ATOM   1684  CD  ARG A 115     -35.591   9.642  87.054  1.00 71.29           C  
ATOM   1685  HD2 ARG A 115     -35.637   9.849  88.123  1.00 71.29           H  
ATOM   1686  HD3 ARG A 115     -36.555   9.256  86.722  1.00 71.29           H  
ATOM   1687  NE  ARG A 115     -34.539   8.651  86.792  1.00 71.29           N  
ATOM   1688  HE  ARG A 115     -33.728   8.972  86.282  1.00 71.29           H  
ATOM   1689  NH1 ARG A 115     -35.447   6.896  87.945  1.00 71.29           N  
ATOM   1690 HH11 ARG A 115     -36.235   7.486  88.170  1.00 71.29           H  
ATOM   1691 HH12 ARG A 115     -35.420   5.916  88.190  1.00 71.29           H  
ATOM   1692  NH2 ARG A 115     -33.541   6.612  86.820  1.00 71.29           N  
ATOM   1693 HH21 ARG A 115     -33.532   5.623  87.024  1.00 71.29           H  
ATOM   1694 HH22 ARG A 115     -32.861   6.924  86.142  1.00 71.29           H  
ATOM   1695  CZ  ARG A 115     -34.510   7.396  87.185  1.00 71.29           C  
ATOM   1696  N   GLU A 116     -37.643  14.935  86.965  1.00 75.04           N  
ATOM   1697  H   GLU A 116     -36.950  15.035  87.693  1.00 75.04           H  
ATOM   1698  CA  GLU A 116     -38.892  15.699  87.065  1.00 75.04           C  
ATOM   1699  HA  GLU A 116     -39.723  15.022  86.864  1.00 75.04           H  
ATOM   1700  C   GLU A 116     -38.962  16.817  86.005  1.00 75.04           C  
ATOM   1701  CB  GLU A 116     -39.027  16.199  88.514  1.00 75.04           C  
ATOM   1702  HB2 GLU A 116     -38.406  17.084  88.656  1.00 75.04           H  
ATOM   1703  HB3 GLU A 116     -38.656  15.416  89.175  1.00 75.04           H  
ATOM   1704  O   GLU A 116     -39.994  17.003  85.360  1.00 75.04           O  
ATOM   1705  CG  GLU A 116     -40.474  16.496  88.930  1.00 75.04           C  
ATOM   1706  HG2 GLU A 116     -40.800  17.424  88.459  1.00 75.04           H  
ATOM   1707  HG3 GLU A 116     -41.114  15.691  88.566  1.00 75.04           H  
ATOM   1708  CD  GLU A 116     -40.616  16.602  90.460  1.00 75.04           C  
ATOM   1709  OE1 GLU A 116     -41.610  16.057  90.993  1.00 75.04           O  
ATOM   1710  OE2 GLU A 116     -39.737  17.228  91.095  1.00 75.04           O  
ATOM   1711  N   GLU A 117     -37.841  17.491  85.728  1.00 75.50           N  
ATOM   1712  H   GLU A 117     -36.995  17.252  86.226  1.00 75.50           H  
ATOM   1713  CA  GLU A 117     -37.740  18.482  84.649  1.00 75.50           C  
ATOM   1714  HA  GLU A 117     -38.633  19.105  84.676  1.00 75.50           H  
ATOM   1715  C   GLU A 117     -37.690  17.818  83.264  1.00 75.50           C  
ATOM   1716  CB  GLU A 117     -36.525  19.395  84.892  1.00 75.50           C  
ATOM   1717  HB2 GLU A 117     -36.581  19.786  85.908  1.00 75.50           H  
ATOM   1718  HB3 GLU A 117     -35.605  18.821  84.782  1.00 75.50           H  
ATOM   1719  O   GLU A 117     -38.325  18.301  82.323  1.00 75.50           O  
ATOM   1720  CG  GLU A 117     -36.528  20.576  83.907  1.00 75.50           C  
ATOM   1721  HG2 GLU A 117     -36.384  20.196  82.896  1.00 75.50           H  
ATOM   1722  HG3 GLU A 117     -37.509  21.051  83.943  1.00 75.50           H  
ATOM   1723  CD  GLU A 117     -35.454  21.639  84.182  1.00 75.50           C  
ATOM   1724  OE1 GLU A 117     -35.634  22.754  83.634  1.00 75.50           O  
ATOM   1725  OE2 GLU A 117     -34.464  21.338  84.881  1.00 75.50           O  
ATOM   1726  N   LEU A 118     -37.007  16.674  83.139  1.00 71.21           N  
ATOM   1727  H   LEU A 118     -36.471  16.356  83.933  1.00 71.21           H  
ATOM   1728  CA  LEU A 118     -36.996  15.863  81.924  1.00 71.21           C  
ATOM   1729  HA  LEU A 118     -36.656  16.489  81.100  1.00 71.21           H  
ATOM   1730  C   LEU A 118     -38.401  15.358  81.591  1.00 71.21           C  
ATOM   1731  CB  LEU A 118     -36.030  14.680  82.080  1.00 71.21           C  
ATOM   1732  HB2 LEU A 118     -36.469  13.964  82.775  1.00 71.21           H  
ATOM   1733  HB3 LEU A 118     -35.087  15.022  82.507  1.00 71.21           H  
ATOM   1734  O   LEU A 118     -38.819  15.492  80.448  1.00 71.21           O  
ATOM   1735  CG  LEU A 118     -35.768  14.001  80.720  1.00 71.21           C  
ATOM   1736  HG  LEU A 118     -36.582  14.204  80.024  1.00 71.21           H  
ATOM   1737  CD1 LEU A 118     -34.479  14.520  80.084  1.00 71.21           C  
ATOM   1738 HD11 LEU A 118     -33.625  14.265  80.711  1.00 71.21           H  
ATOM   1739 HD12 LEU A 118     -34.345  14.069  79.101  1.00 71.21           H  
ATOM   1740 HD13 LEU A 118     -34.532  15.603  79.974  1.00 71.21           H  
ATOM   1741  CD2 LEU A 118     -35.680  12.492  80.882  1.00 71.21           C  
ATOM   1742 HD21 LEU A 118     -35.321  12.066  79.945  1.00 71.21           H  
ATOM   1743 HD22 LEU A 118     -36.665  12.086  81.112  1.00 71.21           H  
ATOM   1744 HD23 LEU A 118     -34.995  12.234  81.690  1.00 71.21           H  
ATOM   1745  N   VAL A 119     -39.154  14.850  82.573  1.00 73.78           N  
ATOM   1746  H   VAL A 119     -38.743  14.752  83.490  1.00 73.78           H  
ATOM   1747  CA  VAL A 119     -40.560  14.464  82.402  1.00 73.78           C  
ATOM   1748  HA  VAL A 119     -40.622  13.765  81.568  1.00 73.78           H  
ATOM   1749  C   VAL A 119     -41.382  15.680  81.998  1.00 73.78           C  
ATOM   1750  CB  VAL A 119     -41.129  13.744  83.641  1.00 73.78           C  
ATOM   1751  HB  VAL A 119     -40.850  14.293  84.541  1.00 73.78           H  
ATOM   1752  O   VAL A 119     -42.033  15.601  80.972  1.00 73.78           O  
ATOM   1753  CG1 VAL A 119     -42.658  13.608  83.611  1.00 73.78           C  
ATOM   1754 HG11 VAL A 119     -42.980  13.123  82.690  1.00 73.78           H  
ATOM   1755 HG12 VAL A 119     -43.131  14.588  83.678  1.00 73.78           H  
ATOM   1756 HG13 VAL A 119     -42.998  13.020  84.464  1.00 73.78           H  
ATOM   1757  CG2 VAL A 119     -40.568  12.315  83.717  1.00 73.78           C  
ATOM   1758 HG21 VAL A 119     -40.866  11.855  84.659  1.00 73.78           H  
ATOM   1759 HG22 VAL A 119     -40.948  11.719  82.887  1.00 73.78           H  
ATOM   1760 HG23 VAL A 119     -39.479  12.327  83.662  1.00 73.78           H  
ATOM   1761  N   GLN A 120     -41.276  16.842  82.652  1.00 73.46           N  
ATOM   1762  H   GLN A 120     -40.735  16.878  83.505  1.00 73.46           H  
ATOM   1763  CA  GLN A 120     -41.983  18.055  82.196  1.00 73.46           C  
ATOM   1764  HA  GLN A 120     -43.055  17.858  82.191  1.00 73.46           H  
ATOM   1765  C   GLN A 120     -41.585  18.523  80.785  1.00 73.46           C  
ATOM   1766  CB  GLN A 120     -41.691  19.224  83.138  1.00 73.46           C  
ATOM   1767  HB2 GLN A 120     -40.619  19.283  83.325  1.00 73.46           H  
ATOM   1768  HB3 GLN A 120     -41.998  20.147  82.647  1.00 73.46           H  
ATOM   1769  O   GLN A 120     -42.349  19.226  80.113  1.00 73.46           O  
ATOM   1770  CG  GLN A 120     -42.437  19.148  84.470  1.00 73.46           C  
ATOM   1771  HG2 GLN A 120     -43.512  19.133  84.288  1.00 73.46           H  
ATOM   1772  HG3 GLN A 120     -42.171  18.231  84.995  1.00 73.46           H  
ATOM   1773  CD  GLN A 120     -42.106  20.350  85.349  1.00 73.46           C  
ATOM   1774  NE2 GLN A 120     -42.346  20.263  86.636  1.00 73.46           N  
ATOM   1775 HE21 GLN A 120     -42.022  21.034  87.204  1.00 73.46           H  
ATOM   1776 HE22 GLN A 120     -42.624  19.378  87.034  1.00 73.46           H  
ATOM   1777  OE1 GLN A 120     -41.648  21.392  84.899  1.00 73.46           O  
ATOM   1778  N   ARG A 121     -40.363  18.233  80.332  1.00 75.50           N  
ATOM   1779  H   ARG A 121     -39.739  17.743  80.958  1.00 75.50           H  
ATOM   1780  CA  ARG A 121     -39.866  18.627  79.007  1.00 75.50           C  
ATOM   1781  HA  ARG A 121     -40.331  19.572  78.728  1.00 75.50           H  
ATOM   1782  C   ARG A 121     -40.290  17.624  77.937  1.00 75.50           C  
ATOM   1783  CB  ARG A 121     -38.352  18.852  79.090  1.00 75.50           C  
ATOM   1784  HB2 ARG A 121     -37.835  17.895  79.152  1.00 75.50           H  
ATOM   1785  HB3 ARG A 121     -38.139  19.417  79.997  1.00 75.50           H  
ATOM   1786  O   ARG A 121     -40.772  18.054  76.895  1.00 75.50           O  
ATOM   1787  CG  ARG A 121     -37.822  19.662  77.901  1.00 75.50           C  
ATOM   1788  HG2 ARG A 121     -38.411  20.572  77.787  1.00 75.50           H  
ATOM   1789  HG3 ARG A 121     -37.892  19.068  76.989  1.00 75.50           H  
ATOM   1790  CD  ARG A 121     -36.361  20.039  78.166  1.00 75.50           C  
ATOM   1791  HD2 ARG A 121     -35.774  19.124  78.250  1.00 75.50           H  
ATOM   1792  HD3 ARG A 121     -36.304  20.575  79.114  1.00 75.50           H  
ATOM   1793  NE  ARG A 121     -35.807  20.882  77.091  1.00 75.50           N  
ATOM   1794  HE  ARG A 121     -36.360  20.974  76.251  1.00 75.50           H  
ATOM   1795  NH1 ARG A 121     -33.785  21.309  78.098  1.00 75.50           N  
ATOM   1796 HH11 ARG A 121     -34.072  20.773  78.904  1.00 75.50           H  
ATOM   1797 HH12 ARG A 121     -32.860  21.714  78.083  1.00 75.50           H  
ATOM   1798  NH2 ARG A 121     -34.202  22.134  76.068  1.00 75.50           N  
ATOM   1799 HH21 ARG A 121     -33.269  22.520  76.066  1.00 75.50           H  
ATOM   1800 HH22 ARG A 121     -34.778  22.208  75.241  1.00 75.50           H  
ATOM   1801  CZ  ARG A 121     -34.606  21.437  77.092  1.00 75.50           C  
ATOM   1802  N   LEU A 122     -40.225  16.328  78.232  1.00 71.42           N  
ATOM   1803  H   LEU A 122     -39.819  16.075  79.122  1.00 71.42           H  
ATOM   1804  CA  LEU A 122     -40.794  15.244  77.433  1.00 71.42           C  
ATOM   1805  HA  LEU A 122     -40.420  15.316  76.412  1.00 71.42           H  
ATOM   1806  C   LEU A 122     -42.312  15.342  77.364  1.00 71.42           C  
ATOM   1807  CB  LEU A 122     -40.396  13.885  78.029  1.00 71.42           C  
ATOM   1808  HB2 LEU A 122     -41.053  13.110  77.635  1.00 71.42           H  
ATOM   1809  HB3 LEU A 122     -40.546  13.919  79.109  1.00 71.42           H  
ATOM   1810  O   LEU A 122     -42.853  15.173  76.288  1.00 71.42           O  
ATOM   1811  CG  LEU A 122     -38.946  13.495  77.714  1.00 71.42           C  
ATOM   1812  HG  LEU A 122     -38.287  14.343  77.894  1.00 71.42           H  
ATOM   1813  CD1 LEU A 122     -38.514  12.351  78.622  1.00 71.42           C  
ATOM   1814 HD11 LEU A 122     -38.659  12.632  79.666  1.00 71.42           H  
ATOM   1815 HD12 LEU A 122     -37.453  12.162  78.459  1.00 71.42           H  
ATOM   1816 HD13 LEU A 122     -39.088  11.451  78.404  1.00 71.42           H  
ATOM   1817  CD2 LEU A 122     -38.791  13.035  76.263  1.00 71.42           C  
ATOM   1818 HD21 LEU A 122     -38.980  13.859  75.575  1.00 71.42           H  
ATOM   1819 HD22 LEU A 122     -37.771  12.683  76.109  1.00 71.42           H  
ATOM   1820 HD23 LEU A 122     -39.476  12.215  76.047  1.00 71.42           H  
ATOM   1821  N   GLU A 123     -43.000  15.688  78.451  1.00 73.28           N  
ATOM   1822  H   GLU A 123     -42.506  15.717  79.331  1.00 73.28           H  
ATOM   1823  CA  GLU A 123     -44.436  15.970  78.482  1.00 73.28           C  
ATOM   1824  HA  GLU A 123     -44.976  15.141  78.024  1.00 73.28           H  
ATOM   1825  C   GLU A 123     -44.774  17.226  77.692  1.00 73.28           C  
ATOM   1826  CB  GLU A 123     -44.959  16.149  79.913  1.00 73.28           C  
ATOM   1827  HB2 GLU A 123     -45.934  16.633  79.862  1.00 73.28           H  
ATOM   1828  HB3 GLU A 123     -44.287  16.810  80.460  1.00 73.28           H  
ATOM   1829  O   GLU A 123     -45.789  17.225  77.013  1.00 73.28           O  
ATOM   1830  CG  GLU A 123     -45.149  14.821  80.657  1.00 73.28           C  
ATOM   1831  HG2 GLU A 123     -44.197  14.297  80.746  1.00 73.28           H  
ATOM   1832  HG3 GLU A 123     -45.814  14.193  80.064  1.00 73.28           H  
ATOM   1833  CD  GLU A 123     -45.759  15.036  82.051  1.00 73.28           C  
ATOM   1834  OE1 GLU A 123     -46.523  14.140  82.477  1.00 73.28           O  
ATOM   1835  OE2 GLU A 123     -45.500  16.102  82.658  1.00 73.28           O  
ATOM   1836  N   ARG A 124     -43.940  18.277  77.697  1.00 72.00           N  
ATOM   1837  H   ARG A 124     -43.154  18.258  78.332  1.00 72.00           H  
ATOM   1838  CA  ARG A 124     -44.121  19.423  76.787  1.00 72.00           C  
ATOM   1839  HA  ARG A 124     -45.165  19.733  76.828  1.00 72.00           H  
ATOM   1840  C   ARG A 124     -43.886  19.046  75.328  1.00 72.00           C  
ATOM   1841  CB  ARG A 124     -43.240  20.611  77.198  1.00 72.00           C  
ATOM   1842  HB2 ARG A 124     -42.281  20.251  77.572  1.00 72.00           H  
ATOM   1843  HB3 ARG A 124     -43.051  21.234  76.324  1.00 72.00           H  
ATOM   1844  O   ARG A 124     -44.646  19.490  74.477  1.00 72.00           O  
ATOM   1845  CG  ARG A 124     -43.949  21.475  78.250  1.00 72.00           C  
ATOM   1846  HG2 ARG A 124     -44.223  20.869  79.113  1.00 72.00           H  
ATOM   1847  HG3 ARG A 124     -44.862  21.877  77.811  1.00 72.00           H  
ATOM   1848  CD  ARG A 124     -43.071  22.647  78.700  1.00 72.00           C  
ATOM   1849  HD2 ARG A 124     -42.673  23.154  77.822  1.00 72.00           H  
ATOM   1850  HD3 ARG A 124     -43.698  23.346  79.255  1.00 72.00           H  
ATOM   1851  NE  ARG A 124     -41.974  22.193  79.575  1.00 72.00           N  
ATOM   1852  HE  ARG A 124     -42.007  21.223  79.854  1.00 72.00           H  
ATOM   1853  NH1 ARG A 124     -40.925  24.221  79.843  1.00 72.00           N  
ATOM   1854 HH11 ARG A 124     -40.206  24.769  80.293  1.00 72.00           H  
ATOM   1855 HH12 ARG A 124     -41.597  24.642  79.217  1.00 72.00           H  
ATOM   1856  NH2 ARG A 124     -40.166  22.433  80.943  1.00 72.00           N  
ATOM   1857 HH21 ARG A 124     -40.260  21.472  81.240  1.00 72.00           H  
ATOM   1858 HH22 ARG A 124     -39.478  23.001  81.416  1.00 72.00           H  
ATOM   1859  CZ  ARG A 124     -41.030  22.947  80.113  1.00 72.00           C  
ATOM   1860  N   MET A 125     -42.896  18.205  75.030  1.00 69.23           N  
ATOM   1861  H   MET A 125     -42.282  17.906  75.774  1.00 69.23           H  
ATOM   1862  CA  MET A 125     -42.668  17.681  73.680  1.00 69.23           C  
ATOM   1863  HA  MET A 125     -42.647  18.513  72.977  1.00 69.23           H  
ATOM   1864  C   MET A 125     -43.824  16.772  73.242  1.00 69.23           C  
ATOM   1865  CB  MET A 125     -41.310  16.965  73.606  1.00 69.23           C  
ATOM   1866  HB2 MET A 125     -41.219  16.257  74.430  1.00 69.23           H  
ATOM   1867  HB3 MET A 125     -41.250  16.413  72.668  1.00 69.23           H  
ATOM   1868  O   MET A 125     -44.365  16.970  72.163  1.00 69.23           O  
ATOM   1869  CG  MET A 125     -40.151  17.971  73.659  1.00 69.23           C  
ATOM   1870  HG2 MET A 125     -40.173  18.575  72.752  1.00 69.23           H  
ATOM   1871  HG3 MET A 125     -40.305  18.643  74.504  1.00 69.23           H  
ATOM   1872  SD  MET A 125     -38.496  17.250  73.833  1.00 69.23           S  
ATOM   1873  CE  MET A 125     -38.336  16.387  72.243  1.00 69.23           C  
ATOM   1874  HE1 MET A 125     -37.341  15.950  72.167  1.00 69.23           H  
ATOM   1875  HE2 MET A 125     -38.482  17.089  71.422  1.00 69.23           H  
ATOM   1876  HE3 MET A 125     -39.075  15.589  72.177  1.00 69.23           H  
ATOM   1877  N   LEU A 126     -44.294  15.867  74.104  1.00 69.71           N  
ATOM   1878  H   LEU A 126     -43.783  15.743  74.966  1.00 69.71           H  
ATOM   1879  CA  LEU A 126     -45.478  15.026  73.909  1.00 69.71           C  
ATOM   1880  HA  LEU A 126     -45.391  14.524  72.946  1.00 69.71           H  
ATOM   1881  C   LEU A 126     -46.773  15.834  73.870  1.00 69.71           C  
ATOM   1882  CB  LEU A 126     -45.566  13.953  75.015  1.00 69.71           C  
ATOM   1883  HB2 LEU A 126     -45.102  14.326  75.927  1.00 69.71           H  
ATOM   1884  HB3 LEU A 126     -46.611  13.771  75.267  1.00 69.71           H  
ATOM   1885  O   LEU A 126     -47.685  15.426  73.174  1.00 69.71           O  
ATOM   1886  CG  LEU A 126     -44.931  12.615  74.596  1.00 69.71           C  
ATOM   1887  HG  LEU A 126     -44.071  12.800  73.952  1.00 69.71           H  
ATOM   1888  CD1 LEU A 126     -44.459  11.827  75.816  1.00 69.71           C  
ATOM   1889 HD11 LEU A 126     -44.023  10.881  75.496  1.00 69.71           H  
ATOM   1890 HD12 LEU A 126     -43.691  12.397  76.339  1.00 69.71           H  
ATOM   1891 HD13 LEU A 126     -45.290  11.636  76.495  1.00 69.71           H  
ATOM   1892  CD2 LEU A 126     -45.962  11.765  73.845  1.00 69.71           C  
ATOM   1893 HD21 LEU A 126     -46.801  11.519  74.497  1.00 69.71           H  
ATOM   1894 HD22 LEU A 126     -45.488  10.843  73.508  1.00 69.71           H  
ATOM   1895 HD23 LEU A 126     -46.320  12.306  72.970  1.00 69.71           H  
ATOM   1896  N   ALA A 127     -46.894  16.960  74.569  1.00 67.63           N  
ATOM   1897  H   ALA A 127     -46.167  17.189  75.232  1.00 67.63           H  
ATOM   1898  CA  ALA A 127     -48.064  17.840  74.521  1.00 67.63           C  
ATOM   1899  HA  ALA A 127     -48.956  17.227  74.392  1.00 67.63           H  
ATOM   1900  C   ALA A 127     -48.024  18.812  73.334  1.00 67.63           C  
ATOM   1901  CB  ALA A 127     -48.213  18.585  75.852  1.00 67.63           C  
ATOM   1902  HB1 ALA A 127     -47.344  19.222  76.020  1.00 67.63           H  
ATOM   1903  HB2 ALA A 127     -48.307  17.872  76.670  1.00 67.63           H  
ATOM   1904  HB3 ALA A 127     -49.107  19.208  75.823  1.00 67.63           H  
ATOM   1905  O   ALA A 127     -49.069  19.323  72.951  1.00 67.63           O  
ATOM   1906  N   ALA A 128     -46.856  19.031  72.724  1.00 64.11           N  
ATOM   1907  H   ALA A 128     -46.011  18.706  73.173  1.00 64.11           H  
ATOM   1908  CA  ALA A 128     -46.723  19.659  71.412  1.00 64.11           C  
ATOM   1909  HA  ALA A 128     -47.477  20.439  71.311  1.00 64.11           H  
ATOM   1910  C   ALA A 128     -46.963  18.643  70.276  1.00 64.11           C  
ATOM   1911  CB  ALA A 128     -45.342  20.321  71.330  1.00 64.11           C  
ATOM   1912  HB1 ALA A 128     -45.233  21.050  72.132  1.00 64.11           H  
ATOM   1913  HB2 ALA A 128     -44.557  19.569  71.415  1.00 64.11           H  
ATOM   1914  HB3 ALA A 128     -45.242  20.830  70.371  1.00 64.11           H  
ATOM   1915  O   ALA A 128     -47.608  18.975  69.288  1.00 64.11           O  
ATOM   1916  N   LEU A 129     -46.521  17.390  70.444  1.00 60.07           N  
ATOM   1917  H   LEU A 129     -45.911  17.218  71.230  1.00 60.07           H  
ATOM   1918  CA  LEU A 129     -46.735  16.280  69.505  1.00 60.07           C  
ATOM   1919  HA  LEU A 129     -46.595  16.648  68.488  1.00 60.07           H  
ATOM   1920  C   LEU A 129     -48.156  15.697  69.560  1.00 60.07           C  
ATOM   1921  CB  LEU A 129     -45.698  15.171  69.784  1.00 60.07           C  
ATOM   1922  HB2 LEU A 129     -45.615  15.037  70.863  1.00 60.07           H  
ATOM   1923  HB3 LEU A 129     -46.063  14.228  69.377  1.00 60.07           H  
ATOM   1924  O   LEU A 129     -48.675  15.280  68.533  1.00 60.07           O  
ATOM   1925  CG  LEU A 129     -44.306  15.443  69.185  1.00 60.07           C  
ATOM   1926  HG  LEU A 129     -44.043  16.492  69.323  1.00 60.07           H  
ATOM   1927  CD1 LEU A 129     -43.242  14.583  69.870  1.00 60.07           C  
ATOM   1928 HD11 LEU A 129     -43.472  13.526  69.737  1.00 60.07           H  
ATOM   1929 HD12 LEU A 129     -42.265  14.792  69.435  1.00 60.07           H  
ATOM   1930 HD13 LEU A 129     -43.208  14.813  70.935  1.00 60.07           H  
ATOM   1931  CD2 LEU A 129     -44.289  15.108  67.692  1.00 60.07           C  
ATOM   1932 HD21 LEU A 129     -43.303  15.319  67.279  1.00 60.07           H  
ATOM   1933 HD22 LEU A 129     -45.021  15.716  67.160  1.00 60.07           H  
ATOM   1934 HD23 LEU A 129     -44.520  14.055  67.535  1.00 60.07           H  
ATOM   1935  N   ARG A 130     -48.819  15.661  70.723  1.00 60.65           N  
ATOM   1936  H   ARG A 130     -48.319  15.949  71.552  1.00 60.65           H  
ATOM   1937  CA  ARG A 130     -50.166  15.073  70.885  1.00 60.65           C  
ATOM   1938  HA  ARG A 130     -50.131  14.054  70.501  1.00 60.65           H  
ATOM   1939  C   ARG A 130     -51.232  15.764  70.039  1.00 60.65           C  
ATOM   1940  CB  ARG A 130     -50.619  15.028  72.353  1.00 60.65           C  
ATOM   1941  HB2 ARG A 130     -51.702  15.148  72.395  1.00 60.65           H  
ATOM   1942  HB3 ARG A 130     -50.178  15.859  72.904  1.00 60.65           H  
ATOM   1943  O   ARG A 130     -51.978  15.027  69.410  1.00 60.65           O  
ATOM   1944  CG  ARG A 130     -50.283  13.697  73.036  1.00 60.65           C  
ATOM   1945  HG2 ARG A 130     -50.855  12.896  72.568  1.00 60.65           H  
ATOM   1946  HG3 ARG A 130     -49.221  13.474  72.938  1.00 60.65           H  
ATOM   1947  CD  ARG A 130     -50.662  13.804  74.516  1.00 60.65           C  
ATOM   1948  HD2 ARG A 130     -51.734  13.989  74.591  1.00 60.65           H  
ATOM   1949  HD3 ARG A 130     -50.125  14.649  74.946  1.00 60.65           H  
ATOM   1950  NE  ARG A 130     -50.318  12.580  75.261  1.00 60.65           N  
ATOM   1951  HE  ARG A 130     -49.928  11.819  74.724  1.00 60.65           H  
ATOM   1952  NH1 ARG A 130     -50.899  13.346  77.347  1.00 60.65           N  
ATOM   1953 HH11 ARG A 130     -50.885  13.238  78.351  1.00 60.65           H  
ATOM   1954 HH12 ARG A 130     -51.202  14.214  76.927  1.00 60.65           H  
ATOM   1955  NH2 ARG A 130     -49.984  11.324  77.133  1.00 60.65           N  
ATOM   1956 HH21 ARG A 130     -49.563  10.598  76.572  1.00 60.65           H  
ATOM   1957 HH22 ARG A 130     -50.000  11.230  78.138  1.00 60.65           H  
ATOM   1958  CZ  ARG A 130     -50.406  12.421  76.570  1.00 60.65           C  
ATOM   1959  N   PRO A 131     -51.324  17.107  69.974  1.00 54.54           N  
ATOM   1960  CA  PRO A 131     -52.233  17.783  69.054  1.00 54.54           C  
ATOM   1961  HA  PRO A 131     -53.260  17.532  69.320  1.00 54.54           H  
ATOM   1962  C   PRO A 131     -51.983  17.378  67.599  1.00 54.54           C  
ATOM   1963  CB  PRO A 131     -52.002  19.284  69.267  1.00 54.54           C  
ATOM   1964  HB2 PRO A 131     -51.229  19.650  68.592  1.00 54.54           H  
ATOM   1965  HB3 PRO A 131     -52.922  19.854  69.135  1.00 54.54           H  
ATOM   1966  O   PRO A 131     -52.936  17.156  66.863  1.00 54.54           O  
ATOM   1967  CG  PRO A 131     -51.488  19.364  70.702  1.00 54.54           C  
ATOM   1968  HG2 PRO A 131     -50.871  20.247  70.864  1.00 54.54           H  
ATOM   1969  HG3 PRO A 131     -52.328  19.345  71.396  1.00 54.54           H  
ATOM   1970  CD  PRO A 131     -50.681  18.077  70.838  1.00 54.54           C  
ATOM   1971  HD2 PRO A 131     -49.660  18.249  70.499  1.00 54.54           H  
ATOM   1972  HD3 PRO A 131     -50.690  17.750  71.878  1.00 54.54           H  
ATOM   1973  N   VAL A 132     -50.712  17.215  67.211  1.00 48.49           N  
ATOM   1974  H   VAL A 132     -49.976  17.391  67.880  1.00 48.49           H  
ATOM   1975  CA  VAL A 132     -50.314  16.785  65.861  1.00 48.49           C  
ATOM   1976  HA  VAL A 132     -50.847  17.397  65.133  1.00 48.49           H  
ATOM   1977  C   VAL A 132     -50.728  15.331  65.596  1.00 48.49           C  
ATOM   1978  CB  VAL A 132     -48.798  16.999  65.641  1.00 48.49           C  
ATOM   1979  HB  VAL A 132     -48.234  16.360  66.321  1.00 48.49           H  
ATOM   1980  O   VAL A 132     -51.269  15.038  64.537  1.00 48.49           O  
ATOM   1981  CG1 VAL A 132     -48.368  16.657  64.212  1.00 48.49           C  
ATOM   1982 HG11 VAL A 132     -48.546  15.601  64.007  1.00 48.49           H  
ATOM   1983 HG12 VAL A 132     -48.930  17.256  63.496  1.00 48.49           H  
ATOM   1984 HG13 VAL A 132     -47.303  16.851  64.086  1.00 48.49           H  
ATOM   1985  CG2 VAL A 132     -48.389  18.456  65.905  1.00 48.49           C  
ATOM   1986 HG21 VAL A 132     -47.319  18.576  65.733  1.00 48.49           H  
ATOM   1987 HG22 VAL A 132     -48.936  19.124  65.240  1.00 48.49           H  
ATOM   1988 HG23 VAL A 132     -48.596  18.733  66.939  1.00 48.49           H  
ATOM   1989  N   ALA A 133     -50.545  14.429  66.566  1.00 43.99           N  
ATOM   1990  H   ALA A 133     -50.048  14.722  67.395  1.00 43.99           H  
ATOM   1991  CA  ALA A 133     -50.913  13.018  66.442  1.00 43.99           C  
ATOM   1992  HA  ALA A 133     -50.578  12.657  65.470  1.00 43.99           H  
ATOM   1993  C   ALA A 133     -52.437  12.779  66.506  1.00 43.99           C  
ATOM   1994  CB  ALA A 133     -50.164  12.233  67.527  1.00 43.99           C  
ATOM   1995  HB1 ALA A 133     -50.477  12.567  68.516  1.00 43.99           H  
ATOM   1996  HB2 ALA A 133     -50.383  11.170  67.420  1.00 43.99           H  
ATOM   1997  HB3 ALA A 133     -49.090  12.385  67.416  1.00 43.99           H  
ATOM   1998  O   ALA A 133     -52.991  12.078  65.665  1.00 43.99           O  
ATOM   1999  N   GLN A 134     -53.138  13.374  67.478  1.00 40.55           N  
ATOM   2000  H   GLN A 134     -52.646  13.986  68.114  1.00 40.55           H  
ATOM   2001  CA  GLN A 134     -54.584  13.186  67.672  1.00 40.55           C  
ATOM   2002  HA  GLN A 134     -54.801  12.118  67.665  1.00 40.55           H  
ATOM   2003  C   GLN A 134     -55.429  13.801  66.551  1.00 40.55           C  
ATOM   2004  CB  GLN A 134     -55.032  13.774  69.021  1.00 40.55           C  
ATOM   2005  HB2 GLN A 134     -56.121  13.808  69.040  1.00 40.55           H  
ATOM   2006  HB3 GLN A 134     -54.662  14.794  69.121  1.00 40.55           H  
ATOM   2007  O   GLN A 134     -56.548  13.344  66.323  1.00 40.55           O  
ATOM   2008  CG  GLN A 134     -54.574  12.924  70.213  1.00 40.55           C  
ATOM   2009  HG2 GLN A 134     -53.486  12.927  70.276  1.00 40.55           H  
ATOM   2010  HG3 GLN A 134     -54.901  11.897  70.051  1.00 40.55           H  
ATOM   2011  CD  GLN A 134     -55.143  13.420  71.541  1.00 40.55           C  
ATOM   2012  NE2 GLN A 134     -55.482  12.528  72.447  1.00 40.55           N  
ATOM   2013 HE21 GLN A 134     -55.945  12.898  73.265  1.00 40.55           H  
ATOM   2014 HE22 GLN A 134     -55.469  11.547  72.208  1.00 40.55           H  
ATOM   2015  OE1 GLN A 134     -55.281  14.599  71.820  1.00 40.55           O  
ATOM   2016  N   ALA A 135     -54.914  14.810  65.842  1.00 34.60           N  
ATOM   2017  H   ALA A 135     -54.004  15.176  66.084  1.00 34.60           H  
ATOM   2018  CA  ALA A 135     -55.607  15.405  64.702  1.00 34.60           C  
ATOM   2019  HA  ALA A 135     -56.599  15.719  65.026  1.00 34.60           H  
ATOM   2020  C   ALA A 135     -55.817  14.423  63.530  1.00 34.60           C  
ATOM   2021  CB  ALA A 135     -54.832  16.652  64.262  1.00 34.60           C  
ATOM   2022  HB1 ALA A 135     -53.811  16.382  63.993  1.00 34.60           H  
ATOM   2023  HB2 ALA A 135     -54.815  17.383  65.070  1.00 34.60           H  
ATOM   2024  HB3 ALA A 135     -55.321  17.098  63.396  1.00 34.60           H  
ATOM   2025  O   ALA A 135     -56.710  14.656  62.720  1.00 34.60           O  
ATOM   2026  N   ALA A 136     -55.043  13.332  63.443  1.00 32.40           N  
ATOM   2027  H   ALA A 136     -54.326  13.182  64.138  1.00 32.40           H  
ATOM   2028  CA  ALA A 136     -55.175  12.336  62.378  1.00 32.40           C  
ATOM   2029  HA  ALA A 136     -55.285  12.856  61.427  1.00 32.40           H  
ATOM   2030  C   ALA A 136     -56.420  11.434  62.544  1.00 32.40           C  
ATOM   2031  CB  ALA A 136     -53.873  11.524  62.324  1.00 32.40           C  
ATOM   2032  HB1 ALA A 136     -53.025  12.191  62.169  1.00 32.40           H  
ATOM   2033  HB2 ALA A 136     -53.922  10.815  61.497  1.00 32.40           H  
ATOM   2034  HB3 ALA A 136     -53.732  10.972  63.253  1.00 32.40           H  
ATOM   2035  O   ALA A 136     -57.244  11.330  61.631  1.00 32.40           O  
ATOM   2036  N   ASP A 137     -56.586  10.824  63.724  1.00 30.32           N  
ATOM   2037  H   ASP A 137     -55.861  10.942  64.418  1.00 30.32           H  
ATOM   2038  CA  ASP A 137     -57.632   9.820  64.010  1.00 30.32           C  
ATOM   2039  HA  ASP A 137     -57.575   9.019  63.273  1.00 30.32           H  
ATOM   2040  C   ASP A 137     -59.065  10.375  63.946  1.00 30.32           C  
ATOM   2041  CB  ASP A 137     -57.406   9.238  65.425  1.00 30.32           C  
ATOM   2042  HB2 ASP A 137     -56.877   9.966  66.040  1.00 30.32           H  
ATOM   2043  HB3 ASP A 137     -58.374   9.079  65.899  1.00 30.32           H  
ATOM   2044  O   ASP A 137     -60.019   9.640  63.698  1.00 30.32           O  
ATOM   2045  CG  ASP A 137     -56.667   7.895  65.488  1.00 30.32           C  
ATOM   2046  OD1 ASP A 137     -56.243   7.382  64.430  1.00 30.32           O  
ATOM   2047  OD2 ASP A 137     -56.535   7.397  66.630  1.00 30.32           O  
ATOM   2048  N   ALA A 138     -59.251  11.677  64.185  1.00 27.35           N  
ATOM   2049  H   ALA A 138     -58.431  12.241  64.357  1.00 27.35           H  
ATOM   2050  CA  ALA A 138     -60.574  12.292  64.342  1.00 27.35           C  
ATOM   2051  HA  ALA A 138     -61.137  11.683  65.049  1.00 27.35           H  
ATOM   2052  C   ALA A 138     -61.423  12.346  63.047  1.00 27.35           C  
ATOM   2053  CB  ALA A 138     -60.376  13.678  64.966  1.00 27.35           C  
ATOM   2054  HB1 ALA A 138     -59.823  13.588  65.901  1.00 27.35           H  
ATOM   2055  HB2 ALA A 138     -61.346  14.133  65.166  1.00 27.35           H  
ATOM   2056  HB3 ALA A 138     -59.817  14.314  64.279  1.00 27.35           H  
ATOM   2057  O   ALA A 138     -62.573  12.785  63.078  1.00 27.35           O  
ATOM   2058  N   SER A 139     -60.882  11.878  61.922  1.00 25.43           N  
ATOM   2059  H   SER A 139     -59.982  11.428  62.008  1.00 25.43           H  
ATOM   2060  CA  SER A 139     -61.456  11.905  60.568  1.00 25.43           C  
ATOM   2061  HA  SER A 139     -61.901  12.889  60.415  1.00 25.43           H  
ATOM   2062  C   SER A 139     -62.590  10.886  60.304  1.00 25.43           C  
ATOM   2063  CB  SER A 139     -60.300  11.767  59.560  1.00 25.43           C  
ATOM   2064  HB2 SER A 139     -59.704  12.679  59.576  1.00 25.43           H  
ATOM   2065  HB3 SER A 139     -60.700  11.641  58.553  1.00 25.43           H  
ATOM   2066  O   SER A 139     -62.966  10.666  59.157  1.00 25.43           O  
ATOM   2067  OG  SER A 139     -59.456  10.671  59.876  1.00 25.43           O  
ATOM   2068  HG  SER A 139     -58.682  10.966  60.363  1.00 25.43           H  
ATOM   2069  N   GLY A 140     -63.162  10.272  61.349  1.00 23.19           N  
ATOM   2070  H   GLY A 140     -62.805  10.527  62.259  1.00 23.19           H  
ATOM   2071  CA  GLY A 140     -64.003   9.069  61.248  1.00 23.19           C  
ATOM   2072  HA2 GLY A 140     -63.492   8.357  60.599  1.00 23.19           H  
ATOM   2073  HA3 GLY A 140     -64.066   8.613  62.236  1.00 23.19           H  
ATOM   2074  C   GLY A 140     -65.438   9.224  60.707  1.00 23.19           C  
ATOM   2075  O   GLY A 140     -65.755   8.720  59.637  1.00 23.19           O  
ATOM   2076  N   THR A 141     -66.362   9.789  61.494  1.00 22.64           N  
ATOM   2077  H   THR A 141     -66.064  10.212  62.361  1.00 22.64           H  
ATOM   2078  CA  THR A 141     -67.815   9.501  61.356  1.00 22.64           C  
ATOM   2079  HA  THR A 141     -67.951   8.562  60.819  1.00 22.64           H  
ATOM   2080  C   THR A 141     -68.661  10.540  60.621  1.00 22.64           C  
ATOM   2081  CB  THR A 141     -68.456   9.359  62.749  1.00 22.64           C  
ATOM   2082  HB  THR A 141     -69.541   9.337  62.657  1.00 22.64           H  
ATOM   2083  O   THR A 141     -69.823  10.276  60.324  1.00 22.64           O  
ATOM   2084  CG2 THR A 141     -68.026   8.091  63.481  1.00 22.64           C  
ATOM   2085 HG21 THR A 141     -68.546   8.023  64.437  1.00 22.64           H  
ATOM   2086 HG22 THR A 141     -66.950   8.102  63.653  1.00 22.64           H  
ATOM   2087 HG23 THR A 141     -68.282   7.221  62.877  1.00 22.64           H  
ATOM   2088  OG1 THR A 141     -68.085  10.449  63.570  1.00 22.64           O  
ATOM   2089  HG1 THR A 141     -68.625  10.407  64.363  1.00 22.64           H  
ATOM   2090  N   GLY A 142     -68.163  11.769  60.486  1.00 20.30           N  
ATOM   2091  H   GLY A 142     -67.171  11.864  60.645  1.00 20.30           H  
ATOM   2092  CA  GLY A 142     -69.007  12.905  60.873  1.00 20.30           C  
ATOM   2093  HA2 GLY A 142     -69.505  12.664  61.812  1.00 20.30           H  
ATOM   2094  HA3 GLY A 142     -68.355  13.759  61.056  1.00 20.30           H  
ATOM   2095  C   GLY A 142     -70.087  13.372  59.892  1.00 20.30           C  
ATOM   2096  O   GLY A 142     -71.136  13.842  60.334  1.00 20.30           O  
ATOM   2097  N   ALA A 143     -69.814  13.361  58.588  1.00 20.59           N  
ATOM   2098  H   ALA A 143     -68.997  12.867  58.258  1.00 20.59           H  
ATOM   2099  CA  ALA A 143     -70.547  14.213  57.653  1.00 20.59           C  
ATOM   2100  HA  ALA A 143     -70.677  15.184  58.130  1.00 20.59           H  
ATOM   2101  C   ALA A 143     -71.954  13.672  57.332  1.00 20.59           C  
ATOM   2102  CB  ALA A 143     -69.684  14.458  56.410  1.00 20.59           C  
ATOM   2103  HB1 ALA A 143     -70.187  15.152  55.737  1.00 20.59           H  
ATOM   2104  HB2 ALA A 143     -69.520  13.518  55.883  1.00 20.59           H  
ATOM   2105  HB3 ALA A 143     -68.721  14.881  56.697  1.00 20.59           H  
ATOM   2106  O   ALA A 143     -72.115  12.662  56.656  1.00 20.59           O  
ATOM   2107  N   ASN A 144     -72.970  14.414  57.777  1.00 20.29           N  
ATOM   2108  H   ASN A 144     -72.731  15.189  58.378  1.00 20.29           H  
ATOM   2109  CA  ASN A 144     -74.397  14.118  57.616  1.00 20.29           C  
ATOM   2110  HA  ASN A 144     -74.530  13.038  57.553  1.00 20.29           H  
ATOM   2111  C   ASN A 144     -75.099  14.730  56.369  1.00 20.29           C  
ATOM   2112  CB  ASN A 144     -75.043  14.623  58.931  1.00 20.29           C  
ATOM   2113  HB2 ASN A 144     -74.502  14.193  59.775  1.00 20.29           H  
ATOM   2114  HB3 ASN A 144     -74.943  15.707  58.985  1.00 20.29           H  
ATOM   2115  O   ASN A 144     -76.328  14.680  56.351  1.00 20.29           O  
ATOM   2116  CG  ASN A 144     -76.507  14.252  59.128  1.00 20.29           C  
ATOM   2117  ND2 ASN A 144     -77.406  15.210  59.148  1.00 20.29           N  
ATOM   2118 HD21 ASN A 144     -78.355  14.865  59.127  1.00 20.29           H  
ATOM   2119 HD22 ASN A 144     -77.159  16.114  58.771  1.00 20.29           H  
ATOM   2120  OD1 ASN A 144     -76.865  13.107  59.325  1.00 20.29           O  
ATOM   2121  N   PRO A 145     -74.444  15.445  55.420  1.00 21.51           N  
ATOM   2122  CA  PRO A 145     -75.147  16.434  54.606  1.00 21.51           C  
ATOM   2123  HA  PRO A 145     -75.609  17.163  55.273  1.00 21.51           H  
ATOM   2124  C   PRO A 145     -76.253  15.819  53.746  1.00 21.51           C  
ATOM   2125  CB  PRO A 145     -74.090  17.158  53.772  1.00 21.51           C  
ATOM   2126  HB2 PRO A 145     -74.470  17.473  52.800  1.00 21.51           H  
ATOM   2127  HB3 PRO A 145     -73.704  18.013  54.327  1.00 21.51           H  
ATOM   2128  O   PRO A 145     -76.128  14.725  53.205  1.00 21.51           O  
ATOM   2129  CG  PRO A 145     -72.998  16.104  53.635  1.00 21.51           C  
ATOM   2130  HG2 PRO A 145     -73.256  15.408  52.837  1.00 21.51           H  
ATOM   2131  HG3 PRO A 145     -72.020  16.550  53.456  1.00 21.51           H  
ATOM   2132  CD  PRO A 145     -73.056  15.385  54.982  1.00 21.51           C  
ATOM   2133  HD2 PRO A 145     -72.728  14.353  54.853  1.00 21.51           H  
ATOM   2134  HD3 PRO A 145     -72.424  15.916  55.694  1.00 21.51           H  
ATOM   2135  N   SER A 146     -77.338  16.578  53.640  1.00 20.86           N  
ATOM   2136  H   SER A 146     -77.302  17.515  54.014  1.00 20.86           H  
ATOM   2137  CA  SER A 146     -78.641  16.196  53.100  1.00 20.86           C  
ATOM   2138  HA  SER A 146     -78.909  15.208  53.476  1.00 20.86           H  
ATOM   2139  C   SER A 146     -78.682  16.130  51.571  1.00 20.86           C  
ATOM   2140  CB  SER A 146     -79.655  17.225  53.623  1.00 20.86           C  
ATOM   2141  HB2 SER A 146     -80.655  16.994  53.254  1.00 20.86           H  
ATOM   2142  HB3 SER A 146     -79.673  17.185  54.712  1.00 20.86           H  
ATOM   2143  O   SER A 146     -79.648  16.629  51.007  1.00 20.86           O  
ATOM   2144  OG  SER A 146     -79.272  18.529  53.211  1.00 20.86           O  
ATOM   2145  HG  SER A 146     -79.509  18.592  52.283  1.00 20.86           H  
ATOM   2146  N   GLY A 147     -77.618  15.628  50.926  1.00 21.84           N  
ATOM   2147  H   GLY A 147     -76.920  15.158  51.485  1.00 21.84           H  
ATOM   2148  CA  GLY A 147     -77.389  15.719  49.477  1.00 21.84           C  
ATOM   2149  HA2 GLY A 147     -76.670  14.960  49.168  1.00 21.84           H  
ATOM   2150  HA3 GLY A 147     -76.983  16.702  49.236  1.00 21.84           H  
ATOM   2151  C   GLY A 147     -78.674  15.498  48.683  1.00 21.84           C  
ATOM   2152  O   GLY A 147     -79.301  14.452  48.834  1.00 21.84           O  
ATOM   2153  N   ASP A 148     -79.097  16.535  47.956  1.00 21.62           N  
ATOM   2154  H   ASP A 148     -78.506  17.348  47.856  1.00 21.62           H  
ATOM   2155  CA  ASP A 148     -80.505  16.711  47.608  1.00 21.62           C  
ATOM   2156  HA  ASP A 148     -81.076  16.692  48.536  1.00 21.62           H  
ATOM   2157  C   ASP A 148     -81.043  15.580  46.719  1.00 21.62           C  
ATOM   2158  CB  ASP A 148     -80.745  18.087  46.958  1.00 21.62           C  
ATOM   2159  HB2 ASP A 148     -81.714  18.059  46.460  1.00 21.62           H  
ATOM   2160  HB3 ASP A 148     -79.986  18.271  46.197  1.00 21.62           H  
ATOM   2161  O   ASP A 148     -80.557  15.335  45.619  1.00 21.62           O  
ATOM   2162  CG  ASP A 148     -80.787  19.248  47.962  1.00 21.62           C  
ATOM   2163  OD1 ASP A 148     -81.615  19.184  48.901  1.00 21.62           O  
ATOM   2164  OD2 ASP A 148     -80.015  20.217  47.780  1.00 21.62           O  
ATOM   2165  N   ASP A 149     -82.137  14.973  47.181  1.00 23.86           N  
ATOM   2166  H   ASP A 149     -82.424  15.236  48.113  1.00 23.86           H  
ATOM   2167  CA  ASP A 149     -82.939  13.904  46.553  1.00 23.86           C  
ATOM   2168  HA  ASP A 149     -82.290  13.060  46.322  1.00 23.86           H  
ATOM   2169  C   ASP A 149     -83.649  14.353  45.247  1.00 23.86           C  
ATOM   2170  CB  ASP A 149     -83.961  13.494  47.641  1.00 23.86           C  
ATOM   2171  HB2 ASP A 149     -83.473  13.548  48.614  1.00 23.86           H  
ATOM   2172  HB3 ASP A 149     -84.768  14.226  47.655  1.00 23.86           H  
ATOM   2173  O   ASP A 149     -84.590  13.724  44.778  1.00 23.86           O  
ATOM   2174  CG  ASP A 149     -84.556  12.082  47.554  1.00 23.86           C  
ATOM   2175  OD1 ASP A 149     -83.832  11.151  47.138  1.00 23.86           O  
ATOM   2176  OD2 ASP A 149     -85.688  11.918  48.074  1.00 23.86           O  
ATOM   2177  N   LEU A 150     -83.279  15.521  44.708  1.00 23.39           N  
ATOM   2178  H   LEU A 150     -82.379  15.867  45.010  1.00 23.39           H  
ATOM   2179  CA  LEU A 150     -84.168  16.456  44.004  1.00 23.39           C  
ATOM   2180  HA  LEU A 150     -85.093  16.507  44.578  1.00 23.39           H  
ATOM   2181  C   LEU A 150     -84.595  16.067  42.579  1.00 23.39           C  
ATOM   2182  CB  LEU A 150     -83.487  17.849  43.973  1.00 23.39           C  
ATOM   2183  HB2 LEU A 150     -82.427  17.737  44.201  1.00 23.39           H  
ATOM   2184  HB3 LEU A 150     -83.529  18.256  42.963  1.00 23.39           H  
ATOM   2185  O   LEU A 150     -85.385  16.811  41.997  1.00 23.39           O  
ATOM   2186  CG  LEU A 150     -84.091  18.895  44.924  1.00 23.39           C  
ATOM   2187  HG  LEU A 150     -84.042  18.527  45.948  1.00 23.39           H  
ATOM   2188  CD1 LEU A 150     -83.286  20.194  44.821  1.00 23.39           C  
ATOM   2189 HD11 LEU A 150     -83.670  20.924  45.534  1.00 23.39           H  
ATOM   2190 HD12 LEU A 150     -83.344  20.593  43.808  1.00 23.39           H  
ATOM   2191 HD13 LEU A 150     -82.243  19.996  45.065  1.00 23.39           H  
ATOM   2192  CD2 LEU A 150     -85.547  19.241  44.590  1.00 23.39           C  
ATOM   2193 HD21 LEU A 150     -86.181  18.365  44.731  1.00 23.39           H  
ATOM   2194 HD22 LEU A 150     -85.898  20.037  45.246  1.00 23.39           H  
ATOM   2195 HD23 LEU A 150     -85.619  19.555  43.549  1.00 23.39           H  
ATOM   2196  N   GLY A 151     -84.017  15.003  42.013  1.00 23.79           N  
ATOM   2197  H   GLY A 151     -83.493  14.404  42.634  1.00 23.79           H  
ATOM   2198  CA  GLY A 151     -83.989  14.695  40.574  1.00 23.79           C  
ATOM   2199  HA2 GLY A 151     -83.458  13.754  40.433  1.00 23.79           H  
ATOM   2200  HA3 GLY A 151     -83.417  15.473  40.069  1.00 23.79           H  
ATOM   2201  C   GLY A 151     -85.346  14.575  39.859  1.00 23.79           C  
ATOM   2202  O   GLY A 151     -86.408  14.652  40.465  1.00 23.79           O  
ATOM   2203  N   GLU A 152     -85.291  14.432  38.529  1.00 24.23           N  
ATOM   2204  H   GLU A 152     -84.382  14.292  38.111  1.00 24.23           H  
ATOM   2205  CA  GLU A 152     -86.384  14.794  37.609  1.00 24.23           C  
ATOM   2206  HA  GLU A 152     -86.771  15.753  37.951  1.00 24.23           H  
ATOM   2207  C   GLU A 152     -87.642  13.856  37.557  1.00 24.23           C  
ATOM   2208  CB  GLU A 152     -85.792  15.046  36.203  1.00 24.23           C  
ATOM   2209  HB2 GLU A 152     -86.595  15.411  35.563  1.00 24.23           H  
ATOM   2210  HB3 GLU A 152     -85.446  14.088  35.815  1.00 24.23           H  
ATOM   2211  O   GLU A 152     -88.086  13.277  38.543  1.00 24.23           O  
ATOM   2212  CG  GLU A 152     -84.655  16.066  36.049  1.00 24.23           C  
ATOM   2213  HG2 GLU A 152     -83.730  15.644  36.443  1.00 24.23           H  
ATOM   2214  HG3 GLU A 152     -84.905  16.954  36.628  1.00 24.23           H  
ATOM   2215  CD  GLU A 152     -84.485  16.440  34.560  1.00 24.23           C  
ATOM   2216  OE1 GLU A 152     -84.452  17.658  34.267  1.00 24.23           O  
ATOM   2217  OE2 GLU A 152     -84.510  15.520  33.713  1.00 24.23           O  
ATOM   2218  N   ALA A 153     -88.316  13.823  36.397  1.00 24.96           N  
ATOM   2219  H   ALA A 153     -87.799  14.156  35.595  1.00 24.96           H  
ATOM   2220  CA  ALA A 153     -89.753  13.595  36.163  1.00 24.96           C  
ATOM   2221  HA  ALA A 153     -90.290  13.975  37.032  1.00 24.96           H  
ATOM   2222  C   ALA A 153     -90.192  12.097  35.980  1.00 24.96           C  
ATOM   2223  CB  ALA A 153     -90.059  14.516  34.966  1.00 24.96           C  
ATOM   2224  HB1 ALA A 153     -91.118  14.777  34.947  1.00 24.96           H  
ATOM   2225  HB2 ALA A 153     -89.511  15.454  35.055  1.00 24.96           H  
ATOM   2226  HB3 ALA A 153     -89.768  14.028  34.036  1.00 24.96           H  
ATOM   2227  O   ALA A 153     -89.483  11.189  36.391  1.00 24.96           O  
ATOM   2228  N   GLY A 154     -91.363  11.710  35.426  1.00 29.50           N  
ATOM   2229  H   GLY A 154     -91.438  10.707  35.334  1.00 29.50           H  
ATOM   2230  CA  GLY A 154     -92.519  12.483  34.939  1.00 29.50           C  
ATOM   2231  HA2 GLY A 154     -92.174  13.151  34.150  1.00 29.50           H  
ATOM   2232  HA3 GLY A 154     -92.911  13.085  35.758  1.00 29.50           H  
ATOM   2233  C   GLY A 154     -93.680  11.683  34.286  1.00 29.50           C  
ATOM   2234  O   GLY A 154     -93.502  11.130  33.210  1.00 29.50           O  
ATOM   2235  N   VAL A 155     -94.892  11.828  34.860  1.00 32.42           N  
ATOM   2236  H   VAL A 155     -94.851  12.265  35.770  1.00 32.42           H  
ATOM   2237  CA  VAL A 155     -96.268  11.396  34.446  1.00 32.42           C  
ATOM   2238  HA  VAL A 155     -96.899  11.965  35.128  1.00 32.42           H  
ATOM   2239  C   VAL A 155     -96.737   9.935  34.669  1.00 32.42           C  
ATOM   2240  CB  VAL A 155     -96.721  11.914  33.062  1.00 32.42           C  
ATOM   2241  HB  VAL A 155     -96.124  11.452  32.276  1.00 32.42           H  
ATOM   2242  O   VAL A 155     -96.459   9.009  33.916  1.00 32.42           O  
ATOM   2243  CG1 VAL A 155     -98.210  11.612  32.798  1.00 32.42           C  
ATOM   2244 HG11 VAL A 155     -98.830  11.968  33.621  1.00 32.42           H  
ATOM   2245 HG12 VAL A 155     -98.529  12.085  31.870  1.00 32.42           H  
ATOM   2246 HG13 VAL A 155     -98.356  10.538  32.679  1.00 32.42           H  
ATOM   2247  CG2 VAL A 155     -96.581  13.441  32.962  1.00 32.42           C  
ATOM   2248 HG21 VAL A 155     -96.915  13.778  31.981  1.00 32.42           H  
ATOM   2249 HG22 VAL A 155     -95.533  13.720  33.071  1.00 32.42           H  
ATOM   2250 HG23 VAL A 155     -97.171  13.928  33.738  1.00 32.42           H  
ATOM   2251  N   ASP A 156     -97.691   9.807  35.600  1.00 30.95           N  
ATOM   2252  H   ASP A 156     -97.950  10.642  36.107  1.00 30.95           H  
ATOM   2253  CA  ASP A 156     -98.516   8.625  35.906  1.00 30.95           C  
ATOM   2254  HA  ASP A 156     -99.138   8.921  36.751  1.00 30.95           H  
ATOM   2255  C   ASP A 156     -97.784   7.405  36.444  1.00 30.95           C  
ATOM   2256  CB  ASP A 156     -99.498   8.261  34.771  1.00 30.95           C  
ATOM   2257  HB2 ASP A 156     -99.602   7.178  34.714  1.00 30.95           H  
ATOM   2258  HB3 ASP A 156     -99.117   8.600  33.808  1.00 30.95           H  
ATOM   2259  O   ASP A 156     -97.790   7.188  37.657  1.00 30.95           O  
ATOM   2260  CG  ASP A 156    -100.896   8.836  34.997  1.00 30.95           C  
ATOM   2261  OD1 ASP A 156    -100.995   9.957  35.552  1.00 30.95           O  
ATOM   2262  OD2 ASP A 156    -101.875   8.154  34.620  1.00 30.95           O  
ATOM   2263  N   GLU A 157     -97.195   6.583  35.575  1.00 31.73           N  
ATOM   2264  H   GLU A 157     -97.143   6.858  34.605  1.00 31.73           H  
ATOM   2265  CA  GLU A 157     -96.906   5.204  35.957  1.00 31.73           C  
ATOM   2266  HA  GLU A 157     -97.668   4.964  36.698  1.00 31.73           H  
ATOM   2267  C   GLU A 157     -95.633   4.980  36.849  1.00 31.73           C  
ATOM   2268  CB  GLU A 157     -97.288   4.176  34.819  1.00 31.73           C  
ATOM   2269  HB2 GLU A 157     -96.766   3.238  35.007  1.00 31.73           H  
ATOM   2270  HB3 GLU A 157     -98.342   3.939  34.956  1.00 31.73           H  
ATOM   2271  O   GLU A 157     -95.503   3.887  37.384  1.00 31.73           O  
ATOM   2272  CG  GLU A 157     -97.143   4.583  33.323  1.00 31.73           C  
ATOM   2273  HG2 GLU A 157     -96.192   5.109  33.236  1.00 31.73           H  
ATOM   2274  HG3 GLU A 157     -97.916   5.318  33.094  1.00 31.73           H  
ATOM   2275  CD  GLU A 157     -97.175   3.460  32.238  1.00 31.73           C  
ATOM   2276  OE1 GLU A 157     -98.287   3.019  31.869  1.00 31.73           O  
ATOM   2277  OE2 GLU A 157     -96.104   3.100  31.695  1.00 31.73           O  
ATOM   2278  N   LEU A 158     -94.686   5.892  37.162  1.00 31.60           N  
ATOM   2279  H   LEU A 158     -93.927   5.476  37.683  1.00 31.60           H  
ATOM   2280  CA  LEU A 158     -94.553   7.341  36.894  1.00 31.60           C  
ATOM   2281  HA  LEU A 158     -95.530   7.808  37.021  1.00 31.60           H  
ATOM   2282  C   LEU A 158     -94.134   7.665  35.450  1.00 31.60           C  
ATOM   2283  CB  LEU A 158     -93.662   8.041  37.961  1.00 31.60           C  
ATOM   2284  HB2 LEU A 158     -92.798   8.486  37.468  1.00 31.60           H  
ATOM   2285  HB3 LEU A 158     -93.298   7.290  38.662  1.00 31.60           H  
ATOM   2286  O   LEU A 158     -94.022   8.853  35.172  1.00 31.60           O  
ATOM   2287  CG  LEU A 158     -94.343   9.169  38.770  1.00 31.60           C  
ATOM   2288  HG  LEU A 158     -95.289   8.805  39.169  1.00 31.60           H  
ATOM   2289  CD1 LEU A 158     -93.456   9.587  39.946  1.00 31.60           C  
ATOM   2290 HD11 LEU A 158     -93.276   8.728  40.592  1.00 31.60           H  
ATOM   2291 HD12 LEU A 158     -92.499   9.957  39.576  1.00 31.60           H  
ATOM   2292 HD13 LEU A 158     -93.944  10.369  40.527  1.00 31.60           H  
ATOM   2293  CD2 LEU A 158     -94.603  10.432  37.943  1.00 31.60           C  
ATOM   2294 HD21 LEU A 158     -95.051  11.203  38.569  1.00 31.60           H  
ATOM   2295 HD22 LEU A 158     -95.288  10.183  37.132  1.00 31.60           H  
ATOM   2296 HD23 LEU A 158     -93.664  10.791  37.522  1.00 31.60           H  
ATOM   2297  N   LEU A 159     -93.877   6.638  34.603  1.00 30.72           N  
ATOM   2298  H   LEU A 159     -93.835   5.738  35.058  1.00 30.72           H  
ATOM   2299  CA  LEU A 159     -94.059   6.590  33.130  1.00 30.72           C  
ATOM   2300  HA  LEU A 159     -95.131   6.755  33.015  1.00 30.72           H  
ATOM   2301  C   LEU A 159     -93.731   5.214  32.424  1.00 30.72           C  
ATOM   2302  CB  LEU A 159     -93.411   7.773  32.344  1.00 30.72           C  
ATOM   2303  HB2 LEU A 159     -92.513   7.429  31.831  1.00 30.72           H  
ATOM   2304  HB3 LEU A 159     -93.067   8.553  33.024  1.00 30.72           H  
ATOM   2305  O   LEU A 159     -93.313   5.226  31.270  1.00 30.72           O  
ATOM   2306  CG  LEU A 159     -94.330   8.493  31.325  1.00 30.72           C  
ATOM   2307  HG  LEU A 159     -94.947   9.212  31.864  1.00 30.72           H  
ATOM   2308  CD1 LEU A 159     -93.468   9.276  30.329  1.00 30.72           C  
ATOM   2309 HD11 LEU A 159     -92.799   9.938  30.878  1.00 30.72           H  
ATOM   2310 HD12 LEU A 159     -94.104   9.880  29.682  1.00 30.72           H  
ATOM   2311 HD13 LEU A 159     -92.877   8.585  29.728  1.00 30.72           H  
ATOM   2312  CD2 LEU A 159     -95.279   7.622  30.490  1.00 30.72           C  
ATOM   2313 HD21 LEU A 159     -96.002   7.123  31.136  1.00 30.72           H  
ATOM   2314 HD22 LEU A 159     -94.713   6.873  29.936  1.00 30.72           H  
ATOM   2315 HD23 LEU A 159     -95.835   8.249  29.793  1.00 30.72           H  
ATOM   2316  N   GLU A 160     -93.828   3.978  32.945  1.00 31.76           N  
ATOM   2317  H   GLU A 160     -94.000   3.320  32.198  1.00 31.76           H  
ATOM   2318  CA  GLU A 160     -94.036   3.388  34.281  1.00 31.76           C  
ATOM   2319  HA  GLU A 160     -94.750   3.986  34.848  1.00 31.76           H  
ATOM   2320  C   GLU A 160     -92.736   3.333  35.053  1.00 31.76           C  
ATOM   2321  CB  GLU A 160     -94.552   1.913  34.158  1.00 31.76           C  
ATOM   2322  HB2 GLU A 160     -93.885   1.378  33.481  1.00 31.76           H  
ATOM   2323  HB3 GLU A 160     -95.543   1.893  33.704  1.00 31.76           H  
ATOM   2324  O   GLU A 160     -92.615   3.820  36.172  1.00 31.76           O  
ATOM   2325  CG  GLU A 160     -94.662   1.101  35.473  1.00 31.76           C  
ATOM   2326  HG2 GLU A 160     -95.474   1.514  36.071  1.00 31.76           H  
ATOM   2327  HG3 GLU A 160     -93.745   1.202  36.054  1.00 31.76           H  
ATOM   2328  CD  GLU A 160     -94.898  -0.408  35.247  1.00 31.76           C  
ATOM   2329  OE1 GLU A 160     -95.959  -0.926  35.676  1.00 31.76           O  
ATOM   2330  OE2 GLU A 160     -93.980  -1.074  34.711  1.00 31.76           O  
ATOM   2331  N   ALA A 161     -91.768   2.684  34.424  1.00 31.27           N  
ATOM   2332  H   ALA A 161     -91.969   2.397  33.477  1.00 31.27           H  
ATOM   2333  CA  ALA A 161     -90.761   1.929  35.127  1.00 31.27           C  
ATOM   2334  HA  ALA A 161     -91.108   1.766  36.147  1.00 31.27           H  
ATOM   2335  C   ALA A 161     -89.375   2.590  35.248  1.00 31.27           C  
ATOM   2336  CB  ALA A 161     -90.701   0.559  34.437  1.00 31.27           C  
ATOM   2337  HB1 ALA A 161     -90.030  -0.102  34.986  1.00 31.27           H  
ATOM   2338  HB2 ALA A 161     -90.341   0.671  33.414  1.00 31.27           H  
ATOM   2339  HB3 ALA A 161     -91.692   0.106  34.422  1.00 31.27           H  
ATOM   2340  O   ALA A 161     -88.447   1.929  35.713  1.00 31.27           O  
ATOM   2341  N   LEU A 162     -89.067   3.829  34.853  1.00 31.05           N  
ATOM   2342  H   LEU A 162     -88.094   4.034  35.026  1.00 31.05           H  
ATOM   2343  CA  LEU A 162     -89.794   4.966  34.260  1.00 31.05           C  
ATOM   2344  HA  LEU A 162     -90.861   4.939  34.482  1.00 31.05           H  
ATOM   2345  C   LEU A 162     -89.602   5.012  32.724  1.00 31.05           C  
ATOM   2346  CB  LEU A 162     -89.175   6.209  34.960  1.00 31.05           C  
ATOM   2347  HB2 LEU A 162     -88.497   5.894  35.753  1.00 31.05           H  
ATOM   2348  HB3 LEU A 162     -88.540   6.761  34.267  1.00 31.05           H  
ATOM   2349  O   LEU A 162     -88.965   4.126  32.148  1.00 31.05           O  
ATOM   2350  CG  LEU A 162     -90.130   7.201  35.618  1.00 31.05           C  
ATOM   2351  HG  LEU A 162     -89.521   7.926  36.158  1.00 31.05           H  
ATOM   2352  CD1 LEU A 162     -91.007   6.480  36.640  1.00 31.05           C  
ATOM   2353 HD11 LEU A 162     -91.963   6.194  36.202  1.00 31.05           H  
ATOM   2354 HD12 LEU A 162     -91.148   7.139  37.496  1.00 31.05           H  
ATOM   2355 HD13 LEU A 162     -90.509   5.584  37.011  1.00 31.05           H  
ATOM   2356  CD2 LEU A 162     -90.910   7.955  34.559  1.00 31.05           C  
ATOM   2357 HD21 LEU A 162     -91.501   7.239  33.988  1.00 31.05           H  
ATOM   2358 HD22 LEU A 162     -91.549   8.693  35.044  1.00 31.05           H  
ATOM   2359 HD23 LEU A 162     -90.220   8.487  33.904  1.00 31.05           H  
ATOM   2360  N   GLY A 163     -89.974   6.123  32.082  1.00 27.70           N  
ATOM   2361  H   GLY A 163     -90.559   6.778  32.580  1.00 27.70           H  
ATOM   2362  CA  GLY A 163     -89.091   6.709  31.069  1.00 27.70           C  
ATOM   2363  HA2 GLY A 163     -88.852   5.979  30.295  1.00 27.70           H  
ATOM   2364  HA3 GLY A 163     -89.573   7.573  30.610  1.00 27.70           H  
ATOM   2365  C   GLY A 163     -87.811   7.172  31.770  1.00 27.70           C  
ATOM   2366  O   GLY A 163     -87.737   8.304  32.226  1.00 27.70           O  
ATOM   2367  N   ARG A 164     -86.860   6.250  31.980  1.00 28.55           N  
ATOM   2368  H   ARG A 164     -87.043   5.327  31.614  1.00 28.55           H  
ATOM   2369  CA  ARG A 164     -85.733   6.415  32.927  1.00 28.55           C  
ATOM   2370  HA  ARG A 164     -86.137   6.730  33.889  1.00 28.55           H  
ATOM   2371  C   ARG A 164     -84.740   7.538  32.588  1.00 28.55           C  
ATOM   2372  CB  ARG A 164     -84.980   5.072  33.093  1.00 28.55           C  
ATOM   2373  HB2 ARG A 164     -83.910   5.245  32.984  1.00 28.55           H  
ATOM   2374  HB3 ARG A 164     -85.273   4.367  32.314  1.00 28.55           H  
ATOM   2375  O   ARG A 164     -83.883   7.807  33.409  1.00 28.55           O  
ATOM   2376  CG  ARG A 164     -85.227   4.442  34.472  1.00 28.55           C  
ATOM   2377  HG2 ARG A 164     -86.250   4.071  34.538  1.00 28.55           H  
ATOM   2378  HG3 ARG A 164     -85.095   5.218  35.225  1.00 28.55           H  
ATOM   2379  CD  ARG A 164     -84.228   3.322  34.798  1.00 28.55           C  
ATOM   2380  HD2 ARG A 164     -84.182   3.229  35.883  1.00 28.55           H  
ATOM   2381  HD3 ARG A 164     -83.241   3.630  34.452  1.00 28.55           H  
ATOM   2382  NE  ARG A 164     -84.616   2.009  34.240  1.00 28.55           N  
ATOM   2383  HE  ARG A 164     -85.608   1.854  34.129  1.00 28.55           H  
ATOM   2384  NH1 ARG A 164     -82.501   1.125  34.112  1.00 28.55           N  
ATOM   2385 HH11 ARG A 164     -82.140   2.040  34.339  1.00 28.55           H  
ATOM   2386 HH12 ARG A 164     -81.862   0.378  33.879  1.00 28.55           H  
ATOM   2387  NH2 ARG A 164     -84.269  -0.160  33.639  1.00 28.55           N  
ATOM   2388 HH21 ARG A 164     -83.636  -0.923  33.443  1.00 28.55           H  
ATOM   2389 HH22 ARG A 164     -85.269  -0.267  33.549  1.00 28.55           H  
ATOM   2390  CZ  ARG A 164     -83.796   1.002  33.998  1.00 28.55           C  
ATOM   2391  N   GLU A 165     -84.869   8.149  31.411  1.00 24.85           N  
ATOM   2392  H   GLU A 165     -85.747   7.990  30.939  1.00 24.85           H  
ATOM   2393  CA  GLU A 165     -83.864   8.883  30.611  1.00 24.85           C  
ATOM   2394  HA  GLU A 165     -83.084   8.190  30.296  1.00 24.85           H  
ATOM   2395  C   GLU A 165     -83.137  10.070  31.264  1.00 24.85           C  
ATOM   2396  CB  GLU A 165     -84.584   9.430  29.359  1.00 24.85           C  
ATOM   2397  HB2 GLU A 165     -85.386  10.095  29.679  1.00 24.85           H  
ATOM   2398  HB3 GLU A 165     -83.881  10.009  28.760  1.00 24.85           H  
ATOM   2399  O   GLU A 165     -82.274  10.672  30.635  1.00 24.85           O  
ATOM   2400  CG  GLU A 165     -85.164   8.339  28.450  1.00 24.85           C  
ATOM   2401  HG2 GLU A 165     -85.896   7.752  29.003  1.00 24.85           H  
ATOM   2402  HG3 GLU A 165     -84.359   7.668  28.150  1.00 24.85           H  
ATOM   2403  CD  GLU A 165     -85.846   8.936  27.207  1.00 24.85           C  
ATOM   2404  OE1 GLU A 165     -85.472   8.527  26.082  1.00 24.85           O  
ATOM   2405  OE2 GLU A 165     -86.793   9.735  27.382  1.00 24.85           O  
ATOM   2406  N   LEU A 166     -83.496  10.428  32.489  1.00 24.74           N  
ATOM   2407  H   LEU A 166     -84.043   9.757  33.008  1.00 24.74           H  
ATOM   2408  CA  LEU A 166     -83.199  11.693  33.167  1.00 24.74           C  
ATOM   2409  HA  LEU A 166     -83.293  12.515  32.457  1.00 24.74           H  
ATOM   2410  C   LEU A 166     -81.772  11.747  33.747  1.00 24.74           C  
ATOM   2411  CB  LEU A 166     -84.248  11.856  34.277  1.00 24.74           C  
ATOM   2412  HB2 LEU A 166     -84.124  12.849  34.710  1.00 24.74           H  
ATOM   2413  HB3 LEU A 166     -84.014  11.127  35.053  1.00 24.74           H  
ATOM   2414  O   LEU A 166     -81.488  12.547  34.639  1.00 24.74           O  
ATOM   2415  CG  LEU A 166     -85.716  11.655  33.841  1.00 24.74           C  
ATOM   2416  HG  LEU A 166     -85.814  10.782  33.197  1.00 24.74           H  
ATOM   2417  CD1 LEU A 166     -86.565  11.342  35.064  1.00 24.74           C  
ATOM   2418 HD11 LEU A 166     -86.406  12.086  35.845  1.00 24.74           H  
ATOM   2419 HD12 LEU A 166     -86.279  10.368  35.462  1.00 24.74           H  
ATOM   2420 HD13 LEU A 166     -87.613  11.302  34.771  1.00 24.74           H  
ATOM   2421  CD2 LEU A 166     -86.303  12.843  33.079  1.00 24.74           C  
ATOM   2422 HD21 LEU A 166     -86.327  13.728  33.714  1.00 24.74           H  
ATOM   2423 HD22 LEU A 166     -85.671  13.061  32.218  1.00 24.74           H  
ATOM   2424 HD23 LEU A 166     -87.308  12.602  32.734  1.00 24.74           H  
ATOM   2425  N   ASP A 167     -80.916  10.824  33.312  1.00 24.69           N  
ATOM   2426  H   ASP A 167     -81.200  10.284  32.507  1.00 24.69           H  
ATOM   2427  CA  ASP A 167     -79.614  10.523  33.900  1.00 24.69           C  
ATOM   2428  HA  ASP A 167     -79.750  10.348  34.967  1.00 24.69           H  
ATOM   2429  C   ASP A 167     -78.682  11.744  33.729  1.00 24.69           C  
ATOM   2430  CB  ASP A 167     -79.074   9.216  33.279  1.00 24.69           C  
ATOM   2431  HB2 ASP A 167     -78.057   9.062  33.639  1.00 24.69           H  
ATOM   2432  HB3 ASP A 167     -79.028   9.330  32.196  1.00 24.69           H  
ATOM   2433  O   ASP A 167     -78.298  12.097  32.611  1.00 24.69           O  
ATOM   2434  CG  ASP A 167     -79.897   7.955  33.627  1.00 24.69           C  
ATOM   2435  OD1 ASP A 167     -80.256   7.776  34.814  1.00 24.69           O  
ATOM   2436  OD2 ASP A 167     -80.111   7.111  32.718  1.00 24.69           O  
ATOM   2437  N   GLY A 168     -78.420  12.437  34.846  1.00 23.49           N  
ATOM   2438  H   GLY A 168     -78.746  12.041  35.716  1.00 23.49           H  
ATOM   2439  CA  GLY A 168     -78.000  13.846  34.880  1.00 23.49           C  
ATOM   2440  HA2 GLY A 168     -78.277  14.321  33.939  1.00 23.49           H  
ATOM   2441  HA3 GLY A 168     -78.547  14.354  35.675  1.00 23.49           H  
ATOM   2442  C   GLY A 168     -76.501  14.085  35.093  1.00 23.49           C  
ATOM   2443  O   GLY A 168     -75.767  14.251  34.119  1.00 23.49           O  
ATOM   2444  N   ASP A 169     -76.086  14.182  36.364  1.00 21.63           N  
ATOM   2445  H   ASP A 169     -76.758  13.965  37.086  1.00 21.63           H  
ATOM   2446  CA  ASP A 169     -74.669  14.133  36.795  1.00 21.63           C  
ATOM   2447  HA  ASP A 169     -74.062  14.757  36.139  1.00 21.63           H  
ATOM   2448  C   ASP A 169     -74.096  12.699  36.680  1.00 21.63           C  
ATOM   2449  CB  ASP A 169     -74.525  14.655  38.256  1.00 21.63           C  
ATOM   2450  HB2 ASP A 169     -75.418  14.377  38.815  1.00 21.63           H  
ATOM   2451  HB3 ASP A 169     -73.696  14.122  38.721  1.00 21.63           H  
ATOM   2452  O   ASP A 169     -72.862  12.577  36.487  1.00 21.63           O  
ATOM   2453  CG  ASP A 169     -74.238  16.161  38.480  1.00 21.63           C  
ATOM   2454  OD1 ASP A 169     -73.763  16.871  37.560  1.00 21.63           O  
ATOM   2455  OD2 ASP A 169     -74.444  16.611  39.636  1.00 21.63           O  
ATOM   2456  OXT ASP A 169     -74.882  11.732  36.830  1.00 21.63           O  
TER    2457      ASP A 169                                                       
ATOM   2457  N   MET B   1     -17.968   7.036 -54.677  1.00 77.55           N  
ATOM   2458  H   MET B   1     -17.209   7.434 -55.212  1.00 77.55           H  
ATOM   2459  H2  MET B   1     -17.790   6.058 -54.497  1.00 77.55           H  
ATOM   2460  H3  MET B   1     -18.833   7.110 -55.194  1.00 77.55           H  
ATOM   2461  CA  MET B   1     -18.110   7.750 -53.400  1.00 77.55           C  
ATOM   2462  HA  MET B   1     -18.975   7.339 -52.879  1.00 77.55           H  
ATOM   2463  C   MET B   1     -18.408   9.221 -53.631  1.00 77.55           C  
ATOM   2464  CB  MET B   1     -16.921   7.543 -52.464  1.00 77.55           C  
ATOM   2465  HB2 MET B   1     -16.015   7.294 -53.017  1.00 77.55           H  
ATOM   2466  HB3 MET B   1     -16.745   8.459 -51.901  1.00 77.55           H  
ATOM   2467  O   MET B   1     -17.512  10.003 -53.942  1.00 77.55           O  
ATOM   2468  CG  MET B   1     -17.262   6.436 -51.468  1.00 77.55           C  
ATOM   2469  HG2 MET B   1     -17.183   5.463 -51.951  1.00 77.55           H  
ATOM   2470  HG3 MET B   1     -18.289   6.565 -51.126  1.00 77.55           H  
ATOM   2471  SD  MET B   1     -16.202   6.494 -50.015  1.00 77.55           S  
ATOM   2472  CE  MET B   1     -15.378   4.885 -50.138  1.00 77.55           C  
ATOM   2473  HE1 MET B   1     -14.625   4.807 -49.353  1.00 77.55           H  
ATOM   2474  HE2 MET B   1     -14.894   4.780 -51.109  1.00 77.55           H  
ATOM   2475  HE3 MET B   1     -16.106   4.087 -49.992  1.00 77.55           H  
ATOM   2476  N   THR B   2     -19.686   9.558 -53.504  1.00 89.43           N  
ATOM   2477  H   THR B   2     -20.322   8.808 -53.272  1.00 89.43           H  
ATOM   2478  CA  THR B   2     -20.212  10.899 -53.237  1.00 89.43           C  
ATOM   2479  HA  THR B   2     -19.953  11.568 -54.058  1.00 89.43           H  
ATOM   2480  C   THR B   2     -19.621  11.462 -51.944  1.00 89.43           C  
ATOM   2481  CB  THR B   2     -21.745  10.856 -53.089  1.00 89.43           C  
ATOM   2482  HB  THR B   2     -22.106  11.868 -52.906  1.00 89.43           H  
ATOM   2483  O   THR B   2     -19.046  10.726 -51.140  1.00 89.43           O  
ATOM   2484  CG2 THR B   2     -22.456  10.308 -54.324  1.00 89.43           C  
ATOM   2485 HG21 THR B   2     -23.533  10.384 -54.176  1.00 89.43           H  
ATOM   2486 HG22 THR B   2     -22.198   9.261 -54.487  1.00 89.43           H  
ATOM   2487 HG23 THR B   2     -22.178  10.894 -55.200  1.00 89.43           H  
ATOM   2488  OG1 THR B   2     -22.110  10.044 -52.001  1.00 89.43           O  
ATOM   2489  HG1 THR B   2     -22.013   9.128 -52.269  1.00 89.43           H  
ATOM   2490  N   ASP B   3     -19.760  12.768 -51.729  1.00 83.15           N  
ATOM   2491  H   ASP B   3     -20.236  13.353 -52.401  1.00 83.15           H  
ATOM   2492  CA  ASP B   3     -19.254  13.403 -50.511  1.00 83.15           C  
ATOM   2493  HA  ASP B   3     -18.195  13.161 -50.419  1.00 83.15           H  
ATOM   2494  C   ASP B   3     -19.952  12.851 -49.253  1.00 83.15           C  
ATOM   2495  CB  ASP B   3     -19.397  14.923 -50.659  1.00 83.15           C  
ATOM   2496  HB2 ASP B   3     -20.398  15.233 -50.357  1.00 83.15           H  
ATOM   2497  HB3 ASP B   3     -19.261  15.201 -51.704  1.00 83.15           H  
ATOM   2498  O   ASP B   3     -19.291  12.469 -48.290  1.00 83.15           O  
ATOM   2499  CG  ASP B   3     -18.332  15.650 -49.846  1.00 83.15           C  
ATOM   2500  OD1 ASP B   3     -17.141  15.347 -50.103  1.00 83.15           O  
ATOM   2501  OD2 ASP B   3     -18.723  16.503 -49.024  1.00 83.15           O  
ATOM   2502  N   SER B   4     -21.274  12.652 -49.325  1.00 82.91           N  
ATOM   2503  H   SER B   4     -21.775  13.009 -50.126  1.00 82.91           H  
ATOM   2504  CA  SER B   4     -22.075  12.011 -48.275  1.00 82.91           C  
ATOM   2505  HA  SER B   4     -22.019  12.621 -47.373  1.00 82.91           H  
ATOM   2506  C   SER B   4     -21.586  10.603 -47.911  1.00 82.91           C  
ATOM   2507  CB  SER B   4     -23.540  11.928 -48.720  1.00 82.91           C  
ATOM   2508  HB2 SER B   4     -23.619  11.249 -49.569  1.00 82.91           H  
ATOM   2509  HB3 SER B   4     -24.150  11.539 -47.905  1.00 82.91           H  
ATOM   2510  O   SER B   4     -21.510  10.281 -46.728  1.00 82.91           O  
ATOM   2511  OG  SER B   4     -24.021  13.202 -49.110  1.00 82.91           O  
ATOM   2512  HG  SER B   4     -24.301  13.675 -48.323  1.00 82.91           H  
ATOM   2513  N   GLU B   5     -21.215   9.768 -48.890  1.00 87.07           N  
ATOM   2514  H   GLU B   5     -21.292  10.075 -49.849  1.00 87.07           H  
ATOM   2515  CA  GLU B   5     -20.677   8.422 -48.619  1.00 87.07           C  
ATOM   2516  HA  GLU B   5     -21.360   7.890 -47.956  1.00 87.07           H  
ATOM   2517  C   GLU B   5     -19.320   8.480 -47.896  1.00 87.07           C  
ATOM   2518  CB  GLU B   5     -20.540   7.613 -49.919  1.00 87.07           C  
ATOM   2519  HB2 GLU B   5     -19.995   8.222 -50.641  1.00 87.07           H  
ATOM   2520  HB3 GLU B   5     -19.947   6.723 -49.709  1.00 87.07           H  
ATOM   2521  O   GLU B   5     -19.130   7.767 -46.911  1.00 87.07           O  
ATOM   2522  CG  GLU B   5     -21.878   7.141 -50.520  1.00 87.07           C  
ATOM   2523  HG2 GLU B   5     -22.595   7.961 -50.503  1.00 87.07           H  
ATOM   2524  HG3 GLU B   5     -22.277   6.344 -49.892  1.00 87.07           H  
ATOM   2525  CD  GLU B   5     -21.720   6.650 -51.971  1.00 87.07           C  
ATOM   2526  OE1 GLU B   5     -22.284   5.605 -52.336  1.00 87.07           O  
ATOM   2527  OE2 GLU B   5     -21.044   7.356 -52.761  1.00 87.07           O  
ATOM   2528  N   LYS B   6     -18.404   9.367 -48.319  1.00 86.59           N  
ATOM   2529  H   LYS B   6     -18.648   9.970 -49.091  1.00 86.59           H  
ATOM   2530  CA  LYS B   6     -17.099   9.544 -47.648  1.00 86.59           C  
ATOM   2531  HA  LYS B   6     -16.570   8.592 -47.616  1.00 86.59           H  
ATOM   2532  C   LYS B   6     -17.276  10.004 -46.205  1.00 86.59           C  
ATOM   2533  CB  LYS B   6     -16.243  10.597 -48.360  1.00 86.59           C  
ATOM   2534  HB2 LYS B   6     -16.790  11.540 -48.376  1.00 86.59           H  
ATOM   2535  HB3 LYS B   6     -15.332  10.748 -47.781  1.00 86.59           H  
ATOM   2536  O   LYS B   6     -16.666   9.460 -45.288  1.00 86.59           O  
ATOM   2537  CG  LYS B   6     -15.847  10.229 -49.789  1.00 86.59           C  
ATOM   2538  HG2 LYS B   6     -16.746  10.036 -50.374  1.00 86.59           H  
ATOM   2539  HG3 LYS B   6     -15.209   9.345 -49.786  1.00 86.59           H  
ATOM   2540  CD  LYS B   6     -15.098  11.417 -50.391  1.00 86.59           C  
ATOM   2541  HD2 LYS B   6     -15.710  12.312 -50.271  1.00 86.59           H  
ATOM   2542  HD3 LYS B   6     -14.161  11.560 -49.853  1.00 86.59           H  
ATOM   2543  CE  LYS B   6     -14.823  11.205 -51.875  1.00 86.59           C  
ATOM   2544  HE2 LYS B   6     -15.765  10.972 -52.370  1.00 86.59           H  
ATOM   2545  HE3 LYS B   6     -14.147  10.359 -51.994  1.00 86.59           H  
ATOM   2546  NZ  LYS B   6     -14.238  12.442 -52.442  1.00 86.59           N  
ATOM   2547  HZ1 LYS B   6     -14.095  12.357 -53.438  1.00 86.59           H  
ATOM   2548  HZ2 LYS B   6     -14.863  13.215 -52.264  1.00 86.59           H  
ATOM   2549  HZ3 LYS B   6     -13.363  12.655 -51.986  1.00 86.59           H  
ATOM   2550  N   VAL B   7     -18.115  11.019 -45.996  1.00 85.54           N  
ATOM   2551  H   VAL B   7     -18.575  11.435 -46.793  1.00 85.54           H  
ATOM   2552  CA  VAL B   7     -18.353  11.581 -44.665  1.00 85.54           C  
ATOM   2553  HA  VAL B   7     -17.388  11.791 -44.204  1.00 85.54           H  
ATOM   2554  C   VAL B   7     -19.048  10.559 -43.758  1.00 85.54           C  
ATOM   2555  CB  VAL B   7     -19.109  12.917 -44.767  1.00 85.54           C  
ATOM   2556  HB  VAL B   7     -20.055  12.766 -45.287  1.00 85.54           H  
ATOM   2557  O   VAL B   7     -18.720  10.489 -42.574  1.00 85.54           O  
ATOM   2558  CG1 VAL B   7     -19.381  13.499 -43.381  1.00 85.54           C  
ATOM   2559 HG11 VAL B   7     -18.450  13.597 -42.822  1.00 85.54           H  
ATOM   2560 HG12 VAL B   7     -20.060  12.850 -42.828  1.00 85.54           H  
ATOM   2561 HG13 VAL B   7     -19.835  14.484 -43.492  1.00 85.54           H  
ATOM   2562  CG2 VAL B   7     -18.278  13.976 -45.509  1.00 85.54           C  
ATOM   2563 HG21 VAL B   7     -18.858  14.891 -45.623  1.00 85.54           H  
ATOM   2564 HG22 VAL B   7     -17.364  14.197 -44.957  1.00 85.54           H  
ATOM   2565 HG23 VAL B   7     -18.003  13.633 -46.506  1.00 85.54           H  
ATOM   2566  N   ALA B   8     -19.919   9.698 -44.297  1.00 85.53           N  
ATOM   2567  H   ALA B   8     -20.179   9.805 -45.267  1.00 85.53           H  
ATOM   2568  CA  ALA B   8     -20.504   8.586 -43.549  1.00 85.53           C  
ATOM   2569  HA  ALA B   8     -20.970   8.990 -42.651  1.00 85.53           H  
ATOM   2570  C   ALA B   8     -19.452   7.555 -43.087  1.00 85.53           C  
ATOM   2571  CB  ALA B   8     -21.602   7.937 -44.400  1.00 85.53           C  
ATOM   2572  HB1 ALA B   8     -21.176   7.520 -45.313  1.00 85.53           H  
ATOM   2573  HB2 ALA B   8     -22.354   8.681 -44.663  1.00 85.53           H  
ATOM   2574  HB3 ALA B   8     -22.079   7.138 -43.832  1.00 85.53           H  
ATOM   2575  O   ALA B   8     -19.537   7.076 -41.955  1.00 85.53           O  
ATOM   2576  N   GLU B   9     -18.441   7.235 -43.905  1.00 87.39           N  
ATOM   2577  H   GLU B   9     -18.426   7.614 -44.841  1.00 87.39           H  
ATOM   2578  CA  GLU B   9     -17.324   6.375 -43.481  1.00 87.39           C  
ATOM   2579  HA  GLU B   9     -17.731   5.469 -43.032  1.00 87.39           H  
ATOM   2580  C   GLU B   9     -16.458   7.033 -42.397  1.00 87.39           C  
ATOM   2581  CB  GLU B   9     -16.447   5.955 -44.670  1.00 87.39           C  
ATOM   2582  HB2 GLU B   9     -15.541   5.497 -44.273  1.00 87.39           H  
ATOM   2583  HB3 GLU B   9     -16.168   6.830 -45.256  1.00 87.39           H  
ATOM   2584  O   GLU B   9     -16.178   6.399 -41.376  1.00 87.39           O  
ATOM   2585  CG  GLU B   9     -17.150   4.925 -45.563  1.00 87.39           C  
ATOM   2586  HG2 GLU B   9     -17.543   4.131 -44.928  1.00 87.39           H  
ATOM   2587  HG3 GLU B   9     -17.995   5.398 -46.062  1.00 87.39           H  
ATOM   2588  CD  GLU B   9     -16.217   4.302 -46.614  1.00 87.39           C  
ATOM   2589  OE1 GLU B   9     -16.602   3.227 -47.125  1.00 87.39           O  
ATOM   2590  OE2 GLU B   9     -15.137   4.875 -46.883  1.00 87.39           O  
ATOM   2591  N   TYR B  10     -16.095   8.311 -42.556  1.00 86.07           N  
ATOM   2592  H   TYR B  10     -16.314   8.768 -43.429  1.00 86.07           H  
ATOM   2593  CA  TYR B  10     -15.325   9.040 -41.540  1.00 86.07           C  
ATOM   2594  HA  TYR B  10     -14.416   8.475 -41.332  1.00 86.07           H  
ATOM   2595  C   TYR B  10     -16.078   9.159 -40.208  1.00 86.07           C  
ATOM   2596  CB  TYR B  10     -14.931  10.431 -42.059  1.00 86.07           C  
ATOM   2597  HB2 TYR B  10     -14.530  11.007 -41.225  1.00 86.07           H  
ATOM   2598  HB3 TYR B  10     -15.827  10.946 -42.407  1.00 86.07           H  
ATOM   2599  O   TYR B  10     -15.495   8.919 -39.149  1.00 86.07           O  
ATOM   2600  CG  TYR B  10     -13.877  10.435 -43.153  1.00 86.07           C  
ATOM   2601  CD1 TYR B  10     -12.623   9.832 -42.925  1.00 86.07           C  
ATOM   2602  HD1 TYR B  10     -12.416   9.356 -41.978  1.00 86.07           H  
ATOM   2603  CD2 TYR B  10     -14.130  11.076 -44.381  1.00 86.07           C  
ATOM   2604  HD2 TYR B  10     -15.086  11.546 -44.560  1.00 86.07           H  
ATOM   2605  CE1 TYR B  10     -11.636   9.842 -43.930  1.00 86.07           C  
ATOM   2606  HE1 TYR B  10     -10.681   9.370 -43.753  1.00 86.07           H  
ATOM   2607  CE2 TYR B  10     -13.145  11.095 -45.387  1.00 86.07           C  
ATOM   2608  HE2 TYR B  10     -13.332  11.583 -46.331  1.00 86.07           H  
ATOM   2609  OH  TYR B  10     -10.959  10.485 -46.148  1.00 86.07           O  
ATOM   2610  HH  TYR B  10     -10.166  10.015 -45.881  1.00 86.07           H  
ATOM   2611  CZ  TYR B  10     -11.901  10.469 -45.168  1.00 86.07           C  
ATOM   2612  N   LEU B  11     -17.380   9.465 -40.239  1.00 84.60           N  
ATOM   2613  H   LEU B  11     -17.802   9.674 -41.132  1.00 84.60           H  
ATOM   2614  CA  LEU B  11     -18.213   9.554 -39.037  1.00 84.60           C  
ATOM   2615  HA  LEU B  11     -17.710  10.218 -38.334  1.00 84.60           H  
ATOM   2616  C   LEU B  11     -18.363   8.184 -38.350  1.00 84.60           C  
ATOM   2617  CB  LEU B  11     -19.573  10.167 -39.423  1.00 84.60           C  
ATOM   2618  HB2 LEU B  11     -20.111   9.448 -40.042  1.00 84.60           H  
ATOM   2619  HB3 LEU B  11     -19.403  11.059 -40.025  1.00 84.60           H  
ATOM   2620  O   LEU B  11     -18.304   8.103 -37.120  1.00 84.60           O  
ATOM   2621  CG  LEU B  11     -20.456  10.560 -38.222  1.00 84.60           C  
ATOM   2622  HG  LEU B  11     -20.551   9.714 -37.541  1.00 84.60           H  
ATOM   2623  CD1 LEU B  11     -19.892  11.761 -37.457  1.00 84.60           C  
ATOM   2624 HD11 LEU B  11     -18.928  11.508 -37.016  1.00 84.60           H  
ATOM   2625 HD12 LEU B  11     -20.571  12.036 -36.651  1.00 84.60           H  
ATOM   2626 HD13 LEU B  11     -19.777  12.613 -38.128  1.00 84.60           H  
ATOM   2627  CD2 LEU B  11     -21.854  10.934 -38.714  1.00 84.60           C  
ATOM   2628 HD21 LEU B  11     -22.487  11.197 -37.867  1.00 84.60           H  
ATOM   2629 HD22 LEU B  11     -22.302  10.086 -39.232  1.00 84.60           H  
ATOM   2630 HD23 LEU B  11     -21.797  11.781 -39.397  1.00 84.60           H  
ATOM   2631  N   ARG B  12     -18.482   7.097 -39.129  1.00 87.97           N  
ATOM   2632  H   ARG B  12     -18.553   7.237 -40.127  1.00 87.97           H  
ATOM   2633  CA  ARG B  12     -18.483   5.717 -38.615  1.00 87.97           C  
ATOM   2634  HA  ARG B  12     -19.247   5.632 -37.843  1.00 87.97           H  
ATOM   2635  C   ARG B  12     -17.152   5.367 -37.946  1.00 87.97           C  
ATOM   2636  CB  ARG B  12     -18.826   4.742 -39.755  1.00 87.97           C  
ATOM   2637  HB2 ARG B  12     -19.742   5.081 -40.238  1.00 87.97           H  
ATOM   2638  HB3 ARG B  12     -18.024   4.753 -40.493  1.00 87.97           H  
ATOM   2639  O   ARG B  12     -17.161   4.808 -36.854  1.00 87.97           O  
ATOM   2640  CG  ARG B  12     -19.041   3.300 -39.261  1.00 87.97           C  
ATOM   2641  HG2 ARG B  12     -19.921   3.264 -38.618  1.00 87.97           H  
ATOM   2642  HG3 ARG B  12     -18.178   2.980 -38.678  1.00 87.97           H  
ATOM   2643  CD  ARG B  12     -19.210   2.311 -40.424  1.00 87.97           C  
ATOM   2644  HD2 ARG B  12     -19.310   1.307 -40.012  1.00 87.97           H  
ATOM   2645  HD3 ARG B  12     -18.301   2.338 -41.024  1.00 87.97           H  
ATOM   2646  NE  ARG B  12     -20.399   2.611 -41.252  1.00 87.97           N  
ATOM   2647  HE  ARG B  12     -21.243   2.851 -40.752  1.00 87.97           H  
ATOM   2648  NH1 ARG B  12     -19.458   2.332 -43.343  1.00 87.97           N  
ATOM   2649 HH11 ARG B  12     -19.514   2.410 -44.349  1.00 87.97           H  
ATOM   2650 HH12 ARG B  12     -18.572   2.083 -42.929  1.00 87.97           H  
ATOM   2651  NH2 ARG B  12     -21.593   2.933 -43.163  1.00 87.97           N  
ATOM   2652 HH21 ARG B  12     -22.407   3.183 -42.620  1.00 87.97           H  
ATOM   2653 HH22 ARG B  12     -21.632   2.946 -44.172  1.00 87.97           H  
ATOM   2654  CZ  ARG B  12     -20.473   2.621 -42.575  1.00 87.97           C  
ATOM   2655  N   ARG B  13     -16.008   5.721 -38.547  1.00 88.45           N  
ATOM   2656  H   ARG B  13     -16.061   6.153 -39.458  1.00 88.45           H  
ATOM   2657  CA  ARG B  13     -14.691   5.488 -37.928  1.00 88.45           C  
ATOM   2658  HA  ARG B  13     -14.644   4.439 -37.638  1.00 88.45           H  
ATOM   2659  C   ARG B  13     -14.540   6.274 -36.624  1.00 88.45           C  
ATOM   2660  CB  ARG B  13     -13.557   5.790 -38.928  1.00 88.45           C  
ATOM   2661  HB2 ARG B  13     -13.580   6.850 -39.182  1.00 88.45           H  
ATOM   2662  HB3 ARG B  13     -13.718   5.223 -39.845  1.00 88.45           H  
ATOM   2663  O   ARG B  13     -14.178   5.683 -35.612  1.00 88.45           O  
ATOM   2664  CG  ARG B  13     -12.160   5.452 -38.367  1.00 88.45           C  
ATOM   2665  HG2 ARG B  13     -11.400   5.845 -39.042  1.00 88.45           H  
ATOM   2666  HG3 ARG B  13     -12.031   5.953 -37.408  1.00 88.45           H  
ATOM   2667  CD  ARG B  13     -11.925   3.941 -38.204  1.00 88.45           C  
ATOM   2668  HD2 ARG B  13     -11.557   3.548 -39.152  1.00 88.45           H  
ATOM   2669  HD3 ARG B  13     -12.863   3.439 -37.970  1.00 88.45           H  
ATOM   2670  NE  ARG B  13     -10.977   3.645 -37.116  1.00 88.45           N  
ATOM   2671  HE  ARG B  13     -10.896   4.325 -36.373  1.00 88.45           H  
ATOM   2672  NH1 ARG B  13     -10.321   1.538 -37.786  1.00 88.45           N  
ATOM   2673 HH11 ARG B  13     -10.803   1.663 -38.664  1.00 88.45           H  
ATOM   2674 HH12 ARG B  13      -9.806   0.692 -37.586  1.00 88.45           H  
ATOM   2675  NH2 ARG B  13      -9.677   2.328 -35.810  1.00 88.45           N  
ATOM   2676 HH21 ARG B  13      -9.894   2.972 -35.063  1.00 88.45           H  
ATOM   2677 HH22 ARG B  13      -9.203   1.463 -35.593  1.00 88.45           H  
ATOM   2678  CZ  ARG B  13     -10.327   2.512 -36.916  1.00 88.45           C  
ATOM   2679  N   ALA B  14     -14.895   7.560 -36.620  1.00 88.96           N  
ATOM   2680  H   ALA B  14     -15.172   7.983 -37.494  1.00 88.96           H  
ATOM   2681  CA  ALA B  14     -14.813   8.408 -35.430  1.00 88.96           C  
ATOM   2682  HA  ALA B  14     -13.782   8.407 -35.076  1.00 88.96           H  
ATOM   2683  C   ALA B  14     -15.693   7.898 -34.272  1.00 88.96           C  
ATOM   2684  CB  ALA B  14     -15.187   9.841 -35.831  1.00 88.96           C  
ATOM   2685  HB1 ALA B  14     -15.093  10.498 -34.966  1.00 88.96           H  
ATOM   2686  HB2 ALA B  14     -14.518  10.192 -36.616  1.00 88.96           H  
ATOM   2687  HB3 ALA B  14     -16.214   9.875 -36.196  1.00 88.96           H  
ATOM   2688  O   ALA B  14     -15.257   7.904 -33.123  1.00 88.96           O  
ATOM   2689  N   THR B  15     -16.907   7.414 -34.559  1.00 89.23           N  
ATOM   2690  H   THR B  15     -17.221   7.433 -35.519  1.00 89.23           H  
ATOM   2691  CA  THR B  15     -17.795   6.835 -33.531  1.00 89.23           C  
ATOM   2692  HA  THR B  15     -17.763   7.486 -32.658  1.00 89.23           H  
ATOM   2693  C   THR B  15     -17.328   5.466 -33.032  1.00 89.23           C  
ATOM   2694  CB  THR B  15     -19.264   6.764 -33.981  1.00 89.23           C  
ATOM   2695  HB  THR B  15     -19.797   6.064 -33.338  1.00 89.23           H  
ATOM   2696  O   THR B  15     -17.458   5.194 -31.839  1.00 89.23           O  
ATOM   2697  CG2 THR B  15     -19.950   8.122 -33.869  1.00 89.23           C  
ATOM   2698 HG21 THR B  15     -19.436   8.857 -34.487  1.00 89.23           H  
ATOM   2699 HG22 THR B  15     -20.986   8.035 -34.198  1.00 89.23           H  
ATOM   2700 HG23 THR B  15     -19.939   8.454 -32.831  1.00 89.23           H  
ATOM   2701  OG1 THR B  15     -19.399   6.345 -35.318  1.00 89.23           O  
ATOM   2702  HG1 THR B  15     -19.098   7.058 -35.886  1.00 89.23           H  
ATOM   2703  N   LEU B  16     -16.725   4.630 -33.887  1.00 92.83           N  
ATOM   2704  H   LEU B  16     -16.686   4.883 -34.864  1.00 92.83           H  
ATOM   2705  CA  LEU B  16     -16.077   3.382 -33.462  1.00 92.83           C  
ATOM   2706  HA  LEU B  16     -16.784   2.809 -32.860  1.00 92.83           H  
ATOM   2707  C   LEU B  16     -14.867   3.646 -32.553  1.00 92.83           C  
ATOM   2708  CB  LEU B  16     -15.670   2.552 -34.694  1.00 92.83           C  
ATOM   2709  HB2 LEU B  16     -14.969   1.779 -34.379  1.00 92.83           H  
ATOM   2710  HB3 LEU B  16     -15.142   3.203 -35.392  1.00 92.83           H  
ATOM   2711  O   LEU B  16     -14.785   3.060 -31.474  1.00 92.83           O  
ATOM   2712  CG  LEU B  16     -16.842   1.871 -35.424  1.00 92.83           C  
ATOM   2713  HG  LEU B  16     -17.627   2.597 -35.633  1.00 92.83           H  
ATOM   2714  CD1 LEU B  16     -16.350   1.287 -36.750  1.00 92.83           C  
ATOM   2715 HD11 LEU B  16     -15.566   0.552 -36.567  1.00 92.83           H  
ATOM   2716 HD12 LEU B  16     -17.178   0.808 -37.273  1.00 92.83           H  
ATOM   2717 HD13 LEU B  16     -15.955   2.089 -37.374  1.00 92.83           H  
ATOM   2718  CD2 LEU B  16     -17.450   0.730 -34.602  1.00 92.83           C  
ATOM   2719 HD21 LEU B  16     -17.896   1.126 -33.690  1.00 92.83           H  
ATOM   2720 HD22 LEU B  16     -16.678   0.004 -34.348  1.00 92.83           H  
ATOM   2721 HD23 LEU B  16     -18.231   0.239 -35.182  1.00 92.83           H  
ATOM   2722  N   ASP B  17     -13.978   4.563 -32.944  1.00 92.63           N  
ATOM   2723  H   ASP B  17     -14.090   4.985 -33.854  1.00 92.63           H  
ATOM   2724  CA  ASP B  17     -12.800   4.935 -32.150  1.00 92.63           C  
ATOM   2725  HA  ASP B  17     -12.239   4.032 -31.909  1.00 92.63           H  
ATOM   2726  C   ASP B  17     -13.196   5.586 -30.810  1.00 92.63           C  
ATOM   2727  CB  ASP B  17     -11.887   5.872 -32.967  1.00 92.63           C  
ATOM   2728  HB2 ASP B  17     -11.134   6.288 -32.298  1.00 92.63           H  
ATOM   2729  HB3 ASP B  17     -12.479   6.700 -33.356  1.00 92.63           H  
ATOM   2730  O   ASP B  17     -12.576   5.312 -29.783  1.00 92.63           O  
ATOM   2731  CG  ASP B  17     -11.146   5.181 -34.121  1.00 92.63           C  
ATOM   2732  OD1 ASP B  17     -10.846   3.973 -34.025  1.00 92.63           O  
ATOM   2733  OD2 ASP B  17     -10.784   5.853 -35.110  1.00 92.63           O  
ATOM   2734  N   LEU B  18     -14.260   6.402 -30.788  1.00 92.08           N  
ATOM   2735  H   LEU B  18     -14.689   6.647 -31.669  1.00 92.08           H  
ATOM   2736  CA  LEU B  18     -14.810   6.987 -29.557  1.00 92.08           C  
ATOM   2737  HA  LEU B  18     -14.001   7.473 -29.011  1.00 92.08           H  
ATOM   2738  C   LEU B  18     -15.398   5.919 -28.629  1.00 92.08           C  
ATOM   2739  CB  LEU B  18     -15.864   8.047 -29.933  1.00 92.08           C  
ATOM   2740  HB2 LEU B  18     -16.598   7.584 -30.592  1.00 92.08           H  
ATOM   2741  HB3 LEU B  18     -15.369   8.843 -30.490  1.00 92.08           H  
ATOM   2742  O   LEU B  18     -15.211   5.991 -27.414  1.00 92.08           O  
ATOM   2743  CG  LEU B  18     -16.621   8.667 -28.741  1.00 92.08           C  
ATOM   2744  HG  LEU B  18     -17.175   7.893 -28.211  1.00 92.08           H  
ATOM   2745  CD1 LEU B  18     -15.691   9.371 -27.755  1.00 92.08           C  
ATOM   2746 HD11 LEU B  18     -16.269   9.864 -26.974  1.00 92.08           H  
ATOM   2747 HD12 LEU B  18     -15.110  10.123 -28.290  1.00 92.08           H  
ATOM   2748 HD13 LEU B  18     -15.011   8.658 -27.290  1.00 92.08           H  
ATOM   2749  CD2 LEU B  18     -17.627   9.697 -29.254  1.00 92.08           C  
ATOM   2750 HD21 LEU B  18     -17.105  10.496 -29.780  1.00 92.08           H  
ATOM   2751 HD22 LEU B  18     -18.182  10.126 -28.420  1.00 92.08           H  
ATOM   2752 HD23 LEU B  18     -18.330   9.218 -29.936  1.00 92.08           H  
ATOM   2753  N   ARG B  19     -16.102   4.923 -29.183  1.00 93.67           N  
ATOM   2754  H   ARG B  19     -16.233   4.929 -30.184  1.00 93.67           H  
ATOM   2755  CA  ARG B  19     -16.649   3.807 -28.401  1.00 93.67           C  
ATOM   2756  HA  ARG B  19     -17.230   4.216 -27.575  1.00 93.67           H  
ATOM   2757  C   ARG B  19     -15.531   2.983 -27.766  1.00 93.67           C  
ATOM   2758  CB  ARG B  19     -17.572   2.954 -29.284  1.00 93.67           C  
ATOM   2759  HB2 ARG B  19     -16.984   2.484 -30.072  1.00 93.67           H  
ATOM   2760  HB3 ARG B  19     -18.314   3.603 -29.749  1.00 93.67           H  
ATOM   2761  O   ARG B  19     -15.622   2.701 -26.576  1.00 93.67           O  
ATOM   2762  CG  ARG B  19     -18.304   1.877 -28.466  1.00 93.67           C  
ATOM   2763  HG2 ARG B  19     -17.587   1.218 -27.977  1.00 93.67           H  
ATOM   2764  HG3 ARG B  19     -18.903   2.364 -27.697  1.00 93.67           H  
ATOM   2765  CD  ARG B  19     -19.233   1.032 -29.345  1.00 93.67           C  
ATOM   2766  HD2 ARG B  19     -19.892   1.696 -29.905  1.00 93.67           H  
ATOM   2767  HD3 ARG B  19     -19.840   0.404 -28.694  1.00 93.67           H  
ATOM   2768  NE  ARG B  19     -18.471   0.168 -30.268  1.00 93.67           N  
ATOM   2769  HE  ARG B  19     -17.485   0.063 -30.073  1.00 93.67           H  
ATOM   2770  NH1 ARG B  19     -20.235  -0.569 -31.541  1.00 93.67           N  
ATOM   2771 HH11 ARG B  19     -20.862  -0.029 -30.961  1.00 93.67           H  
ATOM   2772 HH12 ARG B  19     -20.600  -1.207 -32.233  1.00 93.67           H  
ATOM   2773  NH2 ARG B  19     -18.184  -1.361 -31.926  1.00 93.67           N  
ATOM   2774 HH21 ARG B  19     -18.568  -1.992 -32.613  1.00 93.67           H  
ATOM   2775 HH22 ARG B  19     -17.214  -1.459 -31.660  1.00 93.67           H  
ATOM   2776  CZ  ARG B  19     -18.965  -0.576 -31.240  1.00 93.67           C  
ATOM   2777  N   ALA B  20     -14.483   2.663 -28.527  1.00 95.11           N  
ATOM   2778  H   ALA B  20     -14.491   2.935 -29.500  1.00 95.11           H  
ATOM   2779  CA  ALA B  20     -13.310   1.950 -28.026  1.00 95.11           C  
ATOM   2780  HA  ALA B  20     -13.630   1.004 -27.589  1.00 95.11           H  
ATOM   2781  C   ALA B  20     -12.590   2.741 -26.918  1.00 95.11           C  
ATOM   2782  CB  ALA B  20     -12.386   1.643 -29.211  1.00 95.11           C  
ATOM   2783  HB1 ALA B  20     -12.045   2.568 -29.676  1.00 95.11           H  
ATOM   2784  HB2 ALA B  20     -12.917   1.044 -29.951  1.00 95.11           H  
ATOM   2785  HB3 ALA B  20     -11.521   1.081 -28.860  1.00 95.11           H  
ATOM   2786  O   ALA B  20     -12.333   2.199 -25.849  1.00 95.11           O  
ATOM   2787  N   ALA B  21     -12.359   4.046 -27.113  1.00 95.35           N  
ATOM   2788  H   ALA B  21     -12.555   4.449 -28.018  1.00 95.35           H  
ATOM   2789  CA  ALA B  21     -11.728   4.886 -26.093  1.00 95.35           C  
ATOM   2790  HA  ALA B  21     -10.772   4.435 -25.828  1.00 95.35           H  
ATOM   2791  C   ALA B  21     -12.563   4.966 -24.797  1.00 95.35           C  
ATOM   2792  CB  ALA B  21     -11.461   6.271 -26.696  1.00 95.35           C  
ATOM   2793  HB1 ALA B  21     -10.932   6.886 -25.969  1.00 95.35           H  
ATOM   2794  HB2 ALA B  21     -12.401   6.753 -26.965  1.00 95.35           H  
ATOM   2795  HB3 ALA B  21     -10.841   6.169 -27.587  1.00 95.35           H  
ATOM   2796  O   ALA B  21     -12.034   4.790 -23.704  1.00 95.35           O  
ATOM   2797  N   ARG B  22     -13.887   5.156 -24.899  1.00 94.14           N  
ATOM   2798  H   ARG B  22     -14.278   5.287 -25.821  1.00 94.14           H  
ATOM   2799  CA  ARG B  22     -14.785   5.147 -23.726  1.00 94.14           C  
ATOM   2800  HA  ARG B  22     -14.384   5.814 -22.964  1.00 94.14           H  
ATOM   2801  C   ARG B  22     -14.881   3.786 -23.037  1.00 94.14           C  
ATOM   2802  CB  ARG B  22     -16.189   5.614 -24.125  1.00 94.14           C  
ATOM   2803  HB2 ARG B  22     -16.882   5.358 -23.324  1.00 94.14           H  
ATOM   2804  HB3 ARG B  22     -16.505   5.095 -25.031  1.00 94.14           H  
ATOM   2805  O   ARG B  22     -15.235   3.740 -21.865  1.00 94.14           O  
ATOM   2806  CG  ARG B  22     -16.251   7.129 -24.334  1.00 94.14           C  
ATOM   2807  HG2 ARG B  22     -15.942   7.630 -23.416  1.00 94.14           H  
ATOM   2808  HG3 ARG B  22     -15.583   7.425 -25.143  1.00 94.14           H  
ATOM   2809  CD  ARG B  22     -17.688   7.535 -24.675  1.00 94.14           C  
ATOM   2810  HD2 ARG B  22     -17.962   7.073 -25.623  1.00 94.14           H  
ATOM   2811  HD3 ARG B  22     -18.352   7.168 -23.891  1.00 94.14           H  
ATOM   2812  NE  ARG B  22     -17.824   8.998 -24.773  1.00 94.14           N  
ATOM   2813  HE  ARG B  22     -17.013   9.543 -24.518  1.00 94.14           H  
ATOM   2814  NH1 ARG B  22     -20.020   9.070 -25.443  1.00 94.14           N  
ATOM   2815 HH11 ARG B  22     -20.842   9.616 -25.660  1.00 94.14           H  
ATOM   2816 HH12 ARG B  22     -20.083   8.071 -25.311  1.00 94.14           H  
ATOM   2817  NH2 ARG B  22     -18.863  10.969 -25.237  1.00 94.14           N  
ATOM   2818 HH21 ARG B  22     -19.659  11.496 -25.565  1.00 94.14           H  
ATOM   2819 HH22 ARG B  22     -18.028  11.475 -24.978  1.00 94.14           H  
ATOM   2820  CZ  ARG B  22     -18.899   9.669 -25.147  1.00 94.14           C  
ATOM   2821  N   GLN B  23     -14.631   2.695 -23.756  1.00 94.63           N  
ATOM   2822  H   GLN B  23     -14.377   2.795 -24.728  1.00 94.63           H  
ATOM   2823  CA  GLN B  23     -14.549   1.366 -23.163  1.00 94.63           C  
ATOM   2824  HA  GLN B  23     -15.344   1.260 -22.425  1.00 94.63           H  
ATOM   2825  C   GLN B  23     -13.237   1.194 -22.387  1.00 94.63           C  
ATOM   2826  CB  GLN B  23     -14.792   0.312 -24.249  1.00 94.63           C  
ATOM   2827  HB2 GLN B  23     -14.075   0.430 -25.062  1.00 94.63           H  
ATOM   2828  HB3 GLN B  23     -15.800   0.442 -24.644  1.00 94.63           H  
ATOM   2829  O   GLN B  23     -13.306   0.843 -21.214  1.00 94.63           O  
ATOM   2830  CG  GLN B  23     -14.647  -1.092 -23.662  1.00 94.63           C  
ATOM   2831  HG2 GLN B  23     -13.602  -1.225 -23.382  1.00 94.63           H  
ATOM   2832  HG3 GLN B  23     -15.256  -1.193 -22.764  1.00 94.63           H  
ATOM   2833  CD  GLN B  23     -15.018  -2.210 -24.623  1.00 94.63           C  
ATOM   2834  NE2 GLN B  23     -14.538  -3.397 -24.346  1.00 94.63           N  
ATOM   2835 HE21 GLN B  23     -13.866  -3.475 -23.596  1.00 94.63           H  
ATOM   2836 HE22 GLN B  23     -14.728  -4.179 -24.957  1.00 94.63           H  
ATOM   2837  OE1 GLN B  23     -15.746  -2.024 -25.595  1.00 94.63           O  
ATOM   2838  N   ARG B  24     -12.086   1.556 -22.973  1.00 94.74           N  
ATOM   2839  H   ARG B  24     -12.101   1.808 -23.951  1.00 94.74           H  
ATOM   2840  CA  ARG B  24     -10.781   1.497 -22.288  1.00 94.74           C  
ATOM   2841  HA  ARG B  24     -10.613   0.461 -21.994  1.00 94.74           H  
ATOM   2842  C   ARG B  24     -10.753   2.312 -20.990  1.00 94.74           C  
ATOM   2843  CB  ARG B  24      -9.660   1.925 -23.255  1.00 94.74           C  
ATOM   2844  HB2 ARG B  24      -9.684   1.269 -24.126  1.00 94.74           H  
ATOM   2845  HB3 ARG B  24      -9.853   2.942 -23.596  1.00 94.74           H  
ATOM   2846  O   ARG B  24     -10.204   1.842 -20.006  1.00 94.74           O  
ATOM   2847  CG  ARG B  24      -8.238   1.879 -22.654  1.00 94.74           C  
ATOM   2848  HG2 ARG B  24      -7.523   2.151 -23.430  1.00 94.74           H  
ATOM   2849  HG3 ARG B  24      -8.157   2.614 -21.853  1.00 94.74           H  
ATOM   2850  CD  ARG B  24      -7.865   0.495 -22.102  1.00 94.74           C  
ATOM   2851  HD2 ARG B  24      -8.557   0.235 -21.301  1.00 94.74           H  
ATOM   2852  HD3 ARG B  24      -7.963  -0.248 -22.893  1.00 94.74           H  
ATOM   2853  NE  ARG B  24      -6.493   0.457 -21.564  1.00 94.74           N  
ATOM   2854  HE  ARG B  24      -5.885   1.258 -21.660  1.00 94.74           H  
ATOM   2855  NH1 ARG B  24      -6.666  -1.545 -20.436  1.00 94.74           N  
ATOM   2856 HH11 ARG B  24      -7.632  -1.632 -20.718  1.00 94.74           H  
ATOM   2857 HH12 ARG B  24      -6.289  -2.143 -19.714  1.00 94.74           H  
ATOM   2858  NH2 ARG B  24      -4.777  -0.353 -20.352  1.00 94.74           N  
ATOM   2859 HH21 ARG B  24      -4.380  -0.967 -19.655  1.00 94.74           H  
ATOM   2860 HH22 ARG B  24      -4.332   0.535 -20.538  1.00 94.74           H  
ATOM   2861  CZ  ARG B  24      -5.989  -0.488 -20.791  1.00 94.74           C  
ATOM   2862  N   ILE B  25     -11.390   3.488 -20.957  1.00 95.45           N  
ATOM   2863  H   ILE B  25     -11.758   3.851 -21.824  1.00 95.45           H  
ATOM   2864  CA  ILE B  25     -11.524   4.286 -19.720  1.00 95.45           C  
ATOM   2865  HA  ILE B  25     -10.529   4.502 -19.332  1.00 95.45           H  
ATOM   2866  C   ILE B  25     -12.247   3.489 -18.621  1.00 95.45           C  
ATOM   2867  CB  ILE B  25     -12.230   5.631 -20.007  1.00 95.45           C  
ATOM   2868  HB  ILE B  25     -13.162   5.424 -20.534  1.00 95.45           H  
ATOM   2869  O   ILE B  25     -11.745   3.401 -17.508  1.00 95.45           O  
ATOM   2870  CG1 ILE B  25     -11.340   6.523 -20.896  1.00 95.45           C  
ATOM   2871 HG12 ILE B  25     -10.961   5.935 -21.732  1.00 95.45           H  
ATOM   2872 HG13 ILE B  25     -10.480   6.870 -20.323  1.00 95.45           H  
ATOM   2873  CG2 ILE B  25     -12.569   6.388 -18.713  1.00 95.45           C  
ATOM   2874 HG21 ILE B  25     -13.038   7.352 -18.913  1.00 95.45           H  
ATOM   2875 HG22 ILE B  25     -13.270   5.820 -18.103  1.00 95.45           H  
ATOM   2876 HG23 ILE B  25     -11.669   6.552 -18.120  1.00 95.45           H  
ATOM   2877  CD1 ILE B  25     -12.075   7.731 -21.486  1.00 95.45           C  
ATOM   2878 HD11 ILE B  25     -11.426   8.208 -22.220  1.00 95.45           H  
ATOM   2879 HD12 ILE B  25     -12.990   7.408 -21.983  1.00 95.45           H  
ATOM   2880 HD13 ILE B  25     -12.313   8.457 -20.709  1.00 95.45           H  
ATOM   2881  N   ARG B  26     -13.381   2.844 -18.936  1.00 94.25           N  
ATOM   2882  H   ARG B  26     -13.697   2.854 -19.895  1.00 94.25           H  
ATOM   2883  CA  ARG B  26     -14.103   2.022 -17.949  1.00 94.25           C  
ATOM   2884  HA  ARG B  26     -14.270   2.619 -17.053  1.00 94.25           H  
ATOM   2885  C   ARG B  26     -13.284   0.825 -17.474  1.00 94.25           C  
ATOM   2886  CB  ARG B  26     -15.452   1.541 -18.488  1.00 94.25           C  
ATOM   2887  HB2 ARG B  26     -15.828   0.765 -17.821  1.00 94.25           H  
ATOM   2888  HB3 ARG B  26     -15.315   1.104 -19.477  1.00 94.25           H  
ATOM   2889  O   ARG B  26     -13.344   0.515 -16.294  1.00 94.25           O  
ATOM   2890  CG  ARG B  26     -16.489   2.670 -18.535  1.00 94.25           C  
ATOM   2891  HG2 ARG B  26     -16.548   3.139 -17.553  1.00 94.25           H  
ATOM   2892  HG3 ARG B  26     -16.189   3.422 -19.265  1.00 94.25           H  
ATOM   2893  CD  ARG B  26     -17.872   2.108 -18.890  1.00 94.25           C  
ATOM   2894  HD2 ARG B  26     -18.132   1.350 -18.152  1.00 94.25           H  
ATOM   2895  HD3 ARG B  26     -18.613   2.903 -18.807  1.00 94.25           H  
ATOM   2896  NE  ARG B  26     -17.890   1.502 -20.238  1.00 94.25           N  
ATOM   2897  HE  ARG B  26     -17.600   0.535 -20.275  1.00 94.25           H  
ATOM   2898  NH1 ARG B  26     -18.513   3.365 -21.409  1.00 94.25           N  
ATOM   2899 HH11 ARG B  26     -18.478   3.859 -20.529  1.00 94.25           H  
ATOM   2900 HH12 ARG B  26     -18.670   3.843 -22.285  1.00 94.25           H  
ATOM   2901  NH2 ARG B  26     -18.074   1.460 -22.503  1.00 94.25           N  
ATOM   2902 HH21 ARG B  26     -17.794   0.490 -22.475  1.00 94.25           H  
ATOM   2903 HH22 ARG B  26     -18.219   1.926 -23.387  1.00 94.25           H  
ATOM   2904  CZ  ARG B  26     -18.157   2.111 -21.375  1.00 94.25           C  
ATOM   2905  N   GLU B  27     -12.518   0.190 -18.358  1.00 94.02           N  
ATOM   2906  H   GLU B  27     -12.542   0.491 -19.322  1.00 94.02           H  
ATOM   2907  CA  GLU B  27     -11.615  -0.916 -18.000  1.00 94.02           C  
ATOM   2908  HA  GLU B  27     -12.177  -1.677 -17.460  1.00 94.02           H  
ATOM   2909  C   GLU B  27     -10.468  -0.460 -17.069  1.00 94.02           C  
ATOM   2910  CB  GLU B  27     -11.063  -1.554 -19.289  1.00 94.02           C  
ATOM   2911  HB2 GLU B  27     -10.284  -2.270 -19.027  1.00 94.02           H  
ATOM   2912  HB3 GLU B  27     -10.610  -0.767 -19.893  1.00 94.02           H  
ATOM   2913  O   GLU B  27     -10.047  -1.210 -16.197  1.00 94.02           O  
ATOM   2914  CG  GLU B  27     -12.140  -2.286 -20.119  1.00 94.02           C  
ATOM   2915  HG2 GLU B  27     -13.030  -1.661 -20.191  1.00 94.02           H  
ATOM   2916  HG3 GLU B  27     -12.423  -3.198 -19.593  1.00 94.02           H  
ATOM   2917  CD  GLU B  27     -11.694  -2.644 -21.550  1.00 94.02           C  
ATOM   2918  OE1 GLU B  27     -12.556  -3.146 -22.319  1.00 94.02           O  
ATOM   2919  OE2 GLU B  27     -10.524  -2.374 -21.912  1.00 94.02           O  
ATOM   2920  N   LEU B  28      -9.989   0.781 -17.195  1.00 94.76           N  
ATOM   2921  H   LEU B  28     -10.340   1.361 -17.943  1.00 94.76           H  
ATOM   2922  CA  LEU B  28      -8.954   1.340 -16.313  1.00 94.76           C  
ATOM   2923  HA  LEU B  28      -8.199   0.579 -16.115  1.00 94.76           H  
ATOM   2924  C   LEU B  28      -9.495   1.785 -14.941  1.00 94.76           C  
ATOM   2925  CB  LEU B  28      -8.298   2.527 -17.037  1.00 94.76           C  
ATOM   2926  HB2 LEU B  28      -9.089   3.174 -17.416  1.00 94.76           H  
ATOM   2927  HB3 LEU B  28      -7.718   3.107 -16.319  1.00 94.76           H  
ATOM   2928  O   LEU B  28      -8.809   1.637 -13.930  1.00 94.76           O  
ATOM   2929  CG  LEU B  28      -7.373   2.116 -18.194  1.00 94.76           C  
ATOM   2930  HG  LEU B  28      -7.853   1.360 -18.815  1.00 94.76           H  
ATOM   2931  CD1 LEU B  28      -7.092   3.337 -19.070  1.00 94.76           C  
ATOM   2932 HD11 LEU B  28      -6.573   4.094 -18.482  1.00 94.76           H  
ATOM   2933 HD12 LEU B  28      -8.030   3.743 -19.449  1.00 94.76           H  
ATOM   2934 HD13 LEU B  28      -6.459   3.045 -19.907  1.00 94.76           H  
ATOM   2935  CD2 LEU B  28      -6.049   1.560 -17.673  1.00 94.76           C  
ATOM   2936 HD21 LEU B  28      -6.208   0.601 -17.178  1.00 94.76           H  
ATOM   2937 HD22 LEU B  28      -5.345   1.425 -18.494  1.00 94.76           H  
ATOM   2938 HD23 LEU B  28      -5.599   2.252 -16.961  1.00 94.76           H  
ATOM   2939  N   GLU B  29     -10.712   2.336 -14.906  1.00 92.76           N  
ATOM   2940  H   GLU B  29     -11.162   2.515 -15.792  1.00 92.76           H  
ATOM   2941  CA  GLU B  29     -11.306   2.941 -13.701  1.00 92.76           C  
ATOM   2942  HA  GLU B  29     -10.516   3.272 -13.027  1.00 92.76           H  
ATOM   2943  C   GLU B  29     -12.196   1.967 -12.900  1.00 92.76           C  
ATOM   2944  CB  GLU B  29     -12.127   4.185 -14.116  1.00 92.76           C  
ATOM   2945  HB2 GLU B  29     -12.863   3.880 -14.860  1.00 92.76           H  
ATOM   2946  HB3 GLU B  29     -12.664   4.559 -13.243  1.00 92.76           H  
ATOM   2947  O   GLU B  29     -12.282   2.063 -11.680  1.00 92.76           O  
ATOM   2948  CG  GLU B  29     -11.269   5.339 -14.680  1.00 92.76           C  
ATOM   2949  HG2 GLU B  29     -10.584   5.667 -13.899  1.00 92.76           H  
ATOM   2950  HG3 GLU B  29     -10.670   4.962 -15.509  1.00 92.76           H  
ATOM   2951  CD  GLU B  29     -12.076   6.555 -15.188  1.00 92.76           C  
ATOM   2952  OE1 GLU B  29     -11.494   7.672 -15.257  1.00 92.76           O  
ATOM   2953  OE2 GLU B  29     -13.249   6.396 -15.597  1.00 92.76           O  
ATOM   2954  N   SER B  30     -12.900   1.046 -13.570  1.00 91.53           N  
ATOM   2955  H   SER B  30     -12.721   0.942 -14.559  1.00 91.53           H  
ATOM   2956  CA  SER B  30     -14.078   0.354 -13.007  1.00 91.53           C  
ATOM   2957  HA  SER B  30     -13.914   0.219 -11.938  1.00 91.53           H  
ATOM   2958  C   SER B  30     -14.328  -1.058 -13.566  1.00 91.53           C  
ATOM   2959  CB  SER B  30     -15.325   1.248 -13.159  1.00 91.53           C  
ATOM   2960  HB2 SER B  30     -16.211   0.733 -12.788  1.00 91.53           H  
ATOM   2961  HB3 SER B  30     -15.183   2.147 -12.558  1.00 91.53           H  
ATOM   2962  O   SER B  30     -15.453  -1.557 -13.501  1.00 91.53           O  
ATOM   2963  OG  SER B  30     -15.509   1.624 -14.517  1.00 91.53           O  
ATOM   2964  HG  SER B  30     -14.623   1.720 -14.874  1.00 91.53           H  
ATOM   2965  N   ASP B  31     -13.306  -1.738 -14.107  1.00 94.40           N  
ATOM   2966  H   ASP B  31     -12.402  -1.294 -14.192  1.00 94.40           H  
ATOM   2967  CA  ASP B  31     -13.471  -3.129 -14.561  1.00 94.40           C  
ATOM   2968  HA  ASP B  31     -14.257  -3.113 -15.316  1.00 94.40           H  
ATOM   2969  C   ASP B  31     -13.874  -4.027 -13.373  1.00 94.40           C  
ATOM   2970  CB  ASP B  31     -12.198  -3.672 -15.235  1.00 94.40           C  
ATOM   2971  HB2 ASP B  31     -11.647  -2.822 -15.638  1.00 94.40           H  
ATOM   2972  HB3 ASP B  31     -11.560  -4.155 -14.496  1.00 94.40           H  
ATOM   2973  O   ASP B  31     -13.236  -3.938 -12.309  1.00 94.40           O  
ATOM   2974  CG  ASP B  31     -12.445  -4.636 -16.407  1.00 94.40           C  
ATOM   2975  OD1 ASP B  31     -13.595  -5.053 -16.650  1.00 94.40           O  
ATOM   2976  OD2 ASP B  31     -11.462  -4.941 -17.123  1.00 94.40           O  
ATOM   2977  N   PRO B  32     -14.912  -4.876 -13.505  1.00 97.33           N  
ATOM   2978  CA  PRO B  32     -15.280  -5.825 -12.465  1.00 97.33           C  
ATOM   2979  HA  PRO B  32     -15.366  -5.291 -11.519  1.00 97.33           H  
ATOM   2980  C   PRO B  32     -14.228  -6.930 -12.337  1.00 97.33           C  
ATOM   2981  CB  PRO B  32     -16.657  -6.373 -12.856  1.00 97.33           C  
ATOM   2982  HB2 PRO B  32     -17.318  -6.408 -11.990  1.00 97.33           H  
ATOM   2983  HB3 PRO B  32     -16.561  -7.359 -13.310  1.00 97.33           H  
ATOM   2984  O   PRO B  32     -13.816  -7.539 -13.329  1.00 97.33           O  
ATOM   2985  CG  PRO B  32     -17.187  -5.384 -13.889  1.00 97.33           C  
ATOM   2986  HG2 PRO B  32     -17.864  -5.861 -14.599  1.00 97.33           H  
ATOM   2987  HG3 PRO B  32     -17.676  -4.552 -13.384  1.00 97.33           H  
ATOM   2988  CD  PRO B  32     -15.914  -4.893 -14.561  1.00 97.33           C  
ATOM   2989  HD2 PRO B  32     -15.615  -5.598 -15.337  1.00 97.33           H  
ATOM   2990  HD3 PRO B  32     -16.093  -3.905 -14.985  1.00 97.33           H  
ATOM   2991  N   ILE B  33     -13.820  -7.226 -11.105  1.00 98.78           N  
ATOM   2992  H   ILE B  33     -14.231  -6.728 -10.327  1.00 98.78           H  
ATOM   2993  CA  ILE B  33     -12.834  -8.269 -10.804  1.00 98.78           C  
ATOM   2994  HA  ILE B  33     -12.314  -8.560 -11.717  1.00 98.78           H  
ATOM   2995  C   ILE B  33     -13.572  -9.508 -10.291  1.00 98.78           C  
ATOM   2996  CB  ILE B  33     -11.770  -7.723  -9.826  1.00 98.78           C  
ATOM   2997  HB  ILE B  33     -12.277  -7.429  -8.907  1.00 98.78           H  
ATOM   2998  O   ILE B  33     -14.340  -9.426  -9.337  1.00 98.78           O  
ATOM   2999  CG1 ILE B  33     -11.046  -6.459 -10.351  1.00 98.78           C  
ATOM   3000 HG12 ILE B  33     -11.750  -5.627 -10.369  1.00 98.78           H  
ATOM   3001 HG13 ILE B  33     -10.260  -6.193  -9.644  1.00 98.78           H  
ATOM   3002  CG2 ILE B  33     -10.744  -8.801  -9.445  1.00 98.78           C  
ATOM   3003 HG21 ILE B  33      -9.996  -8.381  -8.773  1.00 98.78           H  
ATOM   3004 HG22 ILE B  33     -10.246  -9.189 -10.334  1.00 98.78           H  
ATOM   3005 HG23 ILE B  33     -11.235  -9.628  -8.933  1.00 98.78           H  
ATOM   3006  CD1 ILE B  33     -10.409  -6.575 -11.744  1.00 98.78           C  
ATOM   3007 HD11 ILE B  33     -11.180  -6.700 -12.504  1.00 98.78           H  
ATOM   3008 HD12 ILE B  33      -9.718  -7.418 -11.779  1.00 98.78           H  
ATOM   3009 HD13 ILE B  33      -9.856  -5.661 -11.961  1.00 98.78           H  
ATOM   3010  N   ALA B  34     -13.371 -10.657 -10.928  1.00 98.77           N  
ATOM   3011  H   ALA B  34     -12.630 -10.695 -11.613  1.00 98.77           H  
ATOM   3012  CA  ALA B  34     -13.915 -11.932 -10.484  1.00 98.77           C  
ATOM   3013  HA  ALA B  34     -14.929 -11.783 -10.115  1.00 98.77           H  
ATOM   3014  C   ALA B  34     -13.068 -12.519  -9.347  1.00 98.77           C  
ATOM   3015  CB  ALA B  34     -13.980 -12.887 -11.682  1.00 98.77           C  
ATOM   3016  HB1 ALA B  34     -14.311 -13.870 -11.347  1.00 98.77           H  
ATOM   3017  HB2 ALA B  34     -12.992 -12.990 -12.130  1.00 98.77           H  
ATOM   3018  HB3 ALA B  34     -14.682 -12.506 -12.423  1.00 98.77           H  
ATOM   3019  O   ALA B  34     -11.841 -12.554  -9.432  1.00 98.77           O  
ATOM   3020  N   ILE B  35     -13.738 -13.034  -8.316  1.00 98.86           N  
ATOM   3021  H   ILE B  35     -14.745 -12.947  -8.317  1.00 98.86           H  
ATOM   3022  CA  ILE B  35     -13.157 -13.975  -7.355  1.00 98.86           C  
ATOM   3023  HA  ILE B  35     -12.084 -13.806  -7.273  1.00 98.86           H  
ATOM   3024  C   ILE B  35     -13.401 -15.373  -7.924  1.00 98.86           C  
ATOM   3025  CB  ILE B  35     -13.793 -13.808  -5.952  1.00 98.86           C  
ATOM   3026  HB  ILE B  35     -14.863 -14.000  -6.029  1.00 98.86           H  
ATOM   3027  O   ILE B  35     -14.559 -15.763  -8.077  1.00 98.86           O  
ATOM   3028  CG1 ILE B  35     -13.601 -12.371  -5.411  1.00 98.86           C  
ATOM   3029 HG12 ILE B  35     -12.538 -12.194  -5.244  1.00 98.86           H  
ATOM   3030 HG13 ILE B  35     -13.952 -11.651  -6.150  1.00 98.86           H  
ATOM   3031  CG2 ILE B  35     -13.181 -14.841  -4.984  1.00 98.86           C  
ATOM   3032 HG21 ILE B  35     -12.103 -14.694  -4.913  1.00 98.86           H  
ATOM   3033 HG22 ILE B  35     -13.373 -15.856  -5.334  1.00 98.86           H  
ATOM   3034 HG23 ILE B  35     -13.623 -14.751  -3.992  1.00 98.86           H  
ATOM   3035  CD1 ILE B  35     -14.345 -12.068  -4.104  1.00 98.86           C  
ATOM   3036 HD11 ILE B  35     -15.407 -12.282  -4.222  1.00 98.86           H  
ATOM   3037 HD12 ILE B  35     -14.223 -11.013  -3.859  1.00 98.86           H  
ATOM   3038 HD13 ILE B  35     -13.939 -12.659  -3.282  1.00 98.86           H  
ATOM   3039  N   VAL B  36     -12.343 -16.120  -8.246  1.00 98.49           N  
ATOM   3040  H   VAL B  36     -11.426 -15.709  -8.141  1.00 98.49           H  
ATOM   3041  CA  VAL B  36     -12.455 -17.454  -8.882  1.00 98.49           C  
ATOM   3042  HA  VAL B  36     -13.504 -17.660  -9.096  1.00 98.49           H  
ATOM   3043  C   VAL B  36     -12.019 -18.606  -7.977  1.00 98.49           C  
ATOM   3044  CB  VAL B  36     -11.737 -17.504 -10.244  1.00 98.49           C  
ATOM   3045  HB  VAL B  36     -11.838 -18.512 -10.644  1.00 98.49           H  
ATOM   3046  O   VAL B  36     -12.535 -19.712  -8.094  1.00 98.49           O  
ATOM   3047  CG1 VAL B  36     -12.427 -16.543 -11.220  1.00 98.49           C  
ATOM   3048 HG11 VAL B  36     -12.246 -15.507 -10.932  1.00 98.49           H  
ATOM   3049 HG12 VAL B  36     -12.028 -16.706 -12.221  1.00 98.49           H  
ATOM   3050 HG13 VAL B  36     -13.498 -16.743 -11.246  1.00 98.49           H  
ATOM   3051  CG2 VAL B  36     -10.242 -17.167 -10.160  1.00 98.49           C  
ATOM   3052 HG21 VAL B  36      -9.799 -17.274 -11.150  1.00 98.49           H  
ATOM   3053 HG22 VAL B  36     -10.094 -16.140  -9.825  1.00 98.49           H  
ATOM   3054 HG23 VAL B  36      -9.735 -17.856  -9.485  1.00 98.49           H  
ATOM   3055  N   GLY B  37     -11.145 -18.338  -7.007  1.00 98.71           N  
ATOM   3056  H   GLY B  37     -10.790 -17.395  -6.939  1.00 98.71           H  
ATOM   3057  CA  GLY B  37     -10.725 -19.293  -5.981  1.00 98.71           C  
ATOM   3058  HA2 GLY B  37      -9.754 -19.717  -6.237  1.00 98.71           H  
ATOM   3059  HA3 GLY B  37     -11.444 -20.108  -5.905  1.00 98.71           H  
ATOM   3060  C   GLY B  37     -10.589 -18.621  -4.624  1.00 98.71           C  
ATOM   3061  O   GLY B  37     -10.393 -17.409  -4.543  1.00 98.71           O  
ATOM   3062  N   MET B  38     -10.710 -19.399  -3.550  1.00 98.86           N  
ATOM   3063  H   MET B  38     -10.829 -20.393  -3.682  1.00 98.86           H  
ATOM   3064  CA  MET B  38     -10.576 -18.917  -2.173  1.00 98.86           C  
ATOM   3065  HA  MET B  38      -9.911 -18.053  -2.161  1.00 98.86           H  
ATOM   3066  C   MET B  38      -9.980 -20.011  -1.287  1.00 98.86           C  
ATOM   3067  CB  MET B  38     -11.937 -18.503  -1.584  1.00 98.86           C  
ATOM   3068  HB2 MET B  38     -11.762 -18.056  -0.606  1.00 98.86           H  
ATOM   3069  HB3 MET B  38     -12.543 -19.398  -1.445  1.00 98.86           H  
ATOM   3070  O   MET B  38     -10.292 -21.184  -1.473  1.00 98.86           O  
ATOM   3071  CG  MET B  38     -12.736 -17.513  -2.438  1.00 98.86           C  
ATOM   3072  HG2 MET B  38     -13.070 -18.019  -3.343  1.00 98.86           H  
ATOM   3073  HG3 MET B  38     -12.079 -16.697  -2.738  1.00 98.86           H  
ATOM   3074  SD  MET B  38     -14.184 -16.790  -1.619  1.00 98.86           S  
ATOM   3075  CE  MET B  38     -15.217 -18.258  -1.346  1.00 98.86           C  
ATOM   3076  HE1 MET B  38     -16.115 -17.972  -0.798  1.00 98.86           H  
ATOM   3077  HE2 MET B  38     -14.672 -18.999  -0.760  1.00 98.86           H  
ATOM   3078  HE3 MET B  38     -15.505 -18.691  -2.304  1.00 98.86           H  
ATOM   3079  N   ALA B  39      -9.196 -19.646  -0.281  1.00 98.90           N  
ATOM   3080  H   ALA B  39      -8.942 -18.672  -0.198  1.00 98.90           H  
ATOM   3081  CA  ALA B  39      -8.773 -20.540   0.792  1.00 98.90           C  
ATOM   3082  HA  ALA B  39      -9.489 -21.355   0.892  1.00 98.90           H  
ATOM   3083  C   ALA B  39      -8.728 -19.789   2.119  1.00 98.90           C  
ATOM   3084  CB  ALA B  39      -7.398 -21.123   0.469  1.00 98.90           C  
ATOM   3085  HB1 ALA B  39      -7.095 -21.831   1.240  1.00 98.90           H  
ATOM   3086  HB2 ALA B  39      -6.669 -20.314   0.432  1.00 98.90           H  
ATOM   3087  HB3 ALA B  39      -7.423 -21.633  -0.494  1.00 98.90           H  
ATOM   3088  O   ALA B  39      -8.477 -18.584   2.149  1.00 98.90           O  
ATOM   3089  N   CYS B  40      -8.945 -20.501   3.220  1.00 98.87           N  
ATOM   3090  H   CYS B  40      -9.120 -21.494   3.160  1.00 98.87           H  
ATOM   3091  CA  CYS B  40      -8.787 -19.942   4.553  1.00 98.87           C  
ATOM   3092  HA  CYS B  40      -7.914 -19.288   4.537  1.00 98.87           H  
ATOM   3093  C   CYS B  40      -8.530 -21.028   5.593  1.00 98.87           C  
ATOM   3094  CB  CYS B  40     -10.027 -19.115   4.936  1.00 98.87           C  
ATOM   3095  HB2 CYS B  40      -9.894 -18.721   5.944  1.00 98.87           H  
ATOM   3096  HB3 CYS B  40     -10.120 -18.268   4.256  1.00 98.87           H  
ATOM   3097  O   CYS B  40      -9.066 -22.131   5.477  1.00 98.87           O  
ATOM   3098  SG  CYS B  40     -11.544 -20.119   4.870  1.00 98.87           S  
ATOM   3099  HG  CYS B  40     -11.071 -21.163   5.556  1.00 98.87           H  
ATOM   3100  N   ARG B  41      -7.797 -20.667   6.649  1.00 98.79           N  
ATOM   3101  H   ARG B  41      -7.426 -19.727   6.659  1.00 98.79           H  
ATOM   3102  CA  ARG B  41      -7.820 -21.387   7.927  1.00 98.79           C  
ATOM   3103  HA  ARG B  41      -8.626 -22.119   7.888  1.00 98.79           H  
ATOM   3104  C   ARG B  41      -8.153 -20.403   9.029  1.00 98.79           C  
ATOM   3105  CB  ARG B  41      -6.526 -22.157   8.209  1.00 98.79           C  
ATOM   3106  HB2 ARG B  41      -5.685 -21.469   8.295  1.00 98.79           H  
ATOM   3107  HB3 ARG B  41      -6.637 -22.688   9.154  1.00 98.79           H  
ATOM   3108  O   ARG B  41      -7.542 -19.336   9.098  1.00 98.79           O  
ATOM   3109  CG  ARG B  41      -6.260 -23.173   7.095  1.00 98.79           C  
ATOM   3110  HG2 ARG B  41      -6.064 -22.646   6.162  1.00 98.79           H  
ATOM   3111  HG3 ARG B  41      -7.133 -23.812   6.961  1.00 98.79           H  
ATOM   3112  CD  ARG B  41      -5.053 -24.042   7.423  1.00 98.79           C  
ATOM   3113  HD2 ARG B  41      -4.208 -23.386   7.632  1.00 98.79           H  
ATOM   3114  HD3 ARG B  41      -5.261 -24.641   8.310  1.00 98.79           H  
ATOM   3115  NE  ARG B  41      -4.743 -24.918   6.281  1.00 98.79           N  
ATOM   3116  HE  ARG B  41      -5.493 -25.179   5.657  1.00 98.79           H  
ATOM   3117  NH1 ARG B  41      -2.486 -25.085   6.641  1.00 98.79           N  
ATOM   3118 HH11 ARG B  41      -2.539 -24.636   7.543  1.00 98.79           H  
ATOM   3119 HH12 ARG B  41      -1.625 -25.500   6.312  1.00 98.79           H  
ATOM   3120  NH2 ARG B  41      -3.364 -26.057   4.876  1.00 98.79           N  
ATOM   3121 HH21 ARG B  41      -4.064 -26.131   4.152  1.00 98.79           H  
ATOM   3122 HH22 ARG B  41      -2.415 -26.361   4.711  1.00 98.79           H  
ATOM   3123  CZ  ARG B  41      -3.548 -25.346   5.941  1.00 98.79           C  
ATOM   3124  N   LEU B  42      -9.165 -20.730   9.825  1.00 98.87           N  
ATOM   3125  H   LEU B  42      -9.533 -21.668   9.757  1.00 98.87           H  
ATOM   3126  CA  LEU B  42      -9.757 -19.844  10.828  1.00 98.87           C  
ATOM   3127  HA  LEU B  42      -9.017 -19.088  11.091  1.00 98.87           H  
ATOM   3128  C   LEU B  42     -10.077 -20.643  12.115  1.00 98.87           C  
ATOM   3129  CB  LEU B  42     -10.998 -19.134  10.226  1.00 98.87           C  
ATOM   3130  HB2 LEU B  42     -11.476 -18.526  10.994  1.00 98.87           H  
ATOM   3131  HB3 LEU B  42     -11.722 -19.894   9.933  1.00 98.87           H  
ATOM   3132  O   LEU B  42     -10.123 -21.878  12.078  1.00 98.87           O  
ATOM   3133  CG  LEU B  42     -10.724 -18.237   8.998  1.00 98.87           C  
ATOM   3134  HG  LEU B  42     -10.136 -18.787   8.263  1.00 98.87           H  
ATOM   3135  CD1 LEU B  42     -12.028 -17.840   8.310  1.00 98.87           C  
ATOM   3136 HD11 LEU B  42     -12.522 -18.739   7.943  1.00 98.87           H  
ATOM   3137 HD12 LEU B  42     -12.685 -17.319   9.007  1.00 98.87           H  
ATOM   3138 HD13 LEU B  42     -11.815 -17.194   7.458  1.00 98.87           H  
ATOM   3139  CD2 LEU B  42      -9.981 -16.952   9.359  1.00 98.87           C  
ATOM   3140 HD21 LEU B  42      -9.715 -16.416   8.448  1.00 98.87           H  
ATOM   3141 HD22 LEU B  42      -9.064 -17.200   9.895  1.00 98.87           H  
ATOM   3142 HD23 LEU B  42     -10.607 -16.319   9.989  1.00 98.87           H  
ATOM   3143  N   PRO B  43     -10.281 -19.969  13.262  1.00 98.53           N  
ATOM   3144  CA  PRO B  43     -10.571 -20.613  14.543  1.00 98.53           C  
ATOM   3145  HA  PRO B  43      -9.696 -21.197  14.829  1.00 98.53           H  
ATOM   3146  C   PRO B  43     -11.795 -21.542  14.509  1.00 98.53           C  
ATOM   3147  CB  PRO B  43     -10.743 -19.470  15.548  1.00 98.53           C  
ATOM   3148  HB2 PRO B  43     -10.411 -19.759  16.545  1.00 98.53           H  
ATOM   3149  HB3 PRO B  43     -11.781 -19.139  15.571  1.00 98.53           H  
ATOM   3150  O   PRO B  43     -12.650 -21.454  13.631  1.00 98.53           O  
ATOM   3151  CG  PRO B  43      -9.870 -18.366  14.952  1.00 98.53           C  
ATOM   3152  HG2 PRO B  43      -8.821 -18.556  15.178  1.00 98.53           H  
ATOM   3153  HG3 PRO B  43     -10.171 -17.373  15.288  1.00 98.53           H  
ATOM   3154  CD  PRO B  43     -10.098 -18.542  13.459  1.00 98.53           C  
ATOM   3155  HD2 PRO B  43     -11.000 -18.011  13.152  1.00 98.53           H  
ATOM   3156  HD3 PRO B  43      -9.236 -18.164  12.910  1.00 98.53           H  
ATOM   3157  N   GLY B  44     -11.889 -22.452  15.482  1.00 97.67           N  
ATOM   3158  H   GLY B  44     -11.213 -22.415  16.232  1.00 97.67           H  
ATOM   3159  CA  GLY B  44     -12.987 -23.425  15.570  1.00 97.67           C  
ATOM   3160  HA2 GLY B  44     -12.993 -23.843  16.576  1.00 97.67           H  
ATOM   3161  HA3 GLY B  44     -13.934 -22.909  15.413  1.00 97.67           H  
ATOM   3162  C   GLY B  44     -12.916 -24.594  14.573  1.00 97.67           C  
ATOM   3163  O   GLY B  44     -13.932 -25.261  14.352  1.00 97.67           O  
ATOM   3164  N   GLY B  45     -11.737 -24.858  13.997  1.00 96.77           N  
ATOM   3165  H   GLY B  45     -10.966 -24.235  14.192  1.00 96.77           H  
ATOM   3166  CA  GLY B  45     -11.492 -25.984  13.085  1.00 96.77           C  
ATOM   3167  HA2 GLY B  45     -12.034 -26.864  13.430  1.00 96.77           H  
ATOM   3168  HA3 GLY B  45     -10.427 -26.217  13.094  1.00 96.77           H  
ATOM   3169  C   GLY B  45     -11.890 -25.715  11.632  1.00 96.77           C  
ATOM   3170  O   GLY B  45     -12.233 -26.645  10.905  1.00 96.77           O  
ATOM   3171  N   VAL B  46     -11.894 -24.449  11.208  1.00 98.45           N  
ATOM   3172  H   VAL B  46     -11.565 -23.724  11.830  1.00 98.45           H  
ATOM   3173  CA  VAL B  46     -12.179 -24.066   9.822  1.00 98.45           C  
ATOM   3174  HA  VAL B  46     -12.957 -24.717   9.422  1.00 98.45           H  
ATOM   3175  C   VAL B  46     -10.919 -24.251   8.983  1.00 98.45           C  
ATOM   3176  CB  VAL B  46     -12.694 -22.620   9.772  1.00 98.45           C  
ATOM   3177  HB  VAL B  46     -12.027 -21.992  10.363  1.00 98.45           H  
ATOM   3178  O   VAL B  46      -9.959 -23.504   9.149  1.00 98.45           O  
ATOM   3179  CG1 VAL B  46     -12.756 -22.047   8.353  1.00 98.45           C  
ATOM   3180 HG11 VAL B  46     -13.362 -22.690   7.715  1.00 98.45           H  
ATOM   3181 HG12 VAL B  46     -11.755 -21.955   7.930  1.00 98.45           H  
ATOM   3182 HG13 VAL B  46     -13.195 -21.050   8.391  1.00 98.45           H  
ATOM   3183  CG2 VAL B  46     -14.095 -22.529  10.383  1.00 98.45           C  
ATOM   3184 HG21 VAL B  46     -14.442 -21.496  10.353  1.00 98.45           H  
ATOM   3185 HG22 VAL B  46     -14.793 -23.162   9.835  1.00 98.45           H  
ATOM   3186 HG23 VAL B  46     -14.064 -22.845  11.426  1.00 98.45           H  
ATOM   3187  N   MET B  47     -10.944 -25.216   8.060  1.00 97.25           N  
ATOM   3188  H   MET B  47     -11.747 -25.829   8.029  1.00 97.25           H  
ATOM   3189  CA  MET B  47      -9.825 -25.545   7.161  1.00 97.25           C  
ATOM   3190  HA  MET B  47      -8.969 -24.921   7.418  1.00 97.25           H  
ATOM   3191  C   MET B  47     -10.127 -25.245   5.684  1.00 97.25           C  
ATOM   3192  CB  MET B  47      -9.422 -27.015   7.374  1.00 97.25           C  
ATOM   3193  HB2 MET B  47     -10.292 -27.653   7.223  1.00 97.25           H  
ATOM   3194  HB3 MET B  47      -8.658 -27.294   6.648  1.00 97.25           H  
ATOM   3195  O   MET B  47      -9.321 -25.530   4.798  1.00 97.25           O  
ATOM   3196  CG  MET B  47      -8.858 -27.252   8.781  1.00 97.25           C  
ATOM   3197  HG2 MET B  47      -9.594 -26.935   9.520  1.00 97.25           H  
ATOM   3198  HG3 MET B  47      -8.692 -28.320   8.924  1.00 97.25           H  
ATOM   3199  SD  MET B  47      -7.305 -26.374   9.104  1.00 97.25           S  
ATOM   3200  CE  MET B  47      -6.114 -27.622   8.546  1.00 97.25           C  
ATOM   3201  HE1 MET B  47      -6.218 -28.514   9.164  1.00 97.25           H  
ATOM   3202  HE2 MET B  47      -5.103 -27.233   8.665  1.00 97.25           H  
ATOM   3203  HE3 MET B  47      -6.292 -27.868   7.499  1.00 97.25           H  
ATOM   3204  N   SER B  48     -11.307 -24.694   5.396  1.00 97.99           N  
ATOM   3205  H   SER B  48     -11.951 -24.529   6.157  1.00 97.99           H  
ATOM   3206  CA  SER B  48     -11.755 -24.347   4.050  1.00 97.99           C  
ATOM   3207  HA  SER B  48     -10.907 -23.925   3.509  1.00 97.99           H  
ATOM   3208  C   SER B  48     -12.901 -23.324   4.080  1.00 97.99           C  
ATOM   3209  CB  SER B  48     -12.220 -25.621   3.332  1.00 97.99           C  
ATOM   3210  HB2 SER B  48     -12.397 -25.396   2.280  1.00 97.99           H  
ATOM   3211  HB3 SER B  48     -11.444 -26.384   3.393  1.00 97.99           H  
ATOM   3212  O   SER B  48     -13.554 -23.164   5.117  1.00 97.99           O  
ATOM   3213  OG  SER B  48     -13.413 -26.121   3.891  1.00 97.99           O  
ATOM   3214  HG  SER B  48     -13.205 -26.531   4.734  1.00 97.99           H  
ATOM   3215  N   PRO B  49     -13.219 -22.667   2.947  1.00 98.74           N  
ATOM   3216  CA  PRO B  49     -14.410 -21.821   2.835  1.00 98.74           C  
ATOM   3217  HA  PRO B  49     -14.303 -20.976   3.515  1.00 98.74           H  
ATOM   3218  C   PRO B  49     -15.726 -22.551   3.155  1.00 98.74           C  
ATOM   3219  CB  PRO B  49     -14.403 -21.312   1.389  1.00 98.74           C  
ATOM   3220  HB2 PRO B  49     -14.832 -20.313   1.314  1.00 98.74           H  
ATOM   3221  HB3 PRO B  49     -14.945 -22.004   0.745  1.00 98.74           H  
ATOM   3222  O   PRO B  49     -16.678 -21.929   3.624  1.00 98.74           O  
ATOM   3223  CG  PRO B  49     -12.922 -21.332   1.012  1.00 98.74           C  
ATOM   3224  HG2 PRO B  49     -12.423 -20.449   1.413  1.00 98.74           H  
ATOM   3225  HG3 PRO B  49     -12.780 -21.404  -0.066  1.00 98.74           H  
ATOM   3226  CD  PRO B  49     -12.422 -22.582   1.730  1.00 98.74           C  
ATOM   3227  HD2 PRO B  49     -11.359 -22.484   1.948  1.00 98.74           H  
ATOM   3228  HD3 PRO B  49     -12.607 -23.459   1.109  1.00 98.74           H  
ATOM   3229  N   ASP B  50     -15.808 -23.861   2.918  1.00 97.65           N  
ATOM   3230  H   ASP B  50     -15.018 -24.341   2.512  1.00 97.65           H  
ATOM   3231  CA  ASP B  50     -17.015 -24.660   3.177  1.00 97.65           C  
ATOM   3232  HA  ASP B  50     -17.896 -24.077   2.906  1.00 97.65           H  
ATOM   3233  C   ASP B  50     -17.160 -25.018   4.667  1.00 97.65           C  
ATOM   3234  CB  ASP B  50     -16.998 -25.896   2.268  1.00 97.65           C  
ATOM   3235  HB2 ASP B  50     -17.923 -26.456   2.408  1.00 97.65           H  
ATOM   3236  HB3 ASP B  50     -16.162 -26.538   2.549  1.00 97.65           H  
ATOM   3237  O   ASP B  50     -18.272 -25.093   5.195  1.00 97.65           O  
ATOM   3238  CG  ASP B  50     -16.873 -25.492   0.793  1.00 97.65           C  
ATOM   3239  OD1 ASP B  50     -17.734 -24.708   0.326  1.00 97.65           O  
ATOM   3240  OD2 ASP B  50     -15.869 -25.898   0.163  1.00 97.65           O  
ATOM   3241  N   ASP B  51     -16.040 -25.142   5.386  1.00 98.29           N  
ATOM   3242  H   ASP B  51     -15.154 -25.098   4.902  1.00 98.29           H  
ATOM   3243  CA  ASP B  51     -16.038 -25.231   6.851  1.00 98.29           C  
ATOM   3244  HA  ASP B  51     -16.777 -25.971   7.159  1.00 98.29           H  
ATOM   3245  C   ASP B  51     -16.430 -23.897   7.491  1.00 98.29           C  
ATOM   3246  CB  ASP B  51     -14.670 -25.687   7.373  1.00 98.29           C  
ATOM   3247  HB2 ASP B  51     -13.923 -24.928   7.142  1.00 98.29           H  
ATOM   3248  HB3 ASP B  51     -14.727 -25.794   8.456  1.00 98.29           H  
ATOM   3249  O   ASP B  51     -17.218 -23.887   8.438  1.00 98.29           O  
ATOM   3250  CG  ASP B  51     -14.242 -27.019   6.774  1.00 98.29           C  
ATOM   3251  OD1 ASP B  51     -15.089 -27.941   6.730  1.00 98.29           O  
ATOM   3252  OD2 ASP B  51     -13.084 -27.084   6.303  1.00 98.29           O  
ATOM   3253  N   LEU B  52     -15.948 -22.773   6.937  1.00 98.74           N  
ATOM   3254  H   LEU B  52     -15.282 -22.862   6.182  1.00 98.74           H  
ATOM   3255  CA  LEU B  52     -16.368 -21.434   7.358  1.00 98.74           C  
ATOM   3256  HA  LEU B  52     -16.150 -21.330   8.421  1.00 98.74           H  
ATOM   3257  C   LEU B  52     -17.877 -21.260   7.172  1.00 98.74           C  
ATOM   3258  CB  LEU B  52     -15.600 -20.352   6.571  1.00 98.74           C  
ATOM   3259  HB2 LEU B  52     -14.528 -20.493   6.708  1.00 98.74           H  
ATOM   3260  HB3 LEU B  52     -15.808 -20.470   5.508  1.00 98.74           H  
ATOM   3261  O   LEU B  52     -18.550 -20.774   8.079  1.00 98.74           O  
ATOM   3262  CG  LEU B  52     -15.977 -18.910   6.974  1.00 98.74           C  
ATOM   3263  HG  LEU B  52     -17.033 -18.736   6.769  1.00 98.74           H  
ATOM   3264  CD1 LEU B  52     -15.719 -18.627   8.453  1.00 98.74           C  
ATOM   3265 HD11 LEU B  52     -14.708 -18.927   8.729  1.00 98.74           H  
ATOM   3266 HD12 LEU B  52     -16.434 -19.172   9.070  1.00 98.74           H  
ATOM   3267 HD13 LEU B  52     -15.846 -17.561   8.646  1.00 98.74           H  
ATOM   3268  CD2 LEU B  52     -15.181 -17.913   6.133  1.00 98.74           C  
ATOM   3269 HD21 LEU B  52     -15.453 -18.039   5.085  1.00 98.74           H  
ATOM   3270 HD22 LEU B  52     -15.420 -16.892   6.431  1.00 98.74           H  
ATOM   3271 HD23 LEU B  52     -14.111 -18.082   6.252  1.00 98.74           H  
ATOM   3272  N   TRP B  53     -18.411 -21.686   6.021  1.00 98.49           N  
ATOM   3273  H   TRP B  53     -17.794 -22.047   5.307  1.00 98.49           H  
ATOM   3274  CA  TRP B  53     -19.844 -21.626   5.753  1.00 98.49           C  
ATOM   3275  HA  TRP B  53     -20.166 -20.588   5.847  1.00 98.49           H  
ATOM   3276  C   TRP B  53     -20.654 -22.426   6.776  1.00 98.49           C  
ATOM   3277  CB  TRP B  53     -20.173 -22.094   4.333  1.00 98.49           C  
ATOM   3278  HB2 TRP B  53     -19.795 -23.105   4.182  1.00 98.49           H  
ATOM   3279  HB3 TRP B  53     -19.684 -21.436   3.614  1.00 98.49           H  
ATOM   3280  O   TRP B  53     -21.557 -21.865   7.395  1.00 98.49           O  
ATOM   3281  CG  TRP B  53     -21.650 -22.080   4.101  1.00 98.49           C  
ATOM   3282  CD1 TRP B  53     -22.428 -23.168   3.909  1.00 98.49           C  
ATOM   3283  HD1 TRP B  53     -22.063 -24.180   3.809  1.00 98.49           H  
ATOM   3284  CD2 TRP B  53     -22.566 -20.947   4.205  1.00 98.49           C  
ATOM   3285  CE2 TRP B  53     -23.902 -21.437   4.120  1.00 98.49           C  
ATOM   3286  CE3 TRP B  53     -22.398 -19.559   4.406  1.00 98.49           C  
ATOM   3287  HE3 TRP B  53     -21.401 -19.149   4.478  1.00 98.49           H  
ATOM   3288  NE1 TRP B  53     -23.757 -22.791   3.912  1.00 98.49           N  
ATOM   3289  HE1 TRP B  53     -24.518 -23.438   3.765  1.00 98.49           H  
ATOM   3290  CH2 TRP B  53     -24.813 -19.224   4.463  1.00 98.49           C  
ATOM   3291  HH2 TRP B  53     -25.654 -18.556   4.581  1.00 98.49           H  
ATOM   3292  CZ2 TRP B  53     -25.019 -20.598   4.250  1.00 98.49           C  
ATOM   3293  HZ2 TRP B  53     -26.019 -21.000   4.186  1.00 98.49           H  
ATOM   3294  CZ3 TRP B  53     -23.509 -18.707   4.531  1.00 98.49           C  
ATOM   3295  HZ3 TRP B  53     -23.362 -17.648   4.685  1.00 98.49           H  
ATOM   3296  N   ARG B  54     -20.300 -23.700   7.013  1.00 98.04           N  
ATOM   3297  H   ARG B  54     -19.546 -24.094   6.469  1.00 98.04           H  
ATOM   3298  CA  ARG B  54     -20.942 -24.517   8.058  1.00 98.04           C  
ATOM   3299  HA  ARG B  54     -21.997 -24.650   7.820  1.00 98.04           H  
ATOM   3300  C   ARG B  54     -20.923 -23.818   9.407  1.00 98.04           C  
ATOM   3301  CB  ARG B  54     -20.255 -25.881   8.201  1.00 98.04           C  
ATOM   3302  HB2 ARG B  54     -19.223 -25.821   7.855  1.00 98.04           H  
ATOM   3303  HB3 ARG B  54     -20.243 -26.169   9.253  1.00 98.04           H  
ATOM   3304  O   ARG B  54     -21.957 -23.720  10.052  1.00 98.04           O  
ATOM   3305  CG  ARG B  54     -21.023 -26.962   7.440  1.00 98.04           C  
ATOM   3306  HG2 ARG B  54     -20.997 -26.752   6.371  1.00 98.04           H  
ATOM   3307  HG3 ARG B  54     -22.060 -26.968   7.776  1.00 98.04           H  
ATOM   3308  CD  ARG B  54     -20.420 -28.338   7.719  1.00 98.04           C  
ATOM   3309  HD2 ARG B  54     -20.417 -28.505   8.796  1.00 98.04           H  
ATOM   3310  HD3 ARG B  54     -21.068 -29.083   7.257  1.00 98.04           H  
ATOM   3311  NE  ARG B  54     -19.050 -28.465   7.175  1.00 98.04           N  
ATOM   3312  HE  ARG B  54     -18.626 -27.641   6.775  1.00 98.04           H  
ATOM   3313  NH1 ARG B  54     -18.825 -30.702   7.576  1.00 98.04           N  
ATOM   3314 HH11 ARG B  54     -18.275 -31.547   7.522  1.00 98.04           H  
ATOM   3315 HH12 ARG B  54     -19.740 -30.679   8.002  1.00 98.04           H  
ATOM   3316  NH2 ARG B  54     -17.149 -29.615   6.620  1.00 98.04           N  
ATOM   3317 HH21 ARG B  54     -16.595 -30.459   6.627  1.00 98.04           H  
ATOM   3318 HH22 ARG B  54     -16.607 -28.773   6.491  1.00 98.04           H  
ATOM   3319  CZ  ARG B  54     -18.346 -29.578   7.121  1.00 98.04           C  
ATOM   3320  N   MET B  55     -19.769 -23.295   9.809  1.00 97.62           N  
ATOM   3321  H   MET B  55     -18.962 -23.397   9.211  1.00 97.62           H  
ATOM   3322  CA  MET B  55     -19.608 -22.639  11.099  1.00 97.62           C  
ATOM   3323  HA  MET B  55     -19.833 -23.363  11.882  1.00 97.62           H  
ATOM   3324  C   MET B  55     -20.559 -21.448  11.281  1.00 97.62           C  
ATOM   3325  CB  MET B  55     -18.151 -22.205  11.226  1.00 97.62           C  
ATOM   3326  HB2 MET B  55     -17.500 -23.058  11.033  1.00 97.62           H  
ATOM   3327  HB3 MET B  55     -17.928 -21.425  10.498  1.00 97.62           H  
ATOM   3328  O   MET B  55     -21.241 -21.372  12.302  1.00 97.62           O  
ATOM   3329  CG  MET B  55     -17.854 -21.683  12.621  1.00 97.62           C  
ATOM   3330  HG2 MET B  55     -18.530 -20.868  12.883  1.00 97.62           H  
ATOM   3331  HG3 MET B  55     -17.985 -22.498  13.333  1.00 97.62           H  
ATOM   3332  SD  MET B  55     -16.168 -21.083  12.711  1.00 97.62           S  
ATOM   3333  CE  MET B  55     -15.948 -21.237  14.482  1.00 97.62           C  
ATOM   3334  HE1 MET B  55     -14.901 -21.022  14.695  1.00 97.62           H  
ATOM   3335  HE2 MET B  55     -16.184 -22.251  14.805  1.00 97.62           H  
ATOM   3336  HE3 MET B  55     -16.591 -20.521  14.993  1.00 97.62           H  
ATOM   3337  N   VAL B  56     -20.637 -20.539  10.303  1.00 98.24           N  
ATOM   3338  H   VAL B  56     -20.063 -20.655   9.480  1.00 98.24           H  
ATOM   3339  CA  VAL B  56     -21.510 -19.357  10.413  1.00 98.24           C  
ATOM   3340  HA  VAL B  56     -21.419 -18.973  11.428  1.00 98.24           H  
ATOM   3341  C   VAL B  56     -22.990 -19.710  10.238  1.00 98.24           C  
ATOM   3342  CB  VAL B  56     -21.084 -18.207   9.478  1.00 98.24           C  
ATOM   3343  HB  VAL B  56     -21.735 -17.356   9.679  1.00 98.24           H  
ATOM   3344  O   VAL B  56     -23.828 -19.143  10.934  1.00 98.24           O  
ATOM   3345  CG1 VAL B  56     -19.649 -17.754   9.776  1.00 98.24           C  
ATOM   3346 HG11 VAL B  56     -18.939 -18.547   9.541  1.00 98.24           H  
ATOM   3347 HG12 VAL B  56     -19.410 -16.874   9.178  1.00 98.24           H  
ATOM   3348 HG13 VAL B  56     -19.559 -17.495  10.831  1.00 98.24           H  
ATOM   3349  CG2 VAL B  56     -21.198 -18.534   7.984  1.00 98.24           C  
ATOM   3350 HG21 VAL B  56     -20.878 -17.679   7.388  1.00 98.24           H  
ATOM   3351 HG22 VAL B  56     -20.569 -19.389   7.738  1.00 98.24           H  
ATOM   3352 HG23 VAL B  56     -22.229 -18.771   7.721  1.00 98.24           H  
ATOM   3353  N   ALA B  57     -23.325 -20.675   9.375  1.00 97.40           N  
ATOM   3354  H   ALA B  57     -22.599 -21.109   8.823  1.00 97.40           H  
ATOM   3355  CA  ALA B  57     -24.701 -21.125   9.154  1.00 97.40           C  
ATOM   3356  HA  ALA B  57     -25.336 -20.251   9.013  1.00 97.40           H  
ATOM   3357  C   ALA B  57     -25.269 -21.913  10.351  1.00 97.40           C  
ATOM   3358  CB  ALA B  57     -24.733 -21.953   7.865  1.00 97.40           C  
ATOM   3359  HB1 ALA B  57     -24.118 -22.846   7.978  1.00 97.40           H  
ATOM   3360  HB2 ALA B  57     -25.759 -22.249   7.646  1.00 97.40           H  
ATOM   3361  HB3 ALA B  57     -24.352 -21.357   7.036  1.00 97.40           H  
ATOM   3362  O   ALA B  57     -26.441 -21.765  10.687  1.00 97.40           O  
ATOM   3363  N   GLU B  58     -24.435 -22.701  11.036  1.00 96.65           N  
ATOM   3364  H   GLU B  58     -23.503 -22.841  10.671  1.00 96.65           H  
ATOM   3365  CA  GLU B  58     -24.767 -23.382  12.298  1.00 96.65           C  
ATOM   3366  HA  GLU B  58     -25.767 -23.810  12.218  1.00 96.65           H  
ATOM   3367  C   GLU B  58     -24.797 -22.419  13.504  1.00 96.65           C  
ATOM   3368  CB  GLU B  58     -23.764 -24.531  12.553  1.00 96.65           C  
ATOM   3369  HB2 GLU B  58     -23.919 -24.923  13.558  1.00 96.65           H  
ATOM   3370  HB3 GLU B  58     -22.754 -24.123  12.511  1.00 96.65           H  
ATOM   3371  O   GLU B  58     -25.139 -22.837  14.610  1.00 96.65           O  
ATOM   3372  CG  GLU B  58     -23.893 -25.717  11.573  1.00 96.65           C  
ATOM   3373  HG2 GLU B  58     -23.983 -25.338  10.555  1.00 96.65           H  
ATOM   3374  HG3 GLU B  58     -24.817 -26.249  11.801  1.00 96.65           H  
ATOM   3375  CD  GLU B  58     -22.710 -26.712  11.627  1.00 96.65           C  
ATOM   3376  OE1 GLU B  58     -22.592 -27.533  10.685  1.00 96.65           O  
ATOM   3377  OE2 GLU B  58     -21.911 -26.686  12.597  1.00 96.65           O  
ATOM   3378  N   GLY B  59     -24.424 -21.143  13.325  1.00 97.21           N  
ATOM   3379  H   GLY B  59     -24.193 -20.839  12.390  1.00 97.21           H  
ATOM   3380  CA  GLY B  59     -24.324 -20.165  14.412  1.00 97.21           C  
ATOM   3381  HA2 GLY B  59     -25.283 -20.094  14.925  1.00 97.21           H  
ATOM   3382  HA3 GLY B  59     -24.081 -19.193  13.982  1.00 97.21           H  
ATOM   3383  C   GLY B  59     -23.246 -20.517  15.444  1.00 97.21           C  
ATOM   3384  O   GLY B  59     -23.396 -20.210  16.627  1.00 97.21           O  
ATOM   3385  N   ARG B  60     -22.176 -21.205  15.024  1.00 97.69           N  
ATOM   3386  H   ARG B  60     -22.083 -21.370  14.032  1.00 97.69           H  
ATOM   3387  CA  ARG B  60     -21.116 -21.676  15.919  1.00 97.69           C  
ATOM   3388  HA  ARG B  60     -21.597 -22.021  16.834  1.00 97.69           H  
ATOM   3389  C   ARG B  60     -20.154 -20.565  16.329  1.00 97.69           C  
ATOM   3390  CB  ARG B  60     -20.345 -22.848  15.301  1.00 97.69           C  
ATOM   3391  HB2 ARG B  60     -19.384 -22.927  15.808  1.00 97.69           H  
ATOM   3392  HB3 ARG B  60     -20.153 -22.646  14.248  1.00 97.69           H  
ATOM   3393  O   ARG B  60     -19.777 -19.697  15.543  1.00 97.69           O  
ATOM   3394  CG  ARG B  60     -21.090 -24.183  15.447  1.00 97.69           C  
ATOM   3395  HG2 ARG B  60     -21.205 -24.421  16.505  1.00 97.69           H  
ATOM   3396  HG3 ARG B  60     -22.080 -24.099  15.000  1.00 97.69           H  
ATOM   3397  CD  ARG B  60     -20.326 -25.317  14.752  1.00 97.69           C  
ATOM   3398  HD2 ARG B  60     -20.853 -26.256  14.923  1.00 97.69           H  
ATOM   3399  HD3 ARG B  60     -20.340 -25.110  13.682  1.00 97.69           H  
ATOM   3400  NE  ARG B  60     -18.928 -25.423  15.225  1.00 97.69           N  
ATOM   3401  HE  ARG B  60     -18.710 -24.965  16.098  1.00 97.69           H  
ATOM   3402  NH1 ARG B  60     -18.103 -26.536  13.405  1.00 97.69           N  
ATOM   3403 HH11 ARG B  60     -17.318 -26.826  12.841  1.00 97.69           H  
ATOM   3404 HH12 ARG B  60     -19.053 -26.663  13.087  1.00 97.69           H  
ATOM   3405  NH2 ARG B  60     -16.696 -25.690  14.945  1.00 97.69           N  
ATOM   3406 HH21 ARG B  60     -15.889 -25.899  14.375  1.00 97.69           H  
ATOM   3407 HH22 ARG B  60     -16.534 -25.147  15.781  1.00 97.69           H  
ATOM   3408  CZ  ARG B  60     -17.914 -25.892  14.523  1.00 97.69           C  
ATOM   3409  N   ASP B  61     -19.712 -20.704  17.568  1.00 97.36           N  
ATOM   3410  H   ASP B  61     -20.101 -21.463  18.108  1.00 97.36           H  
ATOM   3411  CA  ASP B  61     -18.676 -19.935  18.243  1.00 97.36           C  
ATOM   3412  HA  ASP B  61     -18.515 -18.981  17.740  1.00 97.36           H  
ATOM   3413  C   ASP B  61     -17.362 -20.744  18.217  1.00 97.36           C  
ATOM   3414  CB  ASP B  61     -19.236 -19.658  19.644  1.00 97.36           C  
ATOM   3415  HB2 ASP B  61     -20.081 -18.976  19.547  1.00 97.36           H  
ATOM   3416  HB3 ASP B  61     -19.617 -20.594  20.053  1.00 97.36           H  
ATOM   3417  O   ASP B  61     -17.344 -21.941  18.522  1.00 97.36           O  
ATOM   3418  CG  ASP B  61     -18.271 -19.082  20.668  1.00 97.36           C  
ATOM   3419  OD1 ASP B  61     -17.103 -18.769  20.355  1.00 97.36           O  
ATOM   3420  OD2 ASP B  61     -18.701 -19.010  21.843  1.00 97.36           O  
ATOM   3421  N   GLY B  62     -16.289 -20.111  17.746  1.00 96.91           N  
ATOM   3422  H   GLY B  62     -16.397 -19.129  17.535  1.00 96.91           H  
ATOM   3423  CA  GLY B  62     -14.980 -20.703  17.458  1.00 96.91           C  
ATOM   3424  HA2 GLY B  62     -14.622 -20.271  16.524  1.00 96.91           H  
ATOM   3425  HA3 GLY B  62     -15.067 -21.785  17.358  1.00 96.91           H  
ATOM   3426  C   GLY B  62     -13.888 -20.394  18.467  1.00 96.91           C  
ATOM   3427  O   GLY B  62     -12.746 -20.811  18.263  1.00 96.91           O  
ATOM   3428  N   MET B  63     -14.213 -19.637  19.509  1.00 97.52           N  
ATOM   3429  H   MET B  63     -15.180 -19.369  19.631  1.00 97.52           H  
ATOM   3430  CA  MET B  63     -13.246 -19.153  20.483  1.00 97.52           C  
ATOM   3431  HA  MET B  63     -12.353 -18.811  19.960  1.00 97.52           H  
ATOM   3432  C   MET B  63     -12.844 -20.270  21.452  1.00 97.52           C  
ATOM   3433  CB  MET B  63     -13.854 -17.969  21.234  1.00 97.52           C  
ATOM   3434  HB2 MET B  63     -14.720 -18.354  21.772  1.00 97.52           H  
ATOM   3435  HB3 MET B  63     -13.132 -17.581  21.953  1.00 97.52           H  
ATOM   3436  O   MET B  63     -13.673 -21.068  21.895  1.00 97.52           O  
ATOM   3437  CG  MET B  63     -14.338 -16.835  20.321  1.00 97.52           C  
ATOM   3438  HG2 MET B  63     -14.792 -16.059  20.938  1.00 97.52           H  
ATOM   3439  HG3 MET B  63     -15.114 -17.214  19.657  1.00 97.52           H  
ATOM   3440  SD  MET B  63     -13.045 -16.085  19.309  1.00 97.52           S  
ATOM   3441  CE  MET B  63     -12.296 -15.024  20.558  1.00 97.52           C  
ATOM   3442  HE1 MET B  63     -11.973 -15.623  21.409  1.00 97.52           H  
ATOM   3443  HE2 MET B  63     -11.443 -14.505  20.121  1.00 97.52           H  
ATOM   3444  HE3 MET B  63     -13.029 -14.292  20.898  1.00 97.52           H  
ATOM   3445  N   SER B  64     -11.566 -20.313  21.818  1.00 97.28           N  
ATOM   3446  H   SER B  64     -10.934 -19.616  21.450  1.00 97.28           H  
ATOM   3447  CA  SER B  64     -10.982 -21.349  22.672  1.00 97.28           C  
ATOM   3448  HA  SER B  64     -11.783 -21.919  23.143  1.00 97.28           H  
ATOM   3449  C   SER B  64     -10.105 -20.749  23.772  1.00 97.28           C  
ATOM   3450  CB  SER B  64     -10.155 -22.308  21.805  1.00 97.28           C  
ATOM   3451  HB2 SER B  64     -10.762 -22.639  20.962  1.00 97.28           H  
ATOM   3452  HB3 SER B  64      -9.879 -23.186  22.387  1.00 97.28           H  
ATOM   3453  O   SER B  64      -9.729 -19.580  23.689  1.00 97.28           O  
ATOM   3454  OG  SER B  64      -8.973 -21.696  21.317  1.00 97.28           O  
ATOM   3455  HG  SER B  64      -8.424 -21.412  22.051  1.00 97.28           H  
ATOM   3456  N   PRO B  65      -9.685 -21.543  24.774  1.00 96.05           N  
ATOM   3457  CA  PRO B  65      -8.532 -21.202  25.601  1.00 96.05           C  
ATOM   3458  HA  PRO B  65      -8.775 -20.306  26.172  1.00 96.05           H  
ATOM   3459  C   PRO B  65      -7.267 -20.950  24.764  1.00 96.05           C  
ATOM   3460  CB  PRO B  65      -8.342 -22.380  26.563  1.00 96.05           C  
ATOM   3461  HB2 PRO B  65      -8.021 -22.046  27.549  1.00 96.05           H  
ATOM   3462  HB3 PRO B  65      -7.624 -23.089  26.150  1.00 96.05           H  
ATOM   3463  O   PRO B  65      -7.189 -21.370  23.603  1.00 96.05           O  
ATOM   3464  CG  PRO B  65      -9.725 -23.029  26.605  1.00 96.05           C  
ATOM   3465  HG2 PRO B  65      -9.671 -24.085  26.870  1.00 96.05           H  
ATOM   3466  HG3 PRO B  65     -10.365 -22.486  27.301  1.00 96.05           H  
ATOM   3467  CD  PRO B  65     -10.229 -22.828  25.178  1.00 96.05           C  
ATOM   3468  HD2 PRO B  65     -11.319 -22.827  25.157  1.00 96.05           H  
ATOM   3469  HD3 PRO B  65      -9.832 -23.615  24.536  1.00 96.05           H  
ATOM   3470  N   PHE B  66      -6.279 -20.288  25.367  1.00 96.27           N  
ATOM   3471  H   PHE B  66      -6.427 -19.940  26.304  1.00 96.27           H  
ATOM   3472  CA  PHE B  66      -4.964 -20.065  24.754  1.00 96.27           C  
ATOM   3473  HA  PHE B  66      -5.126 -19.559  23.802  1.00 96.27           H  
ATOM   3474  C   PHE B  66      -4.217 -21.396  24.492  1.00 96.27           C  
ATOM   3475  CB  PHE B  66      -4.117 -19.148  25.652  1.00 96.27           C  
ATOM   3476  HB2 PHE B  66      -3.105 -19.129  25.247  1.00 96.27           H  
ATOM   3477  HB3 PHE B  66      -4.061 -19.603  26.641  1.00 96.27           H  
ATOM   3478  O   PHE B  66      -4.416 -22.354  25.248  1.00 96.27           O  
ATOM   3479  CG  PHE B  66      -4.550 -17.697  25.819  1.00 96.27           C  
ATOM   3480  CD1 PHE B  66      -5.711 -17.178  25.208  1.00 96.27           C  
ATOM   3481  HD1 PHE B  66      -6.358 -17.816  24.624  1.00 96.27           H  
ATOM   3482  CD2 PHE B  66      -3.750 -16.840  26.599  1.00 96.27           C  
ATOM   3483  HD2 PHE B  66      -2.851 -17.215  27.066  1.00 96.27           H  
ATOM   3484  CE1 PHE B  66      -6.047 -15.823  25.349  1.00 96.27           C  
ATOM   3485  HE1 PHE B  66      -6.915 -15.421  24.847  1.00 96.27           H  
ATOM   3486  CE2 PHE B  66      -4.110 -15.494  26.779  1.00 96.27           C  
ATOM   3487  HE2 PHE B  66      -3.505 -14.846  27.395  1.00 96.27           H  
ATOM   3488  CZ  PHE B  66      -5.258 -14.987  26.152  1.00 96.27           C  
ATOM   3489  HZ  PHE B  66      -5.533 -13.953  26.296  1.00 96.27           H  
ATOM   3490  N   PRO B  67      -3.348 -21.479  23.463  1.00 94.96           N  
ATOM   3491  CA  PRO B  67      -2.584 -22.689  23.149  1.00 94.96           C  
ATOM   3492  HA  PRO B  67      -3.280 -23.518  23.022  1.00 94.96           H  
ATOM   3493  C   PRO B  67      -1.565 -23.032  24.245  1.00 94.96           C  
ATOM   3494  CB  PRO B  67      -1.890 -22.421  21.806  1.00 94.96           C  
ATOM   3495  HB2 PRO B  67      -0.867 -22.084  21.973  1.00 94.96           H  
ATOM   3496  HB3 PRO B  67      -1.899 -23.301  21.163  1.00 94.96           H  
ATOM   3497  O   PRO B  67      -0.790 -22.179  24.674  1.00 94.96           O  
ATOM   3498  CG  PRO B  67      -2.698 -21.277  21.201  1.00 94.96           C  
ATOM   3499  HG2 PRO B  67      -2.106 -20.671  20.514  1.00 94.96           H  
ATOM   3500  HG3 PRO B  67      -3.585 -21.672  20.707  1.00 94.96           H  
ATOM   3501  CD  PRO B  67      -3.107 -20.480  22.432  1.00 94.96           C  
ATOM   3502  HD2 PRO B  67      -3.998 -19.899  22.193  1.00 94.96           H  
ATOM   3503  HD3 PRO B  67      -2.294 -19.823  22.738  1.00 94.96           H  
ATOM   3504  N   GLY B  68      -1.545 -24.293  24.686  1.00 93.56           N  
ATOM   3505  H   GLY B  68      -2.185 -24.947  24.261  1.00 93.56           H  
ATOM   3506  CA  GLY B  68      -0.643 -24.779  25.744  1.00 93.56           C  
ATOM   3507  HA2 GLY B  68      -1.127 -25.606  26.264  1.00 93.56           H  
ATOM   3508  HA3 GLY B  68      -0.466 -23.982  26.466  1.00 93.56           H  
ATOM   3509  C   GLY B  68       0.728 -25.270  25.260  1.00 93.56           C  
ATOM   3510  O   GLY B  68       1.534 -25.719  26.069  1.00 93.56           O  
ATOM   3511  N   ASP B  69       0.983 -25.232  23.954  1.00 91.31           N  
ATOM   3512  H   ASP B  69       0.270 -24.882  23.331  1.00 91.31           H  
ATOM   3513  CA  ASP B  69       2.129 -25.844  23.272  1.00 91.31           C  
ATOM   3514  HA  ASP B  69       2.709 -26.412  24.000  1.00 91.31           H  
ATOM   3515  C   ASP B  69       3.108 -24.829  22.652  1.00 91.31           C  
ATOM   3516  CB  ASP B  69       1.597 -26.850  22.237  1.00 91.31           C  
ATOM   3517  HB2 ASP B  69       2.445 -27.341  21.760  1.00 91.31           H  
ATOM   3518  HB3 ASP B  69       1.032 -27.619  22.764  1.00 91.31           H  
ATOM   3519  O   ASP B  69       4.176 -25.212  22.179  1.00 91.31           O  
ATOM   3520  CG  ASP B  69       0.692 -26.246  21.152  1.00 91.31           C  
ATOM   3521  OD1 ASP B  69       0.203 -25.103  21.337  1.00 91.31           O  
ATOM   3522  OD2 ASP B  69       0.460 -26.974  20.166  1.00 91.31           O  
ATOM   3523  N   ARG B  70       2.800 -23.526  22.723  1.00 89.95           N  
ATOM   3524  H   ARG B  70       1.884 -23.302  23.085  1.00 89.95           H  
ATOM   3525  CA  ARG B  70       3.637 -22.426  22.197  1.00 89.95           C  
ATOM   3526  HA  ARG B  70       4.213 -22.811  21.356  1.00 89.95           H  
ATOM   3527  C   ARG B  70       4.690 -21.890  23.174  1.00 89.95           C  
ATOM   3528  CB  ARG B  70       2.737 -21.301  21.671  1.00 89.95           C  
ATOM   3529  HB2 ARG B  70       3.360 -20.483  21.308  1.00 89.95           H  
ATOM   3530  HB3 ARG B  70       2.110 -20.923  22.478  1.00 89.95           H  
ATOM   3531  O   ARG B  70       5.328 -20.880  22.903  1.00 89.95           O  
ATOM   3532  CG  ARG B  70       1.860 -21.789  20.514  1.00 89.95           C  
ATOM   3533  HG2 ARG B  70       2.486 -22.224  19.734  1.00 89.95           H  
ATOM   3534  HG3 ARG B  70       1.155 -22.541  20.867  1.00 89.95           H  
ATOM   3535  CD  ARG B  70       1.095 -20.604  19.939  1.00 89.95           C  
ATOM   3536  HD2 ARG B  70       0.538 -20.116  20.740  1.00 89.95           H  
ATOM   3537  HD3 ARG B  70       1.809 -19.890  19.530  1.00 89.95           H  
ATOM   3538  NE  ARG B  70       0.159 -21.037  18.890  1.00 89.95           N  
ATOM   3539  HE  ARG B  70      -0.007 -22.027  18.783  1.00 89.95           H  
ATOM   3540  NH1 ARG B  70      -0.413 -18.924  18.253  1.00 89.95           N  
ATOM   3541 HH11 ARG B  70      -0.927 -18.337  17.611  1.00 89.95           H  
ATOM   3542 HH12 ARG B  70       0.380 -18.497  18.710  1.00 89.95           H  
ATOM   3543  NH2 ARG B  70      -1.478 -20.640  17.350  1.00 89.95           N  
ATOM   3544 HH21 ARG B  70      -1.668 -21.617  17.182  1.00 89.95           H  
ATOM   3545 HH22 ARG B  70      -2.070 -19.956  16.900  1.00 89.95           H  
ATOM   3546  CZ  ARG B  70      -0.565 -20.208  18.168  1.00 89.95           C  
ATOM   3547  N   GLY B  71       4.861 -22.535  24.329  1.00 88.16           N  
ATOM   3548  H   GLY B  71       4.321 -23.376  24.473  1.00 88.16           H  
ATOM   3549  CA  GLY B  71       5.814 -22.109  25.364  1.00 88.16           C  
ATOM   3550  HA2 GLY B  71       6.774 -21.889  24.896  1.00 88.16           H  
ATOM   3551  HA3 GLY B  71       5.955 -22.928  26.069  1.00 88.16           H  
ATOM   3552  C   GLY B  71       5.393 -20.871  26.167  1.00 88.16           C  
ATOM   3553  O   GLY B  71       6.199 -20.342  26.926  1.00 88.16           O  
ATOM   3554  N   TRP B  72       4.148 -20.409  26.023  1.00 89.39           N  
ATOM   3555  H   TRP B  72       3.529 -20.877  25.376  1.00 89.39           H  
ATOM   3556  CA  TRP B  72       3.597 -19.298  26.799  1.00 89.39           C  
ATOM   3557  HA  TRP B  72       4.313 -18.477  26.806  1.00 89.39           H  
ATOM   3558  C   TRP B  72       3.339 -19.732  28.253  1.00 89.39           C  
ATOM   3559  CB  TRP B  72       2.297 -18.811  26.134  1.00 89.39           C  
ATOM   3560  HB2 TRP B  72       1.568 -19.620  26.179  1.00 89.39           H  
ATOM   3561  HB3 TRP B  72       1.902 -17.992  26.736  1.00 89.39           H  
ATOM   3562  O   TRP B  72       2.725 -20.775  28.487  1.00 89.39           O  
ATOM   3563  CG  TRP B  72       2.349 -18.332  24.705  1.00 89.39           C  
ATOM   3564  CD1 TRP B  72       3.442 -18.225  23.908  1.00 89.39           C  
ATOM   3565  HD1 TRP B  72       4.452 -18.488  24.185  1.00 89.39           H  
ATOM   3566  CD2 TRP B  72       1.229 -17.854  23.892  1.00 89.39           C  
ATOM   3567  CE2 TRP B  72       1.736 -17.433  22.627  1.00 89.39           C  
ATOM   3568  CE3 TRP B  72      -0.161 -17.705  24.108  1.00 89.39           C  
ATOM   3569  HE3 TRP B  72      -0.579 -18.015  25.054  1.00 89.39           H  
ATOM   3570  NE1 TRP B  72       3.081 -17.715  22.675  1.00 89.39           N  
ATOM   3571  HE1 TRP B  72       3.732 -17.536  21.924  1.00 89.39           H  
ATOM   3572  CH2 TRP B  72      -0.446 -16.683  21.906  1.00 89.39           C  
ATOM   3573  HH2 TRP B  72      -1.065 -16.188  21.173  1.00 89.39           H  
ATOM   3574  CZ2 TRP B  72       0.924 -16.846  21.652  1.00 89.39           C  
ATOM   3575  HZ2 TRP B  72       1.361 -16.479  20.735  1.00 89.39           H  
ATOM   3576  CZ3 TRP B  72      -0.992 -17.129  23.125  1.00 89.39           C  
ATOM   3577  HZ3 TRP B  72      -2.046 -16.996  23.320  1.00 89.39           H  
ATOM   3578  N   ASP B  73       3.754 -18.929  29.238  1.00 90.21           N  
ATOM   3579  H   ASP B  73       4.271 -18.092  29.010  1.00 90.21           H  
ATOM   3580  CA  ASP B  73       3.426 -19.163  30.653  1.00 90.21           C  
ATOM   3581  HA  ASP B  73       3.522 -20.228  30.867  1.00 90.21           H  
ATOM   3582  C   ASP B  73       1.966 -18.771  30.929  1.00 90.21           C  
ATOM   3583  CB  ASP B  73       4.418 -18.430  31.577  1.00 90.21           C  
ATOM   3584  HB2 ASP B  73       4.380 -17.361  31.370  1.00 90.21           H  
ATOM   3585  HB3 ASP B  73       5.425 -18.781  31.354  1.00 90.21           H  
ATOM   3586  O   ASP B  73       1.678 -17.668  31.378  1.00 90.21           O  
ATOM   3587  CG  ASP B  73       4.137 -18.663  33.074  1.00 90.21           C  
ATOM   3588  OD1 ASP B  73       3.212 -19.445  33.407  1.00 90.21           O  
ATOM   3589  OD2 ASP B  73       4.861 -18.063  33.898  1.00 90.21           O  
ATOM   3590  N   LEU B  74       1.023 -19.665  30.621  1.00 93.38           N  
ATOM   3591  H   LEU B  74       1.329 -20.513  30.167  1.00 93.38           H  
ATOM   3592  CA  LEU B  74      -0.416 -19.388  30.729  1.00 93.38           C  
ATOM   3593  HA  LEU B  74      -0.636 -18.489  30.153  1.00 93.38           H  
ATOM   3594  C   LEU B  74      -0.905 -19.102  32.163  1.00 93.38           C  
ATOM   3595  CB  LEU B  74      -1.212 -20.569  30.144  1.00 93.38           C  
ATOM   3596  HB2 LEU B  74      -0.996 -21.458  30.737  1.00 93.38           H  
ATOM   3597  HB3 LEU B  74      -2.272 -20.344  30.264  1.00 93.38           H  
ATOM   3598  O   LEU B  74      -1.963 -18.490  32.324  1.00 93.38           O  
ATOM   3599  CG  LEU B  74      -0.956 -20.896  28.662  1.00 93.38           C  
ATOM   3600  HG  LEU B  74       0.063 -21.262  28.534  1.00 93.38           H  
ATOM   3601  CD1 LEU B  74      -1.926 -21.999  28.232  1.00 93.38           C  
ATOM   3602 HD11 LEU B  74      -1.762 -22.234  27.180  1.00 93.38           H  
ATOM   3603 HD12 LEU B  74      -1.749 -22.895  28.827  1.00 93.38           H  
ATOM   3604 HD13 LEU B  74      -2.956 -21.668  28.358  1.00 93.38           H  
ATOM   3605  CD2 LEU B  74      -1.171 -19.688  27.750  1.00 93.38           C  
ATOM   3606 HD21 LEU B  74      -1.100 -20.000  26.708  1.00 93.38           H  
ATOM   3607 HD22 LEU B  74      -2.150 -19.251  27.945  1.00 93.38           H  
ATOM   3608 HD23 LEU B  74      -0.396 -18.946  27.936  1.00 93.38           H  
ATOM   3609  N   ASP B  75      -0.173 -19.546  33.189  1.00 92.92           N  
ATOM   3610  H   ASP B  75       0.732 -19.951  32.993  1.00 92.92           H  
ATOM   3611  CA  ASP B  75      -0.507 -19.269  34.590  1.00 92.92           C  
ATOM   3612  HA  ASP B  75      -1.589 -19.173  34.688  1.00 92.92           H  
ATOM   3613  C   ASP B  75       0.078 -17.926  35.050  1.00 92.92           C  
ATOM   3614  CB  ASP B  75      -0.051 -20.424  35.503  1.00 92.92           C  
ATOM   3615  HB2 ASP B  75       0.940 -20.759  35.196  1.00 92.92           H  
ATOM   3616  HB3 ASP B  75       0.033 -20.044  36.521  1.00 92.92           H  
ATOM   3617  O   ASP B  75      -0.617 -17.170  35.730  1.00 92.92           O  
ATOM   3618  CG  ASP B  75      -1.020 -21.618  35.548  1.00 92.92           C  
ATOM   3619  OD1 ASP B  75      -2.258 -21.395  35.495  1.00 92.92           O  
ATOM   3620  OD2 ASP B  75      -0.530 -22.757  35.730  1.00 92.92           O  
ATOM   3621  N   GLY B  76       1.315 -17.599  34.656  1.00 93.97           N  
ATOM   3622  H   GLY B  76       1.856 -18.278  34.139  1.00 93.97           H  
ATOM   3623  CA  GLY B  76       1.946 -16.303  34.928  1.00 93.97           C  
ATOM   3624  HA2 GLY B  76       3.011 -16.385  34.710  1.00 93.97           H  
ATOM   3625  HA3 GLY B  76       1.825 -16.054  35.982  1.00 93.97           H  
ATOM   3626  C   GLY B  76       1.386 -15.145  34.092  1.00 93.97           C  
ATOM   3627  O   GLY B  76       1.345 -14.014  34.571  1.00 93.97           O  
ATOM   3628  N   LEU B  77       0.909 -15.429  32.876  1.00 93.28           N  
ATOM   3629  H   LEU B  77       1.057 -16.367  32.533  1.00 93.28           H  
ATOM   3630  CA  LEU B  77       0.321 -14.461  31.945  1.00 93.28           C  
ATOM   3631  HA  LEU B  77       0.998 -13.612  31.854  1.00 93.28           H  
ATOM   3632  C   LEU B  77      -1.032 -13.920  32.420  1.00 93.28           C  
ATOM   3633  CB  LEU B  77       0.188 -15.150  30.569  1.00 93.28           C  
ATOM   3634  HB2 LEU B  77       1.186 -15.441  30.240  1.00 93.28           H  
ATOM   3635  HB3 LEU B  77      -0.402 -16.057  30.704  1.00 93.28           H  
ATOM   3636  O   LEU B  77      -1.410 -12.827  32.014  1.00 93.28           O  
ATOM   3637  CG  LEU B  77      -0.460 -14.333  29.436  1.00 93.28           C  
ATOM   3638  HG  LEU B  77      -1.472 -14.040  29.716  1.00 93.28           H  
ATOM   3639  CD1 LEU B  77       0.347 -13.087  29.084  1.00 93.28           C  
ATOM   3640 HD11 LEU B  77      -0.139 -12.554  28.267  1.00 93.28           H  
ATOM   3641 HD12 LEU B  77       0.401 -12.418  29.943  1.00 93.28           H  
ATOM   3642 HD13 LEU B  77       1.360 -13.365  28.791  1.00 93.28           H  
ATOM   3643  CD2 LEU B  77      -0.560 -15.202  28.180  1.00 93.28           C  
ATOM   3644 HD21 LEU B  77      -1.039 -14.639  27.379  1.00 93.28           H  
ATOM   3645 HD22 LEU B  77       0.435 -15.510  27.860  1.00 93.28           H  
ATOM   3646 HD23 LEU B  77      -1.156 -16.088  28.400  1.00 93.28           H  
ATOM   3647  N   PHE B  78      -1.787 -14.651  33.244  1.00 95.51           N  
ATOM   3648  H   PHE B  78      -1.409 -15.506  33.626  1.00 95.51           H  
ATOM   3649  CA  PHE B  78      -3.114 -14.200  33.662  1.00 95.51           C  
ATOM   3650  HA  PHE B  78      -3.517 -13.562  32.875  1.00 95.51           H  
ATOM   3651  C   PHE B  78      -3.089 -13.376  34.953  1.00 95.51           C  
ATOM   3652  CB  PHE B  78      -4.082 -15.378  33.781  1.00 95.51           C  
ATOM   3653  HB2 PHE B  78      -3.682 -16.093  34.500  1.00 95.51           H  
ATOM   3654  HB3 PHE B  78      -4.149 -15.879  32.816  1.00 95.51           H  
ATOM   3655  O   PHE B  78      -2.756 -13.896  36.019  1.00 95.51           O  
ATOM   3656  CG  PHE B  78      -5.474 -14.948  34.219  1.00 95.51           C  
ATOM   3657  CD1 PHE B  78      -5.806 -14.898  35.589  1.00 95.51           C  
ATOM   3658  HD1 PHE B  78      -5.047 -15.102  36.329  1.00 95.51           H  
ATOM   3659  CD2 PHE B  78      -6.427 -14.555  33.264  1.00 95.51           C  
ATOM   3660  HD2 PHE B  78      -6.152 -14.501  32.220  1.00 95.51           H  
ATOM   3661  CE1 PHE B  78      -7.103 -14.538  35.994  1.00 95.51           C  
ATOM   3662  HE1 PHE B  78      -7.343 -14.465  37.045  1.00 95.51           H  
ATOM   3663  CE2 PHE B  78      -7.725 -14.200  33.670  1.00 95.51           C  
ATOM   3664  HE2 PHE B  78      -8.451 -13.883  32.935  1.00 95.51           H  
ATOM   3665  CZ  PHE B  78      -8.068 -14.199  35.031  1.00 95.51           C  
ATOM   3666  HZ  PHE B  78      -9.053 -13.875  35.334  1.00 95.51           H  
ATOM   3667  N   ASP B  79      -3.620 -12.154  34.895  1.00 95.12           N  
ATOM   3668  H   ASP B  79      -3.898 -11.787  33.996  1.00 95.12           H  
ATOM   3669  CA  ASP B  79      -4.102 -11.439  36.079  1.00 95.12           C  
ATOM   3670  HA  ASP B  79      -4.330 -12.179  36.846  1.00 95.12           H  
ATOM   3671  C   ASP B  79      -5.395 -10.680  35.774  1.00 95.12           C  
ATOM   3672  CB  ASP B  79      -3.042 -10.495  36.659  1.00 95.12           C  
ATOM   3673  HB2 ASP B  79      -2.064 -10.974  36.604  1.00 95.12           H  
ATOM   3674  HB3 ASP B  79      -3.008  -9.571  36.082  1.00 95.12           H  
ATOM   3675  O   ASP B  79      -5.535 -10.050  34.734  1.00 95.12           O  
ATOM   3676  CG  ASP B  79      -3.357 -10.178  38.126  1.00 95.12           C  
ATOM   3677  OD1 ASP B  79      -4.444  -9.639  38.427  1.00 95.12           O  
ATOM   3678  OD2 ASP B  79      -2.532 -10.538  38.994  1.00 95.12           O  
ATOM   3679  N   SER B  80      -6.341 -10.723  36.709  1.00 92.72           N  
ATOM   3680  H   SER B  80      -6.084 -11.131  37.597  1.00 92.72           H  
ATOM   3681  CA  SER B  80      -7.600  -9.975  36.651  1.00 92.72           C  
ATOM   3682  HA  SER B  80      -8.098 -10.203  35.708  1.00 92.72           H  
ATOM   3683  C   SER B  80      -7.452  -8.449  36.719  1.00 92.72           C  
ATOM   3684  CB  SER B  80      -8.497 -10.433  37.802  1.00 92.72           C  
ATOM   3685  HB2 SER B  80      -9.374  -9.788  37.861  1.00 92.72           H  
ATOM   3686  HB3 SER B  80      -8.833 -11.451  37.606  1.00 92.72           H  
ATOM   3687  O   SER B  80      -8.422  -7.755  36.427  1.00 92.72           O  
ATOM   3688  OG  SER B  80      -7.797 -10.409  39.040  1.00 92.72           O  
ATOM   3689  HG  SER B  80      -7.030  -9.840  38.943  1.00 92.72           H  
ATOM   3690  N   ASP B  81      -6.303  -7.913  37.146  1.00 90.26           N  
ATOM   3691  H   ASP B  81      -5.541  -8.528  37.394  1.00 90.26           H  
ATOM   3692  CA  ASP B  81      -6.028  -6.473  37.161  1.00 90.26           C  
ATOM   3693  HA  ASP B  81      -6.968  -5.940  37.305  1.00 90.26           H  
ATOM   3694  C   ASP B  81      -5.376  -6.014  35.839  1.00 90.26           C  
ATOM   3695  CB  ASP B  81      -5.156  -6.105  38.375  1.00 90.26           C  
ATOM   3696  HB2 ASP B  81      -5.646  -6.471  39.277  1.00 90.26           H  
ATOM   3697  HB3 ASP B  81      -4.188  -6.600  38.294  1.00 90.26           H  
ATOM   3698  O   ASP B  81      -4.195  -6.292  35.620  1.00 90.26           O  
ATOM   3699  CG  ASP B  81      -4.941  -4.589  38.523  1.00 90.26           C  
ATOM   3700  OD1 ASP B  81      -5.522  -3.812  37.723  1.00 90.26           O  
ATOM   3701  OD2 ASP B  81      -4.235  -4.202  39.482  1.00 90.26           O  
ATOM   3702  N   PRO B  82      -6.081  -5.248  34.976  1.00 85.60           N  
ATOM   3703  CA  PRO B  82      -5.529  -4.763  33.710  1.00 85.60           C  
ATOM   3704  HA  PRO B  82      -5.219  -5.620  33.112  1.00 85.60           H  
ATOM   3705  C   PRO B  82      -4.328  -3.821  33.870  1.00 85.60           C  
ATOM   3706  CB  PRO B  82      -6.681  -4.031  33.010  1.00 85.60           C  
ATOM   3707  HB2 PRO B  82      -6.692  -4.236  31.940  1.00 85.60           H  
ATOM   3708  HB3 PRO B  82      -6.606  -2.957  33.185  1.00 85.60           H  
ATOM   3709  O   PRO B  82      -3.625  -3.559  32.901  1.00 85.60           O  
ATOM   3710  CG  PRO B  82      -7.941  -4.561  33.688  1.00 85.60           C  
ATOM   3711  HG2 PRO B  82      -8.243  -5.506  33.237  1.00 85.60           H  
ATOM   3712  HG3 PRO B  82      -8.760  -3.843  33.656  1.00 85.60           H  
ATOM   3713  CD  PRO B  82      -7.462  -4.813  35.109  1.00 85.60           C  
ATOM   3714  HD2 PRO B  82      -7.491  -3.890  35.688  1.00 85.60           H  
ATOM   3715  HD3 PRO B  82      -8.099  -5.568  35.570  1.00 85.60           H  
ATOM   3716  N   GLU B  83      -4.095  -3.266  35.064  1.00 80.92           N  
ATOM   3717  H   GLU B  83      -4.675  -3.520  35.851  1.00 80.92           H  
ATOM   3718  CA  GLU B  83      -2.949  -2.386  35.313  1.00 80.92           C  
ATOM   3719  HA  GLU B  83      -2.796  -1.747  34.443  1.00 80.92           H  
ATOM   3720  C   GLU B  83      -1.648  -3.187  35.526  1.00 80.92           C  
ATOM   3721  CB  GLU B  83      -3.238  -1.473  36.520  1.00 80.92           C  
ATOM   3722  HB2 GLU B  83      -3.343  -2.110  37.398  1.00 80.92           H  
ATOM   3723  HB3 GLU B  83      -2.370  -0.838  36.695  1.00 80.92           H  
ATOM   3724  O   GLU B  83      -0.557  -2.608  35.433  1.00 80.92           O  
ATOM   3725  CG  GLU B  83      -4.516  -0.607  36.402  1.00 80.92           C  
ATOM   3726  HG2 GLU B  83      -5.052  -0.683  37.348  1.00 80.92           H  
ATOM   3727  HG3 GLU B  83      -5.186  -1.014  35.645  1.00 80.92           H  
ATOM   3728  CD  GLU B  83      -4.303   0.894  36.127  1.00 80.92           C  
ATOM   3729  OE1 GLU B  83      -5.216   1.484  35.494  1.00 80.92           O  
ATOM   3730  OE2 GLU B  83      -3.352   1.490  36.679  1.00 80.92           O  
ATOM   3731  N   ARG B  84      -1.733  -4.504  35.790  1.00 88.60           N  
ATOM   3732  H   ARG B  84      -2.640  -4.944  35.741  1.00 88.60           H  
ATOM   3733  CA  ARG B  84      -0.586  -5.342  36.160  1.00 88.60           C  
ATOM   3734  HA  ARG B  84      -0.028  -4.765  36.897  1.00 88.60           H  
ATOM   3735  C   ARG B  84       0.317  -5.639  34.941  1.00 88.60           C  
ATOM   3736  CB  ARG B  84      -1.075  -6.611  36.882  1.00 88.60           C  
ATOM   3737  HB2 ARG B  84      -1.568  -7.283  36.180  1.00 88.60           H  
ATOM   3738  HB3 ARG B  84      -1.797  -6.324  37.647  1.00 88.60           H  
ATOM   3739  O   ARG B  84      -0.141  -6.267  33.986  1.00 88.60           O  
ATOM   3740  CG  ARG B  84       0.106  -7.316  37.561  1.00 88.60           C  
ATOM   3741  HG2 ARG B  84       0.620  -6.593  38.195  1.00 88.60           H  
ATOM   3742  HG3 ARG B  84       0.801  -7.674  36.802  1.00 88.60           H  
ATOM   3743  CD  ARG B  84      -0.330  -8.499  38.428  1.00 88.60           C  
ATOM   3744  HD2 ARG B  84      -0.672  -9.296  37.767  1.00 88.60           H  
ATOM   3745  HD3 ARG B  84      -1.156  -8.196  39.072  1.00 88.60           H  
ATOM   3746  NE  ARG B  84       0.802  -8.973  39.248  1.00 88.60           N  
ATOM   3747  HE  ARG B  84       1.672  -8.480  39.104  1.00 88.60           H  
ATOM   3748  NH1 ARG B  84      -0.188 -10.829  40.197  1.00 88.60           N  
ATOM   3749 HH11 ARG B  84      -0.124 -11.754  40.599  1.00 88.60           H  
ATOM   3750 HH12 ARG B  84      -1.047 -10.602  39.718  1.00 88.60           H  
ATOM   3751  NH2 ARG B  84       1.953 -10.425  40.558  1.00 88.60           N  
ATOM   3752 HH21 ARG B  84       1.982 -11.326  41.013  1.00 88.60           H  
ATOM   3753 HH22 ARG B  84       2.801  -9.940  40.301  1.00 88.60           H  
ATOM   3754  CZ  ARG B  84       0.836 -10.063  39.993  1.00 88.60           C  
ATOM   3755  N   PRO B  85       1.604  -5.230  34.959  1.00 85.00           N  
ATOM   3756  CA  PRO B  85       2.494  -5.374  33.804  1.00 85.00           C  
ATOM   3757  HA  PRO B  85       2.048  -4.855  32.956  1.00 85.00           H  
ATOM   3758  C   PRO B  85       2.752  -6.819  33.391  1.00 85.00           C  
ATOM   3759  CB  PRO B  85       3.819  -4.711  34.185  1.00 85.00           C  
ATOM   3760  HB2 PRO B  85       4.211  -4.127  33.352  1.00 85.00           H  
ATOM   3761  HB3 PRO B  85       4.548  -5.466  34.481  1.00 85.00           H  
ATOM   3762  O   PRO B  85       2.849  -7.691  34.256  1.00 85.00           O  
ATOM   3763  CG  PRO B  85       3.491  -3.844  35.397  1.00 85.00           C  
ATOM   3764  HG2 PRO B  85       4.326  -3.799  36.095  1.00 85.00           H  
ATOM   3765  HG3 PRO B  85       3.222  -2.839  35.071  1.00 85.00           H  
ATOM   3766  CD  PRO B  85       2.278  -4.510  36.029  1.00 85.00           C  
ATOM   3767  HD2 PRO B  85       2.599  -5.219  36.792  1.00 85.00           H  
ATOM   3768  HD3 PRO B  85       1.648  -3.735  36.464  1.00 85.00           H  
ATOM   3769  N   GLY B  86       2.932  -7.046  32.089  1.00 86.75           N  
ATOM   3770  H   GLY B  86       2.926  -6.262  31.452  1.00 86.75           H  
ATOM   3771  CA  GLY B  86       3.262  -8.350  31.514  1.00 86.75           C  
ATOM   3772  HA2 GLY B  86       3.537  -8.206  30.469  1.00 86.75           H  
ATOM   3773  HA3 GLY B  86       4.124  -8.764  32.038  1.00 86.75           H  
ATOM   3774  C   GLY B  86       2.130  -9.378  31.574  1.00 86.75           C  
ATOM   3775  O   GLY B  86       2.381 -10.560  31.351  1.00 86.75           O  
ATOM   3776  N   THR B  87       0.901  -8.959  31.901  1.00 92.19           N  
ATOM   3777  H   THR B  87       0.746  -7.965  31.998  1.00 92.19           H  
ATOM   3778  CA  THR B  87      -0.245  -9.859  32.103  1.00 92.19           C  
ATOM   3779  HA  THR B  87       0.038 -10.850  31.747  1.00 92.19           H  
ATOM   3780  C   THR B  87      -1.473  -9.457  31.287  1.00 92.19           C  
ATOM   3781  CB  THR B  87      -0.617 -10.027  33.588  1.00 92.19           C  
ATOM   3782  HB  THR B  87      -1.382 -10.800  33.659  1.00 92.19           H  
ATOM   3783  O   THR B  87      -1.571  -8.348  30.764  1.00 92.19           O  
ATOM   3784  CG2 THR B  87       0.547 -10.472  34.470  1.00 92.19           C  
ATOM   3785 HG21 THR B  87       0.173 -10.715  35.465  1.00 92.19           H  
ATOM   3786 HG22 THR B  87       1.005 -11.362  34.040  1.00 92.19           H  
ATOM   3787 HG23 THR B  87       1.294  -9.682  34.544  1.00 92.19           H  
ATOM   3788  OG1 THR B  87      -1.155  -8.855  34.150  1.00 92.19           O  
ATOM   3789  HG1 THR B  87      -0.690  -8.082  33.821  1.00 92.19           H  
ATOM   3790  N   ALA B  88      -2.421 -10.384  31.175  1.00 94.16           N  
ATOM   3791  H   ALA B  88      -2.246 -11.282  31.602  1.00 94.16           H  
ATOM   3792  CA  ALA B  88      -3.703 -10.213  30.516  1.00 94.16           C  
ATOM   3793  HA  ALA B  88      -3.866  -9.152  30.328  1.00 94.16           H  
ATOM   3794  C   ALA B  88      -4.850 -10.722  31.402  1.00 94.16           C  
ATOM   3795  CB  ALA B  88      -3.657 -10.946  29.173  1.00 94.16           C  
ATOM   3796  HB1 ALA B  88      -2.853 -10.532  28.564  1.00 94.16           H  
ATOM   3797  HB2 ALA B  88      -3.479 -12.009  29.333  1.00 94.16           H  
ATOM   3798  HB3 ALA B  88      -4.607 -10.813  28.655  1.00 94.16           H  
ATOM   3799  O   ALA B  88      -4.751 -11.775  32.031  1.00 94.16           O  
ATOM   3800  N   TYR B  89      -5.979 -10.013  31.388  1.00 94.34           N  
ATOM   3801  H   TYR B  89      -6.000  -9.158  30.851  1.00 94.34           H  
ATOM   3802  CA  TYR B  89      -7.176 -10.377  32.163  1.00 94.34           C  
ATOM   3803  HA  TYR B  89      -6.860 -10.922  33.053  1.00 94.34           H  
ATOM   3804  C   TYR B  89      -8.115 -11.351  31.445  1.00 94.34           C  
ATOM   3805  CB  TYR B  89      -7.891  -9.107  32.635  1.00 94.34           C  
ATOM   3806  HB2 TYR B  89      -8.734  -9.387  33.267  1.00 94.34           H  
ATOM   3807  HB3 TYR B  89      -7.207  -8.531  33.258  1.00 94.34           H  
ATOM   3808  O   TYR B  89      -9.156 -11.723  31.984  1.00 94.34           O  
ATOM   3809  CG  TYR B  89      -8.396  -8.227  31.511  1.00 94.34           C  
ATOM   3810  CD1 TYR B  89      -7.651  -7.099  31.123  1.00 94.34           C  
ATOM   3811  HD1 TYR B  89      -6.726  -6.861  31.628  1.00 94.34           H  
ATOM   3812  CD2 TYR B  89      -9.617  -8.518  30.871  1.00 94.34           C  
ATOM   3813  HD2 TYR B  89     -10.201  -9.371  31.186  1.00 94.34           H  
ATOM   3814  CE1 TYR B  89      -8.153  -6.249  30.123  1.00 94.34           C  
ATOM   3815  HE1 TYR B  89      -7.635  -5.337  29.864  1.00 94.34           H  
ATOM   3816  CE2 TYR B  89     -10.098  -7.686  29.842  1.00 94.34           C  
ATOM   3817  HE2 TYR B  89     -11.039  -7.903  29.359  1.00 94.34           H  
ATOM   3818  OH  TYR B  89      -9.816  -5.698  28.511  1.00 94.34           O  
ATOM   3819  HH  TYR B  89     -10.660  -5.993  28.161  1.00 94.34           H  
ATOM   3820  CZ  TYR B  89      -9.366  -6.539  29.475  1.00 94.34           C  
ATOM   3821  N   ILE B  90      -7.747 -11.798  30.243  1.00 94.83           N  
ATOM   3822  H   ILE B  90      -6.843 -11.511  29.897  1.00 94.83           H  
ATOM   3823  CA  ILE B  90      -8.510 -12.765  29.452  1.00 94.83           C  
ATOM   3824  HA  ILE B  90      -9.455 -12.958  29.960  1.00 94.83           H  
ATOM   3825  C   ILE B  90      -7.781 -14.110  29.355  1.00 94.83           C  
ATOM   3826  CB  ILE B  90      -8.875 -12.199  28.067  1.00 94.83           C  
ATOM   3827  HB  ILE B  90      -9.486 -12.959  27.581  1.00 94.83           H  
ATOM   3828  O   ILE B  90      -6.560 -14.187  29.463  1.00 94.83           O  
ATOM   3829  CG1 ILE B  90      -7.649 -11.890  27.175  1.00 94.83           C  
ATOM   3830 HG12 ILE B  90      -6.734 -12.288  27.613  1.00 94.83           H  
ATOM   3831 HG13 ILE B  90      -7.516 -10.814  27.056  1.00 94.83           H  
ATOM   3832  CG2 ILE B  90      -9.755 -10.949  28.190  1.00 94.83           C  
ATOM   3833 HG21 ILE B  90      -9.190 -10.122  28.620  1.00 94.83           H  
ATOM   3834 HG22 ILE B  90     -10.619 -11.158  28.823  1.00 94.83           H  
ATOM   3835 HG23 ILE B  90     -10.117 -10.656  27.205  1.00 94.83           H  
ATOM   3836  CD1 ILE B  90      -7.844 -12.530  25.801  1.00 94.83           C  
ATOM   3837 HD11 ILE B  90      -8.772 -12.178  25.351  1.00 94.83           H  
ATOM   3838 HD12 ILE B  90      -7.003 -12.294  25.148  1.00 94.83           H  
ATOM   3839 HD13 ILE B  90      -7.895 -13.611  25.927  1.00 94.83           H  
ATOM   3840  N   ARG B  91      -8.540 -15.191  29.130  1.00 94.44           N  
ATOM   3841  H   ARG B  91      -9.539 -15.046  29.102  1.00 94.44           H  
ATOM   3842  CA  ARG B  91      -8.007 -16.558  28.929  1.00 94.44           C  
ATOM   3843  HA  ARG B  91      -6.921 -16.503  28.847  1.00 94.44           H  
ATOM   3844  C   ARG B  91      -8.457 -17.214  27.620  1.00 94.44           C  
ATOM   3845  CB  ARG B  91      -8.349 -17.456  30.135  1.00 94.44           C  
ATOM   3846  HB2 ARG B  91      -9.431 -17.497  30.258  1.00 94.44           H  
ATOM   3847  HB3 ARG B  91      -7.990 -18.466  29.935  1.00 94.44           H  
ATOM   3848  O   ARG B  91      -8.162 -18.389  27.410  1.00 94.44           O  
ATOM   3849  CG  ARG B  91      -7.705 -16.986  31.445  1.00 94.44           C  
ATOM   3850  HG2 ARG B  91      -6.629 -16.889  31.302  1.00 94.44           H  
ATOM   3851  HG3 ARG B  91      -8.126 -16.017  31.712  1.00 94.44           H  
ATOM   3852  CD  ARG B  91      -7.983 -17.985  32.578  1.00 94.44           C  
ATOM   3853  HD2 ARG B  91      -9.056 -18.000  32.771  1.00 94.44           H  
ATOM   3854  HD3 ARG B  91      -7.686 -18.979  32.245  1.00 94.44           H  
ATOM   3855  NE  ARG B  91      -7.277 -17.622  33.825  1.00 94.44           N  
ATOM   3856  HE  ARG B  91      -7.411 -16.676  34.151  1.00 94.44           H  
ATOM   3857  NH1 ARG B  91      -5.969 -19.515  34.099  1.00 94.44           N  
ATOM   3858 HH11 ARG B  91      -6.214 -19.823  33.169  1.00 94.44           H  
ATOM   3859 HH12 ARG B  91      -5.167 -19.936  34.545  1.00 94.44           H  
ATOM   3860  NH2 ARG B  91      -5.858 -17.890  35.589  1.00 94.44           N  
ATOM   3861 HH21 ARG B  91      -5.053 -18.364  35.973  1.00 94.44           H  
ATOM   3862 HH22 ARG B  91      -6.028 -16.927  35.841  1.00 94.44           H  
ATOM   3863  CZ  ARG B  91      -6.385 -18.343  34.492  1.00 94.44           C  
ATOM   3864  N   GLN B  92      -9.214 -16.503  26.780  1.00 94.89           N  
ATOM   3865  H   GLN B  92      -9.334 -15.516  26.956  1.00 94.89           H  
ATOM   3866  CA  GLN B  92      -9.777 -17.031  25.535  1.00 94.89           C  
ATOM   3867  HA  GLN B  92      -9.287 -17.980  25.319  1.00 94.89           H  
ATOM   3868  C   GLN B  92      -9.510 -16.123  24.335  1.00 94.89           C  
ATOM   3869  CB  GLN B  92     -11.290 -17.282  25.651  1.00 94.89           C  
ATOM   3870  HB2 GLN B  92     -11.795 -16.367  25.962  1.00 94.89           H  
ATOM   3871  HB3 GLN B  92     -11.655 -17.546  24.658  1.00 94.89           H  
ATOM   3872  O   GLN B  92      -9.483 -14.904  24.462  1.00 94.89           O  
ATOM   3873  CG  GLN B  92     -11.650 -18.416  26.620  1.00 94.89           C  
ATOM   3874  HG2 GLN B  92     -10.988 -19.265  26.450  1.00 94.89           H  
ATOM   3875  HG3 GLN B  92     -11.504 -18.068  27.643  1.00 94.89           H  
ATOM   3876  CD  GLN B  92     -13.089 -18.899  26.440  1.00 94.89           C  
ATOM   3877  NE2 GLN B  92     -13.781 -19.238  27.504  1.00 94.89           N  
ATOM   3878 HE21 GLN B  92     -13.412 -19.056  28.426  1.00 94.89           H  
ATOM   3879 HE22 GLN B  92     -14.754 -19.454  27.340  1.00 94.89           H  
ATOM   3880  OE1 GLN B  92     -13.626 -19.004  25.348  1.00 94.89           O  
ATOM   3881  N   GLY B  93      -9.355 -16.737  23.166  1.00 96.51           N  
ATOM   3882  H   GLY B  93      -9.446 -17.743  23.147  1.00 96.51           H  
ATOM   3883  CA  GLY B  93      -9.152 -16.084  21.876  1.00 96.51           C  
ATOM   3884  HA2 GLY B  93      -9.804 -15.214  21.795  1.00 96.51           H  
ATOM   3885  HA3 GLY B  93      -8.122 -15.742  21.783  1.00 96.51           H  
ATOM   3886  C   GLY B  93      -9.465 -17.047  20.730  1.00 96.51           C  
ATOM   3887  O   GLY B  93      -9.771 -18.218  20.960  1.00 96.51           O  
ATOM   3888  N   GLY B  94      -9.410 -16.569  19.492  1.00 98.25           N  
ATOM   3889  H   GLY B  94      -9.180 -15.598  19.342  1.00 98.25           H  
ATOM   3890  CA  GLY B  94      -9.569 -17.416  18.313  1.00 98.25           C  
ATOM   3891  HA2 GLY B  94     -10.043 -16.838  17.520  1.00 98.25           H  
ATOM   3892  HA3 GLY B  94     -10.210 -18.270  18.531  1.00 98.25           H  
ATOM   3893  C   GLY B  94      -8.208 -17.902  17.824  1.00 98.25           C  
ATOM   3894  O   GLY B  94      -7.472 -17.124  17.226  1.00 98.25           O  
ATOM   3895  N   PHE B  95      -7.866 -19.171  18.049  1.00 98.24           N  
ATOM   3896  H   PHE B  95      -8.509 -19.769  18.549  1.00 98.24           H  
ATOM   3897  CA  PHE B  95      -6.542 -19.710  17.711  1.00 98.24           C  
ATOM   3898  HA  PHE B  95      -5.910 -18.905  17.338  1.00 98.24           H  
ATOM   3899  C   PHE B  95      -6.579 -20.771  16.616  1.00 98.24           C  
ATOM   3900  CB  PHE B  95      -5.851 -20.255  18.966  1.00 98.24           C  
ATOM   3901  HB2 PHE B  95      -6.494 -20.993  19.445  1.00 98.24           H  
ATOM   3902  HB3 PHE B  95      -4.930 -20.759  18.673  1.00 98.24           H  
ATOM   3903  O   PHE B  95      -7.490 -21.600  16.543  1.00 98.24           O  
ATOM   3904  CG  PHE B  95      -5.501 -19.166  19.952  1.00 98.24           C  
ATOM   3905  CD1 PHE B  95      -4.299 -18.448  19.814  1.00 98.24           C  
ATOM   3906  HD1 PHE B  95      -3.605 -18.697  19.024  1.00 98.24           H  
ATOM   3907  CD2 PHE B  95      -6.404 -18.828  20.975  1.00 98.24           C  
ATOM   3908  HD2 PHE B  95      -7.336 -19.364  21.076  1.00 98.24           H  
ATOM   3909  CE1 PHE B  95      -3.999 -17.400  20.700  1.00 98.24           C  
ATOM   3910  HE1 PHE B  95      -3.077 -16.849  20.585  1.00 98.24           H  
ATOM   3911  CE2 PHE B  95      -6.109 -17.767  21.844  1.00 98.24           C  
ATOM   3912  HE2 PHE B  95      -6.824 -17.488  22.603  1.00 98.24           H  
ATOM   3913  CZ  PHE B  95      -4.905 -17.055  21.716  1.00 98.24           C  
ATOM   3914  HZ  PHE B  95      -4.679 -16.239  22.386  1.00 98.24           H  
ATOM   3915  N   LEU B  96      -5.511 -20.793  15.821  1.00 98.47           N  
ATOM   3916  H   LEU B  96      -4.805 -20.087  15.975  1.00 98.47           H  
ATOM   3917  CA  LEU B  96      -5.125 -21.926  14.998  1.00 98.47           C  
ATOM   3918  HA  LEU B  96      -6.007 -22.498  14.711  1.00 98.47           H  
ATOM   3919  C   LEU B  96      -4.228 -22.840  15.848  1.00 98.47           C  
ATOM   3920  CB  LEU B  96      -4.431 -21.413  13.722  1.00 98.47           C  
ATOM   3921  HB2 LEU B  96      -4.070 -22.275  13.161  1.00 98.47           H  
ATOM   3922  HB3 LEU B  96      -3.571 -20.815  14.022  1.00 98.47           H  
ATOM   3923  O   LEU B  96      -3.004 -22.699  15.872  1.00 98.47           O  
ATOM   3924  CG  LEU B  96      -5.286 -20.535  12.790  1.00 98.47           C  
ATOM   3925  HG  LEU B  96      -5.527 -19.598  13.291  1.00 98.47           H  
ATOM   3926  CD1 LEU B  96      -4.481 -20.215  11.529  1.00 98.47           C  
ATOM   3927 HD11 LEU B  96      -5.075 -19.606  10.848  1.00 98.47           H  
ATOM   3928 HD12 LEU B  96      -3.586 -19.658  11.805  1.00 98.47           H  
ATOM   3929 HD13 LEU B  96      -4.192 -21.136  11.022  1.00 98.47           H  
ATOM   3930  CD2 LEU B  96      -6.592 -21.201  12.364  1.00 98.47           C  
ATOM   3931 HD21 LEU B  96      -7.107 -20.544  11.663  1.00 98.47           H  
ATOM   3932 HD22 LEU B  96      -7.239 -21.346  13.230  1.00 98.47           H  
ATOM   3933 HD23 LEU B  96      -6.394 -22.161  11.889  1.00 98.47           H  
ATOM   3934  N   HIS B  97      -4.832 -23.798  16.557  1.00 94.69           N  
ATOM   3935  H   HIS B  97      -5.842 -23.809  16.582  1.00 94.69           H  
ATOM   3936  CA  HIS B  97      -4.090 -24.812  17.338  1.00 94.69           C  
ATOM   3937  HA  HIS B  97      -3.465 -24.315  18.080  1.00 94.69           H  
ATOM   3938  C   HIS B  97      -3.139 -25.645  16.465  1.00 94.69           C  
ATOM   3939  CB  HIS B  97      -5.081 -25.715  18.086  1.00 94.69           C  
ATOM   3940  HB2 HIS B  97      -4.526 -26.517  18.573  1.00 94.69           H  
ATOM   3941  HB3 HIS B  97      -5.779 -26.165  17.379  1.00 94.69           H  
ATOM   3942  O   HIS B  97      -2.136 -26.160  16.935  1.00 94.69           O  
ATOM   3943  CG  HIS B  97      -5.842 -24.965  19.148  1.00 94.69           C  
ATOM   3944  CD2 HIS B  97      -7.068 -24.385  18.994  1.00 94.69           C  
ATOM   3945  HD2 HIS B  97      -7.681 -24.406  18.106  1.00 94.69           H  
ATOM   3946  ND1 HIS B  97      -5.333 -24.619  20.400  1.00 94.69           N  
ATOM   3947  CE1 HIS B  97      -6.254 -23.836  20.973  1.00 94.69           C  
ATOM   3948  HE1 HIS B  97      -6.141 -23.356  21.934  1.00 94.69           H  
ATOM   3949  NE2 HIS B  97      -7.308 -23.683  20.153  1.00 94.69           N  
ATOM   3950  HE2 HIS B  97      -8.070 -23.043  20.324  1.00 94.69           H  
ATOM   3951  N   GLU B  98      -3.418 -25.718  15.166  1.00 93.87           N  
ATOM   3952  H   GLU B  98      -4.284 -25.303  14.852  1.00 93.87           H  
ATOM   3953  CA  GLU B  98      -2.622 -26.430  14.166  1.00 93.87           C  
ATOM   3954  HA  GLU B  98      -2.057 -27.223  14.658  1.00 93.87           H  
ATOM   3955  C   GLU B  98      -1.579 -25.531  13.467  1.00 93.87           C  
ATOM   3956  CB  GLU B  98      -3.601 -27.095  13.183  1.00 93.87           C  
ATOM   3957  HB2 GLU B  98      -4.284 -26.327  12.819  1.00 93.87           H  
ATOM   3958  HB3 GLU B  98      -3.060 -27.506  12.331  1.00 93.87           H  
ATOM   3959  O   GLU B  98      -0.915 -25.990  12.544  1.00 93.87           O  
ATOM   3960  CG  GLU B  98      -4.397 -28.233  13.861  1.00 93.87           C  
ATOM   3961  HG2 GLU B  98      -4.649 -27.948  14.883  1.00 93.87           H  
ATOM   3962  HG3 GLU B  98      -3.759 -29.115  13.921  1.00 93.87           H  
ATOM   3963  CD  GLU B  98      -5.709 -28.592  13.146  1.00 93.87           C  
ATOM   3964  OE1 GLU B  98      -6.528 -29.293  13.785  1.00 93.87           O  
ATOM   3965  OE2 GLU B  98      -5.900 -28.166  11.986  1.00 93.87           O  
ATOM   3966  N   ALA B  99      -1.380 -24.271  13.892  1.00 94.84           N  
ATOM   3967  H   ALA B  99      -1.929 -23.939  14.672  1.00 94.84           H  
ATOM   3968  CA  ALA B  99      -0.483 -23.303  13.230  1.00 94.84           C  
ATOM   3969  HA  ALA B  99      -0.852 -23.128  12.219  1.00 94.84           H  
ATOM   3970  C   ALA B  99       0.986 -23.752  13.097  1.00 94.84           C  
ATOM   3971  CB  ALA B  99      -0.526 -21.977  14.001  1.00 94.84           C  
ATOM   3972  HB1 ALA B  99      -1.539 -21.575  14.000  1.00 94.84           H  
ATOM   3973  HB2 ALA B  99       0.128 -21.250  13.518  1.00 94.84           H  
ATOM   3974  HB3 ALA B  99      -0.193 -22.126  15.028  1.00 94.84           H  
ATOM   3975  O   ALA B  99       1.719 -23.227  12.260  1.00 94.84           O  
ATOM   3976  N   ALA B 100       1.434 -24.705  13.919  1.00 92.66           N  
ATOM   3977  H   ALA B 100       0.788 -25.094  14.591  1.00 92.66           H  
ATOM   3978  CA  ALA B 100       2.775 -25.274  13.823  1.00 92.66           C  
ATOM   3979  HA  ALA B 100       3.469 -24.468  13.584  1.00 92.66           H  
ATOM   3980  C   ALA B 100       2.911 -26.336  12.711  1.00 92.66           C  
ATOM   3981  CB  ALA B 100       3.156 -25.835  15.198  1.00 92.66           C  
ATOM   3982  HB1 ALA B 100       3.025 -25.071  15.964  1.00 92.66           H  
ATOM   3983  HB2 ALA B 100       4.199 -26.151  15.189  1.00 92.66           H  
ATOM   3984  HB3 ALA B 100       2.527 -26.692  15.438  1.00 92.66           H  
ATOM   3985  O   ALA B 100       4.036 -26.631  12.300  1.00 92.66           O  
ATOM   3986  N   LEU B 101       1.799 -26.909  12.230  1.00 95.70           N  
ATOM   3987  H   LEU B 101       0.905 -26.530  12.510  1.00 95.70           H  
ATOM   3988  CA  LEU B 101       1.778 -27.921  11.174  1.00 95.70           C  
ATOM   3989  HA  LEU B 101       2.615 -28.600  11.337  1.00 95.70           H  
ATOM   3990  C   LEU B 101       1.975 -27.282   9.794  1.00 95.70           C  
ATOM   3991  CB  LEU B 101       0.472 -28.739  11.215  1.00 95.70           C  
ATOM   3992  HB2 LEU B 101       0.487 -29.445  10.384  1.00 95.70           H  
ATOM   3993  HB3 LEU B 101      -0.364 -28.061  11.045  1.00 95.70           H  
ATOM   3994  O   LEU B 101       1.410 -26.237   9.481  1.00 95.70           O  
ATOM   3995  CG  LEU B 101       0.217 -29.523  12.515  1.00 95.70           C  
ATOM   3996  HG  LEU B 101       0.155 -28.831  13.355  1.00 95.70           H  
ATOM   3997  CD1 LEU B 101      -1.109 -30.278  12.410  1.00 95.70           C  
ATOM   3998 HD11 LEU B 101      -1.064 -31.016  11.609  1.00 95.70           H  
ATOM   3999 HD12 LEU B 101      -1.332 -30.772  13.355  1.00 95.70           H  
ATOM   4000 HD13 LEU B 101      -1.912 -29.573  12.193  1.00 95.70           H  
ATOM   4001  CD2 LEU B 101       1.313 -30.556  12.797  1.00 95.70           C  
ATOM   4002 HD21 LEU B 101       1.046 -31.137  13.680  1.00 95.70           H  
ATOM   4003 HD22 LEU B 101       2.256 -30.047  12.998  1.00 95.70           H  
ATOM   4004 HD23 LEU B 101       1.429 -31.223  11.942  1.00 95.70           H  
ATOM   4005  N   PHE B 102       2.797 -27.934   8.977  1.00 96.60           N  
ATOM   4006  H   PHE B 102       3.215 -28.795   9.298  1.00 96.60           H  
ATOM   4007  CA  PHE B 102       3.168 -27.519   7.626  1.00 96.60           C  
ATOM   4008  HA  PHE B 102       2.291 -27.152   7.094  1.00 96.60           H  
ATOM   4009  C   PHE B 102       3.745 -28.735   6.886  1.00 96.60           C  
ATOM   4010  CB  PHE B 102       4.219 -26.400   7.759  1.00 96.60           C  
ATOM   4011  HB2 PHE B 102       3.770 -25.578   8.317  1.00 96.60           H  
ATOM   4012  HB3 PHE B 102       5.053 -26.778   8.352  1.00 96.60           H  
ATOM   4013  O   PHE B 102       4.386 -29.571   7.533  1.00 96.60           O  
ATOM   4014  CG  PHE B 102       4.757 -25.822   6.465  1.00 96.60           C  
ATOM   4015  CD1 PHE B 102       6.143 -25.799   6.214  1.00 96.60           C  
ATOM   4016  HD1 PHE B 102       6.828 -26.227   6.930  1.00 96.60           H  
ATOM   4017  CD2 PHE B 102       3.872 -25.248   5.536  1.00 96.60           C  
ATOM   4018  HD2 PHE B 102       2.810 -25.241   5.732  1.00 96.60           H  
ATOM   4019  CE1 PHE B 102       6.637 -25.214   5.034  1.00 96.60           C  
ATOM   4020  HE1 PHE B 102       7.699 -25.191   4.841  1.00 96.60           H  
ATOM   4021  CE2 PHE B 102       4.363 -24.678   4.352  1.00 96.60           C  
ATOM   4022  HE2 PHE B 102       3.674 -24.252   3.637  1.00 96.60           H  
ATOM   4023  CZ  PHE B 102       5.742 -24.664   4.099  1.00 96.60           C  
ATOM   4024  HZ  PHE B 102       6.106 -24.228   3.180  1.00 96.60           H  
ATOM   4025  N   ASP B 103       3.580 -28.837   5.565  1.00 96.20           N  
ATOM   4026  H   ASP B 103       2.951 -28.187   5.114  1.00 96.20           H  
ATOM   4027  CA  ASP B 103       4.318 -29.804   4.731  1.00 96.20           C  
ATOM   4028  HA  ASP B 103       4.705 -30.592   5.377  1.00 96.20           H  
ATOM   4029  C   ASP B 103       5.526 -29.134   4.039  1.00 96.20           C  
ATOM   4030  CB  ASP B 103       3.393 -30.542   3.746  1.00 96.20           C  
ATOM   4031  HB2 ASP B 103       2.533 -30.922   4.298  1.00 96.20           H  
ATOM   4032  HB3 ASP B 103       3.027 -29.847   2.990  1.00 96.20           H  
ATOM   4033  O   ASP B 103       5.441 -28.706   2.882  1.00 96.20           O  
ATOM   4034  CG  ASP B 103       4.091 -31.734   3.056  1.00 96.20           C  
ATOM   4035  OD1 ASP B 103       5.350 -31.783   3.029  1.00 96.20           O  
ATOM   4036  OD2 ASP B 103       3.370 -32.614   2.530  1.00 96.20           O  
ATOM   4037  N   PRO B 104       6.697 -29.043   4.704  1.00 95.04           N  
ATOM   4038  CA  PRO B 104       7.875 -28.426   4.101  1.00 95.04           C  
ATOM   4039  HA  PRO B 104       7.627 -27.423   3.753  1.00 95.04           H  
ATOM   4040  C   PRO B 104       8.402 -29.221   2.898  1.00 95.04           C  
ATOM   4041  CB  PRO B 104       8.887 -28.333   5.246  1.00 95.04           C  
ATOM   4042  HB2 PRO B 104       9.920 -28.394   4.906  1.00 95.04           H  
ATOM   4043  HB3 PRO B 104       8.720 -27.395   5.777  1.00 95.04           H  
ATOM   4044  O   PRO B 104       8.917 -28.628   1.950  1.00 95.04           O  
ATOM   4045  CG  PRO B 104       8.522 -29.499   6.161  1.00 95.04           C  
ATOM   4046  HG2 PRO B 104       8.853 -29.331   7.186  1.00 95.04           H  
ATOM   4047  HG3 PRO B 104       8.934 -30.427   5.765  1.00 95.04           H  
ATOM   4048  CD  PRO B 104       7.002 -29.512   6.049  1.00 95.04           C  
ATOM   4049  HD2 PRO B 104       6.591 -28.807   6.773  1.00 95.04           H  
ATOM   4050  HD3 PRO B 104       6.624 -30.517   6.232  1.00 95.04           H  
ATOM   4051  N   GLY B 105       8.223 -30.548   2.882  1.00 91.29           N  
ATOM   4052  H   GLY B 105       7.600 -30.947   3.570  1.00 91.29           H  
ATOM   4053  CA  GLY B 105       8.661 -31.404   1.779  1.00 91.29           C  
ATOM   4054  HA2 GLY B 105       8.497 -32.444   2.058  1.00 91.29           H  
ATOM   4055  HA3 GLY B 105       9.723 -31.244   1.593  1.00 91.29           H  
ATOM   4056  C   GLY B 105       7.890 -31.134   0.485  1.00 91.29           C  
ATOM   4057  O   GLY B 105       8.468 -31.181  -0.603  1.00 91.29           O  
ATOM   4058  N   PHE B 106       6.608 -30.779   0.592  1.00 95.39           N  
ATOM   4059  H   PHE B 106       6.173 -30.829   1.503  1.00 95.39           H  
ATOM   4060  CA  PHE B 106       5.772 -30.405  -0.545  1.00 95.39           C  
ATOM   4061  HA  PHE B 106       5.788 -31.227  -1.260  1.00 95.39           H  
ATOM   4062  C   PHE B 106       6.271 -29.146  -1.272  1.00 95.39           C  
ATOM   4063  CB  PHE B 106       4.335 -30.228  -0.054  1.00 95.39           C  
ATOM   4064  HB2 PHE B 106       4.046 -31.120   0.502  1.00 95.39           H  
ATOM   4065  HB3 PHE B 106       4.274 -29.374   0.622  1.00 95.39           H  
ATOM   4066  O   PHE B 106       6.282 -29.112  -2.509  1.00 95.39           O  
ATOM   4067  CG  PHE B 106       3.343 -30.047  -1.174  1.00 95.39           C  
ATOM   4068  CD1 PHE B 106       3.081 -28.765  -1.685  1.00 95.39           C  
ATOM   4069  HD1 PHE B 106       3.562 -27.898  -1.257  1.00 95.39           H  
ATOM   4070  CD2 PHE B 106       2.691 -31.171  -1.713  1.00 95.39           C  
ATOM   4071  HD2 PHE B 106       2.864 -32.146  -1.283  1.00 95.39           H  
ATOM   4072  CE1 PHE B 106       2.181 -28.611  -2.749  1.00 95.39           C  
ATOM   4073  HE1 PHE B 106       1.969 -27.624  -3.131  1.00 95.39           H  
ATOM   4074  CE2 PHE B 106       1.794 -31.017  -2.782  1.00 95.39           C  
ATOM   4075  HE2 PHE B 106       1.267 -31.871  -3.182  1.00 95.39           H  
ATOM   4076  CZ  PHE B 106       1.541 -29.736  -3.298  1.00 95.39           C  
ATOM   4077  HZ  PHE B 106       0.826 -29.615  -4.099  1.00 95.39           H  
ATOM   4078  N   PHE B 107       6.744 -28.145  -0.525  1.00 95.24           N  
ATOM   4079  H   PHE B 107       6.670 -28.237   0.478  1.00 95.24           H  
ATOM   4080  CA  PHE B 107       7.270 -26.883  -1.066  1.00 95.24           C  
ATOM   4081  HA  PHE B 107       6.821 -26.714  -2.044  1.00 95.24           H  
ATOM   4082  C   PHE B 107       8.791 -26.889  -1.304  1.00 95.24           C  
ATOM   4083  CB  PHE B 107       6.817 -25.721  -0.172  1.00 95.24           C  
ATOM   4084  HB2 PHE B 107       7.230 -24.788  -0.557  1.00 95.24           H  
ATOM   4085  HB3 PHE B 107       7.218 -25.869   0.831  1.00 95.24           H  
ATOM   4086  O   PHE B 107       9.330 -25.913  -1.816  1.00 95.24           O  
ATOM   4087  CG  PHE B 107       5.308 -25.585  -0.103  1.00 95.24           C  
ATOM   4088  CD1 PHE B 107       4.583 -25.061  -1.193  1.00 95.24           C  
ATOM   4089  HD1 PHE B 107       5.099 -24.729  -2.081  1.00 95.24           H  
ATOM   4090  CD2 PHE B 107       4.617 -26.048   1.029  1.00 95.24           C  
ATOM   4091  HD2 PHE B 107       5.156 -26.464   1.867  1.00 95.24           H  
ATOM   4092  CE1 PHE B 107       3.180 -24.988  -1.143  1.00 95.24           C  
ATOM   4093  HE1 PHE B 107       2.625 -24.582  -1.975  1.00 95.24           H  
ATOM   4094  CE2 PHE B 107       3.217 -26.004   1.068  1.00 95.24           C  
ATOM   4095  HE2 PHE B 107       2.707 -26.403   1.932  1.00 95.24           H  
ATOM   4096  CZ  PHE B 107       2.495 -25.468  -0.014  1.00 95.24           C  
ATOM   4097  HZ  PHE B 107       1.416 -25.443   0.015  1.00 95.24           H  
ATOM   4098  N   GLY B 108       9.491 -27.985  -0.986  1.00 89.78           N  
ATOM   4099  H   GLY B 108       9.004 -28.743  -0.530  1.00 89.78           H  
ATOM   4100  CA  GLY B 108      10.949 -28.086  -1.139  1.00 89.78           C  
ATOM   4101  HA2 GLY B 108      11.230 -29.139  -1.096  1.00 89.78           H  
ATOM   4102  HA3 GLY B 108      11.242 -27.685  -2.109  1.00 89.78           H  
ATOM   4103  C   GLY B 108      11.751 -27.346  -0.061  1.00 89.78           C  
ATOM   4104  O   GLY B 108      12.926 -27.053  -0.265  1.00 89.78           O  
ATOM   4105  N   ILE B 109      11.123 -27.052   1.077  1.00 91.29           N  
ATOM   4106  H   ILE B 109      10.194 -27.427   1.201  1.00 91.29           H  
ATOM   4107  CA  ILE B 109      11.710 -26.365   2.231  1.00 91.29           C  
ATOM   4108  HA  ILE B 109      12.501 -25.699   1.886  1.00 91.29           H  
ATOM   4109  C   ILE B 109      12.351 -27.406   3.159  1.00 91.29           C  
ATOM   4110  CB  ILE B 109      10.618 -25.495   2.899  1.00 91.29           C  
ATOM   4111  HB  ILE B 109       9.732 -26.112   3.049  1.00 91.29           H  
ATOM   4112  O   ILE B 109      11.826 -28.504   3.355  1.00 91.29           O  
ATOM   4113  CG1 ILE B 109      10.259 -24.324   1.950  1.00 91.29           C  
ATOM   4114 HG12 ILE B 109      11.091 -23.620   1.916  1.00 91.29           H  
ATOM   4115 HG13 ILE B 109      10.106 -24.701   0.939  1.00 91.29           H  
ATOM   4116  CG2 ILE B 109      11.049 -24.950   4.271  1.00 91.29           C  
ATOM   4117 HG21 ILE B 109      11.295 -25.769   4.946  1.00 91.29           H  
ATOM   4118 HG22 ILE B 109      10.239 -24.381   4.729  1.00 91.29           H  
ATOM   4119 HG23 ILE B 109      11.915 -24.299   4.155  1.00 91.29           H  
ATOM   4120  CD1 ILE B 109       8.984 -23.569   2.332  1.00 91.29           C  
ATOM   4121 HD11 ILE B 109       8.150 -24.270   2.362  1.00 91.29           H  
ATOM   4122 HD12 ILE B 109       8.781 -22.807   1.579  1.00 91.29           H  
ATOM   4123 HD13 ILE B 109       9.093 -23.084   3.302  1.00 91.29           H  
ATOM   4124  N   SER B 110      13.505 -27.086   3.748  1.00 86.26           N  
ATOM   4125  H   SER B 110      13.873 -26.157   3.601  1.00 86.26           H  
ATOM   4126  CA  SER B 110      14.160 -28.011   4.686  1.00 86.26           C  
ATOM   4127  HA  SER B 110      14.071 -29.011   4.263  1.00 86.26           H  
ATOM   4128  C   SER B 110      13.471 -28.000   6.063  1.00 86.26           C  
ATOM   4129  CB  SER B 110      15.658 -27.717   4.807  1.00 86.26           C  
ATOM   4130  HB2 SER B 110      16.142 -28.572   5.280  1.00 86.26           H  
ATOM   4131  HB3 SER B 110      16.087 -27.585   3.814  1.00 86.26           H  
ATOM   4132  O   SER B 110      12.991 -26.949   6.484  1.00 86.26           O  
ATOM   4133  OG  SER B 110      15.909 -26.570   5.595  1.00 86.26           O  
ATOM   4134  HG  SER B 110      15.671 -25.796   5.079  1.00 86.26           H  
ATOM   4135  N   PRO B 111      13.482 -29.099   6.845  1.00 87.86           N  
ATOM   4136  CA  PRO B 111      12.949 -29.082   8.213  1.00 87.86           C  
ATOM   4137  HA  PRO B 111      11.880 -28.872   8.169  1.00 87.86           H  
ATOM   4138  C   PRO B 111      13.621 -28.038   9.120  1.00 87.86           C  
ATOM   4139  CB  PRO B 111      13.164 -30.500   8.753  1.00 87.86           C  
ATOM   4140  HB2 PRO B 111      12.363 -30.796   9.431  1.00 87.86           H  
ATOM   4141  HB3 PRO B 111      14.131 -30.573   9.252  1.00 87.86           H  
ATOM   4142  O   PRO B 111      12.984 -27.506  10.023  1.00 87.86           O  
ATOM   4143  CG  PRO B 111      13.184 -31.360   7.490  1.00 87.86           C  
ATOM   4144  HG2 PRO B 111      12.162 -31.569   7.174  1.00 87.86           H  
ATOM   4145  HG3 PRO B 111      13.739 -32.287   7.637  1.00 87.86           H  
ATOM   4146  CD  PRO B 111      13.860 -30.451   6.464  1.00 87.86           C  
ATOM   4147  HD2 PRO B 111      14.943 -30.560   6.524  1.00 87.86           H  
ATOM   4148  HD3 PRO B 111      13.505 -30.701   5.464  1.00 87.86           H  
ATOM   4149  N   ARG B 112      14.902 -27.724   8.864  1.00 82.76           N  
ATOM   4150  H   ARG B 112      15.334 -28.153   8.058  1.00 82.76           H  
ATOM   4151  CA  ARG B 112      15.672 -26.722   9.617  1.00 82.76           C  
ATOM   4152  HA  ARG B 112      15.471 -26.876  10.677  1.00 82.76           H  
ATOM   4153  C   ARG B 112      15.193 -25.298   9.317  1.00 82.76           C  
ATOM   4154  CB  ARG B 112      17.184 -26.902   9.343  1.00 82.76           C  
ATOM   4155  HB2 ARG B 112      17.529 -26.134   8.650  1.00 82.76           H  
ATOM   4156  HB3 ARG B 112      17.373 -27.875   8.891  1.00 82.76           H  
ATOM   4157  O   ARG B 112      15.038 -24.502  10.233  1.00 82.76           O  
ATOM   4158  CG  ARG B 112      17.983 -26.825  10.653  1.00 82.76           C  
ATOM   4159  HG2 ARG B 112      17.708 -25.908  11.174  1.00 82.76           H  
ATOM   4160  HG3 ARG B 112      17.691 -27.667  11.281  1.00 82.76           H  
ATOM   4161  CD  ARG B 112      19.511 -26.854  10.494  1.00 82.76           C  
ATOM   4162  HD2 ARG B 112      19.942 -27.082  11.468  1.00 82.76           H  
ATOM   4163  HD3 ARG B 112      19.781 -27.650   9.800  1.00 82.76           H  
ATOM   4164  NE  ARG B 112      20.058 -25.561  10.034  1.00 82.76           N  
ATOM   4165  HE  ARG B 112      19.435 -24.766  10.053  1.00 82.76           H  
ATOM   4166  NH1 ARG B 112      22.245 -26.212   9.786  1.00 82.76           N  
ATOM   4167 HH11 ARG B 112      22.018 -27.079  10.252  1.00 82.76           H  
ATOM   4168 HH12 ARG B 112      23.205 -25.963   9.595  1.00 82.76           H  
ATOM   4169  NH2 ARG B 112      21.661 -24.127   9.277  1.00 82.76           N  
ATOM   4170 HH21 ARG B 112      21.065 -23.343   9.505  1.00 82.76           H  
ATOM   4171 HH22 ARG B 112      22.628 -23.921   9.071  1.00 82.76           H  
ATOM   4172  CZ  ARG B 112      21.312 -25.307   9.698  1.00 82.76           C  
ATOM   4173  N   GLU B 113      14.917 -25.007   8.048  1.00 85.58           N  
ATOM   4174  H   GLU B 113      15.051 -25.725   7.351  1.00 85.58           H  
ATOM   4175  CA  GLU B 113      14.319 -23.742   7.611  1.00 85.58           C  
ATOM   4176  HA  GLU B 113      14.878 -22.906   8.033  1.00 85.58           H  
ATOM   4177  C   GLU B 113      12.866 -23.621   8.092  1.00 85.58           C  
ATOM   4178  CB  GLU B 113      14.413 -23.666   6.083  1.00 85.58           C  
ATOM   4179  HB2 GLU B 113      13.841 -24.491   5.660  1.00 85.58           H  
ATOM   4180  HB3 GLU B 113      15.457 -23.790   5.793  1.00 85.58           H  
ATOM   4181  O   GLU B 113      12.500 -22.600   8.658  1.00 85.58           O  
ATOM   4182  CG  GLU B 113      13.902 -22.342   5.501  1.00 85.58           C  
ATOM   4183  HG2 GLU B 113      14.500 -21.525   5.906  1.00 85.58           H  
ATOM   4184  HG3 GLU B 113      12.867 -22.193   5.809  1.00 85.58           H  
ATOM   4185  CD  GLU B 113      13.962 -22.316   3.968  1.00 85.58           C  
ATOM   4186  OE1 GLU B 113      13.652 -21.238   3.406  1.00 85.58           O  
ATOM   4187  OE2 GLU B 113      14.279 -23.373   3.368  1.00 85.58           O  
ATOM   4188  N   ALA B 114      12.059 -24.679   7.962  1.00 91.19           N  
ATOM   4189  H   ALA B 114      12.412 -25.490   7.474  1.00 91.19           H  
ATOM   4190  CA  ALA B 114      10.654 -24.693   8.379  1.00 91.19           C  
ATOM   4191  HA  ALA B 114      10.124 -23.911   7.835  1.00 91.19           H  
ATOM   4192  C   ALA B 114      10.450 -24.434   9.882  1.00 91.19           C  
ATOM   4193  CB  ALA B 114      10.062 -26.049   7.990  1.00 91.19           C  
ATOM   4194  HB1 ALA B 114      10.218 -26.218   6.924  1.00 91.19           H  
ATOM   4195  HB2 ALA B 114       8.993 -26.057   8.205  1.00 91.19           H  
ATOM   4196  HB3 ALA B 114      10.547 -26.845   8.556  1.00 91.19           H  
ATOM   4197  O   ALA B 114       9.427 -23.872  10.267  1.00 91.19           O  
ATOM   4198  N   LEU B 115      11.415 -24.829  10.723  1.00 87.04           N  
ATOM   4199  H   LEU B 115      12.194 -25.346  10.342  1.00 87.04           H  
ATOM   4200  CA  LEU B 115      11.408 -24.541  12.159  1.00 87.04           C  
ATOM   4201  HA  LEU B 115      10.406 -24.738  12.540  1.00 87.04           H  
ATOM   4202  C   LEU B 115      11.725 -23.063  12.450  1.00 87.04           C  
ATOM   4203  CB  LEU B 115      12.416 -25.484  12.844  1.00 87.04           C  
ATOM   4204  HB2 LEU B 115      12.335 -26.480  12.409  1.00 87.04           H  
ATOM   4205  HB3 LEU B 115      13.423 -25.115  12.644  1.00 87.04           H  
ATOM   4206  O   LEU B 115      11.115 -22.462  13.332  1.00 87.04           O  
ATOM   4207  CG  LEU B 115      12.209 -25.607  14.364  1.00 87.04           C  
ATOM   4208  HG  LEU B 115      12.085 -24.620  14.808  1.00 87.04           H  
ATOM   4209  CD1 LEU B 115      10.992 -26.477  14.694  1.00 87.04           C  
ATOM   4210 HD11 LEU B 115      10.086 -26.009  14.309  1.00 87.04           H  
ATOM   4211 HD12 LEU B 115      11.101 -27.469  14.256  1.00 87.04           H  
ATOM   4212 HD13 LEU B 115      10.889 -26.564  15.775  1.00 87.04           H  
ATOM   4213  CD2 LEU B 115      13.429 -26.274  15.001  1.00 87.04           C  
ATOM   4214 HD21 LEU B 115      13.580 -27.265  14.571  1.00 87.04           H  
ATOM   4215 HD22 LEU B 115      13.280 -26.360  16.077  1.00 87.04           H  
ATOM   4216 HD23 LEU B 115      14.312 -25.663  14.818  1.00 87.04           H  
ATOM   4217  N   ALA B 116      12.654 -22.474  11.689  1.00 86.51           N  
ATOM   4218  H   ALA B 116      13.095 -23.013  10.958  1.00 86.51           H  
ATOM   4219  CA  ALA B 116      12.990 -21.055  11.785  1.00 86.51           C  
ATOM   4220  HA  ALA B 116      13.075 -20.782  12.837  1.00 86.51           H  
ATOM   4221  C   ALA B 116      11.913 -20.146  11.166  1.00 86.51           C  
ATOM   4222  CB  ALA B 116      14.355 -20.833  11.121  1.00 86.51           C  
ATOM   4223  HB1 ALA B 116      14.307 -21.092  10.063  1.00 86.51           H  
ATOM   4224  HB2 ALA B 116      14.637 -19.785  11.220  1.00 86.51           H  
ATOM   4225  HB3 ALA B 116      15.107 -21.448  11.614  1.00 86.51           H  
ATOM   4226  O   ALA B 116      11.757 -19.018  11.618  1.00 86.51           O  
ATOM   4227  N   MET B 117      11.183 -20.614  10.145  1.00 91.64           N  
ATOM   4228  H   MET B 117      11.418 -21.529   9.789  1.00 91.64           H  
ATOM   4229  CA  MET B 117      10.133 -19.859   9.453  1.00 91.64           C  
ATOM   4230  HA  MET B 117      10.548 -18.927   9.069  1.00 91.64           H  
ATOM   4231  C   MET B 117       8.973 -19.487  10.373  1.00 91.64           C  
ATOM   4232  CB  MET B 117       9.581 -20.649   8.257  1.00 91.64           C  
ATOM   4233  HB2 MET B 117       9.463 -21.698   8.530  1.00 91.64           H  
ATOM   4234  HB3 MET B 117       8.598 -20.252   8.006  1.00 91.64           H  
ATOM   4235  O   MET B 117       8.327 -20.360  10.963  1.00 91.64           O  
ATOM   4236  CG  MET B 117      10.464 -20.528   7.013  1.00 91.64           C  
ATOM   4237  HG2 MET B 117      10.497 -19.483   6.706  1.00 91.64           H  
ATOM   4238  HG3 MET B 117      11.480 -20.831   7.267  1.00 91.64           H  
ATOM   4239  SD  MET B 117       9.905 -21.529   5.605  1.00 91.64           S  
ATOM   4240  CE  MET B 117       8.326 -20.721   5.226  1.00 91.64           C  
ATOM   4241  HE1 MET B 117       7.623 -20.873   6.045  1.00 91.64           H  
ATOM   4242  HE2 MET B 117       8.486 -19.651   5.094  1.00 91.64           H  
ATOM   4243  HE3 MET B 117       7.905 -21.147   4.315  1.00 91.64           H  
ATOM   4244  N   ASP B 118       8.630 -18.201  10.363  1.00 93.84           N  
ATOM   4245  H   ASP B 118       9.220 -17.532   9.888  1.00 93.84           H  
ATOM   4246  CA  ASP B 118       7.373 -17.690  10.894  1.00 93.84           C  
ATOM   4247  HA  ASP B 118       7.411 -17.774  11.980  1.00 93.84           H  
ATOM   4248  C   ASP B 118       6.190 -18.518  10.329  1.00 93.84           C  
ATOM   4249  CB  ASP B 118       7.287 -16.192  10.546  1.00 93.84           C  
ATOM   4250  HB2 ASP B 118       8.116 -15.677  11.032  1.00 93.84           H  
ATOM   4251  HB3 ASP B 118       7.408 -16.077   9.468  1.00 93.84           H  
ATOM   4252  O   ASP B 118       6.085 -18.697   9.103  1.00 93.84           O  
ATOM   4253  CG  ASP B 118       5.986 -15.496  10.951  1.00 93.84           C  
ATOM   4254  OD1 ASP B 118       5.048 -16.183  11.401  1.00 93.84           O  
ATOM   4255  OD2 ASP B 118       5.881 -14.278  10.708  1.00 93.84           O  
ATOM   4256  N   PRO B 119       5.305 -19.074  11.185  1.00 96.34           N  
ATOM   4257  CA  PRO B 119       4.110 -19.794  10.747  1.00 96.34           C  
ATOM   4258  HA  PRO B 119       4.411 -20.700  10.219  1.00 96.34           H  
ATOM   4259  C   PRO B 119       3.209 -18.983   9.800  1.00 96.34           C  
ATOM   4260  CB  PRO B 119       3.377 -20.198  12.032  1.00 96.34           C  
ATOM   4261  HB2 PRO B 119       2.293 -20.160  11.921  1.00 96.34           H  
ATOM   4262  HB3 PRO B 119       3.689 -21.200  12.325  1.00 96.34           H  
ATOM   4263  O   PRO B 119       2.531 -19.584   8.968  1.00 96.34           O  
ATOM   4264  CG  PRO B 119       3.876 -19.192  13.068  1.00 96.34           C  
ATOM   4265  HG2 PRO B 119       3.808 -19.580  14.085  1.00 96.34           H  
ATOM   4266  HG3 PRO B 119       3.327 -18.256  12.970  1.00 96.34           H  
ATOM   4267  CD  PRO B 119       5.317 -18.970  12.640  1.00 96.34           C  
ATOM   4268  HD2 PRO B 119       5.957 -19.748  13.058  1.00 96.34           H  
ATOM   4269  HD3 PRO B 119       5.641 -17.991  12.993  1.00 96.34           H  
ATOM   4270  N   GLN B 120       3.246 -17.647   9.827  1.00 97.78           N  
ATOM   4271  H   GLN B 120       3.830 -17.190  10.513  1.00 97.78           H  
ATOM   4272  CA  GLN B 120       2.555 -16.800   8.851  1.00 97.78           C  
ATOM   4273  HA  GLN B 120       1.489 -17.021   8.901  1.00 97.78           H  
ATOM   4274  C   GLN B 120       3.020 -17.080   7.409  1.00 97.78           C  
ATOM   4275  CB  GLN B 120       2.762 -15.317   9.202  1.00 97.78           C  
ATOM   4276  HB2 GLN B 120       2.285 -14.704   8.436  1.00 97.78           H  
ATOM   4277  HB3 GLN B 120       3.827 -15.087   9.186  1.00 97.78           H  
ATOM   4278  O   GLN B 120       2.187 -17.233   6.514  1.00 97.78           O  
ATOM   4279  CG  GLN B 120       2.168 -14.933  10.568  1.00 97.78           C  
ATOM   4280  HG2 GLN B 120       2.687 -15.461  11.368  1.00 97.78           H  
ATOM   4281  HG3 GLN B 120       1.118 -15.222  10.598  1.00 97.78           H  
ATOM   4282  CD  GLN B 120       2.263 -13.440  10.845  1.00 97.78           C  
ATOM   4283  NE2 GLN B 120       3.453 -12.906  10.999  1.00 97.78           N  
ATOM   4284 HE21 GLN B 120       4.285 -13.477  10.971  1.00 97.78           H  
ATOM   4285 HE22 GLN B 120       3.540 -11.937  11.269  1.00 97.78           H  
ATOM   4286  OE1 GLN B 120       1.252 -12.754  10.905  1.00 97.78           O  
ATOM   4287  N   GLN B 121       4.332 -17.238   7.175  1.00 97.74           N  
ATOM   4288  H   GLN B 121       4.965 -17.190   7.960  1.00 97.74           H  
ATOM   4289  CA  GLN B 121       4.870 -17.589   5.850  1.00 97.74           C  
ATOM   4290  HA  GLN B 121       4.463 -16.896   5.113  1.00 97.74           H  
ATOM   4291  C   GLN B 121       4.454 -19.010   5.426  1.00 97.74           C  
ATOM   4292  CB  GLN B 121       6.409 -17.484   5.818  1.00 97.74           C  
ATOM   4293  HB2 GLN B 121       6.836 -18.225   6.494  1.00 97.74           H  
ATOM   4294  HB3 GLN B 121       6.723 -17.735   4.805  1.00 97.74           H  
ATOM   4295  O   GLN B 121       4.159 -19.252   4.254  1.00 97.74           O  
ATOM   4296  CG  GLN B 121       6.992 -16.103   6.176  1.00 97.74           C  
ATOM   4297  HG2 GLN B 121       6.448 -15.329   5.635  1.00 97.74           H  
ATOM   4298  HG3 GLN B 121       6.856 -15.919   7.241  1.00 97.74           H  
ATOM   4299  CD  GLN B 121       8.485 -15.968   5.841  1.00 97.74           C  
ATOM   4300  NE2 GLN B 121       9.101 -14.843   6.122  1.00 97.74           N  
ATOM   4301 HE21 GLN B 121      10.094 -14.794   5.944  1.00 97.74           H  
ATOM   4302 HE22 GLN B 121       8.626 -14.078   6.580  1.00 97.74           H  
ATOM   4303  OE1 GLN B 121       9.123 -16.852   5.275  1.00 97.74           O  
ATOM   4304  N   ARG B 122       4.411 -19.952   6.380  1.00 97.96           N  
ATOM   4305  H   ARG B 122       4.635 -19.660   7.320  1.00 97.96           H  
ATOM   4306  CA  ARG B 122       4.007 -21.352   6.150  1.00 97.96           C  
ATOM   4307  HA  ARG B 122       4.565 -21.759   5.307  1.00 97.96           H  
ATOM   4308  C   ARG B 122       2.532 -21.460   5.751  1.00 97.96           C  
ATOM   4309  CB  ARG B 122       4.319 -22.193   7.403  1.00 97.96           C  
ATOM   4310  HB2 ARG B 122       3.868 -23.178   7.282  1.00 97.96           H  
ATOM   4311  HB3 ARG B 122       3.873 -21.733   8.284  1.00 97.96           H  
ATOM   4312  O   ARG B 122       2.209 -22.082   4.740  1.00 97.96           O  
ATOM   4313  CG  ARG B 122       5.832 -22.363   7.616  1.00 97.96           C  
ATOM   4314  HG2 ARG B 122       6.297 -21.390   7.780  1.00 97.96           H  
ATOM   4315  HG3 ARG B 122       6.255 -22.799   6.711  1.00 97.96           H  
ATOM   4316  CD  ARG B 122       6.169 -23.290   8.793  1.00 97.96           C  
ATOM   4317  HD2 ARG B 122       5.368 -24.020   8.914  1.00 97.96           H  
ATOM   4318  HD3 ARG B 122       7.084 -23.829   8.549  1.00 97.96           H  
ATOM   4319  NE  ARG B 122       6.404 -22.554  10.048  1.00 97.96           N  
ATOM   4320  HE  ARG B 122       6.887 -21.669   9.990  1.00 97.96           H  
ATOM   4321  NH1 ARG B 122       5.737 -24.179  11.542  1.00 97.96           N  
ATOM   4322 HH11 ARG B 122       5.295 -24.703  10.801  1.00 97.96           H  
ATOM   4323 HH12 ARG B 122       5.657 -24.512  12.492  1.00 97.96           H  
ATOM   4324  NH2 ARG B 122       6.765 -22.324  12.262  1.00 97.96           N  
ATOM   4325 HH21 ARG B 122       6.770 -22.663  13.213  1.00 97.96           H  
ATOM   4326 HH22 ARG B 122       7.314 -21.507  12.036  1.00 97.96           H  
ATOM   4327  CZ  ARG B 122       6.294 -23.028  11.276  1.00 97.96           C  
ATOM   4328  N   LEU B 123       1.649 -20.790   6.491  1.00 98.61           N  
ATOM   4329  H   LEU B 123       1.989 -20.304   7.309  1.00 98.61           H  
ATOM   4330  CA  LEU B 123       0.212 -20.752   6.209  1.00 98.61           C  
ATOM   4331  HA  LEU B 123      -0.154 -21.774   6.109  1.00 98.61           H  
ATOM   4332  C   LEU B 123      -0.114 -20.054   4.882  1.00 98.61           C  
ATOM   4333  CB  LEU B 123      -0.514 -20.060   7.375  1.00 98.61           C  
ATOM   4334  HB2 LEU B 123      -1.530 -19.827   7.058  1.00 98.61           H  
ATOM   4335  HB3 LEU B 123      -0.013 -19.114   7.580  1.00 98.61           H  
ATOM   4336  O   LEU B 123      -1.012 -20.508   4.173  1.00 98.61           O  
ATOM   4337  CG  LEU B 123      -0.597 -20.878   8.677  1.00 98.61           C  
ATOM   4338  HG  LEU B 123       0.404 -21.120   9.033  1.00 98.61           H  
ATOM   4339  CD1 LEU B 123      -1.307 -20.030   9.728  1.00 98.61           C  
ATOM   4340 HD11 LEU B 123      -1.282 -20.539  10.692  1.00 98.61           H  
ATOM   4341 HD12 LEU B 123      -0.792 -19.074   9.822  1.00 98.61           H  
ATOM   4342 HD13 LEU B 123      -2.341 -19.846   9.435  1.00 98.61           H  
ATOM   4343  CD2 LEU B 123      -1.394 -22.176   8.513  1.00 98.61           C  
ATOM   4344 HD21 LEU B 123      -2.371 -21.960   8.082  1.00 98.61           H  
ATOM   4345 HD22 LEU B 123      -0.844 -22.865   7.872  1.00 98.61           H  
ATOM   4346 HD23 LEU B 123      -1.515 -22.651   9.487  1.00 98.61           H  
ATOM   4347  N   LEU B 124       0.615 -18.993   4.512  1.00 98.64           N  
ATOM   4348  H   LEU B 124       1.303 -18.627   5.155  1.00 98.64           H  
ATOM   4349  CA  LEU B 124       0.436 -18.322   3.219  1.00 98.64           C  
ATOM   4350  HA  LEU B 124      -0.613 -18.043   3.117  1.00 98.64           H  
ATOM   4351  C   LEU B 124       0.746 -19.237   2.027  1.00 98.64           C  
ATOM   4352  CB  LEU B 124       1.307 -17.055   3.153  1.00 98.64           C  
ATOM   4353  HB2 LEU B 124       1.452 -16.779   2.109  1.00 98.64           H  
ATOM   4354  HB3 LEU B 124       2.290 -17.285   3.566  1.00 98.64           H  
ATOM   4355  O   LEU B 124       0.014 -19.188   1.037  1.00 98.64           O  
ATOM   4356  CG  LEU B 124       0.716 -15.838   3.885  1.00 98.64           C  
ATOM   4357  HG  LEU B 124       0.440 -16.116   4.902  1.00 98.64           H  
ATOM   4358  CD1 LEU B 124       1.775 -14.739   3.928  1.00 98.64           C  
ATOM   4359 HD11 LEU B 124       1.376 -13.842   4.402  1.00 98.64           H  
ATOM   4360 HD12 LEU B 124       2.623 -15.097   4.511  1.00 98.64           H  
ATOM   4361 HD13 LEU B 124       2.105 -14.497   2.918  1.00 98.64           H  
ATOM   4362  CD2 LEU B 124      -0.518 -15.269   3.181  1.00 98.64           C  
ATOM   4363 HD21 LEU B 124      -0.860 -14.376   3.704  1.00 98.64           H  
ATOM   4364 HD22 LEU B 124      -1.325 -16.001   3.194  1.00 98.64           H  
ATOM   4365 HD23 LEU B 124      -0.278 -15.012   2.149  1.00 98.64           H  
ATOM   4366  N   LEU B 125       1.781 -20.083   2.108  1.00 98.42           N  
ATOM   4367  H   LEU B 125       2.344 -20.073   2.946  1.00 98.42           H  
ATOM   4368  CA  LEU B 125       2.118 -21.036   1.041  1.00 98.42           C  
ATOM   4369  HA  LEU B 125       2.220 -20.491   0.102  1.00 98.42           H  
ATOM   4370  C   LEU B 125       1.001 -22.062   0.817  1.00 98.42           C  
ATOM   4371  CB  LEU B 125       3.443 -21.751   1.369  1.00 98.42           C  
ATOM   4372  HB2 LEU B 125       3.412 -22.086   2.406  1.00 98.42           H  
ATOM   4373  HB3 LEU B 125       3.523 -22.641   0.745  1.00 98.42           H  
ATOM   4374  O   LEU B 125       0.546 -22.238  -0.315  1.00 98.42           O  
ATOM   4375  CG  LEU B 125       4.707 -20.904   1.153  1.00 98.42           C  
ATOM   4376  HG  LEU B 125       4.623 -19.959   1.691  1.00 98.42           H  
ATOM   4377  CD1 LEU B 125       5.916 -21.672   1.687  1.00 98.42           C  
ATOM   4378 HD11 LEU B 125       5.983 -22.644   1.198  1.00 98.42           H  
ATOM   4379 HD12 LEU B 125       6.828 -21.109   1.489  1.00 98.42           H  
ATOM   4380 HD13 LEU B 125       5.807 -21.810   2.763  1.00 98.42           H  
ATOM   4381  CD2 LEU B 125       4.957 -20.611  -0.329  1.00 98.42           C  
ATOM   4382 HD21 LEU B 125       4.146 -20.006  -0.734  1.00 98.42           H  
ATOM   4383 HD22 LEU B 125       5.886 -20.054  -0.444  1.00 98.42           H  
ATOM   4384 HD23 LEU B 125       5.030 -21.545  -0.886  1.00 98.42           H  
ATOM   4385  N   GLU B 126       0.526 -22.702   1.887  1.00 98.64           N  
ATOM   4386  H   GLU B 126       0.940 -22.516   2.789  1.00 98.64           H  
ATOM   4387  CA  GLU B 126      -0.540 -23.705   1.789  1.00 98.64           C  
ATOM   4388  HA  GLU B 126      -0.284 -24.414   1.002  1.00 98.64           H  
ATOM   4389  C   GLU B 126      -1.876 -23.085   1.366  1.00 98.64           C  
ATOM   4390  CB  GLU B 126      -0.669 -24.490   3.102  1.00 98.64           C  
ATOM   4391  HB2 GLU B 126      -0.732 -23.800   3.944  1.00 98.64           H  
ATOM   4392  HB3 GLU B 126      -1.586 -25.077   3.051  1.00 98.64           H  
ATOM   4393  O   GLU B 126      -2.504 -23.577   0.429  1.00 98.64           O  
ATOM   4394  CG  GLU B 126       0.519 -25.451   3.283  1.00 98.64           C  
ATOM   4395  HG2 GLU B 126       0.562 -26.089   2.400  1.00 98.64           H  
ATOM   4396  HG3 GLU B 126       1.437 -24.867   3.337  1.00 98.64           H  
ATOM   4397  CD  GLU B 126       0.426 -26.358   4.516  1.00 98.64           C  
ATOM   4398  OE1 GLU B 126       1.404 -27.088   4.788  1.00 98.64           O  
ATOM   4399  OE2 GLU B 126      -0.633 -26.339   5.184  1.00 98.64           O  
ATOM   4400  N   ALA B 127      -2.277 -21.956   1.962  1.00 98.77           N  
ATOM   4401  H   ALA B 127      -1.719 -21.566   2.708  1.00 98.77           H  
ATOM   4402  CA  ALA B 127      -3.500 -21.262   1.564  1.00 98.77           C  
ATOM   4403  HA  ALA B 127      -4.332 -21.961   1.656  1.00 98.77           H  
ATOM   4404  C   ALA B 127      -3.455 -20.800   0.096  1.00 98.77           C  
ATOM   4405  CB  ALA B 127      -3.746 -20.091   2.522  1.00 98.77           C  
ATOM   4406  HB1 ALA B 127      -2.926 -19.376   2.455  1.00 98.77           H  
ATOM   4407  HB2 ALA B 127      -3.815 -20.461   3.545  1.00 98.77           H  
ATOM   4408  HB3 ALA B 127      -4.679 -19.592   2.259  1.00 98.77           H  
ATOM   4409  O   ALA B 127      -4.454 -20.922  -0.610  1.00 98.77           O  
ATOM   4410  N   SER B 128      -2.303 -20.329  -0.397  1.00 98.78           N  
ATOM   4411  H   SER B 128      -1.509 -20.241   0.221  1.00 98.78           H  
ATOM   4412  CA  SER B 128      -2.143 -19.946  -1.808  1.00 98.78           C  
ATOM   4413  HA  SER B 128      -2.932 -19.242  -2.073  1.00 98.78           H  
ATOM   4414  C   SER B 128      -2.266 -21.144  -2.753  1.00 98.78           C  
ATOM   4415  CB  SER B 128      -0.800 -19.251  -2.043  1.00 98.78           C  
ATOM   4416  HB2 SER B 128       0.019 -19.916  -1.767  1.00 98.78           H  
ATOM   4417  HB3 SER B 128      -0.707 -19.003  -3.101  1.00 98.78           H  
ATOM   4418  O   SER B 128      -2.933 -21.038  -3.784  1.00 98.78           O  
ATOM   4419  OG  SER B 128      -0.728 -18.066  -1.278  1.00 98.78           O  
ATOM   4420  HG  SER B 128      -0.472 -18.326  -0.390  1.00 98.78           H  
ATOM   4421  N   TRP B 129      -1.686 -22.298  -2.394  1.00 98.58           N  
ATOM   4422  H   TRP B 129      -1.170 -22.336  -1.527  1.00 98.58           H  
ATOM   4423  CA  TRP B 129      -1.818 -23.529  -3.182  1.00 98.58           C  
ATOM   4424  HA  TRP B 129      -1.492 -23.333  -4.204  1.00 98.58           H  
ATOM   4425  C   TRP B 129      -3.276 -23.978  -3.266  1.00 98.58           C  
ATOM   4426  CB  TRP B 129      -0.947 -24.654  -2.598  1.00 98.58           C  
ATOM   4427  HB2 TRP B 129       0.076 -24.300  -2.472  1.00 98.58           H  
ATOM   4428  HB3 TRP B 129      -1.315 -24.929  -1.610  1.00 98.58           H  
ATOM   4429  O   TRP B 129      -3.817 -24.171  -4.357  1.00 98.58           O  
ATOM   4430  CG  TRP B 129      -0.913 -25.880  -3.459  1.00 98.58           C  
ATOM   4431  CD1 TRP B 129      -1.865 -26.842  -3.496  1.00 98.58           C  
ATOM   4432  HD1 TRP B 129      -2.760 -26.854  -2.892  1.00 98.58           H  
ATOM   4433  CD2 TRP B 129       0.069 -26.258  -4.474  1.00 98.58           C  
ATOM   4434  CE2 TRP B 129      -0.386 -27.448  -5.117  1.00 98.58           C  
ATOM   4435  CE3 TRP B 129       1.292 -25.713  -4.928  1.00 98.58           C  
ATOM   4436  HE3 TRP B 129       1.674 -24.817  -4.462  1.00 98.58           H  
ATOM   4437  NE1 TRP B 129      -1.564 -27.761  -4.480  1.00 98.58           N  
ATOM   4438  HE1 TRP B 129      -2.198 -28.497  -4.757  1.00 98.58           H  
ATOM   4439  CH2 TRP B 129       1.539 -27.494  -6.583  1.00 98.58           C  
ATOM   4440  HH2 TRP B 129       2.104 -27.959  -7.377  1.00 98.58           H  
ATOM   4441  CZ2 TRP B 129       0.319 -28.052  -6.167  1.00 98.58           C  
ATOM   4442  HZ2 TRP B 129      -0.076 -28.944  -6.630  1.00 98.58           H  
ATOM   4443  CZ3 TRP B 129       2.024 -26.328  -5.962  1.00 98.58           C  
ATOM   4444  HZ3 TRP B 129       2.957 -25.893  -6.287  1.00 98.58           H  
ATOM   4445  N   GLU B 130      -3.939 -24.094  -2.114  1.00 98.63           N  
ATOM   4446  H   GLU B 130      -3.447 -23.916  -1.250  1.00 98.63           H  
ATOM   4447  CA  GLU B 130      -5.329 -24.532  -2.061  1.00 98.63           C  
ATOM   4448  HA  GLU B 130      -5.420 -25.499  -2.555  1.00 98.63           H  
ATOM   4449  C   GLU B 130      -6.287 -23.549  -2.762  1.00 98.63           C  
ATOM   4450  CB  GLU B 130      -5.798 -24.669  -0.613  1.00 98.63           C  
ATOM   4451  HB2 GLU B 130      -5.748 -23.687  -0.142  1.00 98.63           H  
ATOM   4452  HB3 GLU B 130      -6.842 -24.973  -0.696  1.00 98.63           H  
ATOM   4453  O   GLU B 130      -7.294 -23.974  -3.330  1.00 98.63           O  
ATOM   4454  CG  GLU B 130      -5.142 -25.700   0.321  1.00 98.63           C  
ATOM   4455  HG2 GLU B 130      -4.065 -25.535   0.369  1.00 98.63           H  
ATOM   4456  HG3 GLU B 130      -5.317 -26.698  -0.080  1.00 98.63           H  
ATOM   4457  CD  GLU B 130      -5.757 -25.601   1.735  1.00 98.63           C  
ATOM   4458  OE1 GLU B 130      -5.108 -26.030   2.718  1.00 98.63           O  
ATOM   4459  OE2 GLU B 130      -6.916 -25.111   1.835  1.00 98.63           O  
ATOM   4460  N   ALA B 131      -6.009 -22.238  -2.732  1.00 98.80           N  
ATOM   4461  H   ALA B 131      -5.201 -21.925  -2.213  1.00 98.80           H  
ATOM   4462  CA  ALA B 131      -6.846 -21.230  -3.385  1.00 98.80           C  
ATOM   4463  HA  ALA B 131      -7.875 -21.372  -3.056  1.00 98.80           H  
ATOM   4464  C   ALA B 131      -6.830 -21.388  -4.914  1.00 98.80           C  
ATOM   4465  CB  ALA B 131      -6.394 -19.830  -2.946  1.00 98.80           C  
ATOM   4466  HB1 ALA B 131      -5.378 -19.637  -3.289  1.00 98.80           H  
ATOM   4467  HB2 ALA B 131      -7.065 -19.077  -3.359  1.00 98.80           H  
ATOM   4468  HB3 ALA B 131      -6.424 -19.747  -1.859  1.00 98.80           H  
ATOM   4469  O   ALA B 131      -7.889 -21.324  -5.542  1.00 98.80           O  
ATOM   4470  N   LEU B 132      -5.657 -21.659  -5.500  1.00 98.60           N  
ATOM   4471  H   LEU B 132      -4.837 -21.709  -4.912  1.00 98.60           H  
ATOM   4472  CA  LEU B 132      -5.495 -21.956  -6.928  1.00 98.60           C  
ATOM   4473  HA  LEU B 132      -5.999 -21.188  -7.515  1.00 98.60           H  
ATOM   4474  C   LEU B 132      -6.151 -23.293  -7.301  1.00 98.60           C  
ATOM   4475  CB  LEU B 132      -3.996 -21.953  -7.271  1.00 98.60           C  
ATOM   4476  HB2 LEU B 132      -3.855 -22.345  -8.279  1.00 98.60           H  
ATOM   4477  HB3 LEU B 132      -3.502 -22.628  -6.572  1.00 98.60           H  
ATOM   4478  O   LEU B 132      -6.924 -23.353  -8.258  1.00 98.60           O  
ATOM   4479  CG  LEU B 132      -3.326 -20.570  -7.175  1.00 98.60           C  
ATOM   4480  HG  LEU B 132      -3.592 -20.112  -6.222  1.00 98.60           H  
ATOM   4481  CD1 LEU B 132      -1.802 -20.702  -7.226  1.00 98.60           C  
ATOM   4482 HD11 LEU B 132      -1.490 -21.676  -6.849  1.00 98.60           H  
ATOM   4483 HD12 LEU B 132      -1.363 -19.939  -6.584  1.00 98.60           H  
ATOM   4484 HD13 LEU B 132      -1.436 -20.579  -8.246  1.00 98.60           H  
ATOM   4485  CD2 LEU B 132      -3.767 -19.633  -8.305  1.00 98.60           C  
ATOM   4486 HD21 LEU B 132      -4.837 -19.437  -8.235  1.00 98.60           H  
ATOM   4487 HD22 LEU B 132      -3.237 -18.685  -8.220  1.00 98.60           H  
ATOM   4488 HD23 LEU B 132      -3.551 -20.084  -9.273  1.00 98.60           H  
ATOM   4489  N   GLU B 133      -5.959 -24.347  -6.499  1.00 97.74           N  
ATOM   4490  H   GLU B 133      -5.297 -24.270  -5.740  1.00 97.74           H  
ATOM   4491  CA  GLU B 133      -6.634 -25.630  -6.736  1.00 97.74           C  
ATOM   4492  HA  GLU B 133      -6.373 -25.977  -7.736  1.00 97.74           H  
ATOM   4493  C   GLU B 133      -8.168 -25.520  -6.675  1.00 97.74           C  
ATOM   4494  CB  GLU B 133      -6.197 -26.685  -5.712  1.00 97.74           C  
ATOM   4495  HB2 GLU B 133      -6.222 -26.258  -4.709  1.00 97.74           H  
ATOM   4496  HB3 GLU B 133      -6.924 -27.496  -5.751  1.00 97.74           H  
ATOM   4497  O   GLU B 133      -8.867 -26.197  -7.441  1.00 97.74           O  
ATOM   4498  CG  GLU B 133      -4.816 -27.286  -5.991  1.00 97.74           C  
ATOM   4499  HG2 GLU B 133      -4.752 -27.528  -7.052  1.00 97.74           H  
ATOM   4500  HG3 GLU B 133      -4.045 -26.550  -5.763  1.00 97.74           H  
ATOM   4501  CD  GLU B 133      -4.577 -28.572  -5.182  1.00 97.74           C  
ATOM   4502  OE1 GLU B 133      -3.659 -29.332  -5.570  1.00 97.74           O  
ATOM   4503  OE2 GLU B 133      -5.329 -28.839  -4.217  1.00 97.74           O  
ATOM   4504  N   ARG B 134      -8.709 -24.673  -5.786  1.00 97.93           N  
ATOM   4505  H   ARG B 134      -8.081 -24.205  -5.149  1.00 97.93           H  
ATOM   4506  CA  ARG B 134     -10.153 -24.379  -5.700  1.00 97.93           C  
ATOM   4507  HA  ARG B 134     -10.704 -25.306  -5.860  1.00 97.93           H  
ATOM   4508  C   ARG B 134     -10.651 -23.442  -6.811  1.00 97.93           C  
ATOM   4509  CB  ARG B 134     -10.521 -23.853  -4.298  1.00 97.93           C  
ATOM   4510  HB2 ARG B 134      -9.856 -23.030  -4.037  1.00 97.93           H  
ATOM   4511  HB3 ARG B 134     -11.539 -23.464  -4.329  1.00 97.93           H  
ATOM   4512  O   ARG B 134     -11.849 -23.461  -7.076  1.00 97.93           O  
ATOM   4513  CG  ARG B 134     -10.465 -24.938  -3.199  1.00 97.93           C  
ATOM   4514  HG2 ARG B 134     -11.125 -25.765  -3.463  1.00 97.93           H  
ATOM   4515  HG3 ARG B 134      -9.448 -25.318  -3.108  1.00 97.93           H  
ATOM   4516  CD  ARG B 134     -10.916 -24.342  -1.857  1.00 97.93           C  
ATOM   4517  HD2 ARG B 134     -10.366 -23.410  -1.730  1.00 97.93           H  
ATOM   4518  HD3 ARG B 134     -11.979 -24.106  -1.900  1.00 97.93           H  
ATOM   4519  NE  ARG B 134     -10.644 -25.210  -0.690  1.00 97.93           N  
ATOM   4520  HE  ARG B 134     -11.241 -26.016  -0.570  1.00 97.93           H  
ATOM   4521  NH1 ARG B 134      -8.908 -23.985   0.214  1.00 97.93           N  
ATOM   4522 HH11 ARG B 134      -8.950 -23.315  -0.540  1.00 97.93           H  
ATOM   4523 HH12 ARG B 134      -8.104 -24.055   0.821  1.00 97.93           H  
ATOM   4524  NH2 ARG B 134      -9.485 -25.845   1.190  1.00 97.93           N  
ATOM   4525 HH21 ARG B 134     -10.050 -26.666   1.350  1.00 97.93           H  
ATOM   4526 HH22 ARG B 134      -8.660 -25.683   1.750  1.00 97.93           H  
ATOM   4527  CZ  ARG B 134      -9.695 -25.014   0.215  1.00 97.93           C  
ATOM   4528  N   ALA B 135      -9.768 -22.710  -7.498  1.00 97.46           N  
ATOM   4529  H   ALA B 135      -8.805 -22.705  -7.192  1.00 97.46           H  
ATOM   4530  CA  ALA B 135     -10.085 -21.997  -8.743  1.00 97.46           C  
ATOM   4531  HA  ALA B 135     -11.069 -21.539  -8.640  1.00 97.46           H  
ATOM   4532  C   ALA B 135     -10.159 -22.919  -9.978  1.00 97.46           C  
ATOM   4533  CB  ALA B 135      -9.054 -20.881  -8.977  1.00 97.46           C  
ATOM   4534  HB1 ALA B 135      -8.982 -20.225  -8.109  1.00 97.46           H  
ATOM   4535  HB2 ALA B 135      -9.355 -20.289  -9.841  1.00 97.46           H  
ATOM   4536  HB3 ALA B 135      -8.071 -21.306  -9.180  1.00 97.46           H  
ATOM   4537  O   ALA B 135     -10.584 -22.483 -11.044  1.00 97.46           O  
ATOM   4538  N   GLY B 136      -9.736 -24.184  -9.854  1.00 96.74           N  
ATOM   4539  H   GLY B 136      -9.389 -24.483  -8.954  1.00 96.74           H  
ATOM   4540  CA  GLY B 136      -9.564 -25.083 -10.999  1.00 96.74           C  
ATOM   4541  HA2 GLY B 136     -10.374 -24.932 -11.713  1.00 96.74           H  
ATOM   4542  HA3 GLY B 136      -9.608 -26.113 -10.644  1.00 96.74           H  
ATOM   4543  C   GLY B 136      -8.235 -24.885 -11.740  1.00 96.74           C  
ATOM   4544  O   GLY B 136      -8.086 -25.355 -12.864  1.00 96.74           O  
ATOM   4545  N   ILE B 137      -7.261 -24.217 -11.119  1.00 96.76           N  
ATOM   4546  H   ILE B 137      -7.413 -23.894 -10.175  1.00 96.76           H  
ATOM   4547  CA  ILE B 137      -5.958 -23.910 -11.715  1.00 96.76           C  
ATOM   4548  HA  ILE B 137      -6.021 -24.030 -12.796  1.00 96.76           H  
ATOM   4549  C   ILE B 137      -4.918 -24.904 -11.186  1.00 96.76           C  
ATOM   4550  CB  ILE B 137      -5.593 -22.431 -11.437  1.00 96.76           C  
ATOM   4551  HB  ILE B 137      -5.572 -22.277 -10.358  1.00 96.76           H  
ATOM   4552  O   ILE B 137      -4.807 -25.106  -9.978  1.00 96.76           O  
ATOM   4553  CG1 ILE B 137      -6.673 -21.498 -12.042  1.00 96.76           C  
ATOM   4554 HG12 ILE B 137      -7.658 -21.774 -11.664  1.00 96.76           H  
ATOM   4555 HG13 ILE B 137      -6.691 -21.616 -13.125  1.00 96.76           H  
ATOM   4556  CG2 ILE B 137      -4.196 -22.090 -11.991  1.00 96.76           C  
ATOM   4557 HG21 ILE B 137      -3.436 -22.717 -11.525  1.00 96.76           H  
ATOM   4558 HG22 ILE B 137      -3.938 -21.055 -11.767  1.00 96.76           H  
ATOM   4559 HG23 ILE B 137      -4.173 -22.236 -13.071  1.00 96.76           H  
ATOM   4560  CD1 ILE B 137      -6.482 -20.016 -11.709  1.00 96.76           C  
ATOM   4561 HD11 ILE B 137      -5.622 -19.623 -12.252  1.00 96.76           H  
ATOM   4562 HD12 ILE B 137      -7.368 -19.459 -12.013  1.00 96.76           H  
ATOM   4563 HD13 ILE B 137      -6.334 -19.889 -10.636  1.00 96.76           H  
ATOM   4564  N   ASP B 138      -4.133 -25.508 -12.083  1.00 96.73           N  
ATOM   4565  H   ASP B 138      -4.279 -25.294 -13.059  1.00 96.73           H  
ATOM   4566  CA  ASP B 138      -2.901 -26.222 -11.724  1.00 96.73           C  
ATOM   4567  HA  ASP B 138      -3.102 -26.900 -10.894  1.00 96.73           H  
ATOM   4568  C   ASP B 138      -1.831 -25.187 -11.322  1.00 96.73           C  
ATOM   4569  CB  ASP B 138      -2.448 -27.086 -12.914  1.00 96.73           C  
ATOM   4570  HB2 ASP B 138      -2.386 -26.453 -13.800  1.00 96.73           H  
ATOM   4571  HB3 ASP B 138      -3.214 -27.839 -13.100  1.00 96.73           H  
ATOM   4572  O   ASP B 138      -1.356 -24.448 -12.194  1.00 96.73           O  
ATOM   4573  CG  ASP B 138      -1.097 -27.796 -12.734  1.00 96.73           C  
ATOM   4574  OD1 ASP B 138      -0.373 -27.541 -11.739  1.00 96.73           O  
ATOM   4575  OD2 ASP B 138      -0.763 -28.599 -13.631  1.00 96.73           O  
ATOM   4576  N   PRO B 139      -1.407 -25.124 -10.043  1.00 96.31           N  
ATOM   4577  CA  PRO B 139      -0.459 -24.108  -9.588  1.00 96.31           C  
ATOM   4578  HA  PRO B 139      -0.893 -23.122  -9.753  1.00 96.31           H  
ATOM   4579  C   PRO B 139       0.899 -24.178 -10.293  1.00 96.31           C  
ATOM   4580  CB  PRO B 139      -0.302 -24.351  -8.085  1.00 96.31           C  
ATOM   4581  HB2 PRO B 139      -0.156 -23.416  -7.544  1.00 96.31           H  
ATOM   4582  HB3 PRO B 139       0.532 -25.030  -7.904  1.00 96.31           H  
ATOM   4583  O   PRO B 139       1.600 -23.174 -10.374  1.00 96.31           O  
ATOM   4584  CG  PRO B 139      -1.603 -25.043  -7.690  1.00 96.31           C  
ATOM   4585  HG2 PRO B 139      -1.505 -25.628  -6.776  1.00 96.31           H  
ATOM   4586  HG3 PRO B 139      -2.406 -24.312  -7.596  1.00 96.31           H  
ATOM   4587  CD  PRO B 139      -1.858 -25.921  -8.907  1.00 96.31           C  
ATOM   4588  HD2 PRO B 139      -1.262 -26.831  -8.838  1.00 96.31           H  
ATOM   4589  HD3 PRO B 139      -2.918 -26.173  -8.952  1.00 96.31           H  
ATOM   4590  N   THR B 140       1.272 -25.345 -10.830  1.00 94.09           N  
ATOM   4591  H   THR B 140       0.613 -26.111 -10.823  1.00 94.09           H  
ATOM   4592  CA  THR B 140       2.550 -25.534 -11.530  1.00 94.09           C  
ATOM   4593  HA  THR B 140       3.309 -24.959 -11.001  1.00 94.09           H  
ATOM   4594  C   THR B 140       2.539 -24.992 -12.958  1.00 94.09           C  
ATOM   4595  CB  THR B 140       3.008 -27.001 -11.522  1.00 94.09           C  
ATOM   4596  HB  THR B 140       4.015 -27.035 -11.938  1.00 94.09           H  
ATOM   4597  O   THR B 140       3.603 -24.669 -13.485  1.00 94.09           O  
ATOM   4598  CG2 THR B 140       3.075 -27.584 -10.112  1.00 94.09           C  
ATOM   4599 HG21 THR B 140       3.477 -28.596 -10.158  1.00 94.09           H  
ATOM   4600 HG22 THR B 140       2.076 -27.612  -9.678  1.00 94.09           H  
ATOM   4601 HG23 THR B 140       3.723 -26.966  -9.491  1.00 94.09           H  
ATOM   4602  OG1 THR B 140       2.199 -27.854 -12.297  1.00 94.09           O  
ATOM   4603  HG1 THR B 140       1.273 -27.746 -12.067  1.00 94.09           H  
ATOM   4604  N   LYS B 141       1.354 -24.829 -13.568  1.00 94.38           N  
ATOM   4605  H   LYS B 141       0.523 -25.081 -13.053  1.00 94.38           H  
ATOM   4606  CA  LYS B 141       1.190 -24.230 -14.906  1.00 94.38           C  
ATOM   4607  HA  LYS B 141       2.061 -24.477 -15.513  1.00 94.38           H  
ATOM   4608  C   LYS B 141       1.144 -22.704 -14.895  1.00 94.38           C  
ATOM   4609  CB  LYS B 141      -0.057 -24.789 -15.600  1.00 94.38           C  
ATOM   4610  HB2 LYS B 141      -0.268 -24.188 -16.485  1.00 94.38           H  
ATOM   4611  HB3 LYS B 141      -0.912 -24.721 -14.928  1.00 94.38           H  
ATOM   4612  O   LYS B 141       1.444 -22.111 -15.919  1.00 94.38           O  
ATOM   4613  CG  LYS B 141       0.156 -26.239 -16.045  1.00 94.38           C  
ATOM   4614  HG2 LYS B 141       0.364 -26.856 -15.171  1.00 94.38           H  
ATOM   4615  HG3 LYS B 141       1.009 -26.293 -16.721  1.00 94.38           H  
ATOM   4616  CD  LYS B 141      -1.092 -26.759 -16.762  1.00 94.38           C  
ATOM   4617  HD2 LYS B 141      -1.229 -26.223 -17.701  1.00 94.38           H  
ATOM   4618  HD3 LYS B 141      -1.960 -26.590 -16.124  1.00 94.38           H  
ATOM   4619  CE  LYS B 141      -0.942 -28.258 -17.019  1.00 94.38           C  
ATOM   4620  HE2 LYS B 141      -0.661 -28.726 -16.075  1.00 94.38           H  
ATOM   4621  HE3 LYS B 141      -0.136 -28.422 -17.733  1.00 94.38           H  
ATOM   4622  NZ  LYS B 141      -2.215 -28.844 -17.500  1.00 94.38           N  
ATOM   4623  HZ1 LYS B 141      -2.514 -28.421 -18.367  1.00 94.38           H  
ATOM   4624  HZ2 LYS B 141      -2.126 -29.844 -17.610  1.00 94.38           H  
ATOM   4625  HZ3 LYS B 141      -2.930 -28.694 -16.802  1.00 94.38           H  
ATOM   4626  N   ALA B 142       0.842 -22.083 -13.754  1.00 93.78           N  
ATOM   4627  H   ALA B 142       0.576 -22.648 -12.960  1.00 93.78           H  
ATOM   4628  CA  ALA B 142       0.904 -20.628 -13.571  1.00 93.78           C  
ATOM   4629  HA  ALA B 142       0.531 -20.147 -14.475  1.00 93.78           H  
ATOM   4630  C   ALA B 142       2.345 -20.096 -13.360  1.00 93.78           C  
ATOM   4631  CB  ALA B 142      -0.046 -20.270 -12.421  1.00 93.78           C  
ATOM   4632  HB1 ALA B 142      -0.031 -19.192 -12.259  1.00 93.78           H  
ATOM   4633  HB2 ALA B 142       0.261 -20.784 -11.510  1.00 93.78           H  
ATOM   4634  HB3 ALA B 142      -1.061 -20.571 -12.678  1.00 93.78           H  
ATOM   4635  O   ALA B 142       2.558 -18.912 -13.096  1.00 93.78           O  
ATOM   4636  N   ARG B 143       3.359 -20.967 -13.451  1.00 94.48           N  
ATOM   4637  H   ARG B 143       3.134 -21.918 -13.705  1.00 94.48           H  
ATOM   4638  CA  ARG B 143       4.775 -20.604 -13.336  1.00 94.48           C  
ATOM   4639  HA  ARG B 143       4.898 -19.978 -12.453  1.00 94.48           H  
ATOM   4640  C   ARG B 143       5.232 -19.812 -14.561  1.00 94.48           C  
ATOM   4641  CB  ARG B 143       5.587 -21.888 -13.149  1.00 94.48           C  
ATOM   4642  HB2 ARG B 143       5.447 -22.538 -14.012  1.00 94.48           H  
ATOM   4643  HB3 ARG B 143       5.210 -22.402 -12.264  1.00 94.48           H  
ATOM   4644  O   ARG B 143       5.134 -20.296 -15.684  1.00 94.48           O  
ATOM   4645  CG  ARG B 143       7.081 -21.602 -12.965  1.00 94.48           C  
ATOM   4646  HG2 ARG B 143       7.207 -20.870 -12.168  1.00 94.48           H  
ATOM   4647  HG3 ARG B 143       7.508 -21.210 -13.888  1.00 94.48           H  
ATOM   4648  CD  ARG B 143       7.793 -22.899 -12.582  1.00 94.48           C  
ATOM   4649  HD2 ARG B 143       7.279 -23.308 -11.712  1.00 94.48           H  
ATOM   4650  HD3 ARG B 143       7.702 -23.607 -13.406  1.00 94.48           H  
ATOM   4651  NE  ARG B 143       9.219 -22.678 -12.268  1.00 94.48           N  
ATOM   4652  HE  ARG B 143       9.651 -21.861 -12.675  1.00 94.48           H  
ATOM   4653  NH1 ARG B 143       9.474 -24.487 -10.884  1.00 94.48           N  
ATOM   4654 HH11 ARG B 143       8.480 -24.649 -10.962  1.00 94.48           H  
ATOM   4655 HH12 ARG B 143      10.034 -25.006 -10.223  1.00 94.48           H  
ATOM   4656  NH2 ARG B 143      11.225 -23.180 -11.295  1.00 94.48           N  
ATOM   4657 HH21 ARG B 143      11.634 -22.346 -11.693  1.00 94.48           H  
ATOM   4658 HH22 ARG B 143      11.766 -23.712 -10.629  1.00 94.48           H  
ATOM   4659  CZ  ARG B 143       9.964 -23.442 -11.488  1.00 94.48           C  
ATOM   4660  N   GLY B 144       5.811 -18.637 -14.332  1.00 95.94           N  
ATOM   4661  H   GLY B 144       5.892 -18.325 -13.375  1.00 95.94           H  
ATOM   4662  CA  GLY B 144       6.209 -17.692 -15.377  1.00 95.94           C  
ATOM   4663  HA2 GLY B 144       6.481 -18.236 -16.282  1.00 95.94           H  
ATOM   4664  HA3 GLY B 144       7.084 -17.137 -15.038  1.00 95.94           H  
ATOM   4665  C   GLY B 144       5.120 -16.682 -15.754  1.00 95.94           C  
ATOM   4666  O   GLY B 144       5.413 -15.739 -16.484  1.00 95.94           O  
ATOM   4667  N   ASP B 145       3.893 -16.826 -15.244  1.00 96.25           N  
ATOM   4668  H   ASP B 145       3.683 -17.612 -14.644  1.00 96.25           H  
ATOM   4669  CA  ASP B 145       2.838 -15.838 -15.466  1.00 96.25           C  
ATOM   4670  HA  ASP B 145       2.897 -15.504 -16.502  1.00 96.25           H  
ATOM   4671  C   ASP B 145       3.029 -14.599 -14.580  1.00 96.25           C  
ATOM   4672  CB  ASP B 145       1.437 -16.442 -15.250  1.00 96.25           C  
ATOM   4673  HB2 ASP B 145       0.726 -15.625 -15.126  1.00 96.25           H  
ATOM   4674  HB3 ASP B 145       1.428 -17.018 -14.325  1.00 96.25           H  
ATOM   4675  O   ASP B 145       3.527 -14.659 -13.448  1.00 96.25           O  
ATOM   4676  CG  ASP B 145       0.918 -17.308 -16.404  1.00 96.25           C  
ATOM   4677  OD1 ASP B 145       1.364 -17.091 -17.553  1.00 96.25           O  
ATOM   4678  OD2 ASP B 145      -0.013 -18.101 -16.140  1.00 96.25           O  
ATOM   4679  N   ALA B 146       2.545 -13.456 -15.072  1.00 97.99           N  
ATOM   4680  H   ALA B 146       2.168 -13.478 -16.008  1.00 97.99           H  
ATOM   4681  CA  ALA B 146       2.435 -12.216 -14.308  1.00 97.99           C  
ATOM   4682  HA  ALA B 146       3.352 -12.083 -13.735  1.00 97.99           H  
ATOM   4683  C   ALA B 146       1.272 -12.303 -13.300  1.00 97.99           C  
ATOM   4684  CB  ALA B 146       2.326 -11.037 -15.286  1.00 97.99           C  
ATOM   4685  HB1 ALA B 146       1.439 -11.144 -15.910  1.00 97.99           H  
ATOM   4686  HB2 ALA B 146       2.260 -10.103 -14.727  1.00 97.99           H  
ATOM   4687  HB3 ALA B 146       3.212 -11.004 -15.920  1.00 97.99           H  
ATOM   4688  O   ALA B 146       0.237 -11.647 -13.463  1.00 97.99           O  
ATOM   4689  N   VAL B 147       1.419 -13.166 -12.292  1.00 98.70           N  
ATOM   4690  H   VAL B 147       2.247 -13.745 -12.298  1.00 98.70           H  
ATOM   4691  CA  VAL B 147       0.521 -13.267 -11.137  1.00 98.70           C  
ATOM   4692  HA  VAL B 147      -0.461 -12.909 -11.444  1.00 98.70           H  
ATOM   4693  C   VAL B 147       1.058 -12.368 -10.024  1.00 98.70           C  
ATOM   4694  CB  VAL B 147       0.340 -14.719 -10.649  1.00 98.70           C  
ATOM   4695  HB  VAL B 147       1.287 -15.078 -10.245  1.00 98.70           H  
ATOM   4696  O   VAL B 147       2.200 -12.531  -9.600  1.00 98.70           O  
ATOM   4697  CG1 VAL B 147      -0.721 -14.820  -9.544  1.00 98.70           C  
ATOM   4698 HG11 VAL B 147      -1.685 -14.468  -9.911  1.00 98.70           H  
ATOM   4699 HG12 VAL B 147      -0.811 -15.856  -9.218  1.00 98.70           H  
ATOM   4700 HG13 VAL B 147      -0.420 -14.225  -8.681  1.00 98.70           H  
ATOM   4701  CG2 VAL B 147      -0.069 -15.658 -11.789  1.00 98.70           C  
ATOM   4702 HG21 VAL B 147      -0.272 -16.655 -11.398  1.00 98.70           H  
ATOM   4703 HG22 VAL B 147       0.753 -15.746 -12.499  1.00 98.70           H  
ATOM   4704 HG23 VAL B 147      -0.949 -15.276 -12.306  1.00 98.70           H  
ATOM   4705  N   GLY B 148       0.261 -11.401  -9.569  1.00 98.83           N  
ATOM   4706  H   GLY B 148      -0.664 -11.317  -9.966  1.00 98.83           H  
ATOM   4707  CA  GLY B 148       0.611 -10.562  -8.417  1.00 98.83           C  
ATOM   4708  HA2 GLY B 148       1.669 -10.305  -8.457  1.00 98.83           H  
ATOM   4709  HA3 GLY B 148       0.039  -9.635  -8.448  1.00 98.83           H  
ATOM   4710  C   GLY B 148       0.322 -11.262  -7.087  1.00 98.83           C  
ATOM   4711  O   GLY B 148      -0.600 -12.073  -7.005  1.00 98.83           O  
ATOM   4712  N   VAL B 149       1.071 -10.933  -6.035  1.00 98.93           N  
ATOM   4713  H   VAL B 149       1.800 -10.247  -6.169  1.00 98.93           H  
ATOM   4714  CA  VAL B 149       0.853 -11.435  -4.669  1.00 98.93           C  
ATOM   4715  HA  VAL B 149      -0.107 -11.950  -4.622  1.00 98.93           H  
ATOM   4716  C   VAL B 149       0.795 -10.254  -3.704  1.00 98.93           C  
ATOM   4717  CB  VAL B 149       1.932 -12.450  -4.243  1.00 98.93           C  
ATOM   4718  HB  VAL B 149       2.912 -11.974  -4.264  1.00 98.93           H  
ATOM   4719  O   VAL B 149       1.805  -9.601  -3.452  1.00 98.93           O  
ATOM   4720  CG1 VAL B 149       1.666 -12.967  -2.820  1.00 98.93           C  
ATOM   4721 HG11 VAL B 149       2.453 -13.665  -2.534  1.00 98.93           H  
ATOM   4722 HG12 VAL B 149       0.700 -13.469  -2.775  1.00 98.93           H  
ATOM   4723 HG13 VAL B 149       1.678 -12.146  -2.104  1.00 98.93           H  
ATOM   4724  CG2 VAL B 149       1.962 -13.668  -5.175  1.00 98.93           C  
ATOM   4725 HG21 VAL B 149       2.703 -14.384  -4.821  1.00 98.93           H  
ATOM   4726 HG22 VAL B 149       0.981 -14.144  -5.206  1.00 98.93           H  
ATOM   4727 HG23 VAL B 149       2.242 -13.361  -6.183  1.00 98.93           H  
ATOM   4728  N   PHE B 150      -0.384  -9.994  -3.144  1.00 98.90           N  
ATOM   4729  H   PHE B 150      -1.165 -10.588  -3.383  1.00 98.90           H  
ATOM   4730  CA  PHE B 150      -0.636  -8.884  -2.225  1.00 98.90           C  
ATOM   4731  HA  PHE B 150       0.284  -8.321  -2.065  1.00 98.90           H  
ATOM   4732  C   PHE B 150      -1.089  -9.439  -0.870  1.00 98.90           C  
ATOM   4733  CB  PHE B 150      -1.652  -7.919  -2.857  1.00 98.90           C  
ATOM   4734  HB2 PHE B 150      -2.583  -8.453  -3.047  1.00 98.90           H  
ATOM   4735  HB3 PHE B 150      -1.870  -7.129  -2.139  1.00 98.90           H  
ATOM   4736  O   PHE B 150      -2.225  -9.901  -0.723  1.00 98.90           O  
ATOM   4737  CG  PHE B 150      -1.183  -7.271  -4.151  1.00 98.90           C  
ATOM   4738  CD1 PHE B 150      -0.549  -6.013  -4.121  1.00 98.90           C  
ATOM   4739  HD1 PHE B 150      -0.389  -5.510  -3.179  1.00 98.90           H  
ATOM   4740  CD2 PHE B 150      -1.373  -7.924  -5.385  1.00 98.90           C  
ATOM   4741  HD2 PHE B 150      -1.847  -8.894  -5.413  1.00 98.90           H  
ATOM   4742  CE1 PHE B 150      -0.114  -5.412  -5.317  1.00 98.90           C  
ATOM   4743  HE1 PHE B 150       0.377  -4.450  -5.293  1.00 98.90           H  
ATOM   4744  CE2 PHE B 150      -0.941  -7.321  -6.581  1.00 98.90           C  
ATOM   4745  HE2 PHE B 150      -1.088  -7.819  -7.527  1.00 98.90           H  
ATOM   4746  CZ  PHE B 150      -0.311  -6.065  -6.546  1.00 98.90           C  
ATOM   4747  HZ  PHE B 150       0.029  -5.603  -7.462  1.00 98.90           H  
ATOM   4748  N   SER B 151      -0.198  -9.402   0.123  1.00 98.77           N  
ATOM   4749  H   SER B 151       0.697  -8.969  -0.055  1.00 98.77           H  
ATOM   4750  CA  SER B 151      -0.409 -10.049   1.426  1.00 98.77           C  
ATOM   4751  HA  SER B 151      -1.358 -10.585   1.421  1.00 98.77           H  
ATOM   4752  C   SER B 151      -0.450  -9.031   2.560  1.00 98.77           C  
ATOM   4753  CB  SER B 151       0.685 -11.085   1.709  1.00 98.77           C  
ATOM   4754  HB2 SER B 151       0.531 -11.503   2.704  1.00 98.77           H  
ATOM   4755  HB3 SER B 151       1.662 -10.602   1.682  1.00 98.77           H  
ATOM   4756  O   SER B 151       0.545  -8.367   2.840  1.00 98.77           O  
ATOM   4757  OG  SER B 151       0.642 -12.135   0.759  1.00 98.77           O  
ATOM   4758  HG  SER B 151       1.294 -12.797   1.001  1.00 98.77           H  
ATOM   4759  N   GLY B 152      -1.584  -8.947   3.253  1.00 98.72           N  
ATOM   4760  H   GLY B 152      -2.388  -9.465   2.930  1.00 98.72           H  
ATOM   4761  CA  GLY B 152      -1.697  -8.221   4.514  1.00 98.72           C  
ATOM   4762  HA2 GLY B 152      -1.252  -7.233   4.395  1.00 98.72           H  
ATOM   4763  HA3 GLY B 152      -2.750  -8.098   4.768  1.00 98.72           H  
ATOM   4764  C   GLY B 152      -1.009  -8.972   5.657  1.00 98.72           C  
ATOM   4765  O   GLY B 152      -1.430 -10.084   5.981  1.00 98.72           O  
ATOM   4766  N   VAL B 153       0.009  -8.366   6.271  1.00 97.48           N  
ATOM   4767  H   VAL B 153       0.269  -7.439   5.967  1.00 97.48           H  
ATOM   4768  CA  VAL B 153       0.749  -8.900   7.433  1.00 97.48           C  
ATOM   4769  HA  VAL B 153       0.134  -9.634   7.953  1.00 97.48           H  
ATOM   4770  C   VAL B 153       1.045  -7.737   8.377  1.00 97.48           C  
ATOM   4771  CB  VAL B 153       2.083  -9.570   7.026  1.00 97.48           C  
ATOM   4772  HB  VAL B 153       2.757  -8.811   6.628  1.00 97.48           H  
ATOM   4773  O   VAL B 153       1.496  -6.696   7.915  1.00 97.48           O  
ATOM   4774  CG1 VAL B 153       2.770 -10.235   8.228  1.00 97.48           C  
ATOM   4775 HG11 VAL B 153       3.047  -9.488   8.972  1.00 97.48           H  
ATOM   4776 HG12 VAL B 153       3.684 -10.736   7.910  1.00 97.48           H  
ATOM   4777 HG13 VAL B 153       2.107 -10.970   8.687  1.00 97.48           H  
ATOM   4778  CG2 VAL B 153       1.895 -10.649   5.952  1.00 97.48           C  
ATOM   4779 HG21 VAL B 153       2.849 -11.133   5.742  1.00 97.48           H  
ATOM   4780 HG22 VAL B 153       1.524 -10.202   5.030  1.00 97.48           H  
ATOM   4781 HG23 VAL B 153       1.181 -11.390   6.311  1.00 97.48           H  
ATOM   4782  N   SER B 154       0.794  -7.909   9.677  1.00 92.87           N  
ATOM   4783  H   SER B 154       0.378  -8.778   9.979  1.00 92.87           H  
ATOM   4784  CA  SER B 154       0.974  -6.844  10.684  1.00 92.87           C  
ATOM   4785  HA  SER B 154       1.664  -6.097  10.293  1.00 92.87           H  
ATOM   4786  C   SER B 154       1.572  -7.328  12.013  1.00 92.87           C  
ATOM   4787  CB  SER B 154      -0.369  -6.146  10.935  1.00 92.87           C  
ATOM   4788  HB2 SER B 154      -0.192  -5.220  11.482  1.00 92.87           H  
ATOM   4789  HB3 SER B 154      -0.831  -5.898   9.980  1.00 92.87           H  
ATOM   4790  O   SER B 154       1.540  -6.601  13.003  1.00 92.87           O  
ATOM   4791  OG  SER B 154      -1.244  -6.976  11.692  1.00 92.87           O  
ATOM   4792  HG  SER B 154      -0.876  -6.995  12.578  1.00 92.87           H  
ATOM   4793  N   ILE B 155       2.029  -8.582  12.079  1.00 85.97           N  
ATOM   4794  H   ILE B 155       2.103  -9.110  11.221  1.00 85.97           H  
ATOM   4795  CA  ILE B 155       2.592  -9.201  13.286  1.00 85.97           C  
ATOM   4796  HA  ILE B 155       2.646  -8.457  14.081  1.00 85.97           H  
ATOM   4797  C   ILE B 155       4.014  -9.653  12.961  1.00 85.97           C  
ATOM   4798  CB  ILE B 155       1.728 -10.378  13.801  1.00 85.97           C  
ATOM   4799  HB  ILE B 155       1.753 -11.174  13.056  1.00 85.97           H  
ATOM   4800  O   ILE B 155       4.231 -10.328  11.955  1.00 85.97           O  
ATOM   4801  CG1 ILE B 155       0.253  -9.971  14.020  1.00 85.97           C  
ATOM   4802 HG12 ILE B 155       0.192  -9.203  14.792  1.00 85.97           H  
ATOM   4803 HG13 ILE B 155      -0.145  -9.556  13.094  1.00 85.97           H  
ATOM   4804  CG2 ILE B 155       2.338 -10.921  15.106  1.00 85.97           C  
ATOM   4805 HG21 ILE B 155       1.758 -11.760  15.490  1.00 85.97           H  
ATOM   4806 HG22 ILE B 155       2.380 -10.145  15.871  1.00 85.97           H  
ATOM   4807 HG23 ILE B 155       3.337 -11.314  14.918  1.00 85.97           H  
ATOM   4808  CD1 ILE B 155      -0.653 -11.147  14.404  1.00 85.97           C  
ATOM   4809 HD11 ILE B 155      -1.692 -10.837  14.299  1.00 85.97           H  
ATOM   4810 HD12 ILE B 155      -0.476 -11.449  15.436  1.00 85.97           H  
ATOM   4811 HD13 ILE B 155      -0.470 -11.990  13.737  1.00 85.97           H  
ATOM   4812  N   HIS B 156       4.964  -9.287  13.822  1.00 80.86           N  
ATOM   4813  H   HIS B 156       4.690  -8.716  14.609  1.00 80.86           H  
ATOM   4814  CA  HIS B 156       6.394  -9.595  13.685  1.00 80.86           C  
ATOM   4815  HA  HIS B 156       6.509 -10.392  12.951  1.00 80.86           H  
ATOM   4816  C   HIS B 156       6.993 -10.145  14.999  1.00 80.86           C  
ATOM   4817  CB  HIS B 156       7.126  -8.350  13.145  1.00 80.86           C  
ATOM   4818  HB2 HIS B 156       7.073  -7.552  13.886  1.00 80.86           H  
ATOM   4819  HB3 HIS B 156       8.176  -8.594  12.988  1.00 80.86           H  
ATOM   4820  O   HIS B 156       8.203 -10.104  15.210  1.00 80.86           O  
ATOM   4821  CG  HIS B 156       6.553  -7.852  11.836  1.00 80.86           C  
ATOM   4822  CD2 HIS B 156       5.843  -6.697  11.636  1.00 80.86           C  
ATOM   4823  HD2 HIS B 156       5.635  -5.942  12.379  1.00 80.86           H  
ATOM   4824  ND1 HIS B 156       6.535  -8.547  10.647  1.00 80.86           N  
ATOM   4825  HD1 HIS B 156       6.906  -9.475  10.501  1.00 80.86           H  
ATOM   4826  CE1 HIS B 156       5.825  -7.831   9.759  1.00 80.86           C  
ATOM   4827  HE1 HIS B 156       5.610  -8.134   8.745  1.00 80.86           H  
ATOM   4828  NE2 HIS B 156       5.375  -6.701  10.319  1.00 80.86           N  
ATOM   4829  N   ASP B 157       6.138 -10.658  15.891  1.00 80.03           N  
ATOM   4830  H   ASP B 157       5.178 -10.796  15.609  1.00 80.03           H  
ATOM   4831  CA  ASP B 157       6.472 -11.090  17.257  1.00 80.03           C  
ATOM   4832  HA  ASP B 157       7.135 -10.345  17.697  1.00 80.03           H  
ATOM   4833  C   ASP B 157       7.214 -12.437  17.337  1.00 80.03           C  
ATOM   4834  CB  ASP B 157       5.186 -11.121  18.107  1.00 80.03           C  
ATOM   4835  HB2 ASP B 157       5.470 -11.258  19.150  1.00 80.03           H  
ATOM   4836  HB3 ASP B 157       4.687 -10.155  18.027  1.00 80.03           H  
ATOM   4837  O   ASP B 157       7.853 -12.725  18.346  1.00 80.03           O  
ATOM   4838  CG  ASP B 157       4.188 -12.229  17.729  1.00 80.03           C  
ATOM   4839  OD1 ASP B 157       4.362 -12.891  16.682  1.00 80.03           O  
ATOM   4840  OD2 ASP B 157       3.218 -12.445  18.482  1.00 80.03           O  
ATOM   4841  N   TYR B 158       7.188 -13.250  16.272  1.00 82.13           N  
ATOM   4842  H   TYR B 158       6.512 -13.025  15.556  1.00 82.13           H  
ATOM   4843  CA  TYR B 158       7.835 -14.567  16.245  1.00 82.13           C  
ATOM   4844  HA  TYR B 158       7.366 -15.184  17.011  1.00 82.13           H  
ATOM   4845  C   TYR B 158       9.331 -14.490  16.590  1.00 82.13           C  
ATOM   4846  CB  TYR B 158       7.605 -15.227  14.873  1.00 82.13           C  
ATOM   4847  HB2 TYR B 158       8.165 -14.677  14.116  1.00 82.13           H  
ATOM   4848  HB3 TYR B 158       6.549 -15.141  14.619  1.00 82.13           H  
ATOM   4849  O   TYR B 158       9.866 -15.428  17.171  1.00 82.13           O  
ATOM   4850  CG  TYR B 158       7.972 -16.702  14.806  1.00 82.13           C  
ATOM   4851  CD1 TYR B 158       9.076 -17.139  14.049  1.00 82.13           C  
ATOM   4852  HD1 TYR B 158       9.691 -16.422  13.527  1.00 82.13           H  
ATOM   4853  CD2 TYR B 158       7.189 -17.650  15.494  1.00 82.13           C  
ATOM   4854  HD2 TYR B 158       6.352 -17.315  16.088  1.00 82.13           H  
ATOM   4855  CE1 TYR B 158       9.379 -18.511  13.964  1.00 82.13           C  
ATOM   4856  HE1 TYR B 158      10.226 -18.839  13.379  1.00 82.13           H  
ATOM   4857  CE2 TYR B 158       7.501 -19.023  15.422  1.00 82.13           C  
ATOM   4858  HE2 TYR B 158       6.910 -19.746  15.965  1.00 82.13           H  
ATOM   4859  OH  TYR B 158       8.882 -20.793  14.564  1.00 82.13           O  
ATOM   4860  HH  TYR B 158       9.692 -20.968  14.079  1.00 82.13           H  
ATOM   4861  CZ  TYR B 158       8.597 -19.461  14.650  1.00 82.13           C  
ATOM   4862  N   LEU B 159       9.989 -13.355  16.314  1.00 70.77           N  
ATOM   4863  H   LEU B 159       9.451 -12.592  15.929  1.00 70.77           H  
ATOM   4864  CA  LEU B 159      11.378 -13.085  16.699  1.00 70.77           C  
ATOM   4865  HA  LEU B 159      12.013 -13.817  16.200  1.00 70.77           H  
ATOM   4866  C   LEU B 159      11.617 -13.230  18.219  1.00 70.77           C  
ATOM   4867  CB  LEU B 159      11.738 -11.669  16.206  1.00 70.77           C  
ATOM   4868  HB2 LEU B 159      11.296 -10.948  16.895  1.00 70.77           H  
ATOM   4869  HB3 LEU B 159      11.291 -11.496  15.227  1.00 70.77           H  
ATOM   4870  O   LEU B 159      12.632 -13.794  18.618  1.00 70.77           O  
ATOM   4871  CG  LEU B 159      13.252 -11.402  16.101  1.00 70.77           C  
ATOM   4872  HG  LEU B 159      13.758 -11.765  16.996  1.00 70.77           H  
ATOM   4873  CD1 LEU B 159      13.845 -12.083  14.861  1.00 70.77           C  
ATOM   4874 HD11 LEU B 159      14.913 -11.867  14.826  1.00 70.77           H  
ATOM   4875 HD12 LEU B 159      13.366 -11.697  13.962  1.00 70.77           H  
ATOM   4876 HD13 LEU B 159      13.714 -13.163  14.932  1.00 70.77           H  
ATOM   4877  CD2 LEU B 159      13.497  -9.901  15.958  1.00 70.77           C  
ATOM   4878 HD21 LEU B 159      14.569  -9.709  15.911  1.00 70.77           H  
ATOM   4879 HD22 LEU B 159      13.004  -9.506  15.070  1.00 70.77           H  
ATOM   4880 HD23 LEU B 159      13.117  -9.391  16.843  1.00 70.77           H  
ATOM   4881  N   GLU B 160      10.661 -12.833  19.069  1.00 66.94           N  
ATOM   4882  H   GLU B 160       9.796 -12.466  18.699  1.00 66.94           H  
ATOM   4883  CA  GLU B 160      10.755 -13.016  20.527  1.00 66.94           C  
ATOM   4884  HA  GLU B 160      11.672 -12.551  20.890  1.00 66.94           H  
ATOM   4885  C   GLU B 160      10.793 -14.503  20.903  1.00 66.94           C  
ATOM   4886  CB  GLU B 160       9.559 -12.380  21.254  1.00 66.94           C  
ATOM   4887  HB2 GLU B 160       8.641 -12.869  20.927  1.00 66.94           H  
ATOM   4888  HB3 GLU B 160       9.678 -12.576  22.319  1.00 66.94           H  
ATOM   4889  O   GLU B 160      11.595 -14.924  21.744  1.00 66.94           O  
ATOM   4890  CG  GLU B 160       9.418 -10.866  21.063  1.00 66.94           C  
ATOM   4891  HG2 GLU B 160       9.148 -10.652  20.029  1.00 66.94           H  
ATOM   4892  HG3 GLU B 160      10.381 -10.399  21.268  1.00 66.94           H  
ATOM   4893  CD  GLU B 160       8.348 -10.288  22.005  1.00 66.94           C  
ATOM   4894  OE1 GLU B 160       8.612  -9.211  22.581  1.00 66.94           O  
ATOM   4895  OE2 GLU B 160       7.274 -10.925  22.164  1.00 66.94           O  
ATOM   4896  N   SER B 161       9.979 -15.327  20.233  1.00 60.28           N  
ATOM   4897  H   SER B 161       9.358 -14.928  19.544  1.00 60.28           H  
ATOM   4898  CA  SER B 161       9.991 -16.789  20.372  1.00 60.28           C  
ATOM   4899  HA  SER B 161       9.812 -17.043  21.417  1.00 60.28           H  
ATOM   4900  C   SER B 161      11.342 -17.392  19.959  1.00 60.28           C  
ATOM   4901  CB  SER B 161       8.885 -17.425  19.513  1.00 60.28           C  
ATOM   4902  HB2 SER B 161       8.733 -18.457  19.829  1.00 60.28           H  
ATOM   4903  HB3 SER B 161       9.207 -17.440  18.472  1.00 60.28           H  
ATOM   4904  O   SER B 161      11.722 -18.456  20.453  1.00 60.28           O  
ATOM   4905  OG  SER B 161       7.656 -16.721  19.583  1.00 60.28           O  
ATOM   4906  HG  SER B 161       7.202 -16.909  20.408  1.00 60.28           H  
ATOM   4907  N   LEU B 162      12.089 -16.707  19.084  1.00 57.97           N  
ATOM   4908  H   LEU B 162      11.720 -15.834  18.734  1.00 57.97           H  
ATOM   4909  CA  LEU B 162      13.402 -17.131  18.599  1.00 57.97           C  
ATOM   4910  HA  LEU B 162      13.393 -18.221  18.591  1.00 57.97           H  
ATOM   4911  C   LEU B 162      14.574 -16.737  19.515  1.00 57.97           C  
ATOM   4912  CB  LEU B 162      13.637 -16.647  17.152  1.00 57.97           C  
ATOM   4913  HB2 LEU B 162      13.697 -15.559  17.147  1.00 57.97           H  
ATOM   4914  HB3 LEU B 162      14.614 -17.010  16.833  1.00 57.97           H  
ATOM   4915  O   LEU B 162      15.688 -17.206  19.286  1.00 57.97           O  
ATOM   4916  CG  LEU B 162      12.596 -17.077  16.100  1.00 57.97           C  
ATOM   4917  HG  LEU B 162      11.698 -16.475  16.242  1.00 57.97           H  
ATOM   4918  CD1 LEU B 162      13.094 -16.756  14.692  1.00 57.97           C  
ATOM   4919 HD11 LEU B 162      13.945 -17.389  14.441  1.00 57.97           H  
ATOM   4920 HD12 LEU B 162      13.383 -15.707  14.637  1.00 57.97           H  
ATOM   4921 HD13 LEU B 162      12.293 -16.938  13.975  1.00 57.97           H  
ATOM   4922  CD2 LEU B 162      12.178 -18.547  16.178  1.00 57.97           C  
ATOM   4923 HD21 LEU B 162      11.544 -18.795  15.327  1.00 57.97           H  
ATOM   4924 HD22 LEU B 162      13.045 -19.208  16.170  1.00 57.97           H  
ATOM   4925 HD23 LEU B 162      11.602 -18.713  17.089  1.00 57.97           H  
ATOM   4926  N   SER B 163      14.343 -15.978  20.592  1.00 58.50           N  
ATOM   4927  H   SER B 163      13.421 -15.578  20.695  1.00 58.50           H  
ATOM   4928  CA  SER B 163      15.369 -15.637  21.600  1.00 58.50           C  
ATOM   4929  HA  SER B 163      16.143 -15.043  21.114  1.00 58.50           H  
ATOM   4930  C   SER B 163      16.060 -16.860  22.234  1.00 58.50           C  
ATOM   4931  CB  SER B 163      14.742 -14.785  22.708  1.00 58.50           C  
ATOM   4932  HB2 SER B 163      14.371 -13.852  22.283  1.00 58.50           H  
ATOM   4933  HB3 SER B 163      15.503 -14.550  23.453  1.00 58.50           H  
ATOM   4934  O   SER B 163      17.197 -16.769  22.694  1.00 58.50           O  
ATOM   4935  OG  SER B 163      13.671 -15.477  23.329  1.00 58.50           O  
ATOM   4936  HG  SER B 163      12.872 -15.248  22.849  1.00 58.50           H  
ATOM   4937  N   ASN B 164      15.400 -18.024  22.215  1.00 62.75           N
[truncated: 1,780,957 more chars]
