# Supplementary material for: Module-Based Polyketide Synthase Engineering for de Novo Polyketide Biosynthesis
Source: ACS Synth Biol. 2023 Oct 23;12(11):3148–55. doi: 10.1021/acssynbio.3c00282 (PMC10661043; doi:10.1021/acssynbio.3c00282)
Supplement: Supplementary file 2 — sb3c00282_si_002.zip [file sb3c00282_si_002.zip › Final_PKS_Structures/menzella_pdbs/pikM6_ACP_eryM6_KSAT_dimer.pdb]

ATOM      1  N   LEU A   1     -19.874  55.501 -79.436  1.00 22.26           N  
ATOM      2  H   LEU A   1     -19.527  56.301 -78.927  1.00 22.26           H  
ATOM      3  H2  LEU A   1     -19.949  55.765 -80.408  1.00 22.26           H  
ATOM      4  H3  LEU A   1     -20.786  55.263 -79.073  1.00 22.26           H  
ATOM      5  CA  LEU A   1     -18.924  54.369 -79.284  1.00 22.26           C  
ATOM      6  HA  LEU A   1     -17.969  54.702 -79.689  1.00 22.26           H  
ATOM      7  C   LEU A   1     -19.276  53.161 -80.162  1.00 22.26           C  
ATOM      8  CB  LEU A   1     -18.664  54.030 -77.805  1.00 22.26           C  
ATOM      9  HB2 LEU A   1     -18.208  53.043 -77.727  1.00 22.26           H  
ATOM     10  HB3 LEU A   1     -19.610  54.014 -77.264  1.00 22.26           H  
ATOM     11  O   LEU A   1     -18.467  52.848 -81.020  1.00 22.26           O  
ATOM     12  CG  LEU A   1     -17.708  55.073 -77.180  1.00 22.26           C  
ATOM     13  HG  LEU A   1     -18.045  56.070 -77.462  1.00 22.26           H  
ATOM     14  CD1 LEU A   1     -17.723  54.991 -75.659  1.00 22.26           C  
ATOM     15 HD11 LEU A   1     -17.378  54.012 -75.328  1.00 22.26           H  
ATOM     16 HD12 LEU A   1     -18.727  55.168 -75.274  1.00 22.26           H  
ATOM     17 HD13 LEU A   1     -17.059  55.749 -75.243  1.00 22.26           H  
ATOM     18  CD2 LEU A   1     -16.272  54.884 -77.673  1.00 22.26           C  
ATOM     19 HD21 LEU A   1     -16.192  55.014 -78.753  1.00 22.26           H  
ATOM     20 HD22 LEU A   1     -15.903  53.895 -77.401  1.00 22.26           H  
ATOM     21 HD23 LEU A   1     -15.626  55.625 -77.203  1.00 22.26           H  
ATOM     22  N   LEU A   2     -20.464  52.541 -80.049  1.00 21.91           N  
ATOM     23  H   LEU A   2     -21.068  52.774 -79.274  1.00 21.91           H  
ATOM     24  CA  LEU A   2     -20.871  51.360 -80.853  1.00 21.91           C  
ATOM     25  HA  LEU A   2     -20.334  50.486 -80.484  1.00 21.91           H  
ATOM     26  C   LEU A   2     -20.571  51.427 -82.373  1.00 21.91           C  
ATOM     27  CB  LEU A   2     -22.389  51.136 -80.657  1.00 21.91           C  
ATOM     28  HB2 LEU A   2     -22.889  52.105 -80.668  1.00 21.91           H  
ATOM     29  HB3 LEU A   2     -22.783  50.569 -81.500  1.00 21.91           H  
ATOM     30  O   LEU A   2     -20.209  50.416 -82.968  1.00 21.91           O  
ATOM     31  CG  LEU A   2     -22.759  50.378 -79.367  1.00 21.91           C  
ATOM     32  HG  LEU A   2     -22.138  50.738 -78.546  1.00 21.91           H  
ATOM     33  CD1 LEU A   2     -24.222  50.629 -79.007  1.00 21.91           C  
ATOM     34 HD11 LEU A   2     -24.393  51.692 -78.833  1.00 21.91           H  
ATOM     35 HD12 LEU A   2     -24.474  50.087 -78.095  1.00 21.91           H  
ATOM     36 HD13 LEU A   2     -24.874  50.286 -79.811  1.00 21.91           H  
ATOM     37  CD2 LEU A   2     -22.560  48.871 -79.534  1.00 21.91           C  
ATOM     38 HD21 LEU A   2     -23.202  48.488 -80.327  1.00 21.91           H  
ATOM     39 HD22 LEU A   2     -22.811  48.364 -78.603  1.00 21.91           H  
ATOM     40 HD23 LEU A   2     -21.520  48.650 -79.775  1.00 21.91           H  
ATOM     41  N   ALA A   3     -20.722  52.595 -83.008  1.00 25.41           N  
ATOM     42  H   ALA A   3     -21.045  53.391 -82.477  1.00 25.41           H  
ATOM     43  CA  ALA A   3     -20.663  52.736 -84.468  1.00 25.41           C  
ATOM     44  HA  ALA A   3     -21.380  52.039 -84.904  1.00 25.41           H  
ATOM     45  C   ALA A   3     -19.293  52.415 -85.113  1.00 25.41           C  
ATOM     46  CB  ALA A   3     -21.123  54.158 -84.816  1.00 25.41           C  
ATOM     47  HB1 ALA A   3     -20.433  54.893 -84.400  1.00 25.41           H  
ATOM     48  HB2 ALA A   3     -22.126  54.337 -84.429  1.00 25.41           H  
ATOM     49  HB3 ALA A   3     -21.145  54.277 -85.899  1.00 25.41           H  
ATOM     50  O   ALA A   3     -19.258  51.846 -86.206  1.00 25.41           O  
ATOM     51  N   MET A   4     -18.166  52.735 -84.457  1.00 28.31           N  
ATOM     52  H   MET A   4     -18.239  53.123 -83.527  1.00 28.31           H  
ATOM     53  CA  MET A   4     -16.825  52.636 -85.070  1.00 28.31           C  
ATOM     54  HA  MET A   4     -16.797  53.255 -85.967  1.00 28.31           H  
ATOM     55  C   MET A   4     -16.456  51.210 -85.508  1.00 28.31           C  
ATOM     56  CB  MET A   4     -15.748  53.148 -84.100  1.00 28.31           C  
ATOM     57  HB2 MET A   4     -14.772  52.816 -84.455  1.00 28.31           H  
ATOM     58  HB3 MET A   4     -15.912  52.720 -83.111  1.00 28.31           H  
ATOM     59  O   MET A   4     -15.876  51.018 -86.574  1.00 28.31           O  
ATOM     60  CG  MET A   4     -15.712  54.675 -83.998  1.00 28.31           C  
ATOM     61  HG2 MET A   4     -15.476  55.097 -84.975  1.00 28.31           H  
ATOM     62  HG3 MET A   4     -16.700  55.030 -83.704  1.00 28.31           H  
ATOM     63  SD  MET A   4     -14.512  55.293 -82.788  1.00 28.31           S  
ATOM     64  CE  MET A   4     -12.939  54.950 -83.636  1.00 28.31           C  
ATOM     65  HE1 MET A   4     -12.807  53.876 -83.771  1.00 28.31           H  
ATOM     66  HE2 MET A   4     -12.115  55.335 -83.036  1.00 28.31           H  
ATOM     67  HE3 MET A   4     -12.928  55.445 -84.607  1.00 28.31           H  
ATOM     68  N   GLY A   5     -16.846  50.190 -84.734  1.00 29.87           N  
ATOM     69  H   GLY A   5     -17.354  50.402 -83.887  1.00 29.87           H  
ATOM     70  CA  GLY A   5     -16.494  48.789 -85.010  1.00 29.87           C  
ATOM     71  HA2 GLY A   5     -15.411  48.713 -85.109  1.00 29.87           H  
ATOM     72  HA3 GLY A   5     -16.800  48.177 -84.161  1.00 29.87           H  
ATOM     73  C   GLY A   5     -17.125  48.194 -86.280  1.00 29.87           C  
ATOM     74  O   GLY A   5     -16.801  47.064 -86.664  1.00 29.87           O  
ATOM     75  N   ARG A   6     -18.046  48.918 -86.934  1.00 35.50           N  
ATOM     76  H   ARG A   6     -18.281  49.826 -86.559  1.00 35.50           H  
ATOM     77  CA  ARG A   6     -18.605  48.535 -88.240  1.00 35.50           C  
ATOM     78  HA  ARG A   6     -18.468  47.461 -88.368  1.00 35.50           H  
ATOM     79  C   ARG A   6     -17.830  49.165 -89.404  1.00 35.50           C  
ATOM     80  CB  ARG A   6     -20.117  48.828 -88.269  1.00 35.50           C  
ATOM     81  HB2 ARG A   6     -20.503  48.810 -87.250  1.00 35.50           H  
ATOM     82  HB3 ARG A   6     -20.296  49.821 -88.682  1.00 35.50           H  
ATOM     83  O   ARG A   6     -17.611  48.471 -90.390  1.00 35.50           O  
ATOM     84  CG  ARG A   6     -20.878  47.768 -89.083  1.00 35.50           C  
ATOM     85  HG2 ARG A   6     -20.640  46.781 -88.684  1.00 35.50           H  
ATOM     86  HG3 ARG A   6     -20.565  47.812 -90.126  1.00 35.50           H  
ATOM     87  CD  ARG A   6     -22.395  47.982 -88.990  1.00 35.50           C  
ATOM     88  HD2 ARG A   6     -22.673  48.083 -87.941  1.00 35.50           H  
ATOM     89  HD3 ARG A   6     -22.646  48.908 -89.508  1.00 35.50           H  
ATOM     90  NE  ARG A   6     -23.147  46.854 -89.581  1.00 35.50           N  
ATOM     91  HE  ARG A   6     -22.601  46.096 -89.964  1.00 35.50           H  
ATOM     92  NH1 ARG A   6     -25.261  47.715 -89.310  1.00 35.50           N  
ATOM     93 HH11 ARG A   6     -26.260  47.637 -89.433  1.00 35.50           H  
ATOM     94 HH12 ARG A   6     -24.863  48.575 -88.962  1.00 35.50           H  
ATOM     95  NH2 ARG A   6     -25.006  45.692 -90.207  1.00 35.50           N  
ATOM     96 HH21 ARG A   6     -26.009  45.635 -90.310  1.00 35.50           H  
ATOM     97 HH22 ARG A   6     -24.432  44.943 -90.568  1.00 35.50           H  
ATOM     98  CZ  ARG A   6     -24.461  46.759 -89.695  1.00 35.50           C  
ATOM     99  N   TYR A   7     -17.342  50.400 -89.248  1.00 34.79           N  
ATOM    100  H   TYR A   7     -17.527  50.888 -88.383  1.00 34.79           H  
ATOM    101  CA  TYR A   7     -16.487  51.078 -90.234  1.00 34.79           C  
ATOM    102  HA  TYR A   7     -17.010  51.124 -91.189  1.00 34.79           H  
ATOM    103  C   TYR A   7     -15.178  50.323 -90.486  1.00 34.79           C  
ATOM    104  CB  TYR A   7     -16.187  52.516 -89.779  1.00 34.79           C  
ATOM    105  HB2 TYR A   7     -16.066  52.555 -88.696  1.00 34.79           H  
ATOM    106  HB3 TYR A   7     -15.236  52.827 -90.211  1.00 34.79           H  
ATOM    107  O   TYR A   7     -14.867  50.015 -91.632  1.00 34.79           O  
ATOM    108  CG  TYR A   7     -17.220  53.531 -90.218  1.00 34.79           C  
ATOM    109  CD1 TYR A   7     -17.190  53.997 -91.547  1.00 34.79           C  
ATOM    110  HD1 TYR A   7     -16.447  53.630 -92.240  1.00 34.79           H  
ATOM    111  CD2 TYR A   7     -18.176  54.038 -89.313  1.00 34.79           C  
ATOM    112  HD2 TYR A   7     -18.190  53.691 -88.290  1.00 34.79           H  
ATOM    113  CE1 TYR A   7     -18.111  54.970 -91.974  1.00 34.79           C  
ATOM    114  HE1 TYR A   7     -18.084  55.348 -92.985  1.00 34.79           H  
ATOM    115  CE2 TYR A   7     -19.090  55.026 -89.737  1.00 34.79           C  
ATOM    116  HE2 TYR A   7     -19.809  55.439 -89.045  1.00 34.79           H  
ATOM    117  OH  TYR A   7     -19.922  56.447 -91.497  1.00 34.79           O  
ATOM    118  HH  TYR A   7     -20.427  56.859 -90.792  1.00 34.79           H  
ATOM    119  CZ  TYR A   7     -19.054  55.495 -91.070  1.00 34.79           C  
ATOM    120  N   ALA A   8     -14.453  49.942 -89.427  1.00 34.83           N  
ATOM    121  H   ALA A   8     -14.728  50.267 -88.511  1.00 34.83           H  
ATOM    122  CA  ALA A   8     -13.170  49.241 -89.564  1.00 34.83           C  
ATOM    123  HA  ALA A   8     -12.478  49.883 -90.110  1.00 34.83           H  
ATOM    124  C   ALA A   8     -13.288  47.922 -90.358  1.00 34.83           C  
ATOM    125  CB  ALA A   8     -12.603  49.003 -88.160  1.00 34.83           C  
ATOM    126  HB1 ALA A   8     -12.468  49.957 -87.649  1.00 34.83           H  
ATOM    127  HB2 ALA A   8     -11.632  48.514 -88.241  1.00 34.83           H  
ATOM    128  HB3 ALA A   8     -13.274  48.371 -87.579  1.00 34.83           H  
ATOM    129  O   ALA A   8     -12.455  47.632 -91.212  1.00 34.83           O  
ATOM    130  N   ARG A   9     -14.366  47.153 -90.137  1.00 41.51           N  
ATOM    131  H   ARG A   9     -15.040  47.479 -89.459  1.00 41.51           H  
ATOM    132  CA  ARG A   9     -14.651  45.923 -90.901  1.00 41.51           C  
ATOM    133  HA  ARG A   9     -13.746  45.318 -90.946  1.00 41.51           H  
ATOM    134  C   ARG A   9     -15.001  46.175 -92.365  1.00 41.51           C  
ATOM    135  CB  ARG A   9     -15.780  45.120 -90.237  1.00 41.51           C  
ATOM    136  HB2 ARG A   9     -16.310  44.551 -91.001  1.00 41.51           H  
ATOM    137  HB3 ARG A   9     -16.492  45.794 -89.762  1.00 41.51           H  
ATOM    138  O   ARG A   9     -14.752  45.300 -93.182  1.00 41.51           O  
ATOM    139  CG  ARG A   9     -15.214  44.121 -89.222  1.00 41.51           C  
ATOM    140  HG2 ARG A   9     -14.702  44.652 -88.420  1.00 41.51           H  
ATOM    141  HG3 ARG A   9     -14.493  43.478 -89.727  1.00 41.51           H  
ATOM    142  CD  ARG A   9     -16.321  43.236 -88.642  1.00 41.51           C  
ATOM    143  HD2 ARG A   9     -15.844  42.414 -88.108  1.00 41.51           H  
ATOM    144  HD3 ARG A   9     -16.912  42.821 -89.459  1.00 41.51           H  
ATOM    145  NE  ARG A   9     -17.182  43.986 -87.709  1.00 41.51           N  
ATOM    146  HE  ARG A   9     -16.915  44.941 -87.518  1.00 41.51           H  
ATOM    147  NH1 ARG A   9     -18.573  42.248 -87.135  1.00 41.51           N  
ATOM    148 HH11 ARG A   9     -19.286  41.857 -86.537  1.00 41.51           H  
ATOM    149 HH12 ARG A   9     -18.087  41.658 -87.795  1.00 41.51           H  
ATOM    150  NH2 ARG A   9     -18.757  44.231 -86.109  1.00 41.51           N  
ATOM    151 HH21 ARG A   9     -18.383  45.155 -85.946  1.00 41.51           H  
ATOM    152 HH22 ARG A   9     -19.452  43.839 -85.490  1.00 41.51           H  
ATOM    153  CZ  ARG A   9     -18.169  43.482 -86.996  1.00 41.51           C  
ATOM    154  N   PHE A  10     -15.593  47.323 -92.687  1.00 37.40           N  
ATOM    155  H   PHE A  10     -15.747  48.017 -91.968  1.00 37.40           H  
ATOM    156  CA  PHE A  10     -15.885  47.689 -94.070  1.00 37.40           C  
ATOM    157  HA  PHE A  10     -16.290  46.820 -94.588  1.00 37.40           H  
ATOM    158  C   PHE A  10     -14.600  48.088 -94.811  1.00 37.40           C  
ATOM    159  CB  PHE A  10     -16.952  48.792 -94.085  1.00 37.40           C  
ATOM    160  HB2 PHE A  10     -16.520  49.724 -93.721  1.00 37.40           H  
ATOM    161  HB3 PHE A  10     -17.755  48.516 -93.403  1.00 37.40           H  
ATOM    162  O   PHE A  10     -14.352  47.591 -95.903  1.00 37.40           O  
ATOM    163  CG  PHE A  10     -17.556  49.024 -95.454  1.00 37.40           C  
ATOM    164  CD1 PHE A  10     -17.013  49.997 -96.314  1.00 37.40           C  
ATOM    165  HD1 PHE A  10     -16.163  50.587 -96.003  1.00 37.40           H  
ATOM    166  CD2 PHE A  10     -18.650  48.246 -95.881  1.00 37.40           C  
ATOM    167  HD2 PHE A  10     -19.059  47.485 -95.233  1.00 37.40           H  
ATOM    168  CE1 PHE A  10     -17.564  50.194 -97.592  1.00 37.40           C  
ATOM    169  HE1 PHE A  10     -17.139  50.935 -98.252  1.00 37.40           H  
ATOM    170  CE2 PHE A  10     -19.201  48.443 -97.160  1.00 37.40           C  
ATOM    171  HE2 PHE A  10     -20.033  47.841 -97.494  1.00 37.40           H  
ATOM    172  CZ  PHE A  10     -18.657  49.418 -98.015  1.00 37.40           C  
ATOM    173  HZ  PHE A  10     -19.072  49.568 -99.001  1.00 37.40           H  
ATOM    174  N   LEU A  11     -13.749  48.909 -94.181  1.00 38.64           N  
ATOM    175  H   LEU A  11     -14.021  49.272 -93.279  1.00 38.64           H  
ATOM    176  CA  LEU A  11     -12.487  49.392 -94.760  1.00 38.64           C  
ATOM    177  HA  LEU A  11     -12.682  49.781 -95.759  1.00 38.64           H  
ATOM    178  C   LEU A  11     -11.427  48.294 -94.939  1.00 38.64           C  
ATOM    179  CB  LEU A  11     -11.928  50.520 -93.875  1.00 38.64           C  
ATOM    180  HB2 LEU A  11     -11.856  50.153 -92.851  1.00 38.64           H  
ATOM    181  HB3 LEU A  11     -10.918  50.756 -94.210  1.00 38.64           H  
ATOM    182  O   LEU A  11     -10.716  48.301 -95.936  1.00 38.64           O  
ATOM    183  CG  LEU A  11     -12.753  51.819 -93.890  1.00 38.64           C  
ATOM    184  HG  LEU A  11     -13.791  51.599 -93.641  1.00 38.64           H  
ATOM    185  CD1 LEU A  11     -12.204  52.778 -92.834  1.00 38.64           C  
ATOM    186 HD11 LEU A  11     -11.168  53.029 -93.063  1.00 38.64           H  
ATOM    187 HD12 LEU A  11     -12.793  53.696 -92.827  1.00 38.64           H  
ATOM    188 HD13 LEU A  11     -12.254  52.317 -91.848  1.00 38.64           H  
ATOM    189  CD2 LEU A  11     -12.711  52.519 -95.249  1.00 38.64           C  
ATOM    190 HD21 LEU A  11     -11.678  52.716 -95.538  1.00 38.64           H  
ATOM    191 HD22 LEU A  11     -13.246  53.468 -95.195  1.00 38.64           H  
ATOM    192 HD23 LEU A  11     -13.184  51.902 -96.013  1.00 38.64           H  
ATOM    193  N   ALA A  12     -11.337  47.337 -94.010  1.00 37.96           N  
ATOM    194  H   ALA A  12     -11.891  47.421 -93.170  1.00 37.96           H  
ATOM    195  CA  ALA A  12     -10.448  46.177 -94.141  1.00 37.96           C  
ATOM    196  HA  ALA A  12      -9.491  46.517 -94.538  1.00 37.96           H  
ATOM    197  C   ALA A  12     -10.975  45.104 -95.122  1.00 37.96           C  
ATOM    198  CB  ALA A  12     -10.208  45.600 -92.740  1.00 37.96           C  
ATOM    199  HB1 ALA A  12      -9.494  44.779 -92.802  1.00 37.96           H  
ATOM    200  HB2 ALA A  12     -11.145  45.229 -92.325  1.00 37.96           H  
ATOM    201  HB3 ALA A  12      -9.801  46.373 -92.088  1.00 37.96           H  
ATOM    202  O   ALA A  12     -10.312  44.091 -95.346  1.00 37.96           O  
ATOM    203  N   GLY A  13     -12.183  45.291 -95.666  1.00 37.95           N  
ATOM    204  H   GLY A  13     -12.643  46.175 -95.501  1.00 37.95           H  
ATOM    205  CA  GLY A  13     -12.769  44.420 -96.678  1.00 37.95           C  
ATOM    206  HA2 GLY A  13     -13.842  44.607 -96.718  1.00 37.95           H  
ATOM    207  HA3 GLY A  13     -12.607  43.380 -96.396  1.00 37.95           H  
ATOM    208  C   GLY A  13     -12.186  44.646 -98.082  1.00 37.95           C  
ATOM    209  O   GLY A  13     -11.263  45.438 -98.271  1.00 37.95           O  
ATOM    210  N   PRO A  14     -12.721  43.954 -99.105  1.00 37.17           N  
ATOM    211  CA  PRO A  14     -12.297  44.148-100.490  1.00 37.17           C  
ATOM    212  HA  PRO A  14     -11.245  43.878-100.573  1.00 37.17           H  
ATOM    213  C   PRO A  14     -12.499  45.603-100.943  1.00 37.17           C  
ATOM    214  CB  PRO A  14     -13.146  43.172-101.319  1.00 37.17           C  
ATOM    215  HB2 PRO A  14     -14.025  43.679-101.716  1.00 37.17           H  
ATOM    216  HB3 PRO A  14     -12.569  42.729-102.130  1.00 37.17           H  
ATOM    217  O   PRO A  14     -13.583  46.155-100.743  1.00 37.17           O  
ATOM    218  CG  PRO A  14     -13.595  42.118-100.305  1.00 37.17           C  
ATOM    219  HG2 PRO A  14     -12.810  41.372-100.181  1.00 37.17           H  
ATOM    220  HG3 PRO A  14     -14.533  41.646-100.597  1.00 37.17           H  
ATOM    221  CD  PRO A  14     -13.742  42.924 -99.018  1.00 37.17           C  
ATOM    222  HD2 PRO A  14     -13.595  42.276 -98.153  1.00 37.17           H  
ATOM    223  HD3 PRO A  14     -14.725  43.393 -98.982  1.00 37.17           H  
ATOM    224  N   ARG A  15     -11.490  46.207-101.598  1.00 44.85           N  
ATOM    225  H   ARG A  15     -10.620  45.706-101.707  1.00 44.85           H  
ATOM    226  CA  ARG A  15     -11.618  47.558-102.182  1.00 44.85           C  
ATOM    227  HA  ARG A  15     -11.802  48.249-101.360  1.00 44.85           H  
ATOM    228  C   ARG A  15     -12.837  47.585-103.130  1.00 44.85           C  
ATOM    229  CB  ARG A  15     -10.339  48.017-102.928  1.00 44.85           C  
ATOM    230  HB2 ARG A  15     -10.610  48.873-103.547  1.00 44.85           H  
ATOM    231  HB3 ARG A  15     -10.000  47.224-103.595  1.00 44.85           H  
ATOM    232  O   ARG A  15     -12.896  46.750-104.039  1.00 44.85           O  
ATOM    233  CG  ARG A  15      -9.172  48.461-102.016  1.00 44.85           C  
ATOM    234  HG2 ARG A  15      -8.776  47.592-101.491  1.00 44.85           H  
ATOM    235  HG3 ARG A  15      -9.555  49.165-101.277  1.00 44.85           H  
ATOM    236  CD  ARG A  15      -8.030  49.154-102.802  1.00 44.85           C  
ATOM    237  HD2 ARG A  15      -7.628  48.454-103.534  1.00 44.85           H  
ATOM    238  HD3 ARG A  15      -8.451  50.007-103.336  1.00 44.85           H  
ATOM    239  NE  ARG A  15      -6.929  49.631-101.924  1.00 44.85           N  
ATOM    240  HE  ARG A  15      -6.955  49.341-100.957  1.00 44.85           H  
ATOM    241  NH1 ARG A  15      -5.787  51.005-103.400  1.00 44.85           N  
ATOM    242 HH11 ARG A  15      -6.544  50.979-104.068  1.00 44.85           H  
ATOM    243 HH12 ARG A  15      -5.087  51.727-103.496  1.00 44.85           H  
ATOM    244  NH2 ARG A  15      -5.056  50.809-101.312  1.00 44.85           N  
ATOM    245 HH21 ARG A  15      -4.366  51.533-101.450  1.00 44.85           H  
ATOM    246 HH22 ARG A  15      -5.137  50.548-100.340  1.00 44.85           H  
ATOM    247  CZ  ARG A  15      -5.933  50.471-102.221  1.00 44.85           C  
ATOM    248  N   PRO A  16     -13.808  48.499-102.947  1.00 42.76           N  
ATOM    249  CA  PRO A  16     -14.974  48.576-103.820  1.00 42.76           C  
ATOM    250  HA  PRO A  16     -15.470  47.606-103.844  1.00 42.76           H  
ATOM    251  C   PRO A  16     -14.550  48.956-105.243  1.00 42.76           C  
ATOM    252  CB  PRO A  16     -15.917  49.599-103.179  1.00 42.76           C  
ATOM    253  HB2 PRO A  16     -16.618  49.082-102.524  1.00 42.76           H  
ATOM    254  HB3 PRO A  16     -16.454  50.188-103.922  1.00 42.76           H  
ATOM    255  O   PRO A  16     -13.769  49.880-105.449  1.00 42.76           O  
ATOM    256  CG  PRO A  16     -14.986  50.468-102.335  1.00 42.76           C  
ATOM    257  HG2 PRO A  16     -15.504  50.880-101.469  1.00 42.76           H  
ATOM    258  HG3 PRO A  16     -14.563  51.258-102.957  1.00 42.76           H  
ATOM    259  CD  PRO A  16     -13.877  49.514-101.908  1.00 42.76           C  
ATOM    260  HD2 PRO A  16     -12.938  50.060-101.818  1.00 42.76           H  
ATOM    261  HD3 PRO A  16     -14.136  49.043-100.960  1.00 42.76           H  
ATOM    262  N   GLY A  17     -15.063  48.222-106.232  1.00 48.37           N  
ATOM    263  H   GLY A  17     -15.682  47.462-105.990  1.00 48.37           H  
ATOM    264  CA  GLY A  17     -14.847  48.532-107.646  1.00 48.37           C  
ATOM    265  HA2 GLY A  17     -15.116  47.665-108.249  1.00 48.37           H  
ATOM    266  HA3 GLY A  17     -13.792  48.752-107.810  1.00 48.37           H  
ATOM    267  C   GLY A  17     -15.672  49.735-108.118  1.00 48.37           C  
ATOM    268  O   GLY A  17     -16.418  50.343-107.352  1.00 48.37           O  
ATOM    269  N   ARG A  18     -15.585  50.053-109.418  1.00 50.43           N  
ATOM    270  H   ARG A  18     -14.973  49.502-110.002  1.00 50.43           H  
ATOM    271  CA  ARG A  18     -16.425  51.092-110.040  1.00 50.43           C  
ATOM    272  HA  ARG A  18     -16.201  52.053-109.578  1.00 50.43           H  
ATOM    273  C   ARG A  18     -17.912  50.827-109.788  1.00 50.43           C  
ATOM    274  CB  ARG A  18     -16.165  51.196-111.553  1.00 50.43           C  
ATOM    275  HB2 ARG A  18     -17.047  51.634-112.022  1.00 50.43           H  
ATOM    276  HB3 ARG A  18     -16.015  50.204-111.978  1.00 50.43           H  
ATOM    277  O   ARG A  18     -18.465  49.855-110.298  1.00 50.43           O  
ATOM    278  CG  ARG A  18     -14.971  52.102-111.875  1.00 50.43           C  
ATOM    279  HG2 ARG A  18     -14.055  51.665-111.475  1.00 50.43           H  
ATOM    280  HG3 ARG A  18     -15.138  53.075-111.413  1.00 50.43           H  
ATOM    281  CD  ARG A  18     -14.834  52.285-113.392  1.00 50.43           C  
ATOM    282  HD2 ARG A  18     -14.447  51.361-113.823  1.00 50.43           H  
ATOM    283  HD3 ARG A  18     -15.821  52.482-113.810  1.00 50.43           H  
ATOM    284  NE  ARG A  18     -13.949  53.418-113.724  1.00 50.43           N  
ATOM    285  HE  ARG A  18     -13.609  53.969-112.949  1.00 50.43           H  
ATOM    286  NH1 ARG A  18     -13.944  53.149-116.004  1.00 50.43           N  
ATOM    287 HH11 ARG A  18     -13.678  53.481-116.921  1.00 50.43           H  
ATOM    288 HH12 ARG A  18     -14.497  52.312-115.895  1.00 50.43           H  
ATOM    289  NH2 ARG A  18     -12.913  54.908-115.098  1.00 50.43           N  
ATOM    290 HH21 ARG A  18     -12.607  55.442-114.297  1.00 50.43           H  
ATOM    291 HH22 ARG A  18     -12.649  55.224-116.021  1.00 50.43           H  
ATOM    292  CZ  ARG A  18     -13.607  53.818-114.936  1.00 50.43           C  
ATOM    293  N   SER A  19     -18.551  51.742-109.063  1.00 51.46           N  
ATOM    294  H   SER A  19     -18.003  52.469-108.626  1.00 51.46           H  
ATOM    295  CA  SER A  19     -20.007  51.866-109.028  1.00 51.46           C  
ATOM    296  HA  SER A  19     -20.441  50.922-108.697  1.00 51.46           H  
ATOM    297  C   SER A  19     -20.535  52.200-110.426  1.00 51.46           C  
ATOM    298  CB  SER A  19     -20.407  52.963-108.036  1.00 51.46           C  
ATOM    299  HB2 SER A  19     -19.916  53.896-108.313  1.00 51.46           H  
ATOM    300  HB3 SER A  19     -20.093  52.680-107.032  1.00 51.46           H  
ATOM    301  O   SER A  19     -19.929  52.990-111.150  1.00 51.46           O  
ATOM    302  OG  SER A  19     -21.804  53.157-108.053  1.00 51.46           O  
ATOM    303  HG  SER A  19     -21.950  54.080-108.274  1.00 51.46           H  
ATOM    304  N   SER A  20     -21.671  51.612-110.803  1.00 59.25           N  
ATOM    305  H   SER A  20     -22.110  50.952-110.177  1.00 59.25           H  
ATOM    306  CA  SER A  20     -22.445  52.022-111.982  1.00 59.25           C  
ATOM    307  HA  SER A  20     -21.762  52.324-112.776  1.00 59.25           H  
ATOM    308  C   SER A  20     -23.366  53.214-111.703  1.00 59.25           C  
ATOM    309  CB  SER A  20     -23.277  50.843-112.491  1.00 59.25           C  
ATOM    310  HB2 SER A  20     -23.919  51.179-113.305  1.00 59.25           H  
ATOM    311  HB3 SER A  20     -22.608  50.069-112.867  1.00 59.25           H  
ATOM    312  O   SER A  20     -23.817  53.863-112.643  1.00 59.25           O  
ATOM    313  OG  SER A  20     -24.067  50.307-111.442  1.00 59.25           O  
ATOM    314  HG  SER A  20     -24.757  49.760-111.826  1.00 59.25           H  
ATOM    315  N   ALA A  21     -23.647  53.504-110.430  1.00 59.75           N  
ATOM    316  H   ALA A  21     -23.207  52.949-109.710  1.00 59.75           H  
ATOM    317  CA  ALA A  21     -24.351  54.706-109.999  1.00 59.75           C  
ATOM    318  HA  ALA A  21     -25.065  54.981-110.775  1.00 59.75           H  
ATOM    319  C   ALA A  21     -23.355  55.864-109.778  1.00 59.75           C  
ATOM    320  CB  ALA A  21     -25.139  54.387-108.723  1.00 59.75           C  
ATOM    321  HB1 ALA A  21     -24.460  54.082-107.927  1.00 59.75           H  
ATOM    322  HB2 ALA A  21     -25.681  55.276-108.398  1.00 59.75           H  
ATOM    323  HB3 ALA A  21     -25.853  53.587-108.918  1.00 59.75           H  
ATOM    324  O   ALA A  21     -22.251  55.595-109.284  1.00 59.75           O  
ATOM    325  N   PRO A  22     -23.735  57.124-110.077  1.00 62.34           N  
ATOM    326  CA  PRO A  22     -22.948  58.303-109.721  1.00 62.34           C  
ATOM    327  HA  PRO A  22     -22.040  58.315-110.324  1.00 62.34           H  
ATOM    328  C   PRO A  22     -22.585  58.303-108.233  1.00 62.34           C  
ATOM    329  CB  PRO A  22     -23.814  59.518-110.083  1.00 62.34           C  
ATOM    330  HB2 PRO A  22     -23.214  60.355-110.438  1.00 62.34           H  
ATOM    331  HB3 PRO A  22     -24.420  59.820-109.229  1.00 62.34           H  
ATOM    332  O   PRO A  22     -23.409  57.955-107.386  1.00 62.34           O  
ATOM    333  CG  PRO A  22     -24.736  58.982-111.174  1.00 62.34           C  
ATOM    334  HG2 PRO A  22     -25.669  59.543-111.227  1.00 62.34           H  
ATOM    335  HG3 PRO A  22     -24.220  59.003-112.134  1.00 62.34           H  
ATOM    336  CD  PRO A  22     -24.964  57.535-110.741  1.00 62.34           C  
ATOM    337  HD2 PRO A  22     -25.792  57.488-110.034  1.00 62.34           H  
ATOM    338  HD3 PRO A  22     -25.174  56.924-111.619  1.00 62.34           H  
ATOM    339  N   VAL A  23     -21.347  58.680-107.917  1.00 74.13           N  
ATOM    340  H   VAL A  23     -20.732  58.994-108.654  1.00 74.13           H  
ATOM    341  CA  VAL A  23     -20.836  58.728-106.543  1.00 74.13           C  
ATOM    342  HA  VAL A  23     -21.550  58.256-105.868  1.00 74.13           H  
ATOM    343  C   VAL A  23     -20.687  60.184-106.129  1.00 74.13           C  
ATOM    344  CB  VAL A  23     -19.501  57.965-106.415  1.00 74.13           C  
ATOM    345  HB  VAL A  23     -18.761  58.418-107.074  1.00 74.13           H  
ATOM    346  O   VAL A  23     -19.993  60.936-106.806  1.00 74.13           O  
ATOM    347  CG1 VAL A  23     -18.963  58.004-104.978  1.00 74.13           C  
ATOM    348 HG11 VAL A  23     -19.697  57.594-104.284  1.00 74.13           H  
ATOM    349 HG12 VAL A  23     -18.731  59.029-104.688  1.00 74.13           H  
ATOM    350 HG13 VAL A  23     -18.040  57.428-104.907  1.00 74.13           H  
ATOM    351  CG2 VAL A  23     -19.660  56.489-106.813  1.00 74.13           C  
ATOM    352 HG21 VAL A  23     -19.940  56.419-107.864  1.00 74.13           H  
ATOM    353 HG22 VAL A  23     -18.713  55.967-106.676  1.00 74.13           H  
ATOM    354 HG23 VAL A  23     -20.431  56.019-106.203  1.00 74.13           H  
ATOM    355  N   LEU A  24     -21.295  60.566-105.008  1.00 76.17           N  
ATOM    356  H   LEU A  24     -21.868  59.896-104.514  1.00 76.17           H  
ATOM    357  CA  LEU A  24     -21.010  61.824-104.324  1.00 76.17           C  
ATOM    358  HA  LEU A  24     -20.546  62.521-105.022  1.00 76.17           H  
ATOM    359  C   LEU A  24     -20.041  61.560-103.172  1.00 76.17           C  
ATOM    360  CB  LEU A  24     -22.320  62.450-103.825  1.00 76.17           C  
ATOM    361  HB2 LEU A  24     -22.956  62.645-104.688  1.00 76.17           H  
ATOM    362  HB3 LEU A  24     -22.831  61.729-103.186  1.00 76.17           H  
ATOM    363  O   LEU A  24     -20.350  60.782-102.268  1.00 76.17           O  
ATOM    364  CG  LEU A  24     -22.137  63.761-103.038  1.00 76.17           C  
ATOM    365  HG  LEU A  24     -21.493  63.577-102.178  1.00 76.17           H  
ATOM    366  CD1 LEU A  24     -21.517  64.872-103.883  1.00 76.17           C  
ATOM    367 HD11 LEU A  24     -21.578  65.818-103.346  1.00 76.17           H  
ATOM    368 HD12 LEU A  24     -22.041  64.965-104.834  1.00 76.17           H  
ATOM    369 HD13 LEU A  24     -20.464  64.658-104.063  1.00 76.17           H  
ATOM    370  CD2 LEU A  24     -23.488  64.243-102.512  1.00 76.17           C  
ATOM    371 HD21 LEU A  24     -23.992  63.436-101.980  1.00 76.17           H  
ATOM    372 HD22 LEU A  24     -23.345  65.087-101.838  1.00 76.17           H  
ATOM    373 HD23 LEU A  24     -24.108  64.563-103.350  1.00 76.17           H  
ATOM    374  N   LEU A  25     -18.904  62.245-103.184  1.00 78.60           N  
ATOM    375  H   LEU A  25     -18.726  62.857-103.968  1.00 78.60           H  
ATOM    376  CA  LEU A  25     -17.999  62.346-102.051  1.00 78.60           C  
ATOM    377  HA  LEU A  25     -18.173  61.509-101.375  1.00 78.60           H  
ATOM    378  C   LEU A  25     -18.295  63.654-101.311  1.00 78.60           C  
ATOM    379  CB  LEU A  25     -16.557  62.264-102.573  1.00 78.60           C  
ATOM    380  HB2 LEU A  25     -16.446  61.364-103.177  1.00 78.60           H  
ATOM    381  HB3 LEU A  25     -16.377  63.129-103.211  1.00 78.60           H  
ATOM    382  O   LEU A  25     -17.951  64.735-101.785  1.00 78.60           O  
ATOM    383  CG  LEU A  25     -15.492  62.255-101.467  1.00 78.60           C  
ATOM    384  HG  LEU A  25     -15.621  63.134-100.836  1.00 78.60           H  
ATOM    385  CD1 LEU A  25     -15.565  61.008-100.583  1.00 78.60           C  
ATOM    386 HD11 LEU A  25     -14.735  61.018 -99.877  1.00 78.60           H  
ATOM    387 HD12 LEU A  25     -16.496  61.001-100.015  1.00 78.60           H  
ATOM    388 HD13 LEU A  25     -15.497  60.111-101.199  1.00 78.60           H  
ATOM    389  CD2 LEU A  25     -14.115  62.316-102.117  1.00 78.60           C  
ATOM    390 HD21 LEU A  25     -13.338  62.227-101.357  1.00 78.60           H  
ATOM    391 HD22 LEU A  25     -13.992  63.264-102.640  1.00 78.60           H  
ATOM    392 HD23 LEU A  25     -13.999  61.509-102.840  1.00 78.60           H  
ATOM    393  N   VAL A  26     -18.947  63.553-100.152  1.00 81.20           N  
ATOM    394  H   VAL A  26     -19.195  62.634 -99.814  1.00 81.20           H  
ATOM    395  CA  VAL A  26     -19.133  64.699 -99.252  1.00 81.20           C  
ATOM    396  HA  VAL A  26     -19.162  65.607 -99.854  1.00 81.20           H  
ATOM    397  C   VAL A  26     -17.938  64.771 -98.309  1.00 81.20           C  
ATOM    398  CB  VAL A  26     -20.452  64.636 -98.465  1.00 81.20           C  
ATOM    399  HB  VAL A  26     -20.416  63.819 -97.744  1.00 81.20           H  
ATOM    400  O   VAL A  26     -17.675  63.799 -97.596  1.00 81.20           O  
ATOM    401  CG1 VAL A  26     -20.685  65.952 -97.718  1.00 81.20           C  
ATOM    402 HG11 VAL A  26     -21.620  65.909 -97.159  1.00 81.20           H  
ATOM    403 HG12 VAL A  26     -19.870  66.140 -97.020  1.00 81.20           H  
ATOM    404 HG13 VAL A  26     -20.732  66.776 -98.431  1.00 81.20           H  
ATOM    405  CG2 VAL A  26     -21.660  64.419 -99.380  1.00 81.20           C  
ATOM    406 HG21 VAL A  26     -21.600  63.439 -99.853  1.00 81.20           H  
ATOM    407 HG22 VAL A  26     -21.683  65.197-100.144  1.00 81.20           H  
ATOM    408 HG23 VAL A  26     -22.576  64.461 -98.791  1.00 81.20           H  
ATOM    409  N   ARG A  27     -17.220  65.896 -98.293  1.00 80.31           N  
ATOM    410  H   ARG A  27     -17.524  66.667 -98.870  1.00 80.31           H  
ATOM    411  CA  ARG A  27     -16.003  66.078 -97.485  1.00 80.31           C  
ATOM    412  HA  ARG A  27     -15.812  65.175 -96.906  1.00 80.31           H  
ATOM    413  C   ARG A  27     -16.161  67.232 -96.506  1.00 80.31           C  
ATOM    414  CB  ARG A  27     -14.779  66.342 -98.376  1.00 80.31           C  
ATOM    415  HB2 ARG A  27     -14.887  67.334 -98.814  1.00 80.31           H  
ATOM    416  HB3 ARG A  27     -13.888  66.350 -97.748  1.00 80.31           H  
ATOM    417  O   ARG A  27     -16.752  68.249 -96.846  1.00 80.31           O  
ATOM    418  CG  ARG A  27     -14.591  65.315 -99.500  1.00 80.31           C  
ATOM    419  HG2 ARG A  27     -15.395  65.419-100.229  1.00 80.31           H  
ATOM    420  HG3 ARG A  27     -14.622  64.313 -99.072  1.00 80.31           H  
ATOM    421  CD  ARG A  27     -13.249  65.490-100.217  1.00 80.31           C  
ATOM    422  HD2 ARG A  27     -12.450  65.330 -99.493  1.00 80.31           H  
ATOM    423  HD3 ARG A  27     -13.169  64.735-101.000  1.00 80.31           H  
ATOM    424  NE  ARG A  27     -13.094  66.820-100.818  1.00 80.31           N  
ATOM    425  HE  ARG A  27     -13.811  67.510-100.644  1.00 80.31           H  
ATOM    426  NH1 ARG A  27     -10.982  66.563-101.689  1.00 80.31           N  
ATOM    427 HH11 ARG A  27     -10.937  65.631-101.304  1.00 80.31           H  
ATOM    428 HH12 ARG A  27     -10.140  66.968-102.072  1.00 80.31           H  
ATOM    429  NH2 ARG A  27     -12.082  68.521-101.881  1.00 80.31           N  
ATOM    430 HH21 ARG A  27     -12.889  69.080-101.643  1.00 80.31           H  
ATOM    431 HH22 ARG A  27     -11.299  68.939-102.364  1.00 80.31           H  
ATOM    432  CZ  ARG A  27     -12.049  67.287-101.469  1.00 80.31           C  
ATOM    433  N   ALA A  28     -15.590  67.078 -95.318  1.00 77.24           N  
ATOM    434  H   ALA A  28     -15.107  66.213 -95.124  1.00 77.24           H  
ATOM    435  CA  ALA A  28     -15.346  68.190 -94.405  1.00 77.24           C  
ATOM    436  HA  ALA A  28     -16.291  68.608 -94.059  1.00 77.24           H  
ATOM    437  C   ALA A  28     -14.545  69.301 -95.111  1.00 77.24           C  
ATOM    438  CB  ALA A  28     -14.574  67.619 -93.210  1.00 77.24           C  
ATOM    439  HB1 ALA A  28     -15.230  66.988 -92.611  1.00 77.24           H  
ATOM    440  HB2 ALA A  28     -14.198  68.437 -92.594  1.00 77.24           H  
ATOM    441  HB3 ALA A  28     -13.715  67.042 -93.553  1.00 77.24           H  
ATOM    442  O   ALA A  28     -13.620  68.992 -95.867  1.00 77.24           O  
ATOM    443  N   SER A  29     -14.884  70.569 -94.866  1.00 81.02           N  
ATOM    444  H   SER A  29     -15.712  70.745 -94.315  1.00 81.02           H  
ATOM    445  CA  SER A  29     -14.122  71.738 -95.334  1.00 81.02           C  
ATOM    446  HA  SER A  29     -13.536  71.436 -96.202  1.00 81.02           H  
ATOM    447  C   SER A  29     -13.122  72.267 -94.300  1.00 81.02           C  
ATOM    448  CB  SER A  29     -15.052  72.857 -95.811  1.00 81.02           C  
ATOM    449  HB2 SER A  29     -14.455  73.635 -96.287  1.00 81.02           H  
ATOM    450  HB3 SER A  29     -15.746  72.455 -96.549  1.00 81.02           H  
ATOM    451  O   SER A  29     -12.299  73.114 -94.643  1.00 81.02           O  
ATOM    452  OG  SER A  29     -15.788  73.431 -94.749  1.00 81.02           O  
ATOM    453  HG  SER A  29     -15.189  73.726 -94.060  1.00 81.02           H  
ATOM    454  N   GLU A  30     -13.147  71.742 -93.072  1.00 74.35           N  
ATOM    455  H   GLU A  30     -13.863  71.064 -92.851  1.00 74.35           H  
ATOM    456  CA  GLU A  30     -12.193  72.051 -92.000  1.00 74.35           C  
ATOM    457  HA  GLU A  30     -11.496  72.808 -92.359  1.00 74.35           H  
ATOM    458  C   GLU A  30     -11.387  70.792 -91.590  1.00 74.35           C  
ATOM    459  CB  GLU A  30     -12.952  72.651 -90.802  1.00 74.35           C  
ATOM    460  HB2 GLU A  30     -12.258  72.791 -89.973  1.00 74.35           H  
ATOM    461  HB3 GLU A  30     -13.711  71.937 -90.484  1.00 74.35           H  
ATOM    462  O   GLU A  30     -11.954  69.696 -91.518  1.00 74.35           O  
ATOM    463  CG  GLU A  30     -13.617  74.007 -91.122  1.00 74.35           C  
ATOM    464  HG2 GLU A  30     -12.892  74.803 -90.948  1.00 74.35           H  
ATOM    465  HG3 GLU A  30     -13.890  74.050 -92.176  1.00 74.35           H  
ATOM    466  CD  GLU A  30     -14.882  74.263 -90.289  1.00 74.35           C  
ATOM    467  OE1 GLU A  30     -15.904  74.652 -90.907  1.00 74.35           O  
ATOM    468  OE2 GLU A  30     -14.847  74.049 -89.057  1.00 74.35           O  
ATOM    469  N   PRO A  31     -10.071  70.904 -91.318  1.00 67.21           N  
ATOM    470  CA  PRO A  31      -9.246  69.781 -90.872  1.00 67.21           C  
ATOM    471  HA  PRO A  31      -9.422  68.917 -91.513  1.00 67.21           H  
ATOM    472  C   PRO A  31      -9.541  69.382 -89.420  1.00 67.21           C  
ATOM    473  CB  PRO A  31      -7.795  70.244 -91.038  1.00 67.21           C  
ATOM    474  HB2 PRO A  31      -7.455  70.043 -92.054  1.00 67.21           H  
ATOM    475  HB3 PRO A  31      -7.122  69.781 -90.317  1.00 67.21           H  
ATOM    476  O   PRO A  31      -9.951  70.199 -88.594  1.00 67.21           O  
ATOM    477  CG  PRO A  31      -7.895  71.753 -90.831  1.00 67.21           C  
ATOM    478  HG2 PRO A  31      -7.907  71.976 -89.764  1.00 67.21           H  
ATOM    479  HG3 PRO A  31      -7.081  72.284 -91.324  1.00 67.21           H  
ATOM    480  CD  PRO A  31      -9.252  72.101 -91.444  1.00 67.21           C  
ATOM    481  HD2 PRO A  31      -9.126  72.341 -92.500  1.00 67.21           H  
ATOM    482  HD3 PRO A  31      -9.696  72.943 -90.913  1.00 67.21           H  
ATOM    483  N   LEU A  32      -9.270  68.119 -89.072  1.00 57.62           N  
ATOM    484  H   LEU A  32      -8.870  67.504 -89.766  1.00 57.62           H  
ATOM    485  CA  LEU A  32      -9.420  67.636 -87.697  1.00 57.62           C  
ATOM    486  HA  LEU A  32     -10.219  68.219 -87.240  1.00 57.62           H  
ATOM    487  C   LEU A  32      -8.147  67.889 -86.864  1.00 57.62           C  
ATOM    488  CB  LEU A  32      -9.877  66.164 -87.683  1.00 57.62           C  
ATOM    489  HB2 LEU A  32     -10.583  65.989 -88.495  1.00 57.62           H  
ATOM    490  HB3 LEU A  32      -9.019  65.512 -87.850  1.00 57.62           H  
ATOM    491  O   LEU A  32      -7.323  66.991 -86.685  1.00 57.62           O  
ATOM    492  CG  LEU A  32     -10.546  65.856 -86.326  1.00 57.62           C  
ATOM    493  HG  LEU A  32     -10.337  66.659 -85.619  1.00 57.62           H  
ATOM    494  CD1 LEU A  32     -12.061  65.749 -86.478  1.00 57.62           C  
ATOM    495 HD11 LEU A  32     -12.356  64.747 -86.791  1.00 57.62           H  
ATOM    496 HD12 LEU A  32     -12.526  66.008 -85.528  1.00 57.62           H  
ATOM    497 HD13 LEU A  32     -12.413  66.474 -87.211  1.00 57.62           H  
ATOM    498  CD2 LEU A  32     -10.035  64.562 -85.696  1.00 57.62           C  
ATOM    499 HD21 LEU A  32      -8.961  64.651 -85.538  1.00 57.62           H  
ATOM    500 HD22 LEU A  32     -10.523  64.409 -84.733  1.00 57.62           H  
ATOM    501 HD23 LEU A  32     -10.233  63.719 -86.359  1.00 57.62           H  
ATOM    502  N   GLY A  33      -8.018  69.103 -86.325  1.00 54.26           N  
ATOM    503  H   GLY A  33      -8.675  69.807 -86.631  1.00 54.26           H  
ATOM    504  CA  GLY A  33      -6.847  69.547 -85.556  1.00 54.26           C  
ATOM    505  HA2 GLY A  33      -7.139  70.364 -84.896  1.00 54.26           H  
ATOM    506  HA3 GLY A  33      -6.480  68.725 -84.942  1.00 54.26           H  
ATOM    507  C   GLY A  33      -5.692  70.042 -86.435  1.00 54.26           C  
ATOM    508  O   GLY A  33      -5.852  70.204 -87.644  1.00 54.26           O  
ATOM    509  N   ASP A  34      -4.533  70.296 -85.819  1.00 55.51           N  
ATOM    510  H   ASP A  34      -4.476  70.212 -84.814  1.00 55.51           H  
ATOM    511  CA  ASP A  34      -3.356  70.838 -86.509  1.00 55.51           C  
ATOM    512  HA  ASP A  34      -3.657  71.731 -87.059  1.00 55.51           H  
ATOM    513  C   ASP A  34      -2.791  69.822 -87.512  1.00 55.51           C  
ATOM    514  CB  ASP A  34      -2.267  71.261 -85.505  1.00 55.51           C  
ATOM    515  HB2 ASP A  34      -1.390  71.586 -86.065  1.00 55.51           H  
ATOM    516  HB3 ASP A  34      -1.981  70.393 -84.910  1.00 55.51           H  
ATOM    517  O   ASP A  34      -2.136  68.841 -87.144  1.00 55.51           O  
ATOM    518  CG  ASP A  34      -2.673  72.397 -84.561  1.00 55.51           C  
ATOM    519  OD1 ASP A  34      -3.570  73.189 -84.925  1.00 55.51           O  
ATOM    520  OD2 ASP A  34      -2.096  72.441 -83.451  1.00 55.51           O  
ATOM    521  N   TRP A  35      -3.041  70.062 -88.798  1.00 52.07           N  
ATOM    522  H   TRP A  35      -3.607  70.864 -89.035  1.00 52.07           H  
ATOM    523  CA  TRP A  35      -2.513  69.247 -89.882  1.00 52.07           C  
ATOM    524  HA  TRP A  35      -2.280  68.256 -89.491  1.00 52.07           H  
ATOM    525  C   TRP A  35      -1.219  69.847 -90.443  1.00 52.07           C  
ATOM    526  CB  TRP A  35      -3.582  69.061 -90.955  1.00 52.07           C  
ATOM    527  HB2 TRP A  35      -4.503  68.710 -90.490  1.00 52.07           H  
ATOM    528  HB3 TRP A  35      -3.787  70.016 -91.440  1.00 52.07           H  
ATOM    529  O   TRP A  35      -1.165  71.031 -90.758  1.00 52.07           O  
ATOM    530  CG  TRP A  35      -3.155  68.065 -91.972  1.00 52.07           C  
ATOM    531  CD1 TRP A  35      -2.460  68.356 -93.091  1.00 52.07           C  
ATOM    532  HD1 TRP A  35      -2.155  69.344 -93.402  1.00 52.07           H  
ATOM    533  CD2 TRP A  35      -3.323  66.611 -91.955  1.00 52.07           C  
ATOM    534  CE2 TRP A  35      -2.693  66.081 -93.114  1.00 52.07           C  
ATOM    535  CE3 TRP A  35      -3.967  65.688 -91.102  1.00 52.07           C  
ATOM    536  HE3 TRP A  35      -4.467  66.060 -90.220  1.00 52.07           H  
ATOM    537  NE1 TRP A  35      -2.169  67.183 -93.745  1.00 52.07           N  
ATOM    538  HE1 TRP A  35      -1.780  67.138 -94.676  1.00 52.07           H  
ATOM    539  CH2 TRP A  35      -3.383  63.826 -92.578  1.00 52.07           C  
ATOM    540  HH2 TRP A  35      -3.439  62.778 -92.834  1.00 52.07           H  
ATOM    541  CZ2 TRP A  35      -2.714  64.715 -93.432  1.00 52.07           C  
ATOM    542  HZ2 TRP A  35      -2.256  64.366 -94.345  1.00 52.07           H  
ATOM    543  CZ3 TRP A  35      -4.001  64.312 -91.411  1.00 52.07           C  
ATOM    544  HZ3 TRP A  35      -4.531  63.631 -90.762  1.00 52.07           H  
ATOM    545  N   GLN A  36      -0.174  69.030 -90.591  1.00 52.81           N  
ATOM    546  H   GLN A  36      -0.305  68.047 -90.397  1.00 52.81           H  
ATOM    547  CA  GLN A  36       1.098  69.457 -91.185  1.00 52.81           C  
ATOM    548  HA  GLN A  36       1.244  70.522 -91.001  1.00 52.81           H  
ATOM    549  C   GLN A  36       1.076  69.243 -92.702  1.00 52.81           C  
ATOM    550  CB  GLN A  36       2.273  68.696 -90.548  1.00 52.81           C  
ATOM    551  HB2 GLN A  36       2.108  67.623 -90.645  1.00 52.81           H  
ATOM    552  HB3 GLN A  36       3.184  68.951 -91.089  1.00 52.81           H  
ATOM    553  O   GLN A  36       0.927  68.103 -93.146  1.00 52.81           O  
ATOM    554  CG  GLN A  36       2.472  69.053 -89.068  1.00 52.81           C  
ATOM    555  HG2 GLN A  36       1.606  68.734 -88.487  1.00 52.81           H  
ATOM    556  HG3 GLN A  36       2.560  70.136 -88.979  1.00 52.81           H  
ATOM    557  CD  GLN A  36       3.718  68.395 -88.482  1.00 52.81           C  
ATOM    558  NE2 GLN A  36       4.558  69.143 -87.801  1.00 52.81           N  
ATOM    559 HE21 GLN A  36       4.414  70.143 -87.765  1.00 52.81           H  
ATOM    560 HE22 GLN A  36       5.438  68.710 -87.560  1.00 52.81           H  
ATOM    561  OE1 GLN A  36       3.953  67.199 -88.602  1.00 52.81           O  
ATOM    562  N   GLU A  37       1.279  70.309 -93.484  1.00 55.75           N  
ATOM    563  H   GLU A  37       1.347  71.224 -93.062  1.00 55.75           H  
ATOM    564  CA  GLU A  37       1.252  70.264 -94.958  1.00 55.75           C  
ATOM    565  HA  GLU A  37       0.235  70.066 -95.296  1.00 55.75           H  
ATOM    566  C   GLU A  37       2.149  69.174 -95.555  1.00 55.75           C  
ATOM    567  CB  GLU A  37       1.698  71.604 -95.550  1.00 55.75           C  
ATOM    568  HB2 GLU A  37       1.803  71.468 -96.627  1.00 55.75           H  
ATOM    569  HB3 GLU A  37       2.674  71.869 -95.145  1.00 55.75           H  
ATOM    570  O   GLU A  37       1.729  68.487 -96.477  1.00 55.75           O  
ATOM    571  CG  GLU A  37       0.711  72.751 -95.314  1.00 55.75           C  
ATOM    572  HG2 GLU A  37       0.776  73.079 -94.277  1.00 55.75           H  
ATOM    573  HG3 GLU A  37      -0.300  72.391 -95.501  1.00 55.75           H  
ATOM    574  CD  GLU A  37       1.045  73.904 -96.271  1.00 55.75           C  
ATOM    575  OE1 GLU A  37       0.124  74.301 -97.020  1.00 55.75           O  
ATOM    576  OE2 GLU A  37       2.242  74.267 -96.326  1.00 55.75           O  
ATOM    577  N   GLU A  38       3.326  68.929 -94.969  1.00 60.74           N  
ATOM    578  H   GLU A  38       3.615  69.567 -94.241  1.00 60.74           H  
ATOM    579  CA  GLU A  38       4.290  67.895 -95.389  1.00 60.74           C  
ATOM    580  HA  GLU A  38       4.695  68.156 -96.366  1.00 60.74           H  
ATOM    581  C   GLU A  38       3.694  66.473 -95.494  1.00 60.74           C  
ATOM    582  CB  GLU A  38       5.434  67.836 -94.360  1.00 60.74           C  
ATOM    583  HB2 GLU A  38       6.134  67.058 -94.664  1.00 60.74           H  
ATOM    584  HB3 GLU A  38       5.002  67.548 -93.402  1.00 60.74           H  
ATOM    585  O   GLU A  38       4.249  65.618 -96.185  1.00 60.74           O  
ATOM    586  CG  GLU A  38       6.223  69.145 -94.173  1.00 60.74           C  
ATOM    587  HG2 GLU A  38       5.530  69.948 -93.922  1.00 60.74           H  
ATOM    588  HG3 GLU A  38       6.708  69.395 -95.117  1.00 60.74           H  
ATOM    589  CD  GLU A  38       7.282  69.052 -93.055  1.00 60.74           C  
ATOM    590  OE1 GLU A  38       8.055  70.025 -92.904  1.00 60.74           O  
ATOM    591  OE2 GLU A  38       7.322  68.023 -92.336  1.00 60.74           O  
ATOM    592  N   ARG A  39       2.584  66.197 -94.792  1.00 56.68           N  
ATOM    593  H   ARG A  39       2.171  66.967 -94.285  1.00 56.68           H  
ATOM    594  CA  ARG A  39       1.842  64.919 -94.845  1.00 56.68           C  
ATOM    595  HA  ARG A  39       2.528  64.109 -95.092  1.00 56.68           H  
ATOM    596  C   ARG A  39       0.755  64.891 -95.911  1.00 56.68           C  
ATOM    597  CB  ARG A  39       1.178  64.655 -93.498  1.00 56.68           C  
ATOM    598  HB2 ARG A  39       0.501  65.475 -93.258  1.00 56.68           H  
ATOM    599  HB3 ARG A  39       0.591  63.740 -93.575  1.00 56.68           H  
ATOM    600  O   ARG A  39       0.304  63.814 -96.294  1.00 56.68           O  
ATOM    601  CG  ARG A  39       2.205  64.490 -92.382  1.00 56.68           C  
ATOM    602  HG2 ARG A  39       2.876  63.666 -92.625  1.00 56.68           H  
ATOM    603  HG3 ARG A  39       2.779  65.407 -92.250  1.00 56.68           H  
ATOM    604  CD  ARG A  39       1.438  64.180 -91.103  1.00 56.68           C  
ATOM    605  HD2 ARG A  39       0.836  65.048 -90.835  1.00 56.68           H  
ATOM    606  HD3 ARG A  39       0.773  63.340 -91.301  1.00 56.68           H  
ATOM    607  NE  ARG A  39       2.369  63.865 -90.010  1.00 56.68           N  
ATOM    608  HE  ARG A  39       3.206  64.428 -89.975  1.00 56.68           H  
ATOM    609  NH1 ARG A  39       1.075  62.283 -88.970  1.00 56.68           N  
ATOM    610 HH11 ARG A  39       0.344  62.495 -89.633  1.00 56.68           H  
ATOM    611 HH12 ARG A  39       0.929  61.611 -88.230  1.00 56.68           H  
ATOM    612  NH2 ARG A  39       3.121  62.746 -88.192  1.00 56.68           N  
ATOM    613 HH21 ARG A  39       2.984  62.081 -87.444  1.00 56.68           H  
ATOM    614 HH22 ARG A  39       3.951  63.320 -88.234  1.00 56.68           H  
ATOM    615  CZ  ARG A  39       2.183  62.966 -89.068  1.00 56.68           C  
ATOM    616  N   GLY A  40       0.339  66.067 -96.354  1.00 55.68           N  
ATOM    617  H   GLY A  40       0.841  66.882 -96.030  1.00 55.68           H  
ATOM    618  CA  GLY A  40      -0.495  66.260 -97.516  1.00 55.68           C  
ATOM    619  HA2 GLY A  40      -0.158  67.212 -97.927  1.00 55.68           H  
ATOM    620  HA3 GLY A  40      -0.195  65.473 -98.209  1.00 55.68           H  
ATOM    621  C   GLY A  40      -2.026  66.251 -97.290  1.00 55.68           C  
ATOM    622  O   GLY A  40      -2.440  66.121 -96.158  1.00 55.68           O  
ATOM    623  N   ASP A  41      -2.879  66.457 -98.311  1.00 59.26           N  
ATOM    624  H   ASP A  41      -2.486  66.555 -99.236  1.00 59.26           H  
ATOM    625  CA  ASP A  41      -4.291  66.865 -98.187  1.00 59.26           C  
ATOM    626  HA  ASP A  41      -4.290  67.854 -97.729  1.00 59.26           H  
ATOM    627  C   ASP A  41      -5.055  65.974 -97.222  1.00 59.26           C  
ATOM    628  CB  ASP A  41      -5.040  67.092 -99.524  1.00 59.26           C  
ATOM    629  HB2 ASP A  41      -4.381  67.652-100.187  1.00 59.26           H  
ATOM    630  HB3 ASP A  41      -5.278  66.130 -99.978  1.00 59.26           H  
ATOM    631  O   ASP A  41      -5.221  64.768 -97.396  1.00 59.26           O  
ATOM    632  CG  ASP A  41      -6.338  67.924 -99.346  1.00 59.26           C  
ATOM    633  OD1 ASP A  41      -6.633  68.330 -98.199  1.00 59.26           O  
ATOM    634  OD2 ASP A  41      -7.053  68.252-100.321  1.00 59.26           O  
ATOM    635  N   TRP A  42      -5.489  66.639 -96.162  1.00 66.82           N  
ATOM    636  H   TRP A  42      -5.386  67.644 -96.185  1.00 66.82           H  
ATOM    637  CA  TRP A  42      -6.247  66.088 -95.064  1.00 66.82           C  
ATOM    638  HA  TRP A  42      -5.759  65.180 -94.708  1.00 66.82           H  
ATOM    639  C   TRP A  42      -7.672  65.732 -95.508  1.00 66.82           C  
ATOM    640  CB  TRP A  42      -6.223  67.155 -93.964  1.00 66.82           C  
ATOM    641  HB2 TRP A  42      -6.745  66.771 -93.087  1.00 66.82           H  
ATOM    642  HB3 TRP A  42      -5.185  67.335 -93.682  1.00 66.82           H  
ATOM    643  O   TRP A  42      -8.354  64.950 -94.836  1.00 66.82           O  
ATOM    644  CG  TRP A  42      -6.829  68.467 -94.355  1.00 66.82           C  
ATOM    645  CD1 TRP A  42      -6.174  69.569 -94.791  1.00 66.82           C  
ATOM    646  HD1 TRP A  42      -5.102  69.650 -94.890  1.00 66.82           H  
ATOM    647  CD2 TRP A  42      -8.242  68.796 -94.406  1.00 66.82           C  
ATOM    648  CE2 TRP A  42      -8.384  70.125 -94.905  1.00 66.82           C  
ATOM    649  CE3 TRP A  42      -9.412  68.082 -94.079  1.00 66.82           C  
ATOM    650  HE3 TRP A  42      -9.330  67.082 -93.680  1.00 66.82           H  
ATOM    651  NE1 TRP A  42      -7.089  70.557 -95.105  1.00 66.82           N  
ATOM    652  HE1 TRP A  42      -6.817  71.460 -95.465  1.00 66.82           H  
ATOM    653  CH2 TRP A  42     -10.780  69.948 -94.808  1.00 66.82           C  
ATOM    654  HH2 TRP A  42     -11.763  70.353 -95.002  1.00 66.82           H  
ATOM    655  CZ2 TRP A  42      -9.639  70.710 -95.099  1.00 66.82           C  
ATOM    656  HZ2 TRP A  42      -9.729  71.722 -95.466  1.00 66.82           H  
ATOM    657  CZ3 TRP A  42     -10.675  68.652 -94.285  1.00 66.82           C  
ATOM    658  HZ3 TRP A  42     -11.572  68.101 -94.045  1.00 66.82           H  
ATOM    659  N   ARG A  43      -8.148  66.302 -96.626  1.00 68.36           N  
ATOM    660  H   ARG A  43      -7.541  66.937 -97.123  1.00 68.36           H  
ATOM    661  CA  ARG A  43      -9.454  65.988 -97.210  1.00 68.36           C  
ATOM    662  HA  ARG A  43     -10.206  66.062 -96.424  1.00 68.36           H  
ATOM    663  C   ARG A  43      -9.441  64.569 -97.764  1.00 68.36           C  
ATOM    664  CB  ARG A  43      -9.800  66.978 -98.327  1.00 68.36           C  
ATOM    665  HB2 ARG A  43     -10.760  66.694 -98.759  1.00 68.36           H  
ATOM    666  HB3 ARG A  43      -9.041  66.903 -99.106  1.00 68.36           H  
ATOM    667  O   ARG A  43      -8.596  64.200 -98.569  1.00 68.36           O  
ATOM    668  CG  ARG A  43      -9.898  68.431 -97.851  1.00 68.36           C  
ATOM    669  HG2 ARG A  43      -8.963  68.731 -97.379  1.00 68.36           H  
ATOM    670  HG3 ARG A  43     -10.711  68.527 -97.131  1.00 68.36           H  
ATOM    671  CD  ARG A  43     -10.177  69.336 -99.052  1.00 68.36           C  
ATOM    672  HD2 ARG A  43     -11.248  69.329 -99.255  1.00 68.36           H  
ATOM    673  HD3 ARG A  43      -9.668  68.926 -99.924  1.00 68.36           H  
ATOM    674  NE  ARG A  43      -9.728  70.719 -98.815  1.00 68.36           N  
ATOM    675  HE  ARG A  43     -10.190  71.219 -98.069  1.00 68.36           H  
ATOM    676  NH1 ARG A  43      -8.016  70.769-100.371  1.00 68.36           N  
ATOM    677 HH11 ARG A  43      -7.238  71.248-100.802  1.00 68.36           H  
ATOM    678 HH12 ARG A  43      -7.907  69.766-100.332  1.00 68.36           H  
ATOM    679  NH2 ARG A  43      -8.540  72.608 -99.254  1.00 68.36           N  
ATOM    680 HH21 ARG A  43      -9.082  73.104 -98.561  1.00 68.36           H  
ATOM    681 HH22 ARG A  43      -7.787  73.066 -99.748  1.00 68.36           H  
ATOM    682  CZ  ARG A  43      -8.766  71.344 -99.476  1.00 68.36           C  
ATOM    683  N   ALA A  44     -10.446  63.778 -97.395  1.00 66.82           N  
ATOM    684  H   ALA A  44     -11.100  64.124 -96.708  1.00 66.82           H  
ATOM    685  CA  ALA A  44     -10.593  62.422 -97.917  1.00 66.82           C  
ATOM    686  HA  ALA A  44      -9.721  61.844 -97.610  1.00 66.82           H  
ATOM    687  C   ALA A  44     -10.656  62.415 -99.459  1.00 66.82           C  
ATOM    688  CB  ALA A  44     -11.846  61.792 -97.295  1.00 66.82           C  
ATOM    689  HB1 ALA A  44     -11.753  61.781 -96.209  1.00 66.82           H  
ATOM    690  HB2 ALA A  44     -12.729  62.363 -97.582  1.00 66.82           H  
ATOM    691  HB3 ALA A  44     -11.952  60.769 -97.655  1.00 66.82           H  
ATOM    692  O   ALA A  44     -11.458  63.141-100.046  1.00 66.82           O  
ATOM    693  N   HIS A  45      -9.852  61.570-100.108  1.00 67.26           N  
ATOM    694  H   HIS A  45      -9.165  61.052 -99.579  1.00 67.26           H  
ATOM    695  CA  HIS A  45      -9.898  61.337-101.555  1.00 67.26           C  
ATOM    696  HA  HIS A  45     -10.449  62.155-102.019  1.00 67.26           H  
ATOM    697  C   HIS A  45     -10.654  60.039-101.896  1.00 67.26           C  
ATOM    698  CB  HIS A  45      -8.474  61.376-102.139  1.00 67.26           C  
ATOM    699  HB2 HIS A  45      -7.891  60.557-101.718  1.00 67.26           H  
ATOM    700  HB3 HIS A  45      -7.996  62.312-101.852  1.00 67.26           H  
ATOM    701  O   HIS A  45     -10.843  59.160-101.051  1.00 67.26           O  
ATOM    702  CG  HIS A  45      -8.445  61.276-103.647  1.00 67.26           C  
ATOM    703  CD2 HIS A  45      -7.759  60.361-104.403  1.00 67.26           C  
ATOM    704  HD2 HIS A  45      -7.117  59.576-104.031  1.00 67.26           H  
ATOM    705  ND1 HIS A  45      -9.164  62.063-104.521  1.00 67.26           N  
ATOM    706  HD1 HIS A  45      -9.569  62.960-104.295  1.00 67.26           H  
ATOM    707  CE1 HIS A  45      -8.916  61.630-105.768  1.00 67.26           C  
ATOM    708  HE1 HIS A  45      -9.272  62.104-106.671  1.00 67.26           H  
ATOM    709  NE2 HIS A  45      -8.079  60.588-105.748  1.00 67.26           N  
ATOM    710  N   TRP A  46     -11.103  59.922-103.147  1.00 67.08           N  
ATOM    711  H   TRP A  46     -10.836  60.641-103.804  1.00 67.08           H  
ATOM    712  CA  TRP A  46     -11.745  58.730-103.695  1.00 67.08           C  
ATOM    713  HA  TRP A  46     -11.440  57.858-103.117  1.00 67.08           H  
ATOM    714  C   TRP A  46     -11.303  58.522-105.149  1.00 67.08           C  
ATOM    715  CB  TRP A  46     -13.267  58.890-103.577  1.00 67.08           C  
ATOM    716  HB2 TRP A  46     -13.507  59.128-102.540  1.00 67.08           H  
ATOM    717  HB3 TRP A  46     -13.588  59.732-104.190  1.00 67.08           H  
ATOM    718  O   TRP A  46     -11.761  59.224-106.044  1.00 67.08           O  
ATOM    719  CG  TRP A  46     -14.072  57.689-103.956  1.00 67.08           C  
ATOM    720  CD1 TRP A  46     -14.753  57.524-105.109  1.00 67.08           C  
ATOM    721  HD1 TRP A  46     -14.781  58.256-105.903  1.00 67.08           H  
ATOM    722  CD2 TRP A  46     -14.312  56.486-103.173  1.00 67.08           C  
ATOM    723  CE2 TRP A  46     -15.172  55.624-103.918  1.00 67.08           C  
ATOM    724  CE3 TRP A  46     -13.898  56.049-101.898  1.00 67.08           C  
ATOM    725  HE3 TRP A  46     -13.240  56.679-101.319  1.00 67.08           H  
ATOM    726  NE1 TRP A  46     -15.414  56.312-105.088  1.00 67.08           N  
ATOM    727  HE1 TRP A  46     -16.025  56.010-105.834  1.00 67.08           H  
ATOM    728  CH2 TRP A  46     -15.208  54.003-102.126  1.00 67.08           C  
ATOM    729  HH2 TRP A  46     -15.573  53.082-101.696  1.00 67.08           H  
ATOM    730  CZ2 TRP A  46     -15.614  54.392-103.415  1.00 67.08           C  
ATOM    731  HZ2 TRP A  46     -16.277  53.770-103.998  1.00 67.08           H  
ATOM    732  CZ3 TRP A  46     -14.343  54.820-101.377  1.00 67.08           C  
ATOM    733  HZ3 TRP A  46     -14.024  54.514-100.392  1.00 67.08           H  
ATOM    734  N   ASP A  47     -10.443  57.537-105.408  1.00 65.21           N  
ATOM    735  H   ASP A  47      -9.944  57.146-104.622  1.00 65.21           H  
ATOM    736  CA  ASP A  47      -9.774  57.368-106.716  1.00 65.21           C  
ATOM    737  HA  ASP A  47      -9.182  58.260-106.918  1.00 65.21           H  
ATOM    738  C   ASP A  47     -10.730  57.127-107.907  1.00 65.21           C  
ATOM    739  CB  ASP A  47      -8.825  56.155-106.658  1.00 65.21           C  
ATOM    740  HB2 ASP A  47      -9.430  55.250-106.714  1.00 65.21           H  
ATOM    741  HB3 ASP A  47      -8.185  56.172-107.540  1.00 65.21           H  
ATOM    742  O   ASP A  47     -10.362  57.268-109.077  1.00 65.21           O  
ATOM    743  CG  ASP A  47      -7.936  56.050-105.416  1.00 65.21           C  
ATOM    744  OD1 ASP A  47      -7.615  57.097-104.823  1.00 65.21           O  
ATOM    745  OD2 ASP A  47      -7.649  54.887-105.043  1.00 65.21           O  
ATOM    746  N   LEU A  48     -11.959  56.676-107.637  1.00 66.22           N  
ATOM    747  H   LEU A  48     -12.235  56.692-106.665  1.00 66.22           H  
ATOM    748  CA  LEU A  48     -12.946  56.330-108.661  1.00 66.22           C  
ATOM    749  HA  LEU A  48     -12.397  56.018-109.550  1.00 66.22           H  
ATOM    750  C   LEU A  48     -13.797  57.554-109.048  1.00 66.22           C  
ATOM    751  CB  LEU A  48     -13.803  55.150-108.176  1.00 66.22           C  
ATOM    752  HB2 LEU A  48     -14.563  54.929-108.926  1.00 66.22           H  
ATOM    753  HB3 LEU A  48     -14.318  55.462-107.267  1.00 66.22           H  
ATOM    754  O   LEU A  48     -13.980  58.443-108.223  1.00 66.22           O  
ATOM    755  CG  LEU A  48     -13.010  53.866-107.872  1.00 66.22           C  
ATOM    756  HG  LEU A  48     -12.241  54.063-107.125  1.00 66.22           H  
ATOM    757  CD1 LEU A  48     -13.966  52.819-107.307  1.00 66.22           C  
ATOM    758 HD11 LEU A  48     -13.420  51.900-107.094  1.00 66.22           H  
ATOM    759 HD12 LEU A  48     -14.383  53.179-106.367  1.00 66.22           H  
ATOM    760 HD13 LEU A  48     -14.778  52.616-108.007  1.00 66.22           H  
ATOM    761  CD2 LEU A  48     -12.354  53.291-109.130  1.00 66.22           C  
ATOM    762 HD21 LEU A  48     -13.095  53.169-109.920  1.00 66.22           H  
ATOM    763 HD22 LEU A  48     -11.898  52.330-108.890  1.00 66.22           H  
ATOM    764 HD23 LEU A  48     -11.559  53.961-109.458  1.00 66.22           H  
ATOM    765  N   PRO A  49     -14.376  57.608-110.267  1.00 67.19           N  
ATOM    766  CA  PRO A  49     -15.159  58.761-110.715  1.00 67.19           C  
ATOM    767  HA  PRO A  49     -14.480  59.607-110.829  1.00 67.19           H  
ATOM    768  C   PRO A  49     -16.277  59.141-109.735  1.00 67.19           C  
ATOM    769  CB  PRO A  49     -15.714  58.380-112.092  1.00 67.19           C  
ATOM    770  HB2 PRO A  49     -15.797  59.248-112.746  1.00 67.19           H  
ATOM    771  HB3 PRO A  49     -16.680  57.885-111.992  1.00 67.19           H  
ATOM    772  O   PRO A  49     -17.161  58.329-109.454  1.00 67.19           O  
ATOM    773  CG  PRO A  49     -14.688  57.374-112.608  1.00 67.19           C  
ATOM    774  HG2 PRO A  49     -15.119  56.699-113.347  1.00 67.19           H  
ATOM    775  HG3 PRO A  49     -13.833  57.908-113.024  1.00 67.19           H  
ATOM    776  CD  PRO A  49     -14.262  56.634-111.341  1.00 67.19           C  
ATOM    777  HD2 PRO A  49     -14.945  55.807-111.148  1.00 67.19           H  
ATOM    778  HD3 PRO A  49     -13.240  56.273-111.452  1.00 67.19           H  
ATOM    779  N   HIS A  50     -16.224  60.374-109.235  1.00 79.17           N  
ATOM    780  H   HIS A  50     -15.451  60.976-109.481  1.00 79.17           H  
ATOM    781  CA  HIS A  50     -17.153  60.922-108.253  1.00 79.17           C  
ATOM    782  HA  HIS A  50     -18.125  60.446-108.385  1.00 79.17           H  
ATOM    783  C   HIS A  50     -17.336  62.433-108.460  1.00 79.17           C  
ATOM    784  CB  HIS A  50     -16.644  60.609-106.834  1.00 79.17           C  
ATOM    785  HB2 HIS A  50     -16.526  59.530-106.729  1.00 79.17           H  
ATOM    786  HB3 HIS A  50     -17.396  60.926-106.112  1.00 79.17           H  
ATOM    787  O   HIS A  50     -16.476  63.106-109.028  1.00 79.17           O  
ATOM    788  CG  HIS A  50     -15.338  61.279-106.475  1.00 79.17           C  
ATOM    789  CD2 HIS A  50     -15.194  62.441-105.770  1.00 79.17           C  
ATOM    790  HD2 HIS A  50     -15.998  63.048-105.382  1.00 79.17           H  
ATOM    791  ND1 HIS A  50     -14.069  60.857-106.797  1.00 79.17           N  
ATOM    792  HD1 HIS A  50     -13.807  59.988-107.240  1.00 79.17           H  
ATOM    793  CE1 HIS A  50     -13.189  61.738-106.296  1.00 79.17           C  
ATOM    794  HE1 HIS A  50     -12.115  61.647-106.366  1.00 79.17           H  
ATOM    795  NE2 HIS A  50     -13.830  62.717-105.648  1.00 79.17           N  
ATOM    796  N   THR A  51     -18.456  62.970-107.983  1.00 76.86           N  
ATOM    797  H   THR A  51     -19.125  62.348-107.553  1.00 76.86           H  
ATOM    798  CA  THR A  51     -18.642  64.403-107.728  1.00 76.86           C  
ATOM    799  HA  THR A  51     -18.050  64.982-108.436  1.00 76.86           H  
ATOM    800  C   THR A  51     -18.165  64.704-106.310  1.00 76.86           C  
ATOM    801  CB  THR A  51     -20.121  64.810-107.848  1.00 76.86           C  
ATOM    802  HB  THR A  51     -20.644  64.518-106.937  1.00 76.86           H  
ATOM    803  O   THR A  51     -18.429  63.912-105.407  1.00 76.86           O  
ATOM    804  CG2 THR A  51     -20.288  66.314-108.050  1.00 76.86           C  
ATOM    805 HG21 THR A  51     -21.340  66.547-108.218  1.00 76.86           H  
ATOM    806 HG22 THR A  51     -19.709  66.649-108.910  1.00 76.86           H  
ATOM    807 HG23 THR A  51     -19.957  66.848-107.159  1.00 76.86           H  
ATOM    808  OG1 THR A  51     -20.766  64.171-108.928  1.00 76.86           O  
ATOM    809  HG1 THR A  51     -20.236  64.293-109.719  1.00 76.86           H  
ATOM    810  N   VAL A  52     -17.498  65.835-106.085  1.00 84.02           N  
ATOM    811  H   VAL A  52     -17.323  66.466-106.854  1.00 84.02           H  
ATOM    812  CA  VAL A  52     -17.139  66.309-104.738  1.00 84.02           C  
ATOM    813  HA  VAL A  52     -17.190  65.480-104.032  1.00 84.02           H  
ATOM    814  C   VAL A  52     -18.134  67.376-104.288  1.00 84.02           C  
ATOM    815  CB  VAL A  52     -15.698  66.854-104.691  1.00 84.02           C  
ATOM    816  HB  VAL A  52     -15.599  67.668-105.409  1.00 84.02           H  
ATOM    817  O   VAL A  52     -18.490  68.254-105.074  1.00 84.02           O  
ATOM    818  CG1 VAL A  52     -15.319  67.376-103.301  1.00 84.02           C  
ATOM    819 HG11 VAL A  52     -14.276  67.693-103.308  1.00 84.02           H  
ATOM    820 HG12 VAL A  52     -15.460  66.601-102.548  1.00 84.02           H  
ATOM    821 HG13 VAL A  52     -15.914  68.251-103.039  1.00 84.02           H  
ATOM    822  CG2 VAL A  52     -14.682  65.766-105.044  1.00 84.02           C  
ATOM    823 HG21 VAL A  52     -13.673  66.176-105.019  1.00 84.02           H  
ATOM    824 HG22 VAL A  52     -14.864  65.382-106.048  1.00 84.02           H  
ATOM    825 HG23 VAL A  52     -14.747  64.951-104.323  1.00 84.02           H  
ATOM    826  N   ALA A  53     -18.545  67.326-103.022  1.00 82.23           N  
ATOM    827  H   ALA A  53     -18.242  66.547-102.454  1.00 82.23           H  
ATOM    828  CA  ALA A  53     -19.159  68.453-102.329  1.00 82.23           C  
ATOM    829  HA  ALA A  53     -19.032  69.358-102.921  1.00 82.23           H  
ATOM    830  C   ALA A  53     -18.451  68.669-100.986  1.00 82.23           C  
ATOM    831  CB  ALA A  53     -20.664  68.209-102.164  1.00 82.23           C  
ATOM    832  HB1 ALA A  53     -21.108  69.051-101.633  1.00 82.23           H  
ATOM    833  HB2 ALA A  53     -21.130  68.124-103.146  1.00 82.23           H  
ATOM    834  HB3 ALA A  53     -20.833  67.297-101.591  1.00 82.23           H  
ATOM    835  O   ALA A  53     -18.572  67.851-100.073  1.00 82.23           O  
ATOM    836  N   ASP A  54     -17.716  69.771-100.869  1.00 83.74           N  
ATOM    837  H   ASP A  54     -17.642  70.408-101.650  1.00 83.74           H  
ATOM    838  CA  ASP A  54     -17.118  70.191 -99.603  1.00 83.74           C  
ATOM    839  HA  ASP A  54     -16.784  69.306 -99.062  1.00 83.74           H  
ATOM    840  C   ASP A  54     -18.188  70.902 -98.752  1.00 83.74           C  
ATOM    841  CB  ASP A  54     -15.871  71.052 -99.868  1.00 83.74           C  
ATOM    842  HB2 ASP A  54     -16.171  71.961-100.389  1.00 83.74           H  
ATOM    843  HB3 ASP A  54     -15.435  71.339 -98.911  1.00 83.74           H  
ATOM    844  O   ASP A  54     -18.975  71.700 -99.272  1.00 83.74           O  
ATOM    845  CG  ASP A  54     -14.800  70.319-100.695  1.00 83.74           C  
ATOM    846  OD1 ASP A  54     -14.535  69.122-100.449  1.00 83.74           O  
ATOM    847  OD2 ASP A  54     -14.208  70.923-101.611  1.00 83.74           O  
ATOM    848  N   VAL A  55     -18.263  70.587 -97.457  1.00 85.14           N  
ATOM    849  H   VAL A  55     -17.596  69.924 -97.088  1.00 85.14           H  
ATOM    850  CA  VAL A  55     -19.304  71.081 -96.536  1.00 85.14           C  
ATOM    851  HA  VAL A  55     -19.761  71.950 -97.009  1.00 85.14           H  
ATOM    852  C   VAL A  55     -18.710  71.528 -95.194  1.00 85.14           C  
ATOM    853  CB  VAL A  55     -20.422  70.044 -96.303  1.00 85.14           C  
ATOM    854  HB  VAL A  55     -21.189  70.500 -95.677  1.00 85.14           H  
ATOM    855  O   VAL A  55     -17.710  70.948 -94.772  1.00 85.14           O  
ATOM    856  CG1 VAL A  55     -21.104  69.639 -97.612  1.00 85.14           C  
ATOM    857 HG11 VAL A  55     -21.966  69.006 -97.402  1.00 85.14           H  
ATOM    858 HG12 VAL A  55     -21.433  70.533 -98.142  1.00 85.14           H  
ATOM    859 HG13 VAL A  55     -20.402  69.097 -98.246  1.00 85.14           H  
ATOM    860  CG2 VAL A  55     -19.939  68.778 -95.592  1.00 85.14           C  
ATOM    861 HG21 VAL A  55     -20.702  68.004 -95.668  1.00 85.14           H  
ATOM    862 HG22 VAL A  55     -19.731  68.999 -94.545  1.00 85.14           H  
ATOM    863 HG23 VAL A  55     -19.031  68.402 -96.064  1.00 85.14           H  
ATOM    864  N   PRO A  56     -19.327  72.511 -94.501  1.00 83.13           N  
ATOM    865  CA  PRO A  56     -18.792  73.078 -93.262  1.00 83.13           C  
ATOM    866  HA  PRO A  56     -17.864  73.601 -93.493  1.00 83.13           H  
ATOM    867  C   PRO A  56     -18.511  72.050 -92.162  1.00 83.13           C  
ATOM    868  CB  PRO A  56     -19.815  74.115 -92.798  1.00 83.13           C  
ATOM    869  HB2 PRO A  56     -19.339  74.948 -92.280  1.00 83.13           H  
ATOM    870  HB3 PRO A  56     -20.561  73.639 -92.161  1.00 83.13           H  
ATOM    871  O   PRO A  56     -19.238  71.058 -92.020  1.00 83.13           O  
ATOM    872  CG  PRO A  56     -20.482  74.551 -94.097  1.00 83.13           C  
ATOM    873  HG2 PRO A  56     -21.481  74.951 -93.927  1.00 83.13           H  
ATOM    874  HG3 PRO A  56     -19.852  75.280 -94.606  1.00 83.13           H  
ATOM    875  CD  PRO A  56     -20.518  73.253 -94.897  1.00 83.13           C  
ATOM    876  HD2 PRO A  56     -20.527  73.495 -95.960  1.00 83.13           H  
ATOM    877  HD3 PRO A  56     -21.404  72.677 -94.629  1.00 83.13           H  
ATOM    878  N   GLY A  57     -17.510  72.346 -91.338  1.00 76.93           N  
ATOM    879  H   GLY A  57     -17.013  73.218 -91.454  1.00 76.93           H  
ATOM    880  CA  GLY A  57     -17.054  71.502 -90.245  1.00 76.93           C  
ATOM    881  HA2 GLY A  57     -16.674  72.147 -89.452  1.00 76.93           H  
ATOM    882  HA3 GLY A  57     -17.895  70.938 -89.840  1.00 76.93           H  
ATOM    883  C   GLY A  57     -15.957  70.506 -90.617  1.00 76.93           C  
ATOM    884  O   GLY A  57     -15.573  70.337 -91.776  1.00 76.93           O  
ATOM    885  N   ASP A  58     -15.475  69.838 -89.573  1.00 68.89           N  
ATOM    886  H   ASP A  58     -15.887  70.060 -88.678  1.00 68.89           H  
ATOM    887  CA  ASP A  58     -14.496  68.759 -89.577  1.00 68.89           C  
ATOM    888  HA  ASP A  58     -13.872  68.879 -90.462  1.00 68.89           H  
ATOM    889  C   ASP A  58     -15.169  67.376 -89.692  1.00 68.89           C  
ATOM    890  CB  ASP A  58     -13.569  68.910 -88.349  1.00 68.89           C  
ATOM    891  HB2 ASP A  58     -12.701  68.268 -88.500  1.00 68.89           H  
ATOM    892  HB3 ASP A  58     -13.197  69.934 -88.320  1.00 68.89           H  
ATOM    893  O   ASP A  58     -16.397  67.257 -89.729  1.00 68.89           O  
ATOM    894  CG  ASP A  58     -14.206  68.566 -86.988  1.00 68.89           C  
ATOM    895  OD1 ASP A  58     -14.874  67.508 -86.882  1.00 68.89           O  
ATOM    896  OD2 ASP A  58     -14.003  69.313 -86.010  1.00 68.89           O  
ATOM    897  N   HIS A  59     -14.377  66.299 -89.724  1.00 59.68           N  
ATOM    898  H   HIS A  59     -13.381  66.459 -89.676  1.00 59.68           H  
ATOM    899  CA  HIS A  59     -14.871  64.918 -89.860  1.00 59.68           C  
ATOM    900  HA  HIS A  59     -15.315  64.816 -90.850  1.00 59.68           H  
ATOM    901  C   HIS A  59     -15.963  64.516 -88.838  1.00 59.68           C  
ATOM    902  CB  HIS A  59     -13.663  63.972 -89.765  1.00 59.68           C  
ATOM    903  HB2 HIS A  59     -12.933  64.252 -90.525  1.00 59.68           H  
ATOM    904  HB3 HIS A  59     -13.192  64.093 -88.789  1.00 59.68           H  
ATOM    905  O   HIS A  59     -16.800  63.657 -89.132  1.00 59.68           O  
ATOM    906  CG  HIS A  59     -14.009  62.515 -89.951  1.00 59.68           C  
ATOM    907  CD2 HIS A  59     -14.215  61.585 -88.966  1.00 59.68           C  
ATOM    908  HD2 HIS A  59     -14.152  61.772 -87.905  1.00 59.68           H  
ATOM    909  ND1 HIS A  59     -14.206  61.879 -91.153  1.00 59.68           N  
ATOM    910  HD1 HIS A  59     -14.140  62.309 -92.065  1.00 59.68           H  
ATOM    911  CE1 HIS A  59     -14.523  60.599 -90.899  1.00 59.68           C  
ATOM    912  HE1 HIS A  59     -14.736  59.857 -91.655  1.00 59.68           H  
ATOM    913  NE2 HIS A  59     -14.540  60.364 -89.576  1.00 59.68           N  
ATOM    914  N   PHE A  60     -15.992  65.122 -87.647  1.00 62.74           N  
ATOM    915  H   PHE A  60     -15.348  65.884 -87.491  1.00 62.74           H  
ATOM    916  CA  PHE A  60     -17.047  64.932 -86.651  1.00 62.74           C  
ATOM    917  HA  PHE A  60     -17.583  64.010 -86.874  1.00 62.74           H  
ATOM    918  C   PHE A  60     -18.098  66.051 -86.671  1.00 62.74           C  
ATOM    919  CB  PHE A  60     -16.430  64.794 -85.250  1.00 62.74           C  
ATOM    920  HB2 PHE A  60     -17.239  64.712 -84.525  1.00 62.74           H  
ATOM    921  HB3 PHE A  60     -15.881  65.708 -85.022  1.00 62.74           H  
ATOM    922  O   PHE A  60     -19.295  65.747 -86.589  1.00 62.74           O  
ATOM    923  CG  PHE A  60     -15.513  63.596 -85.056  1.00 62.74           C  
ATOM    924  CD1 PHE A  60     -15.976  62.291 -85.314  1.00 62.74           C  
ATOM    925  HD1 PHE A  60     -16.983  62.138 -85.673  1.00 62.74           H  
ATOM    926  CD2 PHE A  60     -14.194  63.783 -84.606  1.00 62.74           C  
ATOM    927  HD2 PHE A  60     -13.844  64.780 -84.382  1.00 62.74           H  
ATOM    928  CE1 PHE A  60     -15.116  61.188 -85.151  1.00 62.74           C  
ATOM    929  HE1 PHE A  60     -15.462  60.194 -85.391  1.00 62.74           H  
ATOM    930  CE2 PHE A  60     -13.328  62.686 -84.459  1.00 62.74           C  
ATOM    931  HE2 PHE A  60     -12.308  62.846 -84.144  1.00 62.74           H  
ATOM    932  CZ  PHE A  60     -13.788  61.387 -84.733  1.00 62.74           C  
ATOM    933  HZ  PHE A  60     -13.115  60.548 -84.640  1.00 62.74           H  
ATOM    934  N   THR A  61     -17.705  67.326 -86.761  1.00 66.17           N  
ATOM    935  H   THR A  61     -16.721  67.532 -86.862  1.00 66.17           H  
ATOM    936  CA  THR A  61     -18.655  68.453 -86.682  1.00 66.17           C  
ATOM    937  HA  THR A  61     -19.349  68.238 -85.868  1.00 66.17           H  
ATOM    938  C   THR A  61     -19.517  68.589 -87.931  1.00 66.17           C  
ATOM    939  CB  THR A  61     -18.006  69.795 -86.318  1.00 66.17           C  
ATOM    940  HB  THR A  61     -18.789  70.544 -86.202  1.00 66.17           H  
ATOM    941  O   THR A  61     -20.683  68.971 -87.793  1.00 66.17           O  
ATOM    942  CG2 THR A  61     -17.225  69.700 -85.014  1.00 66.17           C  
ATOM    943 HG21 THR A  61     -16.943  70.699 -84.682  1.00 66.17           H  
ATOM    944 HG22 THR A  61     -17.855  69.222 -84.265  1.00 66.17           H  
ATOM    945 HG23 THR A  61     -16.328  69.096 -85.150  1.00 66.17           H  
ATOM    946  OG1 THR A  61     -17.121  70.216 -87.308  1.00 66.17           O  
ATOM    947  HG1 THR A  61     -16.568  70.902 -86.928  1.00 66.17           H  
ATOM    948  N   MET A  62     -19.054  68.133 -89.105  1.00 73.07           N  
ATOM    949  H   MET A  62     -18.076  67.894 -89.181  1.00 73.07           H  
ATOM    950  CA  MET A  62     -19.889  68.047 -90.311  1.00 73.07           C  
ATOM    951  HA  MET A  62     -20.197  69.062 -90.561  1.00 73.07           H  
ATOM    952  C   MET A  62     -21.162  67.220 -90.055  1.00 73.07           C  
ATOM    953  CB  MET A  62     -19.086  67.528 -91.523  1.00 73.07           C  
ATOM    954  HB2 MET A  62     -18.153  68.086 -91.597  1.00 73.07           H  
ATOM    955  HB3 MET A  62     -19.666  67.750 -92.419  1.00 73.07           H  
ATOM    956  O   MET A  62     -22.260  67.620 -90.431  1.00 73.07           O  
ATOM    957  CG  MET A  62     -18.776  66.019 -91.509  1.00 73.07           C  
ATOM    958  HG2 MET A  62     -19.714  65.463 -91.507  1.00 73.07           H  
ATOM    959  HG3 MET A  62     -18.241  65.783 -90.590  1.00 73.07           H  
ATOM    960  SD  MET A  62     -17.791  65.397 -92.903  1.00 73.07           S  
ATOM    961  CE  MET A  62     -19.004  65.463 -94.249  1.00 73.07           C  
ATOM    962  HE1 MET A  62     -19.519  66.424 -94.240  1.00 73.07           H  
ATOM    963  HE2 MET A  62     -18.485  65.348 -95.200  1.00 73.07           H  
ATOM    964  HE3 MET A  62     -19.728  64.656 -94.133  1.00 73.07           H  
ATOM    965  N   MET A  63     -21.047  66.096 -89.333  1.00 65.97           N  
ATOM    966  H   MET A  63     -20.128  65.851 -88.992  1.00 65.97           H  
ATOM    967  CA  MET A  63     -22.184  65.218 -89.021  1.00 65.97           C  
ATOM    968  HA  MET A  63     -22.891  65.253 -89.850  1.00 65.97           H  
ATOM    969  C   MET A  63     -22.973  65.629 -87.772  1.00 65.97           C  
ATOM    970  CB  MET A  63     -21.715  63.765 -88.858  1.00 65.97           C  
ATOM    971  HB2 MET A  63     -20.905  63.715 -88.131  1.00 65.97           H  
ATOM    972  HB3 MET A  63     -22.552  63.180 -88.476  1.00 65.97           H  
ATOM    973  O   MET A  63     -24.102  65.167 -87.602  1.00 65.97           O  
ATOM    974  CG  MET A  63     -21.270  63.120 -90.174  1.00 65.97           C  
ATOM    975  HG2 MET A  63     -20.245  63.418 -90.394  1.00 65.97           H  
ATOM    976  HG3 MET A  63     -21.908  63.488 -90.977  1.00 65.97           H  
ATOM    977  SD  MET A  63     -21.387  61.305 -90.170  1.00 65.97           S  
ATOM    978  CE  MET A  63     -20.152  60.913 -88.904  1.00 65.97           C  
ATOM    979  HE1 MET A  63     -20.039  59.831 -88.827  1.00 65.97           H  
ATOM    980  HE2 MET A  63     -20.466  61.318 -87.942  1.00 65.97           H  
ATOM    981  HE3 MET A  63     -19.196  61.354 -89.184  1.00 65.97           H  
ATOM    982  N   ARG A  64     -22.394  66.441 -86.878  1.00 61.08           N  
ATOM    983  H   ARG A  64     -21.464  66.775 -87.085  1.00 61.08           H  
ATOM    984  CA  ARG A  64     -23.021  66.822 -85.600  1.00 61.08           C  
ATOM    985  HA  ARG A  64     -23.828  66.124 -85.379  1.00 61.08           H  
ATOM    986  C   ARG A  64     -23.676  68.198 -85.655  1.00 61.08           C  
ATOM    987  CB  ARG A  64     -21.983  66.733 -84.472  1.00 61.08           C  
ATOM    988  HB2 ARG A  64     -21.226  67.502 -84.626  1.00 61.08           H  
ATOM    989  HB3 ARG A  64     -21.492  65.760 -84.511  1.00 61.08           H  
ATOM    990  O   ARG A  64     -24.853  68.320 -85.332  1.00 61.08           O  
ATOM    991  CG  ARG A  64     -22.633  66.905 -83.087  1.00 61.08           C  
ATOM    992  HG2 ARG A  64     -23.302  66.063 -82.906  1.00 61.08           H  
ATOM    993  HG3 ARG A  64     -23.223  67.820 -83.051  1.00 61.08           H  
ATOM    994  CD  ARG A  64     -21.584  66.954 -81.971  1.00 61.08           C  
ATOM    995  HD2 ARG A  64     -20.973  66.053 -82.029  1.00 61.08           H  
ATOM    996  HD3 ARG A  64     -22.101  66.970 -81.011  1.00 61.08           H  
ATOM    997  NE  ARG A  64     -20.746  68.161 -82.073  1.00 61.08           N  
ATOM    998  HE  ARG A  64     -21.199  68.989 -82.433  1.00 61.08           H  
ATOM    999  NH1 ARG A  64     -18.720  67.304 -81.394  1.00 61.08           N  
ATOM   1000 HH11 ARG A  64     -17.727  67.457 -81.291  1.00 61.08           H  
ATOM   1001 HH12 ARG A  64     -19.137  66.387 -81.323  1.00 61.08           H  
ATOM   1002  NH2 ARG A  64     -18.878  69.438 -81.979  1.00 61.08           N  
ATOM   1003 HH21 ARG A  64     -19.397  70.109 -82.527  1.00 61.08           H  
ATOM   1004 HH22 ARG A  64     -17.876  69.559 -81.932  1.00 61.08           H  
ATOM   1005  CZ  ARG A  64     -19.460  68.294 -81.813  1.00 61.08           C  
ATOM   1006  N   ASP A  65     -22.912  69.204 -86.061  1.00 68.90           N  
ATOM   1007  H   ASP A  65     -21.981  68.995 -86.393  1.00 68.90           H  
ATOM   1008  CA  ASP A  65     -23.275  70.617 -85.937  1.00 68.90           C  
ATOM   1009  HA  ASP A  65     -24.115  70.716 -85.249  1.00 68.90           H  
ATOM   1010  C   ASP A  65     -23.722  71.187 -87.296  1.00 68.90           C  
ATOM   1011  CB  ASP A  65     -22.087  71.388 -85.326  1.00 68.90           C  
ATOM   1012  HB2 ASP A  65     -21.283  71.425 -86.061  1.00 68.90           H  
ATOM   1013  HB3 ASP A  65     -22.402  72.411 -85.120  1.00 68.90           H  
ATOM   1014  O   ASP A  65     -24.673  71.965 -87.365  1.00 68.90           O  
ATOM   1015  CG  ASP A  65     -21.545  70.762 -84.028  1.00 68.90           C  
ATOM   1016  OD1 ASP A  65     -22.319  70.241 -83.193  1.00 68.90           O  
ATOM   1017  OD2 ASP A  65     -20.311  70.704 -83.849  1.00 68.90           O  
ATOM   1018  N   HIS A  66     -23.118  70.712 -88.393  1.00 70.99           N  
ATOM   1019  H   HIS A  66     -22.322  70.104 -88.264  1.00 70.99           H  
ATOM   1020  CA  HIS A  66     -23.436  71.123 -89.769  1.00 70.99           C  
ATOM   1021  HA  HIS A  66     -24.052  72.020 -89.713  1.00 70.99           H  
ATOM   1022  C   HIS A  66     -24.277  70.099 -90.546  1.00 70.99           C  
ATOM   1023  CB  HIS A  66     -22.157  71.530 -90.503  1.00 70.99           C  
ATOM   1024  HB2 HIS A  66     -22.406  71.919 -91.491  1.00 70.99           H  
ATOM   1025  HB3 HIS A  66     -21.526  70.652 -90.639  1.00 70.99           H  
ATOM   1026  O   HIS A  66     -24.414  70.201 -91.766  1.00 70.99           O  
ATOM   1027  CG  HIS A  66     -21.390  72.586 -89.755  1.00 70.99           C  
ATOM   1028  CD2 HIS A  66     -20.303  72.381 -88.950  1.00 70.99           C  
ATOM   1029  HD2 HIS A  66     -19.815  71.436 -88.765  1.00 70.99           H  
ATOM   1030  ND1 HIS A  66     -21.703  73.925 -89.688  1.00 70.99           N  
ATOM   1031  HD1 HIS A  66     -22.435  74.395 -90.201  1.00 70.99           H  
ATOM   1032  CE1 HIS A  66     -20.815  74.513 -88.871  1.00 70.99           C  
ATOM   1033  HE1 HIS A  66     -20.779  75.567 -88.636  1.00 70.99           H  
ATOM   1034  NE2 HIS A  66     -19.965  73.607 -88.375  1.00 70.99           N  
ATOM   1035  N   ALA A  67     -24.927  69.159 -89.849  1.00 67.43           N  
ATOM   1036  H   ALA A  67     -24.754  69.113 -88.855  1.00 67.43           H  
ATOM   1037  CA  ALA A  67     -25.814  68.165 -90.456  1.00 67.43           C  
ATOM   1038  HA  ALA A  67     -25.187  67.498 -91.047  1.00 67.43           H  
ATOM   1039  C   ALA A  67     -26.876  68.753 -91.422  1.00 67.43           C  
ATOM   1040  CB  ALA A  67     -26.458  67.331 -89.341  1.00 67.43           C  
ATOM   1041  HB1 ALA A  67     -27.052  66.530 -89.782  1.00 67.43           H  
ATOM   1042  HB2 ALA A  67     -25.679  66.888 -88.720  1.00 67.43           H  
ATOM   1043  HB3 ALA A  67     -27.098  67.950 -88.712  1.00 67.43           H  
ATOM   1044  O   ALA A  67     -27.143  68.111 -92.440  1.00 67.43           O  
ATOM   1045  N   PRO A  68     -27.453  69.959 -91.198  1.00 70.22           N  
ATOM   1046  CA  PRO A  68     -28.323  70.602 -92.184  1.00 70.22           C  
ATOM   1047  HA  PRO A  68     -29.151  69.929 -92.407  1.00 70.22           H  
ATOM   1048  C   PRO A  68     -27.612  70.947 -93.500  1.00 70.22           C  
ATOM   1049  CB  PRO A  68     -28.877  71.860 -91.505  1.00 70.22           C  
ATOM   1050  HB2 PRO A  68     -28.247  72.721 -91.727  1.00 70.22           H  
ATOM   1051  HB3 PRO A  68     -29.906  72.058 -91.805  1.00 70.22           H  
ATOM   1052  O   PRO A  68     -28.192  70.731 -94.556  1.00 70.22           O  
ATOM   1053  CG  PRO A  68     -28.774  71.534 -90.017  1.00 70.22           C  
ATOM   1054  HG2 PRO A  68     -28.717  72.434 -89.405  1.00 70.22           H  
ATOM   1055  HG3 PRO A  68     -29.615  70.910 -89.715  1.00 70.22           H  
ATOM   1056  CD  PRO A  68     -27.483  70.725 -89.958  1.00 70.22           C  
ATOM   1057  HD2 PRO A  68     -27.484  70.086 -89.075  1.00 70.22           H  
ATOM   1058  HD3 PRO A  68     -26.632  71.406 -89.925  1.00 70.22           H  
ATOM   1059  N   ALA A  69     -26.360  71.415 -93.455  1.00 77.01           N  
ATOM   1060  H   ALA A  69     -25.884  71.450 -92.565  1.00 77.01           H  
ATOM   1061  CA  ALA A  69     -25.573  71.743 -94.646  1.00 77.01           C  
ATOM   1062  HA  ALA A  69     -26.199  72.310 -95.335  1.00 77.01           H  
ATOM   1063  C   ALA A  69     -25.100  70.480 -95.387  1.00 77.01           C  
ATOM   1064  CB  ALA A  69     -24.395  72.634 -94.234  1.00 77.01           C  
ATOM   1065  HB1 ALA A  69     -23.719  72.089 -93.575  1.00 77.01           H  
ATOM   1066  HB2 ALA A  69     -23.848  72.940 -95.126  1.00 77.01           H  
ATOM   1067  HB3 ALA A  69     -24.762  73.526 -93.726  1.00 77.01           H  
ATOM   1068  O   ALA A  69     -25.133  70.446 -96.613  1.00 77.01           O  
ATOM   1069  N   VAL A  70     -24.755  69.406 -94.662  1.00 75.95           N  
ATOM   1070  H   VAL A  70     -24.678  69.516 -93.661  1.00 75.95           H  
ATOM   1071  CA  VAL A  70     -24.532  68.072 -95.256  1.00 75.95           C  
ATOM   1072  HA  VAL A  70     -23.728  68.138 -95.990  1.00 75.95           H  
ATOM   1073  C   VAL A  70     -25.792  67.599 -95.982  1.00 75.95           C  
ATOM   1074  CB  VAL A  70     -24.146  67.028 -94.187  1.00 75.95           C  
ATOM   1075  HB  VAL A  70     -24.927  66.989 -93.428  1.00 75.95           H  
ATOM   1076  O   VAL A  70     -25.727  67.181 -97.138  1.00 75.95           O  
ATOM   1077  CG1 VAL A  70     -23.986  65.619 -94.779  1.00 75.95           C  
ATOM   1078 HG11 VAL A  70     -24.946  65.244 -95.135  1.00 75.95           H  
ATOM   1079 HG12 VAL A  70     -23.619  64.934 -94.014  1.00 75.95           H  
ATOM   1080 HG13 VAL A  70     -23.280  65.640 -95.608  1.00 75.95           H  
ATOM   1081  CG2 VAL A  70     -22.831  67.369 -93.490  1.00 75.95           C  
ATOM   1082 HG21 VAL A  70     -22.007  67.330 -94.201  1.00 75.95           H  
ATOM   1083 HG22 VAL A  70     -22.637  66.635 -92.707  1.00 75.95           H  
ATOM   1084 HG23 VAL A  70     -22.873  68.359 -93.037  1.00 75.95           H  
ATOM   1085  N   ALA A  71     -26.949  67.679 -95.320  1.00 69.70           N  
ATOM   1086  H   ALA A  71     -26.946  68.024 -94.371  1.00 69.70           H  
ATOM   1087  CA  ALA A  71     -28.224  67.286 -95.906  1.00 69.70           C  
ATOM   1088  HA  ALA A  71     -28.134  66.260 -96.264  1.00 69.70           H  
ATOM   1089  C   ALA A  71     -28.589  68.158 -97.114  1.00 69.70           C  
ATOM   1090  CB  ALA A  71     -29.307  67.326 -94.823  1.00 69.70           C  
ATOM   1091  HB1 ALA A  71     -29.418  68.341 -94.443  1.00 69.70           H  
ATOM   1092  HB2 ALA A  71     -29.033  66.663 -94.002  1.00 69.70           H  
ATOM   1093  HB3 ALA A  71     -30.257  66.998 -95.247  1.00 69.70           H  
ATOM   1094  O   ALA A  71     -29.071  67.623 -98.105  1.00 69.70           O  
ATOM   1095  N   GLU A  72     -28.331  69.466 -97.072  1.00 73.70           N  
ATOM   1096  H   GLU A  72     -27.993  69.866 -96.208  1.00 73.70           H  
ATOM   1097  CA  GLU A  72     -28.577  70.384 -98.185  1.00 73.70           C  
ATOM   1098  HA  GLU A  72     -29.583  70.199 -98.561  1.00 73.70           H  
ATOM   1099  C   GLU A  72     -27.617  70.144 -99.358  1.00 73.70           C  
ATOM   1100  CB  GLU A  72     -28.542  71.833 -97.676  1.00 73.70           C  
ATOM   1101  HB2 GLU A  72     -27.529  72.087 -97.362  1.00 73.70           H  
ATOM   1102  HB3 GLU A  72     -29.206  71.905 -96.815  1.00 73.70           H  
ATOM   1103  O   GLU A  72     -28.073  70.118-100.494  1.00 73.70           O  
ATOM   1104  CG  GLU A  72     -29.026  72.833 -98.738  1.00 73.70           C  
ATOM   1105  HG2 GLU A  72     -29.944  72.447 -99.180  1.00 73.70           H  
ATOM   1106  HG3 GLU A  72     -28.278  72.906 -99.527  1.00 73.70           H  
ATOM   1107  CD  GLU A  72     -29.297  74.230 -98.157  1.00 73.70           C  
ATOM   1108  OE1 GLU A  72     -30.221  74.896 -98.680  1.00 73.70           O  
ATOM   1109  OE2 GLU A  72     -28.603  74.620 -97.191  1.00 73.70           O  
ATOM   1110  N   ALA A  73     -26.334  69.855 -99.122  1.00 76.16           N  
ATOM   1111  H   ALA A  73     -25.985  69.928 -98.176  1.00 76.16           H  
ATOM   1112  CA  ALA A  73     -25.392  69.470-100.175  1.00 76.16           C  
ATOM   1113  HA  ALA A  73     -25.391  70.243-100.943  1.00 76.16           H  
ATOM   1114  C   ALA A  73     -25.795  68.145-100.846  1.00 76.16           C  
ATOM   1115  CB  ALA A  73     -23.986  69.392 -99.570  1.00 76.16           C  
ATOM   1116  HB1 ALA A  73     -23.957  68.639 -98.783  1.00 76.16           H  
ATOM   1117  HB2 ALA A  73     -23.715  70.360 -99.150  1.00 76.16           H  
ATOM   1118  HB3 ALA A  73     -23.266  69.129-100.344  1.00 76.16           H  
ATOM   1119  O   ALA A  73     -25.849  68.060-102.074  1.00 76.16           O  
ATOM   1120  N   VAL A  74     -26.169  67.133-100.053  1.00 68.74           N  
ATOM   1121  H   VAL A  74     -26.087  67.262 -99.055  1.00 68.74           H  
ATOM   1122  CA  VAL A  74     -26.675  65.848-100.564  1.00 68.74           C  
ATOM   1123  HA  VAL A  74     -25.961  65.463-101.292  1.00 68.74           H  
ATOM   1124  C   VAL A  74     -28.003  66.032-101.305  1.00 68.74           C  
ATOM   1125  CB  VAL A  74     -26.795  64.814 -99.424  1.00 68.74           C  
ATOM   1126  HB  VAL A  74     -27.367  65.249 -98.604  1.00 68.74           H  
ATOM   1127  O   VAL A  74     -28.157  65.505-102.402  1.00 68.74           O  
ATOM   1128  CG1 VAL A  74     -27.493  63.519 -99.862  1.00 68.74           C  
ATOM   1129 HG11 VAL A  74     -28.540  63.720-100.090  1.00 68.74           H  
ATOM   1130 HG12 VAL A  74     -27.001  63.110-100.745  1.00 68.74           H  
ATOM   1131 HG13 VAL A  74     -27.457  62.786 -99.056  1.00 68.74           H  
ATOM   1132  CG2 VAL A  74     -25.409  64.412 -98.904  1.00 68.74           C  
ATOM   1133 HG21 VAL A  74     -24.848  65.295 -98.598  1.00 68.74           H  
ATOM   1134 HG22 VAL A  74     -24.850  63.900 -99.687  1.00 68.74           H  
ATOM   1135 HG23 VAL A  74     -25.510  63.755 -98.041  1.00 68.74           H  
ATOM   1136  N   LEU A  75     -28.957  66.797-100.766  1.00 63.95           N  
ATOM   1137  H   LEU A  75     -28.779  67.217 -99.865  1.00 63.95           H  
ATOM   1138  CA  LEU A  75     -30.249  67.067-101.411  1.00 63.95           C  
ATOM   1139  HA  LEU A  75     -30.669  66.123-101.759  1.00 63.95           H  
ATOM   1140  C   LEU A  75     -30.122  67.961-102.647  1.00 63.95           C  
ATOM   1141  CB  LEU A  75     -31.223  67.717-100.411  1.00 63.95           C  
ATOM   1142  HB2 LEU A  75     -30.705  68.529 -99.901  1.00 63.95           H  
ATOM   1143  HB3 LEU A  75     -32.048  68.166-100.964  1.00 63.95           H  
ATOM   1144  O   LEU A  75     -30.907  67.799-103.576  1.00 63.95           O  
ATOM   1145  CG  LEU A  75     -31.819  66.748 -99.375  1.00 63.95           C  
ATOM   1146  HG  LEU A  75     -31.031  66.154 -98.911  1.00 63.95           H  
ATOM   1147  CD1 LEU A  75     -32.544  67.545 -98.289  1.00 63.95           C  
ATOM   1148 HD11 LEU A  75     -31.831  68.206 -97.796  1.00 63.95           H  
ATOM   1149 HD12 LEU A  75     -33.341  68.144 -98.727  1.00 63.95           H  
ATOM   1150 HD13 LEU A  75     -32.956  66.865 -97.543  1.00 63.95           H  
ATOM   1151  CD2 LEU A  75     -32.836  65.792-100.009  1.00 63.95           C  
ATOM   1152 HD21 LEU A  75     -33.270  65.158 -99.235  1.00 63.95           H  
ATOM   1153 HD22 LEU A  75     -32.341  65.151-100.738  1.00 63.95           H  
ATOM   1154 HD23 LEU A  75     -33.626  66.359-100.500  1.00 63.95           H  
ATOM   1155  N   SER A  76     -29.153  68.874-102.680  1.00 65.65           N  
ATOM   1156  H   SER A  76     -28.602  69.013-101.845  1.00 65.65           H  
ATOM   1157  CA  SER A  76     -28.849  69.719-103.835  1.00 65.65           C  
ATOM   1158  HA  SER A  76     -29.778  70.135-104.224  1.00 65.65           H  
ATOM   1159  C   SER A  76     -28.198  68.898-104.944  1.00 65.65           C  
ATOM   1160  CB  SER A  76     -27.951  70.887-103.421  1.00 65.65           C  
ATOM   1161  HB2 SER A  76     -26.992  70.508-103.068  1.00 65.65           H  
ATOM   1162  HB3 SER A  76     -28.432  71.446-102.618  1.00 65.65           H  
ATOM   1163  O   SER A  76     -28.628  68.989-106.089  1.00 65.65           O  
ATOM   1164  OG  SER A  76     -27.749  71.755-104.517  1.00 65.65           O  
ATOM   1165  HG  SER A  76     -27.162  72.458-104.231  1.00 65.65           H  
ATOM   1166  N   TRP A  77     -27.252  68.010-104.626  1.00 65.19           N  
ATOM   1167  H   TRP A  77     -26.894  67.992-103.682  1.00 65.19           H  
ATOM   1168  CA  TRP A  77     -26.681  67.072-105.600  1.00 65.19           C  
ATOM   1169  HA  TRP A  77     -26.325  67.629-106.467  1.00 65.19           H  
ATOM   1170  C   TRP A  77     -27.723  66.066-106.114  1.00 65.19           C  
ATOM   1171  CB  TRP A  77     -25.479  66.373-104.973  1.00 65.19           C  
ATOM   1172  HB2 TRP A  77     -24.750  67.126-104.672  1.00 65.19           H  
ATOM   1173  HB3 TRP A  77     -25.812  65.856-104.073  1.00 65.19           H  
ATOM   1174  O   TRP A  77     -27.919  65.947-107.320  1.00 65.19           O  
ATOM   1175  CG  TRP A  77     -24.800  65.389-105.873  1.00 65.19           C  
ATOM   1176  CD1 TRP A  77     -23.893  65.690-106.830  1.00 65.19           C  
ATOM   1177  HD1 TRP A  77     -23.549  66.686-107.068  1.00 65.19           H  
ATOM   1178  CD2 TRP A  77     -24.972  63.940-105.931  1.00 65.19           C  
ATOM   1179  CE2 TRP A  77     -24.114  63.424-106.948  1.00 65.19           C  
ATOM   1180  CE3 TRP A  77     -25.746  63.005-105.207  1.00 65.19           C  
ATOM   1181  HE3 TRP A  77     -26.394  63.364-104.421  1.00 65.19           H  
ATOM   1182  NE1 TRP A  77     -23.473  64.531-107.455  1.00 65.19           N  
ATOM   1183  HE1 TRP A  77     -22.799  64.508-108.206  1.00 65.19           H  
ATOM   1184  CH2 TRP A  77     -24.804  61.150-106.491  1.00 65.19           C  
ATOM   1185  HH2 TRP A  77     -24.743  60.091-106.695  1.00 65.19           H  
ATOM   1186  CZ2 TRP A  77     -24.024  62.055-107.232  1.00 65.19           C  
ATOM   1187  HZ2 TRP A  77     -23.354  61.715-108.007  1.00 65.19           H  
ATOM   1188  CZ3 TRP A  77     -25.662  61.625-105.482  1.00 65.19           C  
ATOM   1189  HZ3 TRP A  77     -26.253  60.925-104.911  1.00 65.19           H  
ATOM   1190  N   LEU A  78     -28.499  65.429-105.227  1.00 53.42           N  
ATOM   1191  H   LEU A  78     -28.306  65.560-104.244  1.00 53.42           H  
ATOM   1192  CA  LEU A  78     -29.649  64.598-105.622  1.00 53.42           C  
ATOM   1193  HA  LEU A  78     -29.300  63.793-106.267  1.00 53.42           H  
ATOM   1194  C   LEU A  78     -30.688  65.406-106.426  1.00 53.42           C  
ATOM   1195  CB  LEU A  78     -30.320  64.005-104.365  1.00 53.42           C  
ATOM   1196  HB2 LEU A  78     -30.530  64.824-103.678  1.00 53.42           H  
ATOM   1197  HB3 LEU A  78     -31.278  63.577-104.660  1.00 53.42           H  
ATOM   1198  O   LEU A  78     -31.356  64.878-107.313  1.00 53.42           O  
ATOM   1199  CG  LEU A  78     -29.526  62.916-103.616  1.00 53.42           C  
ATOM   1200  HG  LEU A  78     -28.523  63.269-103.375  1.00 53.42           H  
ATOM   1201  CD1 LEU A  78     -30.252  62.573-102.312  1.00 53.42           C  
ATOM   1202 HD11 LEU A  78     -31.243  62.173-102.526  1.00 53.42           H  
ATOM   1203 HD12 LEU A  78     -29.672  61.838-101.755  1.00 53.42           H  
ATOM   1204 HD13 LEU A  78     -30.345  63.474-101.705  1.00 53.42           H  
ATOM   1205  CD2 LEU A  78     -29.389  61.632-104.432  1.00 53.42           C  
ATOM   1206 HD21 LEU A  78     -28.764  61.826-105.304  1.00 53.42           H  
ATOM   1207 HD22 LEU A  78     -28.899  60.864-103.833  1.00 53.42           H  
ATOM   1208 HD23 LEU A  78     -30.368  61.277-104.755  1.00 53.42           H  
ATOM   1209  N   GLY A  79     -30.844  66.691-106.115  1.00 51.74           N  
ATOM   1210  H   GLY A  79     -30.306  67.057-105.342  1.00 51.74           H  
ATOM   1211  CA  GLY A  79     -31.784  67.604-106.754  1.00 51.74           C  
ATOM   1212  HA2 GLY A  79     -31.930  68.456-106.091  1.00 51.74           H  
ATOM   1213  HA3 GLY A  79     -32.740  67.099-106.892  1.00 51.74           H  
ATOM   1214  C   GLY A  79     -31.323  68.149-108.105  1.00 51.74           C  
ATOM   1215  O   GLY A  79     -32.185  68.512-108.902  1.00 51.74           O  
ATOM   1216  N   THR A  80     -30.015  68.202-108.369  1.00 44.09           N  
ATOM   1217  H   THR A  80     -29.372  67.942-107.636  1.00 44.09           H  
ATOM   1218  CA  THR A  80     -29.425  68.687-109.627  1.00 44.09           C  
ATOM   1219  HA  THR A  80     -30.165  69.288-110.155  1.00 44.09           H  
ATOM   1220  C   THR A  80     -29.079  67.537-110.567  1.00 44.09           C  
ATOM   1221  CB  THR A  80     -28.195  69.589-109.404  1.00 44.09           C  
ATOM   1222  HB  THR A  80     -27.715  69.761-110.367  1.00 44.09           H  
ATOM   1223  O   THR A  80     -29.590  67.513-111.683  1.00 44.09           O  
ATOM   1224  CG2 THR A  80     -28.564  70.947-108.808  1.00 44.09           C  
ATOM   1225 HG21 THR A  80     -29.054  70.820-107.843  1.00 44.09           H  
ATOM   1226 HG22 THR A  80     -27.660  71.541-108.676  1.00 44.09           H  
ATOM   1227 HG23 THR A  80     -29.239  71.472-109.484  1.00 44.09           H  
ATOM   1228  OG1 THR A  80     -27.260  69.020-108.522  1.00 44.09           O  
ATOM   1229  HG1 THR A  80     -27.513  69.291-107.636  1.00 44.09           H  
ATOM   1230  N   GLU A  81     -28.287  66.559-110.123  1.00 38.75           N  
ATOM   1231  H   GLU A  81     -27.900  66.636-109.194  1.00 38.75           H  
ATOM   1232  CA  GLU A  81     -27.889  65.401-110.938  1.00 38.75           C  
ATOM   1233  HA  GLU A  81     -27.582  65.738-111.928  1.00 38.75           H  
ATOM   1234  C   GLU A  81     -29.055  64.424-111.147  1.00 38.75           C  
ATOM   1235  CB  GLU A  81     -26.695  64.677-110.285  1.00 38.75           C  
ATOM   1236  HB2 GLU A  81     -26.862  64.617-109.209  1.00 38.75           H  
ATOM   1237  HB3 GLU A  81     -26.675  63.646-110.639  1.00 38.75           H  
ATOM   1238  O   GLU A  81     -29.417  64.109-112.281  1.00 38.75           O  
ATOM   1239  CG  GLU A  81     -25.334  65.360-110.538  1.00 38.75           C  
ATOM   1240  HG2 GLU A  81     -25.499  66.405-110.800  1.00 38.75           H  
ATOM   1241  HG3 GLU A  81     -24.778  65.358-109.600  1.00 38.75           H  
ATOM   1242  CD  GLU A  81     -24.459  64.678-111.609  1.00 38.75           C  
ATOM   1243  OE1 GLU A  81     -23.671  65.406-112.254  1.00 38.75           O  
ATOM   1244  OE2 GLU A  81     -24.542  63.436-111.762  1.00 38.75           O  
ATOM   1245  N   VAL A  82     -29.688  63.943-110.067  1.00 36.06           N  
ATOM   1246  H   VAL A  82     -29.379  64.256-109.158  1.00 36.06           H  
ATOM   1247  CA  VAL A  82     -30.637  62.813-110.174  1.00 36.06           C  
ATOM   1248  HA  VAL A  82     -30.230  62.127-110.918  1.00 36.06           H  
ATOM   1249  C   VAL A  82     -32.008  63.236-110.714  1.00 36.06           C  
ATOM   1250  CB  VAL A  82     -30.755  62.010-108.859  1.00 36.06           C  
ATOM   1251  HB  VAL A  82     -31.270  62.602-108.103  1.00 36.06           H  
ATOM   1252  O   VAL A  82     -32.684  62.430-111.350  1.00 36.06           O  
ATOM   1253  CG1 VAL A  82     -31.552  60.710-109.039  1.00 36.06           C  
ATOM   1254 HG11 VAL A  82     -31.115  60.114-109.840  1.00 36.06           H  
ATOM   1255 HG12 VAL A  82     -31.542  60.135-108.114  1.00 36.06           H  
ATOM   1256 HG13 VAL A  82     -32.590  60.935-109.285  1.00 36.06           H  
ATOM   1257  CG2 VAL A  82     -29.376  61.613-108.313  1.00 36.06           C  
ATOM   1258 HG21 VAL A  82     -28.791  62.498-108.062  1.00 36.06           H  
ATOM   1259 HG22 VAL A  82     -29.487  61.008-107.413  1.00 36.06           H  
ATOM   1260 HG23 VAL A  82     -28.830  61.040-109.063  1.00 36.06           H  
ATOM   1261  N   ARG A  83     -32.424  64.498-110.528  1.00 31.25           N  
ATOM   1262  H   ARG A  83     -31.802  65.120-110.032  1.00 31.25           H  
ATOM   1263  CA  ARG A  83     -33.659  65.041-111.138  1.00 31.25           C  
ATOM   1264  HA  ARG A  83     -34.402  64.244-111.165  1.00 31.25           H  
ATOM   1265  C   ARG A  83     -33.511  65.450-112.610  1.00 31.25           C  
ATOM   1266  CB  ARG A  83     -34.233  66.208-110.331  1.00 31.25           C  
ATOM   1267  HB2 ARG A  83     -33.459  66.968-110.226  1.00 31.25           H  
ATOM   1268  HB3 ARG A  83     -35.050  66.654-110.898  1.00 31.25           H  
ATOM   1269  O   ARG A  83     -34.415  66.105-113.131  1.00 31.25           O  
ATOM   1270  CG  ARG A  83     -34.809  65.833-108.966  1.00 31.25           C  
ATOM   1271  HG2 ARG A  83     -35.547  65.041-109.092  1.00 31.25           H  
ATOM   1272  HG3 ARG A  83     -34.017  65.501-108.295  1.00 31.25           H  
ATOM   1273  CD  ARG A  83     -35.486  67.095-108.417  1.00 31.25           C  
ATOM   1274  HD2 ARG A  83     -34.713  67.812-108.140  1.00 31.25           H  
ATOM   1275  HD3 ARG A  83     -36.092  67.535-109.209  1.00 31.25           H  
ATOM   1276  NE  ARG A  83     -36.355  66.813-107.262  1.00 31.25           N  
ATOM   1277  HE  ARG A  83     -36.245  65.907-106.830  1.00 31.25           H  
ATOM   1278  NH1 ARG A  83     -37.383  68.862-107.226  1.00 31.25           N  
ATOM   1279 HH11 ARG A  83     -36.775  69.146-107.980  1.00 31.25           H  
ATOM   1280 HH12 ARG A  83     -38.016  69.526-106.803  1.00 31.25           H  
ATOM   1281  NH2 ARG A  83     -37.971  67.307-105.736  1.00 31.25           N  
ATOM   1282 HH21 ARG A  83     -37.846  66.393-105.326  1.00 31.25           H  
ATOM   1283 HH22 ARG A  83     -38.615  67.969-105.328  1.00 31.25           H  
ATOM   1284  CZ  ARG A  83     -37.231  67.657-106.750  1.00 31.25           C  
ATOM   1285  N   GLY A  84     -32.425  65.068-113.286  1.00 27.38           N  
ATOM   1286  H   GLY A  84     -31.689  64.576-112.799  1.00 27.38           H  
ATOM   1287  CA  GLY A  84     -32.367  65.129-114.747  1.00 27.38           C  
ATOM   1288  HA2 GLY A  84     -32.288  66.171-115.055  1.00 27.38           H  
ATOM   1289  HA3 GLY A  84     -31.489  64.589-115.102  1.00 27.38           H  
ATOM   1290  C   GLY A  84     -33.622  64.509-115.380  1.00 27.38           C  
ATOM   1291  O   GLY A  84     -34.258  63.637-114.786  1.00 27.38           O  
ATOM   1292  N   GLU A  85     -34.000  64.988-116.568  1.00 27.20           N  
ATOM   1293  H   GLU A  85     -33.434  65.711-116.989  1.00 27.20           H  
ATOM   1294  CA  GLU A  85     -35.263  64.665-117.253  1.00 27.20           C  
ATOM   1295  HA  GLU A  85     -36.081  64.819-116.550  1.00 27.20           H  
ATOM   1296  C   GLU A  85     -35.340  63.192-117.708  1.00 27.20           C  
ATOM   1297  CB  GLU A  85     -35.484  65.623-118.441  1.00 27.20           C  
ATOM   1298  HB2 GLU A  85     -34.651  65.511-119.135  1.00 27.20           H  
ATOM   1299  HB3 GLU A  85     -36.402  65.331-118.953  1.00 27.20           H  
ATOM   1300  O   GLU A  85     -35.313  62.880-118.899  1.00 27.20           O  
ATOM   1301  CG  GLU A  85     -35.617  67.102-118.047  1.00 27.20           C  
ATOM   1302  HG2 GLU A  85     -34.697  67.430-117.563  1.00 27.20           H  
ATOM   1303  HG3 GLU A  85     -36.430  67.198-117.328  1.00 27.20           H  
ATOM   1304  CD  GLU A  85     -35.888  67.999-119.269  1.00 27.20           C  
ATOM   1305  OE1 GLU A  85     -36.727  68.920-119.138  1.00 27.20           O  
ATOM   1306  OE2 GLU A  85     -35.254  67.769-120.324  1.00 27.20           O  
ATOM   1307  N   ALA A  86     -35.449  62.262-116.758  1.00 30.87           N  
ATOM   1308  H   ALA A  86     -35.350  62.562-115.798  1.00 30.87           H  
ATOM   1309  CA  ALA A  86     -35.726  60.861-117.024  1.00 30.87           C  
ATOM   1310  HA  ALA A  86     -34.896  60.455-117.602  1.00 30.87           H  
ATOM   1311  C   ALA A  86     -37.046  60.777-117.818  1.00 30.87           C  
ATOM   1312  CB  ALA A  86     -35.784  60.097-115.696  1.00 30.87           C  
ATOM   1313  HB1 ALA A  86     -36.579  60.501-115.069  1.00 30.87           H  
ATOM   1314  HB2 ALA A  86     -35.981  59.042-115.889  1.00 30.87           H  
ATOM   1315  HB3 ALA A  86     -34.832  60.195-115.173  1.00 30.87           H  
ATOM   1316  O   ALA A  86     -38.079  61.237-117.314  1.00 30.87           O  
ATOM   1317  N   PRO A  87     -37.040  60.237-119.056  1.00 26.03           N  
ATOM   1318  CA  PRO A  87     -38.209  60.279-119.927  1.00 26.03           C  
ATOM   1319  HA  PRO A  87     -38.403  61.323-120.172  1.00 26.03           H  
ATOM   1320  C   PRO A  87     -39.448  59.672-119.266  1.00 26.03           C  
ATOM   1321  CB  PRO A  87     -37.807  59.534-121.202  1.00 26.03           C  
ATOM   1322  HB2 PRO A  87     -38.003  58.468-121.092  1.00 26.03           H  
ATOM   1323  HB3 PRO A  87     -38.317  59.931-122.080  1.00 26.03           H  
ATOM   1324  O   PRO A  87     -39.368  58.648-118.588  1.00 26.03           O  
ATOM   1325  CG  PRO A  87     -36.299  59.768-121.267  1.00 26.03           C  
ATOM   1326  HG2 PRO A  87     -35.792  58.996-121.844  1.00 26.03           H  
ATOM   1327  HG3 PRO A  87     -36.099  60.755-121.683  1.00 26.03           H  
ATOM   1328  CD  PRO A  87     -35.888  59.741-119.797  1.00 26.03           C  
ATOM   1329  HD2 PRO A  87     -35.010  60.374-119.665  1.00 26.03           H  
ATOM   1330  HD3 PRO A  87     -35.671  58.719-119.489  1.00 26.03           H  
ATOM   1331  N   SER A  88     -40.609  60.307-119.465  1.00 25.54           N  
ATOM   1332  H   SER A  88     -40.598  61.164-119.999  1.00 25.54           H  
ATOM   1333  CA  SER A  88     -41.849  59.881-118.807  1.00 25.54           C  
ATOM   1334  HA  SER A  88     -41.684  59.955-117.732  1.00 25.54           H  
ATOM   1335  C   SER A  88     -42.210  58.427-119.137  1.00 25.54           C  
ATOM   1336  CB  SER A  88     -43.015  60.809-119.170  1.00 25.54           C  
ATOM   1337  HB2 SER A  88     -43.798  60.710-118.419  1.00 25.54           H  
ATOM   1338  HB3 SER A  88     -42.672  61.844-119.178  1.00 25.54           H  
ATOM   1339  O   SER A  88     -42.024  57.981-120.270  1.00 25.54           O  
ATOM   1340  OG  SER A  88     -43.559  60.470-120.432  1.00 25.54           O  
ATOM   1341  HG  SER A  88     -42.842  60.154-120.988  1.00 25.54           H  
ATOM   1342  N   ALA A  89     -42.815  57.727-118.175  1.00 26.65           N  
ATOM   1343  H   ALA A  89     -42.904  58.153-117.264  1.00 26.65           H  
ATOM   1344  CA  ALA A  89     -43.148  56.305-118.288  1.00 26.65           C  
ATOM   1345  HA  ALA A  89     -42.220  55.738-118.366  1.00 26.65           H  
ATOM   1346  C   ALA A  89     -44.013  55.929-119.511  1.00 26.65           C  
ATOM   1347  CB  ALA A  89     -43.863  55.905-116.990  1.00 26.65           C  
ATOM   1348  HB1 ALA A  89     -44.087  54.838-117.017  1.00 26.65           H  
ATOM   1349  HB2 ALA A  89     -44.796  56.459-116.886  1.00 26.65           H  
ATOM   1350  HB3 ALA A  89     -43.220  56.105-116.133  1.00 26.65           H  
ATOM   1351  O   ALA A  89     -43.895  54.816-120.012  1.00 26.65           O  
ATOM   1352  N   LEU A  90     -44.890  56.831-119.970  1.00 26.15           N  
ATOM   1353  H   LEU A  90     -44.883  57.749-119.549  1.00 26.15           H  
ATOM   1354  CA  LEU A  90     -45.874  56.555-121.026  1.00 26.15           C  
ATOM   1355  HA  LEU A  90     -46.223  55.528-120.926  1.00 26.15           H  
ATOM   1356  C   LEU A  90     -45.286  56.653-122.440  1.00 26.15           C  
ATOM   1357  CB  LEU A  90     -47.075  57.504-120.845  1.00 26.15           C  
ATOM   1358  HB2 LEU A  90     -47.597  57.611-121.796  1.00 26.15           H  
ATOM   1359  HB3 LEU A  90     -46.706  58.492-120.568  1.00 26.15           H  
ATOM   1360  O   LEU A  90     -45.417  55.718-123.218  1.00 26.15           O  
ATOM   1361  CG  LEU A  90     -48.077  56.999-119.789  1.00 26.15           C  
ATOM   1362  HG  LEU A  90     -47.538  56.521-118.971  1.00 26.15           H  
ATOM   1363  CD1 LEU A  90     -48.882  58.159-119.204  1.00 26.15           C  
ATOM   1364 HD11 LEU A  90     -49.588  57.780-118.465  1.00 26.15           H  
ATOM   1365 HD12 LEU A  90     -49.429  58.666-120.000  1.00 26.15           H  
ATOM   1366 HD13 LEU A  90     -48.209  58.867-118.721  1.00 26.15           H  
ATOM   1367  CD2 LEU A  90     -49.059  55.996-120.398  1.00 26.15           C  
ATOM   1368 HD21 LEU A  90     -49.633  56.467-121.196  1.00 26.15           H  
ATOM   1369 HD22 LEU A  90     -49.740  55.626-119.631  1.00 26.15           H  
ATOM   1370 HD23 LEU A  90     -48.514  55.151-120.819  1.00 26.15           H  
ATOM   1371  N   ALA A  91     -44.606  57.755-122.769  1.00 29.29           N  
ATOM   1372  H   ALA A  91     -44.499  58.478-122.071  1.00 29.29           H  
ATOM   1373  CA  ALA A  91     -44.238  58.074-124.155  1.00 29.29           C  
ATOM   1374  HA  ALA A  91     -45.141  58.059-124.766  1.00 29.29           H  
ATOM   1375  C   ALA A  91     -43.249  57.079-124.803  1.00 29.29           C  
ATOM   1376  CB  ALA A  91     -43.670  59.498-124.165  1.00 29.29           C  
ATOM   1377  HB1 ALA A  91     -43.444  59.786-125.191  1.00 29.29           H  
ATOM   1378  HB2 ALA A  91     -44.407  60.194-123.762  1.00 29.29           H  
ATOM   1379  HB3 ALA A  91     -42.757  59.543-123.572  1.00 29.29           H  
ATOM   1380  O   ALA A  91     -43.201  56.949-126.025  1.00 29.29           O  
ATOM   1381  N   GLY A  92     -42.452  56.365-123.999  1.00 30.98           N  
ATOM   1382  H   GLY A  92     -42.540  56.497-123.001  1.00 30.98           H  
ATOM   1383  CA  GLY A  92     -41.557  55.314-124.499  1.00 30.98           C  
ATOM   1384  HA2 GLY A  92     -40.876  55.021-123.700  1.00 30.98           H  
ATOM   1385  HA3 GLY A  92     -40.971  55.703-125.332  1.00 30.98           H  
ATOM   1386  C   GLY A  92     -42.288  54.053-124.980  1.00 30.98           C  
ATOM   1387  O   GLY A  92     -41.726  53.288-125.761  1.00 30.98           O  
ATOM   1388  N   LEU A  93     -43.531  53.847-124.533  1.00 30.99           N  
ATOM   1389  H   LEU A  93     -43.962  54.558-123.959  1.00 30.99           H  
ATOM   1390  CA  LEU A  93     -44.376  52.714-124.914  1.00 30.99           C  
ATOM   1391  HA  LEU A  93     -43.768  51.811-124.871  1.00 30.99           H  
ATOM   1392  C   LEU A  93     -44.853  52.879-126.369  1.00 30.99           C  
ATOM   1393  CB  LEU A  93     -45.521  52.619-123.875  1.00 30.99           C  
ATOM   1394  HB2 LEU A  93     -45.214  53.155-122.978  1.00 30.99           H  
ATOM   1395  HB3 LEU A  93     -46.402  53.140-124.250  1.00 30.99           H  
ATOM   1396  O   LEU A  93     -44.644  51.982-127.188  1.00 30.99           O  
ATOM   1397  CG  LEU A  93     -45.890  51.184-123.446  1.00 30.99           C  
ATOM   1398  HG  LEU A  93     -45.146  50.478-123.816  1.00 30.99           H  
ATOM   1399  CD1 LEU A  93     -45.922  51.075-121.916  1.00 30.99           C  
ATOM   1400 HD11 LEU A  93     -46.176  50.055-121.627  1.00 30.99           H  
ATOM   1401 HD12 LEU A  93     -44.940  51.324-121.514  1.00 30.99           H  
ATOM   1402 HD13 LEU A  93     -46.663  51.765-121.512  1.00 30.99           H  
ATOM   1403  CD2 LEU A  93     -47.262  50.768-123.972  1.00 30.99           C  
ATOM   1404 HD21 LEU A  93     -47.483  49.741-123.681  1.00 30.99           H  
ATOM   1405 HD22 LEU A  93     -48.034  51.435-123.589  1.00 30.99           H  
ATOM   1406 HD23 LEU A  93     -47.265  50.824-125.060  1.00 30.99           H  
ATOM   1407  N   ASP A  94     -45.357  54.074-126.703  1.00 31.30           N  
ATOM   1408  H   ASP A  94     -45.560  54.715-125.949  1.00 31.30           H  
ATOM   1409  CA  ASP A  94     -45.873  54.455-128.028  1.00 31.30           C  
ATOM   1410  HA  ASP A  94     -46.786  53.895-128.230  1.00 31.30           H  
ATOM   1411  C   ASP A  94     -44.865  54.186-129.164  1.00 31.30           C  
ATOM   1412  CB  ASP A  94     -46.196  55.970-128.046  1.00 31.30           C  
ATOM   1413  HB2 ASP A  94     -46.636  56.211-129.013  1.00 31.30           H  
ATOM   1414  HB3 ASP A  94     -45.259  56.523-127.971  1.00 31.30           H  
ATOM   1415  O   ASP A  94     -45.205  53.665-130.229  1.00 31.30           O  
ATOM   1416  CG  ASP A  94     -47.139  56.495-126.952  1.00 31.30           C  
ATOM   1417  OD1 ASP A  94     -47.928  55.701-126.398  1.00 31.30           O  
ATOM   1418  OD2 ASP A  94     -47.056  57.713-126.668  1.00 31.30           O  
ATOM   1419  N   ALA A  95     -43.595  54.546-128.946  1.00 34.90           N  
ATOM   1420  H   ALA A  95     -43.377  54.971-128.056  1.00 34.90           H  
ATOM   1421  CA  ALA A  95     -42.555  54.458-129.970  1.00 34.90           C  
ATOM   1422  HA  ALA A  95     -42.931  54.918-130.883  1.00 34.90           H  
ATOM   1423  C   ALA A  95     -42.176  53.007-130.316  1.00 34.90           C  
ATOM   1424  CB  ALA A  95     -41.339  55.258-129.487  1.00 34.90           C  
ATOM   1425  HB1 ALA A  95     -40.949  54.823-128.567  1.00 34.90           H  
ATOM   1426  HB2 ALA A  95     -41.629  56.292-129.300  1.00 34.90           H  
ATOM   1427  HB3 ALA A  95     -40.562  55.238-130.252  1.00 34.90           H  
ATOM   1428  O   ALA A  95     -41.867  52.710-131.473  1.00 34.90           O  
ATOM   1429  N   LEU A  96     -42.208  52.104-129.329  1.00 33.13           N  
ATOM   1430  H   LEU A  96     -42.545  52.395-128.423  1.00 33.13           H  
ATOM   1431  CA  LEU A  96     -41.902  50.689-129.539  1.00 33.13           C  
ATOM   1432  HA  LEU A  96     -41.016  50.626-130.171  1.00 33.13           H  
ATOM   1433  C   LEU A  96     -43.044  49.978-130.279  1.00 33.13           C  
ATOM   1434  CB  LEU A  96     -41.600  50.026-128.182  1.00 33.13           C  
ATOM   1435  HB2 LEU A  96     -42.542  49.899-127.649  1.00 33.13           H  
ATOM   1436  HB3 LEU A  96     -40.969  50.683-127.583  1.00 33.13           H  
ATOM   1437  O   LEU A  96     -42.775  49.186-131.183  1.00 33.13           O  
ATOM   1438  CG  LEU A  96     -40.902  48.659-128.331  1.00 33.13           C  
ATOM   1439  HG  LEU A  96     -41.362  48.088-129.137  1.00 33.13           H  
ATOM   1440  CD1 LEU A  96     -39.406  48.818-128.621  1.00 33.13           C  
ATOM   1441 HD11 LEU A  96     -38.944  47.836-128.719  1.00 33.13           H  
ATOM   1442 HD12 LEU A  96     -39.268  49.359-129.558  1.00 33.13           H  
ATOM   1443 HD13 LEU A  96     -38.924  49.370-127.814  1.00 33.13           H  
ATOM   1444  CD2 LEU A  96     -41.044  47.845-127.045  1.00 33.13           C  
ATOM   1445 HD21 LEU A  96     -40.602  48.388-126.210  1.00 33.13           H  
ATOM   1446 HD22 LEU A  96     -40.550  46.880-127.162  1.00 33.13           H  
ATOM   1447 HD23 LEU A  96     -42.101  47.675-126.842  1.00 33.13           H  
ATOM   1448  N   GLU A  97     -44.303  50.294-129.946  1.00 34.50           N  
ATOM   1449  H   GLU A  97     -44.463  50.951-129.197  1.00 34.50           H  
ATOM   1450  CA  GLU A  97     -45.476  49.771-130.665  1.00 34.50           C  
ATOM   1451  HA  GLU A  97     -45.489  48.684-130.593  1.00 34.50           H  
ATOM   1452  C   GLU A  97     -45.429  50.119-132.161  1.00 34.50           C  
ATOM   1453  CB  GLU A  97     -46.788  50.319-130.069  1.00 34.50           C  
ATOM   1454  HB2 GLU A  97     -47.591  50.068-130.762  1.00 34.50           H  
ATOM   1455  HB3 GLU A  97     -46.732  51.405-129.994  1.00 34.50           H  
ATOM   1456  O   GLU A  97     -45.705  49.266-133.007  1.00 34.50           O  
ATOM   1457  CG  GLU A  97     -47.153  49.724-128.700  1.00 34.50           C  
ATOM   1458  HG2 GLU A  97     -46.477  50.119-127.942  1.00 34.50           H  
ATOM   1459  HG3 GLU A  97     -47.006  48.645-128.747  1.00 34.50           H  
ATOM   1460  CD  GLU A  97     -48.613  50.016-128.301  1.00 34.50           C  
ATOM   1461  OE1 GLU A  97     -49.207  49.144-127.623  1.00 34.50           O  
ATOM   1462  OE2 GLU A  97     -49.149  51.074-128.702  1.00 34.50           O  
ATOM   1463  N   ALA A  98     -45.034  51.351-132.499  1.00 36.06           N  
ATOM   1464  H   ALA A  98     -44.859  52.008-131.752  1.00 36.06           H  
ATOM   1465  CA  ALA A  98     -45.058  51.855-133.870  1.00 36.06           C  
ATOM   1466  HA  ALA A  98     -46.060  51.702-134.271  1.00 36.06           H  
ATOM   1467  C   ALA A  98     -44.074  51.156-134.830  1.00 36.06           C  
ATOM   1468  CB  ALA A  98     -44.787  53.364-133.813  1.00 36.06           C  
ATOM   1469  HB1 ALA A  98     -44.852  53.786-134.815  1.00 36.06           H  
ATOM   1470  HB2 ALA A  98     -45.526  53.847-133.173  1.00 36.06           H  
ATOM   1471  HB3 ALA A  98     -43.792  53.549-133.408  1.00 36.06           H  
ATOM   1472  O   ALA A  98     -44.388  50.997-136.010  1.00 36.06           O  
ATOM   1473  N   ALA A  99     -42.885  50.765-134.355  1.00 33.82           N  
ATOM   1474  H   ALA A  99     -42.700  50.921-133.374  1.00 33.82           H  
ATOM   1475  CA  ALA A  99     -41.787  50.274-135.202  1.00 33.82           C  
ATOM   1476  HA  ALA A  99     -41.905  50.695-136.201  1.00 33.82           H  
ATOM   1477  C   ALA A  99     -41.747  48.742-135.382  1.00 33.82           C  
ATOM   1478  CB  ALA A  99     -40.472  50.814-134.630  1.00 33.82           C  
ATOM   1479  HB1 ALA A  99     -40.511  51.902-134.576  1.00 33.82           H  
ATOM   1480  HB2 ALA A  99     -39.644  50.518-135.274  1.00 33.82           H  
ATOM   1481  HB3 ALA A  99     -40.310  50.411-133.630  1.00 33.82           H  
ATOM   1482  O   ALA A  99     -41.059  48.235-136.268  1.00 33.82           O  
ATOM   1483  N   LEU A 100     -42.512  47.997-134.581  1.00 37.93           N  
ATOM   1484  H   LEU A 100     -43.061  48.475-133.880  1.00 37.93           H  
ATOM   1485  CA  LEU A 100     -42.609  46.535-134.649  1.00 37.93           C  
ATOM   1486  HA  LEU A 100     -41.585  46.160-134.643  1.00 37.93           H  
ATOM   1487  C   LEU A 100     -43.233  45.893-135.921  1.00 37.93           C  
ATOM   1488  CB  LEU A 100     -43.308  46.048-133.360  1.00 37.93           C  
ATOM   1489  HB2 LEU A 100     -44.009  46.811-133.022  1.00 37.93           H  
ATOM   1490  HB3 LEU A 100     -43.890  45.150-133.566  1.00 37.93           H  
ATOM   1491  O   LEU A 100     -43.064  44.679-136.046  1.00 37.93           O  
ATOM   1492  CG  LEU A 100     -42.306  45.732-132.233  1.00 37.93           C  
ATOM   1493  HG  LEU A 100     -41.544  46.509-132.189  1.00 37.93           H  
ATOM   1494  CD1 LEU A 100     -43.013  45.673-130.879  1.00 37.93           C  
ATOM   1495 HD11 LEU A 100     -43.472  46.640-130.672  1.00 37.93           H  
ATOM   1496 HD12 LEU A 100     -43.788  44.906-130.890  1.00 37.93           H  
ATOM   1497 HD13 LEU A 100     -42.290  45.460-130.092  1.00 37.93           H  
ATOM   1498  CD2 LEU A 100     -41.630  44.373-132.458  1.00 37.93           C  
ATOM   1499 HD21 LEU A 100     -42.379  43.581-132.474  1.00 37.93           H  
ATOM   1500 HD22 LEU A 100     -41.097  44.373-133.409  1.00 37.93           H  
ATOM   1501 HD23 LEU A 100     -40.915  44.183-131.658  1.00 37.93           H  
ATOM   1502  N   PRO A 101     -43.915  46.581-136.872  1.00 39.42           N  
ATOM   1503  CA  PRO A 101     -44.540  45.903-138.017  1.00 39.42           C  
ATOM   1504  HA  PRO A 101     -45.279  45.201-137.632  1.00 39.42           H  
ATOM   1505  C   PRO A 101     -43.600  45.138-138.959  1.00 39.42           C  
ATOM   1506  CB  PRO A 101     -45.262  47.000-138.809  1.00 39.42           C  
ATOM   1507  HB2 PRO A 101     -46.154  46.617-139.305  1.00 39.42           H  
ATOM   1508  HB3 PRO A 101     -44.586  47.449-139.536  1.00 39.42           H  
ATOM   1509  O   PRO A 101     -44.040  44.167-139.573  1.00 39.42           O  
ATOM   1510  CG  PRO A 101     -45.608  48.032-137.745  1.00 39.42           C  
ATOM   1511  HG2 PRO A 101     -46.500  47.721-137.201  1.00 39.42           H  
ATOM   1512  HG3 PRO A 101     -45.736  49.029-138.166  1.00 39.42           H  
ATOM   1513  CD  PRO A 101     -44.395  47.959-136.826  1.00 39.42           C  
ATOM   1514  HD2 PRO A 101     -43.624  48.628-137.209  1.00 39.42           H  
ATOM   1515  HD3 PRO A 101     -44.698  48.251-135.821  1.00 39.42           H  
ATOM   1516  N   GLU A 102     -42.353  45.588-139.138  1.00 38.25           N  
ATOM   1517  H   GLU A 102     -42.049  46.393-138.608  1.00 38.25           H  
ATOM   1518  CA  GLU A 102     -41.529  45.153-140.281  1.00 38.25           C  
ATOM   1519  HA  GLU A 102     -42.193  44.878-141.101  1.00 38.25           H  
ATOM   1520  C   GLU A 102     -40.661  43.911-140.029  1.00 38.25           C  
ATOM   1521  CB  GLU A 102     -40.649  46.307-140.792  1.00 38.25           C  
ATOM   1522  HB2 GLU A 102     -39.955  46.620-140.012  1.00 38.25           H  
ATOM   1523  HB3 GLU A 102     -40.074  45.921-141.633  1.00 38.25           H  
ATOM   1524  O   GLU A 102     -40.258  43.245-140.985  1.00 38.25           O  
ATOM   1525  CG  GLU A 102     -41.475  47.517-141.266  1.00 38.25           C  
ATOM   1526  HG2 GLU A 102     -41.748  48.119-140.399  1.00 38.25           H  
ATOM   1527  HG3 GLU A 102     -42.397  47.148-141.713  1.00 38.25           H  
ATOM   1528  CD  GLU A 102     -40.762  48.399-142.309  1.00 38.25           C  
ATOM   1529  OE1 GLU A 102     -41.470  49.238-142.914  1.00 38.25           O  
ATOM   1530  OE2 GLU A 102     -39.542  48.225-142.535  1.00 38.25           O  
ATOM   1531  N   VAL A 103     -40.351  43.586-138.770  1.00 35.55           N  
ATOM   1532  H   VAL A 103     -40.781  44.105-138.018  1.00 35.55           H  
ATOM   1533  CA  VAL A 103     -39.349  42.554-138.458  1.00 35.55           C  
ATOM   1534  HA  VAL A 103     -38.500  42.745-139.114  1.00 35.55           H  
ATOM   1535  C   VAL A 103     -39.908  41.142-138.739  1.00 35.55           C  
ATOM   1536  CB  VAL A 103     -38.794  42.695-137.029  1.00 35.55           C  
ATOM   1537  HB  VAL A 103     -39.592  42.517-136.308  1.00 35.55           H  
ATOM   1538  O   VAL A 103     -40.983  40.801-138.232  1.00 35.55           O  
ATOM   1539  CG1 VAL A 103     -37.662  41.694-136.778  1.00 35.55           C  
ATOM   1540 HG11 VAL A 103     -38.028  40.672-136.885  1.00 35.55           H  
ATOM   1541 HG12 VAL A 103     -37.272  41.811-135.767  1.00 35.55           H  
ATOM   1542 HG13 VAL A 103     -36.849  41.851-137.487  1.00 35.55           H  
ATOM   1543  CG2 VAL A 103     -38.214  44.099-136.794  1.00 35.55           C  
ATOM   1544 HG21 VAL A 103     -38.999  44.852-136.869  1.00 35.55           H  
ATOM   1545 HG22 VAL A 103     -37.782  44.157-135.796  1.00 35.55           H  
ATOM   1546 HG23 VAL A 103     -37.440  44.313-137.532  1.00 35.55           H  
ATOM   1547  N   PRO A 104     -39.218  40.294-139.536  1.00 48.17           N  
ATOM   1548  CA  PRO A 104     -39.721  38.981-139.939  1.00 48.17           C  
ATOM   1549  HA  PRO A 104     -40.620  39.156-140.529  1.00 48.17           H  
ATOM   1550  C   PRO A 104     -40.072  38.019-138.793  1.00 48.17           C  
ATOM   1551  CB  PRO A 104     -38.650  38.383-140.856  1.00 48.17           C  
ATOM   1552  HB2 PRO A 104     -37.911  37.844-140.263  1.00 48.17           H  
ATOM   1553  HB3 PRO A 104     -39.081  37.735-141.618  1.00 48.17           H  
ATOM   1554  O   PRO A 104     -39.537  38.064-137.687  1.00 48.17           O  
ATOM   1555  CG  PRO A 104     -37.996  39.618-141.467  1.00 48.17           C  
ATOM   1556  HG2 PRO A 104     -36.979  39.416-141.804  1.00 48.17           H  
ATOM   1557  HG3 PRO A 104     -38.610  39.997-142.284  1.00 48.17           H  
ATOM   1558  CD  PRO A 104     -38.019  40.607-140.307  1.00 48.17           C  
ATOM   1559  HD2 PRO A 104     -37.138  40.470-139.680  1.00 48.17           H  
ATOM   1560  HD3 PRO A 104     -38.040  41.618-140.715  1.00 48.17           H  
ATOM   1561  N   ALA A 105     -40.964  37.073-139.105  1.00 40.26           N  
ATOM   1562  H   ALA A 105     -41.323  37.083-140.049  1.00 40.26           H  
ATOM   1563  CA  ALA A 105     -41.670  36.239-138.129  1.00 40.26           C  
ATOM   1564  HA  ALA A 105     -42.322  36.890-137.547  1.00 40.26           H  
ATOM   1565  C   ALA A 105     -40.795  35.476-137.112  1.00 40.26           C  
ATOM   1566  CB  ALA A 105     -42.541  35.251-138.918  1.00 40.26           C  
ATOM   1567  HB1 ALA A 105     -43.244  35.796-139.548  1.00 40.26           H  
ATOM   1568  HB2 ALA A 105     -43.099  34.623-138.224  1.00 40.26           H  
ATOM   1569  HB3 ALA A 105     -41.911  34.615-139.540  1.00 40.26           H  
ATOM   1570  O   ALA A 105     -41.260  35.250-135.995  1.00 40.26           O  
ATOM   1571  N   THR A 106     -39.580  35.062-137.488  1.00 41.35           N  
ATOM   1572  H   THR A 106     -39.234  35.326-138.399  1.00 41.35           H  
ATOM   1573  CA  THR A 106     -38.684  34.237-136.658  1.00 41.35           C  
ATOM   1574  HA  THR A 106     -39.273  33.461-136.169  1.00 41.35           H  
ATOM   1575  C   THR A 106     -38.000  35.011-135.529  1.00 41.35           C  
ATOM   1576  CB  THR A 106     -37.614  33.549-137.527  1.00 41.35           C  
ATOM   1577  HB  THR A 106     -36.759  33.271-136.911  1.00 41.35           H  
ATOM   1578  O   THR A 106     -37.910  34.494-134.420  1.00 41.35           O  
ATOM   1579  CG2 THR A 106     -38.163  32.284-138.185  1.00 41.35           C  
ATOM   1580 HG21 THR A 106     -39.017  32.530-138.815  1.00 41.35           H  
ATOM   1581 HG22 THR A 106     -38.471  31.578-137.414  1.00 41.35           H  
ATOM   1582 HG23 THR A 106     -37.383  31.825-138.793  1.00 41.35           H  
ATOM   1583  OG1 THR A 106     -37.187  34.395-138.580  1.00 41.35           O  
ATOM   1584  HG1 THR A 106     -36.469  34.938-138.247  1.00 41.35           H  
ATOM   1585  N   GLU A 107     -37.558  36.252-135.759  1.00 42.54           N  
ATOM   1586  H   GLU A 107     -37.736  36.689-136.652  1.00 42.54           H  
ATOM   1587  CA  GLU A 107     -36.817  37.038-134.747  1.00 42.54           C  
ATOM   1588  HA  GLU A 107     -35.985  36.451-134.360  1.00 42.54           H  
ATOM   1589  C   GLU A 107     -37.692  37.414-133.540  1.00 42.54           C  
ATOM   1590  CB  GLU A 107     -36.253  38.311-135.396  1.00 42.54           C  
ATOM   1591  HB2 GLU A 107     -37.045  38.795-135.968  1.00 42.54           H  
ATOM   1592  HB3 GLU A 107     -35.922  38.996-134.615  1.00 42.54           H  
ATOM   1593  O   GLU A 107     -37.217  37.506-132.406  1.00 42.54           O  
ATOM   1594  CG  GLU A 107     -35.057  38.008-136.308  1.00 42.54           C  
ATOM   1595  HG2 GLU A 107     -34.250  37.591-135.707  1.00 42.54           H  
ATOM   1596  HG3 GLU A 107     -35.347  37.257-137.043  1.00 42.54           H  
ATOM   1597  CD  GLU A 107     -34.581  39.268-137.042  1.00 42.54           C  
ATOM   1598  OE1 GLU A 107     -33.480  39.764-136.718  1.00 42.54           O  
ATOM   1599  OE2 GLU A 107     -35.322  39.700-137.955  1.00 42.54           O  
ATOM   1600  N   ARG A 108     -39.004  37.554-133.765  1.00 42.30           N  
ATOM   1601  H   ARG A 108     -39.307  37.474-134.725  1.00 42.30           H  
ATOM   1602  CA  ARG A 108     -40.009  37.803-132.720  1.00 42.30           C  
ATOM   1603  HA  ARG A 108     -39.818  38.777-132.270  1.00 42.30           H  
ATOM   1604  C   ARG A 108     -39.959  36.769-131.589  1.00 42.30           C  
ATOM   1605  CB  ARG A 108     -41.382  37.803-133.407  1.00 42.30           C  
ATOM   1606  HB2 ARG A 108     -41.532  36.821-133.855  1.00 42.30           H  
ATOM   1607  HB3 ARG A 108     -41.374  38.543-134.207  1.00 42.30           H  
ATOM   1608  O   ARG A 108     -40.229  37.105-130.439  1.00 42.30           O  
ATOM   1609  CG  ARG A 108     -42.552  38.121-132.459  1.00 42.30           C  
ATOM   1610  HG2 ARG A 108     -42.571  37.416-131.627  1.00 42.30           H  
ATOM   1611  HG3 ARG A 108     -42.427  39.128-132.060  1.00 42.30           H  
ATOM   1612  CD  ARG A 108     -43.892  38.033-133.198  1.00 42.30           C  
ATOM   1613  HD2 ARG A 108     -43.870  38.742-134.026  1.00 42.30           H  
ATOM   1614  HD3 ARG A 108     -44.689  38.322-132.512  1.00 42.30           H  
ATOM   1615  NE  ARG A 108     -44.134  36.661-133.688  1.00 42.30           N  
ATOM   1616  HE  ARG A 108     -43.647  35.924-133.198  1.00 42.30           H  
ATOM   1617  NH1 ARG A 108     -45.447  37.168-135.499  1.00 42.30           N  
ATOM   1618 HH11 ARG A 108     -45.400  38.142-135.234  1.00 42.30           H  
ATOM   1619 HH12 ARG A 108     -45.917  36.888-136.348  1.00 42.30           H  
ATOM   1620  NH2 ARG A 108     -44.808  35.054-135.137  1.00 42.30           N  
ATOM   1621 HH21 ARG A 108     -45.291  34.762-135.974  1.00 42.30           H  
ATOM   1622 HH22 ARG A 108     -44.207  34.397-134.660  1.00 42.30           H  
ATOM   1623  CZ  ARG A 108     -44.798  36.303-134.769  1.00 42.30           C  
ATOM   1624  N   GLU A 109     -39.648  35.516-131.910  1.00 42.32           N  
ATOM   1625  H   GLU A 109     -39.348  35.324-132.855  1.00 42.32           H  
ATOM   1626  CA  GLU A 109     -39.723  34.391-130.975  1.00 42.32           C  
ATOM   1627  HA  GLU A 109     -40.622  34.511-130.371  1.00 42.32           H  
ATOM   1628  C   GLU A 109     -38.533  34.377-129.995  1.00 42.32           C  
ATOM   1629  CB  GLU A 109     -39.884  33.113-131.821  1.00 42.32           C  
ATOM   1630  HB2 GLU A 109     -40.513  33.385-132.669  1.00 42.32           H  
ATOM   1631  HB3 GLU A 109     -38.917  32.795-132.211  1.00 42.32           H  
ATOM   1632  O   GLU A 109     -38.707  34.100-128.805  1.00 42.32           O  
ATOM   1633  CG  GLU A 109     -40.564  31.945-131.085  1.00 42.32           C  
ATOM   1634  HG2 GLU A 109     -41.215  32.354-130.313  1.00 42.32           H  
ATOM   1635  HG3 GLU A 109     -39.800  31.347-130.588  1.00 42.32           H  
ATOM   1636  CD  GLU A 109     -41.423  31.050-132.008  1.00 42.32           C  
ATOM   1637  OE1 GLU A 109     -42.269  30.314-131.453  1.00 42.32           O  
ATOM   1638  OE2 GLU A 109     -41.284  31.125-133.252  1.00 42.32           O  
ATOM   1639  N   GLU A 110     -37.347  34.803-130.445  1.00 44.26           N  
ATOM   1640  H   GLU A 110     -37.263  35.054-131.419  1.00 44.26           H  
ATOM   1641  CA  GLU A 110     -36.172  34.997-129.581  1.00 44.26           C  
ATOM   1642  HA  GLU A 110     -35.994  34.086-129.010  1.00 44.26           H  
ATOM   1643  C   GLU A 110     -36.366  36.146-128.578  1.00 44.26           C  
ATOM   1644  CB  GLU A 110     -34.924  35.300-130.425  1.00 44.26           C  
ATOM   1645  HB2 GLU A 110     -35.092  36.207-131.005  1.00 44.26           H  
ATOM   1646  HB3 GLU A 110     -34.100  35.481-129.736  1.00 44.26           H  
ATOM   1647  O   GLU A 110     -35.936  36.053-127.421  1.00 44.26           O  
ATOM   1648  CG  GLU A 110     -34.521  34.160-131.371  1.00 44.26           C  
ATOM   1649  HG2 GLU A 110     -34.544  33.225-130.811  1.00 44.26           H  
ATOM   1650  HG3 GLU A 110     -35.248  34.090-132.180  1.00 44.26           H  
ATOM   1651  CD  GLU A 110     -33.112  34.363-131.957  1.00 44.26           C  
ATOM   1652  OE1 GLU A 110     -32.478  33.336-132.289  1.00 44.26           O  
ATOM   1653  OE2 GLU A 110     -32.654  35.527-132.019  1.00 44.26           O  
ATOM   1654  N   LEU A 111     -37.038  37.223-129.006  1.00 39.48           N  
ATOM   1655  H   LEU A 111     -37.329  37.236-129.973  1.00 39.48           H  
ATOM   1656  CA  LEU A 111     -37.289  38.409-128.183  1.00 39.48           C  
ATOM   1657  HA  LEU A 111     -36.325  38.792-127.849  1.00 39.48           H  
ATOM   1658  C   LEU A 111     -38.117  38.063-126.932  1.00 39.48           C  
ATOM   1659  CB  LEU A 111     -37.990  39.474-129.052  1.00 39.48           C  
ATOM   1660  HB2 LEU A 111     -39.052  39.235-129.105  1.00 39.48           H  
ATOM   1661  HB3 LEU A 111     -37.599  39.440-130.069  1.00 39.48           H  
ATOM   1662  O   LEU A 111     -37.776  38.481-125.823  1.00 39.48           O  
ATOM   1663  CG  LEU A 111     -37.810  40.902-128.503  1.00 39.48           C  
ATOM   1664  HG  LEU A 111     -37.876  40.888-127.415  1.00 39.48           H  
ATOM   1665  CD1 LEU A 111     -36.453  41.480-128.916  1.00 39.48           C  
ATOM   1666 HD11 LEU A 111     -36.343  42.485-128.508  1.00 39.48           H  
ATOM   1667 HD12 LEU A 111     -36.386  41.529-130.003  1.00 39.48           H  
ATOM   1668 HD13 LEU A 111     -35.647  40.851-128.539  1.00 39.48           H  
ATOM   1669  CD2 LEU A 111     -38.902  41.830-129.031  1.00 39.48           C  
ATOM   1670 HD21 LEU A 111     -39.880  41.466-128.715  1.00 39.48           H  
ATOM   1671 HD22 LEU A 111     -38.869  41.865-130.120  1.00 39.48           H  
ATOM   1672 HD23 LEU A 111     -38.759  42.835-128.635  1.00 39.48           H  
ATOM   1673  N   VAL A 112     -39.158  37.238-127.102  1.00 38.74           N  
ATOM   1674  H   VAL A 112     -39.344  36.922-128.043  1.00 38.74           H  
ATOM   1675  CA  VAL A 112     -40.051  36.774-126.023  1.00 38.74           C  
ATOM   1676  HA  VAL A 112     -40.465  37.642-125.511  1.00 38.74           H  
ATOM   1677  C   VAL A 112     -39.278  35.958-124.981  1.00 38.74           C  
ATOM   1678  CB  VAL A 112     -41.221  35.958-126.613  1.00 38.74           C  
ATOM   1679  HB  VAL A 112     -40.812  35.146-127.214  1.00 38.74           H  
ATOM   1680  O   VAL A 112     -39.330  36.271-123.792  1.00 38.74           O  
ATOM   1681  CG1 VAL A 112     -42.124  35.351-125.531  1.00 38.74           C  
ATOM   1682 HG11 VAL A 112     -42.970  34.846-125.997  1.00 38.74           H  
ATOM   1683 HG12 VAL A 112     -41.577  34.612-124.945  1.00 38.74           H  
ATOM   1684 HG13 VAL A 112     -42.493  36.131-124.865  1.00 38.74           H  
ATOM   1685  CG2 VAL A 112     -42.116  36.822-127.514  1.00 38.74           C  
ATOM   1686 HG21 VAL A 112     -41.518  37.403-128.216  1.00 38.74           H  
ATOM   1687 HG22 VAL A 112     -42.714  37.506-126.911  1.00 38.74           H  
ATOM   1688 HG23 VAL A 112     -42.778  36.174-128.089  1.00 38.74           H  
ATOM   1689  N   GLN A 113     -38.478  34.975-125.412  1.00 41.08           N  
ATOM   1690  H   GLN A 113     -38.449  34.778-126.402  1.00 41.08           H  
ATOM   1691  CA  GLN A 113     -37.681  34.137-124.498  1.00 41.08           C  
ATOM   1692  HA  GLN A 113     -38.348  33.634-123.798  1.00 41.08           H  
ATOM   1693  C   GLN A 113     -36.656  34.938-123.677  1.00 41.08           C  
ATOM   1694  CB  GLN A 113     -36.901  33.090-125.300  1.00 41.08           C  
ATOM   1695  HB2 GLN A 113     -36.228  32.577-124.612  1.00 41.08           H  
ATOM   1696  HB3 GLN A 113     -36.296  33.592-126.055  1.00 41.08           H  
ATOM   1697  O   GLN A 113     -36.217  34.515-122.602  1.00 41.08           O  
ATOM   1698  CG  GLN A 113     -37.775  32.030-125.980  1.00 41.08           C  
ATOM   1699  HG2 GLN A 113     -38.407  31.547-125.235  1.00 41.08           H  
ATOM   1700  HG3 GLN A 113     -38.418  32.504-126.722  1.00 41.08           H  
ATOM   1701  CD  GLN A 113     -36.928  30.962-126.670  1.00 41.08           C  
ATOM   1702  NE2 GLN A 113     -37.537  30.080-127.429  1.00 41.08           N  
ATOM   1703 HE21 GLN A 113     -36.945  29.440-127.939  1.00 41.08           H  
ATOM   1704 HE22 GLN A 113     -38.523  30.177-127.624  1.00 41.08           H  
ATOM   1705  OE1 GLN A 113     -35.714  30.885-126.526  1.00 41.08           O  
ATOM   1706  N   ARG A 114     -36.204  36.089-124.189  1.00 39.12           N  
ATOM   1707  H   ARG A 114     -36.567  36.378-125.087  1.00 39.12           H  
ATOM   1708  CA  ARG A 114     -35.254  36.959-123.487  1.00 39.12           C  
ATOM   1709  HA  ARG A 114     -34.482  36.334-123.037  1.00 39.12           H  
ATOM   1710  C   ARG A 114     -35.906  37.694-122.312  1.00 39.12           C  
ATOM   1711  CB  ARG A 114     -34.607  37.902-124.510  1.00 39.12           C  
ATOM   1712  HB2 ARG A 114     -34.438  37.353-125.437  1.00 39.12           H  
ATOM   1713  HB3 ARG A 114     -35.278  38.733-124.726  1.00 39.12           H  
ATOM   1714  O   ARG A 114     -35.252  37.834-121.281  1.00 39.12           O  
ATOM   1715  CG  ARG A 114     -33.255  38.433-124.018  1.00 39.12           C  
ATOM   1716  HG2 ARG A 114     -33.401  39.062-123.140  1.00 39.12           H  
ATOM   1717  HG3 ARG A 114     -32.613  37.592-123.757  1.00 39.12           H  
ATOM   1718  CD  ARG A 114     -32.587  39.247-125.131  1.00 39.12           C  
ATOM   1719  HD2 ARG A 114     -33.189  40.135-125.323  1.00 39.12           H  
ATOM   1720  HD3 ARG A 114     -32.561  38.643-126.038  1.00 39.12           H  
ATOM   1721  NE  ARG A 114     -31.212  39.643-124.769  1.00 39.12           N  
ATOM   1722  HE  ARG A 114     -30.912  39.446-123.825  1.00 39.12           H  
ATOM   1723  NH1 ARG A 114     -30.674  40.633-126.772  1.00 39.12           N  
ATOM   1724 HH11 ARG A 114     -31.591  40.406-127.129  1.00 39.12           H  
ATOM   1725 HH12 ARG A 114     -30.017  41.109-127.372  1.00 39.12           H  
ATOM   1726  NH2 ARG A 114     -29.157  40.556-125.140  1.00 39.12           N  
ATOM   1727 HH21 ARG A 114     -28.870  40.310-124.203  1.00 39.12           H  
ATOM   1728 HH22 ARG A 114     -28.519  41.043-125.752  1.00 39.12           H  
ATOM   1729  CZ  ARG A 114     -30.359  40.272-125.559  1.00 39.12           C  
ATOM   1730  N   LEU A 115     -37.174  38.079-122.453  1.00 33.92           N  
ATOM   1731  H   LEU A 115     -37.625  37.871-123.333  1.00 33.92           H  
ATOM   1732  CA  LEU A 115     -37.991  38.737-121.426  1.00 33.92           C  
ATOM   1733  HA  LEU A 115     -37.452  39.609-121.057  1.00 33.92           H  
ATOM   1734  C   LEU A 115     -38.234  37.828-120.210  1.00 33.92           C  
ATOM   1735  CB  LEU A 115     -39.314  39.188-122.093  1.00 33.92           C  
ATOM   1736  HB2 LEU A 115     -40.166  38.803-121.533  1.00 33.92           H  
ATOM   1737  HB3 LEU A 115     -39.386  38.748-123.088  1.00 33.92           H  
ATOM   1738  O   LEU A 115     -37.980  38.233-119.076  1.00 33.92           O  
ATOM   1739  CG  LEU A 115     -39.444  40.717-122.229  1.00 33.92           C  
ATOM   1740  HG  LEU A 115     -38.453  41.169-122.278  1.00 33.92           H  
ATOM   1741  CD1 LEU A 115     -40.188  41.089-123.511  1.00 33.92           C  
ATOM   1742 HD11 LEU A 115     -41.183  40.644-123.511  1.00 33.92           H  
ATOM   1743 HD12 LEU A 115     -40.278  42.173-123.584  1.00 33.92           H  
ATOM   1744 HD13 LEU A 115     -39.632  40.726-124.376  1.00 33.92           H  
ATOM   1745  CD2 LEU A 115     -40.204  41.300-121.037  1.00 33.92           C  
ATOM   1746 HD21 LEU A 115     -40.246  42.385-121.125  1.00 33.92           H  
ATOM   1747 HD22 LEU A 115     -39.688  41.042-120.112  1.00 33.92           H  
ATOM   1748 HD23 LEU A 115     -41.219  40.904-121.007  1.00 33.92           H  
ATOM   1749  N   GLU A 116     -38.652  36.578-120.431  1.00 34.30           N  
ATOM   1750  H   GLU A 116     -38.875  36.311-121.379  1.00 34.30           H  
ATOM   1751  CA  GLU A 116     -39.003  35.644-119.346  1.00 34.30           C  
ATOM   1752  HA  GLU A 116     -39.810  36.071-118.751  1.00 34.30           H  
ATOM   1753  C   GLU A 116     -37.832  35.357-118.393  1.00 34.30           C  
ATOM   1754  CB  GLU A 116     -39.482  34.312-119.936  1.00 34.30           C  
ATOM   1755  HB2 GLU A 116     -39.653  33.616-119.115  1.00 34.30           H  
ATOM   1756  HB3 GLU A 116     -38.695  33.907-120.572  1.00 34.30           H  
ATOM   1757  O   GLU A 116     -38.001  35.326-117.169  1.00 34.30           O  
ATOM   1758  CG  GLU A 116     -40.781  34.436-120.741  1.00 34.30           C  
ATOM   1759  HG2 GLU A 116     -40.607  35.055-121.622  1.00 34.30           H  
ATOM   1760  HG3 GLU A 116     -41.530  34.929-120.121  1.00 34.30           H  
ATOM   1761  CD  GLU A 116     -41.287  33.055-121.179  1.00 34.30           C  
ATOM   1762  OE1 GLU A 116     -42.507  32.817-121.040  1.00 34.30           O  
ATOM   1763  OE2 GLU A 116     -40.441  32.243-121.622  1.00 34.30           O  
ATOM   1764  N   ARG A 117     -36.617  35.193-118.940  1.00 36.43           N  
ATOM   1765  H   ARG A 117     -36.557  35.250-119.946  1.00 36.43           H  
ATOM   1766  CA  ARG A 117     -35.410  34.884-118.152  1.00 36.43           C  
ATOM   1767  HA  ARG A 117     -35.602  33.983-117.569  1.00 36.43           H  
ATOM   1768  C   ARG A 117     -35.070  35.955-117.113  1.00 36.43           C  
ATOM   1769  CB  ARG A 117     -34.210  34.637-119.081  1.00 36.43           C  
ATOM   1770  HB2 ARG A 117     -33.293  34.715-118.498  1.00 36.43           H  
ATOM   1771  HB3 ARG A 117     -34.186  35.397-119.862  1.00 36.43           H  
ATOM   1772  O   ARG A 117     -34.491  35.611-116.086  1.00 36.43           O  
ATOM   1773  CG  ARG A 117     -34.258  33.231-119.701  1.00 36.43           C  
ATOM   1774  HG2 ARG A 117     -35.148  33.127-120.321  1.00 36.43           H  
ATOM   1775  HG3 ARG A 117     -34.316  32.499-118.895  1.00 36.43           H  
ATOM   1776  CD  ARG A 117     -33.008  32.923-120.538  1.00 36.43           C  
ATOM   1777  HD2 ARG A 117     -32.117  33.188-119.969  1.00 36.43           H  
ATOM   1778  HD3 ARG A 117     -32.987  31.847-120.712  1.00 36.43           H  
ATOM   1779  NE  ARG A 117     -33.022  33.657-121.822  1.00 36.43           N  
ATOM   1780  HE  ARG A 117     -33.286  34.630-121.768  1.00 36.43           H  
ATOM   1781  NH1 ARG A 117     -32.676  31.886-123.264  1.00 36.43           N  
ATOM   1782 HH11 ARG A 117     -32.625  31.251-122.480  1.00 36.43           H  
ATOM   1783 HH12 ARG A 117     -32.735  31.523-124.204  1.00 36.43           H  
ATOM   1784  NH2 ARG A 117     -33.064  33.903-124.091  1.00 36.43           N  
ATOM   1785 HH21 ARG A 117     -33.442  34.835-123.996  1.00 36.43           H  
ATOM   1786 HH22 ARG A 117     -33.045  33.486-125.011  1.00 36.43           H  
ATOM   1787  CZ  ARG A 117     -32.914  33.148-123.041  1.00 36.43           C  
ATOM   1788  N   MET A 118     -35.437  37.218-117.347  1.00 30.66           N  
ATOM   1789  H   MET A 118     -35.977  37.417-118.177  1.00 30.66           H  
ATOM   1790  CA  MET A 118     -35.151  38.316-116.413  1.00 30.66           C  
ATOM   1791  HA  MET A 118     -34.087  38.313-116.177  1.00 30.66           H  
ATOM   1792  C   MET A 118     -35.903  38.164-115.084  1.00 30.66           C  
ATOM   1793  CB  MET A 118     -35.501  39.667-117.057  1.00 30.66           C  
ATOM   1794  HB2 MET A 118     -35.383  40.445-116.303  1.00 30.66           H  
ATOM   1795  HB3 MET A 118     -36.541  39.663-117.381  1.00 30.66           H  
ATOM   1796  O   MET A 118     -35.342  38.453-114.030  1.00 30.66           O  
ATOM   1797  CG  MET A 118     -34.594  40.002-118.249  1.00 30.66           C  
ATOM   1798  HG2 MET A 118     -33.563  40.053-117.901  1.00 30.66           H  
ATOM   1799  HG3 MET A 118     -34.666  39.196-118.979  1.00 30.66           H  
ATOM   1800  SD  MET A 118     -34.987  41.551-119.113  1.00 30.66           S  
ATOM   1801  CE  MET A 118     -34.761  42.776-117.792  1.00 30.66           C  
ATOM   1802  HE1 MET A 118     -33.765  42.675-117.360  1.00 30.66           H  
ATOM   1803  HE2 MET A 118     -35.514  42.631-117.017  1.00 30.66           H  
ATOM   1804  HE3 MET A 118     -34.873  43.778-118.208  1.00 30.66           H  
ATOM   1805  N   LEU A 119     -37.150  37.682-115.115  1.00 28.18           N  
ATOM   1806  H   LEU A 119     -37.536  37.412-116.008  1.00 28.18           H  
ATOM   1807  CA  LEU A 119     -38.004  37.581-113.924  1.00 28.18           C  
ATOM   1808  HA  LEU A 119     -37.933  38.507-113.353  1.00 28.18           H  
ATOM   1809  C   LEU A 119     -37.575  36.451-112.976  1.00 28.18           C  
ATOM   1810  CB  LEU A 119     -39.462  37.368-114.378  1.00 28.18           C  
ATOM   1811  HB2 LEU A 119     -39.488  36.520-115.063  1.00 28.18           H  
ATOM   1812  HB3 LEU A 119     -40.065  37.104-113.510  1.00 28.18           H  
ATOM   1813  O   LEU A 119     -37.646  36.591-111.755  1.00 28.18           O  
ATOM   1814  CG  LEU A 119     -40.110  38.585-115.064  1.00 28.18           C  
ATOM   1815  HG  LEU A 119     -39.458  38.954-115.856  1.00 28.18           H  
ATOM   1816  CD1 LEU A 119     -41.441  38.171-115.691  1.00 28.18           C  
ATOM   1817 HD11 LEU A 119     -41.895  39.028-116.188  1.00 28.18           H  
ATOM   1818 HD12 LEU A 119     -42.121  37.796-114.925  1.00 28.18           H  
ATOM   1819 HD13 LEU A 119     -41.270  37.394-116.436  1.00 28.18           H  
ATOM   1820  CD2 LEU A 119     -40.385  39.716-114.070  1.00 28.18           C  
ATOM   1821 HD21 LEU A 119     -39.449  40.089-113.655  1.00 28.18           H  
ATOM   1822 HD22 LEU A 119     -40.880  40.540-114.584  1.00 28.18           H  
ATOM   1823 HD23 LEU A 119     -41.025  39.362-113.262  1.00 28.18           H  
ATOM   1824  N   ALA A 120     -37.140  35.315-113.526  1.00 30.69           N  
ATOM   1825  H   ALA A 120     -37.093  35.268-114.534  1.00 30.69           H  
ATOM   1826  CA  ALA A 120     -36.937  34.087-112.755  1.00 30.69           C  
ATOM   1827  HA  ALA A 120     -37.816  33.929-112.130  1.00 30.69           H  
ATOM   1828  C   ALA A 120     -35.717  34.116-111.811  1.00 30.69           C  
ATOM   1829  CB  ALA A 120     -36.842  32.925-113.751  1.00 30.69           C  
ATOM   1830  HB1 ALA A 120     -36.746  31.984-113.209  1.00 30.69           H  
ATOM   1831  HB2 ALA A 120     -37.740  32.890-114.368  1.00 30.69           H  
ATOM   1832  HB3 ALA A 120     -35.972  33.057-114.394  1.00 30.69           H  
ATOM   1833  O   ALA A 120     -35.669  33.340-110.853  1.00 30.69           O  
ATOM   1834  N   ALA A 121     -34.738  34.988-112.071  1.00 29.22           N  
ATOM   1835  H   ALA A 121     -34.861  35.619-112.851  1.00 29.22           H  
ATOM   1836  CA  ALA A 121     -33.440  34.997-111.391  1.00 29.22           C  
ATOM   1837  HA  ALA A 121     -33.048  33.980-111.398  1.00 29.22           H  
ATOM   1838  C   ALA A 121     -33.487  35.435-109.911  1.00 29.22           C  
ATOM   1839  CB  ALA A 121     -32.485  35.870-112.214  1.00 29.22           C  
ATOM   1840  HB1 ALA A 121     -32.841  36.900-112.229  1.00 29.22           H  
ATOM   1841  HB2 ALA A 121     -32.425  35.496-113.236  1.00 29.22           H  
ATOM   1842  HB3 ALA A 121     -31.491  35.845-111.769  1.00 29.22           H  
ATOM   1843  O   ALA A 121     -32.535  35.189-109.177  1.00 29.22           O  
ATOM   1844  N   LEU A 122     -34.598  36.013-109.440  1.00 26.45           N  
ATOM   1845  H   LEU A 122     -35.349  36.170-110.097  1.00 26.45           H  
ATOM   1846  CA  LEU A 122     -34.794  36.489-108.058  1.00 26.45           C  
ATOM   1847  HA  LEU A 122     -33.916  37.066-107.768  1.00 26.45           H  
ATOM   1848  C   LEU A 122     -34.927  35.367-106.995  1.00 26.45           C  
ATOM   1849  CB  LEU A 122     -36.032  37.416-108.041  1.00 26.45           C  
ATOM   1850  HB2 LEU A 122     -36.254  37.698-107.011  1.00 26.45           H  
ATOM   1851  HB3 LEU A 122     -36.885  36.848-108.413  1.00 26.45           H  
ATOM   1852  O   LEU A 122     -35.383  35.624-105.881  1.00 26.45           O  
ATOM   1853  CG  LEU A 122     -35.907  38.715-108.859  1.00 26.45           C  
ATOM   1854  HG  LEU A 122     -35.604  38.482-109.880  1.00 26.45           H  
ATOM   1855  CD1 LEU A 122     -37.264  39.418-108.909  1.00 26.45           C  
ATOM   1856 HD11 LEU A 122     -37.599  39.665-107.901  1.00 26.45           H  
ATOM   1857 HD12 LEU A 122     -37.994  38.766-109.387  1.00 26.45           H  
ATOM   1858 HD13 LEU A 122     -37.181  40.332-109.497  1.00 26.45           H  
ATOM   1859  CD2 LEU A 122     -34.892  39.681-108.243  1.00 26.45           C  
ATOM   1860 HD21 LEU A 122     -35.163  39.906-107.212  1.00 26.45           H  
ATOM   1861 HD22 LEU A 122     -34.871  40.606-108.819  1.00 26.45           H  
ATOM   1862 HD23 LEU A 122     -33.894  39.243-108.269  1.00 26.45           H  
ATOM   1863  N   ARG A 123     -34.614  34.104-107.319  1.00 24.63           N  
ATOM   1864  H   ARG A 123     -34.112  33.961-108.184  1.00 24.63           H  
ATOM   1865  CA  ARG A 123     -34.908  32.952-106.444  1.00 24.63           C  
ATOM   1866  HA  ARG A 123     -35.849  33.206-105.955  1.00 24.63           H  
ATOM   1867  C   ARG A 123     -33.889  32.750-105.302  1.00 24.63           C  
ATOM   1868  CB  ARG A 123     -35.131  31.671-107.265  1.00 24.63           C  
ATOM   1869  HB2 ARG A 123     -34.471  31.660-108.132  1.00 24.63           H  
ATOM   1870  HB3 ARG A 123     -34.891  30.808-106.645  1.00 24.63           H  
ATOM   1871  O   ARG A 123     -32.695  32.966-105.494  1.00 24.63           O  
ATOM   1872  CG  ARG A 123     -36.598  31.556-107.708  1.00 24.63           C  
ATOM   1873  HG2 ARG A 123     -37.244  31.651-106.835  1.00 24.63           H  
ATOM   1874  HG3 ARG A 123     -36.831  32.355-108.411  1.00 24.63           H  
ATOM   1875  CD  ARG A 123     -36.857  30.196-108.364  1.00 24.63           C  
ATOM   1876  HD2 ARG A 123     -36.271  30.139-109.281  1.00 24.63           H  
ATOM   1877  HD3 ARG A 123     -36.528  29.410-107.684  1.00 24.63           H  
ATOM   1878  NE  ARG A 123     -38.289  30.008-108.672  1.00 24.63           N  
ATOM   1879  HE  ARG A 123     -38.897  30.788-108.468  1.00 24.63           H  
ATOM   1880  NH1 ARG A 123     -38.126  27.905-109.577  1.00 24.63           N  
ATOM   1881 HH11 ARG A 123     -37.129  27.929-109.420  1.00 24.63           H  
ATOM   1882 HH12 ARG A 123     -38.554  27.105-110.020  1.00 24.63           H  
ATOM   1883  NH2 ARG A 123     -40.115  28.907-109.474  1.00 24.63           N  
ATOM   1884 HH21 ARG A 123     -40.527  28.101-109.923  1.00 24.63           H  
ATOM   1885 HH22 ARG A 123     -40.696  29.701-109.245  1.00 24.63           H  
ATOM   1886  CZ  ARG A 123     -38.835  28.945-109.235  1.00 24.63           C  
ATOM   1887  N   PRO A 124     -34.341  32.262-104.126  1.00 26.59           N  
ATOM   1888  CA  PRO A 124     -33.551  32.216-102.889  1.00 26.59           C  
ATOM   1889  HA  PRO A 124     -32.930  33.108-102.811  1.00 26.59           H  
ATOM   1890  C   PRO A 124     -32.625  30.984-102.807  1.00 26.59           C  
ATOM   1891  CB  PRO A 124     -34.609  32.250-101.775  1.00 26.59           C  
ATOM   1892  HB2 PRO A 124     -34.930  33.279-101.613  1.00 26.59           H  
ATOM   1893  HB3 PRO A 124     -34.256  31.822-100.837  1.00 26.59           H  
ATOM   1894  O   PRO A 124     -32.876  30.053-102.045  1.00 26.59           O  
ATOM   1895  CG  PRO A 124     -35.761  31.447-102.379  1.00 26.59           C  
ATOM   1896  HG2 PRO A 124     -36.713  31.688-101.906  1.00 26.59           H  
ATOM   1897  HG3 PRO A 124     -35.554  30.380-102.309  1.00 26.59           H  
ATOM   1898  CD  PRO A 124     -35.725  31.894-103.837  1.00 26.59           C  
ATOM   1899  HD2 PRO A 124     -36.067  31.087-104.485  1.00 26.59           H  
ATOM   1900  HD3 PRO A 124     -36.366  32.768-103.948  1.00 26.59           H  
ATOM   1901  N   VAL A 125     -31.572  30.930-103.628  1.00 25.49           N  
ATOM   1902  H   VAL A 125     -31.405  31.713-104.244  1.00 25.49           H  
ATOM   1903  CA  VAL A 125     -30.684  29.752-103.708  1.00 25.49           C  
ATOM   1904  HA  VAL A 125     -31.319  28.872-103.814  1.00 25.49           H  
ATOM   1905  C   VAL A 125     -29.854  29.572-102.424  1.00 25.49           C  
ATOM   1906  CB  VAL A 125     -29.773  29.806-104.953  1.00 25.49           C  
ATOM   1907  HB  VAL A 125     -29.069  30.632-104.855  1.00 25.49           H  
ATOM   1908  O   VAL A 125     -29.051  30.429-102.067  1.00 25.49           O  
ATOM   1909  CG1 VAL A 125     -28.985  28.498-105.118  1.00 25.49           C  
ATOM   1910 HG11 VAL A 125     -29.668  27.655-105.225  1.00 25.49           H  
ATOM   1911 HG12 VAL A 125     -28.342  28.328-104.254  1.00 25.49           H  
ATOM   1912 HG13 VAL A 125     -28.351  28.559-106.002  1.00 25.49           H  
ATOM   1913  CG2 VAL A 125     -30.584  30.005-106.243  1.00 25.49           C  
ATOM   1914 HG21 VAL A 125     -29.920  29.971-107.106  1.00 25.49           H  
ATOM   1915 HG22 VAL A 125     -31.341  29.226-106.338  1.00 25.49           H  
ATOM   1916 HG23 VAL A 125     -31.067  30.982-106.237  1.00 25.49           H  
ATOM   1917  N   ALA A 126     -30.007  28.423-101.758  1.00 23.26           N  
ATOM   1918  H   ALA A 126     -30.713  27.779-102.086  1.00 23.26           H  
ATOM   1919  CA  ALA A 126     -29.318  28.064-100.512  1.00 23.26           C  
ATOM   1920  HA  ALA A 126     -29.239  28.953 -99.887  1.00 23.26           H  
ATOM   1921  C   ALA A 126     -27.880  27.553-100.763  1.00 23.26           C  
ATOM   1922  CB  ALA A 126     -30.202  27.046 -99.773  1.00 23.26           C  
ATOM   1923  HB1 ALA A 126     -30.315  26.141-100.370  1.00 23.26           H  
ATOM   1924  HB2 ALA A 126     -31.183  27.478 -99.576  1.00 23.26           H  
ATOM   1925  HB3 ALA A 126     -29.735  26.784 -98.823  1.00 23.26           H  
ATOM   1926  O   ALA A 126     -27.611  26.357-100.661  1.00 23.26           O  
ATOM   1927  N   GLN A 127     -26.980  28.442-101.193  1.00 27.87           N  
ATOM   1928  H   GLN A 127     -27.266  29.408-101.256  1.00 27.87           H  
ATOM   1929  CA  GLN A 127     -25.666  28.070-101.737  1.00 27.87           C  
ATOM   1930  HA  GLN A 127     -25.846  27.359-102.544  1.00 27.87           H  
ATOM   1931  C   GLN A 127     -24.731  27.352-100.741  1.00 27.87           C  
ATOM   1932  CB  GLN A 127     -24.984  29.302-102.354  1.00 27.87           C  
ATOM   1933  HB2 GLN A 127     -24.978  30.117-101.630  1.00 27.87           H  
ATOM   1934  HB3 GLN A 127     -23.951  29.052-102.598  1.00 27.87           H  
ATOM   1935  O   GLN A 127     -24.689  27.663 -99.553  1.00 27.87           O  
ATOM   1936  CG  GLN A 127     -25.690  29.746-103.646  1.00 27.87           C  
ATOM   1937  HG2 GLN A 127     -26.719  30.029-103.427  1.00 27.87           H  
ATOM   1938  HG3 GLN A 127     -25.704  28.909-104.345  1.00 27.87           H  
ATOM   1939  CD  GLN A 127     -25.015  30.936-104.320  1.00 27.87           C  
ATOM   1940  NE2 GLN A 127     -25.073  31.038-105.630  1.00 27.87           N  
ATOM   1941 HE21 GLN A 127     -24.590  31.839-106.012  1.00 27.87           H  
ATOM   1942 HE22 GLN A 127     -25.523  30.333-106.196  1.00 27.87           H  
ATOM   1943  OE1 GLN A 127     -24.440  31.809-103.701  1.00 27.87           O  
ATOM   1944  N   ALA A 128     -23.961  26.392-101.267  1.00 22.88           N  
ATOM   1945  H   ALA A 128     -24.004  26.237-102.264  1.00 22.88           H  
ATOM   1946  CA  ALA A 128     -22.959  25.625-100.528  1.00 22.88           C  
ATOM   1947  HA  ALA A 128     -23.395  25.321 -99.576  1.00 22.88           H  
ATOM   1948  C   ALA A 128     -21.703  26.467-100.228  1.00 22.88           C  
ATOM   1949  CB  ALA A 128     -22.623  24.362-101.331  1.00 22.88           C  
ATOM   1950  HB1 ALA A 128     -21.901  23.760-100.779  1.00 22.88           H  
ATOM   1951  HB2 ALA A 128     -22.184  24.639-102.290  1.00 22.88           H  
ATOM   1952  HB3 ALA A 128     -23.525  23.773-101.496  1.00 22.88           H  
ATOM   1953  O   ALA A 128     -21.289  27.276-101.056  1.00 22.88           O  
ATOM   1954  N   ALA A 129     -21.115  26.268 -99.045  1.00 23.93           N  
ATOM   1955  H   ALA A 129     -21.477  25.545 -98.440  1.00 23.93           H  
ATOM   1956  CA  ALA A 129     -20.005  27.075 -98.536  1.00 23.93           C  
ATOM   1957  HA  ALA A 129     -20.217  28.115 -98.785  1.00 23.93           H  
ATOM   1958  C   ALA A 129     -18.637  26.747 -99.173  1.00 23.93           C  
ATOM   1959  CB  ALA A 129     -19.990  26.968 -97.005  1.00 23.93           C  
ATOM   1960  HB1 ALA A 129     -20.961  27.257 -96.602  1.00 23.93           H  
ATOM   1961  HB2 ALA A 129     -19.228  27.629 -96.594  1.00 23.93           H  
ATOM   1962  HB3 ALA A 129     -19.763  25.944 -96.709  1.00 23.93           H  
ATOM   1963  O   ALA A 129     -18.453  25.708 -99.805  1.00 23.93           O  
ATOM   1964  N   ASP A 130     -17.697  27.679 -99.000  1.00 23.66           N  
ATOM   1965  H   ASP A 130     -17.905  28.447 -98.378  1.00 23.66           H  
ATOM   1966  CA  ASP A 130     -16.468  27.821 -99.790  1.00 23.66           C  
ATOM   1967  HA  ASP A 130     -16.665  27.414-100.782  1.00 23.66           H  
ATOM   1968  C   ASP A 130     -15.248  27.058 -99.219  1.00 23.66           C  
ATOM   1969  CB  ASP A 130     -16.213  29.333 -99.949  1.00 23.66           C  
ATOM   1970  HB2 ASP A 130     -15.863  29.735 -98.998  1.00 23.66           H  
ATOM   1971  HB3 ASP A 130     -17.153  29.826-100.194  1.00 23.66           H  
ATOM   1972  O   ASP A 130     -15.184  26.760 -98.027  1.00 23.66           O  
ATOM   1973  CG  ASP A 130     -15.210  29.686-101.049  1.00 23.66           C  
ATOM   1974  OD1 ASP A 130     -14.861  28.796-101.855  1.00 23.66           O  
ATOM   1975  OD2 ASP A 130     -14.734  30.839-101.065  1.00 23.66           O  
ATOM   1976  N   ALA A 131     -14.268  26.751-100.075  1.00 23.13           N  
ATOM   1977  H   ALA A 131     -14.346  27.150-101.000  1.00 23.13           H  
ATOM   1978  CA  ALA A 131     -13.171  25.807 -99.818  1.00 23.13           C  
ATOM   1979  HA  ALA A 131     -13.282  25.403 -98.811  1.00 23.13           H  
ATOM   1980  C   ALA A 131     -11.744  26.412 -99.891  1.00 23.13           C  
ATOM   1981  CB  ALA A 131     -13.339  24.648-100.817  1.00 23.13           C  
ATOM   1982  HB1 ALA A 131     -14.336  24.217-100.718  1.00 23.13           H  
ATOM   1983  HB2 ALA A 131     -13.201  25.013-101.835  1.00 23.13           H  
ATOM   1984  HB3 ALA A 131     -12.601  23.873-100.611  1.00 23.13           H  
ATOM   1985  O   ALA A 131     -10.773  25.659 -99.920  1.00 23.13           O  
ATOM   1986  N   SER A 132     -11.604  27.738-100.029  1.00 21.09           N  
ATOM   1987  H   SER A 132     -12.426  28.295 -99.844  1.00 21.09           H  
ATOM   1988  CA  SER A 132     -10.725  28.304-101.075  1.00 21.09           C  
ATOM   1989  HA  SER A 132     -10.438  27.484-101.734  1.00 21.09           H  
ATOM   1990  C   SER A 132      -9.383  28.988-100.694  1.00 21.09           C  
ATOM   1991  CB  SER A 132     -11.588  29.244-101.931  1.00 21.09           C  
ATOM   1992  HB2 SER A 132     -10.991  29.661-102.741  1.00 21.09           H  
ATOM   1993  HB3 SER A 132     -12.415  28.681-102.363  1.00 21.09           H  
ATOM   1994  O   SER A 132      -8.330  28.498-101.099  1.00 21.09           O  
ATOM   1995  OG  SER A 132     -12.094  30.294-101.121  1.00 21.09           O  
ATOM   1996  HG  SER A 132     -13.027  30.435-101.296  1.00 21.09           H  
ATOM   1997  N   GLY A 133      -9.412  30.192-100.099  1.00 21.52           N  
ATOM   1998  H   GLY A 133     -10.335  30.497 -99.826  1.00 21.52           H  
ATOM   1999  CA  GLY A 133      -8.401  31.268-100.303  1.00 21.52           C  
ATOM   2000  HA2 GLY A 133      -8.948  32.208-100.237  1.00 21.52           H  
ATOM   2001  HA3 GLY A 133      -7.988  31.186-101.308  1.00 21.52           H  
ATOM   2002  C   GLY A 133      -7.221  31.372 -99.309  1.00 21.52           C  
ATOM   2003  O   GLY A 133      -6.993  30.450 -98.538  1.00 21.52           O  
ATOM   2004  N   THR A 134      -6.432  32.467 -99.184  1.00 21.81           N  
ATOM   2005  H   THR A 134      -5.822  32.365 -98.386  1.00 21.81           H  
ATOM   2006  CA  THR A 134      -6.128  33.708 -99.980  1.00 21.81           C  
ATOM   2007  HA  THR A 134      -5.757  33.429-100.967  1.00 21.81           H  
ATOM   2008  C   THR A 134      -5.004  34.515 -99.251  1.00 21.81           C  
ATOM   2009  CB  THR A 134      -7.321  34.686-100.115  1.00 21.81           C  
ATOM   2010  HB  THR A 134      -6.940  35.704-100.038  1.00 21.81           H  
ATOM   2011  O   THR A 134      -4.813  34.295 -98.062  1.00 21.81           O  
ATOM   2012  CG2 THR A 134      -8.036  34.600-101.467  1.00 21.81           C  
ATOM   2013 HG21 THR A 134      -8.874  33.904-101.429  1.00 21.81           H  
ATOM   2014 HG22 THR A 134      -7.348  34.295-102.255  1.00 21.81           H  
ATOM   2015 HG23 THR A 134      -8.434  35.584-101.715  1.00 21.81           H  
ATOM   2016  OG1 THR A 134      -8.274  34.510 -99.095  1.00 21.81           O  
ATOM   2017  HG1 THR A 134      -7.806  34.365 -98.269  1.00 21.81           H  
ATOM   2018  N   GLY A 135      -4.250  35.485 -99.814  1.00 21.21           N  
ATOM   2019  H   GLY A 135      -3.593  35.894 -99.165  1.00 21.21           H  
ATOM   2020  CA  GLY A 135      -4.158  35.926-101.220  1.00 21.21           C  
ATOM   2021  HA2 GLY A 135      -3.594  35.172-101.767  1.00 21.21           H  
ATOM   2022  HA3 GLY A 135      -5.163  35.946-101.643  1.00 21.21           H  
ATOM   2023  C   GLY A 135      -3.510  37.305-101.569  1.00 21.21           C  
ATOM   2024  O   GLY A 135      -3.474  37.601-102.759  1.00 21.21           O  
ATOM   2025  N   ALA A 136      -3.048  38.172-100.641  1.00 21.51           N  
ATOM   2026  H   ALA A 136      -3.027  37.904 -99.668  1.00 21.51           H  
ATOM   2027  CA  ALA A 136      -2.703  39.598-100.932  1.00 21.51           C  
ATOM   2028  HA  ALA A 136      -2.148  39.669-101.868  1.00 21.51           H  
ATOM   2029  C   ALA A 136      -1.864  40.292 -99.811  1.00 21.51           C  
ATOM   2030  CB  ALA A 136      -4.066  40.303-101.081  1.00 21.51           C  
ATOM   2031  HB1 ALA A 136      -4.732  39.995-100.275  1.00 21.51           H  
ATOM   2032  HB2 ALA A 136      -3.975  41.387-101.015  1.00 21.51           H  
ATOM   2033  HB3 ALA A 136      -4.520  40.037-102.036  1.00 21.51           H  
ATOM   2034  O   ALA A 136      -1.732  39.696 -98.747  1.00 21.51           O  
ATOM   2035  N   ASN A 137      -1.350  41.543 -99.887  1.00 20.86           N  
ATOM   2036  H   ASN A 137      -0.976  41.831 -98.994  1.00 20.86           H  
ATOM   2037  CA  ASN A 137      -0.858  42.379-101.013  1.00 20.86           C  
ATOM   2038  HA  ASN A 137      -0.235  41.731-101.630  1.00 20.86           H  
ATOM   2039  C   ASN A 137       0.141  43.497-100.534  1.00 20.86           C  
ATOM   2040  CB  ASN A 137      -1.991  42.881-101.946  1.00 20.86           C  
ATOM   2041  HB2 ASN A 137      -2.450  42.018-102.430  1.00 20.86           H  
ATOM   2042  HB3 ASN A 137      -2.756  43.405-101.374  1.00 20.86           H  
ATOM   2043  O   ASN A 137       1.326  43.185-100.486  1.00 20.86           O  
ATOM   2044  CG  ASN A 137      -1.529  43.763-103.097  1.00 20.86           C  
ATOM   2045  ND2 ASN A 137      -2.427  44.498-103.711  1.00 20.86           N  
ATOM   2046 HD21 ASN A 137      -2.073  45.081-104.455  1.00 20.86           H  
ATOM   2047 HD22 ASN A 137      -3.391  44.512-103.410  1.00 20.86           H  
ATOM   2048  OD1 ASN A 137      -0.382  43.785-103.489  1.00 20.86           O  
ATOM   2049  N   PRO A 138      -0.250  44.755-100.205  1.00 20.97           N  
ATOM   2050  CA  PRO A 138       0.310  45.952-100.867  1.00 20.97           C  
ATOM   2051  HA  PRO A 138       0.859  45.632-101.752  1.00 20.97           H  
ATOM   2052  C   PRO A 138       1.283  46.862-100.065  1.00 20.97           C  
ATOM   2053  CB  PRO A 138      -0.931  46.735-101.346  1.00 20.97           C  
ATOM   2054  HB2 PRO A 138      -0.836  47.814-101.229  1.00 20.97           H  
ATOM   2055  HB3 PRO A 138      -1.115  46.517-102.398  1.00 20.97           H  
ATOM   2056  O   PRO A 138       1.737  46.537 -98.972  1.00 20.97           O  
ATOM   2057  CG  PRO A 138      -2.104  46.234-100.501  1.00 20.97           C  
ATOM   2058  HG2 PRO A 138      -2.513  47.039 -99.891  1.00 20.97           H  
ATOM   2059  HG3 PRO A 138      -2.881  45.823-101.145  1.00 20.97           H  
ATOM   2060  CD  PRO A 138      -1.515  45.144 -99.606  1.00 20.97           C  
ATOM   2061  HD2 PRO A 138      -1.310  45.567 -98.623  1.00 20.97           H  
ATOM   2062  HD3 PRO A 138      -2.204  44.307 -99.491  1.00 20.97           H  
ATOM   2063  N   SER A 139       1.602  48.000-100.700  1.00 22.82           N  
ATOM   2064  H   SER A 139       1.092  48.175-101.554  1.00 22.82           H  
ATOM   2065  CA  SER A 139       2.467  49.142-100.348  1.00 22.82           C  
ATOM   2066  HA  SER A 139       3.477  48.780-100.155  1.00 22.82           H  
ATOM   2067  C   SER A 139       2.033  49.995 -99.141  1.00 22.82           C  
ATOM   2068  CB  SER A 139       2.489  50.053-101.596  1.00 22.82           C  
ATOM   2069  HB2 SER A 139       3.107  49.574-102.356  1.00 22.82           H  
ATOM   2070  HB3 SER A 139       2.928  51.025-101.373  1.00 22.82           H  
ATOM   2071  O   SER A 139       0.969  49.790 -98.563  1.00 22.82           O  
ATOM   2072  OG  SER A 139       1.183  50.220-102.138  1.00 22.82           O  
ATOM   2073  HG  SER A 139       0.755  50.987-101.752  1.00 22.82           H  
ATOM   2074  N   GLY A 140       2.859  50.991 -98.789  1.00 17.79           N  
ATOM   2075  H   GLY A 140       3.704  51.127 -99.325  1.00 17.79           H  
ATOM   2076  CA  GLY A 140       2.456  52.126 -97.950  1.00 17.79           C  
ATOM   2077  HA2 GLY A 140       1.675  51.830 -97.250  1.00 17.79           H  
ATOM   2078  HA3 GLY A 140       3.312  52.491 -97.382  1.00 17.79           H  
ATOM   2079  C   GLY A 140       1.951  53.264 -98.832  1.00 17.79           C  
ATOM   2080  O   GLY A 140       2.746  53.821 -99.583  1.00 17.79           O  
ATOM   2081  N   ASP A 141       0.644  53.534 -98.785  1.00 19.32           N  
ATOM   2082  H   ASP A 141       0.052  53.019 -98.149  1.00 19.32           H  
ATOM   2083  CA  ASP A 141       0.007  54.543 -99.638  1.00 19.32           C  
ATOM   2084  HA  ASP A 141       0.308  54.329-100.663  1.00 19.32           H  
ATOM   2085  C   ASP A 141       0.561  55.957 -99.345  1.00 19.32           C  
ATOM   2086  CB  ASP A 141      -1.537  54.417 -99.595  1.00 19.32           C  
ATOM   2087  HB2 ASP A 141      -1.967  55.314-100.041  1.00 19.32           H  
ATOM   2088  HB3 ASP A 141      -1.865  54.372 -98.556  1.00 19.32           H  
ATOM   2089  O   ASP A 141       1.014  56.255 -98.237  1.00 19.32           O  
ATOM   2090  CG  ASP A 141      -2.098  53.196-100.370  1.00 19.32           C  
ATOM   2091  OD1 ASP A 141      -1.386  52.640-101.239  1.00 19.32           O  
ATOM   2092  OD2 ASP A 141      -3.257  52.771-100.121  1.00 19.32           O  
ATOM   2093  N   ASP A 142       0.618  56.752-100.412  1.00 18.45           N  
ATOM   2094  H   ASP A 142       0.085  56.470-101.222  1.00 18.45           H  
ATOM   2095  CA  ASP A 142       1.647  57.766-100.678  1.00 18.45           C  
ATOM   2096  HA  ASP A 142       2.572  57.466-100.185  1.00 18.45           H  
ATOM   2097  C   ASP A 142       1.272  59.174-100.158  1.00 18.45           C  
ATOM   2098  CB  ASP A 142       1.867  57.723-102.215  1.00 18.45           C  
ATOM   2099  HB2 ASP A 142       1.100  58.325-102.702  1.00 18.45           H  
ATOM   2100  HB3 ASP A 142       1.732  56.697-102.558  1.00 18.45           H  
ATOM   2101  O   ASP A 142       0.383  59.326 -99.320  1.00 18.45           O  
ATOM   2102  CG  ASP A 142       3.249  58.160-102.718  1.00 18.45           C  
ATOM   2103  OD1 ASP A 142       4.078  58.593-101.886  1.00 18.45           O  
ATOM   2104  OD2 ASP A 142       3.471  58.049-103.945  1.00 18.45           O  
ATOM   2105  N   LEU A 143       1.953  60.198-100.683  1.00 17.09           N  
ATOM   2106  H   LEU A 143       2.767  59.935-101.221  1.00 17.09           H  
ATOM   2107  CA  LEU A 143       1.493  61.588-100.829  1.00 17.09           C  
ATOM   2108  HA  LEU A 143       2.115  62.243-100.219  1.00 17.09           H  
ATOM   2109  C   LEU A 143       0.013  61.840-100.458  1.00 17.09           C  
ATOM   2110  CB  LEU A 143       1.637  61.985-102.318  1.00 17.09           C  
ATOM   2111  HB2 LEU A 143       0.996  61.323-102.900  1.00 17.09           H  
ATOM   2112  HB3 LEU A 143       1.251  62.997-102.439  1.00 17.09           H  
ATOM   2113  O   LEU A 143      -0.887  61.596-101.264  1.00 17.09           O  
ATOM   2114  CG  LEU A 143       3.031  61.928-102.955  1.00 17.09           C  
ATOM   2115  HG  LEU A 143       3.466  60.938-102.818  1.00 17.09           H  
ATOM   2116  CD1 LEU A 143       2.900  62.187-104.458  1.00 17.09           C  
ATOM   2117 HD11 LEU A 143       2.265  61.418-104.899  1.00 17.09           H  
ATOM   2118 HD12 LEU A 143       3.884  62.134-104.923  1.00 17.09           H  
ATOM   2119 HD13 LEU A 143       2.458  63.169-104.631  1.00 17.09           H  
ATOM   2120  CD2 LEU A 143       3.981  62.967-102.361  1.00 17.09           C  
ATOM   2121 HD21 LEU A 143       4.945  62.915-102.866  1.00 17.09           H  
ATOM   2122 HD22 LEU A 143       3.557  63.965-102.468  1.00 17.09           H  
ATOM   2123 HD23 LEU A 143       4.131  62.755-101.302  1.00 17.09           H  
ATOM   2124  N   GLY A 144      -0.243  62.500 -99.329  1.00 18.06           N  
ATOM   2125  H   GLY A 144       0.502  62.642 -98.662  1.00 18.06           H  
ATOM   2126  CA  GLY A 144      -1.322  63.485 -99.363  1.00 18.06           C  
ATOM   2127  HA2 GLY A 144      -1.546  63.821 -98.351  1.00 18.06           H  
ATOM   2128  HA3 GLY A 144      -2.228  63.032 -99.766  1.00 18.06           H  
ATOM   2129  C   GLY A 144      -0.914  64.679-100.261  1.00 18.06           C  
ATOM   2130  O   GLY A 144       0.268  64.928-100.485  1.00 18.06           O  
ATOM   2131  N   GLU A 145      -1.881  65.490-100.692  1.00 17.76           N  
ATOM   2132  H   GLU A 145      -2.826  65.180-100.517  1.00 17.76           H  
ATOM   2133  CA  GLU A 145      -1.752  66.662-101.594  1.00 17.76           C  
ATOM   2134  HA  GLU A 145      -0.867  66.493-102.207  1.00 17.76           H  
ATOM   2135  C   GLU A 145      -1.576  68.106-100.990  1.00 17.76           C  
ATOM   2136  CB  GLU A 145      -2.970  66.691-102.560  1.00 17.76           C  
ATOM   2137  HB2 GLU A 145      -2.605  66.964-103.550  1.00 17.76           H  
ATOM   2138  HB3 GLU A 145      -3.640  67.492-102.249  1.00 17.76           H  
ATOM   2139  O   GLU A 145      -1.783  69.083-101.703  1.00 17.76           O  
ATOM   2140  CG  GLU A 145      -3.857  65.440-102.700  1.00 17.76           C  
ATOM   2141  HG2 GLU A 145      -3.296  64.657-103.210  1.00 17.76           H  
ATOM   2142  HG3 GLU A 145      -4.147  65.063-101.719  1.00 17.76           H  
ATOM   2143  CD  GLU A 145      -5.135  65.786-103.482  1.00 17.76           C  
ATOM   2144  OE1 GLU A 145      -5.103  65.693-104.731  1.00 17.76           O  
ATOM   2145  OE2 GLU A 145      -6.149  66.140-102.839  1.00 17.76           O  
ATOM   2146  N   ALA A 146      -1.283  68.311 -99.700  1.00 16.61           N  
ATOM   2147  H   ALA A 146      -0.890  67.533 -99.191  1.00 16.61           H  
ATOM   2148  CA  ALA A 146      -1.434  69.606 -98.988  1.00 16.61           C  
ATOM   2149  HA  ALA A 146      -2.262  70.132 -99.462  1.00 16.61           H  
ATOM   2150  C   ALA A 146      -0.188  70.499 -99.049  1.00 16.61           C  
ATOM   2151  CB  ALA A 146      -1.777  69.459 -97.488  1.00 16.61           C  
ATOM   2152  HB1 ALA A 146      -1.876  70.447 -97.039  1.00 16.61           H  
ATOM   2153  HB2 ALA A 146      -0.979  68.939 -96.958  1.00 16.61           H  
ATOM   2154  HB3 ALA A 146      -2.732  68.957 -97.334  1.00 16.61           H  
ATOM   2155  O   ALA A 146       0.920  70.008 -99.229  1.00 16.61           O  
ATOM   2156  N   GLY A 147      -0.321  71.789 -98.750  1.00 16.91           N  
ATOM   2157  H   GLY A 147       0.545  72.284 -98.588  1.00 16.91           H  
ATOM   2158  CA  GLY A 147      -1.394  72.680 -99.196  1.00 16.91           C  
ATOM   2159  HA2 GLY A 147      -2.272  72.137 -99.548  1.00 16.91           H  
ATOM   2160  HA3 GLY A 147      -1.685  73.348 -98.386  1.00 16.91           H  
ATOM   2161  C   GLY A 147      -0.826  73.517-100.343  1.00 16.91           C  
ATOM   2162  O   GLY A 147       0.386  73.659-100.471  1.00 16.91           O  
ATOM   2163  N   VAL A 148      -1.668  74.016-101.251  1.00 18.39           N  
ATOM   2164  H   VAL A 148      -2.662  73.866-101.151  1.00 18.39           H  
ATOM   2165  CA  VAL A 148      -1.150  74.726-102.438  1.00 18.39           C  
ATOM   2166  HA  VAL A 148      -0.270  74.201-102.809  1.00 18.39           H  
ATOM   2167  C   VAL A 148      -0.704  76.150-102.107  1.00 18.39           C  
ATOM   2168  CB  VAL A 148      -2.189  74.770-103.577  1.00 18.39           C  
ATOM   2169  HB  VAL A 148      -3.076  75.300-103.228  1.00 18.39           H  
ATOM   2170  O   VAL A 148       0.348  76.599-102.554  1.00 18.39           O  
ATOM   2171  CG1 VAL A 148      -1.645  75.473-104.830  1.00 18.39           C  
ATOM   2172 HG11 VAL A 148      -2.407  75.474-105.609  1.00 18.39           H  
ATOM   2173 HG12 VAL A 148      -0.746  74.968-105.184  1.00 18.39           H  
ATOM   2174 HG13 VAL A 148      -1.408  76.514-104.609  1.00 18.39           H  
ATOM   2175  CG2 VAL A 148      -2.625  73.363-104.003  1.00 18.39           C  
ATOM   2176 HG21 VAL A 148      -3.334  73.429-104.827  1.00 18.39           H  
ATOM   2177 HG22 VAL A 148      -3.113  72.851-103.173  1.00 18.39           H  
ATOM   2178 HG23 VAL A 148      -1.756  72.782-104.313  1.00 18.39           H  
ATOM   2179  N   ASP A 149      -1.578  76.886-101.423  1.00 18.23           N  
ATOM   2180  H   ASP A 149      -2.358  76.400-101.003  1.00 18.23           H  
ATOM   2181  CA  ASP A 149      -1.787  78.306-101.725  1.00 18.23           C  
ATOM   2182  HA  ASP A 149      -1.270  78.558-102.651  1.00 18.23           H  
ATOM   2183  C   ASP A 149      -1.254  79.280-100.664  1.00 18.23           C  
ATOM   2184  CB  ASP A 149      -3.297  78.549-101.949  1.00 18.23           C  
ATOM   2185  HB2 ASP A 149      -3.851  78.126-101.112  1.00 18.23           H  
ATOM   2186  HB3 ASP A 149      -3.500  79.620-101.958  1.00 18.23           H  
ATOM   2187  O   ASP A 149      -1.469  80.482-100.815  1.00 18.23           O  
ATOM   2188  CG  ASP A 149      -3.844  77.998-103.269  1.00 18.23           C  
ATOM   2189  OD1 ASP A 149      -3.286  78.342-104.335  1.00 18.23           O  
ATOM   2190  OD2 ASP A 149      -4.863  77.270-103.208  1.00 18.23           O  
ATOM   2191  N   GLU A 150      -0.642  78.817 -99.568  1.00 20.80           N  
ATOM   2192  H   GLU A 150      -0.414  77.835 -99.507  1.00 20.80           H  
ATOM   2193  CA  GLU A 150      -0.470  79.655 -98.371  1.00 20.80           C  
ATOM   2194  HA  GLU A 150      -1.472  79.943 -98.054  1.00 20.80           H  
ATOM   2195  C   GLU A 150       0.331  80.958 -98.615  1.00 20.80           C  
ATOM   2196  CB  GLU A 150       0.164  78.874 -97.200  1.00 20.80           C  
ATOM   2197  HB2 GLU A 150       1.114  78.441 -97.513  1.00 20.80           H  
ATOM   2198  HB3 GLU A 150       0.364  79.603 -96.415  1.00 20.80           H  
ATOM   2199  O   GLU A 150       1.454  80.942 -99.111  1.00 20.80           O  
ATOM   2200  CG  GLU A 150      -0.742  77.775 -96.611  1.00 20.80           C  
ATOM   2201  HG2 GLU A 150      -1.767  78.145 -96.623  1.00 20.80           H  
ATOM   2202  HG3 GLU A 150      -0.703  76.898 -97.257  1.00 20.80           H  
ATOM   2203  CD  GLU A 150      -0.381  77.398 -95.155  1.00 20.80           C  
ATOM   2204  OE1 GLU A 150      -1.308  76.934 -94.446  1.00 20.80           O  
ATOM   2205  OE2 GLU A 150       0.740  77.725 -94.695  1.00 20.80           O  
ATOM   2206  N   LEU A 151      -0.126  82.155 -98.218  1.00 18.57           N  
ATOM   2207  H   LEU A 151       0.620  82.835 -98.256  1.00 18.57           H  
ATOM   2208  CA  LEU A 151      -1.472  82.714 -98.457  1.00 18.57           C  
ATOM   2209  HA  LEU A 151      -1.897  82.250 -99.347  1.00 18.57           H  
ATOM   2210  C   LEU A 151      -1.383  84.232 -98.739  1.00 18.57           C  
ATOM   2211  CB  LEU A 151      -2.420  82.466 -97.256  1.00 18.57           C  
ATOM   2212  HB2 LEU A 151      -2.040  83.019 -96.397  1.00 18.57           H  
ATOM   2213  HB3 LEU A 151      -2.417  81.413 -96.973  1.00 18.57           H  
ATOM   2214  O   LEU A 151      -1.908  84.740 -99.726  1.00 18.57           O  
ATOM   2215  CG  LEU A 151      -3.883  82.892 -97.522  1.00 18.57           C  
ATOM   2216  HG  LEU A 151      -3.913  83.886 -97.969  1.00 18.57           H  
ATOM   2217  CD1 LEU A 151      -4.613  81.946 -98.472  1.00 18.57           C  
ATOM   2218 HD11 LEU A 151      -4.118  81.942 -99.443  1.00 18.57           H  
ATOM   2219 HD12 LEU A 151      -5.644  82.272 -98.609  1.00 18.57           H  
ATOM   2220 HD13 LEU A 151      -4.601  80.931 -98.075  1.00 18.57           H  
ATOM   2221  CD2 LEU A 151      -4.679  82.926 -96.213  1.00 18.57           C  
ATOM   2222 HD21 LEU A 151      -4.167  83.528 -95.462  1.00 18.57           H  
ATOM   2223 HD22 LEU A 151      -5.670  83.341 -96.395  1.00 18.57           H  
ATOM   2224 HD23 LEU A 151      -4.778  81.913 -95.822  1.00 18.57           H  
ATOM   2225  N   LEU A 152      -0.762  84.967 -97.814  1.00 20.02           N  
ATOM   2226  H   LEU A 152      -0.248  84.454 -97.114  1.00 20.02           H  
ATOM   2227  CA  LEU A 152      -0.922  86.414 -97.573  1.00 20.02           C  
ATOM   2228  HA  LEU A 152      -1.532  86.870 -98.352  1.00 20.02           H  
ATOM   2229  C   LEU A 152       0.450  87.122 -97.576  1.00 20.02           C  
ATOM   2230  CB  LEU A 152      -1.613  86.532 -96.190  1.00 20.02           C  
ATOM   2231  HB2 LEU A 152      -1.148  85.807 -95.522  1.00 20.02           H  
ATOM   2232  HB3 LEU A 152      -1.404  87.496 -95.726  1.00 20.02           H  
ATOM   2233  O   LEU A 152       1.480  86.459 -97.573  1.00 20.02           O  
ATOM   2234  CG  LEU A 152      -3.133  86.292 -96.160  1.00 20.02           C  
ATOM   2235  HG  LEU A 152      -3.289  85.262 -96.481  1.00 20.02           H  
ATOM   2236  CD1 LEU A 152      -3.644  86.414 -94.724  1.00 20.02           C  
ATOM   2237 HD11 LEU A 152      -3.096  85.728 -94.079  1.00 20.02           H  
ATOM   2238 HD12 LEU A 152      -4.703  86.159 -94.686  1.00 20.02           H  
ATOM   2239 HD13 LEU A 152      -3.506  87.435 -94.366  1.00 20.02           H  
ATOM   2240  CD2 LEU A 152      -4.020  87.184 -97.033  1.00 20.02           C  
ATOM   2241 HD21 LEU A 152      -4.056  88.198 -96.633  1.00 20.02           H  
ATOM   2242 HD22 LEU A 152      -3.662  87.189 -98.062  1.00 20.02           H  
ATOM   2243 HD23 LEU A 152      -5.034  86.783 -97.032  1.00 20.02           H  
ATOM   2244  N   GLU A 153       0.616  88.445 -97.476  1.00 22.04           N  
ATOM   2245  H   GLU A 153       1.601  88.642 -97.368  1.00 22.04           H  
ATOM   2246  CA  GLU A 153      -0.191  89.666 -97.744  1.00 22.04           C  
ATOM   2247  HA  GLU A 153      -0.408  89.773 -98.807  1.00 22.04           H  
ATOM   2248  C   GLU A 153       0.687  90.835 -97.286  1.00 22.04           C  
ATOM   2249  CB  GLU A 153      -1.491  89.769 -96.912  1.00 22.04           C  
ATOM   2250  HB2 GLU A 153      -2.181  89.022 -97.305  1.00 22.04           H  
ATOM   2251  HB3 GLU A 153      -1.247  89.543 -95.874  1.00 22.04           H  
ATOM   2252  O   GLU A 153       1.002  91.766 -98.027  1.00 22.04           O  
ATOM   2253  CG  GLU A 153      -2.222  91.131 -96.928  1.00 22.04           C  
ATOM   2254  HG2 GLU A 153      -2.708  91.247 -97.897  1.00 22.04           H  
ATOM   2255  HG3 GLU A 153      -1.512  91.951 -96.823  1.00 22.04           H  
ATOM   2256  CD  GLU A 153      -3.250  91.285 -95.790  1.00 22.04           C  
ATOM   2257  OE1 GLU A 153      -4.336  91.844 -96.067  1.00 22.04           O  
ATOM   2258  OE2 GLU A 153      -2.917  90.924 -94.638  1.00 22.04           O  
ATOM   2259  N   ALA A 154       1.041  90.748 -96.005  1.00 20.57           N  
ATOM   2260  H   ALA A 154       0.721  89.924 -95.518  1.00 20.57           H  
ATOM   2261  CA  ALA A 154       1.736  91.734 -95.213  1.00 20.57           C  
ATOM   2262  HA  ALA A 154       1.528  92.727 -95.613  1.00 20.57           H  
ATOM   2263  C   ALA A 154       3.256  91.474 -95.295  1.00 20.57           C  
ATOM   2264  CB  ALA A 154       1.119  91.611 -93.807  1.00 20.57           C  
ATOM   2265  HB1 ALA A 154       0.031  91.599 -93.881  1.00 20.57           H  
ATOM   2266  HB2 ALA A 154       1.391  92.463 -93.184  1.00 20.57           H  
ATOM   2267  HB3 ALA A 154       1.447  90.687 -93.333  1.00 20.57           H  
ATOM   2268  O   ALA A 154       3.742  90.784 -96.182  1.00 20.57           O  
ATOM   2269  N   LEU A 155       4.089  92.007 -94.412  1.00 20.68           N  
ATOM   2270  H   LEU A 155       5.043  91.697 -94.531  1.00 20.68           H  
ATOM   2271  CA  LEU A 155       3.956  93.293 -93.740  1.00 20.68           C  
ATOM   2272  HA  LEU A 155       3.032  93.776 -94.057  1.00 20.68           H  
ATOM   2273  C   LEU A 155       5.139  94.116 -94.265  1.00 20.68           C  
ATOM   2274  CB  LEU A 155       3.933  93.064 -92.210  1.00 20.68           C  
ATOM   2275  HB2 LEU A 155       4.952  92.967 -91.834  1.00 20.68           H  
ATOM   2276  HB3 LEU A 155       3.447  92.105 -92.029  1.00 20.68           H  
ATOM   2277  O   LEU A 155       6.200  93.551 -94.504  1.00 20.68           O  
ATOM   2278  CG  LEU A 155       3.164  94.135 -91.409  1.00 20.68           C  
ATOM   2279  HG  LEU A 155       2.362  94.542 -92.025  1.00 20.68           H  
ATOM   2280  CD1 LEU A 155       2.530  93.525 -90.157  1.00 20.68           C  
ATOM   2281 HD11 LEU A 155       1.986  94.289 -89.602  1.00 20.68           H  
ATOM   2282 HD12 LEU A 155       3.301  93.092 -89.520  1.00 20.68           H  
ATOM   2283 HD13 LEU A 155       1.828  92.742 -90.445  1.00 20.68           H  
ATOM   2284  CD2 LEU A 155       4.068  95.285 -90.962  1.00 20.68           C  
ATOM   2285 HD21 LEU A 155       3.483  96.023 -90.414  1.00 20.68           H  
ATOM   2286 HD22 LEU A 155       4.857  94.902 -90.314  1.00 20.68           H  
ATOM   2287 HD23 LEU A 155       4.527  95.761 -91.828  1.00 20.68           H  
ATOM   2288  N   GLY A 156       4.949  95.415 -94.519  1.00 21.85           N  
ATOM   2289  H   GLY A 156       4.032  95.806 -94.354  1.00 21.85           H  
ATOM   2290  CA  GLY A 156       6.008  96.274 -95.069  1.00 21.85           C  
ATOM   2291  HA2 GLY A 156       5.581  97.233 -95.362  1.00 21.85           H  
ATOM   2292  HA3 GLY A 156       6.438  95.801 -95.952  1.00 21.85           H  
ATOM   2293  C   GLY A 156       7.139  96.496 -94.053  1.00 21.85           C  
ATOM   2294  O   GLY A 156       7.813  95.590 -93.599  1.00 21.85           O  
ATOM   2295  N   ARG A 157       7.397  97.709 -93.589  1.00 23.15           N  
ATOM   2296  H   ARG A 157       7.934  97.660 -92.736  1.00 23.15           H  
ATOM   2297  CA  ARG A 157       7.597  98.907 -94.409  1.00 23.15           C  
ATOM   2298  HA  ARG A 157       7.424  98.698 -95.465  1.00 23.15           H  
ATOM   2299  C   ARG A 157       9.050  99.378 -94.314  1.00 23.15           C  
ATOM   2300  CB  ARG A 157       6.674 100.047 -93.921  1.00 23.15           C  
ATOM   2301  HB2 ARG A 157       6.198  99.764 -92.982  1.00 23.15           H  
ATOM   2302  HB3 ARG A 157       7.275 100.935 -93.725  1.00 23.15           H  
ATOM   2303  O   ARG A 157       9.558  99.915 -95.286  1.00 23.15           O  
ATOM   2304  CG  ARG A 157       5.599 100.468 -94.925  1.00 23.15           C  
ATOM   2305  HG2 ARG A 157       6.077 100.705 -95.876  1.00 23.15           H  
ATOM   2306  HG3 ARG A 157       4.893  99.652 -95.079  1.00 23.15           H  
ATOM   2307  CD  ARG A 157       4.860 101.719 -94.424  1.00 23.15           C  
ATOM   2308  HD2 ARG A 157       5.598 102.496 -94.227  1.00 23.15           H  
ATOM   2309  HD3 ARG A 157       4.194 102.066 -95.214  1.00 23.15           H  
ATOM   2310  NE  ARG A 157       4.065 101.446 -93.208  1.00 23.15           N  
ATOM   2311  HE  ARG A 157       3.851 100.480 -93.004  1.00 23.15           H  
ATOM   2312  NH1 ARG A 157       4.012 103.584 -92.389  1.00 23.15           N  
ATOM   2313 HH11 ARG A 157       4.642 103.869 -91.653  1.00 23.15           H  
ATOM   2314 HH12 ARG A 157       4.379 103.875 -93.283  1.00 23.15           H  
ATOM   2315  NH2 ARG A 157       3.246 101.933 -91.140  1.00 23.15           N  
ATOM   2316 HH21 ARG A 157       3.339 100.963 -90.872  1.00 23.15           H  
ATOM   2317 HH22 ARG A 157       3.233 102.626 -90.407  1.00 23.15           H  
ATOM   2318  CZ  ARG A 157       3.763 102.318 -92.266  1.00 23.15           C  
ATOM   2319  N   GLU A 158       9.620  99.336 -93.108  1.00 20.67           N  
ATOM   2320  H   GLU A 158       9.274  98.647 -92.455  1.00 20.67           H  
ATOM   2321  CA  GLU A 158       9.952 100.628 -92.494  1.00 20.67           C  
ATOM   2322  HA  GLU A 158       9.872 101.406 -93.254  1.00 20.67           H  
ATOM   2323  C   GLU A 158      11.378 100.753 -91.960  1.00 20.67           C  
ATOM   2324  CB  GLU A 158       8.904 100.927 -91.388  1.00 20.67           C  
ATOM   2325  HB2 GLU A 158       8.018 100.324 -91.586  1.00 20.67           H  
ATOM   2326  HB3 GLU A 158       9.274 100.604 -90.414  1.00 20.67           H  
ATOM   2327  O   GLU A 158      12.048 101.714 -92.315  1.00 20.67           O  
ATOM   2328  CG  GLU A 158       8.461 102.402 -91.299  1.00 20.67           C  
ATOM   2329  HG2 GLU A 158       9.173 102.953 -90.685  1.00 20.67           H  
ATOM   2330  HG3 GLU A 158       8.481 102.829 -92.302  1.00 20.67           H  
ATOM   2331  CD  GLU A 158       7.030 102.584 -90.740  1.00 20.67           C  
ATOM   2332  OE1 GLU A 158       6.368 103.589 -91.103  1.00 20.67           O  
ATOM   2333  OE2 GLU A 158       6.495 101.677 -90.064  1.00 20.67           O  
ATOM   2334  N   LEU A 159      11.808  99.854 -91.068  1.00 19.76           N  
ATOM   2335  H   LEU A 159      11.271  99.012 -90.914  1.00 19.76           H  
ATOM   2336  CA  LEU A 159      12.839 100.203 -90.085  1.00 19.76           C  
ATOM   2337  HA  LEU A 159      12.711 101.262 -89.861  1.00 19.76           H  
ATOM   2338  C   LEU A 159      14.282 100.129 -90.604  1.00 19.76           C  
ATOM   2339  CB  LEU A 159      12.616  99.438 -88.769  1.00 19.76           C  
ATOM   2340  HB2 LEU A 159      13.446  99.657 -88.097  1.00 19.76           H  
ATOM   2341  HB3 LEU A 159      12.629  98.368 -88.979  1.00 19.76           H  
ATOM   2342  O   LEU A 159      14.600  99.397 -91.537  1.00 19.76           O  
ATOM   2343  CG  LEU A 159      11.304  99.806 -88.046  1.00 19.76           C  
ATOM   2344  HG  LEU A 159      10.457  99.534 -88.676  1.00 19.76           H  
ATOM   2345  CD1 LEU A 159      11.194  99.006 -86.748  1.00 19.76           C  
ATOM   2346 HD11 LEU A 159      12.009  99.278 -86.077  1.00 19.76           H  
ATOM   2347 HD12 LEU A 159      11.250  97.940 -86.969  1.00 19.76           H  
ATOM   2348 HD13 LEU A 159      10.240  99.218 -86.265  1.00 19.76           H  
ATOM   2349  CD2 LEU A 159      11.200 101.293 -87.691  1.00 19.76           C  
ATOM   2350 HD21 LEU A 159      10.325 101.471 -87.066  1.00 19.76           H  
ATOM   2351 HD22 LEU A 159      11.094 101.891 -88.596  1.00 19.76           H  
ATOM   2352 HD23 LEU A 159      12.098 101.619 -87.166  1.00 19.76           H  
ATOM   2353  N   ASP A 160      15.130 100.943 -89.971  1.00 22.22           N  
ATOM   2354  H   ASP A 160      14.769 101.349 -89.120  1.00 22.22           H  
ATOM   2355  CA  ASP A 160      15.926 101.916 -90.728  1.00 22.22           C  
ATOM   2356  HA  ASP A 160      15.379 102.199 -91.627  1.00 22.22           H  
ATOM   2357  C   ASP A 160      17.338 101.492 -91.163  1.00 22.22           C  
ATOM   2358  CB  ASP A 160      16.091 103.175 -89.852  1.00 22.22           C  
ATOM   2359  HB2 ASP A 160      16.608 103.939 -90.431  1.00 22.22           H  
ATOM   2360  HB3 ASP A 160      16.722 102.935 -88.995  1.00 22.22           H  
ATOM   2361  O   ASP A 160      17.766 101.866 -92.248  1.00 22.22           O  
ATOM   2362  CG  ASP A 160      14.778 103.758 -89.331  1.00 22.22           C  
ATOM   2363  OD1 ASP A 160      14.204 104.628 -90.020  1.00 22.22           O  
ATOM   2364  OD2 ASP A 160      14.369 103.333 -88.224  1.00 22.22           O  
ATOM   2365  N   GLY A 161      18.083 100.858 -90.251  1.00 22.30           N  
ATOM   2366  H   GLY A 161      17.551 100.399 -89.525  1.00 22.30           H  
ATOM   2367  CA  GLY A 161      19.399 101.375 -89.828  1.00 22.30           C  
ATOM   2368  HA2 GLY A 161      19.650 100.916 -88.872  1.00 22.30           H  
ATOM   2369  HA3 GLY A 161      19.298 102.446 -89.647  1.00 22.30           H  
ATOM   2370  C   GLY A 161      20.611 101.213 -90.760  1.00 22.30           C  
ATOM   2371  O   GLY A 161      20.757 101.944 -91.737  1.00 22.30           O  
ATOM   2372  N   ASP A 162      21.533 100.339 -90.342  1.00 22.60           N  
ATOM   2373  H   ASP A 162      21.267  99.687 -89.618  1.00 22.60           H  
ATOM   2374  CA  ASP A 162      22.795  99.976 -91.016  1.00 22.60           C  
ATOM   2375  HA  ASP A 162      22.950 100.602 -91.895  1.00 22.60           H  
ATOM   2376  C   ASP A 162      22.721  98.514 -91.508  1.00 22.60           C  
ATOM   2377  CB  ASP A 162      24.006 100.154 -90.056  1.00 22.60           C  
ATOM   2378  HB2 ASP A 162      24.834  99.572 -90.461  1.00 22.60           H  
ATOM   2379  HB3 ASP A 162      23.751  99.702 -89.097  1.00 22.60           H  
ATOM   2380  O   ASP A 162      23.299  98.224 -92.581  1.00 22.60           O  
ATOM   2381  CG  ASP A 162      24.560 101.578 -89.809  1.00 22.60           C  
ATOM   2382  OD1 ASP A 162      24.576 102.424 -90.735  1.00 22.60           O  
ATOM   2383  OD2 ASP A 162      25.086 101.801 -88.687  1.00 22.60           O  
ATOM   2384  OXT ASP A 162      22.104  97.693 -90.784  1.00 22.60           O  
TER    2385      ASP A 162                                                       
ATOM   2385  N   MET B   1      15.636 -15.492  54.333  1.00 67.60           N  
ATOM   2386  H   MET B   1      15.423 -14.509  54.240  1.00 67.60           H  
ATOM   2387  H2  MET B   1      15.393 -15.787  55.268  1.00 67.60           H  
ATOM   2388  H3  MET B   1      16.620 -15.650  54.171  1.00 67.60           H  
ATOM   2389  CA  MET B   1      14.843 -16.261  53.361  1.00 67.60           C  
ATOM   2390  HA  MET B   1      13.787 -16.119  53.588  1.00 67.60           H  
ATOM   2391  C   MET B   1      15.139 -17.745  53.474  1.00 67.60           C  
ATOM   2392  CB  MET B   1      15.051 -15.803  51.919  1.00 67.60           C  
ATOM   2393  HB2 MET B   1      14.761 -16.621  51.259  1.00 67.60           H  
ATOM   2394  HB3 MET B   1      16.098 -15.560  51.734  1.00 67.60           H  
ATOM   2395  O   MET B   1      16.245 -18.184  53.163  1.00 67.60           O  
ATOM   2396  CG  MET B   1      14.160 -14.616  51.574  1.00 67.60           C  
ATOM   2397  HG2 MET B   1      14.530 -13.719  52.071  1.00 67.60           H  
ATOM   2398  HG3 MET B   1      13.143 -14.810  51.917  1.00 67.60           H  
ATOM   2399  SD  MET B   1      14.120 -14.362  49.790  1.00 67.60           S  
ATOM   2400  CE  MET B   1      14.618 -12.622  49.690  1.00 67.60           C  
ATOM   2401  HE1 MET B   1      13.867 -11.994  50.168  1.00 67.60           H  
ATOM   2402  HE2 MET B   1      15.586 -12.481  50.170  1.00 67.60           H  
ATOM   2403  HE3 MET B   1      14.697 -12.331  48.642  1.00 67.60           H  
ATOM   2404  N   THR B   2      14.135 -18.491  53.915  1.00 81.37           N  
ATOM   2405  H   THR B   2      13.291 -17.996  54.165  1.00 81.37           H  
ATOM   2406  CA  THR B   2      13.945 -19.921  53.663  1.00 81.37           C  
ATOM   2407  HA  THR B   2      14.749 -20.488  54.133  1.00 81.37           H  
ATOM   2408  C   THR B   2      13.947 -20.212  52.162  1.00 81.37           C  
ATOM   2409  CB  THR B   2      12.595 -20.389  54.237  1.00 81.37           C  
ATOM   2410  HB  THR B   2      12.490 -21.459  54.053  1.00 81.37           H  
ATOM   2411  O   THR B   2      13.802 -19.307  51.339  1.00 81.37           O  
ATOM   2412  CG2 THR B   2      12.459 -20.144  55.739  1.00 81.37           C  
ATOM   2413 HG21 THR B   2      13.279 -20.628  56.268  1.00 81.37           H  
ATOM   2414 HG22 THR B   2      11.516 -20.568  56.085  1.00 81.37           H  
ATOM   2415 HG23 THR B   2      12.461 -19.076  55.959  1.00 81.37           H  
ATOM   2416  OG1 THR B   2      11.537 -19.722  53.598  1.00 81.37           O  
ATOM   2417  HG1 THR B   2      11.518 -18.820  53.927  1.00 81.37           H  
ATOM   2418  N   ASP B   3      14.105 -21.479  51.786  1.00 67.98           N  
ATOM   2419  H   ASP B   3      14.217 -22.211  52.473  1.00 67.98           H  
ATOM   2420  CA  ASP B   3      14.106 -21.849  50.370  1.00 67.98           C  
ATOM   2421  HA  ASP B   3      14.819 -21.200  49.862  1.00 67.98           H  
ATOM   2422  C   ASP B   3      12.741 -21.591  49.707  1.00 67.98           C  
ATOM   2423  CB  ASP B   3      14.585 -23.301  50.239  1.00 67.98           C  
ATOM   2424  HB2 ASP B   3      15.206 -23.565  51.095  1.00 67.98           H  
ATOM   2425  HB3 ASP B   3      13.729 -23.976  50.223  1.00 67.98           H  
ATOM   2426  O   ASP B   3      12.677 -21.027  48.616  1.00 67.98           O  
ATOM   2427  CG  ASP B   3      15.438 -23.464  48.985  1.00 67.98           C  
ATOM   2428  OD1 ASP B   3      16.426 -22.684  48.882  1.00 67.98           O  
ATOM   2429  OD2 ASP B   3      15.104 -24.359  48.184  1.00 67.98           O  
ATOM   2430  N   SER B   4      11.648 -21.854  50.433  1.00 71.57           N  
ATOM   2431  H   SER B   4      11.756 -22.330  51.317  1.00 71.57           H  
ATOM   2432  CA  SER B   4      10.278 -21.524  50.023  1.00 71.57           C  
ATOM   2433  HA  SER B   4      10.039 -22.081  49.117  1.00 71.57           H  
ATOM   2434  C   SER B   4      10.079 -20.034  49.717  1.00 71.57           C  
ATOM   2435  CB  SER B   4       9.299 -21.936  51.128  1.00 71.57           C  
ATOM   2436  HB2 SER B   4       8.275 -21.786  50.785  1.00 71.57           H  
ATOM   2437  HB3 SER B   4       9.468 -21.314  52.007  1.00 71.57           H  
ATOM   2438  O   SER B   4       9.438 -19.706  48.721  1.00 71.57           O  
ATOM   2439  OG  SER B   4       9.491 -23.293  51.487  1.00 71.57           O  
ATOM   2440  HG  SER B   4       9.063 -23.846  50.829  1.00 71.57           H  
ATOM   2441  N   GLU B   5      10.644 -19.125  50.523  1.00 71.21           N  
ATOM   2442  H   GLU B   5      11.161 -19.442  51.331  1.00 71.21           H  
ATOM   2443  CA  GLU B   5      10.548 -17.676  50.274  1.00 71.21           C  
ATOM   2444  HA  GLU B   5       9.502 -17.405  50.131  1.00 71.21           H  
ATOM   2445  C   GLU B   5      11.285 -17.263  48.991  1.00 71.21           C  
ATOM   2446  CB  GLU B   5      11.089 -16.884  51.475  1.00 71.21           C  
ATOM   2447  HB2 GLU B   5      12.064 -17.292  51.742  1.00 71.21           H  
ATOM   2448  HB3 GLU B   5      11.231 -15.845  51.176  1.00 71.21           H  
ATOM   2449  O   GLU B   5      10.719 -16.531  48.180  1.00 71.21           O  
ATOM   2450  CG  GLU B   5      10.146 -16.898  52.692  1.00 71.21           C  
ATOM   2451  HG2 GLU B   5       9.774 -17.909  52.855  1.00 71.21           H  
ATOM   2452  HG3 GLU B   5       9.288 -16.263  52.475  1.00 71.21           H  
ATOM   2453  CD  GLU B   5      10.857 -16.421  53.969  1.00 71.21           C  
ATOM   2454  OE1 GLU B   5      10.314 -15.576  54.702  1.00 71.21           O  
ATOM   2455  OE2 GLU B   5      11.973 -16.930  54.235  1.00 71.21           O  
ATOM   2456  N   LYS B   6      12.500 -17.785  48.749  1.00 69.33           N  
ATOM   2457  H   LYS B   6      12.883 -18.430  49.425  1.00 69.33           H  
ATOM   2458  CA  LYS B   6      13.249 -17.501  47.507  1.00 69.33           C  
ATOM   2459  HA  LYS B   6      13.380 -16.424  47.399  1.00 69.33           H  
ATOM   2460  C   LYS B   6      12.483 -17.988  46.279  1.00 69.33           C  
ATOM   2461  CB  LYS B   6      14.614 -18.199  47.495  1.00 69.33           C  
ATOM   2462  HB2 LYS B   6      14.439 -19.275  47.507  1.00 69.33           H  
ATOM   2463  HB3 LYS B   6      15.113 -17.954  46.557  1.00 69.33           H  
ATOM   2464  O   LYS B   6      12.351 -17.271  45.290  1.00 69.33           O  
ATOM   2465  CG  LYS B   6      15.556 -17.845  48.648  1.00 69.33           C  
ATOM   2466  HG2 LYS B   6      15.843 -16.795  48.603  1.00 69.33           H  
ATOM   2467  HG3 LYS B   6      15.056 -18.053  49.593  1.00 69.33           H  
ATOM   2468  CD  LYS B   6      16.790 -18.746  48.528  1.00 69.33           C  
ATOM   2469  HD2 LYS B   6      17.433 -18.387  47.725  1.00 69.33           H  
ATOM   2470  HD3 LYS B   6      16.455 -19.752  48.273  1.00 69.33           H  
ATOM   2471  CE  LYS B   6      17.572 -18.837  49.836  1.00 69.33           C  
ATOM   2472  HE2 LYS B   6      16.860 -18.894  50.659  1.00 69.33           H  
ATOM   2473  HE3 LYS B   6      18.181 -17.942  49.961  1.00 69.33           H  
ATOM   2474  NZ  LYS B   6      18.401 -20.069  49.809  1.00 69.33           N  
ATOM   2475  HZ1 LYS B   6      17.814 -20.868  49.618  1.00 69.33           H  
ATOM   2476  HZ2 LYS B   6      19.080 -20.033  49.062  1.00 69.33           H  
ATOM   2477  HZ3 LYS B   6      18.865 -20.225  50.693  1.00 69.33           H  
ATOM   2478  N   VAL B   7      11.977 -19.221  46.334  1.00 73.01           N  
ATOM   2479  H   VAL B   7      12.134 -19.766  47.170  1.00 73.01           H  
ATOM   2480  CA  VAL B   7      11.251 -19.832  45.214  1.00 73.01           C  
ATOM   2481  HA  VAL B   7      11.853 -19.724  44.312  1.00 73.01           H  
ATOM   2482  C   VAL B   7       9.937 -19.091  44.941  1.00 73.01           C  
ATOM   2483  CB  VAL B   7      11.057 -21.340  45.456  1.00 73.01           C  
ATOM   2484  HB  VAL B   7      10.551 -21.498  46.409  1.00 73.01           H  
ATOM   2485  O   VAL B   7       9.575 -18.921  43.777  1.00 73.01           O  
ATOM   2486  CG1 VAL B   7      10.236 -21.988  44.340  1.00 73.01           C  
ATOM   2487 HG11 VAL B   7       9.201 -21.649  44.389  1.00 73.01           H  
ATOM   2488 HG12 VAL B   7      10.262 -23.070  44.463  1.00 73.01           H  
ATOM   2489 HG13 VAL B   7      10.654 -21.733  43.366  1.00 73.01           H  
ATOM   2490  CG2 VAL B   7      12.408 -22.072  45.470  1.00 73.01           C  
ATOM   2491 HG21 VAL B   7      13.076 -21.649  46.221  1.00 73.01           H  
ATOM   2492 HG22 VAL B   7      12.259 -23.124  45.714  1.00 73.01           H  
ATOM   2493 HG23 VAL B   7      12.891 -21.996  44.495  1.00 73.01           H  
ATOM   2494  N   ALA B   8       9.269 -18.563  45.973  1.00 74.30           N  
ATOM   2495  H   ALA B   8       9.591 -18.744  46.912  1.00 74.30           H  
ATOM   2496  CA  ALA B   8       8.096 -17.706  45.804  1.00 74.30           C  
ATOM   2497  HA  ALA B   8       7.368 -18.244  45.196  1.00 74.30           H  
ATOM   2498  C   ALA B   8       8.415 -16.389  45.067  1.00 74.30           C  
ATOM   2499  CB  ALA B   8       7.468 -17.453  47.180  1.00 74.30           C  
ATOM   2500  HB1 ALA B   8       8.164 -16.908  47.818  1.00 74.30           H  
ATOM   2501  HB2 ALA B   8       6.558 -16.864  47.062  1.00 74.30           H  
ATOM   2502  HB3 ALA B   8       7.217 -18.402  47.653  1.00 74.30           H  
ATOM   2503  O   ALA B   8       7.628 -15.968  44.217  1.00 74.30           O  
ATOM   2504  N   GLU B   9       9.564 -15.752  45.328  1.00 76.37           N  
ATOM   2505  H   GLU B   9      10.168 -16.104  46.057  1.00 76.37           H  
ATOM   2506  CA  GLU B   9       9.997 -14.566  44.571  1.00 76.37           C  
ATOM   2507  HA  GLU B   9       9.175 -13.852  44.542  1.00 76.37           H  
ATOM   2508  C   GLU B   9      10.328 -14.892  43.109  1.00 76.37           C  
ATOM   2509  CB  GLU B   9      11.194 -13.873  45.237  1.00 76.37           C  
ATOM   2510  HB2 GLU B   9      11.570 -13.118  44.546  1.00 76.37           H  
ATOM   2511  HB3 GLU B   9      11.986 -14.595  45.430  1.00 76.37           H  
ATOM   2512  O   GLU B   9       9.843 -14.202  42.207  1.00 76.37           O  
ATOM   2513  CG  GLU B   9      10.791 -13.170  46.539  1.00 76.37           C  
ATOM   2514  HG2 GLU B   9       9.876 -12.606  46.357  1.00 76.37           H  
ATOM   2515  HG3 GLU B   9      10.573 -13.917  47.302  1.00 76.37           H  
ATOM   2516  CD  GLU B   9      11.874 -12.209  47.049  1.00 76.37           C  
ATOM   2517  OE1 GLU B   9      11.467 -11.224  47.705  1.00 76.37           O  
ATOM   2518  OE2 GLU B   9      13.070 -12.446  46.769  1.00 76.37           O  
ATOM   2519  N   TYR B  10      11.073 -15.973  42.849  1.00 74.92           N  
ATOM   2520  H   TYR B  10      11.479 -16.477  43.625  1.00 74.92           H  
ATOM   2521  CA  TYR B  10      11.375 -16.406  41.479  1.00 74.92           C  
ATOM   2522  HA  TYR B  10      11.856 -15.578  40.958  1.00 74.92           H  
ATOM   2523  C   TYR B  10      10.105 -16.745  40.684  1.00 74.92           C  
ATOM   2524  CB  TYR B  10      12.337 -17.604  41.491  1.00 74.92           C  
ATOM   2525  HB2 TYR B  10      12.385 -18.015  40.483  1.00 74.92           H  
ATOM   2526  HB3 TYR B  10      11.928 -18.380  42.137  1.00 74.92           H  
ATOM   2527  O   TYR B  10       9.965 -16.317  39.535  1.00 74.92           O  
ATOM   2528  CG  TYR B  10      13.760 -17.280  41.912  1.00 74.92           C  
ATOM   2529  CD1 TYR B  10      14.502 -16.315  41.201  1.00 74.92           C  
ATOM   2530  HD1 TYR B  10      14.060 -15.796  40.364  1.00 74.92           H  
ATOM   2531  CD2 TYR B  10      14.357 -17.968  42.987  1.00 74.92           C  
ATOM   2532  HD2 TYR B  10      13.794 -18.713  43.529  1.00 74.92           H  
ATOM   2533  CE1 TYR B  10      15.825 -16.020  41.581  1.00 74.92           C  
ATOM   2534  HE1 TYR B  10      16.399 -15.275  41.050  1.00 74.92           H  
ATOM   2535  CE2 TYR B  10      15.682 -17.678  43.368  1.00 74.92           C  
ATOM   2536  HE2 TYR B  10      16.132 -18.206  44.196  1.00 74.92           H  
ATOM   2537  OH  TYR B  10      17.695 -16.414  43.023  1.00 74.92           O  
ATOM   2538  HH  TYR B  10      17.983 -16.934  43.776  1.00 74.92           H  
ATOM   2539  CZ  TYR B  10      16.415 -16.697  42.666  1.00 74.92           C  
ATOM   2540  N   LEU B  11       9.146 -17.451  41.293  1.00 73.10           N  
ATOM   2541  H   LEU B  11       9.319 -17.793  42.228  1.00 73.10           H  
ATOM   2542  CA  LEU B  11       7.876 -17.791  40.648  1.00 73.10           C  
ATOM   2543  HA  LEU B  11       8.108 -18.243  39.684  1.00 73.10           H  
ATOM   2544  C   LEU B  11       7.021 -16.540  40.376  1.00 73.10           C  
ATOM   2545  CB  LEU B  11       7.141 -18.824  41.524  1.00 73.10           C  
ATOM   2546  HB2 LEU B  11       6.823 -18.333  42.443  1.00 73.10           H  
ATOM   2547  HB3 LEU B  11       7.837 -19.618  41.795  1.00 73.10           H  
ATOM   2548  O   LEU B  11       6.396 -16.439  39.315  1.00 73.10           O  
ATOM   2549  CG  LEU B  11       5.918 -19.469  40.844  1.00 73.10           C  
ATOM   2550  HG  LEU B  11       5.250 -18.693  40.472  1.00 73.10           H  
ATOM   2551  CD1 LEU B  11       6.322 -20.383  39.682  1.00 73.10           C  
ATOM   2552 HD11 LEU B  11       7.015 -21.150  40.030  1.00 73.10           H  
ATOM   2553 HD12 LEU B  11       6.790 -19.801  38.889  1.00 73.10           H  
ATOM   2554 HD13 LEU B  11       5.436 -20.866  39.270  1.00 73.10           H  
ATOM   2555  CD2 LEU B  11       5.149 -20.310  41.863  1.00 73.10           C  
ATOM   2556 HD21 LEU B  11       4.817 -19.678  42.686  1.00 73.10           H  
ATOM   2557 HD22 LEU B  11       5.786 -21.103  42.254  1.00 73.10           H  
ATOM   2558 HD23 LEU B  11       4.272 -20.753  41.390  1.00 73.10           H  
ATOM   2559  N   ARG B  12       7.038 -15.552  41.285  1.00 74.87           N  
ATOM   2560  H   ARG B  12       7.555 -15.705  42.138  1.00 74.87           H  
ATOM   2561  CA  ARG B  12       6.383 -14.247  41.086  1.00 74.87           C  
ATOM   2562  HA  ARG B  12       5.340 -14.417  40.821  1.00 74.87           H  
ATOM   2563  C   ARG B  12       7.008 -13.481  39.918  1.00 74.87           C  
ATOM   2564  CB  ARG B  12       6.434 -13.437  42.393  1.00 74.87           C  
ATOM   2565  HB2 ARG B  12       7.469 -13.180  42.619  1.00 74.87           H  
ATOM   2566  HB3 ARG B  12       6.050 -14.057  43.203  1.00 74.87           H  
ATOM   2567  O   ARG B  12       6.274 -12.951  39.088  1.00 74.87           O  
ATOM   2568  CG  ARG B  12       5.596 -12.147  42.322  1.00 74.87           C  
ATOM   2569  HG2 ARG B  12       4.541 -12.404  42.233  1.00 74.87           H  
ATOM   2570  HG3 ARG B  12       5.884 -11.570  41.444  1.00 74.87           H  
ATOM   2571  CD  ARG B  12       5.808 -11.254  43.554  1.00 74.87           C  
ATOM   2572  HD2 ARG B  12       5.234 -10.338  43.419  1.00 74.87           H  
ATOM   2573  HD3 ARG B  12       6.863 -10.983  43.597  1.00 74.87           H  
ATOM   2574  NE  ARG B  12       5.379 -11.909  44.809  1.00 74.87           N  
ATOM   2575  HE  ARG B  12       4.502 -12.408  44.777  1.00 74.87           H  
ATOM   2576  NH1 ARG B  12       7.172 -11.329  46.145  1.00 74.87           N  
ATOM   2577 HH11 ARG B  12       7.599 -10.817  45.386  1.00 74.87           H  
ATOM   2578 HH12 ARG B  12       7.687 -11.411  47.011  1.00 74.87           H  
ATOM   2579  NH2 ARG B  12       5.528 -12.569  46.983  1.00 74.87           N  
ATOM   2580 HH21 ARG B  12       4.649 -13.062  46.904  1.00 74.87           H  
ATOM   2581 HH22 ARG B  12       6.040 -12.585  47.853  1.00 74.87           H  
ATOM   2582  CZ  ARG B  12       6.028 -11.928  45.965  1.00 74.87           C  
ATOM   2583  N   ARG B  13       8.342 -13.448  39.805  1.00 78.15           N  
ATOM   2584  H   ARG B  13       8.895 -13.883  40.530  1.00 78.15           H  
ATOM   2585  CA  ARG B  13       9.016 -12.795  38.669  1.00 78.15           C  
ATOM   2586  HA  ARG B  13       8.607 -11.788  38.581  1.00 78.15           H  
ATOM   2587  C   ARG B  13       8.677 -13.489  37.349  1.00 78.15           C  
ATOM   2588  CB  ARG B  13      10.536 -12.703  38.914  1.00 78.15           C  
ATOM   2589  HB2 ARG B  13      10.722 -12.201  39.863  1.00 78.15           H  
ATOM   2590  HB3 ARG B  13      10.946 -13.711  38.983  1.00 78.15           H  
ATOM   2591  O   ARG B  13       8.266 -12.815  36.411  1.00 78.15           O  
ATOM   2592  CG  ARG B  13      11.279 -11.948  37.793  1.00 78.15           C  
ATOM   2593  HG2 ARG B  13      11.034 -12.404  36.834  1.00 78.15           H  
ATOM   2594  HG3 ARG B  13      12.353 -12.061  37.940  1.00 78.15           H  
ATOM   2595  CD  ARG B  13      10.951 -10.445  37.756  1.00 78.15           C  
ATOM   2596  HD2 ARG B  13      11.599  -9.935  38.469  1.00 78.15           H  
ATOM   2597  HD3 ARG B  13       9.916 -10.280  38.056  1.00 78.15           H  
ATOM   2598  NE  ARG B  13      11.115  -9.877  36.406  1.00 78.15           N  
ATOM   2599  HE  ARG B  13      11.002 -10.509  35.627  1.00 78.15           H  
ATOM   2600  NH1 ARG B  13      11.415  -7.666  36.979  1.00 78.15           N  
ATOM   2601 HH11 ARG B  13      11.492  -7.928  37.952  1.00 78.15           H  
ATOM   2602 HH12 ARG B  13      11.521  -6.706  36.684  1.00 78.15           H  
ATOM   2603  NH2 ARG B  13      11.179  -8.236  34.845  1.00 78.15           N  
ATOM   2604 HH21 ARG B  13      11.227  -7.268  34.560  1.00 78.15           H  
ATOM   2605 HH22 ARG B  13      10.790  -8.917  34.208  1.00 78.15           H  
ATOM   2606  CZ  ARG B  13      11.243  -8.602  36.087  1.00 78.15           C  
ATOM   2607  N   ALA B  14       8.760 -14.820  37.301  1.00 75.18           N  
ATOM   2608  H   ALA B  14       9.119 -15.308  38.109  1.00 75.18           H  
ATOM   2609  CA  ALA B  14       8.450 -15.596  36.100  1.00 75.18           C  
ATOM   2610  HA  ALA B  14       9.093 -15.250  35.291  1.00 75.18           H  
ATOM   2611  C   ALA B  14       6.993 -15.417  35.630  1.00 75.18           C  
ATOM   2612  CB  ALA B  14       8.774 -17.068  36.382  1.00 75.18           C  
ATOM   2613  HB1 ALA B  14       8.593 -17.660  35.485  1.00 75.18           H  
ATOM   2614  HB2 ALA B  14       8.148 -17.443  37.192  1.00 75.18           H  
ATOM   2615  HB3 ALA B  14       9.822 -17.168  36.665  1.00 75.18           H  
ATOM   2616  O   ALA B  14       6.749 -15.292  34.432  1.00 75.18           O  
ATOM   2617  N   THR B  15       6.023 -15.355  36.551  1.00 79.56           N  
ATOM   2618  H   THR B  15       6.271 -15.472  37.523  1.00 79.56           H  
ATOM   2619  CA  THR B  15       4.610 -15.109  36.200  1.00 79.56           C  
ATOM   2620  HA  THR B  15       4.370 -15.722  35.331  1.00 79.56           H  
ATOM   2621  C   THR B  15       4.338 -13.667  35.767  1.00 79.56           C  
ATOM   2622  CB  THR B  15       3.635 -15.519  37.316  1.00 79.56           C  
ATOM   2623  HB  THR B  15       2.667 -15.058  37.122  1.00 79.56           H  
ATOM   2624  O   THR B  15       3.544 -13.465  34.847  1.00 79.56           O  
ATOM   2625  CG2 THR B  15       3.432 -17.032  37.363  1.00 79.56           C  
ATOM   2626 HG21 THR B  15       4.378 -17.535  37.568  1.00 79.56           H  
ATOM   2627 HG22 THR B  15       2.716 -17.278  38.147  1.00 79.56           H  
ATOM   2628 HG23 THR B  15       3.039 -17.380  36.409  1.00 79.56           H  
ATOM   2629  OG1 THR B  15       4.081 -15.121  38.590  1.00 79.56           O  
ATOM   2630  HG1 THR B  15       4.826 -15.677  38.831  1.00 79.56           H  
ATOM   2631  N   LEU B  16       5.020 -12.669  36.343  1.00 79.00           N  
ATOM   2632  H   LEU B  16       5.624 -12.884  37.124  1.00 79.00           H  
ATOM   2633  CA  LEU B  16       4.965 -11.281  35.862  1.00 79.00           C  
ATOM   2634  HA  LEU B  16       3.919 -10.984  35.776  1.00 79.00           H  
ATOM   2635  C   LEU B  16       5.560 -11.140  34.453  1.00 79.00           C  
ATOM   2636  CB  LEU B  16       5.677 -10.346  36.859  1.00 79.00           C  
ATOM   2637  HB2 LEU B  16       6.649 -10.774  37.103  1.00 79.00           H  
ATOM   2638  HB3 LEU B  16       5.857  -9.388  36.372  1.00 79.00           H  
ATOM   2639  O   LEU B  16       4.905 -10.572  33.580  1.00 79.00           O  
ATOM   2640  CG  LEU B  16       4.896 -10.086  38.160  1.00 79.00           C  
ATOM   2641  HG  LEU B  16       4.586 -11.031  38.606  1.00 79.00           H  
ATOM   2642  CD1 LEU B  16       5.791  -9.348  39.158  1.00 79.00           C  
ATOM   2643 HD11 LEU B  16       6.113  -8.395  38.739  1.00 79.00           H  
ATOM   2644 HD12 LEU B  16       6.665  -9.959  39.380  1.00 79.00           H  
ATOM   2645 HD13 LEU B  16       5.243  -9.168  40.083  1.00 79.00           H  
ATOM   2646  CD2 LEU B  16       3.648  -9.230  37.923  1.00 79.00           C  
ATOM   2647 HD21 LEU B  16       2.939  -9.770  37.296  1.00 79.00           H  
ATOM   2648 HD22 LEU B  16       3.167  -9.014  38.878  1.00 79.00           H  
ATOM   2649 HD23 LEU B  16       3.926  -8.293  37.441  1.00 79.00           H  
ATOM   2650  N   ASP B  17       6.744 -11.709  34.210  1.00 77.08           N  
ATOM   2651  H   ASP B  17       7.240 -12.136  34.979  1.00 77.08           H  
ATOM   2652  CA  ASP B  17       7.399 -11.685  32.895  1.00 77.08           C  
ATOM   2653  HA  ASP B  17       7.471 -10.652  32.555  1.00 77.08           H  
ATOM   2654  C   ASP B  17       6.586 -12.446  31.833  1.00 77.08           C  
ATOM   2655  CB  ASP B  17       8.823 -12.265  32.999  1.00 77.08           C  
ATOM   2656  HB2 ASP B  17       9.196 -12.450  31.992  1.00 77.08           H  
ATOM   2657  HB3 ASP B  17       8.787 -13.223  33.519  1.00 77.08           H  
ATOM   2658  O   ASP B  17       6.484 -11.991  30.696  1.00 77.08           O  
ATOM   2659  CG  ASP B  17       9.825 -11.334  33.694  1.00 77.08           C  
ATOM   2660  OD1 ASP B  17       9.687 -10.099  33.593  1.00 77.08           O  
ATOM   2661  OD2 ASP B  17      10.810 -11.824  34.287  1.00 77.08           O  
ATOM   2662  N   LEU B  18       5.952 -13.570  32.195  1.00 80.53           N  
ATOM   2663  H   LEU B  18       6.124 -13.938  33.120  1.00 80.53           H  
ATOM   2664  CA  LEU B  18       5.052 -14.312  31.303  1.00 80.53           C  
ATOM   2665  HA  LEU B  18       5.569 -14.483  30.359  1.00 80.53           H  
ATOM   2666  C   LEU B  18       3.784 -13.516  30.978  1.00 80.53           C  
ATOM   2667  CB  LEU B  18       4.717 -15.674  31.941  1.00 80.53           C  
ATOM   2668  HB2 LEU B  18       4.296 -15.496  32.930  1.00 80.53           H  
ATOM   2669  HB3 LEU B  18       5.643 -16.235  32.066  1.00 80.53           H  
ATOM   2670  O   LEU B  18       3.329 -13.537  29.834  1.00 80.53           O  
ATOM   2671  CG  LEU B  18       3.718 -16.536  31.141  1.00 80.53           C  
ATOM   2672  HG  LEU B  18       2.770 -16.007  31.040  1.00 80.53           H  
ATOM   2673  CD1 LEU B  18       4.234 -16.896  29.749  1.00 80.53           C  
ATOM   2674 HD11 LEU B  18       4.361 -15.999  29.143  1.00 80.53           H  
ATOM   2675 HD12 LEU B  18       5.192 -17.407  29.844  1.00 80.53           H  
ATOM   2676 HD13 LEU B  18       3.531 -17.559  29.245  1.00 80.53           H  
ATOM   2677  CD2 LEU B  18       3.448 -17.840  31.891  1.00 80.53           C  
ATOM   2678 HD21 LEU B  18       2.724 -18.443  31.344  1.00 80.53           H  
ATOM   2679 HD22 LEU B  18       3.050 -17.620  32.882  1.00 80.53           H  
ATOM   2680 HD23 LEU B  18       4.373 -18.406  31.996  1.00 80.53           H  
ATOM   2681  N   ARG B  19       3.208 -12.807  31.958  1.00 79.69           N  
ATOM   2682  H   ARG B  19       3.616 -12.845  32.881  1.00 79.69           H  
ATOM   2683  CA  ARG B  19       2.038 -11.948  31.731  1.00 79.69           C  
ATOM   2684  HA  ARG B  19       1.278 -12.533  31.214  1.00 79.69           H  
ATOM   2685  C   ARG B  19       2.383 -10.786  30.803  1.00 79.69           C  
ATOM   2686  CB  ARG B  19       1.465 -11.469  33.073  1.00 79.69           C  
ATOM   2687  HB2 ARG B  19       2.185 -10.815  33.564  1.00 79.69           H  
ATOM   2688  HB3 ARG B  19       1.292 -12.335  33.713  1.00 79.69           H  
ATOM   2689  O   ARG B  19       1.629 -10.550  29.866  1.00 79.69           O  
ATOM   2690  CG  ARG B  19       0.130 -10.728  32.879  1.00 79.69           C  
ATOM   2691  HG2 ARG B  19      -0.580 -11.402  32.400  1.00 79.69           H  
ATOM   2692  HG3 ARG B  19       0.267  -9.860  32.234  1.00 79.69           H  
ATOM   2693  CD  ARG B  19      -0.464 -10.264  34.213  1.00 79.69           C  
ATOM   2694  HD2 ARG B  19      -1.477  -9.905  34.029  1.00 79.69           H  
ATOM   2695  HD3 ARG B  19      -0.515 -11.116  34.892  1.00 79.69           H  
ATOM   2696  NE  ARG B  19       0.328  -9.174  34.814  1.00 79.69           N  
ATOM   2697  HE  ARG B  19       0.991  -8.713  34.207  1.00 79.69           H  
ATOM   2698  NH1 ARG B  19      -0.697  -9.137  36.870  1.00 79.69           N  
ATOM   2699 HH11 ARG B  19      -1.317  -9.874  36.564  1.00 79.69           H  
ATOM   2700 HH12 ARG B  19      -0.851  -8.680  37.757  1.00 79.69           H  
ATOM   2701  NH2 ARG B  19       0.896  -7.648  36.400  1.00 79.69           N  
ATOM   2702 HH21 ARG B  19       1.518  -7.202  35.741  1.00 79.69           H  
ATOM   2703 HH22 ARG B  19       0.733  -7.208  37.295  1.00 79.69           H  
ATOM   2704  CZ  ARG B  19       0.174  -8.664  36.023  1.00 79.69           C  
ATOM   2705  N   ALA B  20       3.520 -10.125  31.029  1.00 83.41           N  
ATOM   2706  H   ALA B  20       4.079 -10.385  31.829  1.00 83.41           H  
ATOM   2707  CA  ALA B  20       4.018  -9.055  30.168  1.00 83.41           C  
ATOM   2708  HA  ALA B  20       3.261  -8.274  30.095  1.00 83.41           H  
ATOM   2709  C   ALA B  20       4.292  -9.559  28.741  1.00 83.41           C  
ATOM   2710  CB  ALA B  20       5.270  -8.452  30.816  1.00 83.41           C  
ATOM   2711  HB1 ALA B  20       5.640  -7.634  30.198  1.00 83.41           H  
ATOM   2712  HB2 ALA B  20       5.026  -8.062  31.804  1.00 83.41           H  
ATOM   2713  HB3 ALA B  20       6.050  -9.208  30.910  1.00 83.41           H  
ATOM   2714  O   ALA B  20       3.811  -8.963  27.784  1.00 83.41           O  
ATOM   2715  N   ALA B  21       4.959 -10.709  28.586  1.00 83.13           N  
ATOM   2716  H   ALA B  21       5.374 -11.148  29.395  1.00 83.13           H  
ATOM   2717  CA  ALA B  21       5.199 -11.306  27.272  1.00 83.13           C  
ATOM   2718  HA  ALA B  21       5.722 -10.573  26.658  1.00 83.13           H  
ATOM   2719  C   ALA B  21       3.887 -11.656  26.542  1.00 83.13           C  
ATOM   2720  CB  ALA B  21       6.106 -12.533  27.444  1.00 83.13           C  
ATOM   2721  HB1 ALA B  21       6.327 -12.962  26.467  1.00 83.13           H  
ATOM   2722  HB2 ALA B  21       7.041 -12.235  27.919  1.00 83.13           H  
ATOM   2723  HB3 ALA B  21       5.611 -13.283  28.062  1.00 83.13           H  
ATOM   2724  O   ALA B  21       3.704 -11.294  25.386  1.00 83.13           O  
ATOM   2725  N   ARG B  22       2.925 -12.298  27.220  1.00 80.30           N  
ATOM   2726  H   ARG B  22       3.115 -12.571  28.174  1.00 80.30           H  
ATOM   2727  CA  ARG B  22       1.606 -12.600  26.630  1.00 80.30           C  
ATOM   2728  HA  ARG B  22       1.751 -13.090  25.667  1.00 80.30           H  
ATOM   2729  C   ARG B  22       0.785 -11.354  26.309  1.00 80.30           C  
ATOM   2730  CB  ARG B  22       0.801 -13.519  27.554  1.00 80.30           C  
ATOM   2731  HB2 ARG B  22      -0.239 -13.518  27.228  1.00 80.30           H  
ATOM   2732  HB3 ARG B  22       0.841 -13.140  28.575  1.00 80.30           H  
ATOM   2733  O   ARG B  22      -0.063 -11.419  25.428  1.00 80.30           O  
ATOM   2734  CG  ARG B  22       1.304 -14.965  27.506  1.00 80.30           C  
ATOM   2735  HG2 ARG B  22       2.343 -15.013  27.831  1.00 80.30           H  
ATOM   2736  HG3 ARG B  22       1.234 -15.334  26.482  1.00 80.30           H  
ATOM   2737  CD  ARG B  22       0.435 -15.833  28.421  1.00 80.30           C  
ATOM   2738  HD2 ARG B  22       0.556 -15.486  29.447  1.00 80.30           H  
ATOM   2739  HD3 ARG B  22      -0.608 -15.720  28.125  1.00 80.30           H  
ATOM   2740  NE  ARG B  22       0.811 -17.255  28.329  1.00 80.30           N  
ATOM   2741  HE  ARG B  22       1.511 -17.490  27.640  1.00 80.30           H  
ATOM   2742  NH1 ARG B  22      -0.635 -18.067  29.917  1.00 80.30           N  
ATOM   2743 HH11 ARG B  22      -1.036 -18.858  30.402  1.00 80.30           H  
ATOM   2744 HH12 ARG B  22      -1.044 -17.148  30.003  1.00 80.30           H  
ATOM   2745  NH2 ARG B  22       0.770 -19.460  28.882  1.00 80.30           N  
ATOM   2746 HH21 ARG B  22       1.480 -19.654  28.190  1.00 80.30           H  
ATOM   2747 HH22 ARG B  22       0.427 -20.229  29.440  1.00 80.30           H  
ATOM   2748  CZ  ARG B  22       0.313 -18.250  29.040  1.00 80.30           C  
ATOM   2749  N   GLN B  23       0.982 -10.259  27.038  1.00 79.84           N  
ATOM   2750  H   GLN B  23       1.669 -10.279  27.778  1.00 79.84           H  
ATOM   2751  CA  GLN B  23       0.368  -8.979  26.709  1.00 79.84           C  
ATOM   2752  HA  GLN B  23      -0.681  -9.145  26.461  1.00 79.84           H  
ATOM   2753  C   GLN B  23       1.006  -8.383  25.450  1.00 79.84           C  
ATOM   2754  CB  GLN B  23       0.419  -8.055  27.932  1.00 79.84           C  
ATOM   2755  HB2 GLN B  23      -0.104  -8.531  28.761  1.00 79.84           H  
ATOM   2756  HB3 GLN B  23       1.454  -7.874  28.223  1.00 79.84           H  
ATOM   2757  O   GLN B  23       0.268  -8.080  24.521  1.00 79.84           O  
ATOM   2758  CG  GLN B  23      -0.250  -6.717  27.610  1.00 79.84           C  
ATOM   2759  HG2 GLN B  23      -1.271  -6.879  27.263  1.00 79.84           H  
ATOM   2760  HG3 GLN B  23       0.312  -6.250  26.802  1.00 79.84           H  
ATOM   2761  CD  GLN B  23      -0.288  -5.752  28.785  1.00 79.84           C  
ATOM   2762  NE2 GLN B  23      -0.333  -4.474  28.500  1.00 79.84           N  
ATOM   2763 HE21 GLN B  23      -0.189  -4.197  27.540  1.00 79.84           H  
ATOM   2764 HE22 GLN B  23      -0.356  -3.787  29.241  1.00 79.84           H  
ATOM   2765  OE1 GLN B  23      -0.301  -6.144  29.950  1.00 79.84           O  
ATOM   2766  N   ARG B  24       2.342  -8.345  25.365  1.00 82.51           N  
ATOM   2767  H   ARG B  24       2.887  -8.585  26.181  1.00 82.51           H  
ATOM   2768  CA  ARG B  24       3.057  -7.856  24.178  1.00 82.51           C  
ATOM   2769  HA  ARG B  24       2.733  -6.829  24.013  1.00 82.51           H  
ATOM   2770  C   ARG B  24       2.689  -8.624  22.905  1.00 82.51           C  
ATOM   2771  CB  ARG B  24       4.576  -7.865  24.442  1.00 82.51           C  
ATOM   2772  HB2 ARG B  24       4.901  -8.888  24.632  1.00 82.51           H  
ATOM   2773  HB3 ARG B  24       4.776  -7.275  25.337  1.00 82.51           H  
ATOM   2774  O   ARG B  24       2.488  -8.000  21.877  1.00 82.51           O  
ATOM   2775  CG  ARG B  24       5.421  -7.292  23.287  1.00 82.51           C  
ATOM   2776  HG2 ARG B  24       5.320  -7.930  22.409  1.00 82.51           H  
ATOM   2777  HG3 ARG B  24       6.469  -7.292  23.585  1.00 82.51           H  
ATOM   2778  CD  ARG B  24       5.005  -5.861  22.924  1.00 82.51           C  
ATOM   2779  HD2 ARG B  24       5.084  -5.225  23.806  1.00 82.51           H  
ATOM   2780  HD3 ARG B  24       3.966  -5.866  22.595  1.00 82.51           H  
ATOM   2781  NE  ARG B  24       5.821  -5.299  21.836  1.00 82.51           N  
ATOM   2782  HE  ARG B  24       6.590  -5.830  21.452  1.00 82.51           H  
ATOM   2783  NH1 ARG B  24       4.486  -3.472  21.416  1.00 82.51           N  
ATOM   2784 HH11 ARG B  24       4.226  -2.731  20.781  1.00 82.51           H  
ATOM   2785 HH12 ARG B  24       3.857  -3.753  22.155  1.00 82.51           H  
ATOM   2786  NH2 ARG B  24       6.286  -3.894  20.146  1.00 82.51           N  
ATOM   2787 HH21 ARG B  24       6.013  -3.194  19.471  1.00 82.51           H  
ATOM   2788 HH22 ARG B  24       6.995  -4.571  19.905  1.00 82.51           H  
ATOM   2789  CZ  ARG B  24       5.524  -4.218  21.145  1.00 82.51           C  
ATOM   2790  N   ILE B  25       2.521  -9.950  22.980  1.00 80.28           N  
ATOM   2791  H   ILE B  25       2.775 -10.409  23.843  1.00 80.28           H  
ATOM   2792  CA  ILE B  25       2.021 -10.756  21.847  1.00 80.28           C  
ATOM   2793  HA  ILE B  25       2.696 -10.631  21.000  1.00 80.28           H  
ATOM   2794  C   ILE B  25       0.647 -10.261  21.380  1.00 80.28           C  
ATOM   2795  CB  ILE B  25       1.965 -12.259  22.205  1.00 80.28           C  
ATOM   2796  HB  ILE B  25       1.409 -12.370  23.136  1.00 80.28           H  
ATOM   2797  O   ILE B  25       0.463 -10.045  20.191  1.00 80.28           O  
ATOM   2798  CG1 ILE B  25       3.387 -12.813  22.403  1.00 80.28           C  
ATOM   2799 HG12 ILE B  25       3.906 -12.844  21.445  1.00 80.28           H  
ATOM   2800 HG13 ILE B  25       3.941 -12.142  23.060  1.00 80.28           H  
ATOM   2801  CG2 ILE B  25       1.256 -13.087  21.120  1.00 80.28           C  
ATOM   2802 HG21 ILE B  25       1.242 -14.150  21.359  1.00 80.28           H  
ATOM   2803 HG22 ILE B  25       0.216 -12.781  21.008  1.00 80.28           H  
ATOM   2804 HG23 ILE B  25       1.746 -12.949  20.155  1.00 80.28           H  
ATOM   2805  CD1 ILE B  25       3.421 -14.204  23.041  1.00 80.28           C  
ATOM   2806 HD11 ILE B  25       2.799 -14.224  23.936  1.00 80.28           H  
ATOM   2807 HD12 ILE B  25       4.449 -14.427  23.323  1.00 80.28           H  
ATOM   2808 HD13 ILE B  25       3.079 -14.961  22.336  1.00 80.28           H  
ATOM   2809  N   ARG B  26      -0.303 -10.036  22.301  1.00 75.49           N  
ATOM   2810  H   ARG B  26      -0.069 -10.143  23.278  1.00 75.49           H  
ATOM   2811  CA  ARG B  26      -1.636  -9.531  21.932  1.00 75.49           C  
ATOM   2812  HA  ARG B  26      -2.034 -10.145  21.124  1.00 75.49           H  
ATOM   2813  C   ARG B  26      -1.593  -8.116  21.367  1.00 75.49           C  
ATOM   2814  CB  ARG B  26      -2.607  -9.561  23.114  1.00 75.49           C  
ATOM   2815  HB2 ARG B  26      -2.150  -9.066  23.970  1.00 75.49           H  
ATOM   2816  HB3 ARG B  26      -3.499  -9.002  22.832  1.00 75.49           H  
ATOM   2817  O   ARG B  26      -2.382  -7.825  20.483  1.00 75.49           O  
ATOM   2818  CG  ARG B  26      -3.040 -10.984  23.486  1.00 75.49           C  
ATOM   2819  HG2 ARG B  26      -2.193 -11.535  23.893  1.00 75.49           H  
ATOM   2820  HG3 ARG B  26      -3.389 -11.496  22.589  1.00 75.49           H  
ATOM   2821  CD  ARG B  26      -4.191 -10.948  24.503  1.00 75.49           C  
ATOM   2822  HD2 ARG B  26      -5.047 -10.472  24.025  1.00 75.49           H  
ATOM   2823  HD3 ARG B  26      -4.486 -11.968  24.749  1.00 75.49           H  
ATOM   2824  NE  ARG B  26      -3.846 -10.191  25.727  1.00 75.49           N  
ATOM   2825  HE  ARG B  26      -4.117  -9.218  25.714  1.00 75.49           H  
ATOM   2826  NH1 ARG B  26      -2.748 -11.858  26.840  1.00 75.49           N  
ATOM   2827 HH11 ARG B  26      -2.120 -12.140  27.579  1.00 75.49           H  
ATOM   2828 HH12 ARG B  26      -2.842 -12.397  25.991  1.00 75.49           H  
ATOM   2829  NH2 ARG B  26      -2.899  -9.827  27.762  1.00 75.49           N  
ATOM   2830 HH21 ARG B  26      -3.204  -8.866  27.698  1.00 75.49           H  
ATOM   2831 HH22 ARG B  26      -2.337 -10.127  28.546  1.00 75.49           H  
ATOM   2832  CZ  ARG B  26      -3.171 -10.629  26.770  1.00 75.49           C  
ATOM   2833  N   GLU B  27      -0.708  -7.257  21.864  1.00 77.05           N  
ATOM   2834  H   GLU B  27      -0.120  -7.552  22.630  1.00 77.05           H  
ATOM   2835  CA  GLU B  27      -0.516  -5.911  21.312  1.00 77.05           C  
ATOM   2836  HA  GLU B  27      -1.478  -5.399  21.279  1.00 77.05           H  
ATOM   2837  C   GLU B  27       0.011  -5.982  19.864  1.00 77.05           C  
ATOM   2838  CB  GLU B  27       0.433  -5.109  22.225  1.00 77.05           C  
ATOM   2839  HB2 GLU B  27       0.714  -4.182  21.725  1.00 77.05           H  
ATOM   2840  HB3 GLU B  27       1.337  -5.699  22.376  1.00 77.05           H  
ATOM   2841  O   GLU B  27      -0.495  -5.295  18.986  1.00 77.05           O  
ATOM   2842  CG  GLU B  27      -0.196  -4.757  23.591  1.00 77.05           C  
ATOM   2843  HG2 GLU B  27      -0.726  -5.628  23.977  1.00 77.05           H  
ATOM   2844  HG3 GLU B  27      -0.935  -3.971  23.440  1.00 77.05           H  
ATOM   2845  CD  GLU B  27       0.819  -4.310  24.663  1.00 77.05           C  
ATOM   2846  OE1 GLU B  27       0.369  -4.053  25.811  1.00 77.05           O  
ATOM   2847  OE2 GLU B  27       2.047  -4.321  24.396  1.00 77.05           O  
ATOM   2848  N   LEU B  28       0.965  -6.875  19.589  1.00 77.09           N  
ATOM   2849  H   LEU B  28       1.347  -7.423  20.347  1.00 77.09           H  
ATOM   2850  CA  LEU B  28       1.510  -7.087  18.244  1.00 77.09           C  
ATOM   2851  HA  LEU B  28       1.788  -6.125  17.812  1.00 77.09           H  
ATOM   2852  C   LEU B  28       0.484  -7.706  17.280  1.00 77.09           C  
ATOM   2853  CB  LEU B  28       2.760  -7.972  18.359  1.00 77.09           C  
ATOM   2854  HB2 LEU B  28       3.063  -8.289  17.361  1.00 77.09           H  
ATOM   2855  HB3 LEU B  28       2.496  -8.867  18.922  1.00 77.09           H  
ATOM   2856  O   LEU B  28       0.221  -7.150  16.223  1.00 77.09           O  
ATOM   2857  CG  LEU B  28       3.947  -7.272  19.039  1.00 77.09           C  
ATOM   2858  HG  LEU B  28       3.618  -6.731  19.926  1.00 77.09           H  
ATOM   2859  CD1 LEU B  28       4.954  -8.333  19.481  1.00 77.09           C  
ATOM   2860 HD11 LEU B  28       5.284  -8.902  18.612  1.00 77.09           H  
ATOM   2861 HD12 LEU B  28       5.811  -7.847  19.947  1.00 77.09           H  
ATOM   2862 HD13 LEU B  28       4.486  -9.008  20.198  1.00 77.09           H  
ATOM   2863  CD2 LEU B  28       4.617  -6.278  18.094  1.00 77.09           C  
ATOM   2864 HD21 LEU B  28       4.907  -6.776  17.169  1.00 77.09           H  
ATOM   2865 HD22 LEU B  28       5.511  -5.862  18.561  1.00 77.09           H  
ATOM   2866 HD23 LEU B  28       3.933  -5.466  17.848  1.00 77.09           H  
ATOM   2867  N   GLU B  29      -0.127  -8.835  17.652  1.00 71.74           N  
ATOM   2868  H   GLU B  29       0.133  -9.252  18.534  1.00 71.74           H  
ATOM   2869  CA  GLU B  29      -1.045  -9.580  16.773  1.00 71.74           C  
ATOM   2870  HA  GLU B  29      -0.625  -9.623  15.768  1.00 71.74           H  
ATOM   2871  C   GLU B  29      -2.429  -8.920  16.645  1.00 71.74           C  
ATOM   2872  CB  GLU B  29      -1.217 -11.024  17.304  1.00 71.74           C  
ATOM   2873  HB2 GLU B  29      -1.555 -10.983  18.339  1.00 71.74           H  
ATOM   2874  HB3 GLU B  29      -1.983 -11.529  16.715  1.00 71.74           H  
ATOM   2875  O   GLU B  29      -3.147  -9.164  15.676  1.00 71.74           O  
ATOM   2876  CG  GLU B  29       0.075 -11.853  17.216  1.00 71.74           C  
ATOM   2877  HG2 GLU B  29       0.850 -11.342  17.787  1.00 71.74           H  
ATOM   2878  HG3 GLU B  29       0.382 -11.877  16.170  1.00 71.74           H  
ATOM   2879  CD  GLU B  29      -0.032 -13.301  17.741  1.00 71.74           C  
ATOM   2880  OE1 GLU B  29       0.714 -14.177  17.226  1.00 71.74           O  
ATOM   2881  OE2 GLU B  29      -0.776 -13.561  18.714  1.00 71.74           O  
ATOM   2882  N   SER B  30      -2.849  -8.149  17.655  1.00 73.17           N  
ATOM   2883  H   SER B  30      -2.197  -7.951  18.400  1.00 73.17           H  
ATOM   2884  CA  SER B  30      -4.271  -7.864  17.881  1.00 73.17           C  
ATOM   2885  HA  SER B  30      -4.734  -7.691  16.909  1.00 73.17           H  
ATOM   2886  C   SER B  30      -4.578  -6.602  18.709  1.00 73.17           C  
ATOM   2887  CB  SER B  30      -4.949  -9.113  18.487  1.00 73.17           C  
ATOM   2888  HB2 SER B  30      -4.852  -9.943  17.787  1.00 73.17           H  
ATOM   2889  HB3 SER B  30      -6.012  -8.925  18.634  1.00 73.17           H  
ATOM   2890  O   SER B  30      -5.676  -6.527  19.261  1.00 73.17           O  
ATOM   2891  OG  SER B  30      -4.356  -9.487  19.723  1.00 73.17           O  
ATOM   2892  HG  SER B  30      -3.687  -8.823  19.906  1.00 73.17           H  
ATOM   2893  N   ASP B  31      -3.684  -5.598  18.821  1.00 77.80           N  
ATOM   2894  H   ASP B  31      -2.759  -5.683  18.425  1.00 77.80           H  
ATOM   2895  CA  ASP B  31      -4.098  -4.308  19.419  1.00 77.80           C  
ATOM   2896  HA  ASP B  31      -4.467  -4.534  20.420  1.00 77.80           H  
ATOM   2897  C   ASP B  31      -5.233  -3.722  18.553  1.00 77.80           C  
ATOM   2898  CB  ASP B  31      -2.949  -3.286  19.616  1.00 77.80           C  
ATOM   2899  HB2 ASP B  31      -2.076  -3.812  20.001  1.00 77.80           H  
ATOM   2900  HB3 ASP B  31      -2.684  -2.839  18.659  1.00 77.80           H  
ATOM   2901  O   ASP B  31      -5.048  -3.574  17.330  1.00 77.80           O  
ATOM   2902  CG  ASP B  31      -3.245  -2.174  20.650  1.00 77.80           C  
ATOM   2903  OD1 ASP B  31      -4.345  -2.160  21.241  1.00 77.80           O  
ATOM   2904  OD2 ASP B  31      -2.347  -1.343  20.926  1.00 77.80           O  
ATOM   2905  N   PRO B  32      -6.425  -3.449  19.117  1.00 90.02           N  
ATOM   2906  CA  PRO B  32      -7.521  -2.872  18.356  1.00 90.02           C  
ATOM   2907  HA  PRO B  32      -7.695  -3.483  17.471  1.00 90.02           H  
ATOM   2908  C   PRO B  32      -7.174  -1.442  17.938  1.00 90.02           C  
ATOM   2909  CB  PRO B  32      -8.752  -2.945  19.264  1.00 90.02           C  
ATOM   2910  HB2 PRO B  32      -8.925  -1.982  19.744  1.00 90.02           H  
ATOM   2911  HB3 PRO B  32      -9.627  -3.271  18.702  1.00 90.02           H  
ATOM   2912  O   PRO B  32      -6.632  -0.661  18.723  1.00 90.02           O  
ATOM   2913  CG  PRO B  32      -8.384  -3.979  20.324  1.00 90.02           C  
ATOM   2914  HG2 PRO B  32      -8.905  -3.801  21.265  1.00 90.02           H  
ATOM   2915  HG3 PRO B  32      -8.586  -4.982  19.949  1.00 90.02           H  
ATOM   2916  CD  PRO B  32      -6.883  -3.778  20.460  1.00 90.02           C  
ATOM   2917  HD2 PRO B  32      -6.435  -4.692  20.851  1.00 90.02           H  
ATOM   2918  HD3 PRO B  32      -6.686  -2.941  21.129  1.00 90.02           H  
ATOM   2919  N   ILE B  33      -7.499  -1.074  16.701  1.00 97.90           N  
ATOM   2920  H   ILE B  33      -8.004  -1.720  16.111  1.00 97.90           H  
ATOM   2921  CA  ILE B  33      -7.190   0.261  16.181  1.00 97.90           C  
ATOM   2922  HA  ILE B  33      -6.409   0.715  16.791  1.00 97.90           H  
ATOM   2923  C   ILE B  33      -8.431   1.144  16.326  1.00 97.90           C  
ATOM   2924  CB  ILE B  33      -6.626   0.176  14.749  1.00 97.90           C  
ATOM   2925  HB  ILE B  33      -7.393  -0.245  14.099  1.00 97.90           H  
ATOM   2926  O   ILE B  33      -9.477   0.862  15.749  1.00 97.90           O  
ATOM   2927  CG1 ILE B  33      -5.386  -0.746  14.634  1.00 97.90           C  
ATOM   2928 HG12 ILE B  33      -5.025  -0.717  13.606  1.00 97.90           H  
ATOM   2929 HG13 ILE B  33      -5.690  -1.774  14.832  1.00 97.90           H  
ATOM   2930  CG2 ILE B  33      -6.303   1.576  14.215  1.00 97.90           C  
ATOM   2931 HG21 ILE B  33      -5.867   1.499  13.219  1.00 97.90           H  
ATOM   2932 HG22 ILE B  33      -5.604   2.087  14.878  1.00 97.90           H  
ATOM   2933 HG23 ILE B  33      -7.214   2.171  14.145  1.00 97.90           H  
ATOM   2934  CD1 ILE B  33      -4.207  -0.410  15.559  1.00 97.90           C  
ATOM   2935 HD11 ILE B  33      -4.494  -0.546  16.602  1.00 97.90           H  
ATOM   2936 HD12 ILE B  33      -3.379  -1.085  15.340  1.00 97.90           H  
ATOM   2937 HD13 ILE B  33      -3.872   0.614  15.399  1.00 97.90           H  
ATOM   2938  N   ALA B  34      -8.326   2.203  17.121  1.00 98.28           N  
ATOM   2939  H   ALA B  34      -7.406   2.449  17.457  1.00 98.28           H  
ATOM   2940  CA  ALA B  34      -9.368   3.201  17.293  1.00 98.28           C  
ATOM   2941  HA  ALA B  34     -10.326   2.701  17.432  1.00 98.28           H  
ATOM   2942  C   ALA B  34      -9.468   4.108  16.058  1.00 98.28           C  
ATOM   2943  CB  ALA B  34      -9.058   4.014  18.556  1.00 98.28           C  
ATOM   2944  HB1 ALA B  34      -9.743   4.859  18.628  1.00 98.28           H  
ATOM   2945  HB2 ALA B  34      -8.041   4.405  18.508  1.00 98.28           H  
ATOM   2946  HB3 ALA B  34      -9.169   3.382  19.437  1.00 98.28           H  
ATOM   2947  O   ALA B  34      -8.463   4.637  15.582  1.00 98.28           O  
ATOM   2948  N   ILE B  35     -10.698   4.335  15.599  1.00 98.81           N  
ATOM   2949  H   ILE B  35     -11.462   3.853  16.051  1.00 98.81           H  
ATOM   2950  CA  ILE B  35     -11.059   5.445  14.718  1.00 98.81           C  
ATOM   2951  HA  ILE B  35     -10.226   5.671  14.053  1.00 98.81           H  
ATOM   2952  C   ILE B  35     -11.313   6.649  15.629  1.00 98.81           C  
ATOM   2953  CB  ILE B  35     -12.293   5.087  13.854  1.00 98.81           C  
ATOM   2954  HB  ILE B  35     -13.124   4.846  14.516  1.00 98.81           H  
ATOM   2955  O   ILE B  35     -12.224   6.611  16.458  1.00 98.81           O  
ATOM   2956  CG1 ILE B  35     -12.003   3.853  12.965  1.00 98.81           C  
ATOM   2957 HG12 ILE B  35     -11.261   4.120  12.212  1.00 98.81           H  
ATOM   2958 HG13 ILE B  35     -11.591   3.050  13.577  1.00 98.81           H  
ATOM   2959  CG2 ILE B  35     -12.695   6.301  12.994  1.00 98.81           C  
ATOM   2960 HG21 ILE B  35     -11.853   6.622  12.380  1.00 98.81           H  
ATOM   2961 HG22 ILE B  35     -13.004   7.134  13.626  1.00 98.81           H  
ATOM   2962 HG23 ILE B  35     -13.537   6.058  12.346  1.00 98.81           H  
ATOM   2963  CD1 ILE B  35     -13.232   3.277  12.254  1.00 98.81           C  
ATOM   2964 HD11 ILE B  35     -14.014   3.058  12.981  1.00 98.81           H  
ATOM   2965 HD12 ILE B  35     -13.604   3.979  11.506  1.00 98.81           H  
ATOM   2966 HD13 ILE B  35     -12.950   2.355  11.746  1.00 98.81           H  
ATOM   2967  N   VAL B  36     -10.494   7.692  15.506  1.00 98.42           N  
ATOM   2968  H   VAL B  36      -9.761   7.627  14.815  1.00 98.42           H  
ATOM   2969  CA  VAL B  36     -10.519   8.893  16.370  1.00 98.42           C  
ATOM   2970  HA  VAL B  36     -11.282   8.757  17.137  1.00 98.42           H  
ATOM   2971  C   VAL B  36     -10.935  10.170  15.631  1.00 98.42           C  
ATOM   2972  CB  VAL B  36      -9.181   9.087  17.113  1.00 98.42           C  
ATOM   2973  HB  VAL B  36      -9.248   9.986  17.725  1.00 98.42           H  
ATOM   2974  O   VAL B  36     -11.043  11.227  16.238  1.00 98.42           O  
ATOM   2975  CG1 VAL B  36      -8.886   7.913  18.055  1.00 98.42           C  
ATOM   2976 HG11 VAL B  36      -8.762   6.992  17.486  1.00 98.42           H  
ATOM   2977 HG12 VAL B  36      -7.970   8.112  18.611  1.00 98.42           H  
ATOM   2978 HG13 VAL B  36      -9.711   7.798  18.757  1.00 98.42           H  
ATOM   2979  CG2 VAL B  36      -7.985   9.244  16.164  1.00 98.42           C  
ATOM   2980 HG21 VAL B  36      -7.809   8.320  15.615  1.00 98.42           H  
ATOM   2981 HG22 VAL B  36      -7.087   9.489  16.732  1.00 98.42           H  
ATOM   2982 HG23 VAL B  36      -8.186  10.051  15.459  1.00 98.42           H  
ATOM   2983  N   GLY B  37     -11.183  10.074  14.325  1.00 98.58           N  
ATOM   2984  H   GLY B  37     -11.048   9.176  13.881  1.00 98.58           H  
ATOM   2985  CA  GLY B  37     -11.684  11.154  13.477  1.00 98.58           C  
ATOM   2986  HA2 GLY B  37     -10.890  11.872  13.274  1.00 98.58           H  
ATOM   2987  HA3 GLY B  37     -12.500  11.671  13.982  1.00 98.58           H  
ATOM   2988  C   GLY B  37     -12.174  10.607  12.141  1.00 98.58           C  
ATOM   2989  O   GLY B  37     -11.742   9.531  11.720  1.00 98.58           O  
ATOM   2990  N   MET B  38     -13.074  11.338  11.483  1.00 98.77           N  
ATOM   2991  H   MET B  38     -13.356  12.226  11.872  1.00 98.77           H  
ATOM   2992  CA  MET B  38     -13.568  11.035  10.134  1.00 98.77           C  
ATOM   2993  HA  MET B  38     -12.823  10.449   9.596  1.00 98.77           H  
ATOM   2994  C   MET B  38     -13.803  12.340   9.360  1.00 98.77           C  
ATOM   2995  CB  MET B  38     -14.878  10.229  10.190  1.00 98.77           C  
ATOM   2996  HB2 MET B  38     -15.146   9.938   9.174  1.00 98.77           H  
ATOM   2997  HB3 MET B  38     -15.668  10.869  10.584  1.00 98.77           H  
ATOM   2998  O   MET B  38     -14.236  13.332   9.949  1.00 98.77           O  
ATOM   2999  CG  MET B  38     -14.800   8.966  11.060  1.00 98.77           C  
ATOM   3000  HG2 MET B  38     -13.901   8.411  10.794  1.00 98.77           H  
ATOM   3001  HG3 MET B  38     -14.705   9.264  12.104  1.00 98.77           H  
ATOM   3002  SD  MET B  38     -16.212   7.837  10.921  1.00 98.77           S  
ATOM   3003  CE  MET B  38     -17.555   8.884  11.542  1.00 98.77           C  
ATOM   3004  HE1 MET B  38     -17.686   9.747  10.889  1.00 98.77           H  
ATOM   3005  HE2 MET B  38     -18.480   8.308  11.556  1.00 98.77           H  
ATOM   3006  HE3 MET B  38     -17.323   9.222  12.553  1.00 98.77           H  
ATOM   3007  N   ALA B  39     -13.569  12.326   8.051  1.00 98.85           N  
ATOM   3008  H   ALA B  39     -13.172  11.497   7.631  1.00 98.85           H  
ATOM   3009  CA  ALA B  39     -13.988  13.374   7.122  1.00 98.85           C  
ATOM   3010  HA  ALA B  39     -14.901  13.838   7.496  1.00 98.85           H  
ATOM   3011  C   ALA B  39     -14.305  12.758   5.753  1.00 98.85           C  
ATOM   3012  CB  ALA B  39     -12.914  14.460   7.021  1.00 98.85           C  
ATOM   3013  HB1 ALA B  39     -12.738  14.907   8.000  1.00 98.85           H  
ATOM   3014  HB2 ALA B  39     -13.240  15.247   6.340  1.00 98.85           H  
ATOM   3015  HB3 ALA B  39     -11.986  14.035   6.639  1.00 98.85           H  
ATOM   3016  O   ALA B  39     -13.786  11.694   5.396  1.00 98.85           O  
ATOM   3017  N   CYS B  40     -15.192  13.400   5.000  1.00 98.70           N  
ATOM   3018  H   CYS B  40     -15.553  14.298   5.291  1.00 98.70           H  
ATOM   3019  CA  CYS B  40     -15.584  12.932   3.680  1.00 98.70           C  
ATOM   3020  HA  CYS B  40     -14.682  12.640   3.143  1.00 98.70           H  
ATOM   3021  C   CYS B  40     -16.277  14.025   2.871  1.00 98.70           C  
ATOM   3022  CB  CYS B  40     -16.526  11.721   3.805  1.00 98.70           C  
ATOM   3023  HB2 CYS B  40     -16.823  11.422   2.800  1.00 98.70           H  
ATOM   3024  HB3 CYS B  40     -15.992  10.889   4.264  1.00 98.70           H  
ATOM   3025  O   CYS B  40     -17.028  14.813   3.441  1.00 98.70           O  
ATOM   3026  SG  CYS B  40     -18.013  12.111   4.785  1.00 98.70           S  
ATOM   3027  HG  CYS B  40     -18.281  13.266   4.169  1.00 98.70           H  
ATOM   3028  N   ARG B  41     -16.127  13.967   1.546  1.00 98.44           N  
ATOM   3029  H   ARG B  41     -15.547  13.226   1.178  1.00 98.44           H  
ATOM   3030  CA  ARG B  41     -17.037  14.623   0.601  1.00 98.44           C  
ATOM   3031  HA  ARG B  41     -17.854  15.083   1.157  1.00 98.44           H  
ATOM   3032  C   ARG B  41     -17.654  13.575  -0.311  1.00 98.44           C  
ATOM   3033  CB  ARG B  41     -16.346  15.732  -0.206  1.00 98.44           C  
ATOM   3034  HB2 ARG B  41     -17.050  16.091  -0.957  1.00 98.44           H  
ATOM   3035  HB3 ARG B  41     -15.468  15.336  -0.716  1.00 98.44           H  
ATOM   3036  O   ARG B  41     -16.934  12.711  -0.814  1.00 98.44           O  
ATOM   3037  CG  ARG B  41     -15.945  16.919   0.677  1.00 98.44           C  
ATOM   3038  HG2 ARG B  41     -15.105  16.632   1.309  1.00 98.44           H  
ATOM   3039  HG3 ARG B  41     -16.780  17.198   1.321  1.00 98.44           H  
ATOM   3040  CD  ARG B  41     -15.555  18.134  -0.169  1.00 98.44           C  
ATOM   3041  HD2 ARG B  41     -16.402  18.443  -0.783  1.00 98.44           H  
ATOM   3042  HD3 ARG B  41     -14.732  17.848  -0.823  1.00 98.44           H  
ATOM   3043  NE  ARG B  41     -15.139  19.249   0.695  1.00 98.44           N  
ATOM   3044  HE  ARG B  41     -15.331  19.177   1.684  1.00 98.44           H  
ATOM   3045  NH1 ARG B  41     -13.998  20.522  -0.867  1.00 98.44           N  
ATOM   3046 HH11 ARG B  41     -14.073  19.806  -1.575  1.00 98.44           H  
ATOM   3047 HH12 ARG B  41     -13.280  21.227  -0.960  1.00 98.44           H  
ATOM   3048  NH2 ARG B  41     -13.957  21.095   1.262  1.00 98.44           N  
ATOM   3049 HH21 ARG B  41     -13.225  21.717   0.948  1.00 98.44           H  
ATOM   3050 HH22 ARG B  41     -13.987  20.846   2.240  1.00 98.44           H  
ATOM   3051  CZ  ARG B  41     -14.397  20.285   0.348  1.00 98.44           C  
ATOM   3052  N   PHE B  42     -18.961  13.655  -0.525  1.00 98.54           N  
ATOM   3053  H   PHE B  42     -19.465  14.434  -0.125  1.00 98.54           H  
ATOM   3054  CA  PHE B  42     -19.709  12.774  -1.415  1.00 98.54           C  
ATOM   3055  HA  PHE B  42     -19.000  12.326  -2.112  1.00 98.54           H  
ATOM   3056  C   PHE B  42     -20.750  13.555  -2.228  1.00 98.54           C  
ATOM   3057  CB  PHE B  42     -20.386  11.647  -0.621  1.00 98.54           C  
ATOM   3058  HB2 PHE B  42     -21.025  12.085   0.146  1.00 98.54           H  
ATOM   3059  HB3 PHE B  42     -21.036  11.080  -1.288  1.00 98.54           H  
ATOM   3060  O   PHE B  42     -21.206  14.612  -1.787  1.00 98.54           O  
ATOM   3061  CG  PHE B  42     -19.427  10.668   0.020  1.00 98.54           C  
ATOM   3062  CD1 PHE B  42     -18.573   9.888  -0.784  1.00 98.54           C  
ATOM   3063  HD1 PHE B  42     -18.599   9.993  -1.859  1.00 98.54           H  
ATOM   3064  CD2 PHE B  42     -19.387  10.538   1.420  1.00 98.54           C  
ATOM   3065  HD2 PHE B  42     -20.020  11.157   2.039  1.00 98.54           H  
ATOM   3066  CE1 PHE B  42     -17.684   8.978  -0.189  1.00 98.54           C  
ATOM   3067  HE1 PHE B  42     -17.018   8.395  -0.808  1.00 98.54           H  
ATOM   3068  CE2 PHE B  42     -18.512   9.614   2.012  1.00 98.54           C  
ATOM   3069  HE2 PHE B  42     -18.468   9.519   3.087  1.00 98.54           H  
ATOM   3070  CZ  PHE B  42     -17.661   8.843   1.210  1.00 98.54           C  
ATOM   3071  HZ  PHE B  42     -16.980   8.151   1.683  1.00 98.54           H  
ATOM   3072  N   PRO B  43     -21.148  13.025  -3.397  1.00 97.87           N  
ATOM   3073  CA  PRO B  43     -22.232  13.576  -4.200  1.00 97.87           C  
ATOM   3074  HA  PRO B  43     -21.903  14.521  -4.632  1.00 97.87           H  
ATOM   3075  C   PRO B  43     -23.525  13.792  -3.405  1.00 97.87           C  
ATOM   3076  CB  PRO B  43     -22.447  12.549  -5.312  1.00 97.87           C  
ATOM   3077  HB2 PRO B  43     -22.830  13.003  -6.226  1.00 97.87           H  
ATOM   3078  HB3 PRO B  43     -23.123  11.770  -4.959  1.00 97.87           H  
ATOM   3079  O   PRO B  43     -23.838  13.033  -2.485  1.00 97.87           O  
ATOM   3080  CG  PRO B  43     -21.070  11.922  -5.494  1.00 97.87           C  
ATOM   3081  HG2 PRO B  43     -21.127  10.920  -5.921  1.00 97.87           H  
ATOM   3082  HG3 PRO B  43     -20.428  12.569  -6.093  1.00 97.87           H  
ATOM   3083  CD  PRO B  43     -20.553  11.877  -4.068  1.00 97.87           C  
ATOM   3084  HD2 PRO B  43     -20.878  10.953  -3.590  1.00 97.87           H  
ATOM   3085  HD3 PRO B  43     -19.465  11.939  -4.086  1.00 97.87           H  
ATOM   3086  N   GLY B  44     -24.311  14.788  -3.820  1.00 96.65           N  
ATOM   3087  H   GLY B  44     -23.979  15.363  -4.582  1.00 96.65           H  
ATOM   3088  CA  GLY B  44     -25.586  15.135  -3.185  1.00 96.65           C  
ATOM   3089  HA2 GLY B  44     -26.262  15.511  -3.952  1.00 96.65           H  
ATOM   3090  HA3 GLY B  44     -26.032  14.244  -2.744  1.00 96.65           H  
ATOM   3091  C   GLY B  44     -25.488  16.204  -2.090  1.00 96.65           C  
ATOM   3092  O   GLY B  44     -26.379  16.256  -1.243  1.00 96.65           O  
ATOM   3093  N   GLY B  45     -24.442  17.044  -2.098  1.00 95.77           N  
ATOM   3094  H   GLY B  45     -23.739  16.975  -2.820  1.00 95.77           H  
ATOM   3095  CA  GLY B  45     -24.242  18.100  -1.097  1.00 95.77           C  
ATOM   3096  HA2 GLY B  45     -23.462  18.775  -1.449  1.00 95.77           H  
ATOM   3097  HA3 GLY B  45     -25.160  18.673  -0.969  1.00 95.77           H  
ATOM   3098  C   GLY B  45     -23.810  17.558   0.266  1.00 95.77           C  
ATOM   3099  O   GLY B  45     -24.284  18.024   1.301  1.00 95.77           O  
ATOM   3100  N   VAL B  46     -22.976  16.512   0.271  1.00 97.75           N  
ATOM   3101  H   VAL B  46     -22.613  16.193  -0.616  1.00 97.75           H  
ATOM   3102  CA  VAL B  46     -22.457  15.883   1.490  1.00 97.75           C  
ATOM   3103  HA  VAL B  46     -23.010  16.252   2.354  1.00 97.75           H  
ATOM   3104  C   VAL B  46     -21.000  16.293   1.669  1.00 97.75           C  
ATOM   3105  CB  VAL B  46     -22.638  14.355   1.437  1.00 97.75           C  
ATOM   3106  HB  VAL B  46     -22.212  13.972   0.510  1.00 97.75           H  
ATOM   3107  O   VAL B  46     -20.106  15.753   1.017  1.00 97.75           O  
ATOM   3108  CG1 VAL B  46     -21.945  13.652   2.611  1.00 97.75           C  
ATOM   3109 HG11 VAL B  46     -22.189  12.590   2.585  1.00 97.75           H  
ATOM   3110 HG12 VAL B  46     -22.278  14.091   3.552  1.00 97.75           H  
ATOM   3111 HG13 VAL B  46     -20.863  13.755   2.531  1.00 97.75           H  
ATOM   3112  CG2 VAL B  46     -24.122  13.965   1.475  1.00 97.75           C  
ATOM   3113 HG21 VAL B  46     -24.228  12.882   1.408  1.00 97.75           H  
ATOM   3114 HG22 VAL B  46     -24.584  14.327   2.394  1.00 97.75           H  
ATOM   3115 HG23 VAL B  46     -24.640  14.406   0.623  1.00 97.75           H  
ATOM   3116  N   HIS B  47     -20.747  17.219   2.587  1.00 96.45           N  
ATOM   3117  H   HIS B  47     -21.523  17.657   3.064  1.00 96.45           H  
ATOM   3118  CA  HIS B  47     -19.422  17.784   2.852  1.00 96.45           C  
ATOM   3119  HA  HIS B  47     -18.749  17.478   2.052  1.00 96.45           H  
ATOM   3120  C   HIS B  47     -18.809  17.292   4.170  1.00 96.45           C  
ATOM   3121  CB  HIS B  47     -19.510  19.313   2.819  1.00 96.45           C  
ATOM   3122  HB2 HIS B  47     -19.983  19.657   3.739  1.00 96.45           H  
ATOM   3123  HB3 HIS B  47     -18.503  19.728   2.785  1.00 96.45           H  
ATOM   3124  O   HIS B  47     -17.663  17.612   4.475  1.00 96.45           O  
ATOM   3125  CG  HIS B  47     -20.299  19.851   1.653  1.00 96.45           C  
ATOM   3126  CD2 HIS B  47     -21.527  20.450   1.733  1.00 96.45           C  
ATOM   3127  HD2 HIS B  47     -22.091  20.616   2.639  1.00 96.45           H  
ATOM   3128  ND1 HIS B  47     -19.972  19.774   0.316  1.00 96.45           N  
ATOM   3129  HD1 HIS B  47     -19.158  19.337  -0.093  1.00 96.45           H  
ATOM   3130  CE1 HIS B  47     -20.970  20.333  -0.387  1.00 96.45           C  
ATOM   3131  HE1 HIS B  47     -20.998  20.416  -1.463  1.00 96.45           H  
ATOM   3132  NE2 HIS B  47     -21.933  20.778   0.438  1.00 96.45           N  
ATOM   3133  N   ASN B  48     -19.559  16.535   4.979  1.00 96.74           N  
ATOM   3134  H   ASN B  48     -20.525  16.395   4.718  1.00 96.74           H  
ATOM   3135  CA  ASN B  48     -19.066  15.939   6.220  1.00 96.74           C  
ATOM   3136  HA  ASN B  48     -18.030  15.654   6.042  1.00 96.74           H  
ATOM   3137  C   ASN B  48     -19.844  14.663   6.629  1.00 96.74           C  
ATOM   3138  CB  ASN B  48     -19.089  17.020   7.322  1.00 96.74           C  
ATOM   3139  HB2 ASN B  48     -18.680  16.633   8.255  1.00 96.74           H  
ATOM   3140  HB3 ASN B  48     -18.449  17.848   7.016  1.00 96.74           H  
ATOM   3141  O   ASN B  48     -20.926  14.380   6.104  1.00 96.74           O  
ATOM   3142  CG  ASN B  48     -20.482  17.544   7.604  1.00 96.74           C  
ATOM   3143  ND2 ASN B  48     -20.733  18.776   7.240  1.00 96.74           N  
ATOM   3144 HD21 ASN B  48     -20.076  19.252   6.637  1.00 96.74           H  
ATOM   3145 HD22 ASN B  48     -21.690  19.085   7.149  1.00 96.74           H  
ATOM   3146  OD1 ASN B  48     -21.311  16.837   8.166  1.00 96.74           O  
ATOM   3147  N   PRO B  49     -19.341  13.880   7.610  1.00 97.90           N  
ATOM   3148  CA  PRO B  49     -20.021  12.669   8.083  1.00 97.90           C  
ATOM   3149  HA  PRO B  49     -20.151  12.000   7.232  1.00 97.90           H  
ATOM   3150  C   PRO B  49     -21.398  12.904   8.734  1.00 97.90           C  
ATOM   3151  CB  PRO B  49     -19.048  12.026   9.080  1.00 97.90           C  
ATOM   3152  HB2 PRO B  49     -19.258  12.381  10.089  1.00 97.90           H  
ATOM   3153  HB3 PRO B  49     -19.095  10.938   9.043  1.00 97.90           H  
ATOM   3154  O   PRO B  49     -22.188  11.966   8.843  1.00 97.90           O  
ATOM   3155  CG  PRO B  49     -17.678  12.542   8.648  1.00 97.90           C  
ATOM   3156  HG2 PRO B  49     -17.303  11.950   7.813  1.00 97.90           H  
ATOM   3157  HG3 PRO B  49     -16.966  12.548   9.473  1.00 97.90           H  
ATOM   3158  CD  PRO B  49     -18.001  13.956   8.179  1.00 97.90           C  
ATOM   3159  HD2 PRO B  49     -18.002  14.631   9.034  1.00 97.90           H  
ATOM   3160  HD3 PRO B  49     -17.260  14.275   7.446  1.00 97.90           H  
ATOM   3161  N   GLY B  50     -21.699  14.121   9.199  1.00 96.42           N  
ATOM   3162  H   GLY B  50     -21.082  14.889   8.979  1.00 96.42           H  
ATOM   3163  CA  GLY B  50     -23.016  14.473   9.737  1.00 96.42           C  
ATOM   3164  HA2 GLY B  50     -23.319  13.750  10.495  1.00 96.42           H  
ATOM   3165  HA3 GLY B  50     -22.962  15.465  10.185  1.00 96.42           H  
ATOM   3166  C   GLY B  50     -24.072  14.509   8.635  1.00 96.42           C  
ATOM   3167  O   GLY B  50     -25.079  13.807   8.723  1.00 96.42           O  
ATOM   3168  N   GLU B  51     -23.783  15.242   7.563  1.00 97.19           N  
ATOM   3169  H   GLU B  51     -22.941  15.800   7.578  1.00 97.19           H  
ATOM   3170  CA  GLU B  51     -24.609  15.316   6.351  1.00 97.19           C  
ATOM   3171  HA  GLU B  51     -25.610  15.662   6.607  1.00 97.19           H  
ATOM   3172  C   GLU B  51     -24.761  13.955   5.668  1.00 97.19           C  
ATOM   3173  CB  GLU B  51     -23.978  16.321   5.383  1.00 97.19           C  
ATOM   3174  HB2 GLU B  51     -22.910  16.110   5.331  1.00 97.19           H  
ATOM   3175  HB3 GLU B  51     -24.404  16.193   4.388  1.00 97.19           H  
ATOM   3176  O   GLU B  51     -25.863  13.616   5.248  1.00 97.19           O  
ATOM   3177  CG  GLU B  51     -24.235  17.765   5.846  1.00 97.19           C  
ATOM   3178  HG2 GLU B  51     -24.284  17.790   6.934  1.00 97.19           H  
ATOM   3179  HG3 GLU B  51     -25.205  18.089   5.469  1.00 97.19           H  
ATOM   3180  CD  GLU B  51     -23.145  18.743   5.401  1.00 97.19           C  
ATOM   3181  OE1 GLU B  51     -23.040  19.799   6.065  1.00 97.19           O  
ATOM   3182  OE2 GLU B  51     -22.310  18.380   4.543  1.00 97.19           O  
ATOM   3183  N   LEU B  52     -23.714  13.119   5.641  1.00 98.31           N  
ATOM   3184  H   LEU B  52     -22.814  13.476   5.927  1.00 98.31           H  
ATOM   3185  CA  LEU B  52     -23.821  11.755   5.106  1.00 98.31           C  
ATOM   3186  HA  LEU B  52     -24.134  11.830   4.065  1.00 98.31           H  
ATOM   3187  C   LEU B  52     -24.880  10.925   5.852  1.00 98.31           C  
ATOM   3188  CB  LEU B  52     -22.447  11.065   5.180  1.00 98.31           C  
ATOM   3189  HB2 LEU B  52     -22.146  11.011   6.226  1.00 98.31           H  
ATOM   3190  HB3 LEU B  52     -21.710  11.673   4.656  1.00 98.31           H  
ATOM   3191  O   LEU B  52     -25.605  10.142   5.238  1.00 98.31           O  
ATOM   3192  CG  LEU B  52     -22.433   9.637   4.594  1.00 98.31           C  
ATOM   3193  HG  LEU B  52     -23.132   9.010   5.147  1.00 98.31           H  
ATOM   3194  CD1 LEU B  52     -22.793   9.581   3.107  1.00 98.31           C  
ATOM   3195 HD11 LEU B  52     -22.140  10.238   2.533  1.00 98.31           H  
ATOM   3196 HD12 LEU B  52     -22.685   8.563   2.732  1.00 98.31           H  
ATOM   3197 HD13 LEU B  52     -23.828   9.890   2.961  1.00 98.31           H  
ATOM   3198  CD2 LEU B  52     -21.045   9.034   4.785  1.00 98.31           C  
ATOM   3199 HD21 LEU B  52     -20.832   8.958   5.852  1.00 98.31           H  
ATOM   3200 HD22 LEU B  52     -20.997   8.042   4.337  1.00 98.31           H  
ATOM   3201 HD23 LEU B  52     -20.303   9.684   4.320  1.00 98.31           H  
ATOM   3202  N   TRP B  53     -24.981  11.085   7.176  1.00 97.51           N  
ATOM   3203  H   TRP B  53     -24.412  11.793   7.617  1.00 97.51           H  
ATOM   3204  CA  TRP B  53     -26.004  10.398   7.963  1.00 97.51           C  
ATOM   3205  HA  TRP B  53     -25.987   9.338   7.708  1.00 97.51           H  
ATOM   3206  C   TRP B  53     -27.413  10.902   7.635  1.00 97.51           C  
ATOM   3207  CB  TRP B  53     -25.716  10.536   9.461  1.00 97.51           C  
ATOM   3208  HB2 TRP B  53     -24.748  10.088   9.685  1.00 97.51           H  
ATOM   3209  HB3 TRP B  53     -25.669  11.591   9.729  1.00 97.51           H  
ATOM   3210  O   TRP B  53     -28.299  10.083   7.384  1.00 97.51           O  
ATOM   3211  CG  TRP B  53     -26.756   9.880  10.308  1.00 97.51           C  
ATOM   3212  CD1 TRP B  53     -27.845  10.495  10.825  1.00 97.51           C  
ATOM   3213  HD1 TRP B  53     -28.089  11.537  10.684  1.00 97.51           H  
ATOM   3214  CD2 TRP B  53     -26.912   8.462  10.609  1.00 97.51           C  
ATOM   3215  CE2 TRP B  53     -28.121   8.288  11.346  1.00 97.51           C  
ATOM   3216  CE3 TRP B  53     -26.174   7.301  10.297  1.00 97.51           C  
ATOM   3217  HE3 TRP B  53     -25.291   7.390   9.682  1.00 97.51           H  
ATOM   3218  NE1 TRP B  53     -28.647   9.561  11.449  1.00 97.51           N  
ATOM   3219  HE1 TRP B  53     -29.573   9.791  11.780  1.00 97.51           H  
ATOM   3220  CH2 TRP B  53     -27.777   5.892  11.485  1.00 97.51           C  
ATOM   3221  HH2 TRP B  53     -28.097   4.910  11.798  1.00 97.51           H  
ATOM   3222  CZ2 TRP B  53     -28.556   7.025  11.782  1.00 97.51           C  
ATOM   3223  HZ2 TRP B  53     -29.489   6.926  12.318  1.00 97.51           H  
ATOM   3224  CZ3 TRP B  53     -26.590   6.036  10.746  1.00 97.51           C  
ATOM   3225  HZ3 TRP B  53     -25.999   5.165  10.504  1.00 97.51           H  
ATOM   3226  N   GLU B  54     -27.609  12.224   7.610  1.00 97.35           N  
ATOM   3227  H   GLU B  54     -26.825  12.832   7.796  1.00 97.35           H  
ATOM   3228  CA  GLU B  54     -28.883  12.851   7.228  1.00 97.35           C  
ATOM   3229  HA  GLU B  54     -29.671  12.539   7.913  1.00 97.35           H  
ATOM   3230  C   GLU B  54     -29.312  12.415   5.818  1.00 97.35           C  
ATOM   3231  CB  GLU B  54     -28.758  14.386   7.289  1.00 97.35           C  
ATOM   3232  HB2 GLU B  54     -27.877  14.691   6.724  1.00 97.35           H  
ATOM   3233  HB3 GLU B  54     -29.625  14.831   6.799  1.00 97.35           H  
ATOM   3234  O   GLU B  54     -30.455  12.006   5.620  1.00 97.35           O  
ATOM   3235  CG  GLU B  54     -28.647  14.961   8.712  1.00 97.35           C  
ATOM   3236  HG2 GLU B  54     -28.435  16.027   8.634  1.00 97.35           H  
ATOM   3237  HG3 GLU B  54     -27.800  14.497   9.217  1.00 97.35           H  
ATOM   3238  CD  GLU B  54     -29.926  14.772   9.545  1.00 97.35           C  
ATOM   3239  OE1 GLU B  54     -29.798  14.285  10.696  1.00 97.35           O  
ATOM   3240  OE2 GLU B  54     -31.024  15.081   9.032  1.00 97.35           O  
ATOM   3241  N   PHE B  55     -28.382  12.398   4.858  1.00 97.84           N  
ATOM   3242  H   PHE B  55     -27.468  12.769   5.078  1.00 97.84           H  
ATOM   3243  CA  PHE B  55     -28.628  11.987   3.476  1.00 97.84           C  
ATOM   3244  HA  PHE B  55     -29.426  12.609   3.071  1.00 97.84           H  
ATOM   3245  C   PHE B  55     -29.084  10.524   3.374  1.00 97.84           C  
ATOM   3246  CB  PHE B  55     -27.355  12.239   2.653  1.00 97.84           C  
ATOM   3247  HB2 PHE B  55     -26.566  11.561   2.977  1.00 97.84           H  
ATOM   3248  HB3 PHE B  55     -27.009  13.255   2.843  1.00 97.84           H  
ATOM   3249  O   PHE B  55     -30.098  10.230   2.740  1.00 97.84           O  
ATOM   3250  CG  PHE B  55     -27.567  12.095   1.162  1.00 97.84           C  
ATOM   3251  CD1 PHE B  55     -27.282  10.882   0.504  1.00 97.84           C  
ATOM   3252  HD1 PHE B  55     -26.890  10.042   1.059  1.00 97.84           H  
ATOM   3253  CD2 PHE B  55     -28.063  13.189   0.430  1.00 97.84           C  
ATOM   3254  HD2 PHE B  55     -28.248  14.133   0.922  1.00 97.84           H  
ATOM   3255  CE1 PHE B  55     -27.503  10.767  -0.881  1.00 97.84           C  
ATOM   3256  HE1 PHE B  55     -27.280   9.845  -1.398  1.00 97.84           H  
ATOM   3257  CE2 PHE B  55     -28.286  13.073  -0.950  1.00 97.84           C  
ATOM   3258  HE2 PHE B  55     -28.636  13.927  -1.512  1.00 97.84           H  
ATOM   3259  CZ  PHE B  55     -28.011  11.862  -1.603  1.00 97.84           C  
ATOM   3260  HZ  PHE B  55     -28.175  11.786  -2.668  1.00 97.84           H  
ATOM   3261  N   ILE B  56     -28.386   9.595   4.039  1.00 97.26           N  
ATOM   3262  H   ILE B  56     -27.567   9.894   4.550  1.00 97.26           H  
ATOM   3263  CA  ILE B  56     -28.740   8.165   4.022  1.00 97.26           C  
ATOM   3264  HA  ILE B  56     -28.860   7.852   2.985  1.00 97.26           H  
ATOM   3265  C   ILE B  56     -30.091   7.924   4.713  1.00 97.26           C  
ATOM   3266  CB  ILE B  56     -27.606   7.322   4.650  1.00 97.26           C  
ATOM   3267  HB  ILE B  56     -27.362   7.751   5.622  1.00 97.26           H  
ATOM   3268  O   ILE B  56     -30.933   7.201   4.177  1.00 97.26           O  
ATOM   3269  CG1 ILE B  56     -26.346   7.363   3.753  1.00 97.26           C  
ATOM   3270 HG12 ILE B  56     -26.144   8.387   3.440  1.00 97.26           H  
ATOM   3271 HG13 ILE B  56     -26.520   6.778   2.850  1.00 97.26           H  
ATOM   3272  CG2 ILE B  56     -28.034   5.854   4.865  1.00 97.26           C  
ATOM   3273 HG21 ILE B  56     -28.884   5.802   5.546  1.00 97.26           H  
ATOM   3274 HG22 ILE B  56     -28.316   5.404   3.913  1.00 97.26           H  
ATOM   3275 HG23 ILE B  56     -27.225   5.277   5.313  1.00 97.26           H  
ATOM   3276  CD1 ILE B  56     -25.090   6.839   4.459  1.00 97.26           C  
ATOM   3277 HD11 ILE B  56     -24.221   7.009   3.823  1.00 97.26           H  
ATOM   3278 HD12 ILE B  56     -24.947   7.361   5.404  1.00 97.26           H  
ATOM   3279 HD13 ILE B  56     -25.182   5.768   4.642  1.00 97.26           H  
ATOM   3280  N   VAL B  57     -30.324   8.524   5.886  1.00 96.24           N  
ATOM   3281  H   VAL B  57     -29.617   9.143   6.257  1.00 96.24           H  
ATOM   3282  CA  VAL B  57     -31.575   8.351   6.649  1.00 96.24           C  
ATOM   3283  HA  VAL B  57     -31.818   7.288   6.673  1.00 96.24           H  
ATOM   3284  C   VAL B  57     -32.765   9.031   5.970  1.00 96.24           C  
ATOM   3285  CB  VAL B  57     -31.392   8.828   8.103  1.00 96.24           C  
ATOM   3286  HB  VAL B  57     -30.935   9.817   8.111  1.00 96.24           H  
ATOM   3287  O   VAL B  57     -33.873   8.496   6.016  1.00 96.24           O  
ATOM   3288  CG1 VAL B  57     -32.705   8.905   8.894  1.00 96.24           C  
ATOM   3289 HG11 VAL B  57     -33.324   9.711   8.498  1.00 96.24           H  
ATOM   3290 HG12 VAL B  57     -33.250   7.965   8.810  1.00 96.24           H  
ATOM   3291 HG13 VAL B  57     -32.502   9.128   9.941  1.00 96.24           H  
ATOM   3292  CG2 VAL B  57     -30.477   7.841   8.840  1.00 96.24           C  
ATOM   3293 HG21 VAL B  57     -30.407   8.129   9.889  1.00 96.24           H  
ATOM   3294 HG22 VAL B  57     -30.876   6.829   8.772  1.00 96.24           H  
ATOM   3295 HG23 VAL B  57     -29.477   7.866   8.406  1.00 96.24           H  
ATOM   3296  N   GLY B  58     -32.542  10.154   5.286  1.00 96.03           N  
ATOM   3297  H   GLY B  58     -31.627  10.579   5.339  1.00 96.03           H  
ATOM   3298  CA  GLY B  58     -33.531  10.824   4.443  1.00 96.03           C  
ATOM   3299  HA2 GLY B  58     -33.137  11.801   4.162  1.00 96.03           H  
ATOM   3300  HA3 GLY B  58     -34.449  10.970   5.012  1.00 96.03           H  
ATOM   3301  C   GLY B  58     -33.880  10.069   3.154  1.00 96.03           C  
ATOM   3302  O   GLY B  58     -34.805  10.476   2.454  1.00 96.03           O  
ATOM   3303  N   GLY B  59     -33.177   8.974   2.836  1.00 95.94           N  
ATOM   3304  H   GLY B  59     -32.432   8.687   3.455  1.00 95.94           H  
ATOM   3305  CA  GLY B  59     -33.387   8.204   1.607  1.00 95.94           C  
ATOM   3306  HA2 GLY B  59     -34.453   8.032   1.463  1.00 95.94           H  
ATOM   3307  HA3 GLY B  59     -32.886   7.242   1.711  1.00 95.94           H  
ATOM   3308  C   GLY B  59     -32.834   8.892   0.356  1.00 95.94           C  
ATOM   3309  O   GLY B  59     -33.398   8.727  -0.724  1.00 95.94           O  
ATOM   3310  N   GLY B  60     -31.762   9.676   0.499  1.00 96.87           N  
ATOM   3311  H   GLY B  60     -31.350   9.770   1.416  1.00 96.87           H  
ATOM   3312  CA  GLY B  60     -31.125  10.415  -0.588  1.00 96.87           C  
ATOM   3313  HA2 GLY B  60     -30.310  11.014  -0.182  1.00 96.87           H  
ATOM   3314  HA3 GLY B  60     -31.857  11.094  -1.026  1.00 96.87           H  
ATOM   3315  C   GLY B  60     -30.555   9.511  -1.685  1.00 96.87           C  
ATOM   3316  O   GLY B  60     -29.916   8.494  -1.403  1.00 96.87           O  
ATOM   3317  N   ASP B  61     -30.792   9.914  -2.933  1.00 97.50           N  
ATOM   3318  H   ASP B  61     -31.301  10.779  -3.047  1.00 97.50           H  
ATOM   3319  CA  ASP B  61     -30.268   9.338  -4.175  1.00 97.50           C  
ATOM   3320  HA  ASP B  61     -29.636   8.474  -3.968  1.00 97.50           H  
ATOM   3321  C   ASP B  61     -29.428  10.423  -4.857  1.00 97.50           C  
ATOM   3322  CB  ASP B  61     -31.460   8.897  -5.050  1.00 97.50           C  
ATOM   3323  HB2 ASP B  61     -32.148   9.735  -5.160  1.00 97.50           H  
ATOM   3324  HB3 ASP B  61     -31.992   8.103  -4.526  1.00 97.50           H  
ATOM   3325  O   ASP B  61     -29.975  11.439  -5.286  1.00 97.50           O  
ATOM   3326  CG  ASP B  61     -31.104   8.386  -6.455  1.00 97.50           C  
ATOM   3327  OD1 ASP B  61     -29.926   8.094  -6.732  1.00 97.50           O  
ATOM   3328  OD2 ASP B  61     -32.053   8.130  -7.245  1.00 97.50           O  
ATOM   3329  N   ALA B  62     -28.107  10.248  -4.892  1.00 98.12           N  
ATOM   3330  H   ALA B  62     -27.720   9.399  -4.506  1.00 98.12           H  
ATOM   3331  CA  ALA B  62     -27.170  11.264  -5.373  1.00 98.12           C  
ATOM   3332  HA  ALA B  62     -27.606  12.247  -5.191  1.00 98.12           H  
ATOM   3333  C   ALA B  62     -26.892  11.184  -6.885  1.00 98.12           C  
ATOM   3334  CB  ALA B  62     -25.879  11.175  -4.557  1.00 98.12           C  
ATOM   3335  HB1 ALA B  62     -25.293  10.317  -4.888  1.00 98.12           H  
ATOM   3336  HB2 ALA B  62     -26.087  11.092  -3.490  1.00 98.12           H  
ATOM   3337  HB3 ALA B  62     -25.308  12.087  -4.728  1.00 98.12           H  
ATOM   3338  O   ALA B  62     -26.039  11.914  -7.388  1.00 98.12           O  
ATOM   3339  N   VAL B  63     -27.564  10.281  -7.608  1.00 97.84           N  
ATOM   3340  H   VAL B  63     -28.265   9.718  -7.149  1.00 97.84           H  
ATOM   3341  CA  VAL B  63     -27.352  10.090  -9.047  1.00 97.84           C  
ATOM   3342  HA  VAL B  63     -26.279  10.138  -9.237  1.00 97.84           H  
ATOM   3343  C   VAL B  63     -28.017  11.214  -9.844  1.00 97.84           C  
ATOM   3344  CB  VAL B  63     -27.833   8.701  -9.505  1.00 97.84           C  
ATOM   3345  HB  VAL B  63     -28.895   8.591  -9.286  1.00 97.84           H  
ATOM   3346  O   VAL B  63     -29.240  11.386  -9.808  1.00 97.84           O  
ATOM   3347  CG1 VAL B  63     -27.628   8.491 -11.011  1.00 97.84           C  
ATOM   3348 HG11 VAL B  63     -27.961   7.493 -11.296  1.00 97.84           H  
ATOM   3349 HG12 VAL B  63     -26.574   8.600 -11.263  1.00 97.84           H  
ATOM   3350 HG13 VAL B  63     -28.209   9.218 -11.579  1.00 97.84           H  
ATOM   3351  CG2 VAL B  63     -27.059   7.595  -8.771  1.00 97.84           C  
ATOM   3352 HG21 VAL B  63     -25.990   7.708  -8.948  1.00 97.84           H  
ATOM   3353 HG22 VAL B  63     -27.258   7.647  -7.700  1.00 97.84           H  
ATOM   3354 HG23 VAL B  63     -27.379   6.618  -9.132  1.00 97.84           H  
ATOM   3355  N   THR B  64     -27.208  11.936 -10.615  1.00 96.97           N  
ATOM   3356  H   THR B  64     -26.225  11.704 -10.609  1.00 96.97           H  
ATOM   3357  CA  THR B  64     -27.597  13.022 -11.524  1.00 96.97           C  
ATOM   3358  HA  THR B  64     -28.675  13.173 -11.468  1.00 96.97           H  
ATOM   3359  C   THR B  64     -27.256  12.663 -12.975  1.00 96.97           C  
ATOM   3360  CB  THR B  64     -26.914  14.344 -11.115  1.00 96.97           C  
ATOM   3361  HB  THR B  64     -27.263  15.138 -11.775  1.00 96.97           H  
ATOM   3362  O   THR B  64     -26.721  11.590 -13.259  1.00 96.97           O  
ATOM   3363  CG2 THR B  64     -27.248  14.751  -9.679  1.00 96.97           C  
ATOM   3364 HG21 THR B  64     -28.328  14.777  -9.540  1.00 96.97           H  
ATOM   3365 HG22 THR B  64     -26.809  14.043  -8.975  1.00 96.97           H  
ATOM   3366 HG23 THR B  64     -26.833  15.740  -9.481  1.00 96.97           H  
ATOM   3367  OG1 THR B  64     -25.511  14.265 -11.219  1.00 96.97           O  
ATOM   3368  HG1 THR B  64     -25.266  14.343 -12.144  1.00 96.97           H  
ATOM   3369  N   GLU B  65     -27.552  13.563 -13.917  1.00 95.62           N  
ATOM   3370  H   GLU B  65     -27.998  14.429 -13.648  1.00 95.62           H  
ATOM   3371  CA  GLU B  65     -26.851  13.569 -15.209  1.00 95.62           C  
ATOM   3372  HA  GLU B  65     -26.861  12.561 -15.622  1.00 95.62           H  
ATOM   3373  C   GLU B  65     -25.370  13.966 -15.021  1.00 95.62           C  
ATOM   3374  CB  GLU B  65     -27.561  14.495 -16.219  1.00 95.62           C  
ATOM   3375  HB2 GLU B  65     -26.934  14.592 -17.106  1.00 95.62           H  
ATOM   3376  HB3 GLU B  65     -27.691  15.482 -15.776  1.00 95.62           H  
ATOM   3377  O   GLU B  65     -24.973  14.457 -13.959  1.00 95.62           O  
ATOM   3378  CG  GLU B  65     -28.924  13.935 -16.665  1.00 95.62           C  
ATOM   3379  HG2 GLU B  65     -29.603  13.930 -15.812  1.00 95.62           H  
ATOM   3380  HG3 GLU B  65     -28.781  12.902 -16.984  1.00 95.62           H  
ATOM   3381  CD  GLU B  65     -29.565  14.735 -17.816  1.00 95.62           C  
ATOM   3382  OE1 GLU B  65     -30.127  14.092 -18.736  1.00 95.62           O  
ATOM   3383  OE2 GLU B  65     -29.537  15.985 -17.759  1.00 95.62           O  
ATOM   3384  N   MET B  66     -24.554  13.725 -16.049  1.00 95.86           N  
ATOM   3385  H   MET B  66     -24.944  13.259 -16.856  1.00 95.86           H  
ATOM   3386  CA  MET B  66     -23.136  14.101 -16.102  1.00 95.86           C  
ATOM   3387  HA  MET B  66     -22.632  13.605 -15.273  1.00 95.86           H  
ATOM   3388  C   MET B  66     -22.899  15.623 -15.964  1.00 95.86           C  
ATOM   3389  CB  MET B  66     -22.533  13.590 -17.418  1.00 95.86           C  
ATOM   3390  HB2 MET B  66     -23.204  13.847 -18.238  1.00 95.86           H  
ATOM   3391  HB3 MET B  66     -21.574  14.075 -17.599  1.00 95.86           H  
ATOM   3392  O   MET B  66     -23.727  16.421 -16.412  1.00 95.86           O  
ATOM   3393  CG  MET B  66     -22.302  12.076 -17.399  1.00 95.86           C  
ATOM   3394  HG2 MET B  66     -23.162  11.579 -16.949  1.00 95.86           H  
ATOM   3395  HG3 MET B  66     -21.431  11.867 -16.778  1.00 95.86           H  
ATOM   3396  SD  MET B  66     -22.032  11.370 -19.044  1.00 95.86           S  
ATOM   3397  CE  MET B  66     -21.555   9.685 -18.587  1.00 95.86           C  
ATOM   3398  HE1 MET B  66     -22.358   9.209 -18.023  1.00 95.86           H  
ATOM   3399  HE2 MET B  66     -21.355   9.107 -19.489  1.00 95.86           H  
ATOM   3400  HE3 MET B  66     -20.652   9.720 -17.978  1.00 95.86           H  
ATOM   3401  N   PRO B  67     -21.760  16.043 -15.379  1.00 94.35           N  
ATOM   3402  CA  PRO B  67     -21.420  17.450 -15.179  1.00 94.35           C  
ATOM   3403  HA  PRO B  67     -22.247  17.955 -14.679  1.00 94.35           H  
ATOM   3404  C   PRO B  67     -21.131  18.165 -16.507  1.00 94.35           C  
ATOM   3405  CB  PRO B  67     -20.203  17.444 -14.249  1.00 94.35           C  
ATOM   3406  HB2 PRO B  67     -19.538  18.288 -14.431  1.00 94.35           H  
ATOM   3407  HB3 PRO B  67     -20.537  17.441 -13.211  1.00 94.35           H  
ATOM   3408  O   PRO B  67     -20.424  17.653 -17.373  1.00 94.35           O  
ATOM   3409  CG  PRO B  67     -19.524  16.113 -14.568  1.00 94.35           C  
ATOM   3410  HG2 PRO B  67     -18.929  15.744 -13.733  1.00 94.35           H  
ATOM   3411  HG3 PRO B  67     -18.916  16.211 -15.468  1.00 94.35           H  
ATOM   3412  CD  PRO B  67     -20.705  15.195 -14.847  1.00 94.35           C  
ATOM   3413  HD2 PRO B  67     -21.048  14.753 -13.912  1.00 94.35           H  
ATOM   3414  HD3 PRO B  67     -20.413  14.417 -15.552  1.00 94.35           H  
ATOM   3415  N   THR B  68     -21.654  19.384 -16.657  1.00 93.83           N  
ATOM   3416  H   THR B  68     -22.230  19.751 -15.913  1.00 93.83           H  
ATOM   3417  CA  THR B  68     -21.575  20.174 -17.902  1.00 93.83           C  
ATOM   3418  HA  THR B  68     -21.451  19.492 -18.744  1.00 93.83           H  
ATOM   3419  C   THR B  68     -20.392  21.147 -17.954  1.00 93.83           C  
ATOM   3420  CB  THR B  68     -22.879  20.957 -18.125  1.00 93.83           C  
ATOM   3421  HB  THR B  68     -22.802  21.521 -19.055  1.00 93.83           H  
ATOM   3422  O   THR B  68     -20.222  21.861 -18.939  1.00 93.83           O  
ATOM   3423  CG2 THR B  68     -24.111  20.056 -18.216  1.00 93.83           C  
ATOM   3424 HG21 THR B  68     -24.272  19.531 -17.275  1.00 93.83           H  
ATOM   3425 HG22 THR B  68     -23.974  19.323 -19.012  1.00 93.83           H  
ATOM   3426 HG23 THR B  68     -24.989  20.662 -18.438  1.00 93.83           H  
ATOM   3427  OG1 THR B  68     -23.104  21.857 -17.058  1.00 93.83           O  
ATOM   3428  HG1 THR B  68     -22.349  22.448 -17.016  1.00 93.83           H  
ATOM   3429  N   ASP B  69     -19.611  21.246 -16.880  1.00 91.82           N  
ATOM   3430  H   ASP B  69     -19.794  20.644 -16.089  1.00 91.82           H  
ATOM   3431  CA  ASP B  69     -18.570  22.257 -16.648  1.00 91.82           C  
ATOM   3432  HA  ASP B  69     -18.646  23.020 -17.423  1.00 91.82           H  
ATOM   3433  C   ASP B  69     -17.133  21.710 -16.743  1.00 91.82           C  
ATOM   3434  CB  ASP B  69     -18.852  22.957 -15.305  1.00 91.82           C  
ATOM   3435  HB2 ASP B  69     -18.107  23.739 -15.154  1.00 91.82           H  
ATOM   3436  HB3 ASP B  69     -19.824  23.445 -15.371  1.00 91.82           H  
ATOM   3437  O   ASP B  69     -16.173  22.470 -16.624  1.00 91.82           O  
ATOM   3438  CG  ASP B  69     -18.860  22.032 -14.076  1.00 91.82           C  
ATOM   3439  OD1 ASP B  69     -18.893  20.790 -14.253  1.00 91.82           O  
ATOM   3440  OD2 ASP B  69     -18.896  22.587 -12.959  1.00 91.82           O  
ATOM   3441  N   ARG B  70     -16.974  20.410 -17.030  1.00 90.96           N  
ATOM   3442  H   ARG B  70     -17.816  19.853 -17.066  1.00 90.96           H  
ATOM   3443  CA  ARG B  70     -15.671  19.719 -17.145  1.00 90.96           C  
ATOM   3444  HA  ARG B  70     -14.931  20.292 -16.587  1.00 90.96           H  
ATOM   3445  C   ARG B  70     -15.105  19.638 -18.565  1.00 90.96           C  
ATOM   3446  CB  ARG B  70     -15.758  18.326 -16.503  1.00 90.96           C  
ATOM   3447  HB2 ARG B  70     -16.471  17.708 -17.049  1.00 90.96           H  
ATOM   3448  HB3 ARG B  70     -14.779  17.849 -16.549  1.00 90.96           H  
ATOM   3449  O   ARG B  70     -14.058  19.041 -18.771  1.00 90.96           O  
ATOM   3450  CG  ARG B  70     -16.186  18.432 -15.038  1.00 90.96           C  
ATOM   3451  HG2 ARG B  70     -17.223  18.764 -14.986  1.00 90.96           H  
ATOM   3452  HG3 ARG B  70     -15.555  19.155 -14.521  1.00 90.96           H  
ATOM   3453  CD  ARG B  70     -16.067  17.082 -14.343  1.00 90.96           C  
ATOM   3454  HD2 ARG B  70     -15.016  16.796 -14.295  1.00 90.96           H  
ATOM   3455  HD3 ARG B  70     -16.605  16.330 -14.919  1.00 90.96           H  
ATOM   3456  NE  ARG B  70     -16.634  17.173 -12.990  1.00 90.96           N  
ATOM   3457  HE  ARG B  70     -17.120  18.025 -12.750  1.00 90.96           H  
ATOM   3458  NH1 ARG B  70     -16.037  15.075 -12.324  1.00 90.96           N  
ATOM   3459 HH11 ARG B  70     -15.896  14.440 -11.551  1.00 90.96           H  
ATOM   3460 HH12 ARG B  70     -15.479  14.908 -13.149  1.00 90.96           H  
ATOM   3461  NH2 ARG B  70     -17.169  16.371 -10.929  1.00 90.96           N  
ATOM   3462 HH21 ARG B  70     -17.656  17.218 -10.672  1.00 90.96           H  
ATOM   3463 HH22 ARG B  70     -17.143  15.602 -10.276  1.00 90.96           H  
ATOM   3464  CZ  ARG B  70     -16.610  16.212 -12.092  1.00 90.96           C  
ATOM   3465  N   GLY B  71     -15.793  20.221 -19.548  1.00 90.05           N  
ATOM   3466  H   GLY B  71     -16.637  20.715 -19.296  1.00 90.05           H  
ATOM   3467  CA  GLY B  71     -15.376  20.195 -20.957  1.00 90.05           C  
ATOM   3468  HA2 GLY B  71     -14.299  20.350 -21.016  1.00 90.05           H  
ATOM   3469  HA3 GLY B  71     -15.867  21.014 -21.483  1.00 90.05           H  
ATOM   3470  C   GLY B  71     -15.699  18.900 -21.713  1.00 90.05           C  
ATOM   3471  O   GLY B  71     -15.280  18.759 -22.857  1.00 90.05           O  
ATOM   3472  N   TRP B  72     -16.452  17.972 -21.114  1.00 89.36           N  
ATOM   3473  H   TRP B  72     -16.756  18.129 -20.163  1.00 89.36           H  
ATOM   3474  CA  TRP B  72     -16.891  16.736 -21.769  1.00 89.36           C  
ATOM   3475  HA  TRP B  72     -16.027  16.246 -22.217  1.00 89.36           H  
ATOM   3476  C   TRP B  72     -17.910  17.037 -22.881  1.00 89.36           C  
ATOM   3477  CB  TRP B  72     -17.509  15.786 -20.726  1.00 89.36           C  
ATOM   3478  HB2 TRP B  72     -17.811  14.873 -21.240  1.00 89.36           H  
ATOM   3479  HB3 TRP B  72     -18.416  16.250 -20.337  1.00 89.36           H  
ATOM   3480  O   TRP B  72     -18.890  17.747 -22.646  1.00 89.36           O  
ATOM   3481  CG  TRP B  72     -16.673  15.381 -19.543  1.00 89.36           C  
ATOM   3482  CD1 TRP B  72     -15.371  15.692 -19.328  1.00 89.36           C  
ATOM   3483  HD1 TRP B  72     -14.742  16.279 -19.980  1.00 89.36           H  
ATOM   3484  CD2 TRP B  72     -17.066  14.542 -18.407  1.00 89.36           C  
ATOM   3485  CE2 TRP B  72     -15.938  14.387 -17.550  1.00 89.36           C  
ATOM   3486  CE3 TRP B  72     -18.248  13.864 -18.027  1.00 89.36           C  
ATOM   3487  HE3 TRP B  72     -19.119  13.941 -18.660  1.00 89.36           H  
ATOM   3488  NE1 TRP B  72     -14.950  15.134 -18.142  1.00 89.36           N  
ATOM   3489  HE1 TRP B  72     -14.008  15.222 -17.789  1.00 89.36           H  
ATOM   3490  CH2 TRP B  72     -17.147  12.921 -16.057  1.00 89.36           C  
ATOM   3491  HH2 TRP B  72     -17.160  12.274 -15.192  1.00 89.36           H  
ATOM   3492  CZ2 TRP B  72     -15.965  13.593 -16.398  1.00 89.36           C  
ATOM   3493  HZ2 TRP B  72     -15.065  13.461 -15.817  1.00 89.36           H  
ATOM   3494  CZ3 TRP B  72     -18.289  13.062 -16.866  1.00 89.36           C  
ATOM   3495  HZ3 TRP B  72     -19.192  12.526 -16.615  1.00 89.36           H  
ATOM   3496  N   ASP B  73     -17.732  16.460 -24.074  1.00 91.03           N  
ATOM   3497  H   ASP B  73     -16.902  15.908 -24.238  1.00 91.03           H  
ATOM   3498  CA  ASP B  73     -18.734  16.529 -25.148  1.00 91.03           C  
ATOM   3499  HA  ASP B  73     -19.176  17.526 -25.146  1.00 91.03           H  
ATOM   3500  C   ASP B  73     -19.869  15.528 -24.874  1.00 91.03           C  
ATOM   3501  CB  ASP B  73     -18.083  16.347 -26.531  1.00 91.03           C  
ATOM   3502  HB2 ASP B  73     -17.692  15.333 -26.622  1.00 91.03           H  
ATOM   3503  HB3 ASP B  73     -17.244  17.038 -26.610  1.00 91.03           H  
ATOM   3504  O   ASP B  73     -19.881  14.407 -25.378  1.00 91.03           O  
ATOM   3505  CG  ASP B  73     -19.057  16.629 -27.692  1.00 91.03           C  
ATOM   3506  OD1 ASP B  73     -20.294  16.581 -27.476  1.00 91.03           O  
ATOM   3507  OD2 ASP B  73     -18.560  16.906 -28.807  1.00 91.03           O  
ATOM   3508  N   LEU B  74     -20.819  15.926 -24.024  1.00 93.40           N  
ATOM   3509  H   LEU B  74     -20.684  16.824 -23.582  1.00 93.40           H  
ATOM   3510  CA  LEU B  74     -21.928  15.072 -23.576  1.00 93.40           C  
ATOM   3511  HA  LEU B  74     -21.508  14.162 -23.148  1.00 93.40           H  
ATOM   3512  C   LEU B  74     -22.873  14.625 -24.710  1.00 93.40           C  
ATOM   3513  CB  LEU B  74     -22.733  15.810 -22.489  1.00 93.40           C  
ATOM   3514  HB2 LEU B  74     -23.547  15.157 -22.174  1.00 93.40           H  
ATOM   3515  HB3 LEU B  74     -23.177  16.699 -22.936  1.00 93.40           H  
ATOM   3516  O   LEU B  74     -23.574  13.621 -24.553  1.00 93.40           O  
ATOM   3517  CG  LEU B  74     -21.945  16.235 -21.235  1.00 93.40           C  
ATOM   3518  HG  LEU B  74     -21.179  16.960 -21.513  1.00 93.40           H  
ATOM   3519  CD1 LEU B  74     -22.898  16.909 -20.249  1.00 93.40           C  
ATOM   3520 HD11 LEU B  74     -23.367  17.770 -20.727  1.00 93.40           H  
ATOM   3521 HD12 LEU B  74     -23.667  16.207 -19.925  1.00 93.40           H  
ATOM   3522 HD13 LEU B  74     -22.340  17.245 -19.376  1.00 93.40           H  
ATOM   3523  CD2 LEU B  74     -21.277  15.056 -20.528  1.00 93.40           C  
ATOM   3524 HD21 LEU B  74     -22.012  14.280 -20.314  1.00 93.40           H  
ATOM   3525 HD22 LEU B  74     -20.491  14.644 -21.161  1.00 93.40           H  
ATOM   3526 HD23 LEU B  74     -20.822  15.402 -19.600  1.00 93.40           H  
ATOM   3527  N   ASP B  75     -22.910  15.350 -25.834  1.00 92.28           N  
ATOM   3528  H   ASP B  75     -22.229  16.086 -25.951  1.00 92.28           H  
ATOM   3529  CA  ASP B  75     -23.723  14.988 -27.000  1.00 92.28           C  
ATOM   3530  HA  ASP B  75     -24.652  14.530 -26.659  1.00 92.28           H  
ATOM   3531  C   ASP B  75     -23.021  13.929 -27.863  1.00 92.28           C  
ATOM   3532  CB  ASP B  75     -24.078  16.236 -27.835  1.00 92.28           C  
ATOM   3533  HB2 ASP B  75     -23.226  16.917 -27.851  1.00 92.28           H  
ATOM   3534  HB3 ASP B  75     -24.260  15.921 -28.862  1.00 92.28           H  
ATOM   3535  O   ASP B  75     -23.681  12.995 -28.326  1.00 92.28           O  
ATOM   3536  CG  ASP B  75     -25.339  16.988 -27.372  1.00 92.28           C  
ATOM   3537  OD1 ASP B  75     -26.267  16.339 -26.824  1.00 92.28           O  
ATOM   3538  OD2 ASP B  75     -25.429  18.204 -27.664  1.00 92.28           O  
ATOM   3539  N   ALA B  76     -21.699  14.028 -28.051  1.00 93.48           N  
ATOM   3540  H   ALA B  76     -21.216  14.841 -27.695  1.00 93.48           H  
ATOM   3541  CA  ALA B  76     -20.911  13.001 -28.735  1.00 93.48           C  
ATOM   3542  HA  ALA B  76     -21.453  12.683 -29.626  1.00 93.48           H  
ATOM   3543  C   ALA B  76     -20.681  11.748 -27.870  1.00 93.48           C  
ATOM   3544  CB  ALA B  76     -19.578  13.613 -29.179  1.00 93.48           C  
ATOM   3545  HB1 ALA B  76     -19.018  12.887 -29.768  1.00 93.48           H  
ATOM   3546  HB2 ALA B  76     -19.757  14.506 -29.778  1.00 93.48           H  
ATOM   3547  HB3 ALA B  76     -18.988  13.884 -28.303  1.00 93.48           H  
ATOM   3548  O   ALA B  76     -20.643  10.639 -28.404  1.00 93.48           O  
ATOM   3549  N   LEU B  77     -20.560  11.917 -26.549  1.00 93.58           N  
ATOM   3550  H   LEU B  77     -20.526  12.867 -26.209  1.00 93.58           H  
ATOM   3551  CA  LEU B  77     -20.262  10.851 -25.590  1.00 93.58           C  
ATOM   3552  HA  LEU B  77     -19.380  10.315 -25.941  1.00 93.58           H  
ATOM   3553  C   LEU B  77     -21.395   9.828 -25.450  1.00 93.58           C  
ATOM   3554  CB  LEU B  77     -19.941  11.511 -24.232  1.00 93.58           C  
ATOM   3555  HB2 LEU B  77     -19.099  12.189 -24.369  1.00 93.58           H  
ATOM   3556  HB3 LEU B  77     -20.808  12.102 -23.935  1.00 93.58           H  
ATOM   3557  O   LEU B  77     -21.125   8.689 -25.086  1.00 93.58           O  
ATOM   3558  CG  LEU B  77     -19.592  10.555 -23.076  1.00 93.58           C  
ATOM   3559  HG  LEU B  77     -20.406   9.848 -22.916  1.00 93.58           H  
ATOM   3560  CD1 LEU B  77     -18.300   9.782 -23.337  1.00 93.58           C  
ATOM   3561 HD11 LEU B  77     -18.404   9.163 -24.228  1.00 93.58           H  
ATOM   3562 HD12 LEU B  77     -17.468  10.471 -23.482  1.00 93.58           H  
ATOM   3563 HD13 LEU B  77     -18.085   9.129 -22.491  1.00 93.58           H  
ATOM   3564  CD2 LEU B  77     -19.432  11.357 -21.784  1.00 93.58           C  
ATOM   3565 HD21 LEU B  77     -20.347  11.913 -21.580  1.00 93.58           H  
ATOM   3566 HD22 LEU B  77     -19.243  10.680 -20.951  1.00 93.58           H  
ATOM   3567 HD23 LEU B  77     -18.602  12.057 -21.880  1.00 93.58           H  
ATOM   3568  N   PHE B  78     -22.657  10.186 -25.699  1.00 94.91           N  
ATOM   3569  H   PHE B  78     -22.839  11.115 -26.050  1.00 94.91           H  
ATOM   3570  CA  PHE B  78     -23.765   9.245 -25.514  1.00 94.91           C  
ATOM   3571  HA  PHE B  78     -23.464   8.506 -24.771  1.00 94.91           H  
ATOM   3572  C   PHE B  78     -24.144   8.485 -26.786  1.00 94.91           C  
ATOM   3573  CB  PHE B  78     -24.991   9.945 -24.938  1.00 94.91           C  
ATOM   3574  HB2 PHE B  78     -25.259  10.772 -25.595  1.00 94.91           H  
ATOM   3575  HB3 PHE B  78     -24.731  10.367 -23.967  1.00 94.91           H  
ATOM   3576  O   PHE B  78     -24.585   9.085 -27.767  1.00 94.91           O  
ATOM   3577  CG  PHE B  78     -26.186   9.015 -24.777  1.00 94.91           C  
ATOM   3578  CD1 PHE B  78     -27.174   8.936 -25.780  1.00 94.91           C  
ATOM   3579  HD1 PHE B  78     -27.030   9.451 -26.718  1.00 94.91           H  
ATOM   3580  CD2 PHE B  78     -26.316   8.227 -23.621  1.00 94.91           C  
ATOM   3581  HD2 PHE B  78     -25.525   8.218 -22.887  1.00 94.91           H  
ATOM   3582  CE1 PHE B  78     -28.335   8.170 -25.574  1.00 94.91           C  
ATOM   3583  HE1 PHE B  78     -29.091   8.119 -26.343  1.00 94.91           H  
ATOM   3584  CE2 PHE B  78     -27.472   7.452 -23.421  1.00 94.91           C  
ATOM   3585  HE2 PHE B  78     -27.571   6.857 -22.525  1.00 94.91           H  
ATOM   3586  CZ  PHE B  78     -28.490   7.434 -24.387  1.00 94.91           C  
ATOM   3587  HZ  PHE B  78     -29.364   6.819 -24.234  1.00 94.91           H  
ATOM   3588  N   ASP B  79     -24.180   7.157 -26.690  1.00 94.11           N  
ATOM   3589  H   ASP B  79     -23.834   6.716 -25.850  1.00 94.11           H  
ATOM   3590  CA  ASP B  79     -24.937   6.315 -27.615  1.00 94.11           C  
ATOM   3591  HA  ASP B  79     -25.726   6.930 -28.047  1.00 94.11           H  
ATOM   3592  C   ASP B  79     -25.572   5.123 -26.881  1.00 94.11           C  
ATOM   3593  CB  ASP B  79     -24.053   5.829 -28.764  1.00 94.11           C  
ATOM   3594  HB2 ASP B  79     -23.427   5.001 -28.430  1.00 94.11           H  
ATOM   3595  HB3 ASP B  79     -23.407   6.642 -29.096  1.00 94.11           H  
ATOM   3596  O   ASP B  79     -24.907   4.492 -26.062  1.00 94.11           O  
ATOM   3597  CG  ASP B  79     -24.926   5.381 -29.932  1.00 94.11           C  
ATOM   3598  OD1 ASP B  79     -25.528   4.290 -29.859  1.00 94.11           O  
ATOM   3599  OD2 ASP B  79     -25.023   6.154 -30.913  1.00 94.11           O  
ATOM   3600  N   PRO B  80     -26.851   4.787 -27.136  1.00 92.12           N  
ATOM   3601  CA  PRO B  80     -27.503   3.649 -26.493  1.00 92.12           C  
ATOM   3602  HA  PRO B  80     -27.358   3.716 -25.414  1.00 92.12           H  
ATOM   3603  C   PRO B  80     -26.979   2.271 -26.941  1.00 92.12           C  
ATOM   3604  CB  PRO B  80     -28.992   3.820 -26.810  1.00 92.12           C  
ATOM   3605  HB2 PRO B  80     -29.521   2.868 -26.858  1.00 92.12           H  
ATOM   3606  HB3 PRO B  80     -29.448   4.470 -26.063  1.00 92.12           H  
ATOM   3607  O   PRO B  80     -27.402   1.278 -26.347  1.00 92.12           O  
ATOM   3608  CG  PRO B  80     -28.974   4.528 -28.163  1.00 92.12           C  
ATOM   3609  HG2 PRO B  80     -29.901   5.069 -28.353  1.00 92.12           H  
ATOM   3610  HG3 PRO B  80     -28.774   3.807 -28.955  1.00 92.12           H  
ATOM   3611  CD  PRO B  80     -27.787   5.472 -28.017  1.00 92.12           C  
ATOM   3612  HD2 PRO B  80     -28.107   6.402 -27.549  1.00 92.12           H  
ATOM   3613  HD3 PRO B  80     -27.362   5.685 -28.998  1.00 92.12           H  
ATOM   3614  N   ASP B  81     -26.128   2.171 -27.970  1.00 90.41           N  
ATOM   3615  H   ASP B  81     -25.840   3.008 -28.457  1.00 90.41           H  
ATOM   3616  CA  ASP B  81     -25.457   0.926 -28.368  1.00 90.41           C  
ATOM   3617  HA  ASP B  81     -26.129   0.092 -28.164  1.00 90.41           H  
ATOM   3618  C   ASP B  81     -24.132   0.718 -27.595  1.00 90.41           C  
ATOM   3619  CB  ASP B  81     -25.228   0.906 -29.891  1.00 90.41           C  
ATOM   3620  HB2 ASP B  81     -24.569   1.727 -30.171  1.00 90.41           H  
ATOM   3621  HB3 ASP B  81     -26.187   1.062 -30.386  1.00 90.41           H  
ATOM   3622  O   ASP B  81     -23.152   1.417 -27.863  1.00 90.41           O  
ATOM   3623  CG  ASP B  81     -24.629  -0.414 -30.405  1.00 90.41           C  
ATOM   3624  OD1 ASP B  81     -24.390  -1.336 -29.585  1.00 90.41           O  
ATOM   3625  OD2 ASP B  81     -24.452  -0.526 -31.638  1.00 90.41           O  
ATOM   3626  N   PRO B  82     -24.030  -0.291 -26.700  1.00 86.10           N  
ATOM   3627  CA  PRO B  82     -22.796  -0.600 -25.970  1.00 86.10           C  
ATOM   3628  HA  PRO B  82     -22.506   0.276 -25.390  1.00 86.10           H  
ATOM   3629  C   PRO B  82     -21.607  -1.005 -26.858  1.00 86.10           C  
ATOM   3630  CB  PRO B  82     -23.157  -1.755 -25.023  1.00 86.10           C  
ATOM   3631  HB2 PRO B  82     -22.696  -1.631 -24.043  1.00 86.10           H  
ATOM   3632  HB3 PRO B  82     -22.852  -2.706 -25.460  1.00 86.10           H  
ATOM   3633  O   PRO B  82     -20.487  -1.126 -26.367  1.00 86.10           O  
ATOM   3634  CG  PRO B  82     -24.678  -1.721 -24.925  1.00 86.10           C  
ATOM   3635  HG2 PRO B  82     -24.990  -1.007 -24.163  1.00 86.10           H  
ATOM   3636  HG3 PRO B  82     -25.094  -2.708 -24.720  1.00 86.10           H  
ATOM   3637  CD  PRO B  82     -25.085  -1.208 -26.297  1.00 86.10           C  
ATOM   3638  HD2 PRO B  82     -26.056  -0.719 -26.221  1.00 86.10           H  
ATOM   3639  HD3 PRO B  82     -25.133  -2.034 -27.007  1.00 86.10           H  
ATOM   3640  N   GLN B  83     -21.828  -1.291 -28.146  1.00 84.12           N  
ATOM   3641  H   GLN B  83     -22.768  -1.207 -28.505  1.00 84.12           H  
ATOM   3642  CA  GLN B  83     -20.770  -1.616 -29.110  1.00 84.12           C  
ATOM   3643  HA  GLN B  83     -19.910  -2.016 -28.573  1.00 84.12           H  
ATOM   3644  C   GLN B  83     -20.240  -0.390 -29.868  1.00 84.12           C  
ATOM   3645  CB  GLN B  83     -21.269  -2.696 -30.084  1.00 84.12           C  
ATOM   3646  HB2 GLN B  83     -22.141  -2.318 -30.619  1.00 84.12           H  
ATOM   3647  HB3 GLN B  83     -20.492  -2.900 -30.821  1.00 84.12           H  
ATOM   3648  O   GLN B  83     -19.344  -0.533 -30.709  1.00 84.12           O  
ATOM   3649  CG  GLN B  83     -21.637  -4.022 -29.403  1.00 84.12           C  
ATOM   3650  HG2 GLN B  83     -22.403  -3.854 -28.646  1.00 84.12           H  
ATOM   3651  HG3 GLN B  83     -22.055  -4.691 -30.154  1.00 84.12           H  
ATOM   3652  CD  GLN B  83     -20.427  -4.707 -28.774  1.00 84.12           C  
ATOM   3653  NE2 GLN B  83     -20.176  -4.520 -27.496  1.00 84.12           N  
ATOM   3654 HE21 GLN B  83     -20.668  -3.805 -26.980  1.00 84.12           H  
ATOM   3655 HE22 GLN B  83     -19.322  -4.918 -27.134  1.00 84.12           H  
ATOM   3656  OE1 GLN B  83     -19.688  -5.429 -29.423  1.00 84.12           O  
ATOM   3657  N   ARG B  84     -20.742   0.820 -29.599  1.00 85.94           N  
ATOM   3658  H   ARG B  84     -21.459   0.914 -28.893  1.00 85.94           H  
ATOM   3659  CA  ARG B  84     -20.307   2.027 -30.306  1.00 85.94           C  
ATOM   3660  HA  ARG B  84     -19.992   1.716 -31.302  1.00 85.94           H  
ATOM   3661  C   ARG B  84     -19.090   2.671 -29.627  1.00 85.94           C  
ATOM   3662  CB  ARG B  84     -21.511   2.953 -30.489  1.00 85.94           C  
ATOM   3663  HB2 ARG B  84     -21.717   3.503 -29.571  1.00 85.94           H  
ATOM   3664  HB3 ARG B  84     -22.387   2.350 -30.730  1.00 85.94           H  
ATOM   3665  O   ARG B  84     -19.084   2.926 -28.427  1.00 85.94           O  
ATOM   3666  CG  ARG B  84     -21.255   3.906 -31.656  1.00 85.94           C  
ATOM   3667  HG2 ARG B  84     -21.043   3.324 -32.553  1.00 85.94           H  
ATOM   3668  HG3 ARG B  84     -20.404   4.548 -31.430  1.00 85.94           H  
ATOM   3669  CD  ARG B  84     -22.486   4.769 -31.903  1.00 85.94           C  
ATOM   3670  HD2 ARG B  84     -22.574   5.437 -31.047  1.00 85.94           H  
ATOM   3671  HD3 ARG B  84     -23.375   4.141 -31.960  1.00 85.94           H  
ATOM   3672  NE  ARG B  84     -22.337   5.541 -33.149  1.00 85.94           N  
ATOM   3673  HE  ARG B  84     -21.857   5.070 -33.903  1.00 85.94           H  
ATOM   3674  NH1 ARG B  84     -23.245   7.521 -32.400  1.00 85.94           N  
ATOM   3675 HH11 ARG B  84     -23.774   7.006 -31.711  1.00 85.94           H  
ATOM   3676 HH12 ARG B  84     -23.280   8.530 -32.366  1.00 85.94           H  
ATOM   3677  NH2 ARG B  84     -22.118   7.473 -34.309  1.00 85.94           N  
ATOM   3678 HH21 ARG B  84     -21.452   7.008 -34.909  1.00 85.94           H  
ATOM   3679 HH22 ARG B  84     -22.209   8.479 -34.306  1.00 85.94           H  
ATOM   3680  CZ  ARG B  84     -22.578   6.831 -33.274  1.00 85.94           C  
ATOM   3681  N   HIS B  85     -18.025   2.863 -30.404  1.00 79.58           N  
ATOM   3682  H   HIS B  85     -18.106   2.676 -31.393  1.00 79.58           H  
ATOM   3683  CA  HIS B  85     -16.697   3.224 -29.893  1.00 79.58           C  
ATOM   3684  HA  HIS B  85     -16.417   2.519 -29.111  1.00 79.58           H  
ATOM   3685  C   HIS B  85     -16.648   4.623 -29.281  1.00 79.58           C  
ATOM   3686  CB  HIS B  85     -15.678   3.116 -31.029  1.00 79.58           C  
ATOM   3687  HB2 HIS B  85     -15.735   3.999 -31.665  1.00 79.58           H  
ATOM   3688  HB3 HIS B  85     -15.916   2.249 -31.645  1.00 79.58           H  
ATOM   3689  O   HIS B  85     -17.228   5.549 -29.848  1.00 79.58           O  
ATOM   3690  CG  HIS B  85     -14.267   2.951 -30.537  1.00 79.58           C  
ATOM   3691  CD2 HIS B  85     -13.597   1.768 -30.513  1.00 79.58           C  
ATOM   3692  HD2 HIS B  85     -14.025   0.819 -30.802  1.00 79.58           H  
ATOM   3693  ND1 HIS B  85     -13.439   3.888 -29.960  1.00 79.58           N  
ATOM   3694  HD1 HIS B  85     -13.701   4.811 -29.643  1.00 79.58           H  
ATOM   3695  CE1 HIS B  85     -12.290   3.273 -29.625  1.00 79.58           C  
ATOM   3696  HE1 HIS B  85     -11.472   3.736 -29.093  1.00 79.58           H  
ATOM   3697  NE2 HIS B  85     -12.324   1.980 -29.985  1.00 79.58           N  
ATOM   3698  N   GLY B  86     -15.927   4.785 -28.170  1.00 84.14           N  
ATOM   3699  H   GLY B  86     -15.413   4.000 -27.797  1.00 84.14           H  
ATOM   3700  CA  GLY B  86     -15.753   6.065 -27.483  1.00 84.14           C  
ATOM   3701  HA2 GLY B  86     -15.046   5.923 -26.666  1.00 84.14           H  
ATOM   3702  HA3 GLY B  86     -15.337   6.796 -28.177  1.00 84.14           H  
ATOM   3703  C   GLY B  86     -17.042   6.646 -26.895  1.00 84.14           C  
ATOM   3704  O   GLY B  86     -17.098   7.845 -26.639  1.00 84.14           O  
ATOM   3705  N   THR B  87     -18.086   5.828 -26.705  1.00 91.26           N  
ATOM   3706  H   THR B  87     -17.959   4.842 -26.882  1.00 91.26           H  
ATOM   3707  CA  THR B  87     -19.392   6.285 -26.204  1.00 91.26           C  
ATOM   3708  HA  THR B  87     -19.280   7.315 -25.866  1.00 91.26           H  
ATOM   3709  C   THR B  87     -19.877   5.498 -24.989  1.00 91.26           C  
ATOM   3710  CB  THR B  87     -20.480   6.309 -27.292  1.00 91.26           C  
ATOM   3711  HB  THR B  87     -21.380   6.748 -26.862  1.00 91.26           H  
ATOM   3712  O   THR B  87     -19.396   4.406 -24.690  1.00 91.26           O  
ATOM   3713  CG2 THR B  87     -20.116   7.144 -28.515  1.00 91.26           C  
ATOM   3714 HG21 THR B  87     -19.316   6.664 -29.079  1.00 91.26           H  
ATOM   3715 HG22 THR B  87     -19.783   8.130 -28.193  1.00 91.26           H  
ATOM   3716 HG23 THR B  87     -20.993   7.256 -29.152  1.00 91.26           H  
ATOM   3717  OG1 THR B  87     -20.813   5.019 -27.738  1.00 91.26           O  
ATOM   3718  HG1 THR B  87     -20.032   4.461 -27.732  1.00 91.26           H  
ATOM   3719  N   SER B  88     -20.842   6.075 -24.276  1.00 94.42           N  
ATOM   3720  H   SER B  88     -21.151   6.986 -24.582  1.00 94.42           H  
ATOM   3721  CA  SER B  88     -21.504   5.513 -23.107  1.00 94.42           C  
ATOM   3722  HA  SER B  88     -21.117   4.507 -22.946  1.00 94.42           H  
ATOM   3723  C   SER B  88     -23.013   5.424 -23.319  1.00 94.42           C  
ATOM   3724  CB  SER B  88     -21.180   6.365 -21.876  1.00 94.42           C  
ATOM   3725  HB2 SER B  88     -20.115   6.289 -21.659  1.00 94.42           H  
ATOM   3726  HB3 SER B  88     -21.419   7.407 -22.090  1.00 94.42           H  
ATOM   3727  O   SER B  88     -23.651   6.402 -23.712  1.00 94.42           O  
ATOM   3728  OG  SER B  88     -21.929   5.943 -20.748  1.00 94.42           O  
ATOM   3729  HG  SER B  88     -22.415   6.703 -20.419  1.00 94.42           H  
ATOM   3730  N   TYR B  89     -23.612   4.285 -22.963  1.00 94.26           N  
ATOM   3731  H   TYR B  89     -23.035   3.531 -22.616  1.00 94.26           H  
ATOM   3732  CA  TYR B  89     -25.073   4.124 -22.960  1.00 94.26           C  
ATOM   3733  HA  TYR B  89     -25.484   4.726 -23.771  1.00 94.26           H  
ATOM   3734  C   TYR B  89     -25.737   4.662 -21.685  1.00 94.26           C  
ATOM   3735  CB  TYR B  89     -25.452   2.667 -23.247  1.00 94.26           C  
ATOM   3736  HB2 TYR B  89     -25.016   2.375 -24.202  1.00 94.26           H  
ATOM   3737  HB3 TYR B  89     -26.534   2.602 -23.361  1.00 94.26           H  
ATOM   3738  O   TYR B  89     -26.967   4.685 -21.590  1.00 94.26           O  
ATOM   3739  CG  TYR B  89     -25.024   1.684 -22.175  1.00 94.26           C  
ATOM   3740  CD1 TYR B  89     -23.939   0.824 -22.414  1.00 94.26           C  
ATOM   3741  HD1 TYR B  89     -23.407   0.872 -23.353  1.00 94.26           H  
ATOM   3742  CD2 TYR B  89     -25.715   1.619 -20.947  1.00 94.26           C  
ATOM   3743  HD2 TYR B  89     -26.562   2.265 -20.769  1.00 94.26           H  
ATOM   3744  CE1 TYR B  89     -23.559  -0.111 -21.437  1.00 94.26           C  
ATOM   3745  HE1 TYR B  89     -22.750  -0.801 -21.625  1.00 94.26           H  
ATOM   3746  CE2 TYR B  89     -25.305   0.716 -19.950  1.00 94.26           C  
ATOM   3747  HE2 TYR B  89     -25.826   0.676 -19.005  1.00 94.26           H  
ATOM   3748  OH  TYR B  89     -23.836  -1.054 -19.258  1.00 94.26           O  
ATOM   3749  HH  TYR B  89     -24.385  -0.997 -18.473  1.00 94.26           H  
ATOM   3750  CZ  TYR B  89     -24.224  -0.155 -20.198  1.00 94.26           C  
ATOM   3751  N   SER B  90     -24.949   5.105 -20.699  1.00 94.33           N  
ATOM   3752  H   SER B  90     -23.951   5.065 -20.849  1.00 94.33           H  
ATOM   3753  CA  SER B  90     -25.434   5.825 -19.520  1.00 94.33           C  
ATOM   3754  HA  SER B  90     -26.523   5.784 -19.496  1.00 94.33           H  
ATOM   3755  C   SER B  90     -25.011   7.294 -19.569  1.00 94.33           C  
ATOM   3756  CB  SER B  90     -24.942   5.168 -18.230  1.00 94.33           C  
ATOM   3757  HB2 SER B  90     -23.854   5.210 -18.187  1.00 94.33           H  
ATOM   3758  HB3 SER B  90     -25.265   4.127 -18.202  1.00 94.33           H  
ATOM   3759  O   SER B  90     -23.848   7.610 -19.821  1.00 94.33           O  
ATOM   3760  OG  SER B  90     -25.498   5.868 -17.130  1.00 94.33           O  
ATOM   3761  HG  SER B  90     -25.125   5.498 -16.326  1.00 94.33           H  
ATOM   3762  N   ARG B  91     -25.958   8.193 -19.276  1.00 94.31           N  
ATOM   3763  H   ARG B  91     -26.879   7.830 -19.078  1.00 94.31           H  
ATOM   3764  CA  ARG B  91     -25.728   9.639 -19.066  1.00 94.31           C  
ATOM   3765  HA  ARG B  91     -24.781   9.927 -19.522  1.00 94.31           H  
ATOM   3766  C   ARG B  91     -25.606  10.011 -17.585  1.00 94.31           C  
ATOM   3767  CB  ARG B  91     -26.855  10.468 -19.712  1.00 94.31           C  
ATOM   3768  HB2 ARG B  91     -26.640  11.527 -19.565  1.00 94.31           H  
ATOM   3769  HB3 ARG B  91     -27.800  10.243 -19.218  1.00 94.31           H  
ATOM   3770  O   ARG B  91     -25.618  11.192 -17.251  1.00 94.31           O  
ATOM   3771  CG  ARG B  91     -26.996  10.219 -21.213  1.00 94.31           C  
ATOM   3772  HG2 ARG B  91     -26.030  10.384 -21.689  1.00 94.31           H  
ATOM   3773  HG3 ARG B  91     -27.319   9.189 -21.366  1.00 94.31           H  
ATOM   3774  CD  ARG B  91     -28.035  11.157 -21.836  1.00 94.31           C  
ATOM   3775  HD2 ARG B  91     -27.793  12.174 -21.526  1.00 94.31           H  
ATOM   3776  HD3 ARG B  91     -29.023  10.908 -21.448  1.00 94.31           H  
ATOM   3777  NE  ARG B  91     -28.032  11.055 -23.311  1.00 94.31           N  
ATOM   3778  HE  ARG B  91     -27.794  10.153 -23.698  1.00 94.31           H  
ATOM   3779  NH1 ARG B  91     -28.384  13.280 -23.785  1.00 94.31           N  
ATOM   3780 HH11 ARG B  91     -28.530  13.460 -22.802  1.00 94.31           H  
ATOM   3781 HH12 ARG B  91     -28.208  14.056 -24.407  1.00 94.31           H  
ATOM   3782  NH2 ARG B  91     -27.804  11.906 -25.418  1.00 94.31           N  
ATOM   3783 HH21 ARG B  91     -27.632  12.725 -25.983  1.00 94.31           H  
ATOM   3784 HH22 ARG B  91     -27.379  11.036 -25.705  1.00 94.31           H  
ATOM   3785  CZ  ARG B  91     -28.083  12.070 -24.159  1.00 94.31           C  
ATOM   3786  N   HIS B  92     -25.583   9.014 -16.700  1.00 95.91           N  
ATOM   3787  H   HIS B  92     -25.488   8.068 -17.041  1.00 95.91           H  
ATOM   3788  CA  HIS B  92     -25.865   9.190 -15.281  1.00 95.91           C  
ATOM   3789  HA  HIS B  92     -25.972  10.255 -15.072  1.00 95.91           H  
ATOM   3790  C   HIS B  92     -24.744   8.652 -14.391  1.00 95.91           C  
ATOM   3791  CB  HIS B  92     -27.190   8.503 -14.931  1.00 95.91           C  
ATOM   3792  HB2 HIS B  92     -27.078   7.434 -15.108  1.00 95.91           H  
ATOM   3793  HB3 HIS B  92     -27.398   8.654 -13.872  1.00 95.91           H  
ATOM   3794  O   HIS B  92     -24.188   7.580 -14.637  1.00 95.91           O  
ATOM   3795  CG  HIS B  92     -28.382   8.973 -15.720  1.00 95.91           C  
ATOM   3796  CD2 HIS B  92     -29.116  10.108 -15.502  1.00 95.91           C  
ATOM   3797  HD2 HIS B  92     -28.920  10.856 -14.748  1.00 95.91           H  
ATOM   3798  ND1 HIS B  92     -28.973   8.290 -16.760  1.00 95.91           N  
ATOM   3799  HD1 HIS B  92     -28.693   7.386 -17.110  1.00 95.91           H  
ATOM   3800  CE1 HIS B  92     -30.036   9.005 -17.163  1.00 95.91           C  
ATOM   3801  HE1 HIS B  92     -30.707   8.720 -17.960  1.00 95.91           H  
ATOM   3802  NE2 HIS B  92     -30.182  10.104 -16.410  1.00 95.91           N  
ATOM   3803  N   GLY B  93     -24.480   9.377 -13.311  1.00 97.03           N  
ATOM   3804  H   GLY B  93     -25.031  10.209 -13.154  1.00 97.03           H  
ATOM   3805  CA  GLY B  93     -23.514   9.045 -12.267  1.00 97.03           C  
ATOM   3806  HA2 GLY B  93     -23.641   8.009 -11.951  1.00 97.03           H  
ATOM   3807  HA3 GLY B  93     -22.500   9.180 -12.643  1.00 97.03           H  
ATOM   3808  C   GLY B  93     -23.725   9.960 -11.063  1.00 97.03           C  
ATOM   3809  O   GLY B  93     -24.651  10.768 -11.059  1.00 97.03           O  
ATOM   3810  N   ALA B  94     -22.890   9.841 -10.037  1.00 98.39           N  
ATOM   3811  H   ALA B  94     -22.167   9.138 -10.074  1.00 98.39           H  
ATOM   3812  CA  ALA B  94     -22.956  10.707  -8.863  1.00 98.39           C  
ATOM   3813  HA  ALA B  94     -23.770  11.424  -8.970  1.00 98.39           H  
ATOM   3814  C   ALA B  94     -21.654  11.515  -8.732  1.00 98.39           C  
ATOM   3815  CB  ALA B  94     -23.298   9.832  -7.657  1.00 98.39           C  
ATOM   3816  HB1 ALA B  94     -24.212   9.272  -7.853  1.00 98.39           H  
ATOM   3817  HB2 ALA B  94     -23.464  10.456  -6.778  1.00 98.39           H  
ATOM   3818  HB3 ALA B  94     -22.482   9.136  -7.464  1.00 98.39           H  
ATOM   3819  O   ALA B  94     -20.574  10.952  -8.550  1.00 98.39           O  
ATOM   3820  N   PHE B  95     -21.750  12.838  -8.836  1.00 98.14           N  
ATOM   3821  H   PHE B  95     -22.666  13.254  -8.931  1.00 98.14           H  
ATOM   3822  CA  PHE B  95     -20.597  13.735  -8.961  1.00 98.14           C  
ATOM   3823  HA  PHE B  95     -19.678  13.148  -8.978  1.00 98.14           H  
ATOM   3824  C   PHE B  95     -20.496  14.690  -7.770  1.00 98.14           C  
ATOM   3825  CB  PHE B  95     -20.680  14.476 -10.301  1.00 98.14           C  
ATOM   3826  HB2 PHE B  95     -21.554  15.127 -10.295  1.00 98.14           H  
ATOM   3827  HB3 PHE B  95     -19.800  15.110 -10.408  1.00 98.14           H  
ATOM   3828  O   PHE B  95     -21.512  15.073  -7.188  1.00 98.14           O  
ATOM   3829  CG  PHE B  95     -20.762  13.543 -11.497  1.00 98.14           C  
ATOM   3830  CD1 PHE B  95     -19.586  13.049 -12.092  1.00 98.14           C  
ATOM   3831  HD1 PHE B  95     -18.621  13.349 -11.711  1.00 98.14           H  
ATOM   3832  CD2 PHE B  95     -22.017  13.144 -11.998  1.00 98.14           C  
ATOM   3833  HD2 PHE B  95     -22.925  13.518 -11.548  1.00 98.14           H  
ATOM   3834  CE1 PHE B  95     -19.667  12.170 -13.187  1.00 98.14           C  
ATOM   3835  HE1 PHE B  95     -18.764  11.800 -13.649  1.00 98.14           H  
ATOM   3836  CE2 PHE B  95     -22.097  12.261 -13.088  1.00 98.14           C  
ATOM   3837  HE2 PHE B  95     -23.066  11.976 -13.472  1.00 98.14           H  
ATOM   3838  CZ  PHE B  95     -20.922  11.779 -13.689  1.00 98.14           C  
ATOM   3839  HZ  PHE B  95     -20.981  11.118 -14.541  1.00 98.14           H  
ATOM   3840  N   LEU B  96     -19.270  15.060  -7.397  1.00 97.65           N  
ATOM   3841  H   LEU B  96     -18.491  14.764  -7.967  1.00 97.65           H  
ATOM   3842  CA  LEU B  96     -19.024  16.070  -6.373  1.00 97.65           C  
ATOM   3843  HA  LEU B  96     -19.654  15.865  -5.508  1.00 97.65           H  
ATOM   3844  C   LEU B  96     -19.417  17.450  -6.901  1.00 97.65           C  
ATOM   3845  CB  LEU B  96     -17.543  16.065  -5.943  1.00 97.65           C  
ATOM   3846  HB2 LEU B  96     -17.349  16.980  -5.382  1.00 97.65           H  
ATOM   3847  HB3 LEU B  96     -16.926  16.089  -6.841  1.00 97.65           H  
ATOM   3848  O   LEU B  96     -18.904  17.917  -7.923  1.00 97.65           O  
ATOM   3849  CG  LEU B  96     -17.096  14.874  -5.084  1.00 97.65           C  
ATOM   3850  HG  LEU B  96     -17.273  13.944  -5.626  1.00 97.65           H  
ATOM   3851  CD1 LEU B  96     -15.600  14.985  -4.784  1.00 97.65           C  
ATOM   3852 HD11 LEU B  96     -15.400  15.891  -4.212  1.00 97.65           H  
ATOM   3853 HD12 LEU B  96     -15.265  14.114  -4.220  1.00 97.65           H  
ATOM   3854 HD13 LEU B  96     -15.048  15.030  -5.723  1.00 97.65           H  
ATOM   3855  CD2 LEU B  96     -17.839  14.805  -3.754  1.00 97.65           C  
ATOM   3856 HD21 LEU B  96     -17.428  14.003  -3.141  1.00 97.65           H  
ATOM   3857 HD22 LEU B  96     -17.748  15.757  -3.230  1.00 97.65           H  
ATOM   3858 HD23 LEU B  96     -18.895  14.608  -3.937  1.00 97.65           H  
ATOM   3859  N   ASP B  97     -20.276  18.128  -6.151  1.00 91.22           N  
ATOM   3860  H   ASP B  97     -20.650  17.705  -5.314  1.00 91.22           H  
ATOM   3861  CA  ASP B  97     -20.432  19.568  -6.233  1.00 91.22           C  
ATOM   3862  HA  ASP B  97     -20.563  19.830  -7.283  1.00 91.22           H  
ATOM   3863  C   ASP B  97     -19.144  20.256  -5.747  1.00 91.22           C  
ATOM   3864  CB  ASP B  97     -21.713  20.009  -5.502  1.00 91.22           C  
ATOM   3865  HB2 ASP B  97     -21.738  21.099  -5.497  1.00 91.22           H  
ATOM   3866  HB3 ASP B  97     -22.563  19.675  -6.096  1.00 91.22           H  
ATOM   3867  O   ASP B  97     -18.531  19.852  -4.759  1.00 91.22           O  
ATOM   3868  CG  ASP B  97     -21.924  19.489  -4.067  1.00 91.22           C  
ATOM   3869  OD1 ASP B  97     -21.696  18.283  -3.798  1.00 91.22           O  
ATOM   3870  OD2 ASP B  97     -22.448  20.290  -3.267  1.00 91.22           O  
ATOM   3871  N   GLY B  98     -18.671  21.249  -6.507  1.00 91.04           N  
ATOM   3872  H   GLY B  98     -19.212  21.560  -7.301  1.00 91.04           H  
ATOM   3873  CA  GLY B  98     -17.397  21.917  -6.225  1.00 91.04           C  
ATOM   3874  HA2 GLY B  98     -17.402  22.287  -5.200  1.00 91.04           H  
ATOM   3875  HA3 GLY B  98     -17.301  22.779  -6.886  1.00 91.04           H  
ATOM   3876  C   GLY B  98     -16.151  21.037  -6.412  1.00 91.04           C  
ATOM   3877  O   GLY B  98     -15.123  21.299  -5.793  1.00 91.04           O  
ATOM   3878  N   ALA B  99     -16.186  20.003  -7.267  1.00 94.25           N  
ATOM   3879  H   ALA B  99     -17.077  19.747  -7.667  1.00 94.25           H  
ATOM   3880  CA  ALA B  99     -15.025  19.130  -7.520  1.00 94.25           C  
ATOM   3881  HA  ALA B  99     -14.814  18.568  -6.610  1.00 94.25           H  
ATOM   3882  C   ALA B  99     -13.738  19.895  -7.912  1.00 94.25           C  
ATOM   3883  CB  ALA B  99     -15.396  18.139  -8.630  1.00 94.25           C  
ATOM   3884  HB1 ALA B  99     -14.586  17.423  -8.769  1.00 94.25           H  
ATOM   3885  HB2 ALA B  99     -15.567  18.671  -9.566  1.00 94.25           H  
ATOM   3886  HB3 ALA B  99     -16.302  17.596  -8.361  1.00 94.25           H  
ATOM   3887  O   ALA B  99     -12.631  19.470  -7.571  1.00 94.25           O  
ATOM   3888  N   ALA B 100     -13.887  21.029  -8.605  1.00 94.44           N  
ATOM   3889  H   ALA B 100     -14.829  21.324  -8.820  1.00 94.44           H  
ATOM   3890  CA  ALA B 100     -12.796  21.912  -9.015  1.00 94.44           C  
ATOM   3891  HA  ALA B 100     -11.900  21.307  -9.155  1.00 94.44           H  
ATOM   3892  C   ALA B 100     -12.437  23.006  -7.984  1.00 94.44           C  
ATOM   3893  CB  ALA B 100     -13.175  22.520 -10.372  1.00 94.44           C  
ATOM   3894  HB1 ALA B 100     -12.356  23.138 -10.742  1.00 94.44           H  
ATOM   3895  HB2 ALA B 100     -13.377  21.729 -11.094  1.00 94.44           H  
ATOM   3896  HB3 ALA B 100     -14.063  23.143 -10.264  1.00 94.44           H  
ATOM   3897  O   ALA B 100     -11.408  23.666  -8.160  1.00 94.44           O  
ATOM   3898  N   ASP B 101     -13.238  23.198  -6.933  1.00 95.01           N  
ATOM   3899  H   ASP B 101     -13.999  22.556  -6.765  1.00 95.01           H  
ATOM   3900  CA  ASP B 101     -13.026  24.232  -5.916  1.00 95.01           C  
ATOM   3901  HA  ASP B 101     -12.703  25.142  -6.421  1.00 95.01           H  
ATOM   3902  C   ASP B 101     -11.920  23.824  -4.932  1.00 95.01           C  
ATOM   3903  CB  ASP B 101     -14.336  24.559  -5.174  1.00 95.01           C  
ATOM   3904  HB2 ASP B 101     -14.726  23.654  -4.710  1.00 95.01           H  
ATOM   3905  HB3 ASP B 101     -14.108  25.265  -4.375  1.00 95.01           H  
ATOM   3906  O   ASP B 101     -11.790  22.652  -4.572  1.00 95.01           O  
ATOM   3907  CG  ASP B 101     -15.411  25.194  -6.064  1.00 95.01           C  
ATOM   3908  OD1 ASP B 101     -15.034  25.915  -7.017  1.00 95.01           O  
ATOM   3909  OD2 ASP B 101     -16.608  24.994  -5.762  1.00 95.01           O  
ATOM   3910  N   PHE B 102     -11.086  24.791  -4.527  1.00 97.04           N  
ATOM   3911  H   PHE B 102     -11.243  25.731  -4.861  1.00 97.04           H  
ATOM   3912  CA  PHE B 102      -9.961  24.569  -3.611  1.00 97.04           C  
ATOM   3913  HA  PHE B 102     -10.299  23.935  -2.791  1.00 97.04           H  
ATOM   3914  C   PHE B 102      -9.404  25.885  -3.038  1.00 97.04           C  
ATOM   3915  CB  PHE B 102      -8.850  23.846  -4.394  1.00 97.04           C  
ATOM   3916  HB2 PHE B 102      -8.566  24.463  -5.246  1.00 97.04           H  
ATOM   3917  HB3 PHE B 102      -9.251  22.913  -4.790  1.00 97.04           H  
ATOM   3918  O   PHE B 102      -9.057  26.788  -3.810  1.00 97.04           O  
ATOM   3919  CG  PHE B 102      -7.611  23.497  -3.596  1.00 97.04           C  
ATOM   3920  CD1 PHE B 102      -6.339  23.910  -4.037  1.00 97.04           C  
ATOM   3921  HD1 PHE B 102      -6.249  24.510  -4.930  1.00 97.04           H  
ATOM   3922  CD2 PHE B 102      -7.726  22.705  -2.440  1.00 97.04           C  
ATOM   3923  HD2 PHE B 102      -8.698  22.377  -2.103  1.00 97.04           H  
ATOM   3924  CE1 PHE B 102      -5.188  23.529  -3.325  1.00 97.04           C  
ATOM   3925  HE1 PHE B 102      -4.212  23.839  -3.670  1.00 97.04           H  
ATOM   3926  CE2 PHE B 102      -6.578  22.334  -1.723  1.00 97.04           C  
ATOM   3927  HE2 PHE B 102      -6.679  21.730  -0.834  1.00 97.04           H  
ATOM   3928  CZ  PHE B 102      -5.311  22.745  -2.164  1.00 97.04           C  
ATOM   3929  HZ  PHE B 102      -4.437  22.452  -1.602  1.00 97.04           H  
ATOM   3930  N   ASP B 103      -9.211  25.997  -1.718  1.00 96.91           N  
ATOM   3931  H   ASP B 103      -9.524  25.241  -1.126  1.00 96.91           H  
ATOM   3932  CA  ASP B 103      -8.478  27.133  -1.122  1.00 96.91           C  
ATOM   3933  HA  ASP B 103      -8.706  28.010  -1.727  1.00 96.91           H  
ATOM   3934  C   ASP B 103      -6.952  26.933  -1.220  1.00 96.91           C  
ATOM   3935  CB  ASP B 103      -8.961  27.503   0.294  1.00 96.91           C  
ATOM   3936  HB2 ASP B 103      -8.656  26.731   1.000  1.00 96.91           H  
ATOM   3937  HB3 ASP B 103     -10.050  27.547   0.288  1.00 96.91           H  
ATOM   3938  O   ASP B 103      -6.245  26.624  -0.255  1.00 96.91           O  
ATOM   3939  CG  ASP B 103      -8.421  28.877   0.759  1.00 96.91           C  
ATOM   3940  OD1 ASP B 103      -7.425  29.385   0.178  1.00 96.91           O  
ATOM   3941  OD2 ASP B 103      -8.977  29.442   1.731  1.00 96.91           O  
ATOM   3942  N   ALA B 104      -6.417  27.155  -2.423  1.00 94.43           N  
ATOM   3943  H   ALA B 104      -7.061  27.299  -3.187  1.00 94.43           H  
ATOM   3944  CA  ALA B 104      -4.983  27.061  -2.694  1.00 94.43           C  
ATOM   3945  HA  ALA B 104      -4.671  26.028  -2.538  1.00 94.43           H  
ATOM   3946  C   ALA B 104      -4.134  27.943  -1.752  1.00 94.43           C  
ATOM   3947  CB  ALA B 104      -4.758  27.432  -4.166  1.00 94.43           C  
ATOM   3948  HB1 ALA B 104      -3.711  27.279  -4.425  1.00 94.43           H  
ATOM   3949  HB2 ALA B 104      -5.020  28.476  -4.335  1.00 94.43           H  
ATOM   3950  HB3 ALA B 104      -5.376  26.801  -4.804  1.00 94.43           H  
ATOM   3951  O   ALA B 104      -3.075  27.522  -1.275  1.00 94.43           O  
ATOM   3952  N   ALA B 105      -4.615  29.146  -1.416  1.00 92.18           N  
ATOM   3953  H   ALA B 105      -5.573  29.355  -1.663  1.00 92.18           H  
ATOM   3954  CA  ALA B 105      -3.899  30.088  -0.558  1.00 92.18           C  
ATOM   3955  HA  ALA B 105      -2.873  30.166  -0.918  1.00 92.18           H  
ATOM   3956  C   ALA B 105      -3.837  29.624   0.910  1.00 92.18           C  
ATOM   3957  CB  ALA B 105      -4.563  31.463  -0.691  1.00 92.18           C  
ATOM   3958  HB1 ALA B 105      -5.594  31.408  -0.343  1.00 92.18           H  
ATOM   3959  HB2 ALA B 105      -4.554  31.778  -1.735  1.00 92.18           H  
ATOM   3960  HB3 ALA B 105      -4.020  32.193  -0.091  1.00 92.18           H  
ATOM   3961  O   ALA B 105      -2.864  29.929   1.614  1.00 92.18           O  
ATOM   3962  N   PHE B 106      -4.826  28.855   1.373  1.00 96.12           N  
ATOM   3963  H   PHE B 106      -5.637  28.707   0.790  1.00 96.12           H  
ATOM   3964  CA  PHE B 106      -4.818  28.231   2.695  1.00 96.12           C  
ATOM   3965  HA  PHE B 106      -4.670  29.012   3.440  1.00 96.12           H  
ATOM   3966  C   PHE B 106      -3.687  27.211   2.865  1.00 96.12           C  
ATOM   3967  CB  PHE B 106      -6.178  27.596   2.975  1.00 96.12           C  
ATOM   3968  HB2 PHE B 106      -6.949  28.351   2.819  1.00 96.12           H  
ATOM   3969  HB3 PHE B 106      -6.358  26.770   2.287  1.00 96.12           H  
ATOM   3970  O   PHE B 106      -3.046  27.180   3.920  1.00 96.12           O  
ATOM   3971  CG  PHE B 106      -6.310  27.098   4.391  1.00 96.12           C  
ATOM   3972  CD1 PHE B 106      -5.903  25.795   4.719  1.00 96.12           C  
ATOM   3973  HD1 PHE B 106      -5.525  25.132   3.954  1.00 96.12           H  
ATOM   3974  CD2 PHE B 106      -6.840  27.946   5.380  1.00 96.12           C  
ATOM   3975  HD2 PHE B 106      -7.201  28.926   5.106  1.00 96.12           H  
ATOM   3976  CE1 PHE B 106      -6.016  25.343   6.042  1.00 96.12           C  
ATOM   3977  HE1 PHE B 106      -5.729  24.331   6.285  1.00 96.12           H  
ATOM   3978  CE2 PHE B 106      -6.959  27.490   6.704  1.00 96.12           C  
ATOM   3979  HE2 PHE B 106      -7.416  28.113   7.458  1.00 96.12           H  
ATOM   3980  CZ  PHE B 106      -6.545  26.189   7.032  1.00 96.12           C  
ATOM   3981  HZ  PHE B 106      -6.676  25.822   8.039  1.00 96.12           H  
ATOM   3982  N   PHE B 107      -3.377  26.444   1.820  1.00 93.50           N  
ATOM   3983  H   PHE B 107      -3.984  26.484   1.014  1.00 93.50           H  
ATOM   3984  CA  PHE B 107      -2.279  25.469   1.819  1.00 93.50           C  
ATOM   3985  HA  PHE B 107      -2.103  25.149   2.846  1.00 93.50           H  
ATOM   3986  C   PHE B 107      -0.938  26.046   1.333  1.00 93.50           C  
ATOM   3987  CB  PHE B 107      -2.724  24.225   1.046  1.00 93.50           C  
ATOM   3988  HB2 PHE B 107      -1.901  23.511   1.002  1.00 93.50           H  
ATOM   3989  HB3 PHE B 107      -2.974  24.510   0.024  1.00 93.50           H  
ATOM   3990  O   PHE B 107       0.085  25.371   1.412  1.00 93.50           O  
ATOM   3991  CG  PHE B 107      -3.917  23.553   1.698  1.00 93.50           C  
ATOM   3992  CD1 PHE B 107      -3.759  22.823   2.894  1.00 93.50           C  
ATOM   3993  HD1 PHE B 107      -2.782  22.711   3.340  1.00 93.50           H  
ATOM   3994  CD2 PHE B 107      -5.204  23.732   1.162  1.00 93.50           C  
ATOM   3995  HD2 PHE B 107      -5.351  24.308   0.260  1.00 93.50           H  
ATOM   3996  CE1 PHE B 107      -4.875  22.259   3.535  1.00 93.50           C  
ATOM   3997  HE1 PHE B 107      -4.758  21.694   4.447  1.00 93.50           H  
ATOM   3998  CE2 PHE B 107      -6.321  23.189   1.813  1.00 93.50           C  
ATOM   3999  HE2 PHE B 107      -7.306  23.359   1.403  1.00 93.50           H  
ATOM   4000  CZ  PHE B 107      -6.158  22.450   2.998  1.00 93.50           C  
ATOM   4001  HZ  PHE B 107      -7.020  22.043   3.506  1.00 93.50           H  
ATOM   4002  N   GLY B 108      -0.912  27.309   0.891  1.00 90.29           N  
ATOM   4003  H   GLY B 108      -1.797  27.788   0.802  1.00 90.29           H  
ATOM   4004  CA  GLY B 108       0.291  27.965   0.362  1.00 90.29           C  
ATOM   4005  HA2 GLY B 108       1.144  27.733   1.000  1.00 90.29           H  
ATOM   4006  HA3 GLY B 108       0.129  29.043   0.366  1.00 90.29           H  
ATOM   4007  C   GLY B 108       0.649  27.555  -1.072  1.00 90.29           C  
ATOM   4008  O   GLY B 108       1.783  27.764  -1.494  1.00 90.29           O  
ATOM   4009  N   ILE B 109      -0.309  26.986  -1.801  1.00 89.26           N  
ATOM   4010  H   ILE B 109      -1.239  26.957  -1.408  1.00 89.26           H  
ATOM   4011  CA  ILE B 109      -0.187  26.538  -3.190  1.00 89.26           C  
ATOM   4012  HA  ILE B 109       0.841  26.232  -3.382  1.00 89.26           H  
ATOM   4013  C   ILE B 109      -0.506  27.718  -4.118  1.00 89.26           C  
ATOM   4014  CB  ILE B 109      -1.098  25.302  -3.393  1.00 89.26           C  
ATOM   4015  HB  ILE B 109      -2.092  25.541  -3.014  1.00 89.26           H  
ATOM   4016  O   ILE B 109      -1.415  28.511  -3.857  1.00 89.26           O  
ATOM   4017  CG1 ILE B 109      -0.523  24.113  -2.583  1.00 89.26           C  
ATOM   4018 HG12 ILE B 109       0.398  23.769  -3.053  1.00 89.26           H  
ATOM   4019 HG13 ILE B 109      -0.275  24.438  -1.572  1.00 89.26           H  
ATOM   4020  CG2 ILE B 109      -1.239  24.912  -4.872  1.00 89.26           C  
ATOM   4021 HG21 ILE B 109      -1.918  24.067  -4.985  1.00 89.26           H  
ATOM   4022 HG22 ILE B 109      -0.265  24.640  -5.279  1.00 89.26           H  
ATOM   4023 HG23 ILE B 109      -1.653  25.740  -5.448  1.00 89.26           H  
ATOM   4024  CD1 ILE B 109      -1.480  22.928  -2.435  1.00 89.26           C  
ATOM   4025 HD11 ILE B 109      -1.697  22.481  -3.406  1.00 89.26           H  
ATOM   4026 HD12 ILE B 109      -1.021  22.172  -1.798  1.00 89.26           H  
ATOM   4027 HD13 ILE B 109      -2.405  23.269  -1.971  1.00 89.26           H  
ATOM   4028  N   SER B 110       0.255  27.871  -5.204  1.00 86.03           N  
ATOM   4029  H   SER B 110       0.942  27.159  -5.409  1.00 86.03           H  
ATOM   4030  CA  SER B 110       0.003  28.953  -6.167  1.00 86.03           C  
ATOM   4031  HA  SER B 110      -0.187  29.857  -5.588  1.00 86.03           H  
ATOM   4032  C   SER B 110      -1.235  28.657  -7.031  1.00 86.03           C  
ATOM   4033  CB  SER B 110       1.238  29.227  -7.033  1.00 86.03           C  
ATOM   4034  HB2 SER B 110       2.131  29.246  -6.409  1.00 86.03           H  
ATOM   4035  HB3 SER B 110       1.123  30.206  -7.499  1.00 86.03           H  
ATOM   4036  O   SER B 110      -1.506  27.489  -7.302  1.00 86.03           O  
ATOM   4037  OG  SER B 110       1.387  28.267  -8.059  1.00 86.03           O  
ATOM   4038  HG  SER B 110       1.777  27.473  -7.686  1.00 86.03           H  
ATOM   4039  N   PRO B 111      -1.961  29.665  -7.558  1.00 86.40           N  
ATOM   4040  CA  PRO B 111      -3.093  29.414  -8.458  1.00 86.40           C  
ATOM   4041  HA  PRO B 111      -3.867  28.879  -7.908  1.00 86.40           H  
ATOM   4042  C   PRO B 111      -2.721  28.597  -9.704  1.00 86.40           C  
ATOM   4043  CB  PRO B 111      -3.616  30.800  -8.852  1.00 86.40           C  
ATOM   4044  HB2 PRO B 111      -3.113  31.153  -9.752  1.00 86.40           H  
ATOM   4045  HB3 PRO B 111      -4.696  30.793  -8.998  1.00 86.40           H  
ATOM   4046  O   PRO B 111      -3.544  27.849 -10.219  1.00 86.40           O  
ATOM   4047  CG  PRO B 111      -3.208  31.677  -7.670  1.00 86.40           C  
ATOM   4048  HG2 PRO B 111      -3.930  31.558  -6.862  1.00 86.40           H  
ATOM   4049  HG3 PRO B 111      -3.117  32.725  -7.954  1.00 86.40           H  
ATOM   4050  CD  PRO B 111      -1.865  31.082  -7.249  1.00 86.40           C  
ATOM   4051  HD2 PRO B 111      -1.060  31.529  -7.833  1.00 86.40           H  
ATOM   4052  HD3 PRO B 111      -1.706  31.253  -6.184  1.00 86.40           H  
ATOM   4053  N   ARG B 112      -1.474  28.723 -10.178  1.00 82.29           N  
ATOM   4054  H   ARG B 112      -0.827  29.301  -9.660  1.00 82.29           H  
ATOM   4055  CA  ARG B 112      -0.980  28.023 -11.369  1.00 82.29           C  
ATOM   4056  HA  ARG B 112      -1.790  27.986 -12.097  1.00 82.29           H  
ATOM   4057  C   ARG B 112      -0.635  26.559 -11.082  1.00 82.29           C  
ATOM   4058  CB  ARG B 112       0.195  28.819 -11.966  1.00 82.29           C  
ATOM   4059  HB2 ARG B 112       0.093  29.873 -11.705  1.00 82.29           H  
ATOM   4060  HB3 ARG B 112       1.137  28.452 -11.559  1.00 82.29           H  
ATOM   4061  O   ARG B 112      -0.940  25.694 -11.890  1.00 82.29           O  
ATOM   4062  CG  ARG B 112       0.190  28.715 -13.496  1.00 82.29           C  
ATOM   4063  HG2 ARG B 112      -0.776  29.048 -13.875  1.00 82.29           H  
ATOM   4064  HG3 ARG B 112       0.329  27.671 -13.777  1.00 82.29           H  
ATOM   4065  CD  ARG B 112       1.280  29.571 -14.150  1.00 82.29           C  
ATOM   4066  HD2 ARG B 112       1.144  29.525 -15.230  1.00 82.29           H  
ATOM   4067  HD3 ARG B 112       1.157  30.605 -13.829  1.00 82.29           H  
ATOM   4068  NE  ARG B 112       2.628  29.073 -13.819  1.00 82.29           N  
ATOM   4069  HE  ARG B 112       2.744  28.070 -13.797  1.00 82.29           H  
ATOM   4070  NH1 ARG B 112       3.766  31.074 -13.879  1.00 82.29           N  
ATOM   4071 HH11 ARG B 112       3.033  31.444 -14.467  1.00 82.29           H  
ATOM   4072 HH12 ARG B 112       4.664  31.526 -13.972  1.00 82.29           H  
ATOM   4073  NH2 ARG B 112       4.849  29.190 -13.387  1.00 82.29           N  
ATOM   4074 HH21 ARG B 112       4.916  28.226 -13.683  1.00 82.29           H  
ATOM   4075 HH22 ARG B 112       5.711  29.714 -13.351  1.00 82.29           H  
ATOM   4076  CZ  ARG B 112       3.729  29.785 -13.671  1.00 82.29           C  
ATOM   4077  N   GLU B 113      -0.082  26.282  -9.902  1.00 86.95           N  
ATOM   4078  H   GLU B 113       0.132  27.048  -9.280  1.00 86.95           H  
ATOM   4079  CA  GLU B 113       0.096  24.915  -9.398  1.00 86.95           C  
ATOM   4080  HA  GLU B 113       0.595  24.310 -10.156  1.00 86.95           H  
ATOM   4081  C   GLU B 113      -1.260  24.256  -9.102  1.00 86.95           C  
ATOM   4082  CB  GLU B 113       0.990  24.966  -8.153  1.00 86.95           C  
ATOM   4083  HB2 GLU B 113       1.932  25.445  -8.422  1.00 86.95           H  
ATOM   4084  HB3 GLU B 113       0.498  25.580  -7.399  1.00 86.95           H  
ATOM   4085  O   GLU B 113      -1.494  23.135  -9.532  1.00 86.95           O  
ATOM   4086  CG  GLU B 113       1.296  23.583  -7.557  1.00 86.95           C  
ATOM   4087  HG2 GLU B 113       0.359  23.094  -7.291  1.00 86.95           H  
ATOM   4088  HG3 GLU B 113       1.792  22.974  -8.313  1.00 86.95           H  
ATOM   4089  CD  GLU B 113       2.174  23.660  -6.299  1.00 86.95           C  
ATOM   4090  OE1 GLU B 113       2.605  22.575  -5.838  1.00 86.95           O  
ATOM   4091  OE2 GLU B 113       2.373  24.784  -5.772  1.00 86.95           O  
ATOM   4092  N   ALA B 114      -2.193  24.966  -8.457  1.00 92.80           N  
ATOM   4093  H   ALA B 114      -1.948  25.883  -8.112  1.00 92.80           H  
ATOM   4094  CA  ALA B 114      -3.537  24.459  -8.170  1.00 92.80           C  
ATOM   4095  HA  ALA B 114      -3.442  23.546  -7.583  1.00 92.80           H  
ATOM   4096  C   ALA B 114      -4.336  24.104  -9.438  1.00 92.80           C  
ATOM   4097  CB  ALA B 114      -4.286  25.503  -7.335  1.00 92.80           C  
ATOM   4098  HB1 ALA B 114      -5.287  25.134  -7.108  1.00 92.80           H  
ATOM   4099  HB2 ALA B 114      -3.753  25.683  -6.401  1.00 92.80           H  
ATOM   4100  HB3 ALA B 114      -4.372  26.436  -7.892  1.00 92.80           H  
ATOM   4101  O   ALA B 114      -5.133  23.169  -9.401  1.00 92.80           O  
ATOM   4102  N   LEU B 115      -4.111  24.819 -10.548  1.00 90.27           N  
ATOM   4103  H   LEU B 115      -3.502  25.621 -10.485  1.00 90.27           H  
ATOM   4104  CA  LEU B 115      -4.690  24.495 -11.856  1.00 90.27           C  
ATOM   4105  HA  LEU B 115      -5.747  24.271 -11.714  1.00 90.27           H  
ATOM   4106  C   LEU B 115      -4.044  23.253 -12.493  1.00 90.27           C  
ATOM   4107  CB  LEU B 115      -4.548  25.726 -12.772  1.00 90.27           C  
ATOM   4108  HB2 LEU B 115      -3.489  25.872 -12.983  1.00 90.27           H  
ATOM   4109  HB3 LEU B 115      -4.910  26.609 -12.244  1.00 90.27           H  
ATOM   4110  O   LEU B 115      -4.732  22.497 -13.162  1.00 90.27           O  
ATOM   4111  CG  LEU B 115      -5.309  25.609 -14.109  1.00 90.27           C  
ATOM   4112  HG  LEU B 115      -5.063  24.670 -14.605  1.00 90.27           H  
ATOM   4113  CD1 LEU B 115      -6.824  25.694 -13.907  1.00 90.27           C  
ATOM   4114 HD11 LEU B 115      -7.089  26.616 -13.389  1.00 90.27           H  
ATOM   4115 HD12 LEU B 115      -7.165  24.837 -13.327  1.00 90.27           H  
ATOM   4116 HD13 LEU B 115      -7.324  25.662 -14.875  1.00 90.27           H  
ATOM   4117  CD2 LEU B 115      -4.889  26.749 -15.039  1.00 90.27           C  
ATOM   4118 HD21 LEU B 115      -5.417  26.654 -15.988  1.00 90.27           H  
ATOM   4119 HD22 LEU B 115      -3.819  26.682 -15.232  1.00 90.27           H  
ATOM   4120 HD23 LEU B 115      -5.123  27.711 -14.584  1.00 90.27           H  
ATOM   4121  N   ALA B 116      -2.743  23.030 -12.288  1.00 87.41           N  
ATOM   4122  H   ALA B 116      -2.219  23.695 -11.738  1.00 87.41           H  
ATOM   4123  CA  ALA B 116      -2.031  21.847 -12.784  1.00 87.41           C  
ATOM   4124  HA  ALA B 116      -2.412  21.596 -13.774  1.00 87.41           H  
ATOM   4125  C   ALA B 116      -2.226  20.595 -11.899  1.00 87.41           C  
ATOM   4126  CB  ALA B 116      -0.550  22.219 -12.922  1.00 87.41           C  
ATOM   4127  HB1 ALA B 116      -0.142  22.478 -11.945  1.00 87.41           H  
ATOM   4128  HB2 ALA B 116       0.005  21.373 -13.327  1.00 87.41           H  
ATOM   4129  HB3 ALA B 116      -0.441  23.067 -13.598  1.00 87.41           H  
ATOM   4130  O   ALA B 116      -1.899  19.486 -12.319  1.00 87.41           O  
ATOM   4131  N   MET B 117      -2.737  20.762 -10.674  1.00 92.09           N  
ATOM   4132  H   MET B 117      -2.925  21.709 -10.376  1.00 92.09           H  
ATOM   4133  CA  MET B 117      -3.023  19.677  -9.735  1.00 92.09           C  
ATOM   4134  HA  MET B 117      -2.225  18.937  -9.797  1.00 92.09           H  
ATOM   4135  C   MET B 117      -4.338  18.960 -10.049  1.00 92.09           C  
ATOM   4136  CB  MET B 117      -3.081  20.208  -8.295  1.00 92.09           C  
ATOM   4137  HB2 MET B 117      -3.647  21.140  -8.274  1.00 92.09           H  
ATOM   4138  HB3 MET B 117      -3.608  19.477  -7.682  1.00 92.09           H  
ATOM   4139  O   MET B 117      -5.412  19.578 -10.042  1.00 92.09           O  
ATOM   4140  CG  MET B 117      -1.700  20.430  -7.672  1.00 92.09           C  
ATOM   4141  HG2 MET B 117      -1.209  19.463  -7.564  1.00 92.09           H  
ATOM   4142  HG3 MET B 117      -1.094  21.032  -8.349  1.00 92.09           H  
ATOM   4143  SD  MET B 117      -1.736  21.247  -6.048  1.00 92.09           S  
ATOM   4144  CE  MET B 117      -2.681  20.032  -5.094  1.00 92.09           C  
ATOM   4145  HE1 MET B 117      -3.704  19.982  -5.468  1.00 92.09           H  
ATOM   4146  HE2 MET B 117      -2.702  20.323  -4.044  1.00 92.09           H  
ATOM   4147  HE3 MET B 117      -2.222  19.049  -5.201  1.00 92.09           H  
ATOM   4148  N   ASP B 118      -4.252  17.632 -10.150  1.00 94.92           N  
ATOM   4149  H   ASP B 118      -3.340  17.201 -10.181  1.00 94.92           H  
ATOM   4150  CA  ASP B 118      -5.386  16.713 -10.096  1.00 94.92           C  
ATOM   4151  HA  ASP B 118      -5.912  16.772 -11.049  1.00 94.92           H  
ATOM   4152  C   ASP B 118      -6.320  17.109  -8.928  1.00 94.92           C  
ATOM   4153  CB  ASP B 118      -4.845  15.273  -9.946  1.00 94.92           C  
ATOM   4154  HB2 ASP B 118      -4.205  15.046 -10.798  1.00 94.92           H  
ATOM   4155  HB3 ASP B 118      -4.231  15.226  -9.047  1.00 94.92           H  
ATOM   4156  O   ASP B 118      -5.856  17.243  -7.782  1.00 94.92           O  
ATOM   4157  CG  ASP B 118      -5.911  14.175  -9.845  1.00 94.92           C  
ATOM   4158  OD1 ASP B 118      -7.109  14.509  -9.739  1.00 94.92           O  
ATOM   4159  OD2 ASP B 118      -5.536  12.987  -9.746  1.00 94.92           O  
ATOM   4160  N   PRO B 119      -7.630  17.331  -9.172  1.00 97.25           N  
ATOM   4161  CA  PRO B 119      -8.591  17.610  -8.109  1.00 97.25           C  
ATOM   4162  HA  PRO B 119      -8.349  18.569  -7.650  1.00 97.25           H  
ATOM   4163  C   PRO B 119      -8.594  16.547  -6.999  1.00 97.25           C  
ATOM   4164  CB  PRO B 119      -9.952  17.729  -8.803  1.00 97.25           C  
ATOM   4165  HB2 PRO B 119     -10.761  17.334  -8.189  1.00 97.25           H  
ATOM   4166  HB3 PRO B 119     -10.144  18.775  -9.042  1.00 97.25           H  
ATOM   4167  O   PRO B 119      -8.873  16.895  -5.851  1.00 97.25           O  
ATOM   4168  CG  PRO B 119      -9.774  16.939 -10.099  1.00 97.25           C  
ATOM   4169  HG2 PRO B 119     -10.456  17.273 -10.880  1.00 97.25           H  
ATOM   4170  HG3 PRO B 119      -9.897  15.873  -9.905  1.00 97.25           H  
ATOM   4171  CD  PRO B 119      -8.321  17.225 -10.451  1.00 97.25           C  
ATOM   4172  HD2 PRO B 119      -8.244  18.174 -10.981  1.00 97.25           H  
ATOM   4173  HD3 PRO B 119      -7.940  16.415 -11.073  1.00 97.25           H  
ATOM   4174  N   GLN B 120      -8.194  15.297  -7.265  1.00 98.06           N  
ATOM   4175  H   GLN B 120      -7.944  15.058  -8.214  1.00 98.06           H  
ATOM   4176  CA  GLN B 120      -7.997  14.284  -6.223  1.00 98.06           C  
ATOM   4177  HA  GLN B 120      -8.954  14.117  -5.730  1.00 98.06           H  
ATOM   4178  C   GLN B 120      -6.991  14.740  -5.150  1.00 98.06           C  
ATOM   4179  CB  GLN B 120      -7.519  12.956  -6.833  1.00 98.06           C  
ATOM   4180  HB2 GLN B 120      -6.564  13.111  -7.336  1.00 98.06           H  
ATOM   4181  HB3 GLN B 120      -7.346  12.254  -6.018  1.00 98.06           H  
ATOM   4182  O   GLN B 120      -7.258  14.576  -3.958  1.00 98.06           O  
ATOM   4183  CG  GLN B 120      -8.518  12.318  -7.812  1.00 98.06           C  
ATOM   4184  HG2 GLN B 120      -8.621  12.920  -8.715  1.00 98.06           H  
ATOM   4185  HG3 GLN B 120      -9.500  12.262  -7.343  1.00 98.06           H  
ATOM   4186  CD  GLN B 120      -8.089  10.912  -8.208  1.00 98.06           C  
ATOM   4187  NE2 GLN B 120      -7.066  10.759  -9.016  1.00 98.06           N  
ATOM   4188 HE21 GLN B 120      -6.802   9.824  -9.292  1.00 98.06           H  
ATOM   4189 HE22 GLN B 120      -6.574  11.570  -9.363  1.00 98.06           H  
ATOM   4190  OE1 GLN B 120      -8.667   9.931  -7.758  1.00 98.06           O  
ATOM   4191  N   GLN B 121      -5.871  15.368  -5.537  1.00 98.03           N  
ATOM   4192  H   GLN B 121      -5.749  15.562  -6.521  1.00 98.03           H  
ATOM   4193  CA  GLN B 121      -4.883  15.903  -4.587  1.00 98.03           C  
ATOM   4194  HA  GLN B 121      -4.633  15.123  -3.868  1.00 98.03           H  
ATOM   4195  C   GLN B 121      -5.437  17.098  -3.793  1.00 98.03           C  
ATOM   4196  CB  GLN B 121      -3.589  16.335  -5.307  1.00 98.03           C  
ATOM   4197  HB2 GLN B 121      -3.812  17.141  -6.008  1.00 98.03           H  
ATOM   4198  HB3 GLN B 121      -2.916  16.729  -4.545  1.00 98.03           H  
ATOM   4199  O   GLN B 121      -5.133  17.253  -2.608  1.00 98.03           O  
ATOM   4200  CG  GLN B 121      -2.857  15.210  -6.061  1.00 98.03           C  
ATOM   4201  HG2 GLN B 121      -2.772  14.345  -5.403  1.00 98.03           H  
ATOM   4202  HG3 GLN B 121      -3.440  14.918  -6.934  1.00 98.03           H  
ATOM   4203  CD  GLN B 121      -1.443  15.593  -6.509  1.00 98.03           C  
ATOM   4204  NE2 GLN B 121      -0.755  14.751  -7.243  1.00 98.03           N  
ATOM   4205 HE21 GLN B 121      -1.194  13.933  -7.640  1.00 98.03           H  
ATOM   4206 HE22 GLN B 121       0.131  15.083  -7.596  1.00 98.03           H  
ATOM   4207  OE1 GLN B 121      -0.891  16.627  -6.152  1.00 98.03           O  
ATOM   4208  N   ARG B 122      -6.258  17.940  -4.435  1.00 98.16           N  
ATOM   4209  H   ARG B 122      -6.484  17.717  -5.394  1.00 98.16           H  
ATOM   4210  CA  ARG B 122      -6.870  19.135  -3.827  1.00 98.16           C  
ATOM   4211  HA  ARG B 122      -6.110  19.698  -3.287  1.00 98.16           H  
ATOM   4212  C   ARG B 122      -7.921  18.770  -2.777  1.00 98.16           C  
ATOM   4213  CB  ARG B 122      -7.453  20.035  -4.932  1.00 98.16           C  
ATOM   4214  HB2 ARG B 122      -8.119  19.459  -5.576  1.00 98.16           H  
ATOM   4215  HB3 ARG B 122      -8.043  20.823  -4.464  1.00 98.16           H  
ATOM   4216  O   ARG B 122      -7.806  19.183  -1.624  1.00 98.16           O  
ATOM   4217  CG  ARG B 122      -6.340  20.678  -5.774  1.00 98.16           C  
ATOM   4218  HG2 ARG B 122      -5.768  19.905  -6.288  1.00 98.16           H  
ATOM   4219  HG3 ARG B 122      -5.672  21.214  -5.099  1.00 98.16           H  
ATOM   4220  CD  ARG B 122      -6.872  21.679  -6.804  1.00 98.16           C  
ATOM   4221  HD2 ARG B 122      -7.751  22.179  -6.398  1.00 98.16           H  
ATOM   4222  HD3 ARG B 122      -6.103  22.433  -6.973  1.00 98.16           H  
ATOM   4223  NE  ARG B 122      -7.173  21.046  -8.099  1.00 98.16           N  
ATOM   4224  HE  ARG B 122      -6.504  20.382  -8.460  1.00 98.16           H  
ATOM   4225  NH1 ARG B 122      -8.932  22.388  -8.737  1.00 98.16           N  
ATOM   4226 HH11 ARG B 122      -9.623  22.670  -9.417  1.00 98.16           H  
ATOM   4227 HH12 ARG B 122      -9.052  22.727  -7.793  1.00 98.16           H  
ATOM   4228  NH2 ARG B 122      -7.990  20.962 -10.189  1.00 98.16           N  
ATOM   4229 HH21 ARG B 122      -7.191  20.384 -10.408  1.00 98.16           H  
ATOM   4230 HH22 ARG B 122      -8.504  21.367 -10.957  1.00 98.16           H  
ATOM   4231  CZ  ARG B 122      -8.039  21.472  -8.996  1.00 98.16           C  
ATOM   4232  N   GLN B 123      -8.883  17.921  -3.140  1.00 98.09           N  
ATOM   4233  H   GLN B 123      -8.894  17.601  -4.098  1.00 98.09           H  
ATOM   4234  CA  GLN B 123      -9.966  17.484  -2.250  1.00 98.09           C  
ATOM   4235  HA  GLN B 123     -10.471  18.364  -1.851  1.00 98.09           H  
ATOM   4236  C   GLN B 123      -9.432  16.678  -1.044  1.00 98.09           C  
ATOM   4237  CB  GLN B 123     -10.987  16.665  -3.063  1.00 98.09           C  
ATOM   4238  HB2 GLN B 123     -11.768  16.319  -2.387  1.00 98.09           H  
ATOM   4239  HB3 GLN B 123     -10.482  15.792  -3.477  1.00 98.09           H  
ATOM   4240  O   GLN B 123      -9.955  16.787   0.068  1.00 98.09           O  
ATOM   4241  CG  GLN B 123     -11.674  17.423  -4.219  1.00 98.09           C  
ATOM   4242  HG2 GLN B 123     -10.929  17.905  -4.851  1.00 98.09           H  
ATOM   4243  HG3 GLN B 123     -12.206  16.701  -4.838  1.00 98.09           H  
ATOM   4244  CD  GLN B 123     -12.686  18.480  -3.780  1.00 98.09           C  
ATOM   4245  NE2 GLN B 123     -12.999  19.418  -4.645  1.00 98.09           N  
ATOM   4246 HE21 GLN B 123     -13.639  20.153  -4.381  1.00 98.09           H  
ATOM   4247 HE22 GLN B 123     -12.572  19.456  -5.560  1.00 98.09           H  
ATOM   4248  OE1 GLN B 123     -13.221  18.463  -2.680  1.00 98.09           O  
ATOM   4249  N   VAL B 124      -8.348  15.909  -1.222  1.00 97.32           N  
ATOM   4250  H   VAL B 124      -7.983  15.809  -2.158  1.00 97.32           H  
ATOM   4251  CA  VAL B 124      -7.661  15.190  -0.129  1.00 97.32           C  
ATOM   4252  HA  VAL B 124      -8.408  14.650   0.452  1.00 97.32           H  
ATOM   4253  C   VAL B 124      -6.966  16.126   0.866  1.00 97.32           C  
ATOM   4254  CB  VAL B 124      -6.688  14.149  -0.719  1.00 97.32           C  
ATOM   4255  HB  VAL B 124      -6.260  14.546  -1.639  1.00 97.32           H  
ATOM   4256  O   VAL B 124      -6.968  15.829   2.062  1.00 97.32           O  
ATOM   4257  CG1 VAL B 124      -5.509  13.769   0.173  1.00 97.32           C  
ATOM   4258 HG11 VAL B 124      -5.857  13.376   1.128  1.00 97.32           H  
ATOM   4259 HG12 VAL B 124      -4.890  13.030  -0.336  1.00 97.32           H  
ATOM   4260 HG13 VAL B 124      -4.892  14.654   0.330  1.00 97.32           H  
ATOM   4261  CG2 VAL B 124      -7.460  12.866  -1.028  1.00 97.32           C  
ATOM   4262 HG21 VAL B 124      -7.861  12.432  -0.112  1.00 97.32           H  
ATOM   4263 HG22 VAL B 124      -6.799  12.149  -1.513  1.00 97.32           H  
ATOM   4264 HG23 VAL B 124      -8.280  13.107  -1.705  1.00 97.32           H  
ATOM   4265  N   LEU B 125      -6.389  17.250   0.423  1.00 97.90           N  
ATOM   4266  H   LEU B 125      -6.424  17.464  -0.563  1.00 97.90           H  
ATOM   4267  CA  LEU B 125      -5.767  18.222   1.334  1.00 97.90           C  
ATOM   4268  HA  LEU B 125      -5.074  17.692   1.987  1.00 97.90           H  
ATOM   4269  C   LEU B 125      -6.802  18.873   2.261  1.00 97.90           C  
ATOM   4270  CB  LEU B 125      -4.998  19.293   0.536  1.00 97.90           C  
ATOM   4271  HB2 LEU B 125      -4.892  20.183   1.155  1.00 97.90           H  
ATOM   4272  HB3 LEU B 125      -5.591  19.576  -0.334  1.00 97.90           H  
ATOM   4273  O   LEU B 125      -6.586  18.907   3.474  1.00 97.90           O  
ATOM   4274  CG  LEU B 125      -3.595  18.867   0.072  1.00 97.90           C  
ATOM   4275  HG  LEU B 125      -3.647  17.916  -0.458  1.00 97.90           H  
ATOM   4276  CD1 LEU B 125      -3.039  19.935  -0.869  1.00 97.90           C  
ATOM   4277 HD11 LEU B 125      -3.006  20.899  -0.360  1.00 97.90           H  
ATOM   4278 HD12 LEU B 125      -3.685  20.009  -1.744  1.00 97.90           H  
ATOM   4279 HD13 LEU B 125      -2.035  19.659  -1.191  1.00 97.90           H  
ATOM   4280  CD2 LEU B 125      -2.609  18.733   1.240  1.00 97.90           C  
ATOM   4281 HD21 LEU B 125      -2.937  17.945   1.917  1.00 97.90           H  
ATOM   4282 HD22 LEU B 125      -1.620  18.475   0.862  1.00 97.90           H  
ATOM   4283 HD23 LEU B 125      -2.554  19.674   1.789  1.00 97.90           H  
ATOM   4284  N   GLU B 126      -7.934  19.325   1.712  1.00 98.41           N  
ATOM   4285  H   GLU B 126      -8.040  19.270   0.709  1.00 98.41           H  
ATOM   4286  CA  GLU B 126      -9.035  19.904   2.498  1.00 98.41           C  
ATOM   4287  HA  GLU B 126      -8.650  20.718   3.113  1.00 98.41           H  
ATOM   4288  C   GLU B 126      -9.613  18.886   3.483  1.00 98.41           C  
ATOM   4289  CB  GLU B 126     -10.122  20.489   1.575  1.00 98.41           C  
ATOM   4290  HB2 GLU B 126     -10.391  19.765   0.806  1.00 98.41           H  
ATOM   4291  HB3 GLU B 126     -11.004  20.716   2.175  1.00 98.41           H  
ATOM   4292  O   GLU B 126      -9.582  19.109   4.694  1.00 98.41           O  
ATOM   4293  CG  GLU B 126      -9.617  21.790   0.931  1.00 98.41           C  
ATOM   4294  HG2 GLU B 126      -9.301  22.452   1.737  1.00 98.41           H  
ATOM   4295  HG3 GLU B 126      -8.746  21.560   0.318  1.00 98.41           H  
ATOM   4296  CD  GLU B 126     -10.642  22.549   0.075  1.00 98.41           C  
ATOM   4297  OE1 GLU B 126     -10.260  23.640  -0.406  1.00 98.41           O  
ATOM   4298  OE2 GLU B 126     -11.789  22.066  -0.089  1.00 98.41           O  
ATOM   4299  N   THR B 127     -10.022  17.713   2.998  1.00 98.32           N  
ATOM   4300  H   THR B 127     -10.009  17.572   1.997  1.00 98.32           H  
ATOM   4301  CA  THR B 127     -10.618  16.681   3.862  1.00 98.32           C  
ATOM   4302  HA  THR B 127     -11.425  17.148   4.427  1.00 98.32           H  
ATOM   4303  C   THR B 127      -9.647  16.106   4.896  1.00 98.32           C  
ATOM   4304  CB  THR B 127     -11.242  15.541   3.057  1.00 98.32           C  
ATOM   4305  HB  THR B 127     -11.536  14.745   3.742  1.00 98.32           H  
ATOM   4306  O   THR B 127     -10.085  15.694   5.968  1.00 98.32           O  
ATOM   4307  CG2 THR B 127     -12.478  15.985   2.281  1.00 98.32           C  
ATOM   4308 HG21 THR B 127     -12.899  15.137   1.741  1.00 98.32           H  
ATOM   4309 HG22 THR B 127     -12.227  16.779   1.578  1.00 98.32           H  
ATOM   4310 HG23 THR B 127     -13.223  16.364   2.980  1.00 98.32           H  
ATOM   4311  OG1 THR B 127     -10.314  15.027   2.137  1.00 98.32           O  
ATOM   4312  HG1 THR B 127     -10.258  15.661   1.418  1.00 98.32           H  
ATOM   4313  N   THR B 128      -8.328  16.115   4.658  1.00 98.57           N  
ATOM   4314  H   THR B 128      -8.003  16.425   3.754  1.00 98.57           H  
ATOM   4315  CA  THR B 128      -7.348  15.717   5.690  1.00 98.57           C  
ATOM   4316  HA  THR B 128      -7.747  14.844   6.207  1.00 98.57           H  
ATOM   4317  C   THR B 128      -7.146  16.805   6.752  1.00 98.57           C  
ATOM   4318  CB  THR B 128      -5.997  15.291   5.097  1.00 98.57           C  
ATOM   4319  HB  THR B 128      -5.508  16.143   4.625  1.00 98.57           H  
ATOM   4320  O   THR B 128      -6.916  16.481   7.918  1.00 98.57           O  
ATOM   4321  CG2 THR B 128      -5.081  14.699   6.171  1.00 98.57           C  
ATOM   4322 HG21 THR B 128      -5.633  13.970   6.765  1.00 98.57           H  
ATOM   4323 HG22 THR B 128      -4.709  15.489   6.824  1.00 98.57           H  
ATOM   4324 HG23 THR B 128      -4.231  14.201   5.705  1.00 98.57           H  
ATOM   4325  OG1 THR B 128      -6.177  14.273   4.142  1.00 98.57           O  
ATOM   4326  HG1 THR B 128      -6.556  14.698   3.370  1.00 98.57           H  
ATOM   4327  N   TRP B 129      -7.276  18.089   6.402  1.00 98.55           N  
ATOM   4328  H   TRP B 129      -7.493  18.321   5.443  1.00 98.55           H  
ATOM   4329  CA  TRP B 129      -7.313  19.164   7.399  1.00 98.55           C  
ATOM   4330  HA  TRP B 129      -6.453  19.065   8.061  1.00 98.55           H  
ATOM   4331  C   TRP B 129      -8.570  19.051   8.275  1.00 98.55           C  
ATOM   4332  CB  TRP B 129      -7.224  20.530   6.704  1.00 98.55           C  
ATOM   4333  HB2 TRP B 129      -6.335  20.545   6.073  1.00 98.55           H  
ATOM   4334  HB3 TRP B 129      -8.089  20.674   6.057  1.00 98.55           H  
ATOM   4335  O   TRP B 129      -8.470  18.984   9.504  1.00 98.55           O  
ATOM   4336  CG  TRP B 129      -7.151  21.681   7.657  1.00 98.55           C  
ATOM   4337  CD1 TRP B 129      -8.201  22.213   8.325  1.00 98.55           C  
ATOM   4338  HD1 TRP B 129      -9.225  21.882   8.237  1.00 98.55           H  
ATOM   4339  CD2 TRP B 129      -5.974  22.408   8.124  1.00 98.55           C  
ATOM   4340  CE2 TRP B 129      -6.392  23.353   9.107  1.00 98.55           C  
ATOM   4341  CE3 TRP B 129      -4.594  22.361   7.827  1.00 98.55           C  
ATOM   4342  HE3 TRP B 129      -4.249  21.670   7.072  1.00 98.55           H  
ATOM   4343  NE1 TRP B 129      -7.755  23.183   9.199  1.00 98.55           N  
ATOM   4344  HE1 TRP B 129      -8.345  23.594   9.908  1.00 98.55           H  
ATOM   4345  CH2 TRP B 129      -4.121  24.111   9.466  1.00 98.55           C  
ATOM   4346  HH2 TRP B 129      -3.410  24.743   9.979  1.00 98.55           H  
ATOM   4347  CZ2 TRP B 129      -5.488  24.183   9.782  1.00 98.55           C  
ATOM   4348  HZ2 TRP B 129      -5.860  24.863  10.535  1.00 98.55           H  
ATOM   4349  CZ3 TRP B 129      -3.678  23.207   8.484  1.00 98.55           C  
ATOM   4350  HZ3 TRP B 129      -2.627  23.155   8.241  1.00 98.55           H  
ATOM   4351  N   GLU B 130      -9.740  18.935   7.639  1.00 98.29           N  
ATOM   4352  H   GLU B 130      -9.737  19.005   6.631  1.00 98.29           H  
ATOM   4353  CA  GLU B 130     -11.037  18.706   8.292  1.00 98.29           C  
ATOM   4354  HA  GLU B 130     -11.299  19.567   8.907  1.00 98.29           H  
ATOM   4355  C   GLU B 130     -10.998  17.463   9.204  1.00 98.29           C  
ATOM   4356  CB  GLU B 130     -12.121  18.513   7.213  1.00 98.29           C  
ATOM   4357  HB2 GLU B 130     -11.794  17.692   6.576  1.00 98.29           H  
ATOM   4358  HB3 GLU B 130     -13.045  18.204   7.702  1.00 98.29           H  
ATOM   4359  O   GLU B 130     -11.501  17.494  10.325  1.00 98.29           O  
ATOM   4360  CG  GLU B 130     -12.432  19.750   6.336  1.00 98.29           C  
ATOM   4361  HG2 GLU B 130     -11.500  20.235   6.048  1.00 98.29           H  
ATOM   4362  HG3 GLU B 130     -12.997  20.463   6.936  1.00 98.29           H  
ATOM   4363  CD  GLU B 130     -13.232  19.402   5.055  1.00 98.29           C  
ATOM   4364  OE1 GLU B 130     -13.453  20.304   4.206  1.00 98.29           O  
ATOM   4365  OE2 GLU B 130     -13.607  18.216   4.903  1.00 98.29           O  
ATOM   4366  N   LEU B 131     -10.341  16.379   8.773  1.00 98.64           N  
ATOM   4367  H   LEU B 131     -10.009  16.388   7.819  1.00 98.64           H  
ATOM   4368  CA  LEU B 131     -10.178  15.143   9.545  1.00 98.64           C  
ATOM   4369  HA  LEU B 131     -11.171  14.738   9.742  1.00 98.64           H  
ATOM   4370  C   LEU B 131      -9.489  15.363  10.900  1.00 98.64           C  
ATOM   4371  CB  LEU B 131      -9.374  14.145   8.690  1.00 98.64           C  
ATOM   4372  HB2 LEU B 131      -9.925  13.931   7.774  1.00 98.64           H  
ATOM   4373  HB3 LEU B 131      -8.428  14.611   8.413  1.00 98.64           H  
ATOM   4374  O   LEU B 131      -9.923  14.801  11.911  1.00 98.64           O  
ATOM   4375  CG  LEU B 131      -9.047  12.819   9.385  1.00 98.64           C  
ATOM   4376  HG  LEU B 131      -8.532  13.007  10.327  1.00 98.64           H  
ATOM   4377  CD1 LEU B 131     -10.327  12.038   9.655  1.00 98.64           C  
ATOM   4378 HD11 LEU B 131     -10.842  11.844   8.714  1.00 98.64           H  
ATOM   4379 HD12 LEU B 131     -10.969  12.619  10.317  1.00 98.64           H  
ATOM   4380 HD13 LEU B 131     -10.088  11.093  10.141  1.00 98.64           H  
ATOM   4381  CD2 LEU B 131      -8.124  11.976   8.512  1.00 98.64           C  
ATOM   4382 HD21 LEU B 131      -8.607  11.774   7.556  1.00 98.64           H  
ATOM   4383 HD22 LEU B 131      -7.883  11.035   9.007  1.00 98.64           H  
ATOM   4384 HD23 LEU B 131      -7.203  12.529   8.328  1.00 98.64           H  
ATOM   4385  N   PHE B 132      -8.411  16.149  10.929  1.00 98.44           N  
ATOM   4386  H   PHE B 132      -8.121  16.598  10.072  1.00 98.44           H  
ATOM   4387  CA  PHE B 132      -7.685  16.457  12.163  1.00 98.44           C  
ATOM   4388  HA  PHE B 132      -7.535  15.536  12.726  1.00 98.44           H  
ATOM   4389  C   PHE B 132      -8.495  17.385  13.076  1.00 98.44           C  
ATOM   4390  CB  PHE B 132      -6.320  17.065  11.815  1.00 98.44           C  
ATOM   4391  HB2 PHE B 132      -6.502  17.913  11.155  1.00 98.44           H  
ATOM   4392  HB3 PHE B 132      -5.866  17.448  12.729  1.00 98.44           H  
ATOM   4393  O   PHE B 132      -8.576  17.135  14.282  1.00 98.44           O  
ATOM   4394  CG  PHE B 132      -5.306  16.150  11.146  1.00 98.44           C  
ATOM   4395  CD1 PHE B 132      -5.147  14.808  11.545  1.00 98.44           C  
ATOM   4396  HD1 PHE B 132      -5.768  14.399  12.328  1.00 98.44           H  
ATOM   4397  CD2 PHE B 132      -4.457  16.673  10.154  1.00 98.44           C  
ATOM   4398  HD2 PHE B 132      -4.571  17.698   9.832  1.00 98.44           H  
ATOM   4399  CE1 PHE B 132      -4.165  13.997  10.947  1.00 98.44           C  
ATOM   4400  HE1 PHE B 132      -4.036  12.971  11.259  1.00 98.44           H  
ATOM   4401  CE2 PHE B 132      -3.460  15.869   9.576  1.00 98.44           C  
ATOM   4402  HE2 PHE B 132      -2.800  16.287   8.830  1.00 98.44           H  
ATOM   4403  CZ  PHE B 132      -3.320  14.527   9.961  1.00 98.44           C  
ATOM   4404  HZ  PHE B 132      -2.560  13.909   9.505  1.00 98.44           H  
ATOM   4405  N   GLU B 133      -9.173  18.385  12.510  1.00 97.04           N  
ATOM   4406  H   GLU B 133      -9.072  18.541  11.517  1.00 97.04           H  
ATOM   4407  CA  GLU B 133     -10.070  19.265  13.264  1.00 97.04           C  
ATOM   4408  HA  GLU B 133      -9.516  19.693  14.099  1.00 97.04           H  
ATOM   4409  C   GLU B 133     -11.272  18.507  13.862  1.00 97.04           C  
ATOM   4410  CB  GLU B 133     -10.553  20.410  12.362  1.00 97.04           C  
ATOM   4411  HB2 GLU B 133     -11.387  20.892  12.872  1.00 97.04           H  
ATOM   4412  HB3 GLU B 133     -10.923  20.015  11.415  1.00 97.04           H  
ATOM   4413  O   GLU B 133     -11.647  18.750  15.016  1.00 97.04           O  
ATOM   4414  CG  GLU B 133      -9.456  21.456  12.097  1.00 97.04           C  
ATOM   4415  HG2 GLU B 133      -8.756  21.065  11.359  1.00 97.04           H  
ATOM   4416  HG3 GLU B 133      -8.905  21.618  13.024  1.00 97.04           H  
ATOM   4417  CD  GLU B 133     -10.003  22.816  11.630  1.00 97.04           C  
ATOM   4418  OE1 GLU B 133      -9.185  23.763  11.549  1.00 97.04           O  
ATOM   4419  OE2 GLU B 133     -11.235  22.962  11.461  1.00 97.04           O  
ATOM   4420  N   ASN B 134     -11.838  17.544  13.130  1.00 96.84           N  
ATOM   4421  H   ASN B 134     -11.547  17.460  12.166  1.00 96.84           H  
ATOM   4422  CA  ASN B 134     -12.911  16.656  13.596  1.00 96.84           C  
ATOM   4423  HA  ASN B 134     -13.705  17.261  14.034  1.00 96.84           H  
ATOM   4424  C   ASN B 134     -12.440  15.685  14.692  1.00 96.84           C  
ATOM   4425  CB  ASN B 134     -13.486  15.886  12.391  1.00 96.84           C  
ATOM   4426  HB2 ASN B 134     -12.673  15.425  11.830  1.00 96.84           H  
ATOM   4427  HB3 ASN B 134     -14.145  15.097  12.750  1.00 96.84           H  
ATOM   4428  O   ASN B 134     -13.242  15.260  15.520  1.00 96.84           O  
ATOM   4429  CG  ASN B 134     -14.303  16.755  11.448  1.00 96.84           C  
ATOM   4430  ND2 ASN B 134     -14.608  16.257  10.273  1.00 96.84           N  
ATOM   4431 HD21 ASN B 134     -14.293  15.333  10.014  1.00 96.84           H  
ATOM   4432 HD22 ASN B 134     -15.037  16.896   9.620  1.00 96.84           H  
ATOM   4433  OD1 ASN B 134     -14.723  17.854  11.773  1.00 96.84           O  
ATOM   4434  N   ALA B 135     -11.144  15.362  14.734  1.00 97.24           N  
ATOM   4435  H   ALA B 135     -10.550  15.710  13.995  1.00 97.24           H  
ATOM   4436  CA  ALA B 135     -10.512  14.592  15.807  1.00 97.24           C  
ATOM   4437  HA  ALA B 135     -11.229  13.856  16.171  1.00 97.24           H  
ATOM   4438  C   ALA B 135     -10.099  15.448  17.028  1.00 97.24           C  
ATOM   4439  CB  ALA B 135      -9.322  13.834  15.208  1.00 97.24           C  
ATOM   4440  HB1 ALA B 135      -9.658  13.221  14.372  1.00 97.24           H  
ATOM   4441  HB2 ALA B 135      -8.576  14.538  14.841  1.00 97.24           H  
ATOM   4442  HB3 ALA B 135      -8.879  13.190  15.968  1.00 97.24           H  
ATOM   4443  O   ALA B 135      -9.448  14.935  17.946  1.00 97.24           O  
ATOM   4444  N   GLY B 136     -10.428  16.747  17.032  1.00 96.50           N  
ATOM   4445  H   GLY B 136     -10.934  17.111  16.238  1.00 96.50           H  
ATOM   4446  CA  GLY B 136     -10.074  17.686  18.101  1.00 96.50           C  
ATOM   4447  HA2 GLY B 136     -10.374  17.269  19.062  1.00 96.50           H  
ATOM   4448  HA3 GLY B 136     -10.620  18.616  17.940  1.00 96.50           H  
ATOM   4449  C   GLY B 136      -8.581  18.025  18.167  1.00 96.50           C  
ATOM   4450  O   GLY B 136      -8.060  18.245  19.257  1.00 96.50           O  
ATOM   4451  N   ILE B 137      -7.879  18.026  17.030  1.00 96.99           N  
ATOM   4452  H   ILE B 137      -8.365  17.855  16.161  1.00 96.99           H  
ATOM   4453  CA  ILE B 137      -6.432  18.275  16.934  1.00 96.99           C  
ATOM   4454  HA  ILE B 137      -6.015  18.360  17.937  1.00 96.99           H  
ATOM   4455  C   ILE B 137      -6.186  19.590  16.193  1.00 96.99           C  
ATOM   4456  CB  ILE B 137      -5.703  17.128  16.188  1.00 96.99           C  
ATOM   4457  HB  ILE B 137      -5.858  17.257  15.116  1.00 96.99           H  
ATOM   4458  O   ILE B 137      -6.744  19.789  15.119  1.00 96.99           O  
ATOM   4459  CG1 ILE B 137      -6.223  15.733  16.572  1.00 96.99           C  
ATOM   4460 HG12 ILE B 137      -6.061  15.606  17.642  1.00 96.99           H  
ATOM   4461 HG13 ILE B 137      -7.295  15.682  16.380  1.00 96.99           H  
ATOM   4462  CG2 ILE B 137      -4.192  17.198  16.477  1.00 96.99           C  
ATOM   4463 HG21 ILE B 137      -3.647  16.494  15.849  1.00 96.99           H  
ATOM   4464 HG22 ILE B 137      -3.809  18.190  16.238  1.00 96.99           H  
ATOM   4465 HG23 ILE B 137      -3.991  17.000  17.530  1.00 96.99           H  
ATOM   4466  CD1 ILE B 137      -5.587  14.589  15.769  1.00 96.99           C  
ATOM   4467 HD11 ILE B 137      -6.141  13.668  15.950  1.00 96.99           H  
ATOM   4468 HD12 ILE B 137      -5.641  14.819  14.705  1.00 96.99           H  
ATOM   4469 HD13 ILE B 137      -4.547  14.440  16.057  1.00 96.99           H  
ATOM   4470  N   ASP B 138      -5.291  20.440  16.705  1.00 96.89           N  
ATOM   4471  H   ASP B 138      -4.874  20.237  17.602  1.00 96.89           H  
ATOM   4472  CA  ASP B 138      -4.640  21.469  15.883  1.00 96.89           C  
ATOM   4473  HA  ASP B 138      -5.402  22.079  15.400  1.00 96.89           H  
ATOM   4474  C   ASP B 138      -3.759  20.783  14.813  1.00 96.89           C  
ATOM   4475  CB  ASP B 138      -3.802  22.404  16.781  1.00 96.89           C  
ATOM   4476  HB2 ASP B 138      -3.119  21.803  17.380  1.00 96.89           H  
ATOM   4477  HB3 ASP B 138      -4.475  22.923  17.463  1.00 96.89           H  
ATOM   4478  O   ASP B 138      -2.763  20.149  15.170  1.00 96.89           O  
ATOM   4479  CG  ASP B 138      -2.978  23.453  16.007  1.00 96.89           C  
ATOM   4480  OD1 ASP B 138      -3.041  23.484  14.756  1.00 96.89           O  
ATOM   4481  OD2 ASP B 138      -2.260  24.248  16.654  1.00 96.89           O  
ATOM   4482  N   PRO B 139      -4.049  20.910  13.504  1.00 97.20           N  
ATOM   4483  CA  PRO B 139      -3.238  20.275  12.464  1.00 97.20           C  
ATOM   4484  HA  PRO B 139      -3.294  19.195  12.595  1.00 97.20           H  
ATOM   4485  C   PRO B 139      -1.760  20.699  12.497  1.00 97.20           C  
ATOM   4486  CB  PRO B 139      -3.916  20.653  11.143  1.00 97.20           C  
ATOM   4487  HB2 PRO B 139      -3.828  19.861  10.399  1.00 97.20           H  
ATOM   4488  HB3 PRO B 139      -3.498  21.584  10.761  1.00 97.20           H  
ATOM   4489  O   PRO B 139      -0.883  19.896  12.175  1.00 97.20           O  
ATOM   4490  CG  PRO B 139      -5.368  20.882  11.560  1.00 97.20           C  
ATOM   4491  HG2 PRO B 139      -5.918  21.502  10.852  1.00 97.20           H  
ATOM   4492  HG3 PRO B 139      -5.878  19.928  11.701  1.00 97.20           H  
ATOM   4493  CD  PRO B 139      -5.203  21.564  12.907  1.00 97.20           C  
ATOM   4494  HD2 PRO B 139      -4.986  22.623  12.762  1.00 97.20           H  
ATOM   4495  HD3 PRO B 139      -6.115  21.446  13.492  1.00 97.20           H  
ATOM   4496  N   HIS B 140      -1.444  21.916  12.960  1.00 94.98           N  
ATOM   4497  H   HIS B 140      -2.176  22.502  13.335  1.00 94.98           H  
ATOM   4498  CA  HIS B 140      -0.057  22.356  13.129  1.00 94.98           C  
ATOM   4499  HA  HIS B 140       0.486  22.156  12.205  1.00 94.98           H  
ATOM   4500  C   HIS B 140       0.680  21.607  14.249  1.00 94.98           C  
ATOM   4501  CB  HIS B 140       0.001  23.860  13.417  1.00 94.98           C  
ATOM   4502  HB2 HIS B 140       1.040  24.129  13.611  1.00 94.98           H  
ATOM   4503  HB3 HIS B 140      -0.558  24.068  14.329  1.00 94.98           H  
ATOM   4504  O   HIS B 140       1.905  21.489  14.182  1.00 94.98           O  
ATOM   4505  CG  HIS B 140      -0.494  24.769  12.323  1.00 94.98           C  
ATOM   4506  CD2 HIS B 140      -0.381  24.605  10.967  1.00 94.98           C  
ATOM   4507  HD2 HIS B 140       0.042  23.749  10.464  1.00 94.98           H  
ATOM   4508  ND1 HIS B 140      -1.060  26.000  12.536  1.00 94.98           N  
ATOM   4509  HD1 HIS B 140      -1.363  26.337  13.438  1.00 94.98           H  
ATOM   4510  CE1 HIS B 140      -1.278  26.571  11.341  1.00 94.98           C  
ATOM   4511  HE1 HIS B 140      -1.747  27.532  11.191  1.00 94.98           H  
ATOM   4512  NE2 HIS B 140      -0.866  25.767  10.351  1.00 94.98           N  
ATOM   4513  N   SER B 141      -0.021  21.060  15.251  1.00 95.46           N  
ATOM   4514  H   SER B 141      -1.029  21.118  15.237  1.00 95.46           H  
ATOM   4515  CA  SER B 141       0.613  20.283  16.326  1.00 95.46           C  
ATOM   4516  HA  SER B 141       1.492  20.839  16.653  1.00 95.46           H  
ATOM   4517  C   SER B 141       1.112  18.912  15.858  1.00 95.46           C  
ATOM   4518  CB  SER B 141      -0.309  20.149  17.548  1.00 95.46           C  
ATOM   4519  HB2 SER B 141       0.313  19.957  18.423  1.00 95.46           H  
ATOM   4520  HB3 SER B 141      -0.839  21.087  17.710  1.00 95.46           H  
ATOM   4521  O   SER B 141       1.862  18.258  16.580  1.00 95.46           O  
ATOM   4522  OG  SER B 141      -1.241  19.089  17.435  1.00 95.46           O  
ATOM   4523  HG  SER B 141      -0.780  18.296  17.154  1.00 95.46           H  
ATOM   4524  N   LEU B 142       0.698  18.457  14.669  1.00 96.83           N  
ATOM   4525  H   LEU B 142       0.051  19.027  14.143  1.00 96.83           H  
ATOM   4526  CA  LEU B 142       1.165  17.212  14.050  1.00 96.83           C  
ATOM   4527  HA  LEU B 142       1.457  16.516  14.837  1.00 96.83           H  
ATOM   4528  C   LEU B 142       2.425  17.402  13.189  1.00 96.83           C  
ATOM   4529  CB  LEU B 142       0.016  16.576  13.248  1.00 96.83           C  
ATOM   4530  HB2 LEU B 142       0.388  15.675  12.760  1.00 96.83           H  
ATOM   4531  HB3 LEU B 142      -0.291  17.271  12.466  1.00 96.83           H  
ATOM   4532  O   LEU B 142       2.980  16.417  12.694  1.00 96.83           O  
ATOM   4533  CG  LEU B 142      -1.214  16.194  14.090  1.00 96.83           C  
ATOM   4534  HG  LEU B 142      -1.624  17.083  14.570  1.00 96.83           H  
ATOM   4535  CD1 LEU B 142      -2.280  15.604  13.176  1.00 96.83           C  
ATOM   4536 HD11 LEU B 142      -3.178  15.362  13.744  1.00 96.83           H  
ATOM   4537 HD12 LEU B 142      -1.903  14.705  12.687  1.00 96.83           H  
ATOM   4538 HD13 LEU B 142      -2.545  16.336  12.413  1.00 96.83           H  
ATOM   4539  CD2 LEU B 142      -0.892  15.149  15.165  1.00 96.83           C  
ATOM   4540 HD21 LEU B 142      -0.415  14.284  14.704  1.00 96.83           H  
ATOM   4541 HD22 LEU B 142      -1.812  14.834  15.657  1.00 96.83           H  
ATOM   4542 HD23 LEU B 142      -0.225  15.578  15.913  1.00 96.83           H  
ATOM   4543  N   ARG B 143       2.918  18.635  13.032  1.00 94.85           N  
ATOM   4544  H   ARG B 143       2.439  19.403  13.481  1.00 94.85           H  
ATOM   4545  CA  ARG B 143       4.130  18.922  12.260  1.00 94.85           C  
ATOM   4546  HA  ARG B 143       4.005  18.451  11.284  1.00 94.85           H  
ATOM   4547  C   ARG B 143       5.359  18.311  12.942  1.00 94.85           C  
ATOM   4548  CB  ARG B 143       4.246  20.440  12.068  1.00 94.85           C  
ATOM   4549  HB2 ARG B 143       4.714  20.898  12.939  1.00 94.85           H  
ATOM   4550  HB3 ARG B 143       3.245  20.856  11.954  1.00 94.85           H  
ATOM   4551  O   ARG B 143       5.645  18.609  14.099  1.00 94.85           O  
ATOM   4552  CG  ARG B 143       5.027  20.775  10.796  1.00 94.85           C  
ATOM   4553  HG2 ARG B 143       4.495  20.321   9.960  1.00 94.85           H  
ATOM   4554  HG3 ARG B 143       6.035  20.363  10.843  1.00 94.85           H  
ATOM   4555  CD  ARG B 143       5.091  22.290  10.573  1.00 94.85           C  
ATOM   4556  HD2 ARG B 143       5.948  22.691  11.115  1.00 94.85           H  
ATOM   4557  HD3 ARG B 143       4.188  22.745  10.980  1.00 94.85           H  
ATOM   4558  NE  ARG B 143       5.145  22.604   9.132  1.00 94.85           N  
ATOM   4559  HE  ARG B 143       4.437  22.156   8.568  1.00 94.85           H  
ATOM   4560  NH1 ARG B 143       6.939  24.043   9.090  1.00 94.85           N  
ATOM   4561 HH11 ARG B 143       7.070  23.888  10.080  1.00 94.85           H  
ATOM   4562 HH12 ARG B 143       7.588  24.600   8.552  1.00 94.85           H  
ATOM   4563  NH2 ARG B 143       5.831  23.581   7.207  1.00 94.85           N  
ATOM   4564 HH21 ARG B 143       5.114  23.074   6.708  1.00 94.85           H  
ATOM   4565 HH22 ARG B 143       6.493  24.129   6.675  1.00 94.85           H  
ATOM   4566  CZ  ARG B 143       5.971  23.407   8.490  1.00 94.85           C  
ATOM   4567  N   GLY B 144       6.091  17.458  12.230  1.00 94.41           N  
ATOM   4568  H   GLY B 144       5.792  17.254  11.286  1.00 94.41           H  
ATOM   4569  CA  GLY B 144       7.196  16.663  12.775  1.00 94.41           C  
ATOM   4570  HA2 GLY B 144       7.781  17.277  13.460  1.00 94.41           H  
ATOM   4571  HA3 GLY B 144       7.848  16.363  11.955  1.00 94.41           H  
ATOM   4572  C   GLY B 144       6.763  15.397  13.529  1.00 94.41           C  
ATOM   4573  O   GLY B 144       7.607  14.754  14.151  1.00 94.41           O  
ATOM   4574  N   SER B 145       5.473  15.035  13.512  1.00 95.79           N  
ATOM   4575  H   SER B 145       4.821  15.596  12.983  1.00 95.79           H  
ATOM   4576  CA  SER B 145       4.982  13.779  14.100  1.00 95.79           C  
ATOM   4577  HA  SER B 145       5.578  13.565  14.987  1.00 95.79           H  
ATOM   4578  C   SER B 145       5.145  12.596  13.147  1.00 95.79           C  
ATOM   4579  CB  SER B 145       3.522  13.888  14.561  1.00 95.79           C  
ATOM   4580  HB2 SER B 145       3.284  13.021  15.176  1.00 95.79           H  
ATOM   4581  HB3 SER B 145       3.395  14.786  15.166  1.00 95.79           H  
ATOM   4582  O   SER B 145       5.084  12.748  11.926  1.00 95.79           O  
ATOM   4583  OG  SER B 145       2.621  13.917  13.468  1.00 95.79           O  
ATOM   4584  HG  SER B 145       2.730  14.769  13.040  1.00 95.79           H  
ATOM   4585  N   ASP B 146       5.250  11.389  13.697  1.00 96.74           N  
ATOM   4586  H   ASP B 146       5.179  11.292  14.700  1.00 96.74           H  
ATOM   4587  CA  ASP B 146       5.243  10.126  12.957  1.00 96.74           C  
ATOM   4588  HA  ASP B 146       5.816  10.275  12.042  1.00 96.74           H  
ATOM   4589  C   ASP B 146       3.822   9.716  12.519  1.00 96.74           C  
ATOM   4590  CB  ASP B 146       5.981   9.046  13.773  1.00 96.74           C  
ATOM   4591  HB2 ASP B 146       6.098   8.163  13.144  1.00 96.74           H  
ATOM   4592  HB3 ASP B 146       6.981   9.409  14.011  1.00 96.74           H  
ATOM   4593  O   ASP B 146       3.422   8.562  12.656  1.00 96.74           O  
ATOM   4594  CG  ASP B 146       5.284   8.637  15.081  1.00 96.74           C  
ATOM   4595  OD1 ASP B 146       4.537   9.464  15.656  1.00 96.74           O  
ATOM   4596  OD2 ASP B 146       5.523   7.490  15.518  1.00 96.74           O  
ATOM   4597  N   THR B 147       3.038  10.660  11.991  1.00 98.68           N  
ATOM   4598  H   THR B 147       3.427  11.587  11.893  1.00 98.68           H  
ATOM   4599  CA  THR B 147       1.712  10.391  11.415  1.00 98.68           C  
ATOM   4600  HA  THR B 147       1.226   9.626  12.021  1.00 98.68           H  
ATOM   4601  C   THR B 147       1.866   9.872   9.984  1.00 98.68           C  
ATOM   4602  CB  THR B 147       0.813  11.634  11.456  1.00 98.68           C  
ATOM   4603  HB  THR B 147       1.275  12.436  10.881  1.00 98.68           H  
ATOM   4604  O   THR B 147       2.430  10.563   9.140  1.00 98.68           O  
ATOM   4605  CG2 THR B 147      -0.589  11.363  10.908  1.00 98.68           C  
ATOM   4606 HG21 THR B 147      -1.037  10.515  11.427  1.00 98.68           H  
ATOM   4607 HG22 THR B 147      -1.212  12.246  11.052  1.00 98.68           H  
ATOM   4608 HG23 THR B 147      -0.540  11.143   9.842  1.00 98.68           H  
ATOM   4609  OG1 THR B 147       0.637  12.061  12.789  1.00 98.68           O  
ATOM   4610  HG1 THR B 147       1.380  12.625  13.016  1.00 98.68           H  
ATOM   4611  N   GLY B 148       1.395   8.654   9.707  1.00 98.79           N  
ATOM   4612  H   GLY B 148       0.919   8.160  10.448  1.00 98.79           H  
ATOM   4613  CA  GLY B 148       1.393   8.064   8.362  1.00 98.79           C  
ATOM   4614  HA2 GLY B 148       2.298   8.362   7.832  1.00 98.79           H  
ATOM   4615  HA3 GLY B 148       1.390   6.976   8.433  1.00 98.79           H  
ATOM   4616  C   GLY B 148       0.189   8.497   7.519  1.00 98.79           C  
ATOM   4617  O   GLY B 148      -0.835   8.917   8.062  1.00 98.79           O  
ATOM   4618  N   VAL B 149       0.294   8.360   6.197  1.00 98.93           N  
ATOM   4619  H   VAL B 149       1.154   7.978   5.830  1.00 98.93           H  
ATOM   4620  CA  VAL B 149      -0.767   8.690   5.230  1.00 98.93           C  
ATOM   4621  HA  VAL B 149      -1.716   8.801   5.755  1.00 98.93           H  
ATOM   4622  C   VAL B 149      -0.914   7.541   4.234  1.00 98.93           C  
ATOM   4623  CB  VAL B 149      -0.471  10.019   4.497  1.00 98.93           C  
ATOM   4624  HB  VAL B 149       0.450   9.918   3.923  1.00 98.93           H  
ATOM   4625  O   VAL B 149      -0.043   7.331   3.396  1.00 98.93           O  
ATOM   4626  CG1 VAL B 149      -1.606  10.379   3.529  1.00 98.93           C  
ATOM   4627 HG11 VAL B 149      -1.381  11.323   3.032  1.00 98.93           H  
ATOM   4628 HG12 VAL B 149      -2.550  10.474   4.066  1.00 98.93           H  
ATOM   4629 HG13 VAL B 149      -1.702   9.615   2.758  1.00 98.93           H  
ATOM   4630  CG2 VAL B 149      -0.295  11.196   5.466  1.00 98.93           C  
ATOM   4631 HG21 VAL B 149       0.567  11.027   6.111  1.00 98.93           H  
ATOM   4632 HG22 VAL B 149      -0.117  12.110   4.900  1.00 98.93           H  
ATOM   4633 HG23 VAL B 149      -1.187  11.316   6.080  1.00 98.93           H  
ATOM   4634  N   PHE B 150      -2.017   6.802   4.310  1.00 98.89           N  
ATOM   4635  H   PHE B 150      -2.700   7.026   5.020  1.00 98.89           H  
ATOM   4636  CA  PHE B 150      -2.306   5.650   3.455  1.00 98.89           C  
ATOM   4637  HA  PHE B 150      -1.489   5.487   2.752  1.00 98.89           H  
ATOM   4638  C   PHE B 150      -3.579   5.925   2.654  1.00 98.89           C  
ATOM   4639  CB  PHE B 150      -2.433   4.388   4.320  1.00 98.89           C  
ATOM   4640  HB2 PHE B 150      -3.244   4.528   5.036  1.00 98.89           H  
ATOM   4641  HB3 PHE B 150      -2.707   3.552   3.677  1.00 98.89           H  
ATOM   4642  O   PHE B 150      -4.677   5.950   3.217  1.00 98.89           O  
ATOM   4643  CG  PHE B 150      -1.167   4.023   5.072  1.00 98.89           C  
ATOM   4644  CD1 PHE B 150      -0.234   3.144   4.492  1.00 98.89           C  
ATOM   4645  HD1 PHE B 150      -0.421   2.727   3.514  1.00 98.89           H  
ATOM   4646  CD2 PHE B 150      -0.911   4.579   6.341  1.00 98.89           C  
ATOM   4647  HD2 PHE B 150      -1.622   5.264   6.778  1.00 98.89           H  
ATOM   4648  CE1 PHE B 150       0.952   2.824   5.176  1.00 98.89           C  
ATOM   4649  HE1 PHE B 150       1.673   2.158   4.725  1.00 98.89           H  
ATOM   4650  CE2 PHE B 150       0.274   4.256   7.027  1.00 98.89           C  
ATOM   4651  HE2 PHE B 150       0.475   4.684   7.998  1.00 98.89           H  
ATOM   4652  CZ  PHE B 150       1.205   3.382   6.440  1.00 98.89           C  
ATOM   4653  HZ  PHE B 150       2.123   3.140   6.955  1.00 98.89           H  
ATOM   4654  N   LEU B 151      -3.443   6.148   1.347  1.00 98.83           N  
ATOM   4655  H   LEU B 151      -2.529   6.065   0.926  1.00 98.83           H  
ATOM   4656  CA  LEU B 151      -4.565   6.543   0.491  1.00 98.83           C  
ATOM   4657  HA  LEU B 151      -5.491   6.487   1.063  1.00 98.83           H  
ATOM   4658  C   LEU B 151      -4.744   5.590  -0.687  1.00 98.83           C  
ATOM   4659  CB  LEU B 151      -4.400   8.000   0.025  1.00 98.83           C  
ATOM   4660  HB2 LEU B 151      -3.428   8.102  -0.458  1.00 98.83           H  
ATOM   4661  HB3 LEU B 151      -5.163   8.215  -0.724  1.00 98.83           H  
ATOM   4662  O   LEU B 151      -3.808   5.311  -1.432  1.00 98.83           O  
ATOM   4663  CG  LEU B 151      -4.519   9.043   1.153  1.00 98.83           C  
ATOM   4664  HG  LEU B 151      -3.774   8.837   1.921  1.00 98.83           H  
ATOM   4665  CD1 LEU B 151      -4.252  10.432   0.585  1.00 98.83           C  
ATOM   4666 HD11 LEU B 151      -4.253  11.169   1.387  1.00 98.83           H  
ATOM   4667 HD12 LEU B 151      -3.281  10.454   0.089  1.00 98.83           H  
ATOM   4668 HD13 LEU B 151      -5.024  10.688  -0.140  1.00 98.83           H  
ATOM   4669  CD2 LEU B 151      -5.907   9.070   1.805  1.00 98.83           C  
ATOM   4670 HD21 LEU B 151      -6.675   9.207   1.044  1.00 98.83           H  
ATOM   4671 HD22 LEU B 151      -6.085   8.142   2.348  1.00 98.83           H  
ATOM   4672 HD23 LEU B 151      -5.960   9.895   2.515  1.00 98.83           H  
ATOM   4673  N   GLY B 152      -5.978   5.128  -0.866  1.00 98.76           N  
ATOM   4674  H   GLY B 152      -6.674   5.357  -0.171  1.00 98.76           H  
ATOM   4675  CA  GLY B 152      -6.424   4.483  -2.088  1.00 98.76           C  
ATOM   4676  HA2 GLY B 152      -5.646   3.807  -2.442  1.00 98.76           H  
ATOM   4677  HA3 GLY B 152      -7.328   3.910  -1.882  1.00 98.76           H  
ATOM   4678  C   GLY B 152      -6.747   5.520  -3.158  1.00 98.76           C  
ATOM   4679  O   GLY B 152      -7.705   6.276  -2.993  1.00 98.76           O  
ATOM   4680  N   ALA B 153      -5.981   5.543  -4.243  1.00 97.94           N  
ATOM   4681  H   ALA B 153      -5.231   4.874  -4.332  1.00 97.94           H  
ATOM   4682  CA  ALA B 153      -6.210   6.421  -5.389  1.00 97.94           C  
ATOM   4683  HA  ALA B 153      -7.276   6.625  -5.483  1.00 97.94           H  
ATOM   4684  C   ALA B 153      -5.745   5.731  -6.677  1.00 97.94           C  
ATOM   4685  CB  ALA B 153      -5.481   7.754  -5.170  1.00 97.94           C  
ATOM   4686  HB1 ALA B 153      -5.805   8.203  -4.231  1.00 97.94           H  
ATOM   4687  HB2 ALA B 153      -5.714   8.439  -5.985  1.00 97.94           H  
ATOM   4688  HB3 ALA B 153      -4.403   7.592  -5.141  1.00 97.94           H  
ATOM   4689  O   ALA B 153      -4.887   4.850  -6.637  1.00 97.94           O  
ATOM   4690  N   ALA B 154      -6.304   6.153  -7.806  1.00 94.08           N  
ATOM   4691  H   ALA B 154      -6.938   6.939  -7.769  1.00 94.08           H  
ATOM   4692  CA  ALA B 154      -5.903   5.722  -9.140  1.00 94.08           C  
ATOM   4693  HA  ALA B 154      -4.938   5.217  -9.091  1.00 94.08           H  
ATOM   4694  C   ALA B 154      -5.742   6.954 -10.039  1.00 94.08           C  
ATOM   4695  CB  ALA B 154      -6.937   4.726  -9.682  1.00 94.08           C  
ATOM   4696  HB1 ALA B 154      -7.916   5.200  -9.748  1.00 94.08           H  
ATOM   4697  HB2 ALA B 154      -6.639   4.389 -10.674  1.00 94.08           H  
ATOM   4698  HB3 ALA B 154      -6.992   3.858  -9.024  1.00 94.08           H  
ATOM   4699  O   ALA B 154      -6.272   8.026  -9.734  1.00 94.08           O  
ATOM   4700  N   TYR B 155      -5.010   6.805 -11.139  1.00 90.83           N  
ATOM   4701  H   TYR B 155      -4.639   5.892 -11.362  1.00 90.83           H  
ATOM   4702  CA  TYR B 155      -4.901   7.851 -12.150  1.00 90.83           C  
ATOM   4703  HA  TYR B 155      -4.636   8.787 -11.660  1.00 90.83           H  
ATOM   4704  C   TYR B 155      -6.251   8.047 -12.869  1.00 90.83           C  
ATOM   4705  CB  TYR B 155      -3.770   7.479 -13.110  1.00 90.83           C  
ATOM   4706  HB2 TYR B 155      -4.018   6.548 -13.619  1.00 90.83           H  
ATOM   4707  HB3 TYR B 155      -2.856   7.312 -12.539  1.00 90.83           H  
ATOM   4708  O   TYR B 155      -6.902   7.065 -13.218  1.00 90.83           O  
ATOM   4709  CG  TYR B 155      -3.505   8.553 -14.133  1.00 90.83           C  
ATOM   4710  CD1 TYR B 155      -4.099   8.462 -15.405  1.00 90.83           C  
ATOM   4711  HD1 TYR B 155      -4.720   7.618 -15.665  1.00 90.83           H  
ATOM   4712  CD2 TYR B 155      -2.702   9.660 -13.798  1.00 90.83           C  
ATOM   4713  HD2 TYR B 155      -2.259   9.740 -12.816  1.00 90.83           H  
ATOM   4714  CE1 TYR B 155      -3.868   9.473 -16.353  1.00 90.83           C  
ATOM   4715  HE1 TYR B 155      -4.308   9.410 -17.337  1.00 90.83           H  
ATOM   4716  CE2 TYR B 155      -2.471  10.670 -14.747  1.00 90.83           C  
ATOM   4717  HE2 TYR B 155      -1.845  11.514 -14.497  1.00 90.83           H  
ATOM   4718  OH  TYR B 155      -2.817  11.534 -16.954  1.00 90.83           O  
ATOM   4719  HH  TYR B 155      -2.311  12.278 -16.621  1.00 90.83           H  
ATOM   4720  CZ  TYR B 155      -3.047  10.573 -16.030  1.00 90.83           C  
ATOM   4721  N   GLN B 156      -6.676   9.302 -13.052  1.00 89.85           N  
ATOM   4722  H   GLN B 156      -6.088  10.051 -12.719  1.00 89.85           H  
ATOM   4723  CA  GLN B 156      -8.014   9.678 -13.558  1.00 89.85           C  
ATOM   4724  HA  GLN B 156      -8.527   8.789 -13.926  1.00 89.85           H  
ATOM   4725  C   GLN B 156      -7.959  10.645 -14.761  1.00 89.85           C  
ATOM   4726  CB  GLN B 156      -8.854  10.264 -12.402  1.00 89.85           C  
ATOM   4727  HB2 GLN B 156      -9.755  10.737 -12.792  1.00 89.85           H  
ATOM   4728  HB3 GLN B 156      -8.269  11.044 -11.915  1.00 89.85           H  
ATOM   4729  O   GLN B 156      -8.942  11.319 -15.049  1.00 89.85           O  
ATOM   4730  CG  GLN B 156      -9.279   9.236 -11.339  1.00 89.85           C  
ATOM   4731  HG2 GLN B 156      -9.519   9.778 -10.424  1.00 89.85           H  
ATOM   4732  HG3 GLN B 156      -8.446   8.571 -11.111  1.00 89.85           H  
ATOM   4733  CD  GLN B 156     -10.511   8.396 -11.685  1.00 89.85           C  
ATOM   4734  NE2 GLN B 156     -10.728   7.314 -10.968  1.00 89.85           N  
ATOM   4735 HE21 GLN B 156     -10.031   7.008 -10.303  1.00 89.85           H  
ATOM   4736 HE22 GLN B 156     -11.548   6.773 -11.201  1.00 89.85           H  
ATOM   4737  OE1 GLN B 156     -11.333   8.703 -12.530  1.00 89.85           O  
ATOM   4738  N   GLY B 157      -6.808  10.759 -15.433  1.00 85.04           N  
ATOM   4739  H   GLY B 157      -6.041  10.154 -15.176  1.00 85.04           H  
ATOM   4740  CA  GLY B 157      -6.679  11.494 -16.699  1.00 85.04           C  
ATOM   4741  HA2 GLY B 157      -7.480  11.194 -17.375  1.00 85.04           H  
ATOM   4742  HA3 GLY B 157      -5.731  11.206 -17.154  1.00 85.04           H  
ATOM   4743  C   GLY B 157      -6.674  13.024 -16.629  1.00 85.04           C  
ATOM   4744  O   GLY B 157      -6.788  13.691 -17.656  1.00 85.04           O  
ATOM   4745  N   TYR B 158      -6.531  13.626 -15.441  1.00 90.18           N  
ATOM   4746  H   TYR B 158      -6.420  13.061 -14.611  1.00 90.18           H  
ATOM   4747  CA  TYR B 158      -6.545  15.087 -15.330  1.00 90.18           C  
ATOM   4748  HA  TYR B 158      -7.487  15.427 -15.760  1.00 90.18           H  
ATOM   4749  C   TYR B 158      -5.415  15.731 -16.149  1.00 90.18           C  
ATOM   4750  CB  TYR B 158      -6.521  15.552 -13.867  1.00 90.18           C  
ATOM   4751  HB2 TYR B 158      -5.570  15.270 -13.416  1.00 90.18           H  
ATOM   4752  HB3 TYR B 158      -7.304  15.033 -13.315  1.00 90.18           H  
ATOM   4753  O   TYR B 158      -4.234  15.467 -15.936  1.00 90.18           O  
ATOM   4754  CG  TYR B 158      -6.737  17.052 -13.716  1.00 90.18           C  
ATOM   4755  CD1 TYR B 158      -5.655  17.919 -13.465  1.00 90.18           C  
ATOM   4756  HD1 TYR B 158      -4.654  17.522 -13.383  1.00 90.18           H  
ATOM   4757  CD2 TYR B 158      -8.032  17.589 -13.846  1.00 90.18           C  
ATOM   4758  HD2 TYR B 158      -8.869  16.932 -14.034  1.00 90.18           H  
ATOM   4759  CE1 TYR B 158      -5.870  19.303 -13.313  1.00 90.18           C  
ATOM   4760  HE1 TYR B 158      -5.042  19.966 -13.110  1.00 90.18           H  
ATOM   4761  CE2 TYR B 158      -8.250  18.973 -13.736  1.00 90.18           C  
ATOM   4762  HE2 TYR B 158      -9.248  19.367 -13.854  1.00 90.18           H  
ATOM   4763  OH  TYR B 158      -7.412  21.162 -13.321  1.00 90.18           O  
ATOM   4764  HH  TYR B 158      -8.248  21.396 -13.733  1.00 90.18           H  
ATOM   4765  CZ  TYR B 158      -7.169  19.832 -13.456  1.00 90.18           C  
ATOM   4766  N   GLY B 159      -5.802  16.600 -17.085  1.00 78.44           N  
ATOM   4767  H   GLY B 159      -6.791  16.681 -17.276  1.00 78.44           H  
ATOM   4768  CA  GLY B 159      -4.878  17.410 -17.873  1.00 78.44           C  
ATOM   4769  HA2 GLY B 159      -4.087  17.777 -17.219  1.00 78.44           H  
ATOM   4770  HA3 GLY B 159      -5.422  18.273 -18.258  1.00 78.44           H  
ATOM   4771  C   GLY B 159      -4.201  16.723 -19.064  1.00 78.44           C  
ATOM   4772  O   GLY B 159      -3.360  17.379 -19.667  1.00 78.44           O  
ATOM   4773  N   GLN B 160      -4.549  15.479 -19.430  1.00 68.06           N  
ATOM   4774  H   GLN B 160      -5.252  14.987 -18.897  1.00 68.06           H  
ATOM   4775  CA  GLN B 160      -3.934  14.773 -20.575  1.00 68.06           C  
ATOM   4776  HA  GLN B 160      -2.863  14.673 -20.397  1.00 68.06           H  
ATOM   4777  C   GLN B 160      -4.083  15.550 -21.891  1.00 68.06           C  
ATOM   4778  CB  GLN B 160      -4.537  13.366 -20.727  1.00 68.06           C  
ATOM   4779  HB2 GLN B 160      -4.200  12.933 -21.669  1.00 68.06           H  
ATOM   4780  HB3 GLN B 160      -5.624  13.432 -20.748  1.00 68.06           H  
ATOM   4781  O   GLN B 160      -3.095  16.001 -22.459  1.00 68.06           O  
ATOM   4782  CG  GLN B 160      -4.102  12.442 -19.590  1.00 68.06           C  
ATOM   4783  HG2 GLN B 160      -3.017  12.340 -19.614  1.00 68.06           H  
ATOM   4784  HG3 GLN B 160      -4.391  12.878 -18.634  1.00 68.06           H  
ATOM   4785  CD  GLN B 160      -4.745  11.066 -19.699  1.00 68.06           C  
ATOM   4786  NE2 GLN B 160      -3.996  10.023 -19.930  1.00 68.06           N  
ATOM   4787 HE21 GLN B 160      -4.517   9.185 -20.146  1.00 68.06           H  
ATOM   4788 HE22 GLN B 160      -3.043  10.174 -20.227  1.00 68.06           H  
ATOM   4789  OE1 GLN B 160      -5.930  10.867 -19.535  1.00 68.06           O  
ATOM   4790  N   ASP B 161      -5.324  15.807 -22.312  1.00 65.34           N  
ATOM   4791  H   ASP B 161      -6.084  15.306 -21.874  1.00 65.34           H  
ATOM   4792  CA  ASP B 161      -5.632  16.549 -23.546  1.00 65.34           C  
ATOM   4793  HA  ASP B 161      -4.914  16.259 -24.313  1.00 65.34           H  
ATOM   4794  C   ASP B 161      -5.542  18.080 -23.380  1.00 65.34           C  
ATOM   4795  CB  ASP B 161      -7.033  16.158 -24.036  1.00 65.34           C  
ATOM   4796  HB2 ASP B 161      -7.261  16.707 -24.950  1.00 65.34           H  
ATOM   4797  HB3 ASP B 161      -7.763  16.448 -23.280  1.00 65.34           H  
ATOM   4798  O   ASP B 161      -5.969  18.853 -24.247  1.00 65.34           O  
ATOM   4799  CG  ASP B 161      -7.174  14.670 -24.342  1.00 65.34           C  
ATOM   4800  OD1 ASP B 161      -6.247  14.120 -24.968  1.00 65.34           O  
ATOM   4801  OD2 ASP B 161      -8.234  14.127 -23.968  1.00 65.34           O  
ATOM   4802  N   ALA B 162      -5.053  18.565 -22.235  1.00 66.42           N  
ATOM   4803  H   ALA B 162      -4.563  17.931 -21.621  1.00 66.42           H  
ATOM   4804  CA  ALA B 162      -5.040  19.990 -21.953  1.00 66.42           C  
ATOM   4805  HA  ALA B 162      -5.971  20.414 -22.331  1.00 66.42           H  
ATOM   4806  C   ALA B 162      -3.879  20.681 -22.676  1.00 66.42           C  
ATOM   4807  CB  ALA B 162      -5.021  20.233 -20.440  1.00 66.42           C  
ATOM   4808  HB1 ALA B 162      -5.877  19.738 -19.980  1.00 66.42           H  
ATOM   4809  HB2 ALA B 162      -5.071  21.303 -20.239  1.00 66.42           H  
ATOM   4810  HB3 ALA B 162      -4.097  19.836 -20.017  1.00 66.42           H  
ATOM   4811  O   ALA B 162      -2.713  20.336 -22.503  1.00 66.42           O  
ATOM   4812  N   VAL B 163      -4.177  21.767 -23.396  1.00 63.38           N  
ATOM   4813  H   VAL B 163      -5.150  21.973 -23.572  1.00 63.38           H  
ATOM   4814  CA  VAL B 163      -3.144  22.737 -23.786  1.00 63.38           C  
ATOM   4815  HA  VAL B 163      -2.274  22.189 -24.148  1.00 63.38           H  
ATOM   4816  C   VAL B 163      -2.730  23.499 -22.529  1.00 63.38           C  
ATOM   4817  CB  VAL B 163      -3.600  23.675 -24.916  1.00 63.38           C  
ATOM   4818  HB  VAL B 163      -4.449  24.271 -24.583  1.00 63.38           H  
ATOM   4819  O   VAL B 163      -3.317  24.526 -22.174  1.00 63.38           O  
ATOM   4820  CG1 VAL B 163      -2.460  24.615 -25.339  1.00 63.38           C  
ATOM   4821 HG11 VAL B 163      -2.788  25.247 -26.164  1.00 63.38           H  
ATOM   4822 HG12 VAL B 163      -1.594  24.033 -25.653  1.00 63.38           H  
ATOM   4823 HG13 VAL B 163      -2.171  25.257 -24.507  1.00 63.38           H  
ATOM   4824  CG2 VAL B 163      -4.026  22.880 -26.157  1.00 63.38           C  
ATOM   4825 HG21 VAL B 163      -4.879  22.243 -25.923  1.00 63.38           H  
ATOM   4826 HG22 VAL B 163      -4.314  23.561 -26.959  1.00 63.38           H  
ATOM   4827 HG23 VAL B 163      -3.205  22.249 -26.495  1.00 63.38           H  
ATOM   4828  N   VAL B 164      -1.755  22.950 -21.810  1.00 64.41           N  
ATOM   4829  H   VAL B 164      -1.414  22.043 -22.094  1.00 64.41           H  
ATOM   4830  CA  VAL B 164      -1.297  23.506 -20.538  1.00 64.41           C  
ATOM   4831  HA  VAL B 164      -2.188  23.649 -19.926  1.00 64.41           H  
ATOM   4832  C   VAL B 164      -0.621  24.862 -20.793  1.00 64.41           C  
ATOM   4833  CB  VAL B 164      -0.398  22.515 -19.779  1.00 64.41           C  
ATOM   4834  HB  VAL B 164       0.517  22.330 -20.342  1.00 64.41           H  
ATOM   4835  O   VAL B 164       0.217  24.967 -21.688  1.00 64.41           O  
ATOM   4836  CG1 VAL B 164      -0.037  23.091 -18.403  1.00 64.41           C  
ATOM   4837 HG11 VAL B 164       0.578  22.385 -17.846  1.00 64.41           H  
ATOM   4838 HG12 VAL B 164       0.550  24.000 -18.535  1.00 64.41           H  
ATOM   4839 HG13 VAL B 164      -0.942  23.301 -17.832  1.00 64.41           H  
ATOM   4840  CG2 VAL B 164      -1.157  21.193 -19.590  1.00 64.41           C  
ATOM   4841 HG21 VAL B 164      -2.140  21.366 -19.152  1.00 64.41           H  
ATOM   4842 HG22 VAL B 164      -1.271  20.683 -20.547  1.00 64.41           H  
ATOM   4843 HG23 VAL B 164      -0.605  20.501 -18.954  1.00 64.41           H  
ATOM   4844  N   PRO B 165      -0.966  25.934 -20.048  1.00 67.87           N  
ATOM   4845  CA  PRO B 165      -0.324  27.234 -20.230  1.00 67.87           C  
ATOM   4846  HA  PRO B 165      -0.479  27.564 -21.258  1.00 67.87           H  
ATOM   4847  C   PRO B 165       1.171  27.121 -19.932  1.00 67.87           C  
ATOM   4848  CB  PRO B 165      -1.023  28.194 -19.258  1.00 67.87           C  
ATOM   4849  HB2 PRO B 165      -1.182  29.172 -19.713  1.00 67.87           H  
ATOM   4850  HB3 PRO B 165      -0.447  28.301 -18.339  1.00 67.87           H  
ATOM   4851  O   PRO B 165       1.508  26.588 -18.875  1.00 67.87           O  
ATOM   4852  CG  PRO B 165      -2.349  27.503 -18.941  1.00 67.87           C  
ATOM   4853  HG2 PRO B 165      -2.717  27.765 -17.949  1.00 67.87           H  
ATOM   4854  HG3 PRO B 165      -3.084  27.761 -19.704  1.00 67.87           H  
ATOM   4855  CD  PRO B 165      -2.016  26.019 -19.045  1.00 67.87           C  
ATOM   4856  HD2 PRO B 165      -1.639  25.653 -18.090  1.00 67.87           H  
ATOM   4857  HD3 PRO B 165      -2.911  25.472 -19.340  1.00 67.87           H  
ATOM   4858  N   GLU B 166       2.038  27.657 -20.802  1.00 65.24           N  
ATOM   4859  H   GLU B 166       1.662  28.049 -21.654  1.00 65.24           H  
ATOM   4860  CA  GLU B 166       3.466  27.290 -20.847  1.00 65.24           C  
ATOM   4861  HA  GLU B 166       3.511  26.259 -21.197  1.00 65.24           H  
ATOM   4862  C   GLU B 166       4.182  27.332 -19.491  1.00 65.24           C  
ATOM   4863  CB  GLU B 166       4.254  28.210 -21.805  1.00 65.24           C  
ATOM   4864  HB2 GLU B 166       4.111  29.242 -21.486  1.00 65.24           H  
ATOM   4865  HB3 GLU B 166       5.314  27.974 -21.705  1.00 65.24           H  
ATOM   4866  O   GLU B 166       4.953  26.434 -19.145  1.00 65.24           O  
ATOM   4867  CG  GLU B 166       3.896  28.089 -23.293  1.00 65.24           C  
ATOM   4868  HG2 GLU B 166       2.856  28.381 -23.434  1.00 65.24           H  
ATOM   4869  HG3 GLU B 166       4.000  27.047 -23.595  1.00 65.24           H  
ATOM   4870  CD  GLU B 166       4.802  28.980 -24.169  1.00 65.24           C  
ATOM   4871  OE1 GLU B 166       5.334  28.473 -25.182  1.00 65.24           O  
ATOM   4872  OE2 GLU B 166       4.949  30.179 -23.834  1.00 65.24           O  
ATOM   4873  N   ASP B 167       3.922  28.358 -18.682  1.00 65.20           N  
ATOM   4874  H   ASP B 167       3.389  29.132 -19.052  1.00 65.20           H  
ATOM   4875  CA  ASP B 167       4.577  28.495 -17.385  1.00 65.20           C  
ATOM   4876  HA  ASP B 167       5.655  28.466 -17.538  1.00 65.20           H  
ATOM   4877  C   ASP B 167       4.193  27.382 -16.372  1.00 65.20           C  
ATOM   4878  CB  ASP B 167       4.211  29.828 -16.737  1.00 65.20           C  
ATOM   4879  HB2 ASP B 167       4.913  29.939 -15.911  1.00 65.20           H  
ATOM   4880  HB3 ASP B 167       3.190  29.743 -16.365  1.00 65.20           H  
ATOM   4881  O   ASP B 167       4.801  27.267 -15.304  1.00 65.20           O  
ATOM   4882  CG  ASP B 167       4.303  31.143 -17.496  1.00 65.20           C  
ATOM   4883  OD1 ASP B 167       5.069  31.237 -18.470  1.00 65.20           O  
ATOM   4884  OD2 ASP B 167       3.647  32.077 -16.971  1.00 65.20           O  
ATOM   4885  N   SER B 168       3.132  26.616 -16.631  1.00 68.60           N  
ATOM   4886  H   SER B 168       2.710  26.710 -17.544  1.00 68.60           H  
ATOM   4887  CA  SER B 168       2.555  25.621 -15.712  1.00 68.60           C  
ATOM   4888  HA  SER B 168       2.820  25.905 -14.693  1.00 68.60           H  
ATOM   4889  C   SER B 168       3.105  24.211 -15.922  1.00 68.60           C  
ATOM   4890  CB  SER B 168       1.018  25.573 -15.775  1.00 68.60           C  
ATOM   4891  HB2 SER B 168       0.626  25.336 -14.785  1.00 68.60           H  
ATOM   4892  HB3 SER B 168       0.706  24.782 -16.457  1.00 68.60           H  
ATOM   4893  O   SER B 168       2.919  23.391 -15.029  1.00 68.60           O  
ATOM   4894  OG  SER B 168       0.468  26.797 -16.226  1.00 68.60           O  
ATOM   4895  HG  SER B 168       0.673  26.823 -17.164  1.00 68.60           H  
ATOM   4896  N   GLU B 169       3.784  23.948 -17.048  1.00 66.16           N  
ATOM   4897  H   GLU B 169       3.877  24.686 -17.732  1.00 66.16           H  
ATOM   4898  CA  GLU B 169       4.250  22.612 -17.464  1.00 66.16           C  
ATOM   4899  HA  GLU B 169       3.386  22.005 -17.735  1.00 66.16           H  
ATOM   4900  C   GLU B 169       4.969  21.884 -16.318  1.00 66.16           C  
ATOM   4901  CB  GLU B 169       5.127  22.767 -18.724  1.00 66.16           C  
ATOM   4902  HB2 GLU B 169       4.620  23.448 -19.407  1.00 66.16           H  
ATOM   4903  HB3 GLU B 169       6.069  23.230 -18.433  1.00 66.16           H  
ATOM   4904  O   GLU B 169       4.486  20.867 -15.848  1.00 66.16           O  
ATOM   4905  CG  GLU B 169       5.406  21.449 -19.475  1.00 66.16           C  
ATOM   4906  HG2 GLU B 169       5.966  20.790 -18.812  1.00 66.16           H  
ATOM   4907  HG3 GLU B 169       4.450  20.978 -19.707  1.00 66.16           H  
ATOM   4908  CD  GLU B 169       6.210  21.640 -20.780  1.00 66.16           C  
ATOM   4909  OE1 GLU B 169       6.148  20.776 -21.682  1.00 66.16           O  
ATOM   4910  OE2 GLU B 169       6.945  22.647 -20.903  1.00 66.16           O  
ATOM   4911  N   GLY B 170       5.991  22.497 -15.706  1.00 70.57           N  
ATOM   4912  H   GLY B 170       6.293  23.384 -16.084  1.00 70.57           H  
ATOM   4913  CA  GLY B 170       6.774  21.872 -14.627  1.00 70.57           C  
ATOM   4914  HA2 GLY B 170       7.155  20.923 -15.004  1.00 70.57           H  
ATOM   4915  HA3 GLY B 170       7.625  22.511 -14.390  1.00 70.57           H  
ATOM   4916  C   GLY B 170       6.029  21.561 -13.315  1.00 70.57           C  
ATOM   4917  O   GLY B 170       6.659  21.059 -12.380  1.00 70.57           O  
ATOM   4918  N   TYR B 171       4.729  21.864 -13.211  1.00 81.54           N  
ATOM   4919  H   TYR B 171       4.276  22.221 -14.040  1.00 81.54           H  
ATOM   4920  CA  TYR B 171       3.863  21.401 -12.122  1.00 81.54           C  
ATOM   4921  HA  TYR B 171       4.483  21.153 -11.261  1.00 81.54           H  
ATOM   4922  C   TYR B 171       3.078  20.128 -12.467  1.00 81.54           C  
ATOM   4923  CB  TYR B 171       2.893  22.514 -11.691  1.00 81.54           C  
ATOM   4924  HB2 TYR B 171       2.194  22.098 -10.966  1.00 81.54           H  
ATOM   4925  HB3 TYR B 171       2.309  22.830 -12.555  1.00 81.54           H  
ATOM   4926  O   TYR B 171       2.680  19.434 -11.529  1.00 81.54           O  
ATOM   4927  CG  TYR B 171       3.549  23.719 -11.046  1.00 81.54           C  
ATOM   4928  CD1 TYR B 171       4.196  23.577  -9.804  1.00 81.54           C  
ATOM   4929  HD1 TYR B 171       4.222  22.613  -9.319  1.00 81.54           H  
ATOM   4930  CD2 TYR B 171       3.494  24.979 -11.672  1.00 81.54           C  
ATOM   4931  HD2 TYR B 171       2.994  25.070 -12.625  1.00 81.54           H  
ATOM   4932  CE1 TYR B 171       4.804  24.688  -9.191  1.00 81.54           C  
ATOM   4933  HE1 TYR B 171       5.288  24.568  -8.233  1.00 81.54           H  
ATOM   4934  CE2 TYR B 171       4.100  26.096 -11.063  1.00 81.54           C  
ATOM   4935  HE2 TYR B 171       4.073  27.067 -11.535  1.00 81.54           H  
ATOM   4936  OH  TYR B 171       5.351  27.021  -9.236  1.00 81.54           O  
ATOM   4937  HH  TYR B 171       5.755  26.758  -8.406  1.00 81.54           H
[truncated: 1,789,543 more chars]
