# Supplementary material for: Module-Based Polyketide Synthase Engineering for de Novo Polyketide Biosynthesis
Source: ACS Synth Biol. 2023 Oct 23;12(11):3148–55. doi: 10.1021/acssynbio.3c00282 (PMC10661043; doi:10.1021/acssynbio.3c00282)
Supplement: Supplementary file 2 — sb3c00282_si_002.zip [file sb3c00282_si_002.zip › Final_PKS_Structures/menzella_pdbs/eryM1_ACP_gelM3_KSAT_dimer.pdb]

ATOM      1  N   LEU A   1     -17.765  12.574  52.513  1.00 77.97           N  
ATOM      2  H   LEU A   1     -17.861  13.064  53.391  1.00 77.97           H  
ATOM      3  H2  LEU A   1     -16.811  12.257  52.417  1.00 77.97           H  
ATOM      4  H3  LEU A   1     -18.373  11.768  52.511  1.00 77.97           H  
ATOM      5  CA  LEU A   1     -18.105  13.477  51.388  1.00 77.97           C  
ATOM      6  HA  LEU A   1     -17.419  14.324  51.412  1.00 77.97           H  
ATOM      7  C   LEU A   1     -19.487  14.100  51.574  1.00 77.97           C  
ATOM      8  CB  LEU A   1     -17.911  12.789  50.025  1.00 77.97           C  
ATOM      9  HB2 LEU A   1     -18.233  11.751  50.099  1.00 77.97           H  
ATOM     10  HB3 LEU A   1     -18.530  13.275  49.271  1.00 77.97           H  
ATOM     11  O   LEU A   1     -19.538  15.310  51.725  1.00 77.97           O  
ATOM     12  CG  LEU A   1     -16.432  12.863  49.583  1.00 77.97           C  
ATOM     13  HG  LEU A   1     -15.797  12.806  50.467  1.00 77.97           H  
ATOM     14  CD1 LEU A   1     -16.067  11.694  48.677  1.00 77.97           C  
ATOM     15 HD11 LEU A   1     -16.235  10.741  49.178  1.00 77.97           H  
ATOM     16 HD12 LEU A   1     -15.014  11.753  48.400  1.00 77.97           H  
ATOM     17 HD13 LEU A   1     -16.663  11.719  47.766  1.00 77.97           H  
ATOM     18  CD2 LEU A   1     -16.143  14.175  48.852  1.00 77.97           C  
ATOM     19 HD21 LEU A   1     -16.371  15.036  49.481  1.00 77.97           H  
ATOM     20 HD22 LEU A   1     -16.737  14.233  47.940  1.00 77.97           H  
ATOM     21 HD23 LEU A   1     -15.091  14.218  48.572  1.00 77.97           H  
ATOM     22  N   ALA A   2     -20.574  13.320  51.669  1.00 73.64           N  
ATOM     23  H   ALA A   2     -20.528  12.343  51.416  1.00 73.64           H  
ATOM     24  CA  ALA A   2     -21.931  13.861  51.874  1.00 73.64           C  
ATOM     25  HA  ALA A   2     -22.193  14.490  51.024  1.00 73.64           H  
ATOM     26  C   ALA A   2     -22.093  14.723  53.146  1.00 73.64           C  
ATOM     27  CB  ALA A   2     -22.914  12.684  51.907  1.00 73.64           C  
ATOM     28  HB1 ALA A   2     -22.850  12.104  50.986  1.00 73.64           H  
ATOM     29  HB2 ALA A   2     -22.715  12.033  52.758  1.00 73.64           H  
ATOM     30  HB3 ALA A   2     -23.932  13.064  51.985  1.00 73.64           H  
ATOM     31  O   ALA A   2     -22.788  15.732  53.130  1.00 73.64           O  
ATOM     32  N   SER A   3     -21.398  14.368  54.234  1.00 76.60           N  
ATOM     33  H   SER A   3     -20.877  13.503  54.215  1.00 76.60           H  
ATOM     34  CA  SER A   3     -21.438  15.096  55.511  1.00 76.60           C  
ATOM     35  HA  SER A   3     -22.479  15.294  55.764  1.00 76.60           H  
ATOM     36  C   SER A   3     -20.717  16.449  55.507  1.00 76.60           C  
ATOM     37  CB  SER A   3     -20.836  14.214  56.610  1.00 76.60           C  
ATOM     38  HB2 SER A   3     -20.877  14.738  57.565  1.00 76.60           H  
ATOM     39  HB3 SER A   3     -21.421  13.298  56.693  1.00 76.60           H  
ATOM     40  O   SER A   3     -20.795  17.171  56.499  1.00 76.60           O  
ATOM     41  OG  SER A   3     -19.488  13.883  56.300  1.00 76.60           O  
ATOM     42  HG  SER A   3     -18.939  14.302  56.966  1.00 76.60           H  
ATOM     43  N   LEU A   4     -19.979  16.783  54.442  1.00 82.87           N  
ATOM     44  H   LEU A   4     -20.046  16.223  53.604  1.00 82.87           H  
ATOM     45  CA  LEU A   4     -19.272  18.057  54.361  1.00 82.87           C  
ATOM     46  HA  LEU A   4     -18.811  18.236  55.333  1.00 82.87           H  
ATOM     47  C   LEU A   4     -20.258  19.203  54.068  1.00 82.87           C  
ATOM     48  CB  LEU A   4     -18.152  18.002  53.307  1.00 82.87           C  
ATOM     49  HB2 LEU A   4     -18.578  17.646  52.369  1.00 82.87           H  
ATOM     50  HB3 LEU A   4     -17.784  19.013  53.134  1.00 82.87           H  
ATOM     51  O   LEU A   4     -21.173  19.025  53.250  1.00 82.87           O  
ATOM     52  CG  LEU A   4     -16.957  17.112  53.689  1.00 82.87           C  
ATOM     53  HG  LEU A   4     -17.315  16.121  53.966  1.00 82.87           H  
ATOM     54  CD1 LEU A   4     -16.032  16.955  52.482  1.00 82.87           C  
ATOM     55 HD11 LEU A   4     -15.648  17.932  52.187  1.00 82.87           H  
ATOM     56 HD12 LEU A   4     -15.190  16.310  52.732  1.00 82.87           H  
ATOM     57 HD13 LEU A   4     -16.581  16.533  51.640  1.00 82.87           H  
ATOM     58  CD2 LEU A   4     -16.146  17.692  54.850  1.00 82.87           C  
ATOM     59 HD21 LEU A   4     -15.836  18.710  54.618  1.00 82.87           H  
ATOM     60 HD22 LEU A   4     -16.741  17.711  55.763  1.00 82.87           H  
ATOM     61 HD23 LEU A   4     -15.257  17.086  55.028  1.00 82.87           H  
ATOM     62  N   PRO A   5     -20.059  20.389  54.680  1.00 77.10           N  
ATOM     63  CA  PRO A   5     -20.738  21.617  54.278  1.00 77.10           C  
ATOM     64  HA  PRO A   5     -21.792  21.542  54.545  1.00 77.10           H  
ATOM     65  C   PRO A   5     -20.586  21.853  52.774  1.00 77.10           C  
ATOM     66  CB  PRO A   5     -20.076  22.749  55.072  1.00 77.10           C  
ATOM     67  HB2 PRO A   5     -20.800  23.504  55.381  1.00 77.10           H  
ATOM     68  HB3 PRO A   5     -19.281  23.208  54.483  1.00 77.10           H  
ATOM     69  O   PRO A   5     -19.551  21.532  52.198  1.00 77.10           O  
ATOM     70  CG  PRO A   5     -19.449  22.046  56.272  1.00 77.10           C  
ATOM     71  HG2 PRO A   5     -20.193  21.931  57.060  1.00 77.10           H  
ATOM     72  HG3 PRO A   5     -18.573  22.578  56.642  1.00 77.10           H  
ATOM     73  CD  PRO A   5     -19.078  20.675  55.717  1.00 77.10           C  
ATOM     74  HD2 PRO A   5     -19.111  19.940  56.521  1.00 77.10           H  
ATOM     75  HD3 PRO A   5     -18.083  20.710  55.274  1.00 77.10           H  
ATOM     76  N   ALA A   6     -21.601  22.430  52.131  1.00 77.31           N  
ATOM     77  H   ALA A   6     -22.411  22.724  52.658  1.00 77.31           H  
ATOM     78  CA  ALA A   6     -21.669  22.488  50.668  1.00 77.31           C  
ATOM     79  HA  ALA A   6     -21.746  21.459  50.315  1.00 77.31           H  
ATOM     80  C   ALA A   6     -20.411  23.060  49.965  1.00 77.31           C  
ATOM     81  CB  ALA A   6     -22.966  23.194  50.250  1.00 77.31           C  
ATOM     82  HB1 ALA A   6     -22.979  24.232  50.580  1.00 77.31           H  
ATOM     83  HB2 ALA A   6     -23.045  23.178  49.163  1.00 77.31           H  
ATOM     84  HB3 ALA A   6     -23.827  22.674  50.670  1.00 77.31           H  
ATOM     85  O   ALA A   6     -19.919  22.378  49.069  1.00 77.31           O  
ATOM     86  N   PRO A   7     -19.819  24.203  50.377  1.00 78.04           N  
ATOM     87  CA  PRO A   7     -18.637  24.754  49.698  1.00 78.04           C  
ATOM     88  HA  PRO A   7     -18.859  24.883  48.639  1.00 78.04           H  
ATOM     89  C   PRO A   7     -17.398  23.861  49.845  1.00 78.04           C  
ATOM     90  CB  PRO A   7     -18.386  26.126  50.340  1.00 78.04           C  
ATOM     91  HB2 PRO A   7     -18.132  26.874  49.589  1.00 78.04           H  
ATOM     92  HB3 PRO A   7     -17.591  26.061  51.083  1.00 78.04           H  
ATOM     93  O   PRO A   7     -16.610  23.694  48.916  1.00 78.04           O  
ATOM     94  CG  PRO A   7     -19.696  26.467  51.046  1.00 78.04           C  
ATOM     95  HG2 PRO A   7     -19.536  27.103  51.917  1.00 78.04           H  
ATOM     96  HG3 PRO A   7     -20.374  26.947  50.340  1.00 78.04           H  
ATOM     97  CD  PRO A   7     -20.251  25.103  51.433  1.00 78.04           C  
ATOM     98  HD2 PRO A   7     -19.813  24.785  52.379  1.00 78.04           H  
ATOM     99  HD3 PRO A   7     -21.336  25.163  51.522  1.00 78.04           H  
ATOM    100  N   GLU A   8     -17.229  23.253  51.023  1.00 83.68           N  
ATOM    101  H   GLU A   8     -17.931  23.377  51.738  1.00 83.68           H  
ATOM    102  CA  GLU A   8     -16.148  22.298  51.274  1.00 83.68           C  
ATOM    103  HA  GLU A   8     -15.201  22.721  50.939  1.00 83.68           H  
ATOM    104  C   GLU A   8     -16.367  21.002  50.490  1.00 83.68           C  
ATOM    105  CB  GLU A   8     -16.047  21.983  52.773  1.00 83.68           C  
ATOM    106  HB2 GLU A   8     -17.020  21.650  53.134  1.00 83.68           H  
ATOM    107  HB3 GLU A   8     -15.334  21.169  52.905  1.00 83.68           H  
ATOM    108  O   GLU A   8     -15.409  20.428  49.975  1.00 83.68           O  
ATOM    109  CG  GLU A   8     -15.574  23.184  53.606  1.00 83.68           C  
ATOM    110  HG2 GLU A   8     -16.274  24.008  53.468  1.00 83.68           H  
ATOM    111  HG3 GLU A   8     -14.599  23.501  53.237  1.00 83.68           H  
ATOM    112  CD  GLU A   8     -15.473  22.868  55.108  1.00 83.68           C  
ATOM    113  OE1 GLU A   8     -15.089  23.792  55.858  1.00 83.68           O  
ATOM    114  OE2 GLU A   8     -15.797  21.725  55.509  1.00 83.68           O  
ATOM    115  N   ARG A   9     -17.625  20.559  50.361  1.00 86.57           N  
ATOM    116  H   ARG A   9     -18.352  21.088  50.820  1.00 86.57           H  
ATOM    117  CA  ARG A   9     -18.009  19.388  49.568  1.00 86.57           C  
ATOM    118  HA  ARG A   9     -17.400  18.542  49.888  1.00 86.57           H  
ATOM    119  C   ARG A   9     -17.703  19.596  48.089  1.00 86.57           C  
ATOM    120  CB  ARG A   9     -19.495  19.063  49.798  1.00 86.57           C  
ATOM    121  HB2 ARG A   9     -20.114  19.877  49.422  1.00 86.57           H  
ATOM    122  HB3 ARG A   9     -19.678  18.962  50.868  1.00 86.57           H  
ATOM    123  O   ARG A   9     -17.103  18.717  47.482  1.00 86.57           O  
ATOM    124  CG  ARG A   9     -19.903  17.761  49.091  1.00 86.57           C  
ATOM    125  HG2 ARG A   9     -19.210  16.970  49.378  1.00 86.57           H  
ATOM    126  HG3 ARG A   9     -19.844  17.897  48.011  1.00 86.57           H  
ATOM    127  CD  ARG A   9     -21.322  17.312  49.455  1.00 86.57           C  
ATOM    128  HD2 ARG A   9     -21.391  17.185  50.535  1.00 86.57           H  
ATOM    129  HD3 ARG A   9     -21.496  16.337  48.999  1.00 86.57           H  
ATOM    130  NE  ARG A   9     -22.351  18.243  48.955  1.00 86.57           N  
ATOM    131  HE  ARG A   9     -22.528  18.227  47.960  1.00 86.57           H  
ATOM    132  NH1 ARG A   9     -23.111  19.066  50.979  1.00 86.57           N  
ATOM    133 HH11 ARG A   9     -22.380  18.593  51.490  1.00 86.57           H  
ATOM    134 HH12 ARG A   9     -23.818  19.567  51.499  1.00 86.57           H  
ATOM    135  NH2 ARG A   9     -24.069  19.698  49.056  1.00 86.57           N  
ATOM    136 HH21 ARG A   9     -24.726  20.275  49.561  1.00 86.57           H  
ATOM    137 HH22 ARG A   9     -24.148  19.603  48.054  1.00 86.57           H  
ATOM    138  CZ  ARG A   9     -23.163  18.994  49.673  1.00 86.57           C  
ATOM    139  N   GLU A  10     -18.083  20.737  47.527  1.00 85.05           N  
ATOM    140  H   GLU A  10     -18.593  21.405  48.087  1.00 85.05           H  
ATOM    141  CA  GLU A  10     -17.855  21.068  46.119  1.00 85.05           C  
ATOM    142  HA  GLU A  10     -18.276  20.285  45.488  1.00 85.05           H  
ATOM    143  C   GLU A  10     -16.360  21.162  45.802  1.00 85.05           C  
ATOM    144  CB  GLU A  10     -18.590  22.376  45.819  1.00 85.05           C  
ATOM    145  HB2 GLU A  10     -19.608  22.283  46.197  1.00 85.05           H  
ATOM    146  HB3 GLU A  10     -18.097  23.194  46.344  1.00 85.05           H  
ATOM    147  O   GLU A  10     -15.886  20.527  44.863  1.00 85.05           O  
ATOM    148  CG  GLU A  10     -18.666  22.684  44.320  1.00 85.05           C  
ATOM    149  HG2 GLU A  10     -19.097  21.823  43.810  1.00 85.05           H  
ATOM    150  HG3 GLU A  10     -17.658  22.842  43.938  1.00 85.05           H  
ATOM    151  CD  GLU A  10     -19.522  23.929  44.035  1.00 85.05           C  
ATOM    152  OE1 GLU A  10     -19.849  24.129  42.848  1.00 85.05           O  
ATOM    153  OE2 GLU A  10     -19.846  24.657  45.004  1.00 85.05           O  
ATOM    154  N   LYS A  11     -15.581  21.839  46.655  1.00 88.02           N  
ATOM    155  H   LYS A  11     -16.027  22.366  47.392  1.00 88.02           H  
ATOM    156  CA  LYS A  11     -14.122  21.901  46.509  1.00 88.02           C  
ATOM    157  HA  LYS A  11     -13.901  22.269  45.507  1.00 88.02           H  
ATOM    158  C   LYS A  11     -13.464  20.522  46.621  1.00 88.02           C  
ATOM    159  CB  LYS A  11     -13.568  22.889  47.541  1.00 88.02           C  
ATOM    160  HB2 LYS A  11     -14.138  23.816  47.477  1.00 88.02           H  
ATOM    161  HB3 LYS A  11     -13.684  22.478  48.544  1.00 88.02           H  
ATOM    162  O   LYS A  11     -12.576  20.200  45.836  1.00 88.02           O  
ATOM    163  CG  LYS A  11     -12.093  23.198  47.265  1.00 88.02           C  
ATOM    164  HG2 LYS A  11     -11.992  23.570  46.246  1.00 88.02           H  
ATOM    165  HG3 LYS A  11     -11.498  22.291  47.371  1.00 88.02           H  
ATOM    166  CD  LYS A  11     -11.573  24.253  48.241  1.00 88.02           C  
ATOM    167  HD2 LYS A  11     -12.182  25.153  48.151  1.00 88.02           H  
ATOM    168  HD3 LYS A  11     -11.637  23.869  49.259  1.00 88.02           H  
ATOM    169  CE  LYS A  11     -10.120  24.568  47.881  1.00 88.02           C  
ATOM    170  HE2 LYS A  11      -9.529  23.657  47.979  1.00 88.02           H  
ATOM    171  HE3 LYS A  11     -10.083  24.865  46.833  1.00 88.02           H  
ATOM    172  NZ  LYS A  11      -9.571  25.646  48.736  1.00 88.02           N  
ATOM    173  HZ1 LYS A  11      -9.596  25.370  49.708  1.00 88.02           H  
ATOM    174  HZ2 LYS A  11     -10.115  26.487  48.613  1.00 88.02           H  
ATOM    175  HZ3 LYS A  11      -8.618  25.839  48.465  1.00 88.02           H  
ATOM    176  N   ALA A  12     -13.901  19.700  47.576  1.00 91.48           N  
ATOM    177  H   ALA A  12     -14.618  20.024  48.209  1.00 91.48           H  
ATOM    178  CA  ALA A  12     -13.395  18.338  47.726  1.00 91.48           C  
ATOM    179  HA  ALA A  12     -12.309  18.376  47.809  1.00 91.48           H  
ATOM    180  C   ALA A  12     -13.726  17.465  46.505  1.00 91.48           C  
ATOM    181  CB  ALA A  12     -13.962  17.732  49.016  1.00 91.48           C  
ATOM    182  HB1 ALA A  12     -13.570  16.723  49.144  1.00 91.48           H  
ATOM    183  HB2 ALA A  12     -15.050  17.691  48.964  1.00 91.48           H  
ATOM    184  HB3 ALA A  12     -13.665  18.340  49.871  1.00 91.48           H  
ATOM    185  O   ALA A  12     -12.892  16.667  46.087  1.00 91.48           O  
ATOM    186  N   LEU A  13     -14.917  17.625  45.922  1.00 92.37           N  
ATOM    187  H   LEU A  13     -15.567  18.290  46.317  1.00 92.37           H  
ATOM    188  CA  LEU A  13     -15.328  16.897  44.722  1.00 92.37           C  
ATOM    189  HA  LEU A  13     -15.051  15.850  44.839  1.00 92.37           H  
ATOM    190  C   LEU A  13     -14.608  17.384  43.468  1.00 92.37           C  
ATOM    191  CB  LEU A  13     -16.848  16.989  44.549  1.00 92.37           C  
ATOM    192  HB2 LEU A  13     -17.115  16.708  43.530  1.00 92.37           H  
ATOM    193  HB3 LEU A  13     -17.158  18.024  44.695  1.00 92.37           H  
ATOM    194  O   LEU A  13     -14.228  16.555  42.652  1.00 92.37           O  
ATOM    195  CG  LEU A  13     -17.597  16.068  45.522  1.00 92.37           C  
ATOM    196  HG  LEU A  13     -17.211  16.194  46.534  1.00 92.37           H  
ATOM    197  CD1 LEU A  13     -19.068  16.442  45.525  1.00 92.37           C  
ATOM    198 HD11 LEU A  13     -19.473  16.270  44.528  1.00 92.37           H  
ATOM    199 HD12 LEU A  13     -19.167  17.497  45.781  1.00 92.37           H  
ATOM    200 HD13 LEU A  13     -19.608  15.840  46.255  1.00 92.37           H  
ATOM    201  CD2 LEU A  13     -17.490  14.591  45.129  1.00 92.37           C  
ATOM    202 HD21 LEU A  13     -16.460  14.247  45.221  1.00 92.37           H  
ATOM    203 HD22 LEU A  13     -18.122  13.984  45.777  1.00 92.37           H  
ATOM    204 HD23 LEU A  13     -17.815  14.457  44.097  1.00 92.37           H  
ATOM    205  N   PHE A  14     -14.355  18.683  43.332  1.00 91.26           N  
ATOM    206  H   PHE A  14     -14.759  19.330  43.995  1.00 91.26           H  
ATOM    207  CA  PHE A  14     -13.549  19.227  42.241  1.00 91.26           C  
ATOM    208  HA  PHE A  14     -14.013  18.977  41.287  1.00 91.26           H  
ATOM    209  C   PHE A  14     -12.142  18.616  42.217  1.00 91.26           C  
ATOM    210  CB  PHE A  14     -13.513  20.749  42.378  1.00 91.26           C  
ATOM    211  HB2 PHE A  14     -14.524  21.140  42.261  1.00 91.26           H  
ATOM    212  HB3 PHE A  14     -13.171  21.017  43.378  1.00 91.26           H  
ATOM    213  O   PHE A  14     -11.716  18.084  41.193  1.00 91.26           O  
ATOM    214  CG  PHE A  14     -12.613  21.406  41.362  1.00 91.26           C  
ATOM    215  CD1 PHE A  14     -11.299  21.766  41.716  1.00 91.26           C  
ATOM    216  HD1 PHE A  14     -10.930  21.580  42.714  1.00 91.26           H  
ATOM    217  CD2 PHE A  14     -13.077  21.617  40.052  1.00 91.26           C  
ATOM    218  HD2 PHE A  14     -14.077  21.320  39.773  1.00 91.26           H  
ATOM    219  CE1 PHE A  14     -10.457  22.366  40.768  1.00 91.26           C  
ATOM    220  HE1 PHE A  14      -9.456  22.653  41.052  1.00 91.26           H  
ATOM    221  CE2 PHE A  14     -12.235  22.216  39.103  1.00 91.26           C  
ATOM    222  HE2 PHE A  14     -12.604  22.379  38.101  1.00 91.26           H  
ATOM    223  CZ  PHE A  14     -10.931  22.600  39.468  1.00 91.26           C  
ATOM    224  HZ  PHE A  14     -10.284  23.090  38.755  1.00 91.26           H  
ATOM    225  N   GLU A  15     -11.453  18.600  43.362  1.00 92.01           N  
ATOM    226  H   GLU A  15     -11.843  19.064  44.169  1.00 92.01           H  
ATOM    227  CA  GLU A  15     -10.139  17.951  43.485  1.00 92.01           C  
ATOM    228  HA  GLU A  15      -9.463  18.354  42.731  1.00 92.01           H  
ATOM    229  C   GLU A  15     -10.214  16.436  43.239  1.00 92.01           C  
ATOM    230  CB  GLU A  15      -9.557  18.228  44.882  1.00 92.01           C  
ATOM    231  HB2 GLU A  15      -8.696  17.580  45.046  1.00 92.01           H  
ATOM    232  HB3 GLU A  15     -10.303  17.974  45.636  1.00 92.01           H  
ATOM    233  O   GLU A  15      -9.331  15.849  42.609  1.00 92.01           O  
ATOM    234  CG  GLU A  15      -9.121  19.688  45.087  1.00 92.01           C  
ATOM    235  HG2 GLU A  15      -9.988  20.338  44.969  1.00 92.01           H  
ATOM    236  HG3 GLU A  15      -8.771  19.797  46.114  1.00 92.01           H  
ATOM    237  CD  GLU A  15      -8.006  20.144  44.131  1.00 92.01           C  
ATOM    238  OE1 GLU A  15      -7.884  21.377  43.951  1.00 92.01           O  
ATOM    239  OE2 GLU A  15      -7.282  19.275  43.595  1.00 92.01           O  
ATOM    240  N   LEU A  16     -11.292  15.785  43.683  1.00 93.15           N  
ATOM    241  H   LEU A  16     -11.981  16.302  44.209  1.00 93.15           H  
ATOM    242  CA  LEU A  16     -11.514  14.358  43.456  1.00 93.15           C  
ATOM    243  HA  LEU A  16     -10.625  13.818  43.782  1.00 93.15           H  
ATOM    244  C   LEU A  16     -11.716  14.038  41.964  1.00 93.15           C  
ATOM    245  CB  LEU A  16     -12.686  13.906  44.339  1.00 93.15           C  
ATOM    246  HB2 LEU A  16     -13.598  14.409  44.016  1.00 93.15           H  
ATOM    247  HB3 LEU A  16     -12.476  14.229  45.358  1.00 93.15           H  
ATOM    248  O   LEU A  16     -11.065  13.135  41.443  1.00 93.15           O  
ATOM    249  CG  LEU A  16     -12.897  12.382  44.328  1.00 93.15           C  
ATOM    250  HG  LEU A  16     -12.059  11.897  43.827  1.00 93.15           H  
ATOM    251  CD1 LEU A  16     -12.957  11.843  45.757  1.00 93.15           C  
ATOM    252 HD11 LEU A  16     -12.027  12.082  46.272  1.00 93.15           H  
ATOM    253 HD12 LEU A  16     -13.800  12.286  46.287  1.00 93.15           H  
ATOM    254 HD13 LEU A  16     -13.066  10.759  45.728  1.00 93.15           H  
ATOM    255  CD2 LEU A  16     -14.199  12.017  43.613  1.00 93.15           C  
ATOM    256 HD21 LEU A  16     -15.058  12.412  44.156  1.00 93.15           H  
ATOM    257 HD22 LEU A  16     -14.189  12.440  42.608  1.00 93.15           H  
ATOM    258 HD23 LEU A  16     -14.281  10.933  43.537  1.00 93.15           H  
ATOM    259  N   VAL A  17     -12.552  14.795  41.249  1.00 93.96           N  
ATOM    260  H   VAL A  17     -13.048  15.538  41.720  1.00 93.96           H  
ATOM    261  CA  VAL A  17     -12.765  14.616  39.803  1.00 93.96           C  
ATOM    262  HA  VAL A  17     -13.005  13.570  39.611  1.00 93.96           H  
ATOM    263  C   VAL A  17     -11.485  14.889  39.032  1.00 93.96           C  
ATOM    264  CB  VAL A  17     -13.929  15.476  39.273  1.00 93.96           C  
ATOM    265  HB  VAL A  17     -13.753  16.521  39.529  1.00 93.96           H  
ATOM    266  O   VAL A  17     -11.074  14.059  38.223  1.00 93.96           O  
ATOM    267  CG1 VAL A  17     -14.089  15.352  37.750  1.00 93.96           C  
ATOM    268 HG11 VAL A  17     -13.198  15.700  37.228  1.00 93.96           H  
ATOM    269 HG12 VAL A  17     -14.273  14.314  37.473  1.00 93.96           H  
ATOM    270 HG13 VAL A  17     -14.927  15.968  37.422  1.00 93.96           H  
ATOM    271  CG2 VAL A  17     -15.265  15.026  39.873  1.00 93.96           C  
ATOM    272 HG21 VAL A  17     -15.238  15.055  40.963  1.00 93.96           H  
ATOM    273 HG22 VAL A  17     -16.056  15.689  39.524  1.00 93.96           H  
ATOM    274 HG23 VAL A  17     -15.495  14.011  39.550  1.00 93.96           H  
ATOM    275  N   ARG A  18     -10.811  16.005  39.321  1.00 92.63           N  
ATOM    276  H   ARG A  18     -11.202  16.636  40.005  1.00 92.63           H  
ATOM    277  CA  ARG A  18      -9.575  16.395  38.637  1.00 92.63           C  
ATOM    278  HA  ARG A  18      -9.775  16.439  37.566  1.00 92.63           H  
ATOM    279  C   ARG A  18      -8.452  15.376  38.843  1.00 92.63           C  
ATOM    280  CB  ARG A  18      -9.180  17.788  39.137  1.00 92.63           C  
ATOM    281  HB2 ARG A  18     -10.072  18.407  39.238  1.00 92.63           H  
ATOM    282  HB3 ARG A  18      -8.719  17.710  40.121  1.00 92.63           H  
ATOM    283  O   ARG A  18      -7.755  15.031  37.891  1.00 92.63           O  
ATOM    284  CG  ARG A  18      -8.228  18.487  38.167  1.00 92.63           C  
ATOM    285  HG2 ARG A  18      -8.680  18.549  37.178  1.00 92.63           H  
ATOM    286  HG3 ARG A  18      -7.297  17.924  38.102  1.00 92.63           H  
ATOM    287  CD  ARG A  18      -7.946  19.896  38.688  1.00 92.63           C  
ATOM    288  HD2 ARG A  18      -7.598  19.830  39.719  1.00 92.63           H  
ATOM    289  HD3 ARG A  18      -8.866  20.479  38.658  1.00 92.63           H  
ATOM    290  NE  ARG A  18      -6.919  20.536  37.864  1.00 92.63           N  
ATOM    291  HE  ARG A  18      -6.672  20.064  37.006  1.00 92.63           H  
ATOM    292  NH1 ARG A  18      -6.595  22.441  39.081  1.00 92.63           N  
ATOM    293 HH11 ARG A  18      -6.088  23.300  39.240  1.00 92.63           H  
ATOM    294 HH12 ARG A  18      -7.241  22.080  39.769  1.00 92.63           H  
ATOM    295  NH2 ARG A  18      -5.398  22.070  37.219  1.00 92.63           N  
ATOM    296 HH21 ARG A  18      -4.891  22.937  37.328  1.00 92.63           H  
ATOM    297 HH22 ARG A  18      -5.247  21.495  36.403  1.00 92.63           H  
ATOM    298  CZ  ARG A  18      -6.311  21.681  38.061  1.00 92.63           C  
ATOM    299  N   SER A  19      -8.297  14.855  40.063  1.00 92.69           N  
ATOM    300  H   SER A  19      -8.888  15.199  40.806  1.00 92.69           H  
ATOM    301  CA  SER A  19      -7.301  13.818  40.369  1.00 92.69           C  
ATOM    302  HA  SER A  19      -6.346  14.138  39.951  1.00 92.69           H  
ATOM    303  C   SER A  19      -7.622  12.474  39.715  1.00 92.69           C  
ATOM    304  CB  SER A  19      -7.102  13.653  41.879  1.00 92.69           C  
ATOM    305  HB2 SER A  19      -6.350  12.883  42.055  1.00 92.69           H  
ATOM    306  HB3 SER A  19      -6.740  14.592  42.298  1.00 92.69           H  
ATOM    307  O   SER A  19      -6.717  11.838  39.174  1.00 92.69           O  
ATOM    308  OG  SER A  19      -8.297  13.290  42.530  1.00 92.69           O  
ATOM    309  HG  SER A  19      -8.820  14.090  42.610  1.00 92.69           H  
ATOM    310  N   HIS A  20      -8.891  12.053  39.681  1.00 93.93           N  
ATOM    311  H   HIS A  20      -9.594  12.569  40.191  1.00 93.93           H  
ATOM    312  CA  HIS A  20      -9.284  10.840  38.964  1.00 93.93           C  
ATOM    313  HA  HIS A  20      -8.601  10.043  39.258  1.00 93.93           H  
ATOM    314  C   HIS A  20      -9.137  10.980  37.446  1.00 93.93           C  
ATOM    315  CB  HIS A  20     -10.703  10.409  39.350  1.00 93.93           C  
ATOM    316  HB2 HIS A  20     -11.067   9.691  38.615  1.00 93.93           H  
ATOM    317  HB3 HIS A  20     -11.369  11.272  39.328  1.00 93.93           H  
ATOM    318  O   HIS A  20      -8.640  10.039  36.829  1.00 93.93           O  
ATOM    319  CG  HIS A  20     -10.766   9.743  40.701  1.00 93.93           C  
ATOM    320  CD2 HIS A  20     -11.565  10.098  41.750  1.00 93.93           C  
ATOM    321  HD2 HIS A  20     -12.262  10.923  41.756  1.00 93.93           H  
ATOM    322  ND1 HIS A  20     -10.043   8.641  41.102  1.00 93.93           N  
ATOM    323  HD1 HIS A  20      -9.301   8.195  40.582  1.00 93.93           H  
ATOM    324  CE1 HIS A  20     -10.404   8.342  42.361  1.00 93.93           C  
ATOM    325  HE1 HIS A  20      -9.992   7.539  42.953  1.00 93.93           H  
ATOM    326  NE2 HIS A  20     -11.333   9.201  42.799  1.00 93.93           N  
ATOM    327  N   ALA A  21      -9.490  12.133  36.869  1.00 92.27           N  
ATOM    328  H   ALA A  21      -9.932  12.842  37.436  1.00 92.27           H  
ATOM    329  CA  ALA A  21      -9.285  12.442  35.453  1.00 92.27           C  
ATOM    330  HA  ALA A  21      -9.810  11.708  34.842  1.00 92.27           H  
ATOM    331  C   ALA A  21      -7.795  12.377  35.082  1.00 92.27           C  
ATOM    332  CB  ALA A  21      -9.902  13.812  35.145  1.00 92.27           C  
ATOM    333  HB1 ALA A  21     -10.969  13.794  35.366  1.00 92.27           H  
ATOM    334  HB2 ALA A  21      -9.769  14.043  34.088  1.00 92.27           H  
ATOM    335  HB3 ALA A  21      -9.425  14.590  35.742  1.00 92.27           H  
ATOM    336  O   ALA A  21      -7.412  11.646  34.172  1.00 92.27           O  
ATOM    337  N   ALA A  22      -6.930  13.039  35.857  1.00 91.05           N  
ATOM    338  H   ALA A  22      -7.290  13.642  36.583  1.00 91.05           H  
ATOM    339  CA  ALA A  22      -5.481  12.976  35.662  1.00 91.05           C  
ATOM    340  HA  ALA A  22      -5.239  13.369  34.675  1.00 91.05           H  
ATOM    341  C   ALA A  22      -4.956  11.534  35.724  1.00 91.05           C  
ATOM    342  CB  ALA A  22      -4.824  13.859  36.727  1.00 91.05           C  
ATOM    343  HB1 ALA A  22      -5.180  14.882  36.608  1.00 91.05           H  
ATOM    344  HB2 ALA A  22      -5.082  13.503  37.724  1.00 91.05           H  
ATOM    345  HB3 ALA A  22      -3.740  13.842  36.616  1.00 91.05           H  
ATOM    346  O   ALA A  22      -4.173  11.116  34.873  1.00 91.05           O  
ATOM    347  N   ALA A  23      -5.435  10.751  36.692  1.00 89.20           N  
ATOM    348  H   ALA A  23      -6.057  11.158  37.375  1.00 89.20           H  
ATOM    349  CA  ALA A  23      -4.995   9.378  36.886  1.00 89.20           C  
ATOM    350  HA  ALA A  23      -3.907   9.363  36.824  1.00 89.20           H  
ATOM    351  C   ALA A  23      -5.510   8.389  35.821  1.00 89.20           C  
ATOM    352  CB  ALA A  23      -5.392   8.957  38.305  1.00 89.20           C  
ATOM    353  HB1 ALA A  23      -5.015   7.956  38.512  1.00 89.20           H  
ATOM    354  HB2 ALA A  23      -6.475   8.989  38.417  1.00 89.20           H  
ATOM    355  HB3 ALA A  23      -4.945   9.646  39.022  1.00 89.20           H  
ATOM    356  O   ALA A  23      -4.914   7.322  35.698  1.00 89.20           O  
ATOM    357  N   VAL A  24      -6.608   8.661  35.102  1.00 88.22           N  
ATOM    358  H   VAL A  24      -7.103   9.526  35.267  1.00 88.22           H  
ATOM    359  CA  VAL A  24      -7.032   7.819  33.955  1.00 88.22           C  
ATOM    360  HA  VAL A  24      -6.719   6.791  34.135  1.00 88.22           H  
ATOM    361  C   VAL A  24      -6.334   8.225  32.656  1.00 88.22           C  
ATOM    362  CB  VAL A  24      -8.557   7.763  33.745  1.00 88.22           C  
ATOM    363  HB  VAL A  24      -8.752   7.111  32.894  1.00 88.22           H  
ATOM    364  O   VAL A  24      -6.044   7.368  31.831  1.00 88.22           O  
ATOM    365  CG1 VAL A  24      -9.254   7.151  34.963  1.00 88.22           C  
ATOM    366 HG11 VAL A  24      -9.100   7.773  35.844  1.00 88.22           H  
ATOM    367 HG12 VAL A  24     -10.322   7.077  34.758  1.00 88.22           H  
ATOM    368 HG13 VAL A  24      -8.861   6.148  35.128  1.00 88.22           H  
ATOM    369  CG2 VAL A  24      -9.196   9.117  33.444  1.00 88.22           C  
ATOM    370 HG21 VAL A  24      -9.185   9.743  34.337  1.00 88.22           H  
ATOM    371 HG22 VAL A  24     -10.224   8.955  33.121  1.00 88.22           H  
ATOM    372 HG23 VAL A  24      -8.679   9.620  32.626  1.00 88.22           H  
ATOM    373  N   LEU A  25      -5.979   9.507  32.515  1.00 86.95           N  
ATOM    374  H   LEU A  25      -6.314  10.173  33.195  1.00 86.95           H  
ATOM    375  CA  LEU A  25      -5.209  10.033  31.380  1.00 86.95           C  
ATOM    376  HA  LEU A  25      -5.575   9.580  30.459  1.00 86.95           H  
ATOM    377  C   LEU A  25      -3.707   9.698  31.452  1.00 86.95           C  
ATOM    378  CB  LEU A  25      -5.435  11.554  31.320  1.00 86.95           C  
ATOM    379  HB2 LEU A  25      -4.726  11.990  30.616  1.00 86.95           H  
ATOM    380  HB3 LEU A  25      -5.223  11.978  32.302  1.00 86.95           H  
ATOM    381  O   LEU A  25      -2.988   9.826  30.462  1.00 86.95           O  
ATOM    382  CG  LEU A  25      -6.856  11.960  30.887  1.00 86.95           C  
ATOM    383  HG  LEU A  25      -7.598  11.479  31.524  1.00 86.95           H  
ATOM    384  CD1 LEU A  25      -7.015  13.471  31.042  1.00 86.95           C  
ATOM    385 HD11 LEU A  25      -6.860  13.757  32.083  1.00 86.95           H  
ATOM    386 HD12 LEU A  25      -6.288  13.980  30.409  1.00 86.95           H  
ATOM    387 HD13 LEU A  25      -8.020  13.765  30.739  1.00 86.95           H  
ATOM    388  CD2 LEU A  25      -7.121  11.548  29.439  1.00 86.95           C  
ATOM    389 HD21 LEU A  25      -6.265  11.801  28.814  1.00 86.95           H  
ATOM    390 HD22 LEU A  25      -7.310  10.477  29.369  1.00 86.95           H  
ATOM    391 HD23 LEU A  25      -7.985  12.080  29.040  1.00 86.95           H  
ATOM    392  N   GLY A  26      -3.220   9.259  32.618  1.00 81.03           N  
ATOM    393  H   GLY A  26      -3.867   9.197  33.391  1.00 81.03           H  
ATOM    394  CA  GLY A  26      -1.814   8.906  32.843  1.00 81.03           C  
ATOM    395  HA2 GLY A  26      -1.387   8.498  31.927  1.00 81.03           H  
ATOM    396  HA3 GLY A  26      -1.770   8.132  33.609  1.00 81.03           H  
ATOM    397  C   GLY A  26      -0.931  10.073  33.303  1.00 81.03           C  
ATOM    398  O   GLY A  26       0.292  10.012  33.178  1.00 81.03           O  
ATOM    399  N   HIS A  27      -1.512  11.143  33.849  1.00 84.90           N  
ATOM    400  H   HIS A  27      -2.516  11.136  33.960  1.00 84.90           H  
ATOM    401  CA  HIS A  27      -0.758  12.243  34.450  1.00 84.90           C  
ATOM    402  HA  HIS A  27       0.177  12.358  33.902  1.00 84.90           H  
ATOM    403  C   HIS A  27      -0.412  11.963  35.923  1.00 84.90           C  
ATOM    404  CB  HIS A  27      -1.535  13.556  34.312  1.00 84.90           C  
ATOM    405  HB2 HIS A  27      -2.510  13.437  34.785  1.00 84.90           H  
ATOM    406  HB3 HIS A  27      -0.998  14.339  34.847  1.00 84.90           H  
ATOM    407  O   HIS A  27      -1.257  11.553  36.713  1.00 84.90           O  
ATOM    408  CG  HIS A  27      -1.745  14.017  32.892  1.00 84.90           C  
ATOM    409  CD2 HIS A  27      -2.954  14.282  32.307  1.00 84.90           C  
ATOM    410  HD2 HIS A  27      -3.927  14.182  32.765  1.00 84.90           H  
ATOM    411  ND1 HIS A  27      -0.772  14.289  31.950  1.00 84.90           N  
ATOM    412  HD1 HIS A  27       0.214  14.078  32.012  1.00 84.90           H  
ATOM    413  CE1 HIS A  27      -1.385  14.718  30.830  1.00 84.90           C  
ATOM    414  HE1 HIS A  27      -0.900  14.991  29.904  1.00 84.90           H  
ATOM    415  NE2 HIS A  27      -2.710  14.726  31.012  1.00 84.90           N  
ATOM    416  N   ALA A  28       0.826  12.273  36.330  1.00 79.65           N  
ATOM    417  H   ALA A  28       1.504  12.527  35.625  1.00 79.65           H  
ATOM    418  CA  ALA A  28       1.301  12.085  37.709  1.00 79.65           C  
ATOM    419  HA  ALA A  28       0.981  11.100  38.050  1.00 79.65           H  
ATOM    420  C   ALA A  28       0.750  13.110  38.728  1.00 79.65           C  
ATOM    421  CB  ALA A  28       2.836  12.109  37.687  1.00 79.65           C  
ATOM    422  HB1 ALA A  28       3.208  11.337  37.014  1.00 79.65           H  
ATOM    423  HB2 ALA A  28       3.217  11.910  38.689  1.00 79.65           H  
ATOM    424  HB3 ALA A  28       3.193  13.085  37.357  1.00 79.65           H  
ATOM    425  O   ALA A  28       0.907  12.925  39.933  1.00 79.65           O  
ATOM    426  N   SER A  29       0.146  14.208  38.260  1.00 84.49           N  
ATOM    427  H   SER A  29      -0.045  14.252  37.270  1.00 84.49           H  
ATOM    428  CA  SER A  29      -0.407  15.285  39.092  1.00 84.49           C  
ATOM    429  HA  SER A  29      -0.599  14.908  40.096  1.00 84.49           H  
ATOM    430  C   SER A  29      -1.725  15.783  38.506  1.00 84.49           C  
ATOM    431  CB  SER A  29       0.587  16.454  39.201  1.00 84.49           C  
ATOM    432  HB2 SER A  29       1.447  16.143  39.794  1.00 84.49           H  
ATOM    433  HB3 SER A  29       0.924  16.734  38.203  1.00 84.49           H  
ATOM    434  O   SER A  29      -1.828  15.969  37.293  1.00 84.49           O  
ATOM    435  OG  SER A  29      -0.033  17.577  39.804  1.00 84.49           O  
ATOM    436  HG  SER A  29       0.594  18.297  39.905  1.00 84.49           H  
ATOM    437  N   ALA A  30      -2.701  16.066  39.374  1.00 85.99           N  
ATOM    438  H   ALA A  30      -2.519  15.927  40.357  1.00 85.99           H  
ATOM    439  CA  ALA A  30      -3.979  16.677  39.004  1.00 85.99           C  
ATOM    440  HA  ALA A  30      -4.485  16.036  38.283  1.00 85.99           H  
ATOM    441  C   ALA A  30      -3.817  18.065  38.350  1.00 85.99           C  
ATOM    442  CB  ALA A  30      -4.847  16.757  40.266  1.00 85.99           C  
ATOM    443  HB1 ALA A  30      -4.408  17.452  40.982  1.00 85.99           H  
ATOM    444  HB2 ALA A  30      -4.933  15.774  40.728  1.00 85.99           H  
ATOM    445  HB3 ALA A  30      -5.844  17.112  40.003  1.00 85.99           H  
ATOM    446  O   ALA A  30      -4.660  18.476  37.556  1.00 85.99           O  
ATOM    447  N   GLU A  31      -2.712  18.772  38.624  1.00 80.35           N  
ATOM    448  H   GLU A  31      -2.038  18.383  39.267  1.00 80.35           H  
ATOM    449  CA  GLU A  31      -2.426  20.099  38.056  1.00 80.35           C  
ATOM    450  HA  GLU A  31      -3.242  20.778  38.304  1.00 80.35           H  
ATOM    451  C   GLU A  31      -2.300  20.080  36.525  1.00 80.35           C  
ATOM    452  CB  GLU A  31      -1.129  20.660  38.655  1.00 80.35           C  
ATOM    453  HB2 GLU A  31      -0.333  19.935  38.478  1.00 80.35           H  
ATOM    454  HB3 GLU A  31      -0.869  21.583  38.137  1.00 80.35           H  
ATOM    455  O   GLU A  31      -2.546  21.100  35.886  1.00 80.35           O  
ATOM    456  CG  GLU A  31      -1.247  20.971  40.156  1.00 80.35           C  
ATOM    457  HG2 GLU A  31      -1.599  20.082  40.680  1.00 80.35           H  
ATOM    458  HG3 GLU A  31      -1.989  21.757  40.290  1.00 80.35           H  
ATOM    459  CD  GLU A  31       0.091  21.400  40.780  1.00 80.35           C  
ATOM    460  OE1 GLU A  31       0.051  22.074  41.833  1.00 80.35           O  
ATOM    461  OE2 GLU A  31       1.148  21.001  40.233  1.00 80.35           O  
ATOM    462  N   ARG A  32      -1.969  18.920  35.939  1.00 79.19           N  
ATOM    463  H   ARG A  32      -1.862  18.114  36.540  1.00 79.19           H  
ATOM    464  CA  ARG A  32      -1.840  18.715  34.486  1.00 79.19           C  
ATOM    465  HA  ARG A  32      -1.260  19.527  34.048  1.00 79.19           H  
ATOM    466  C   ARG A  32      -3.171  18.727  33.738  1.00 79.19           C  
ATOM    467  CB  ARG A  32      -1.146  17.372  34.221  1.00 79.19           C  
ATOM    468  HB2 ARG A  32      -1.267  17.096  33.173  1.00 79.19           H  
ATOM    469  HB3 ARG A  32      -1.660  16.606  34.801  1.00 79.19           H  
ATOM    470  O   ARG A  32      -3.144  18.843  32.525  1.00 79.19           O  
ATOM    471  CG  ARG A  32       0.348  17.353  34.573  1.00 79.19           C  
ATOM    472  HG2 ARG A  32       0.558  18.034  35.397  1.00 79.19           H  
ATOM    473  HG3 ARG A  32       0.609  16.342  34.885  1.00 79.19           H  
ATOM    474  CD  ARG A  32       1.205  17.713  33.354  1.00 79.19           C  
ATOM    475  HD2 ARG A  32       0.987  18.738  33.055  1.00 79.19           H  
ATOM    476  HD3 ARG A  32       0.929  17.053  32.532  1.00 79.19           H  
ATOM    477  NE  ARG A  32       2.646  17.569  33.647  1.00 79.19           N  
ATOM    478  HE  ARG A  32       2.915  17.604  34.620  1.00 79.19           H  
ATOM    479  NH1 ARG A  32       3.370  17.464  31.464  1.00 79.19           N  
ATOM    480 HH11 ARG A  32       2.429  17.601  31.122  1.00 79.19           H  
ATOM    481 HH12 ARG A  32       4.093  17.372  30.765  1.00 79.19           H  
ATOM    482  NH2 ARG A  32       4.847  17.312  33.133  1.00 79.19           N  
ATOM    483 HH21 ARG A  32       5.561  17.214  32.426  1.00 79.19           H  
ATOM    484 HH22 ARG A  32       5.080  17.305  34.116  1.00 79.19           H  
ATOM    485  CZ  ARG A  32       3.607  17.450  32.747  1.00 79.19           C  
ATOM    486  N   VAL A  33      -4.300  18.595  34.433  1.00 88.11           N  
ATOM    487  H   VAL A  33      -4.236  18.518  35.438  1.00 88.11           H  
ATOM    488  CA  VAL A  33      -5.639  18.615  33.830  1.00 88.11           C  
ATOM    489  HA  VAL A  33      -5.573  18.412  32.761  1.00 88.11           H  
ATOM    490  C   VAL A  33      -6.238  20.005  34.035  1.00 88.11           C  
ATOM    491  CB  VAL A  33      -6.518  17.512  34.447  1.00 88.11           C  
ATOM    492  HB  VAL A  33      -6.529  17.612  35.533  1.00 88.11           H  
ATOM    493  O   VAL A  33      -6.566  20.337  35.177  1.00 88.11           O  
ATOM    494  CG1 VAL A  33      -7.960  17.572  33.940  1.00 88.11           C  
ATOM    495 HG11 VAL A  33      -7.961  17.555  32.850  1.00 88.11           H  
ATOM    496 HG12 VAL A  33      -8.533  16.725  34.316  1.00 88.11           H  
ATOM    497 HG13 VAL A  33      -8.444  18.492  34.268  1.00 88.11           H  
ATOM    498  CG2 VAL A  33      -5.952  16.134  34.091  1.00 88.11           C  
ATOM    499 HG21 VAL A  33      -4.954  16.010  34.513  1.00 88.11           H  
ATOM    500 HG22 VAL A  33      -6.611  15.360  34.485  1.00 88.11           H  
ATOM    501 HG23 VAL A  33      -5.895  16.027  33.008  1.00 88.11           H  
ATOM    502  N   PRO A  34      -6.356  20.859  33.007  1.00 79.00           N  
ATOM    503  CA  PRO A  34      -7.056  22.132  33.121  1.00 79.00           C  
ATOM    504  HA  PRO A  34      -6.585  22.720  33.909  1.00 79.00           H  
ATOM    505  C   PRO A  34      -8.534  21.904  33.455  1.00 79.00           C  
ATOM    506  CB  PRO A  34      -6.862  22.850  31.782  1.00 79.00           C  
ATOM    507  HB2 PRO A  34      -6.709  23.921  31.913  1.00 79.00           H  
ATOM    508  HB3 PRO A  34      -7.718  22.665  31.133  1.00 79.00           H  
ATOM    509  O   PRO A  34      -9.178  21.010  32.920  1.00 79.00           O  
ATOM    510  CG  PRO A  34      -5.626  22.170  31.195  1.00 79.00           C  
ATOM    511  HG2 PRO A  34      -4.724  22.597  31.634  1.00 79.00           H  
ATOM    512  HG3 PRO A  34      -5.593  22.243  30.108  1.00 79.00           H  
ATOM    513  CD  PRO A  34      -5.799  20.736  31.674  1.00 79.00           C  
ATOM    514  HD2 PRO A  34      -4.838  20.222  31.653  1.00 79.00           H  
ATOM    515  HD3 PRO A  34      -6.523  20.222  31.041  1.00 79.00           H  
ATOM    516  N   ALA A  35      -9.065  22.707  34.374  1.00 78.26           N  
ATOM    517  H   ALA A  35      -8.503  23.463  34.740  1.00 78.26           H  
ATOM    518  CA  ALA A  35     -10.412  22.532  34.914  1.00 78.26           C  
ATOM    519  HA  ALA A  35     -10.524  21.513  35.286  1.00 78.26           H  
ATOM    520  C   ALA A  35     -11.531  22.792  33.896  1.00 78.26           C  
ATOM    521  CB  ALA A  35     -10.536  23.520  36.070  1.00 78.26           C  
ATOM    522  HB1 ALA A  35      -9.716  23.358  36.769  1.00 78.26           H  
ATOM    523  HB2 ALA A  35     -10.482  24.540  35.690  1.00 78.26           H  
ATOM    524  HB3 ALA A  35     -11.504  23.394  36.554  1.00 78.26           H  
ATOM    525  O   ALA A  35     -12.600  22.193  33.995  1.00 78.26           O  
ATOM    526  N   ASP A  36     -11.256  23.703  32.964  1.00 70.30           N  
ATOM    527  H   ASP A  36     -10.349  24.146  32.990  1.00 70.30           H  
ATOM    528  CA  ASP A  36     -12.219  24.268  32.019  1.00 70.30           C  
ATOM    529  HA  ASP A  36     -13.226  23.966  32.310  1.00 70.30           H  
ATOM    530  C   ASP A  36     -11.988  23.737  30.588  1.00 70.30           C  
ATOM    531  CB  ASP A  36     -12.146  25.808  32.109  1.00 70.30           C  
ATOM    532  HB2 ASP A  36     -11.225  26.138  31.628  1.00 70.30           H  
ATOM    533  HB3 ASP A  36     -12.984  26.236  31.558  1.00 70.30           H  
ATOM    534  O   ASP A  36     -12.618  24.202  29.644  1.00 70.30           O  
ATOM    535  CG  ASP A  36     -12.172  26.354  33.553  1.00 70.30           C  
ATOM    536  OD1 ASP A  36     -13.018  25.944  34.384  1.00 70.30           O  
ATOM    537  OD2 ASP A  36     -11.281  27.149  33.924  1.00 70.30           O  
ATOM    538  N   GLN A  37     -11.067  22.778  30.414  1.00 78.28           N  
ATOM    539  H   GLN A  37     -10.668  22.348  31.236  1.00 78.28           H  
ATOM    540  CA  GLN A  37     -10.827  22.126  29.129  1.00 78.28           C  
ATOM    541  HA  GLN A  37     -11.101  22.824  28.338  1.00 78.28           H  
ATOM    542  C   GLN A  37     -11.719  20.893  28.986  1.00 78.28           C  
ATOM    543  CB  GLN A  37      -9.337  21.804  28.955  1.00 78.28           C  
ATOM    544  HB2 GLN A  37      -9.028  21.039  29.666  1.00 78.28           H  
ATOM    545  HB3 GLN A  37      -8.772  22.719  29.136  1.00 78.28           H  
ATOM    546  O   GLN A  37     -11.875  20.113  29.931  1.00 78.28           O  
ATOM    547  CG  GLN A  37      -9.045  21.343  27.522  1.00 78.28           C  
ATOM    548  HG2 GLN A  37      -9.455  20.346  27.365  1.00 78.28           H  
ATOM    549  HG3 GLN A  37      -9.536  22.025  26.827  1.00 78.28           H  
ATOM    550  CD  GLN A  37      -7.565  21.313  27.172  1.00 78.28           C  
ATOM    551  NE2 GLN A  37      -7.264  21.266  25.896  1.00 78.28           N  
ATOM    552 HE21 GLN A  37      -8.011  21.355  25.223  1.00 78.28           H  
ATOM    553 HE22 GLN A  37      -6.291  21.204  25.631  1.00 78.28           H  
ATOM    554  OE1 GLN A  37      -6.680  21.348  28.019  1.00 78.28           O  
ATOM    555  N   ALA A  38     -12.285  20.713  27.793  1.00 81.15           N  
ATOM    556  H   ALA A  38     -12.100  21.371  27.049  1.00 81.15           H  
ATOM    557  CA  ALA A  38     -13.173  19.597  27.527  1.00 81.15           C  
ATOM    558  HA  ALA A  38     -13.936  19.618  28.305  1.00 81.15           H  
ATOM    559  C   ALA A  38     -12.423  18.254  27.600  1.00 81.15           C  
ATOM    560  CB  ALA A  38     -13.868  19.804  26.177  1.00 81.15           C  
ATOM    561  HB1 ALA A  38     -14.411  20.749  26.183  1.00 81.15           H  
ATOM    562  HB2 ALA A  38     -14.576  18.993  26.001  1.00 81.15           H  
ATOM    563  HB3 ALA A  38     -13.130  19.820  25.375  1.00 81.15           H  
ATOM    564  O   ALA A  38     -11.324  18.107  27.068  1.00 81.15           O  
ATOM    565  N   PHE A  39     -13.048  17.237  28.189  1.00 86.49           N  
ATOM    566  H   PHE A  39     -13.933  17.439  28.630  1.00 86.49           H  
ATOM    567  CA  PHE A  39     -12.534  15.873  28.298  1.00 86.49           C  
ATOM    568  HA  PHE A  39     -11.641  15.881  28.922  1.00 86.49           H  
ATOM    569  C   PHE A  39     -12.102  15.298  26.942  1.00 86.49           C  
ATOM    570  CB  PHE A  39     -13.626  15.008  28.955  1.00 86.49           C  
ATOM    571  HB2 PHE A  39     -14.569  15.182  28.437  1.00 86.49           H  
ATOM    572  HB3 PHE A  39     -13.394  13.952  28.820  1.00 86.49           H  
ATOM    573  O   PHE A  39     -11.058  14.653  26.859  1.00 86.49           O  
ATOM    574  CG  PHE A  39     -13.824  15.211  30.446  1.00 86.49           C  
ATOM    575  CD1 PHE A  39     -12.719  15.246  31.323  1.00 86.49           C  
ATOM    576  HD1 PHE A  39     -11.713  15.168  30.940  1.00 86.49           H  
ATOM    577  CD2 PHE A  39     -15.124  15.320  30.971  1.00 86.49           C  
ATOM    578  HD2 PHE A  39     -15.981  15.309  30.314  1.00 86.49           H  
ATOM    579  CE1 PHE A  39     -12.913  15.396  32.706  1.00 86.49           C  
ATOM    580  HE1 PHE A  39     -12.059  15.437  33.366  1.00 86.49           H  
ATOM    581  CE2 PHE A  39     -15.315  15.476  32.354  1.00 86.49           C  
ATOM    582  HE2 PHE A  39     -16.313  15.601  32.746  1.00 86.49           H  
ATOM    583  CZ  PHE A  39     -14.213  15.515  33.221  1.00 86.49           C  
ATOM    584  HZ  PHE A  39     -14.371  15.657  34.280  1.00 86.49           H  
ATOM    585  N   ALA A  40     -12.846  15.594  25.874  1.00 71.18           N  
ATOM    586  H   ALA A  40     -13.679  16.148  26.008  1.00 71.18           H  
ATOM    587  CA  ALA A  40     -12.502  15.166  24.520  1.00 71.18           C  
ATOM    588  HA  ALA A  40     -12.434  14.078  24.505  1.00 71.18           H  
ATOM    589  C   ALA A  40     -11.141  15.713  24.042  1.00 71.18           C  
ATOM    590  CB  ALA A  40     -13.637  15.596  23.584  1.00 71.18           C  
ATOM    591  HB1 ALA A  40     -14.577  15.149  23.908  1.00 71.18           H  
ATOM    592  HB2 ALA A  40     -13.730  16.682  23.579  1.00 71.18           H  
ATOM    593  HB3 ALA A  40     -13.417  15.256  22.571  1.00 71.18           H  
ATOM    594  O   ALA A  40     -10.388  14.991  23.397  1.00 71.18           O  
ATOM    595  N   GLU A  41     -10.788  16.954  24.394  1.00 72.90           N  
ATOM    596  H   GLU A  41     -11.391  17.484  25.007  1.00 72.90           H  
ATOM    597  CA  GLU A  41      -9.496  17.557  24.029  1.00 72.90           C  
ATOM    598  HA  GLU A  41      -9.256  17.312  22.994  1.00 72.90           H  
ATOM    599  C   GLU A  41      -8.336  17.050  24.893  1.00 72.90           C  
ATOM    600  CB  GLU A  41      -9.560  19.077  24.170  1.00 72.90           C  
ATOM    601  HB2 GLU A  41      -8.566  19.471  23.960  1.00 72.90           H  
ATOM    602  HB3 GLU A  41      -9.820  19.327  25.199  1.00 72.90           H  
ATOM    603  O   GLU A  41      -7.184  17.085  24.467  1.00 72.90           O  
ATOM    604  CG  GLU A  41     -10.553  19.752  23.218  1.00 72.90           C  
ATOM    605  HG2 GLU A  41     -10.316  19.454  22.197  1.00 72.90           H  
ATOM    606  HG3 GLU A  41     -11.562  19.414  23.450  1.00 72.90           H  
ATOM    607  CD  GLU A  41     -10.489  21.282  23.332  1.00 72.90           C  
ATOM    608  OE1 GLU A  41     -11.194  21.934  22.533  1.00 72.90           O  
ATOM    609  OE2 GLU A  41      -9.737  21.783  24.208  1.00 72.90           O  
ATOM    610  N   LEU A  42      -8.638  16.553  26.095  1.00 78.92           N  
ATOM    611  H   LEU A  42      -9.607  16.585  26.380  1.00 78.92           H  
ATOM    612  CA  LEU A  42      -7.664  15.947  27.005  1.00 78.92           C  
ATOM    613  HA  LEU A  42      -6.728  16.501  26.932  1.00 78.92           H  
ATOM    614  C   LEU A  42      -7.317  14.496  26.633  1.00 78.92           C  
ATOM    615  CB  LEU A  42      -8.204  16.044  28.443  1.00 78.92           C  
ATOM    616  HB2 LEU A  42      -9.165  15.531  28.486  1.00 78.92           H  
ATOM    617  HB3 LEU A  42      -7.515  15.525  29.109  1.00 78.92           H  
ATOM    618  O   LEU A  42      -6.506  13.870  27.315  1.00 78.92           O  
ATOM    619  CG  LEU A  42      -8.381  17.479  28.961  1.00 78.92           C  
ATOM    620  HG  LEU A  42      -8.961  18.070  28.252  1.00 78.92           H  
ATOM    621  CD1 LEU A  42      -9.134  17.448  30.291  1.00 78.92           C  
ATOM    622 HD11 LEU A  42      -9.133  18.440  30.741  1.00 78.92           H  
ATOM    623 HD12 LEU A  42     -10.172  17.169  30.105  1.00 78.92           H  
ATOM    624 HD13 LEU A  42      -8.675  16.719  30.958  1.00 78.92           H  
ATOM    625  CD2 LEU A  42      -7.036  18.165  29.178  1.00 78.92           C  
ATOM    626 HD21 LEU A  42      -6.468  17.671  29.967  1.00 78.92           H  
ATOM    627 HD22 LEU A  42      -6.456  18.170  28.256  1.00 78.92           H  
ATOM    628 HD23 LEU A  42      -7.230  19.207  29.433  1.00 78.92           H  
ATOM    629  N   GLY A  43      -7.939  13.947  25.586  1.00 74.71           N  
ATOM    630  H   GLY A  43      -8.543  14.533  25.028  1.00 74.71           H  
ATOM    631  CA  GLY A  43      -7.785  12.547  25.194  1.00 74.71           C  
ATOM    632  HA2 GLY A  43      -8.103  12.440  24.157  1.00 74.71           H  
ATOM    633  HA3 GLY A  43      -6.736  12.260  25.258  1.00 74.71           H  
ATOM    634  C   GLY A  43      -8.612  11.583  26.048  1.00 74.71           C  
ATOM    635  O   GLY A  43      -8.257  10.411  26.169  1.00 74.71           O  
ATOM    636  N   VAL A  44      -9.705  12.047  26.673  1.00 83.04           N  
ATOM    637  H   VAL A  44      -9.957  13.018  26.551  1.00 83.04           H  
ATOM    638  CA  VAL A  44     -10.660  11.158  27.350  1.00 83.04           C  
ATOM    639  HA  VAL A  44     -10.082  10.398  27.876  1.00 83.04           H  
ATOM    640  C   VAL A  44     -11.524  10.460  26.298  1.00 83.04           C  
ATOM    641  CB  VAL A  44     -11.522  11.878  28.399  1.00 83.04           C  
ATOM    642  HB  VAL A  44     -12.148  12.602  27.877  1.00 83.04           H  
ATOM    643  O   VAL A  44     -12.640  10.872  25.988  1.00 83.04           O  
ATOM    644  CG1 VAL A  44     -12.432  10.915  29.172  1.00 83.04           C  
ATOM    645 HG11 VAL A  44     -13.027  11.477  29.892  1.00 83.04           H  
ATOM    646 HG12 VAL A  44     -13.112  10.410  28.485  1.00 83.04           H  
ATOM    647 HG13 VAL A  44     -11.832  10.175  29.702  1.00 83.04           H  
ATOM    648  CG2 VAL A  44     -10.682  12.594  29.463  1.00 83.04           C  
ATOM    649 HG21 VAL A  44     -10.056  11.874  29.989  1.00 83.04           H  
ATOM    650 HG22 VAL A  44     -11.341  13.080  30.183  1.00 83.04           H  
ATOM    651 HG23 VAL A  44     -10.055  13.352  28.996  1.00 83.04           H  
ATOM    652  N   ASP A  45     -10.980   9.391  25.735  1.00 68.48           N  
ATOM    653  H   ASP A  45     -10.010   9.198  25.940  1.00 68.48           H  
ATOM    654  CA  ASP A  45     -11.690   8.480  24.843  1.00 68.48           C  
ATOM    655  HA  ASP A  45     -12.312   9.068  24.168  1.00 68.48           H  
ATOM    656  C   ASP A  45     -12.624   7.517  25.603  1.00 68.48           C  
ATOM    657  CB  ASP A  45     -10.656   7.737  23.991  1.00 68.48           C  
ATOM    658  HB2 ASP A  45     -11.163   7.085  23.280  1.00 68.48           H  
ATOM    659  HB3 ASP A  45     -10.099   8.474  23.412  1.00 68.48           H  
ATOM    660  O   ASP A  45     -12.831   7.632  26.811  1.00 68.48           O  
ATOM    661  CG  ASP A  45      -9.677   6.907  24.823  1.00 68.48           C  
ATOM    662  OD1 ASP A  45     -10.078   6.352  25.881  1.00 68.48           O  
ATOM    663  OD2 ASP A  45      -8.530   6.808  24.362  1.00 68.48           O  
ATOM    664  N   SER A  46     -13.195   6.534  24.899  1.00 60.34           N  
ATOM    665  H   SER A  46     -12.920   6.434  23.932  1.00 60.34           H  
ATOM    666  CA  SER A  46     -14.140   5.571  25.482  1.00 60.34           C  
ATOM    667  HA  SER A  46     -15.027   6.108  25.818  1.00 60.34           H  
ATOM    668  C   SER A  46     -13.579   4.816  26.694  1.00 60.34           C  
ATOM    669  CB  SER A  46     -14.568   4.549  24.425  1.00 60.34           C  
ATOM    670  HB2 SER A  46     -13.687   4.071  23.997  1.00 60.34           H  
ATOM    671  HB3 SER A  46     -15.188   3.784  24.891  1.00 60.34           H  
ATOM    672  O   SER A  46     -14.316   4.588  27.655  1.00 60.34           O  
ATOM    673  OG  SER A  46     -15.316   5.179  23.402  1.00 60.34           O  
ATOM    674  HG  SER A  46     -14.858   5.968  23.104  1.00 60.34           H  
ATOM    675  N   LEU A  47     -12.290   4.450  26.686  1.00 63.43           N  
ATOM    676  H   LEU A  47     -11.678   4.836  25.983  1.00 63.43           H  
ATOM    677  CA  LEU A  47     -11.675   3.727  27.801  1.00 63.43           C  
ATOM    678  HA  LEU A  47     -12.343   2.921  28.105  1.00 63.43           H  
ATOM    679  C   LEU A  47     -11.491   4.662  28.995  1.00 63.43           C  
ATOM    680  CB  LEU A  47     -10.331   3.126  27.348  1.00 63.43           C  
ATOM    681  HB2 LEU A  47     -10.510   2.456  26.507  1.00 63.43           H  
ATOM    682  HB3 LEU A  47      -9.687   3.933  26.999  1.00 63.43           H  
ATOM    683  O   LEU A  47     -11.921   4.353  30.107  1.00 63.43           O  
ATOM    684  CG  LEU A  47      -9.590   2.355  28.459  1.00 63.43           C  
ATOM    685  HG  LEU A  47      -9.446   2.997  29.328  1.00 63.43           H  
ATOM    686  CD1 LEU A  47     -10.351   1.099  28.892  1.00 63.43           C  
ATOM    687 HD11 LEU A  47      -9.770   0.566  29.645  1.00 63.43           H  
ATOM    688 HD12 LEU A  47     -10.528   0.449  28.035  1.00 63.43           H  
ATOM    689 HD13 LEU A  47     -11.303   1.377  29.344  1.00 63.43           H  
ATOM    690  CD2 LEU A  47      -8.211   1.941  27.950  1.00 63.43           C  
ATOM    691 HD21 LEU A  47      -8.313   1.383  27.020  1.00 63.43           H  
ATOM    692 HD22 LEU A  47      -7.698   1.345  28.704  1.00 63.43           H  
ATOM    693 HD23 LEU A  47      -7.619   2.835  27.752  1.00 63.43           H  
ATOM    694  N   SER A  48     -10.897   5.827  28.751  1.00 76.32           N  
ATOM    695  H   SER A  48     -10.607   6.024  27.804  1.00 76.32           H  
ATOM    696  CA  SER A  48     -10.653   6.829  29.789  1.00 76.32           C  
ATOM    697  HA  SER A  48     -10.047   6.389  30.581  1.00 76.32           H  
ATOM    698  C   SER A  48     -11.961   7.333  30.409  1.00 76.32           C  
ATOM    699  CB  SER A  48      -9.881   7.994  29.179  1.00 76.32           C  
ATOM    700  HB2 SER A  48     -10.483   8.434  28.384  1.00 76.32           H  
ATOM    701  HB3 SER A  48      -9.684   8.743  29.946  1.00 76.32           H  
ATOM    702  O   SER A  48     -12.049   7.483  31.627  1.00 76.32           O  
ATOM    703  OG  SER A  48      -8.659   7.543  28.638  1.00 76.32           O  
ATOM    704  HG  SER A  48      -8.817   7.198  27.756  1.00 76.32           H  
ATOM    705  N   ALA A  49     -13.004   7.528  29.599  1.00 78.51           N  
ATOM    706  H   ALA A  49     -12.856   7.420  28.606  1.00 78.51           H  
ATOM    707  CA  ALA A  49     -14.345   7.906  30.034  1.00 78.51           C  
ATOM    708  HA  ALA A  49     -14.298   8.847  30.582  1.00 78.51           H  
ATOM    709  C   ALA A  49     -14.983   6.848  30.943  1.00 78.51           C  
ATOM    710  CB  ALA A  49     -15.206   8.091  28.783  1.00 78.51           C  
ATOM    711  HB1 ALA A  49     -16.236   8.289  29.078  1.00 78.51           H  
ATOM    712  HB2 ALA A  49     -14.823   8.916  28.181  1.00 78.51           H  
ATOM    713  HB3 ALA A  49     -15.192   7.185  28.177  1.00 78.51           H  
ATOM    714  O   ALA A  49     -15.537   7.172  31.998  1.00 78.51           O  
ATOM    715  N   LEU A  50     -14.883   5.575  30.550  1.00 70.51           N  
ATOM    716  H   LEU A  50     -14.426   5.382  29.670  1.00 70.51           H  
ATOM    717  CA  LEU A  50     -15.402   4.444  31.312  1.00 70.51           C  
ATOM    718  HA  LEU A  50     -16.461   4.617  31.506  1.00 70.51           H  
ATOM    719  C   LEU A  50     -14.685   4.305  32.659  1.00 70.51           C  
ATOM    720  CB  LEU A  50     -15.230   3.185  30.447  1.00 70.51           C  
ATOM    721  HB2 LEU A  50     -15.728   3.349  29.491  1.00 70.51           H  
ATOM    722  HB3 LEU A  50     -14.168   3.049  30.242  1.00 70.51           H  
ATOM    723  O   LEU A  50     -15.339   4.200  33.701  1.00 70.51           O  
ATOM    724  CG  LEU A  50     -15.769   1.887  31.061  1.00 70.51           C  
ATOM    725  HG  LEU A  50     -15.385   1.746  32.071  1.00 70.51           H  
ATOM    726  CD1 LEU A  50     -17.296   1.886  31.101  1.00 70.51           C  
ATOM    727 HD11 LEU A  50     -17.686   1.953  30.085  1.00 70.51           H  
ATOM    728 HD12 LEU A  50     -17.641   0.964  31.569  1.00 70.51           H  
ATOM    729 HD13 LEU A  50     -17.634   2.751  31.672  1.00 70.51           H  
ATOM    730  CD2 LEU A  50     -15.317   0.715  30.194  1.00 70.51           C  
ATOM    731 HD21 LEU A  50     -15.925  -0.168  30.391  1.00 70.51           H  
ATOM    732 HD22 LEU A  50     -14.267   0.497  30.390  1.00 70.51           H  
ATOM    733 HD23 LEU A  50     -15.426   0.965  29.139  1.00 70.51           H  
ATOM    734  N   GLU A  51     -13.352   4.347  32.647  1.00 77.61           N  
ATOM    735  H   GLU A  51     -12.881   4.422  31.756  1.00 77.61           H  
ATOM    736  CA  GLU A  51     -12.532   4.284  33.858  1.00 77.61           C  
ATOM    737  HA  GLU A  51     -12.796   3.385  34.415  1.00 77.61           H  
ATOM    738  C   GLU A  51     -12.801   5.483  34.778  1.00 77.61           C  
ATOM    739  CB  GLU A  51     -11.036   4.207  33.504  1.00 77.61           C  
ATOM    740  HB2 GLU A  51     -10.466   4.357  34.421  1.00 77.61           H  
ATOM    741  HB3 GLU A  51     -10.786   5.009  32.809  1.00 77.61           H  
ATOM    742  O   GLU A  51     -12.934   5.297  35.991  1.00 77.61           O  
ATOM    743  CG  GLU A  51     -10.620   2.850  32.910  1.00 77.61           C  
ATOM    744  HG2 GLU A  51     -11.147   2.683  31.971  1.00 77.61           H  
ATOM    745  HG3 GLU A  51     -10.930   2.071  33.607  1.00 77.61           H  
ATOM    746  CD  GLU A  51      -9.100   2.729  32.673  1.00 77.61           C  
ATOM    747  OE1 GLU A  51      -8.608   1.588  32.572  1.00 77.61           O  
ATOM    748  OE2 GLU A  51      -8.378   3.758  32.641  1.00 77.61           O  
ATOM    749  N   LEU A  52     -12.944   6.696  34.227  1.00 86.47           N  
ATOM    750  H   LEU A  52     -12.791   6.793  33.233  1.00 86.47           H  
ATOM    751  CA  LEU A  52     -13.273   7.903  34.991  1.00 86.47           C  
ATOM    752  HA  LEU A  52     -12.510   8.036  35.758  1.00 86.47           H  
ATOM    753  C   LEU A  52     -14.621   7.749  35.693  1.00 86.47           C  
ATOM    754  CB  LEU A  52     -13.269   9.135  34.063  1.00 86.47           C  
ATOM    755  HB2 LEU A  52     -12.284   9.225  33.605  1.00 86.47           H  
ATOM    756  HB3 LEU A  52     -13.989   8.979  33.260  1.00 86.47           H  
ATOM    757  O   LEU A  52     -14.705   7.903  36.913  1.00 86.47           O  
ATOM    758  CG  LEU A  52     -13.600  10.469  34.759  1.00 86.47           C  
ATOM    759  HG  LEU A  52     -14.620  10.437  35.142  1.00 86.47           H  
ATOM    760  CD1 LEU A  52     -12.646  10.759  35.922  1.00 86.47           C  
ATOM    761 HD11 LEU A  52     -12.855  10.080  36.750  1.00 86.47           H  
ATOM    762 HD12 LEU A  52     -11.617  10.625  35.590  1.00 86.47           H  
ATOM    763 HD13 LEU A  52     -12.786  11.782  36.271  1.00 86.47           H  
ATOM    764  CD2 LEU A  52     -13.508  11.612  33.751  1.00 86.47           C  
ATOM    765 HD21 LEU A  52     -13.793  12.554  34.221  1.00 86.47           H  
ATOM    766 HD22 LEU A  52     -12.494  11.698  33.362  1.00 86.47           H  
ATOM    767 HD23 LEU A  52     -14.189  11.429  32.920  1.00 86.47           H  
ATOM    768  N   ARG A  53     -15.665   7.377  34.945  1.00 81.01           N  
ATOM    769  H   ARG A  53     -15.512   7.263  33.953  1.00 81.01           H  
ATOM    770  CA  ARG A  53     -17.009   7.137  35.482  1.00 81.01           C  
ATOM    771  HA  ARG A  53     -17.394   8.062  35.912  1.00 81.01           H  
ATOM    772  C   ARG A  53     -16.987   6.087  36.594  1.00 81.01           C  
ATOM    773  CB  ARG A  53     -17.914   6.699  34.324  1.00 81.01           C  
ATOM    774  HB2 ARG A  53     -17.874   7.444  33.529  1.00 81.01           H  
ATOM    775  HB3 ARG A  53     -17.525   5.765  33.919  1.00 81.01           H  
ATOM    776  O   ARG A  53     -17.586   6.300  37.647  1.00 81.01           O  
ATOM    777  CG  ARG A  53     -19.379   6.528  34.754  1.00 81.01           C  
ATOM    778  HG2 ARG A  53     -19.855   7.509  34.754  1.00 81.01           H  
ATOM    779  HG3 ARG A  53     -19.453   6.104  35.756  1.00 81.01           H  
ATOM    780  CD  ARG A  53     -20.140   5.608  33.802  1.00 81.01           C  
ATOM    781  HD2 ARG A  53     -20.041   5.993  32.787  1.00 81.01           H  
ATOM    782  HD3 ARG A  53     -21.194   5.630  34.081  1.00 81.01           H  
ATOM    783  NE  ARG A  53     -19.641   4.220  33.879  1.00 81.01           N  
ATOM    784  HE  ARG A  53     -18.868   4.032  34.501  1.00 81.01           H  
ATOM    785  NH1 ARG A  53     -21.032   3.334  32.295  1.00 81.01           N  
ATOM    786 HH11 ARG A  53     -21.346   2.562  31.724  1.00 81.01           H  
ATOM    787 HH12 ARG A  53     -21.487   4.233  32.235  1.00 81.01           H  
ATOM    788  NH2 ARG A  53     -19.529   2.037  33.339  1.00 81.01           N  
ATOM    789 HH21 ARG A  53     -19.771   1.259  32.742  1.00 81.01           H  
ATOM    790 HH22 ARG A  53     -18.779   1.969  34.012  1.00 81.01           H  
ATOM    791  CZ  ARG A  53     -20.069   3.206  33.164  1.00 81.01           C  
ATOM    792  N   ASN A  54     -16.291   4.968  36.387  1.00 79.88           N  
ATOM    793  H   ASN A  54     -15.830   4.852  35.496  1.00 79.88           H  
ATOM    794  CA  ASN A  54     -16.223   3.883  37.368  1.00 79.88           C  
ATOM    795  HA  ASN A  54     -17.236   3.607  37.662  1.00 79.88           H  
ATOM    796  C   ASN A  54     -15.494   4.321  38.648  1.00 79.88           C  
ATOM    797  CB  ASN A  54     -15.548   2.655  36.731  1.00 79.88           C  
ATOM    798  HB2 ASN A  54     -14.589   2.948  36.304  1.00 79.88           H  
ATOM    799  HB3 ASN A  54     -15.354   1.916  37.508  1.00 79.88           H  
ATOM    800  O   ASN A  54     -15.979   4.061  39.751  1.00 79.88           O  
ATOM    801  CG  ASN A  54     -16.366   1.966  35.647  1.00 79.88           C  
ATOM    802  ND2 ASN A  54     -15.797   0.954  35.032  1.00 79.88           N  
ATOM    803 HD21 ASN A  54     -16.292   0.479  34.290  1.00 79.88           H  
ATOM    804 HD22 ASN A  54     -14.883   0.622  35.305  1.00 79.88           H  
ATOM    805  OD1 ASN A  54     -17.517   2.289  35.356  1.00 79.88           O  
ATOM    806  N   ARG A  55     -14.365   5.033  38.519  1.00 87.83           N  
ATOM    807  H   ARG A  55     -14.023   5.222  37.588  1.00 87.83           H  
ATOM    808  CA  ARG A  55     -13.619   5.574  39.668  1.00 87.83           C  
ATOM    809  HA  ARG A  55     -13.379   4.761  40.355  1.00 87.83           H  
ATOM    810  C   ARG A  55     -14.462   6.558  40.472  1.00 87.83           C  
ATOM    811  CB  ARG A  55     -12.319   6.238  39.192  1.00 87.83           C  
ATOM    812  HB2 ARG A  55     -12.528   6.883  38.338  1.00 87.83           H  
ATOM    813  HB3 ARG A  55     -11.926   6.856  39.999  1.00 87.83           H  
ATOM    814  O   ARG A  55     -14.510   6.449  41.695  1.00 87.83           O  
ATOM    815  CG  ARG A  55     -11.254   5.199  38.818  1.00 87.83           C  
ATOM    816  HG2 ARG A  55     -10.989   4.626  39.707  1.00 87.83           H  
ATOM    817  HG3 ARG A  55     -11.643   4.513  38.065  1.00 87.83           H  
ATOM    818  CD  ARG A  55     -10.004   5.894  38.273  1.00 87.83           C  
ATOM    819  HD2 ARG A  55     -10.283   6.432  37.367  1.00 87.83           H  
ATOM    820  HD3 ARG A  55      -9.649   6.611  39.014  1.00 87.83           H  
ATOM    821  NE  ARG A  55      -8.937   4.923  37.963  1.00 87.83           N  
ATOM    822  HE  ARG A  55      -9.225   3.964  37.828  1.00 87.83           H  
ATOM    823  NH1 ARG A  55      -7.199   6.407  37.750  1.00 87.83           N  
ATOM    824 HH11 ARG A  55      -7.864   7.168  37.740  1.00 87.83           H  
ATOM    825 HH12 ARG A  55      -6.278   6.570  37.370  1.00 87.83           H  
ATOM    826  NH2 ARG A  55      -6.821   4.250  37.426  1.00 87.83           N  
ATOM    827 HH21 ARG A  55      -5.884   4.495  37.141  1.00 87.83           H  
ATOM    828 HH22 ARG A  55      -7.149   3.311  37.251  1.00 87.83           H  
ATOM    829  CZ  ARG A  55      -7.665   5.194  37.727  1.00 87.83           C  
ATOM    830  N   LEU A  56     -15.171   7.464  39.801  1.00 89.42           N  
ATOM    831  H   LEU A  56     -15.076   7.501  38.796  1.00 89.42           H  
ATOM    832  CA  LEU A  56     -16.059   8.420  40.462  1.00 89.42           C  
ATOM    833  HA  LEU A  56     -15.509   8.909  41.266  1.00 89.42           H  
ATOM    834  C   LEU A  56     -17.245   7.735  41.137  1.00 89.42           C  
ATOM    835  CB  LEU A  56     -16.524   9.474  39.447  1.00 89.42           C  
ATOM    836  HB2 LEU A  56     -17.300  10.088  39.906  1.00 89.42           H  
ATOM    837  HB3 LEU A  56     -16.958   8.964  38.587  1.00 89.42           H  
ATOM    838  O   LEU A  56     -17.561   8.074  42.277  1.00 89.42           O  
ATOM    839  CG  LEU A  56     -15.396  10.394  38.961  1.00 89.42           C  
ATOM    840  HG  LEU A  56     -14.580   9.800  38.549  1.00 89.42           H  
ATOM    841  CD1 LEU A  56     -15.915  11.320  37.867  1.00 89.42           C  
ATOM    842 HD11 LEU A  56     -15.102  11.940  37.491  1.00 89.42           H  
ATOM    843 HD12 LEU A  56     -16.302  10.722  37.042  1.00 89.42           H  
ATOM    844 HD13 LEU A  56     -16.709  11.963  38.247  1.00 89.42           H  
ATOM    845  CD2 LEU A  56     -14.824  11.239  40.092  1.00 89.42           C  
ATOM    846 HD21 LEU A  56     -15.603  11.857  40.538  1.00 89.42           H  
ATOM    847 HD22 LEU A  56     -14.369  10.606  40.853  1.00 89.42           H  
ATOM    848 HD23 LEU A  56     -14.036  11.866  39.675  1.00 89.42           H  
ATOM    849  N   GLY A  57     -17.850   6.732  40.499  1.00 86.83           N  
ATOM    850  H   GLY A  57     -17.581   6.527  39.547  1.00 86.83           H  
ATOM    851  CA  GLY A  57     -18.928   5.950  41.104  1.00 86.83           C  
ATOM    852  HA2 GLY A  57     -19.308   5.234  40.376  1.00 86.83           H  
ATOM    853  HA3 GLY A  57     -19.732   6.628  41.391  1.00 86.83           H  
ATOM    854  C   GLY A  57     -18.478   5.192  42.354  1.00 86.83           C  
ATOM    855  O   GLY A  57     -19.169   5.215  43.368  1.00 86.83           O  
ATOM    856  N   ALA A  58     -17.282   4.599  42.337  1.00 86.55           N  
ATOM    857  H   ALA A  58     -16.756   4.585  41.475  1.00 86.55           H  
ATOM    858  CA  ALA A  58     -16.716   3.933  43.511  1.00 86.55           C  
ATOM    859  HA  ALA A  58     -17.456   3.239  43.909  1.00 86.55           H  
ATOM    860  C   ALA A  58     -16.363   4.921  44.637  1.00 86.55           C  
ATOM    861  CB  ALA A  58     -15.490   3.129  43.066  1.00 86.55           C  
ATOM    862  HB1 ALA A  58     -15.073   2.595  43.920  1.00 86.55           H  
ATOM    863  HB2 ALA A  58     -14.732   3.797  42.656  1.00 86.55           H  
ATOM    864  HB3 ALA A  58     -15.779   2.407  42.303  1.00 86.55           H  
ATOM    865  O   ALA A  58     -16.615   4.643  45.808  1.00 86.55           O  
ATOM    866  N   ALA A  59     -15.796   6.081  44.294  1.00 90.41           N  
ATOM    867  H   ALA A  59     -15.564   6.237  43.323  1.00 90.41           H  
ATOM    868  CA  ALA A  59     -15.376   7.083  45.270  1.00 90.41           C  
ATOM    869  HA  ALA A  59     -14.837   6.583  46.073  1.00 90.41           H  
ATOM    870  C   ALA A  59     -16.553   7.840  45.913  1.00 90.41           C  
ATOM    871  CB  ALA A  59     -14.413   8.046  44.569  1.00 90.41           C  
ATOM    872  HB1 ALA A  59     -13.562   7.497  44.166  1.00 90.41           H  
ATOM    873  HB2 ALA A  59     -14.923   8.560  43.754  1.00 90.41           H  
ATOM    874  HB3 ALA A  59     -14.049   8.780  45.288  1.00 90.41           H  
ATOM    875  O   ALA A  59     -16.449   8.281  47.060  1.00 90.41           O  
ATOM    876  N   THR A  60     -17.663   8.006  45.189  1.00 88.12           N  
ATOM    877  H   THR A  60     -17.661   7.667  44.238  1.00 88.12           H  
ATOM    878  CA  THR A  60     -18.821   8.797  45.644  1.00 88.12           C  
ATOM    879  HA  THR A  60     -18.549   9.343  46.547  1.00 88.12           H  
ATOM    880  C   THR A  60     -20.037   7.956  46.023  1.00 88.12           C  
ATOM    881  CB  THR A  60     -19.227   9.849  44.603  1.00 88.12           C  
ATOM    882  HB  THR A  60     -20.053  10.432  45.009  1.00 88.12           H  
ATOM    883  O   THR A  60     -20.897   8.450  46.745  1.00 88.12           O  
ATOM    884  CG2 THR A  60     -18.086  10.812  44.267  1.00 88.12           C  
ATOM    885 HG21 THR A  60     -18.459  11.598  43.609  1.00 88.12           H  
ATOM    886 HG22 THR A  60     -17.710  11.271  45.182  1.00 88.12           H  
ATOM    887 HG23 THR A  60     -17.270  10.290  43.766  1.00 88.12           H  
ATOM    888  OG1 THR A  60     -19.661   9.223  43.423  1.00 88.12           O  
ATOM    889  HG1 THR A  60     -18.891   8.889  42.956  1.00 88.12           H  
ATOM    890  N   GLY A  61     -20.125   6.705  45.564  1.00 83.35           N  
ATOM    891  H   GLY A  61     -19.393   6.354  44.963  1.00 83.35           H  
ATOM    892  CA  GLY A  61     -21.334   5.881  45.656  1.00 83.35           C  
ATOM    893  HA2 GLY A  61     -21.068   4.844  45.451  1.00 83.35           H  
ATOM    894  HA3 GLY A  61     -21.742   5.946  46.664  1.00 83.35           H  
ATOM    895  C   GLY A  61     -22.438   6.288  44.670  1.00 83.35           C  
ATOM    896  O   GLY A  61     -23.478   5.633  44.626  1.00 83.35           O  
ATOM    897  N   VAL A  62     -22.226   7.341  43.872  1.00 84.96           N  
ATOM    898  H   VAL A  62     -21.333   7.812  43.917  1.00 84.96           H  
ATOM    899  CA  VAL A  62     -23.207   7.856  42.910  1.00 84.96           C  
ATOM    900  HA  VAL A  62     -24.198   7.760  43.354  1.00 84.96           H  
ATOM    901  C   VAL A  62     -23.172   7.022  41.635  1.00 84.96           C  
ATOM    902  CB  VAL A  62     -22.985   9.351  42.605  1.00 84.96           C  
ATOM    903  HB  VAL A  62     -21.999   9.485  42.161  1.00 84.96           H  
ATOM    904  O   VAL A  62     -22.112   6.697  41.097  1.00 84.96           O  
ATOM    905  CG1 VAL A  62     -24.029   9.898  41.623  1.00 84.96           C  
ATOM    906 HG11 VAL A  62     -23.933   9.423  40.647  1.00 84.96           H  
ATOM    907 HG12 VAL A  62     -23.874  10.967  41.479  1.00 84.96           H  
ATOM    908 HG13 VAL A  62     -25.037   9.747  42.008  1.00 84.96           H  
ATOM    909  CG2 VAL A  62     -23.071  10.195  43.886  1.00 84.96           C  
ATOM    910 HG21 VAL A  62     -24.060  10.096  44.333  1.00 84.96           H  
ATOM    911 HG22 VAL A  62     -22.320   9.876  44.609  1.00 84.96           H  
ATOM    912 HG23 VAL A  62     -22.895  11.244  43.646  1.00 84.96           H  
ATOM    913  N   ARG A  63     -24.351   6.681  41.115  1.00 79.02           N  
ATOM    914  H   ARG A  63     -25.187   7.031  41.562  1.00 79.02           H  
ATOM    915  CA  ARG A  63     -24.474   5.917  39.875  1.00 79.02           C  
ATOM    916  HA  ARG A  63     -23.587   5.291  39.776  1.00 79.02           H  
ATOM    917  C   ARG A  63     -24.505   6.866  38.677  1.00 79.02           C  
ATOM    918  CB  ARG A  63     -25.696   4.998  39.978  1.00 79.02           C  
ATOM    919  HB2 ARG A  63     -26.609   5.551  39.756  1.00 79.02           H  
ATOM    920  HB3 ARG A  63     -25.767   4.618  40.997  1.00 79.02           H  
ATOM    921  O   ARG A  63     -25.543   7.429  38.359  1.00 79.02           O  
ATOM    922  CG  ARG A  63     -25.548   3.803  39.035  1.00 79.02           C  
ATOM    923  HG2 ARG A  63     -24.650   3.247  39.304  1.00 79.02           H  
ATOM    924  HG3 ARG A  63     -25.466   4.147  38.004  1.00 79.02           H  
ATOM    925  CD  ARG A  63     -26.769   2.895  39.178  1.00 79.02           C  
ATOM    926  HD2 ARG A  63     -26.953   2.717  40.238  1.00 79.02           H  
ATOM    927  HD3 ARG A  63     -27.632   3.408  38.753  1.00 79.02           H  
ATOM    928  NE  ARG A  63     -26.559   1.601  38.505  1.00 79.02           N  
ATOM    929  HE  ARG A  63     -25.644   1.443  38.108  1.00 79.02           H  
ATOM    930  NH1 ARG A  63     -28.670   0.773  38.837  1.00 79.02           N  
ATOM    931 HH11 ARG A  63     -28.924   1.651  39.268  1.00 79.02           H  
ATOM    932 HH12 ARG A  63     -29.355   0.041  38.721  1.00 79.02           H  
ATOM    933  NH2 ARG A  63     -27.138  -0.488  37.811  1.00 79.02           N  
ATOM    934 HH21 ARG A  63     -26.206  -0.622  37.444  1.00 79.02           H  
ATOM    935 HH22 ARG A  63     -27.830  -1.215  37.698  1.00 79.02           H  
ATOM    936  CZ  ARG A  63     -27.453   0.638  38.388  1.00 79.02           C  
ATOM    937  N   LEU A  64     -23.360   7.024  38.021  1.00 79.48           N  
ATOM    938  H   LEU A  64     -22.534   6.577  38.394  1.00 79.48           H  
ATOM    939  CA  LEU A  64     -23.199   7.922  36.877  1.00 79.48           C  
ATOM    940  HA  LEU A  64     -23.797   8.812  37.074  1.00 79.48           H  
ATOM    941  C   LEU A  64     -23.683   7.285  35.553  1.00 79.48           C  
ATOM    942  CB  LEU A  64     -21.727   8.351  36.803  1.00 79.48           C  
ATOM    943  HB2 LEU A  64     -21.109   7.455  36.857  1.00 79.48           H  
ATOM    944  HB3 LEU A  64     -21.544   8.823  35.838  1.00 79.48           H  
ATOM    945  O   LEU A  64     -23.424   6.094  35.329  1.00 79.48           O  
ATOM    946  CG  LEU A  64     -21.286   9.329  37.907  1.00 79.48           C  
ATOM    947  HG  LEU A  64     -21.529   8.916  38.886  1.00 79.48           H  
ATOM    948  CD1 LEU A  64     -19.769   9.502  37.825  1.00 79.48           C  
ATOM    949 HD11 LEU A  64     -19.485   9.884  36.845  1.00 79.48           H  
ATOM    950 HD12 LEU A  64     -19.436  10.205  38.589  1.00 79.48           H  
ATOM    951 HD13 LEU A  64     -19.284   8.541  37.994  1.00 79.48           H  
ATOM    952  CD2 LEU A  64     -21.951  10.701  37.766  1.00 79.48           C  
ATOM    953 HD21 LEU A  64     -23.020  10.634  37.967  1.00 79.48           H  
ATOM    954 HD22 LEU A  64     -21.802  11.093  36.760  1.00 79.48           H  
ATOM    955 HD23 LEU A  64     -21.524  11.403  38.482  1.00 79.48           H  
ATOM    956  N   PRO A  65     -24.366   8.045  34.670  1.00 68.95           N  
ATOM    957  CA  PRO A  65     -24.751   7.591  33.331  1.00 68.95           C  
ATOM    958  HA  PRO A  65     -25.472   6.781  33.441  1.00 68.95           H  
ATOM    959  C   PRO A  65     -23.575   7.105  32.467  1.00 68.95           C  
ATOM    960  CB  PRO A  65     -25.446   8.791  32.674  1.00 68.95           C  
ATOM    961  HB2 PRO A  65     -24.716   9.403  32.143  1.00 68.95           H  
ATOM    962  HB3 PRO A  65     -26.241   8.482  31.995  1.00 68.95           H  
ATOM    963  O   PRO A  65     -22.415   7.433  32.689  1.00 68.95           O  
ATOM    964  CG  PRO A  65     -25.991   9.588  33.855  1.00 68.95           C  
ATOM    965  HG2 PRO A  65     -26.941   9.163  34.179  1.00 68.95           H  
ATOM    966  HG3 PRO A  65     -26.103  10.645  33.614  1.00 68.95           H  
ATOM    967  CD  PRO A  65     -24.935   9.364  34.934  1.00 68.95           C  
ATOM    968  HD2 PRO A  65     -24.162  10.128  34.863  1.00 68.95           H  
ATOM    969  HD3 PRO A  65     -25.415   9.410  35.911  1.00 68.95           H  
ATOM    970  N   THR A  66     -23.848   6.323  31.421  1.00 61.47           N  
ATOM    971  H   THR A  66     -24.798   6.019  31.259  1.00 61.47           H  
ATOM    972  CA  THR A  66     -22.787   5.890  30.487  1.00 61.47           C  
ATOM    973  HA  THR A  66     -21.943   5.524  31.071  1.00 61.47           H  
ATOM    974  C   THR A  66     -22.230   7.048  29.651  1.00 61.47           C  
ATOM    975  CB  THR A  66     -23.268   4.742  29.589  1.00 61.47           C  
ATOM    976  HB  THR A  66     -24.013   5.113  28.886  1.00 61.47           H  
ATOM    977  O   THR A  66     -21.066   7.013  29.273  1.00 61.47           O  
ATOM    978  CG2 THR A  66     -22.139   4.050  28.826  1.00 61.47           C  
ATOM    979 HG21 THR A  66     -21.329   3.779  29.503  1.00 61.47           H  
ATOM    980 HG22 THR A  66     -22.514   3.156  28.328  1.00 61.47           H  
ATOM    981 HG23 THR A  66     -21.744   4.720  28.061  1.00 61.47           H  
ATOM    982  OG1 THR A  66     -23.851   3.733  30.388  1.00 61.47           O  
ATOM    983  HG1 THR A  66     -24.212   3.082  29.782  1.00 61.47           H  
ATOM    984  N   THR A  67     -23.027   8.090  29.417  1.00 66.34           N  
ATOM    985  H   THR A  67     -23.975   8.079  29.762  1.00 66.34           H  
ATOM    986  CA  THR A  67     -22.678   9.290  28.641  1.00 66.34           C  
ATOM    987  HA  THR A  67     -21.900   9.033  27.922  1.00 66.34           H  
ATOM    988  C   THR A  67     -22.110  10.429  29.489  1.00 66.34           C  
ATOM    989  CB  THR A  67     -23.908   9.777  27.853  1.00 66.34           C  
ATOM    990  HB  THR A  67     -23.737  10.768  27.431  1.00 66.34           H  
ATOM    991  O   THR A  67     -21.970  11.531  28.977  1.00 66.34           O  
ATOM    992  CG2 THR A  67     -24.227   8.809  26.709  1.00 66.34           C  
ATOM    993 HG21 THR A  67     -25.093   9.185  26.164  1.00 66.34           H  
ATOM    994 HG22 THR A  67     -23.380   8.757  26.025  1.00 66.34           H  
ATOM    995 HG23 THR A  67     -24.451   7.815  27.097  1.00 66.34           H  
ATOM    996  OG1 THR A  67     -25.029   9.804  28.711  1.00 66.34           O  
ATOM    997  HG1 THR A  67     -25.022  10.646  29.172  1.00 66.34           H  
ATOM    998  N   THR A  68     -21.730  10.188  30.753  1.00 79.23           N  
ATOM    999  H   THR A  68     -21.879   9.262  31.127  1.00 79.23           H  
ATOM   1000  CA  THR A  68     -21.347  11.244  31.714  1.00 79.23           C  
ATOM   1001  HA  THR A  68     -22.242  11.813  31.964  1.00 79.23           H  
ATOM   1002  C   THR A  68     -20.329  12.260  31.192  1.00 79.23           C  
ATOM   1003  CB  THR A  68     -20.798  10.601  32.995  1.00 79.23           C  
ATOM   1004  HB  THR A  68     -20.044   9.856  32.741  1.00 79.23           H  
ATOM   1005  O   THR A  68     -20.465  13.437  31.497  1.00 79.23           O  
ATOM   1006  CG2 THR A  68     -20.212  11.562  34.020  1.00 79.23           C  
ATOM   1007 HG21 THR A  68     -19.308  12.029  33.629  1.00 79.23           H  
ATOM   1008 HG22 THR A  68     -20.943  12.333  34.264  1.00 79.23           H  
ATOM   1009 HG23 THR A  68     -19.948  11.014  34.924  1.00 79.23           H  
ATOM   1010  OG1 THR A  68     -21.859   9.983  33.664  1.00 79.23           O  
ATOM   1011  HG1 THR A  68     -22.584  10.612  33.674  1.00 79.23           H  
ATOM   1012  N   VAL A  69     -19.333  11.842  30.407  1.00 78.75           N  
ATOM   1013  H   VAL A  69     -19.297  10.866  30.150  1.00 78.75           H  
ATOM   1014  CA  VAL A  69     -18.321  12.752  29.826  1.00 78.75           C  
ATOM   1015  HA  VAL A  69     -18.010  13.468  30.588  1.00 78.75           H  
ATOM   1016  C   VAL A  69     -18.839  13.602  28.663  1.00 78.75           C  
ATOM   1017  CB  VAL A  69     -17.073  11.988  29.353  1.00 78.75           C  
ATOM   1018  HB  VAL A  69     -16.491  12.628  28.691  1.00 78.75           H  
ATOM   1019  O   VAL A  69     -18.217  14.600  28.330  1.00 78.75           O  
ATOM   1020  CG1 VAL A  69     -16.168  11.627  30.533  1.00 78.75           C  
ATOM   1021 HG11 VAL A  69     -15.830  12.538  31.026  1.00 78.75           H  
ATOM   1022 HG12 VAL A  69     -16.706  11.006  31.249  1.00 78.75           H  
ATOM   1023 HG13 VAL A  69     -15.298  11.083  30.165  1.00 78.75           H  
ATOM   1024  CG2 VAL A  69     -17.451  10.717  28.581  1.00 78.75           C  
ATOM   1025 HG21 VAL A  69     -18.205  10.947  27.829  1.00 78.75           H  
ATOM   1026 HG22 VAL A  69     -17.820   9.940  29.250  1.00 78.75           H  
ATOM   1027 HG23 VAL A  69     -16.569  10.364  28.046  1.00 78.75           H  
ATOM   1028  N   PHE A  70     -19.960  13.231  28.045  1.00 71.35           N  
ATOM   1029  H   PHE A  70     -20.451  12.417  28.389  1.00 71.35           H  
ATOM   1030  CA  PHE A  70     -20.672  14.072  27.080  1.00 71.35           C  
ATOM   1031  HA  PHE A  70     -19.965  14.740  26.587  1.00 71.35           H  
ATOM   1032  C   PHE A  70     -21.707  14.961  27.783  1.00 71.35           C  
ATOM   1033  CB  PHE A  70     -21.331  13.192  26.008  1.00 71.35           C  
ATOM   1034  HB2 PHE A  70     -21.871  13.842  25.320  1.00 71.35           H  
ATOM   1035  HB3 PHE A  70     -22.069  12.545  26.482  1.00 71.35           H  
ATOM   1036  O   PHE A  70     -21.880  16.112  27.395  1.00 71.35           O  
ATOM   1037  CG  PHE A  70     -20.365  12.349  25.194  1.00 71.35           C  
ATOM   1038  CD1 PHE A  70     -19.456  12.973  24.318  1.00 71.35           C  
ATOM   1039  HD1 PHE A  70     -19.438  14.049  24.236  1.00 71.35           H  
ATOM   1040  CD2 PHE A  70     -20.375  10.944  25.300  1.00 71.35           C  
ATOM   1041  HD2 PHE A  70     -21.069  10.461  25.972  1.00 71.35           H  
ATOM   1042  CE1 PHE A  70     -18.566  12.199  23.552  1.00 71.35           C  
ATOM   1043  HE1 PHE A  70     -17.865  12.682  22.887  1.00 71.35           H  
ATOM   1044  CE2 PHE A  70     -19.485  10.170  24.533  1.00 71.35           C  
ATOM   1045  HE2 PHE A  70     -19.488   9.093  24.618  1.00 71.35           H  
ATOM   1046  CZ  PHE A  70     -18.580  10.798  23.658  1.00 71.35           C  
ATOM   1047  HZ  PHE A  70     -17.890  10.208  23.073  1.00 71.35           H  
ATOM   1048  N   ASP A  71     -22.354  14.447  28.836  1.00 73.70           N  
ATOM   1049  H   ASP A  71     -22.220  13.466  29.039  1.00 73.70           H  
ATOM   1050  CA  ASP A  71     -23.330  15.188  29.649  1.00 73.70           C  
ATOM   1051  HA  ASP A  71     -24.063  15.650  28.988  1.00 73.70           H  
ATOM   1052  C   ASP A  71     -22.658  16.311  30.470  1.00 73.70           C  
ATOM   1053  CB  ASP A  71     -24.070  14.210  30.589  1.00 73.70           C  
ATOM   1054  HB2 ASP A  71     -23.351  13.797  31.297  1.00 73.70           H  
ATOM   1055  HB3 ASP A  71     -24.807  14.773  31.161  1.00 73.70           H  
ATOM   1056  O   ASP A  71     -23.229  17.387  30.665  1.00 73.70           O  
ATOM   1057  CG  ASP A  71     -24.792  13.052  29.879  1.00 73.70           C  
ATOM   1058  OD1 ASP A  71     -25.372  13.266  28.795  1.00 73.70           O  
ATOM   1059  OD2 ASP A  71     -24.764  11.914  30.414  1.00 73.70           O  
ATOM   1060  N   HIS A  72     -21.426  16.068  30.934  1.00 86.96           N  
ATOM   1061  H   HIS A  72     -21.050  15.144  30.776  1.00 86.96           H  
ATOM   1062  CA  HIS A  72     -20.582  16.994  31.691  1.00 86.96           C  
ATOM   1063  HA  HIS A  72     -21.012  17.995  31.660  1.00 86.96           H  
ATOM   1064  C   HIS A  72     -19.177  17.032  31.064  1.00 86.96           C  
ATOM   1065  CB  HIS A  72     -20.534  16.563  33.160  1.00 86.96           C  
ATOM   1066  HB2 HIS A  72     -19.959  17.306  33.712  1.00 86.96           H  
ATOM   1067  HB3 HIS A  72     -20.024  15.603  33.241  1.00 86.96           H  
ATOM   1068  O   HIS A  72     -18.311  16.250  31.461  1.00 86.96           O  
ATOM   1069  CG  HIS A  72     -21.893  16.435  33.787  1.00 86.96           C  
ATOM   1070  CD2 HIS A  72     -22.457  15.281  34.250  1.00 86.96           C  
ATOM   1071  HD2 HIS A  72     -21.982  14.311  34.274  1.00 86.96           H  
ATOM   1072  ND1 HIS A  72     -22.859  17.411  33.836  1.00 86.96           N  
ATOM   1073  HD1 HIS A  72     -22.815  18.293  33.347  1.00 86.96           H  
ATOM   1074  CE1 HIS A  72     -23.979  16.853  34.319  1.00 86.96           C  
ATOM   1075  HE1 HIS A  72     -24.934  17.351  34.397  1.00 86.96           H  
ATOM   1076  NE2 HIS A  72     -23.780  15.557  34.596  1.00 86.96           N  
ATOM   1077  N   PRO A  73     -18.954  17.886  30.049  1.00 83.88           N  
ATOM   1078  CA  PRO A  73     -17.785  17.810  29.177  1.00 83.88           C  
ATOM   1079  HA  PRO A  73     -17.622  16.772  28.890  1.00 83.88           H  
ATOM   1080  C   PRO A  73     -16.473  18.277  29.803  1.00 83.88           C  
ATOM   1081  CB  PRO A  73     -18.156  18.597  27.915  1.00 83.88           C  
ATOM   1082  HB2 PRO A  73     -17.299  19.097  27.464  1.00 83.88           H  
ATOM   1083  HB3 PRO A  73     -18.622  17.923  27.197  1.00 83.88           H  
ATOM   1084  O   PRO A  73     -15.445  18.104  29.164  1.00 83.88           O  
ATOM   1085  CG  PRO A  73     -19.194  19.598  28.414  1.00 83.88           C  
ATOM   1086  HG2 PRO A  73     -18.688  20.462  28.844  1.00 83.88           H  
ATOM   1087  HG3 PRO A  73     -19.875  19.906  27.621  1.00 83.88           H  
ATOM   1088  CD  PRO A  73     -19.918  18.834  29.516  1.00 83.88           C  
ATOM   1089  HD2 PRO A  73     -20.259  19.528  30.284  1.00 83.88           H  
ATOM   1090  HD3 PRO A  73     -20.764  18.293  29.090  1.00 83.88           H  
ATOM   1091  N   ASP A  74     -16.460  18.819  31.020  1.00 88.21           N  
ATOM   1092  H   ASP A  74     -17.329  18.874  31.532  1.00 88.21           H  
ATOM   1093  CA  ASP A  74     -15.245  19.260  31.714  1.00 88.21           C  
ATOM   1094  HA  ASP A  74     -14.385  18.754  31.276  1.00 88.21           H  
ATOM   1095  C   ASP A  74     -15.261  18.870  33.207  1.00 88.21           C  
ATOM   1096  CB  ASP A  74     -15.039  20.772  31.489  1.00 88.21           C  
ATOM   1097  HB2 ASP A  74     -14.938  20.956  30.419  1.00 88.21           H  
ATOM   1098  HB3 ASP A  74     -14.108  21.083  31.963  1.00 88.21           H  
ATOM   1099  O   ASP A  74     -16.256  18.393  33.765  1.00 88.21           O  
ATOM   1100  CG  ASP A  74     -16.188  21.615  32.044  1.00 88.21           C  
ATOM   1101  OD1 ASP A  74     -16.531  21.422  33.235  1.00 88.21           O  
ATOM   1102  OD2 ASP A  74     -16.776  22.417  31.294  1.00 88.21           O  
ATOM   1103  N   VAL A  75     -14.132  19.070  33.890  1.00 89.97           N  
ATOM   1104  H   VAL A  75     -13.368  19.520  33.406  1.00 89.97           H  
ATOM   1105  CA  VAL A  75     -13.983  18.720  35.312  1.00 89.97           C  
ATOM   1106  HA  VAL A  75     -14.233  17.667  35.443  1.00 89.97           H  
ATOM   1107  C   VAL A  75     -14.942  19.518  36.199  1.00 89.97           C  
ATOM   1108  CB  VAL A  75     -12.524  18.944  35.751  1.00 89.97           C  
ATOM   1109  HB  VAL A  75     -12.220  19.947  35.453  1.00 89.97           H  
ATOM   1110  O   VAL A  75     -15.465  18.974  37.178  1.00 89.97           O  
ATOM   1111  CG1 VAL A  75     -12.299  18.829  37.264  1.00 89.97           C  
ATOM   1112 HG11 VAL A  75     -12.583  17.840  37.622  1.00 89.97           H  
ATOM   1113 HG12 VAL A  75     -11.245  19.014  37.474  1.00 89.97           H  
ATOM   1114 HG13 VAL A  75     -12.876  19.584  37.797  1.00 89.97           H  
ATOM   1115  CG2 VAL A  75     -11.589  17.934  35.073  1.00 89.97           C  
ATOM   1116 HG21 VAL A  75     -11.871  16.917  35.348  1.00 89.97           H  
ATOM   1117 HG22 VAL A  75     -11.646  18.042  33.990  1.00 89.97           H  
ATOM   1118 HG23 VAL A  75     -10.560  18.122  35.378  1.00 89.97           H  
ATOM   1119  N   ARG A  76     -15.169  20.802  35.895  1.00 85.35           N  
ATOM   1120  H   ARG A  76     -14.838  21.140  35.003  1.00 85.35           H  
ATOM   1121  CA  ARG A  76     -15.959  21.709  36.739  1.00 85.35           C  
ATOM   1122  HA  ARG A  76     -15.627  21.598  37.771  1.00 85.35           H  
ATOM   1123  C   ARG A  76     -17.442  21.334  36.716  1.00 85.35           C  
ATOM   1124  CB  ARG A  76     -15.700  23.153  36.278  1.00 85.35           C  
ATOM   1125  HB2 ARG A  76     -16.212  23.333  35.333  1.00 85.35           H  
ATOM   1126  HB3 ARG A  76     -14.631  23.285  36.112  1.00 85.35           H  
ATOM   1127  O   ARG A  76     -18.059  21.225  37.777  1.00 85.35           O  
ATOM   1128  CG  ARG A  76     -16.161  24.178  37.326  1.00 85.35           C  
ATOM   1129  HG2 ARG A  76     -17.221  24.027  37.528  1.00 85.35           H  
ATOM   1130  HG3 ARG A  76     -15.606  24.031  38.253  1.00 85.35           H  
ATOM   1131  CD  ARG A  76     -15.968  25.617  36.836  1.00 85.35           C  
ATOM   1132  HD2 ARG A  76     -16.468  26.295  37.528  1.00 85.35           H  
ATOM   1133  HD3 ARG A  76     -16.460  25.722  35.869  1.00 85.35           H  
ATOM   1134  NE  ARG A  76     -14.549  25.983  36.682  1.00 85.35           N  
ATOM   1135  HE  ARG A  76     -14.121  25.747  35.798  1.00 85.35           H  
ATOM   1136  NH1 ARG A  76     -14.260  27.289  38.553  1.00 85.35           N  
ATOM   1137 HH11 ARG A  76     -13.704  27.970  39.051  1.00 85.35           H  
ATOM   1138 HH12 ARG A  76     -15.204  27.065  38.832  1.00 85.35           H  
ATOM   1139  NH2 ARG A  76     -12.634  27.102  37.005  1.00 85.35           N  
ATOM   1140 HH21 ARG A  76     -12.430  26.825  36.055  1.00 85.35           H  
ATOM   1141 HH22 ARG A  76     -12.097  27.856  37.408  1.00 85.35           H  
ATOM   1142  CZ  ARG A  76     -13.821  26.784  37.427  1.00 85.35           C  
ATOM   1143  N   THR A  77     -17.988  21.068  35.534  1.00 89.84           N  
ATOM   1144  H   THR A  77     -17.398  21.174  34.720  1.00 89.84           H  
ATOM   1145  CA  THR A  77     -19.370  20.616  35.324  1.00 89.84           C  
ATOM   1146  HA  THR A  77     -20.043  21.314  35.822  1.00 89.84           H  
ATOM   1147  C   THR A  77     -19.613  19.245  35.949  1.00 89.84           C  
ATOM   1148  CB  THR A  77     -19.740  20.593  33.830  1.00 89.84           C  
ATOM   1149  HB  THR A  77     -20.715  20.118  33.722  1.00 89.84           H  
ATOM   1150  O   THR A  77     -20.608  19.070  36.657  1.00 89.84           O  
ATOM   1151  CG2 THR A  77     -19.826  21.996  33.234  1.00 89.84           C  
ATOM   1152 HG21 THR A  77     -20.616  22.561  33.728  1.00 89.84           H  
ATOM   1153 HG22 THR A  77     -18.879  22.524  33.349  1.00 89.84           H  
ATOM   1154 HG23 THR A  77     -20.052  21.924  32.170  1.00 89.84           H  
ATOM   1155  OG1 THR A  77     -18.807  19.867  33.071  1.00 89.84           O  
ATOM   1156  HG1 THR A  77     -18.017  20.410  33.016  1.00 89.84           H  
ATOM   1157  N   LEU A  78     -18.681  18.297  35.794  1.00 91.93           N  
ATOM   1158  H   LEU A  78     -17.926  18.470  35.146  1.00 91.93           H  
ATOM   1159  CA  LEU A  78     -18.812  16.964  36.388  1.00 91.93           C  
ATOM   1160  HA  LEU A  78     -19.797  16.582  36.119  1.00 91.93           H  
ATOM   1161  C   LEU A  78     -18.743  16.998  37.925  1.00 91.93           C  
ATOM   1162  CB  LEU A  78     -17.745  16.047  35.766  1.00 91.93           C  
ATOM   1163  HB2 LEU A  78     -17.886  16.049  34.685  1.00 91.93           H  
ATOM   1164  HB3 LEU A  78     -16.758  16.464  35.966  1.00 91.93           H  
ATOM   1165  O   LEU A  78     -19.506  16.306  38.604  1.00 91.93           O  
ATOM   1166  CG  LEU A  78     -17.778  14.590  36.266  1.00 91.93           C  
ATOM   1167  HG  LEU A  78     -17.475  14.554  37.313  1.00 91.93           H  
ATOM   1168  CD1 LEU A  78     -19.158  13.947  36.131  1.00 91.93           C  
ATOM   1169 HD11 LEU A  78     -19.104  12.889  36.387  1.00 91.93           H  
ATOM   1170 HD12 LEU A  78     -19.870  14.422  36.806  1.00 91.93           H  
ATOM   1171 HD13 LEU A  78     -19.508  14.065  35.105  1.00 91.93           H  
ATOM   1172  CD2 LEU A  78     -16.795  13.755  35.446  1.00 91.93           C  
ATOM   1173 HD21 LEU A  78     -15.783  14.138  35.574  1.00 91.93           H  
ATOM   1174 HD22 LEU A  78     -16.833  12.711  35.757  1.00 91.93           H  
ATOM   1175 HD23 LEU A  78     -17.061  13.809  34.390  1.00 91.93           H  
ATOM   1176  N   ALA A  79     -17.867  17.828  38.497  1.00 91.09           N  
ATOM   1177  H   ALA A  79     -17.246  18.359  37.904  1.00 91.09           H  
ATOM   1178  CA  ALA A  79     -17.776  18.004  39.946  1.00 91.09           C  
ATOM   1179  HA  ALA A  79     -17.676  17.024  40.412  1.00 91.09           H  
ATOM   1180  C   ALA A  79     -19.032  18.660  40.543  1.00 91.09           C  
ATOM   1181  CB  ALA A  79     -16.520  18.817  40.261  1.00 91.09           C  
ATOM   1182  HB1 ALA A  79     -16.427  18.935  41.341  1.00 91.09           H  
ATOM   1183  HB2 ALA A  79     -16.586  19.802  39.799  1.00 91.09           H  
ATOM   1184  HB3 ALA A  79     -15.643  18.299  39.872  1.00 91.09           H  
ATOM   1185  O   ALA A  79     -19.530  18.193  41.572  1.00 91.09           O  
ATOM   1186  N   ALA A  80     -19.568  19.699  39.891  1.00 87.25           N  
ATOM   1187  H   ALA A  80     -19.098  20.057  39.071  1.00 87.25           H  
ATOM   1188  CA  ALA A  80     -20.805  20.359  40.309  1.00 87.25           C  
ATOM   1189  HA  ALA A  80     -20.685  20.718  41.331  1.00 87.25           H  
ATOM   1190  C   ALA A  80     -21.996  19.387  40.286  1.00 87.25           C  
ATOM   1191  CB  ALA A  80     -21.045  21.569  39.400  1.00 87.25           C  
ATOM   1192  HB1 ALA A  80     -21.948  22.091  39.717  1.00 87.25           H  
ATOM   1193  HB2 ALA A  80     -21.158  21.249  38.364  1.00 87.25           H  
ATOM   1194  HB3 ALA A  80     -20.202  22.256  39.472  1.00 87.25           H  
ATOM   1195  O   ALA A  80     -22.789  19.354  41.232  1.00 87.25           O  
ATOM   1196  N   HIS A  81     -22.078  18.533  39.259  1.00 87.93           N  
ATOM   1197  H   HIS A  81     -21.430  18.629  38.491  1.00 87.93           H  
ATOM   1198  CA  HIS A  81     -23.098  17.490  39.181  1.00 87.93           C  
ATOM   1199  HA  HIS A  81     -24.078  17.962  39.243  1.00 87.93           H  
ATOM   1200  C   HIS A  81     -23.003  16.499  40.353  1.00 87.93           C  
ATOM   1201  CB  HIS A  81     -23.001  16.780  37.827  1.00 87.93           C  
ATOM   1202  HB2 HIS A  81     -21.998  16.376  37.690  1.00 87.93           H  
ATOM   1203  HB3 HIS A  81     -23.186  17.499  37.029  1.00 87.93           H  
ATOM   1204  O   HIS A  81     -23.980  16.301  41.077  1.00 87.93           O  
ATOM   1205  CG  HIS A  81     -23.998  15.657  37.715  1.00 87.93           C  
ATOM   1206  CD2 HIS A  81     -23.714  14.324  37.589  1.00 87.93           C  
ATOM   1207  HD2 HIS A  81     -22.727  13.894  37.513  1.00 87.93           H  
ATOM   1208  ND1 HIS A  81     -25.368  15.771  37.788  1.00 87.93           N  
ATOM   1209  HD1 HIS A  81     -25.898  16.621  37.915  1.00 87.93           H  
ATOM   1210  CE1 HIS A  81     -25.892  14.536  37.720  1.00 87.93           C  
ATOM   1211  HE1 HIS A  81     -26.944  14.303  37.803  1.00 87.93           H  
ATOM   1212  NE2 HIS A  81     -24.920  13.618  37.601  1.00 87.93           N  
ATOM   1213  N   LEU A  82     -21.815  15.950  40.628  1.00 90.71           N  
ATOM   1214  H   LEU A  82     -21.043  16.147  40.008  1.00 90.71           H  
ATOM   1215  CA  LEU A  82     -21.611  15.047  41.769  1.00 90.71           C  
ATOM   1216  HA  LEU A  82     -22.293  14.202  41.671  1.00 90.71           H  
ATOM   1217  C   LEU A  82     -21.933  15.708  43.123  1.00 90.71           C  
ATOM   1218  CB  LEU A  82     -20.156  14.548  41.753  1.00 90.71           C  
ATOM   1219  HB2 LEU A  82     -19.904  14.159  42.739  1.00 90.71           H  
ATOM   1220  HB3 LEU A  82     -19.499  15.396  41.556  1.00 90.71           H  
ATOM   1221  O   LEU A  82     -22.422  15.046  44.043  1.00 90.71           O  
ATOM   1222  CG  LEU A  82     -19.888  13.443  40.718  1.00 90.71           C  
ATOM   1223  HG  LEU A  82     -20.273  13.739  39.742  1.00 90.71           H  
ATOM   1224  CD1 LEU A  82     -18.382  13.223  40.599  1.00 90.71           C  
ATOM   1225 HD11 LEU A  82     -18.194  12.429  39.876  1.00 90.71           H  
ATOM   1226 HD12 LEU A  82     -17.922  14.141  40.235  1.00 90.71           H  
ATOM   1227 HD13 LEU A  82     -17.956  12.952  41.565  1.00 90.71           H  
ATOM   1228  CD2 LEU A  82     -20.536  12.119  41.137  1.00 90.71           C  
ATOM   1229 HD21 LEU A  82     -21.620  12.197  41.060  1.00 90.71           H  
ATOM   1230 HD22 LEU A  82     -20.209  11.315  40.477  1.00 90.71           H  
ATOM   1231 HD23 LEU A  82     -20.269  11.864  42.162  1.00 90.71           H  
ATOM   1232  N   ALA A  83     -21.671  17.010  43.267  1.00 85.57           N  
ATOM   1233  H   ALA A  83     -21.240  17.501  42.496  1.00 85.57           H  
ATOM   1234  CA  ALA A  83     -21.959  17.753  44.494  1.00 85.57           C  
ATOM   1235  HA  ALA A  83     -21.572  17.185  45.340  1.00 85.57           H  
ATOM   1236  C   ALA A  83     -23.462  17.936  44.741  1.00 85.57           C  
ATOM   1237  CB  ALA A  83     -21.234  19.104  44.437  1.00 85.57           C  
ATOM   1238  HB1 ALA A  83     -20.175  18.957  44.225  1.00 85.57           H  
ATOM   1239  HB2 ALA A  83     -21.658  19.721  43.644  1.00 85.57           H  
ATOM   1240  HB3 ALA A  83     -21.342  19.628  45.387  1.00 85.57           H  
ATOM   1241  O   ALA A  83     -23.884  17.941  45.909  1.00 85.57           O  
ATOM   1242  N   ALA A  84     -24.240  18.072  43.663  1.00 82.24           N  
ATOM   1243  H   ALA A  84     -23.801  18.087  42.754  1.00 82.24           H  
ATOM   1244  CA  ALA A  84     -25.696  18.126  43.697  1.00 82.24           C  
ATOM   1245  HA  ALA A  84     -26.001  18.841  44.460  1.00 82.24           H  
ATOM   1246  C   ALA A  84     -26.293  16.762  44.079  1.00 82.24           C  
ATOM   1247  CB  ALA A  84     -26.203  18.634  42.341  1.00 82.24           C  
ATOM   1248  HB1 ALA A  84     -25.948  17.927  41.552  1.00 82.24           H  
ATOM   1249  HB2 ALA A  84     -25.753  19.599  42.112  1.00 82.24           H  
ATOM   1250  HB3 ALA A  84     -27.287  18.742  42.374  1.00 82.24           H  
ATOM   1251  O   ALA A  84     -27.108  16.707  45.002  1.00 82.24           O  
ATOM   1252  N   GLU A  85     -25.814  15.672  43.469  1.00 83.71           N  
ATOM   1253  H   GLU A  85     -25.185  15.801  42.689  1.00 83.71           H  
ATOM   1254  CA  GLU A  85     -26.298  14.306  43.731  1.00 83.71           C  
ATOM   1255  HA  GLU A  85     -27.374  14.268  43.560  1.00 83.71           H  
ATOM   1256  C   GLU A  85     -26.078  13.852  45.187  1.00 83.71           C  
ATOM   1257  CB  GLU A  85     -25.618  13.325  42.757  1.00 83.71           C  
ATOM   1258  HB2 GLU A  85     -25.805  12.305  43.093  1.00 83.71           H  
ATOM   1259  HB3 GLU A  85     -24.540  13.484  42.784  1.00 83.71           H  
ATOM   1260  O   GLU A  85     -26.940  13.212  45.782  1.00 83.71           O  
ATOM   1261  CG  GLU A  85     -26.108  13.460  41.304  1.00 83.71           C  
ATOM   1262  HG2 GLU A  85     -25.549  12.757  40.686  1.00 83.71           H  
ATOM   1263  HG3 GLU A  85     -25.887  14.465  40.944  1.00 83.71           H  
ATOM   1264  CD  GLU A  85     -27.610  13.171  41.164  1.00 83.71           C  
ATOM   1265  OE1 GLU A  85     -28.326  14.045  40.622  1.00 83.71           O  
ATOM   1266  OE2 GLU A  85     -28.045  12.099  41.644  1.00 83.71           O  
ATOM   1267  N   LEU A  86     -24.961  14.226  45.822  1.00 76.61           N  
ATOM   1268  H   LEU A  86     -24.255  14.698  45.275  1.00 76.61           H  
ATOM   1269  CA  LEU A  86     -24.682  13.859  47.223  1.00 76.61           C  
ATOM   1270  HA  LEU A  86     -24.993  12.826  47.376  1.00 76.61           H  
ATOM   1271  C   LEU A  86     -25.451  14.691  48.268  1.00 76.61           C  
ATOM   1272  CB  LEU A  86     -23.166  13.978  47.465  1.00 76.61           C  
ATOM   1273  HB2 LEU A  86     -22.808  14.880  46.970  1.00 76.61           H  
ATOM   1274  HB3 LEU A  86     -22.975  14.087  48.532  1.00 76.61           H  
ATOM   1275  O   LEU A  86     -25.541  14.295  49.431  1.00 76.61           O  
ATOM   1276  CG  LEU A  86     -22.373  12.762  46.956  1.00 76.61           C  
ATOM   1277  HG  LEU A  86     -22.729  12.465  45.970  1.00 76.61           H  
ATOM   1278  CD1 LEU A  86     -20.892  13.132  46.856  1.00 76.61           C  
ATOM   1279 HD11 LEU A  86     -20.779  13.870  46.062  1.00 76.61           H  
ATOM   1280 HD12 LEU A  86     -20.316  12.249  46.579  1.00 76.61           H  
ATOM   1281 HD13 LEU A  86     -20.533  13.538  47.802  1.00 76.61           H  
ATOM   1282  CD2 LEU A  86     -22.484  11.579  47.921  1.00 76.61           C  
ATOM   1283 HD21 LEU A  86     -23.530  11.304  48.059  1.00 76.61           H  
ATOM   1284 HD22 LEU A  86     -21.976  10.715  47.491  1.00 76.61           H  
ATOM   1285 HD23 LEU A  86     -22.037  11.823  48.885  1.00 76.61           H  
ATOM   1286  N   GLY A  87     -25.935  15.884  47.913  1.00 63.04           N  
ATOM   1287  H   GLY A  87     -25.922  16.121  46.931  1.00 63.04           H  
ATOM   1288  CA  GLY A  87     -26.541  16.819  48.869  1.00 63.04           C  
ATOM   1289  HA2 GLY A  87     -25.930  16.862  49.770  1.00 63.04           H  
ATOM   1290  HA3 GLY A  87     -26.561  17.807  48.408  1.00 63.04           H  
ATOM   1291  C   GLY A  87     -27.976  16.472  49.278  1.00 63.04           C  
ATOM   1292  O   GLY A  87     -28.434  16.899  50.339  1.00 63.04           O  
ATOM   1293  N   THR A  88     -28.692  15.710  48.458  1.00 54.51           N  
ATOM   1294  H   THR A  88     -28.272  15.372  47.604  1.00 54.51           H  
ATOM   1295  CA  THR A  88     -30.115  15.386  48.633  1.00 54.51           C  
ATOM   1296  HA  THR A  88     -30.629  16.287  48.968  1.00 54.51           H  
ATOM   1297  C   THR A  88     -30.379  14.334  49.718  1.00 54.51           C  
ATOM   1298  CB  THR A  88     -30.734  14.966  47.281  1.00 54.51           C  
ATOM   1299  HB  THR A  88     -31.514  14.221  47.440  1.00 54.51           H  
ATOM   1300  O   THR A  88     -31.396  14.442  50.402  1.00 54.51           O  
ATOM   1301  CG2 THR A  88     -31.333  16.167  46.548  1.00 54.51           C  
ATOM   1302 HG21 THR A  88     -31.751  15.839  45.596  1.00 54.51           H  
ATOM   1303 HG22 THR A  88     -32.126  16.612  47.150  1.00 54.51           H  
ATOM   1304 HG23 THR A  88     -30.555  16.906  46.358  1.00 54.51           H  
ATOM   1305  OG1 THR A  88     -29.731  14.444  46.443  1.00 54.51           O  
ATOM   1306  HG1 THR A  88     -30.097  14.094  45.627  1.00 54.51           H  
ATOM   1307  N   GLU A  89     -29.475  13.376  49.963  1.00 44.74           N  
ATOM   1308  H   GLU A  89     -28.680  13.307  49.344  1.00 44.74           H  
ATOM   1309  CA  GLU A  89     -29.703  12.266  50.916  1.00 44.74           C  
ATOM   1310  HA  GLU A  89     -30.702  11.863  50.753  1.00 44.74           H  
ATOM   1311  C   GLU A  89     -29.643  12.651  52.409  1.00 44.74           C  
ATOM   1312  CB  GLU A  89     -28.695  11.131  50.671  1.00 44.74           C  
ATOM   1313  HB2 GLU A  89     -28.666  10.507  51.564  1.00 44.74           H  
ATOM   1314  HB3 GLU A  89     -27.702  11.555  50.524  1.00 44.74           H  
ATOM   1315  O   GLU A  89     -30.318  12.033  53.229  1.00 44.74           O  
ATOM   1316  CG  GLU A  89     -29.062  10.220  49.490  1.00 44.74           C  
ATOM   1317  HG2 GLU A  89     -30.110   9.935  49.585  1.00 44.74           H  
ATOM   1318  HG3 GLU A  89     -28.943  10.777  48.561  1.00 44.74           H  
ATOM   1319  CD  GLU A  89     -28.190   8.951  49.458  1.00 44.74           C  
ATOM   1320  OE1 GLU A  89     -28.702   7.910  48.986  1.00 44.74           O  
ATOM   1321  OE2 GLU A  89     -27.038   9.014  49.951  1.00 44.74           O  
ATOM   1322  N   VAL A  90     -28.873  13.674  52.812  1.00 38.35           N  
ATOM   1323  H   VAL A  90     -28.337  14.159  52.106  1.00 38.35           H  
ATOM   1324  CA  VAL A  90     -28.676  14.009  54.248  1.00 38.35           C  
ATOM   1325  HA  VAL A  90     -28.517  13.067  54.771  1.00 38.35           H  
ATOM   1326  C   VAL A  90     -29.923  14.633  54.895  1.00 38.35           C  
ATOM   1327  CB  VAL A  90     -27.412  14.868  54.484  1.00 38.35           C  
ATOM   1328  HB  VAL A  90     -27.547  15.839  54.007  1.00 38.35           H  
ATOM   1329  O   VAL A  90     -29.994  14.751  56.120  1.00 38.35           O  
ATOM   1330  CG1 VAL A  90     -27.084  15.093  55.972  1.00 38.35           C  
ATOM   1331 HG11 VAL A  90     -27.800  15.783  56.419  1.00 38.35           H  
ATOM   1332 HG12 VAL A  90     -27.106  14.144  56.508  1.00 38.35           H  
ATOM   1333 HG13 VAL A  90     -26.096  15.543  56.075  1.00 38.35           H  
ATOM   1334  CG2 VAL A  90     -26.172  14.198  53.874  1.00 38.35           C  
ATOM   1335 HG21 VAL A  90     -25.287  14.807  54.056  1.00 38.35           H  
ATOM   1336 HG22 VAL A  90     -26.285  14.101  52.794  1.00 38.35           H  
ATOM   1337 HG23 VAL A  90     -26.031  13.207  54.304  1.00 38.35           H  
ATOM   1338  N   ARG A  91     -30.973  14.943  54.122  1.00 35.11           N  
ATOM   1339  H   ARG A  91     -30.878  14.738  53.137  1.00 35.11           H  
ATOM   1340  CA  ARG A  91     -32.339  15.115  54.654  1.00 35.11           C  
ATOM   1341  HA  ARG A  91     -32.295  15.716  55.562  1.00 35.11           H  
ATOM   1342  C   ARG A  91     -32.923  13.763  55.108  1.00 35.11           C  
ATOM   1343  CB  ARG A  91     -33.243  15.823  53.630  1.00 35.11           C  
ATOM   1344  HB2 ARG A  91     -34.285  15.673  53.912  1.00 35.11           H  
ATOM   1345  HB3 ARG A  91     -33.094  15.376  52.647  1.00 35.11           H  
ATOM   1346  O   ARG A  91     -34.056  13.426  54.783  1.00 35.11           O  
ATOM   1347  CG  ARG A  91     -33.025  17.337  53.561  1.00 35.11           C  
ATOM   1348  HG2 ARG A  91     -33.190  17.770  54.547  1.00 35.11           H  
ATOM   1349  HG3 ARG A  91     -32.010  17.554  53.228  1.00 35.11           H  
ATOM   1350  CD  ARG A  91     -34.038  17.913  52.565  1.00 35.11           C  
ATOM   1351  HD2 ARG A  91     -35.035  17.562  52.833  1.00 35.11           H  
ATOM   1352  HD3 ARG A  91     -33.792  17.534  51.573  1.00 35.11           H  
ATOM   1353  NE  ARG A  91     -34.040  19.389  52.554  1.00 35.11           N  
ATOM   1354  HE  ARG A  91     -33.463  19.848  53.244  1.00 35.11           H  
ATOM   1355  NH1 ARG A  91     -35.446  19.634  50.757  1.00 35.11           N  
ATOM   1356 HH11 ARG A  91     -35.467  18.629  50.657  1.00 35.11           H  
ATOM   1357 HH12 ARG A  91     -35.921  20.217  50.082  1.00 35.11           H  
ATOM   1358  NH2 ARG A  91     -34.651  21.447  51.786  1.00 35.11           N  
ATOM   1359 HH21 ARG A  91     -34.062  21.883  52.481  1.00 35.11           H  
ATOM   1360 HH22 ARG A  91     -35.136  22.013  51.105  1.00 35.11           H  
ATOM   1361  CZ  ARG A  91     -34.711  20.146  51.704  1.00 35.11           C  
ATOM   1362  N   GLY A  92     -32.145  12.984  55.854  1.00 33.27           N  
ATOM   1363  H   GLY A  92     -31.233  13.340  56.102  1.00 33.27           H  
ATOM   1364  CA  GLY A  92     -32.630  11.808  56.551  1.00 33.27           C  
ATOM   1365  HA2 GLY A  92     -31.808  11.302  57.056  1.00 33.27           H  
ATOM   1366  HA3 GLY A  92     -33.079  11.123  55.832  1.00 33.27           H  
ATOM   1367  C   GLY A  92     -33.673  12.217  57.586  1.00 33.27           C  
ATOM   1368  O   GLY A  92     -33.612  13.313  58.154  1.00 33.27           O  
ATOM   1369  N   GLU A  93     -34.643  11.336  57.813  1.00 33.72           N  
ATOM   1370  H   GLU A  93     -34.650  10.468  57.298  1.00 33.72           H  
ATOM   1371  CA  GLU A  93     -35.681  11.534  58.818  1.00 33.72           C  
ATOM   1372  HA  GLU A  93     -36.279  12.404  58.544  1.00 33.72           H  
ATOM   1373  C   GLU A  93     -35.030  11.802  60.179  1.00 33.72           C  
ATOM   1374  CB  GLU A  93     -36.608  10.309  58.878  1.00 33.72           C  
ATOM   1375  HB2 GLU A  93     -37.221  10.379  59.776  1.00 33.72           H  
ATOM   1376  HB3 GLU A  93     -36.002   9.405  58.938  1.00 33.72           H  
ATOM   1377  O   GLU A  93     -34.312  10.960  60.722  1.00 33.72           O  
ATOM   1378  CG  GLU A  93     -37.544  10.244  57.661  1.00 33.72           C  
ATOM   1379  HG2 GLU A  93     -36.943  10.203  56.752  1.00 33.72           H  
ATOM   1380  HG3 GLU A  93     -38.132  11.162  57.631  1.00 33.72           H  
ATOM   1381  CD  GLU A  93     -38.483   9.028  57.689  1.00 33.72           C  
ATOM   1382  OE1 GLU A  93     -39.623   9.171  57.191  1.00 33.72           O  
ATOM   1383  OE2 GLU A  93     -38.065   7.969  58.208  1.00 33.72           O  
ATOM   1384  N   ALA A  94     -35.262  13.002  60.725  1.00 40.86           N  
ATOM   1385  H   ALA A  94     -35.798  13.679  60.201  1.00 40.86           H  
ATOM   1386  CA  ALA A  94     -34.880  13.310  62.095  1.00 40.86           C  
ATOM   1387  HA  ALA A  94     -33.791  13.319  62.143  1.00 40.86           H  
ATOM   1388  C   ALA A  94     -35.447  12.199  62.993  1.00 40.86           C  
ATOM   1389  CB  ALA A  94     -35.418  14.694  62.482  1.00 40.86           C  
ATOM   1390  HB1 ALA A  94     -35.000  15.450  61.817  1.00 40.86           H  
ATOM   1391  HB2 ALA A  94     -35.132  14.921  63.509  1.00 40.86           H  
ATOM   1392  HB3 ALA A  94     -36.506  14.703  62.404  1.00 40.86           H  
ATOM   1393  O   ALA A  94     -36.640  11.896  62.863  1.00 40.86           O  
ATOM   1394  N   PRO A  95     -34.629  11.568  63.860  1.00 43.34           N  
ATOM   1395  CA  PRO A  95     -35.086  10.444  64.662  1.00 43.34           C  
ATOM   1396  HA  PRO A  95     -35.307   9.599  64.010  1.00 43.34           H  
ATOM   1397  C   PRO A  95     -36.352  10.873  65.390  1.00 43.34           C  
ATOM   1398  CB  PRO A  95     -33.934  10.079  65.604  1.00 43.34           C  
ATOM   1399  HB2 PRO A  95     -33.380   9.241  65.181  1.00 43.34           H  
ATOM   1400  HB3 PRO A  95     -34.283   9.834  66.607  1.00 43.34           H  
ATOM   1401  O   PRO A  95     -36.386  11.947  66.001  1.00 43.34           O  
ATOM   1402  CG  PRO A  95     -33.045  11.323  65.603  1.00 43.34           C  
ATOM   1403  HG2 PRO A  95     -31.997  11.073  65.765  1.00 43.34           H  
ATOM   1404  HG3 PRO A  95     -33.396  12.018  66.366  1.00 43.34           H  
ATOM   1405  CD  PRO A  95     -33.273  11.935  64.222  1.00 43.34           C  
ATOM   1406  HD2 PRO A  95     -32.580  11.500  63.502  1.00 43.34           H  
ATOM   1407  HD3 PRO A  95     -33.146  13.016  64.270  1.00 43.34           H  
ATOM   1408  N   SER A  96     -37.418  10.086  65.226  1.00 51.29           N  
ATOM   1409  H   SER A  96     -37.327   9.261  64.650  1.00 51.29           H  
ATOM   1410  CA  SER A  96     -38.741  10.503  65.676  1.00 51.29           C  
ATOM   1411  HA  SER A  96     -38.996  11.401  65.112  1.00 51.29           H  
ATOM   1412  C   SER A  96     -38.671  10.878  67.159  1.00 51.29           C  
ATOM   1413  CB  SER A  96     -39.804   9.439  65.357  1.00 51.29           C  
ATOM   1414  HB2 SER A  96     -39.450   8.798  64.549  1.00 51.29           H  
ATOM   1415  HB3 SER A  96     -40.709   9.941  65.016  1.00 51.29           H  
ATOM   1416  O   SER A  96     -37.939  10.257  67.935  1.00 51.29           O  
ATOM   1417  OG  SER A  96     -40.132   8.650  66.483  1.00 51.29           O  
ATOM   1418  HG  SER A  96     -40.418   7.787  66.176  1.00 51.29           H  
ATOM   1419  N   ALA A  97     -39.418  11.905  67.571  1.00 59.67           N  
ATOM   1420  H   ALA A  97     -39.943  12.434  66.890  1.00 59.67           H  
ATOM   1421  CA  ALA A  97     -39.429  12.335  68.970  1.00 59.67           C  
ATOM   1422  HA  ALA A  97     -38.438  12.710  69.226  1.00 59.67           H  
ATOM   1423  C   ALA A  97     -39.744  11.169  69.932  1.00 59.67           C  
ATOM   1424  CB  ALA A  97     -40.445  13.474  69.113  1.00 59.67           C  
ATOM   1425  HB1 ALA A  97     -40.451  13.825  70.145  1.00 59.67           H  
ATOM   1426  HB2 ALA A  97     -40.167  14.302  68.461  1.00 59.67           H  
ATOM   1427  HB3 ALA A  97     -41.443  13.123  68.851  1.00 59.67           H  
ATOM   1428  O   ALA A  97     -39.273  11.171  71.067  1.00 59.67           O  
ATOM   1429  N   LEU A  98     -40.485  10.160  69.450  1.00 63.78           N  
ATOM   1430  H   LEU A  98     -40.745  10.202  68.475  1.00 63.78           H  
ATOM   1431  CA  LEU A  98     -40.776   8.913  70.156  1.00 63.78           C  
ATOM   1432  HA  LEU A  98     -41.113   9.146  71.166  1.00 63.78           H  
ATOM   1433  C   LEU A  98     -39.533   8.024  70.308  1.00 63.78           C  
ATOM   1434  CB  LEU A  98     -41.900   8.156  69.423  1.00 63.78           C  
ATOM   1435  HB2 LEU A  98     -41.575   7.937  68.406  1.00 63.78           H  
ATOM   1436  HB3 LEU A  98     -42.048   7.197  69.919  1.00 63.78           H  
ATOM   1437  O   LEU A  98     -39.278   7.552  71.405  1.00 63.78           O  
ATOM   1438  CG  LEU A  98     -43.249   8.895  69.373  1.00 63.78           C  
ATOM   1439  HG  LEU A  98     -43.099   9.922  69.042  1.00 63.78           H  
ATOM   1440  CD1 LEU A  98     -44.187   8.216  68.374  1.00 63.78           C  
ATOM   1441 HD11 LEU A  98     -44.361   7.183  68.675  1.00 63.78           H  
ATOM   1442 HD12 LEU A  98     -43.738   8.229  67.381  1.00 63.78           H  
ATOM   1443 HD13 LEU A  98     -45.138   8.748  68.338  1.00 63.78           H  
ATOM   1444  CD2 LEU A  98     -43.928   8.908  70.744  1.00 63.78           C  
ATOM   1445 HD21 LEU A  98     -44.067   7.887  71.100  1.00 63.78           H  
ATOM   1446 HD22 LEU A  98     -44.897   9.402  70.672  1.00 63.78           H  
ATOM   1447 HD23 LEU A  98     -43.311   9.451  71.460  1.00 63.78           H  
ATOM   1448  N   ALA A  99     -38.702   7.872  69.274  1.00 59.93           N  
ATOM   1449  H   ALA A  99     -38.905   8.355  68.410  1.00 59.93           H  
ATOM   1450  CA  ALA A  99     -37.480   7.063  69.345  1.00 59.93           C  
ATOM   1451  HA  ALA A  99     -37.740   6.072  69.716  1.00 59.93           H  
ATOM   1452  C   ALA A  99     -36.428   7.655  70.306  1.00 59.93           C  
ATOM   1453  CB  ALA A  99     -36.917   6.921  67.926  1.00 59.93           C  
ATOM   1454  HB1 ALA A  99     -37.665   6.460  67.280  1.00 59.93           H  
ATOM   1455  HB2 ALA A  99     -36.643   7.898  67.527  1.00 59.93           H  
ATOM   1456  HB3 ALA A  99     -36.034   6.283  67.951  1.00 59.93           H  
ATOM   1457  O   ALA A  99     -35.712   6.928  70.995  1.00 59.93           O  
ATOM   1458  N   GLY A 100     -36.348   8.988  70.397  1.00 59.66           N  
ATOM   1459  H   GLY A 100     -36.928   9.539  69.780  1.00 59.66           H  
ATOM   1460  CA  GLY A 100     -35.545   9.654  71.431  1.00 59.66           C  
ATOM   1461  HA2 GLY A 100     -35.551  10.728  71.245  1.00 59.66           H  
ATOM   1462  HA3 GLY A 100     -34.519   9.291  71.385  1.00 59.66           H  
ATOM   1463  C   GLY A 100     -36.086   9.409  72.847  1.00 59.66           C  
ATOM   1464  O   GLY A 100     -35.310   9.287  73.796  1.00 59.66           O  
ATOM   1465  N   LEU A 101     -37.411   9.297  72.975  1.00 67.16           N  
ATOM   1466  H   LEU A 101     -37.973   9.357  72.139  1.00 67.16           H  
ATOM   1467  CA  LEU A 101     -38.110   8.928  74.207  1.00 67.16           C  
ATOM   1468  HA  LEU A 101     -37.716   9.541  75.017  1.00 67.16           H  
ATOM   1469  C   LEU A 101     -37.832   7.468  74.598  1.00 67.16           C  
ATOM   1470  CB  LEU A 101     -39.618   9.214  74.023  1.00 67.16           C  
ATOM   1471  HB2 LEU A 101     -39.788   9.575  73.009  1.00 67.16           H  
ATOM   1472  HB3 LEU A 101     -40.181   8.285  74.104  1.00 67.16           H  
ATOM   1473  O   LEU A 101     -37.550   7.226  75.767  1.00 67.16           O  
ATOM   1474  CG  LEU A 101     -40.182  10.256  75.006  1.00 67.16           C  
ATOM   1475  HG  LEU A 101     -39.374  10.855  75.425  1.00 67.16           H  
ATOM   1476  CD1 LEU A 101     -41.139  11.216  74.295  1.00 67.16           C  
ATOM   1477 HD11 LEU A 101     -40.603  11.736  73.500  1.00 67.16           H  
ATOM   1478 HD12 LEU A 101     -41.525  11.947  75.005  1.00 67.16           H  
ATOM   1479 HD13 LEU A 101     -41.965  10.653  73.859  1.00 67.16           H  
ATOM   1480  CD2 LEU A 101     -40.937   9.580  76.150  1.00 67.16           C  
ATOM   1481 HD21 LEU A 101     -40.265   8.898  76.670  1.00 67.16           H  
ATOM   1482 HD22 LEU A 101     -41.773   9.001  75.757  1.00 67.16           H  
ATOM   1483 HD23 LEU A 101     -41.305  10.326  76.854  1.00 67.16           H  
ATOM   1484  N   ASP A 102     -37.799   6.541  73.637  1.00 64.34           N  
ATOM   1485  H   ASP A 102     -38.177   6.788  72.733  1.00 64.34           H  
ATOM   1486  CA  ASP A 102     -37.466   5.125  73.860  1.00 64.34           C  
ATOM   1487  HA  ASP A 102     -38.158   4.705  74.590  1.00 64.34           H  
ATOM   1488  C   ASP A 102     -36.032   4.954  74.393  1.00 64.34           C  
ATOM   1489  CB  ASP A 102     -37.597   4.325  72.548  1.00 64.34           C  
ATOM   1490  HB2 ASP A 102     -37.260   3.306  72.737  1.00 64.34           H  
ATOM   1491  HB3 ASP A 102     -36.929   4.754  71.802  1.00 64.34           H  
ATOM   1492  O   ASP A 102     -35.785   4.201  75.336  1.00 64.34           O  
ATOM   1493  CG  ASP A 102     -39.012   4.242  71.963  1.00 64.34           C  
ATOM   1494  OD1 ASP A 102     -39.988   4.286  72.740  1.00 64.34           O  
ATOM   1495  OD2 ASP A 102     -39.101   4.098  70.721  1.00 64.34           O  
ATOM   1496  N   ALA A 103     -35.066   5.687  73.825  1.00 65.21           N  
ATOM   1497  H   ALA A 103     -35.310   6.249  73.022  1.00 65.21           H  
ATOM   1498  CA  ALA A 103     -33.677   5.657  74.288  1.00 65.21           C  
ATOM   1499  HA  ALA A 103     -33.344   4.619  74.318  1.00 65.21           H  
ATOM   1500  C   ALA A 103     -33.531   6.229  75.708  1.00 65.21           C  
ATOM   1501  CB  ALA A 103     -32.809   6.422  73.284  1.00 65.21           C  
ATOM   1502  HB1 ALA A 103     -32.907   5.970  72.297  1.00 65.21           H  
ATOM   1503  HB2 ALA A 103     -33.128   7.462  73.232  1.00 65.21           H  
ATOM   1504  HB3 ALA A 103     -31.765   6.378  73.594  1.00 65.21           H  
ATOM   1505  O   ALA A 103     -32.774   5.696  76.525  1.00 65.21           O  
ATOM   1506  N   LEU A 104     -34.280   7.294  76.019  1.00 68.58           N  
ATOM   1507  H   LEU A 104     -34.888   7.675  75.308  1.00 68.58           H  
ATOM   1508  CA  LEU A 104     -34.354   7.840  77.370  1.00 68.58           C  
ATOM   1509  HA  LEU A 104     -33.335   8.018  77.714  1.00 68.58           H  
ATOM   1510  C   LEU A 104     -34.993   6.825  78.331  1.00 68.58           C  
ATOM   1511  CB  LEU A 104     -35.112   9.179  77.328  1.00 68.58           C  
ATOM   1512  HB2 LEU A 104     -36.132   8.987  76.994  1.00 68.58           H  
ATOM   1513  HB3 LEU A 104     -34.640   9.828  76.590  1.00 68.58           H  
ATOM   1514  O   LEU A 104     -34.438   6.592  79.404  1.00 68.58           O  
ATOM   1515  CG  LEU A 104     -35.172   9.916  78.677  1.00 68.58           C  
ATOM   1516  HG  LEU A 104     -35.594   9.261  79.440  1.00 68.58           H  
ATOM   1517  CD1 LEU A 104     -33.793  10.395  79.140  1.00 68.58           C  
ATOM   1518 HD11 LEU A 104     -33.156   9.535  79.342  1.00 68.58           H  
ATOM   1519 HD12 LEU A 104     -33.892  10.970  80.061  1.00 68.58           H  
ATOM   1520 HD13 LEU A 104     -33.333  11.013  78.368  1.00 68.58           H  
ATOM   1521  CD2 LEU A 104     -36.081  11.139  78.551  1.00 68.58           C  
ATOM   1522 HD21 LEU A 104     -37.080  10.815  78.259  1.00 68.58           H  
ATOM   1523 HD22 LEU A 104     -35.689  11.816  77.791  1.00 68.58           H  
ATOM   1524 HD23 LEU A 104     -36.144  11.654  79.509  1.00 68.58           H  
ATOM   1525  N   GLU A 105     -36.096   6.179  77.940  1.00 70.12           N  
ATOM   1526  H   GLU A 105     -36.503   6.413  77.046  1.00 70.12           H  
ATOM   1527  CA  GLU A 105     -36.761   5.126  78.719  1.00 70.12           C  
ATOM   1528  HA  GLU A 105     -37.035   5.542  79.688  1.00 70.12           H  
ATOM   1529  C   GLU A 105     -35.837   3.942  79.018  1.00 70.12           C  
ATOM   1530  CB  GLU A 105     -38.047   4.625  78.032  1.00 70.12           C  
ATOM   1531  HB2 GLU A 105     -38.196   3.581  78.306  1.00 70.12           H  
ATOM   1532  HB3 GLU A 105     -37.942   4.681  76.948  1.00 70.12           H  
ATOM   1533  O   GLU A 105     -35.818   3.454  80.150  1.00 70.12           O  
ATOM   1534  CG  GLU A 105     -39.291   5.403  78.488  1.00 70.12           C  
ATOM   1535  HG2 GLU A 105     -39.287   5.445  79.577  1.00 70.12           H  
ATOM   1536  HG3 GLU A 105     -39.225   6.427  78.119  1.00 70.12           H  
ATOM   1537  CD  GLU A 105     -40.619   4.771  78.030  1.00 70.12           C  
ATOM   1538  OE1 GLU A 105     -41.654   5.124  78.648  1.00 70.12           O  
ATOM   1539  OE2 GLU A 105     -40.602   3.911  77.126  1.00 70.12           O  
ATOM   1540  N   ALA A 106     -35.023   3.521  78.048  1.00 67.27           N  
ATOM   1541  H   ALA A 106     -35.149   3.912  77.125  1.00 67.27           H  
ATOM   1542  CA  ALA A 106     -34.063   2.433  78.216  1.00 67.27           C  
ATOM   1543  HA  ALA A 106     -34.579   1.586  78.669  1.00 67.27           H  
ATOM   1544  C   ALA A 106     -32.887   2.798  79.139  1.00 67.27           C  
ATOM   1545  CB  ALA A 106     -33.570   2.011  76.829  1.00 67.27           C  
ATOM   1546  HB1 ALA A 106     -32.888   1.166  76.923  1.00 67.27           H  
ATOM   1547  HB2 ALA A 106     -34.419   1.719  76.210  1.00 67.27           H  
ATOM   1548  HB3 ALA A 106     -33.052   2.841  76.350  1.00 67.27           H  
ATOM   1549  O   ALA A 106     -32.356   1.923  79.821  1.00 67.27           O  
ATOM   1550  N   ALA A 107     -32.486   4.073  79.184  1.00 69.04           N  
ATOM   1551  H   ALA A 107     -32.929   4.730  78.558  1.00 69.04           H  
ATOM   1552  CA  ALA A 107     -31.393   4.553  80.034  1.00 69.04           C  
ATOM   1553  HA  ALA A 107     -30.630   3.777  80.093  1.00 69.04           H  
ATOM   1554  C   ALA A 107     -31.832   4.864  81.480  1.00 69.04           C  
ATOM   1555  CB  ALA A 107     -30.768   5.775  79.354  1.00 69.04           C  
ATOM   1556  HB1 ALA A 107     -31.509   6.571  79.266  1.00 69.04           H  
ATOM   1557  HB2 ALA A 107     -30.418   5.503  78.358  1.00 69.04           H  
ATOM   1558  HB3 ALA A 107     -29.924   6.131  79.944  1.00 69.04           H  
ATOM   1559  O   ALA A 107     -31.012   4.810  82.400  1.00 69.04           O  
ATOM   1560  N   LEU A 108     -33.122   5.150  81.710  1.00 71.22           N  
ATOM   1561  H   LEU A 108     -33.732   5.211  80.907  1.00 71.22           H  
ATOM   1562  CA  LEU A 108     -33.684   5.462  83.035  1.00 71.22           C  
ATOM   1563  HA  LEU A 108     -33.248   6.408  83.355  1.00 71.22           H  
ATOM   1564  C   LEU A 108     -33.348   4.450  84.157  1.00 71.22           C  
ATOM   1565  CB  LEU A 108     -35.218   5.627  82.931  1.00 71.22           C  
ATOM   1566  HB2 LEU A 108     -35.607   4.864  82.256  1.00 71.22           H  
ATOM   1567  HB3 LEU A 108     -35.664   5.442  83.908  1.00 71.22           H  
ATOM   1568  O   LEU A 108     -33.095   4.901  85.280  1.00 71.22           O  
ATOM   1569  CG  LEU A 108     -35.699   7.009  82.455  1.00 71.22           C  
ATOM   1570  HG  LEU A 108     -35.151   7.311  81.562  1.00 71.22           H  
ATOM   1571  CD1 LEU A 108     -37.197   6.995  82.146  1.00 71.22           C  
ATOM   1572 HD11 LEU A 108     -37.463   6.095  81.591  1.00 71.22           H  
ATOM   1573 HD12 LEU A 108     -37.780   6.996  83.067  1.00 71.22           H  
ATOM   1574 HD13 LEU A 108     -37.455   7.868  81.547  1.00 71.22           H  
ATOM   1575  CD2 LEU A 108     -35.483   8.077  83.525  1.00 71.22           C  
ATOM   1576 HD21 LEU A 108     -34.418   8.162  83.740  1.00 71.22           H  
ATOM   1577 HD22 LEU A 108     -36.017   7.814  84.438  1.00 71.22           H  
ATOM   1578 HD23 LEU A 108     -35.845   9.034  83.149  1.00 71.22           H  
ATOM   1579  N   PRO A 109     -33.328   3.115  83.935  1.00 70.25           N  
ATOM   1580  CA  PRO A 109     -33.076   2.139  84.996  1.00 70.25           C  
ATOM   1581  HA  PRO A 109     -33.819   2.278  85.781  1.00 70.25           H  
ATOM   1582  C   PRO A 109     -31.677   2.251  85.609  1.00 70.25           C  
ATOM   1583  CB  PRO A 109     -33.268   0.757  84.354  1.00 70.25           C  
ATOM   1584  HB2 PRO A 109     -32.308   0.353  84.031  1.00 70.25           H  
ATOM   1585  HB3 PRO A 109     -33.757   0.062  85.036  1.00 70.25           H  
ATOM   1586  O   PRO A 109     -31.521   2.046  86.818  1.00 70.25           O  
ATOM   1587  CG  PRO A 109     -34.123   1.030  83.121  1.00 70.25           C  
ATOM   1588  HG2 PRO A 109     -33.953   0.296  82.333  1.00 70.25           H  
ATOM   1589  HG3 PRO A 109     -35.177   1.064  83.399  1.00 70.25           H  
ATOM   1590  CD  PRO A 109     -33.660   2.416  82.707  1.00 70.25           C  
ATOM   1591  HD2 PRO A 109     -32.750   2.327  82.114  1.00 70.25           H  
ATOM   1592  HD3 PRO A 109     -34.447   2.915  82.141  1.00 70.25           H  
ATOM   1593  N   GLU A 110     -30.674   2.590  84.793  1.00 65.88           N  
ATOM   1594  H   GLU A 110     -30.878   2.796  83.826  1.00 65.88           H  
ATOM   1595  CA  GLU A 110     -29.268   2.651  85.211  1.00 65.88           C  
ATOM   1596  HA  GLU A 110     -29.090   1.860  85.939  1.00 65.88           H  
ATOM   1597  C   GLU A 110     -28.909   3.959  85.925  1.00 65.88           C  
ATOM   1598  CB  GLU A 110     -28.324   2.385  84.027  1.00 65.88           C  
ATOM   1599  HB2 GLU A 110     -28.467   3.141  83.256  1.00 65.88           H  
ATOM   1600  HB3 GLU A 110     -27.308   2.475  84.412  1.00 65.88           H  
ATOM   1601  O   GLU A 110     -27.822   4.068  86.494  1.00 65.88           O  
ATOM   1602  CG  GLU A 110     -28.519   0.980  83.422  1.00 65.88           C  
ATOM   1603  HG2 GLU A 110     -28.984   0.340  84.172  1.00 65.88           H  
ATOM   1604  HG3 GLU A 110     -29.211   1.051  82.584  1.00 65.88           H  
ATOM   1605  CD  GLU A 110     -27.210   0.304  82.970  1.00 65.88           C  
ATOM   1606  OE1 GLU A 110     -27.222  -0.947  82.894  1.00 65.88           O  
ATOM   1607  OE2 GLU A 110     -26.199   1.009  82.755  1.00 65.88           O  
ATOM   1608  N   VAL A 111     -29.828   4.936  85.969  1.00 69.57           N  
ATOM   1609  H   VAL A 111     -30.697   4.798  85.472  1.00 69.57           H  
ATOM   1610  CA  VAL A 111     -29.589   6.214  86.650  1.00 69.57           C  
ATOM   1611  HA  VAL A 111     -28.709   6.652  86.180  1.00 69.57           H  
ATOM   1612  C   VAL A 111     -29.329   5.964  88.148  1.00 69.57           C  
ATOM   1613  CB  VAL A 111     -30.727   7.227  86.435  1.00 69.57           C  
ATOM   1614  HB  VAL A 111     -31.659   6.824  86.832  1.00 69.57           H  
ATOM   1615  O   VAL A 111     -30.208   5.415  88.837  1.00 69.57           O  
ATOM   1616  CG1 VAL A 111     -30.416   8.553  87.150  1.00 69.57           C  
ATOM   1617 HG11 VAL A 111     -29.465   8.955  86.802  1.00 69.57           H  
ATOM   1618 HG12 VAL A 111     -30.368   8.409  88.229  1.00 69.57           H  
ATOM   1619 HG13 VAL A 111     -31.198   9.284  86.943  1.00 69.57           H  
ATOM   1620  CG2 VAL A 111     -30.907   7.537  84.943  1.00 69.57           C  
ATOM   1621 HG21 VAL A 111     -31.731   8.237  84.801  1.00 69.57           H  
ATOM   1622 HG22 VAL A 111     -31.135   6.625  84.391  1.00 69.57           H  
ATOM   1623 HG23 VAL A 111     -29.994   7.969  84.535  1.00 69.57           H  
ATOM   1624  N   PRO A 112     -28.154   6.368  88.680  1.00 73.72           N  
ATOM   1625  CA  PRO A 112     -27.778   6.157  90.074  1.00 73.72           C  
ATOM   1626  HA  PRO A 112     -27.686   5.084  90.240  1.00 73.72           H  
ATOM   1627  C   PRO A 112     -28.798   6.750  91.052  1.00 73.72           C  
ATOM   1628  CB  PRO A 112     -26.404   6.816  90.251  1.00 73.72           C  
ATOM   1629  HB2 PRO A 112     -26.521   7.846  90.590  1.00 73.72           H  
ATOM   1630  HB3 PRO A 112     -25.774   6.259  90.945  1.00 73.72           H  
ATOM   1631  O   PRO A 112     -29.351   7.827  90.832  1.00 73.72           O  
ATOM   1632  CG  PRO A 112     -25.819   6.827  88.844  1.00 73.72           C  
ATOM   1633  HG2 PRO A 112     -25.112   7.645  88.703  1.00 73.72           H  
ATOM   1634  HG3 PRO A 112     -25.345   5.868  88.636  1.00 73.72           H  
ATOM   1635  CD  PRO A 112     -27.047   6.987  87.958  1.00 73.72           C  
ATOM   1636  HD2 PRO A 112     -26.852   6.497  87.004  1.00 73.72           H  
ATOM   1637  HD3 PRO A 112     -27.256   8.046  87.805  1.00 73.72           H  
ATOM   1638  N   ALA A 113     -29.023   6.070  92.180  1.00 72.67           N  
ATOM   1639  H   ALA A 113     -28.531   5.198  92.310  1.00 72.67           H  
ATOM   1640  CA  ALA A 113     -30.065   6.433  93.147  1.00 72.67           C  
ATOM   1641  HA  ALA A 113     -31.033   6.334  92.657  1.00 72.67           H  
ATOM   1642  C   ALA A 113     -29.972   7.881  93.669  1.00 72.67           C  
ATOM   1643  CB  ALA A 113     -30.000   5.438  94.312  1.00 72.67           C  
ATOM   1644  HB1 ALA A 113     -30.794   5.664  95.025  1.00 72.67           H  
ATOM   1645  HB2 ALA A 113     -30.137   4.422  93.942  1.00 72.67           H  
ATOM   1646  HB3 ALA A 113     -29.038   5.514  94.818  1.00 72.67           H  
ATOM   1647  O   ALA A 113     -31.003   8.494  93.926  1.00 72.67           O  
ATOM   1648  N   THR A 114     -28.756   8.419  93.809  1.00 68.52           N  
ATOM   1649  H   THR A 114     -27.951   7.890  93.508  1.00 68.52           H  
ATOM   1650  CA  THR A 114     -28.484   9.771  94.327  1.00 68.52           C  
ATOM   1651  HA  THR A 114     -29.030   9.916  95.259  1.00 68.52           H  
ATOM   1652  C   THR A 114     -28.927  10.896  93.394  1.00 68.52           C  
ATOM   1653  CB  THR A 114     -26.980   9.942  94.604  1.00 68.52           C  
ATOM   1654  HB  THR A 114     -26.740  10.997  94.731  1.00 68.52           H  
ATOM   1655  O   THR A 114     -29.198  11.989  93.873  1.00 68.52           O  
ATOM   1656  CG2 THR A 114     -26.561   9.191  95.869  1.00 68.52           C  
ATOM   1657 HG21 THR A 114     -25.494   9.342  96.037  1.00 68.52           H  
ATOM   1658 HG22 THR A 114     -27.114   9.580  96.723  1.00 68.52           H  
ATOM   1659 HG23 THR A 114     -26.760   8.125  95.759  1.00 68.52           H  
ATOM   1660  OG1 THR A 114     -26.214   9.402  93.544  1.00 68.52           O  
ATOM   1661  HG1 THR A 114     -26.092  10.086  92.880  1.00 68.52           H  
ATOM   1662  N   GLU A 115     -29.011  10.643  92.085  1.00 73.26           N  
ATOM   1663  H   GLU A 115     -28.777   9.718  91.752  1.00 73.26           H  
ATOM   1664  CA  GLU A 115     -29.390  11.642  91.071  1.00 73.26           C  
ATOM   1665  HA  GLU A 115     -29.267  12.649  91.470  1.00 73.26           H  
ATOM   1666  C   GLU A 115     -30.860  11.512  90.645  1.00 73.26           C  
ATOM   1667  CB  GLU A 115     -28.468  11.503  89.852  1.00 73.26           C  
ATOM   1668  HB2 GLU A 115     -28.506  10.474  89.494  1.00 73.26           H  
ATOM   1669  HB3 GLU A 115     -28.831  12.162  89.063  1.00 73.26           H  
ATOM   1670  O   GLU A 115     -31.438  12.446  90.087  1.00 73.26           O  
ATOM   1671  CG  GLU A 115     -27.014  11.883  90.181  1.00 73.26           C  
ATOM   1672  HG2 GLU A 115     -26.662  11.262  91.004  1.00 73.26           H  
ATOM   1673  HG3 GLU A 115     -26.991  12.922  90.513  1.00 73.26           H  
ATOM   1674  CD  GLU A 115     -26.057  11.708  88.993  1.00 73.26           C  
ATOM   1675  OE1 GLU A 115     -24.835  11.814  89.243  1.00 73.26           O  
ATOM   1676  OE2 GLU A 115     -26.536  11.430  87.870  1.00 73.26           O  
ATOM   1677  N   ARG A 116     -31.497  10.367  90.942  1.00 69.22           N  
ATOM   1678  H   ARG A 116     -30.952   9.643  91.389  1.00 69.22           H  
ATOM   1679  CA  ARG A 116     -32.892  10.081  90.563  1.00 69.22           C  
ATOM   1680  HA  ARG A 116     -32.966  10.072  89.475  1.00 69.22           H  
ATOM   1681  C   ARG A 116     -33.873  11.144  91.032  1.00 69.22           C  
ATOM   1682  CB  ARG A 116     -33.354   8.728  91.124  1.00 69.22           C  
ATOM   1683  HB2 ARG A 116     -34.444   8.707  91.141  1.00 69.22           H  
ATOM   1684  HB3 ARG A 116     -32.997   8.610  92.147  1.00 69.22           H  
ATOM   1685  O   ARG A 116     -34.792  11.467  90.293  1.00 69.22           O  
ATOM   1686  CG  ARG A 116     -32.887   7.560  90.259  1.00 69.22           C  
ATOM   1687  HG2 ARG A 116     -33.246   7.684  89.237  1.00 69.22           H  
ATOM   1688  HG3 ARG A 116     -31.797   7.539  90.248  1.00 69.22           H  
ATOM   1689  CD  ARG A 116     -33.415   6.243  90.828  1.00 69.22           C  
ATOM   1690  HD2 ARG A 116     -34.490   6.192  90.658  1.00 69.22           H  
ATOM   1691  HD3 ARG A 116     -33.218   6.214  91.900  1.00 69.22           H  
ATOM   1692  NE  ARG A 116     -32.743   5.108  90.179  1.00 69.22           N  
ATOM   1693  HE  ARG A 116     -31.999   5.327  89.532  1.00 69.22           H  
ATOM   1694  NH1 ARG A 116     -33.861   3.403  91.221  1.00 69.22           N  
ATOM   1695 HH11 ARG A 116     -34.397   4.095  91.726  1.00 69.22           H  
ATOM   1696 HH12 ARG A 116     -34.060   2.415  91.286  1.00 69.22           H  
ATOM   1697  NH2 ARG A 116     -32.331   2.954  89.641  1.00 69.22           N  
ATOM   1698 HH21 ARG A 116     -31.718   3.277  88.906  1.00 69.22           H  
ATOM   1699 HH22 ARG A 116     -32.553   1.969  89.639  1.00 69.22           H  
ATOM   1700  CZ  ARG A 116     -32.981   3.828  90.352  1.00 69.22           C  
ATOM   1701  N   GLU A 117     -33.707  11.666  92.244  1.00 75.18           N  
ATOM   1702  H   GLU A 117     -32.910  11.370  92.790  1.00 75.18           H  
ATOM   1703  CA  GLU A 117     -34.648  12.628  92.829  1.00 75.18           C  
ATOM   1704  HA  GLU A 117     -35.654  12.214  92.754  1.00 75.18           H  
ATOM   1705  C   GLU A 117     -34.645  13.957  92.051  1.00 75.18           C  
ATOM   1706  CB  GLU A 117     -34.295  12.793  94.319  1.00 75.18           C  
ATOM   1707  HB2 GLU A 117     -33.916  11.839  94.685  1.00 75.18           H  
ATOM   1708  HB3 GLU A 117     -33.505  13.536  94.429  1.00 75.18           H  
ATOM   1709  O   GLU A 117     -35.702  14.509  91.739  1.00 75.18           O  
ATOM   1710  CG  GLU A 117     -35.500  13.165  95.195  1.00 75.18           C  
ATOM   1711  HG2 GLU A 117     -35.803  14.187  94.966  1.00 75.18           H  
ATOM   1712  HG3 GLU A 117     -36.329  12.504  94.942  1.00 75.18           H  
ATOM   1713  CD  GLU A 117     -35.198  13.036  96.701  1.00 75.18           C  
ATOM   1714  OE1 GLU A 117     -36.166  12.827  97.467  1.00 75.18           O  
ATOM   1715  OE2 GLU A 117     -34.013  13.151  97.089  1.00 75.18           O  
ATOM   1716  N   GLU A 118     -33.461  14.419  91.636  1.00 71.13           N  
ATOM   1717  H   GLU A 118     -32.630  13.889  91.857  1.00 71.13           H  
ATOM   1718  CA  GLU A 118     -33.301  15.616  90.807  1.00 71.13           C  
ATOM   1719  HA  GLU A 118     -33.934  16.401  91.221  1.00 71.13           H  
ATOM   1720  C   GLU A 118     -33.761  15.369  89.361  1.00 71.13           C  
ATOM   1721  CB  GLU A 118     -31.839  16.090  90.882  1.00 71.13           C  
ATOM   1722  HB2 GLU A 118     -31.206  15.423  90.298  1.00 71.13           H  
ATOM   1723  HB3 GLU A 118     -31.518  16.058  91.924  1.00 71.13           H  
ATOM   1724  O   GLU A 118     -34.431  16.224  88.772  1.00 71.13           O  
ATOM   1725  CG  GLU A 118     -31.693  17.534  90.377  1.00 71.13           C  
ATOM   1726  HG2 GLU A 118     -31.968  17.566  89.322  1.00 71.13           H  
ATOM   1727  HG3 GLU A 118     -32.399  18.163  90.920  1.00 71.13           H  
ATOM   1728  CD  GLU A 118     -30.282  18.122  90.539  1.00 71.13           C  
ATOM   1729  OE1 GLU A 118     -30.148  19.326  90.211  1.00 71.13           O  
ATOM   1730  OE2 GLU A 118     -29.360  17.394  90.962  1.00 71.13           O  
ATOM   1731  N   LEU A 119     -33.485  14.179  88.809  1.00 69.60           N  
ATOM   1732  H   LEU A 119     -32.898  13.543  89.329  1.00 69.60           H  
ATOM   1733  CA  LEU A 119     -33.974  13.757  87.494  1.00 69.60           C  
ATOM   1734  HA  LEU A 119     -33.620  14.472  86.751  1.00 69.60           H  
ATOM   1735  C   LEU A 119     -35.507  13.742  87.445  1.00 69.60           C  
ATOM   1736  CB  LEU A 119     -33.411  12.367  87.153  1.00 69.60           C  
ATOM   1737  HB2 LEU A 119     -32.338  12.345  87.344  1.00 69.60           H  
ATOM   1738  HB3 LEU A 119     -33.875  11.636  87.815  1.00 69.60           H  
ATOM   1739  O   LEU A 119     -36.084  14.313  86.522  1.00 69.60           O  
ATOM   1740  CG  LEU A 119     -33.681  11.976  85.686  1.00 69.60           C  
ATOM   1741  HG  LEU A 119     -34.560  12.498  85.308  1.00 69.60           H  
ATOM   1742  CD1 LEU A 119     -32.498  12.337  84.789  1.00 69.60           C  
ATOM   1743 HD11 LEU A 119     -32.292  13.405  84.862  1.00 69.60           H  
ATOM   1744 HD12 LEU A 119     -31.612  11.780  85.095  1.00 69.60           H  
ATOM   1745 HD13 LEU A 119     -32.731  12.091  83.753  1.00 69.60           H  
ATOM   1746  CD2 LEU A 119     -33.953  10.483  85.563  1.00 69.60           C  
ATOM   1747 HD21 LEU A 119     -34.086  10.241  84.508  1.00 69.60           H  
ATOM   1748 HD22 LEU A 119     -34.864  10.224  86.104  1.00 69.60           H  
ATOM   1749 HD23 LEU A 119     -33.115   9.910  85.960  1.00 69.60           H  
ATOM   1750  N   VAL A 120     -36.169  13.150  88.446  1.00 73.81           N  
ATOM   1751  H   VAL A 120     -35.627  12.699  89.168  1.00 73.81           H  
ATOM   1752  CA  VAL A 120     -37.635  13.128  88.560  1.00 73.81           C  
ATOM   1753  HA  VAL A 120     -38.048  12.681  87.655  1.00 73.81           H  
ATOM   1754  C   VAL A 120     -38.180  14.549  88.634  1.00 73.81           C  
ATOM   1755  CB  VAL A 120     -38.104  12.278  89.759  1.00 73.81           C  
ATOM   1756  HB  VAL A 120     -37.544  12.568  90.648  1.00 73.81           H  
ATOM   1757  O   VAL A 120     -39.037  14.886  87.829  1.00 73.81           O  
ATOM   1758  CG1 VAL A 120     -39.603  12.440  90.050  1.00 73.81           C  
ATOM   1759 HG11 VAL A 120     -39.908  11.752  90.838  1.00 73.81           H  
ATOM   1760 HG12 VAL A 120     -39.822  13.450  90.395  1.00 73.81           H  
ATOM   1761 HG13 VAL A 120     -40.190  12.238  89.154  1.00 73.81           H  
ATOM   1762  CG2 VAL A 120     -37.868  10.786  89.483  1.00 73.81           C  
ATOM   1763 HG21 VAL A 120     -38.084  10.209  90.383  1.00 73.81           H  
ATOM   1764 HG22 VAL A 120     -38.518  10.449  88.675  1.00 73.81           H  
ATOM   1765 HG23 VAL A 120     -36.834  10.605  89.190  1.00 73.81           H  
ATOM   1766  N   GLN A 121     -37.634  15.430  89.483  1.00 72.67           N  
ATOM   1767  H   GLN A 121     -36.926  15.110  90.128  1.00 72.67           H  
ATOM   1768  CA  GLN A 121     -38.081  16.834  89.547  1.00 72.67           C  
ATOM   1769  HA  GLN A 121     -39.138  16.861  89.810  1.00 72.67           H  
ATOM   1770  C   GLN A 121     -37.907  17.585  88.220  1.00 72.67           C  
ATOM   1771  CB  GLN A 121     -37.269  17.598  90.597  1.00 72.67           C  
ATOM   1772  HB2 GLN A 121     -36.209  17.375  90.474  1.00 72.67           H  
ATOM   1773  HB3 GLN A 121     -37.412  18.666  90.435  1.00 72.67           H  
ATOM   1774  O   GLN A 121     -38.646  18.529  87.912  1.00 72.67           O  
ATOM   1775  CG  GLN A 121     -37.691  17.292  92.035  1.00 72.67           C  
ATOM   1776  HG2 GLN A 121     -38.747  17.533  92.164  1.00 72.67           H  
ATOM   1777  HG3 GLN A 121     -37.559  16.230  92.240  1.00 72.67           H  
ATOM   1778  CD  GLN A 121     -36.878  18.099  93.042  1.00 72.67           C  
ATOM   1779  NE2 GLN A 121     -36.999  17.800  94.315  1.00 72.67           N  
ATOM   1780 HE21 GLN A 121     -36.358  18.267  94.940  1.00 72.67           H  
ATOM   1781 HE22 GLN A 121     -37.507  16.970  94.585  1.00 72.67           H  
ATOM   1782  OE1 GLN A 121     -36.147  19.024  92.718  1.00 72.67           O  
ATOM   1783  N   ARG A 122     -36.878  17.240  87.443  1.00 72.75           N  
ATOM   1784  H   ARG A 122     -36.268  16.504  87.769  1.00 72.75           H  
ATOM   1785  CA  ARG A 122     -36.597  17.878  86.156  1.00 72.75           C  
ATOM   1786  HA  ARG A 122     -36.844  18.936  86.236  1.00 72.75           H  
ATOM   1787  C   ARG A 122     -37.505  17.325  85.056  1.00 72.75           C  
ATOM   1788  CB  ARG A 122     -35.096  17.750  85.869  1.00 72.75           C  
ATOM   1789  HB2 ARG A 122     -34.554  17.770  86.815  1.00 72.75           H  
ATOM   1790  HB3 ARG A 122     -34.886  16.800  85.378  1.00 72.75           H  
ATOM   1791  O   ARG A 122     -38.077  18.125  84.320  1.00 72.75           O  
ATOM   1792  CG  ARG A 122     -34.565  18.916  85.035  1.00 72.75           C  
ATOM   1793  HG2 ARG A 122     -34.849  19.863  85.495  1.00 72.75           H  
ATOM   1794  HG3 ARG A 122     -34.985  18.860  84.030  1.00 72.75           H  
ATOM   1795  CD  ARG A 122     -33.038  18.829  84.970  1.00 72.75           C  
ATOM   1796  HD2 ARG A 122     -32.762  17.842  84.596  1.00 72.75           H  
ATOM   1797  HD3 ARG A 122     -32.631  18.946  85.974  1.00 72.75           H  
ATOM   1798  NE  ARG A 122     -32.477  19.859  84.078  1.00 72.75           N  
ATOM   1799  HE  ARG A 122     -33.135  20.434  83.571  1.00 72.75           H  
ATOM   1800  NH1 ARG A 122     -30.271  19.280  84.350  1.00 72.75           N  
ATOM   1801 HH11 ARG A 122     -30.535  18.592  85.041  1.00 72.75           H  
ATOM   1802 HH12 ARG A 122     -29.294  19.390  84.120  1.00 72.75           H  
ATOM   1803  NH2 ARG A 122     -30.820  20.905  82.921  1.00 72.75           N  
ATOM   1804 HH21 ARG A 122     -31.504  21.452  82.419  1.00 72.75           H  
ATOM   1805 HH22 ARG A 122     -29.841  20.982  82.685  1.00 72.75           H  
ATOM   1806  CZ  ARG A 122     -31.196  20.010  83.791  1.00 72.75           C  
ATOM   1807  N   LEU A 123     -37.727  16.011  85.019  1.00 70.67           N  
ATOM   1808  H   LEU A 123     -37.219  15.431  85.672  1.00 70.67           H  
ATOM   1809  CA  LEU A 123     -38.706  15.346  84.153  1.00 70.67           C  
ATOM   1810  HA  LEU A 123     -38.513  15.626  83.117  1.00 70.67           H  
ATOM   1811  C   LEU A 123     -40.136  15.792  84.474  1.00 70.67           C  
ATOM   1812  CB  LEU A 123     -38.579  13.817  84.298  1.00 70.67           C  
ATOM   1813  HB2 LEU A 123     -38.518  13.573  85.359  1.00 70.67           H  
ATOM   1814  HB3 LEU A 123     -39.483  13.347  83.910  1.00 70.67           H  
ATOM   1815  O   LEU A 123     -40.888  16.089  83.555  1.00 70.67           O  
ATOM   1816  CG  LEU A 123     -37.371  13.209  83.563  1.00 70.67           C  
ATOM   1817  HG  LEU A 123     -36.474  13.783  83.794  1.00 70.67           H  
ATOM   1818  CD1 LEU A 123     -37.157  11.768  84.021  1.00 70.67           C  
ATOM   1819 HD11 LEU A 123     -36.987  11.743  85.097  1.00 70.67           H  
ATOM   1820 HD12 LEU A 123     -38.027  11.159  83.777  1.00 70.67           H  
ATOM   1821 HD13 LEU A 123     -36.281  11.356  83.520  1.00 70.67           H  
ATOM   1822  CD2 LEU A 123     -37.580  13.197  82.046  1.00 70.67           C  
ATOM   1823 HD21 LEU A 123     -36.719  12.731  81.568  1.00 70.67           H  
ATOM   1824 HD22 LEU A 123     -37.673  14.213  81.663  1.00 70.67           H  
ATOM   1825 HD23 LEU A 123     -38.474  12.629  81.791  1.00 70.67           H  
ATOM   1826  N   GLU A 124     -40.502  15.932  85.748  1.00 73.07           N  
ATOM   1827  H   GLU A 124     -39.874  15.592  86.462  1.00 73.07           H  
ATOM   1828  CA  GLU A 124     -41.793  16.471  86.190  1.00 73.07           C  
ATOM   1829  HA  GLU A 124     -42.599  15.899  85.731  1.00 73.07           H  
ATOM   1830  C   GLU A 124     -41.968  17.930  85.774  1.00 73.07           C  
ATOM   1831  CB  GLU A 124     -41.939  16.379  87.715  1.00 73.07           C  
ATOM   1832  HB2 GLU A 124     -41.016  16.727  88.180  1.00 73.07           H  
ATOM   1833  HB3 GLU A 124     -42.744  17.045  88.024  1.00 73.07           H  
ATOM   1834  O   GLU A 124     -43.043  18.289  85.301  1.00 73.07           O  
ATOM   1835  CG  GLU A 124     -42.291  14.969  88.208  1.00 73.07           C  
ATOM   1836  HG2 GLU A 124     -43.222  14.666  87.728  1.00 73.07           H  
ATOM   1837  HG3 GLU A 124     -41.519  14.262  87.903  1.00 73.07           H  
ATOM   1838  CD  GLU A 124     -42.466  14.920  89.735  1.00 73.07           C  
ATOM   1839  OE1 GLU A 124     -43.211  14.026  90.194  1.00 73.07           O  
ATOM   1840  OE2 GLU A 124     -41.895  15.794  90.430  1.00 73.07           O  
ATOM   1841  N   ARG A 125     -40.929  18.775  85.880  1.00 70.51           N  
ATOM   1842  H   ARG A 125     -40.089  18.434  86.326  1.00 70.51           H  
ATOM   1843  CA  ARG A 125     -40.968  20.153  85.353  1.00 70.51           C  
ATOM   1844  HA  ARG A 125     -41.863  20.645  85.734  1.00 70.51           H  
ATOM   1845  C   ARG A 125     -41.116  20.182  83.836  1.00 70.51           C  
ATOM   1846  CB  ARG A 125     -39.727  20.952  85.777  1.00 70.51           C  
ATOM   1847  HB2 ARG A 125     -39.544  21.738  85.045  1.00 70.51           H  
ATOM   1848  HB3 ARG A 125     -38.853  20.300  85.799  1.00 70.51           H  
ATOM   1849  O   ARG A 125     -41.878  21.001  83.330  1.00 70.51           O  
ATOM   1850  CG  ARG A 125     -39.938  21.623  87.140  1.00 70.51           C  
ATOM   1851  HG2 ARG A 125     -40.808  22.276  87.076  1.00 70.51           H  
ATOM   1852  HG3 ARG A 125     -40.131  20.868  87.902  1.00 70.51           H  
ATOM   1853  CD  ARG A 125     -38.727  22.471  87.543  1.00 70.51           C  
ATOM   1854  HD2 ARG A 125     -39.019  23.086  88.394  1.00 70.51           H  
ATOM   1855  HD3 ARG A 125     -38.452  23.124  86.715  1.00 70.51           H  
ATOM   1856  NE  ARG A 125     -37.581  21.626  87.929  1.00 70.51           N  
ATOM   1857  HE  ARG A 125     -37.730  20.628  87.873  1.00 70.51           H  
ATOM   1858  NH1 ARG A 125     -36.213  23.306  88.694  1.00 70.51           N  
ATOM   1859 HH11 ARG A 125     -36.918  23.983  88.441  1.00 70.51           H  
ATOM   1860 HH12 ARG A 125     -35.350  23.584  89.139  1.00 70.51           H  
ATOM   1861  NH2 ARG A 125     -35.534  21.183  88.826  1.00 70.51           N  
ATOM   1862 HH21 ARG A 125     -34.699  21.473  89.315  1.00 70.51           H  
ATOM   1863 HH22 ARG A 125     -35.718  20.191  88.768  1.00 70.51           H  
ATOM   1864  CZ  ARG A 125     -36.451  22.040  88.476  1.00 70.51           C  
ATOM   1865  N   MET A 126     -40.430  19.293  83.119  1.00 69.22           N  
ATOM   1866  H   MET A 126     -39.802  18.667  83.603  1.00 69.22           H  
ATOM   1867  CA  MET A 126     -40.564  19.167  81.666  1.00 69.22           C  
ATOM   1868  HA  MET A 126     -40.431  20.149  81.212  1.00 69.22           H  
ATOM   1869  C   MET A 126     -41.969  18.695  81.281  1.00 69.22           C  
ATOM   1870  CB  MET A 126     -39.486  18.231  81.104  1.00 69.22           C  
ATOM   1871  HB2 MET A 126     -39.448  17.310  81.686  1.00 69.22           H  
ATOM   1872  HB3 MET A 126     -39.746  17.977  80.076  1.00 69.22           H  
ATOM   1873  O   MET A 126     -42.609  19.337  80.457  1.00 69.22           O  
ATOM   1874  CG  MET A 126     -38.106  18.899  81.106  1.00 69.22           C  
ATOM   1875  HG2 MET A 126     -38.137  19.771  80.453  1.00 69.22           H  
ATOM   1876  HG3 MET A 126     -37.882  19.248  82.114  1.00 69.22           H  
ATOM   1877  SD  MET A 126     -36.742  17.830  80.573  1.00 69.22           S  
ATOM   1878  CE  MET A 126     -37.160  17.604  78.820  1.00 69.22           C  
ATOM   1879  HE1 MET A 126     -36.372  17.031  78.331  1.00 69.22           H  
ATOM   1880  HE2 MET A 126     -37.254  18.573  78.331  1.00 69.22           H  
ATOM   1881  HE3 MET A 126     -38.098  17.055  78.727  1.00 69.22           H  
ATOM   1882  N   LEU A 127     -42.497  17.657  81.932  1.00 69.88           N  
ATOM   1883  H   LEU A 127     -41.905  17.160  82.583  1.00 69.88           H  
ATOM   1884  CA  LEU A 127     -43.872  17.174  81.768  1.00 69.88           C  
ATOM   1885  HA  LEU A 127     -44.037  16.927  80.719  1.00 69.88           H  
ATOM   1886  C   LEU A 127     -44.908  18.236  82.149  1.00 69.88           C  
ATOM   1887  CB  LEU A 127     -44.072  15.908  82.626  1.00 69.88           C  
ATOM   1888  HB2 LEU A 127     -45.120  15.826  82.915  1.00 69.88           H  
ATOM   1889  HB3 LEU A 127     -43.500  16.012  83.548  1.00 69.88           H  
ATOM   1890  O   LEU A 127     -45.918  18.363  81.467  1.00 69.88           O  
ATOM   1891  CG  LEU A 127     -43.669  14.612  81.902  1.00 69.88           C  
ATOM   1892  HG  LEU A 127     -42.768  14.783  81.313  1.00 69.88           H  
ATOM   1893  CD1 LEU A 127     -43.386  13.503  82.913  1.00 69.88           C  
ATOM   1894 HD11 LEU A 127     -44.265  13.310  83.529  1.00 69.88           H  
ATOM   1895 HD12 LEU A 127     -43.107  12.590  82.386  1.00 69.88           H  
ATOM   1896 HD13 LEU A 127     -42.553  13.795  83.552  1.00 69.88           H  
ATOM   1897  CD2 LEU A 127     -44.802  14.142  80.983  1.00 69.88           C  
ATOM   1898 HD21 LEU A 127     -45.699  13.919  81.562  1.00 69.88           H  
ATOM   1899 HD22 LEU A 127     -44.487  13.240  80.458  1.00 69.88           H  
ATOM   1900 HD23 LEU A 127     -45.025  14.907  80.240  1.00 69.88           H  
ATOM   1901  N   ALA A 128     -44.679  19.018  83.205  1.00 67.85           N  
ATOM   1902  H   ALA A 128     -43.871  18.821  83.779  1.00 67.85           H  
ATOM   1903  CA  ALA A 128     -45.564  20.105  83.621  1.00 67.85           C  
ATOM   1904  HA  ALA A 128     -46.586  19.728  83.650  1.00 67.85           H  
ATOM   1905  C   ALA A 128     -45.544  21.283  82.638  1.00 67.85           C  
ATOM   1906  CB  ALA A 128     -45.182  20.560  85.034  1.00 67.85           C  
ATOM   1907  HB1 ALA A 128     -44.158  20.935  85.040  1.00 67.85           H  
ATOM   1908  HB2 ALA A 128     -45.854  21.354  85.357  1.00 67.85           H  
ATOM   1909  HB3 ALA A 128     -45.262  19.723  85.728  1.00 67.85           H  
ATOM   1910  O   ALA A 128     -46.573  21.928  82.468  1.00 67.85           O  
ATOM   1911  N   ALA A 129     -44.415  21.543  81.972  1.00 64.04           N  
ATOM   1912  H   ALA A 129     -43.581  21.029  82.218  1.00 64.04           H  
ATOM   1913  CA  ALA A 129     -44.310  22.528  80.895  1.00 64.04           C  
ATOM   1914  HA  ALA A 129     -44.879  23.415  81.171  1.00 64.04           H  
ATOM   1915  C   ALA A 129     -44.888  22.012  79.563  1.00 64.04           C  
ATOM   1916  CB  ALA A 129     -42.837  22.928  80.755  1.00 64.04           C  
ATOM   1917  HB1 ALA A 129     -42.467  23.322  81.702  1.00 64.04           H  
ATOM   1918  HB2 ALA A 129     -42.741  23.696  79.987  1.00 64.04           H  
ATOM   1919  HB3 ALA A 129     -42.239  22.063  80.467  1.00 64.04           H  
ATOM   1920  O   ALA A 129     -45.445  22.792  78.796  1.00 64.04           O  
ATOM   1921  N   LEU A 130     -44.804  20.701  79.309  1.00 60.18           N  
ATOM   1922  H   LEU A 130     -44.233  20.146  79.929  1.00 60.18           H  
ATOM   1923  CA  LEU A 130     -45.366  20.029  78.129  1.00 60.18           C  
ATOM   1924  HA  LEU A 130     -45.229  20.669  77.257  1.00 60.18           H  
ATOM   1925  C   LEU A 130     -46.876  19.773  78.240  1.00 60.18           C  
ATOM   1926  CB  LEU A 130     -44.605  18.706  77.905  1.00 60.18           C  
ATOM   1927  HB2 LEU A 130     -45.263  17.984  77.423  1.00 60.18           H  
ATOM   1928  HB3 LEU A 130     -44.332  18.280  78.871  1.00 60.18           H  
ATOM   1929  O   LEU A 130     -47.579  19.789  77.234  1.00 60.18           O  
ATOM   1930  CG  LEU A 130     -43.352  18.882  77.028  1.00 60.18           C  
ATOM   1931  HG  LEU A 130     -42.890  19.847  77.236  1.00 60.18           H  
ATOM   1932  CD1 LEU A 130     -42.320  17.790  77.304  1.00 60.18           C  
ATOM   1933 HD11 LEU A 130     -41.998  17.837  78.344  1.00 60.18           H  
ATOM   1934 HD12 LEU A 130     -41.451  17.935  76.661  1.00 60.18           H  
ATOM   1935 HD13 LEU A 130     -42.751  16.809  77.104  1.00 60.18           H  
ATOM   1936  CD2 LEU A 130     -43.737  18.809  75.548  1.00 60.18           C  
ATOM   1937 HD21 LEU A 130     -44.158  17.832  75.312  1.00 60.18           H  
ATOM   1938 HD22 LEU A 130     -44.471  19.580  75.313  1.00 60.18           H  
ATOM   1939 HD23 LEU A 130     -42.854  18.971  74.931  1.00 60.18           H  
ATOM   1940  N   ARG A 131     -47.408  19.563  79.449  1.00 64.68           N  
ATOM   1941  H   ARG A 131     -46.766  19.483  80.224  1.00 64.68           H  
ATOM   1942  CA  ARG A 131     -48.837  19.283  79.689  1.00 64.68           C  
ATOM   1943  HA  ARG A 131     -49.092  18.358  79.171  1.00 64.68           H  
ATOM   1944  C   ARG A 131     -49.787  20.331  79.105  1.00 64.68           C  
ATOM   1945  CB  ARG A 131     -49.122  19.126  81.190  1.00 64.68           C  
ATOM   1946  HB2 ARG A 131     -50.076  19.597  81.428  1.00 64.68           H  
ATOM   1947  HB3 ARG A 131     -48.348  19.623  81.773  1.00 64.68           H  
ATOM   1948  O   ARG A 131     -50.733  19.917  78.436  1.00 64.68           O  
ATOM   1949  CG  ARG A 131     -49.213  17.663  81.610  1.00 64.68           C  
ATOM   1950  HG2 ARG A 131     -49.985  17.152  81.034  1.00 64.68           H  
ATOM   1951  HG3 ARG A 131     -48.253  17.176  81.437  1.00 64.68           H  
ATOM   1952  CD  ARG A 131     -49.566  17.616  83.097  1.00 64.68           C  
ATOM   1953  HD2 ARG A 131     -48.934  18.331  83.625  1.00 64.68           H  
ATOM   1954  HD3 ARG A 131     -50.610  17.904  83.222  1.00 64.68           H  
ATOM   1955  NE  ARG A 131     -49.336  16.276  83.656  1.00 64.68           N  
ATOM   1956  HE  ARG A 131     -49.087  15.551  82.998  1.00 64.68           H  
ATOM   1957  NH1 ARG A 131     -49.663  16.826  85.858  1.00 64.68           N  
ATOM   1958 HH11 ARG A 131     -49.936  17.755  85.568  1.00 64.68           H  
ATOM   1959 HH12 ARG A 131     -49.615  16.578  86.836  1.00 64.68           H  
ATOM   1960  NH2 ARG A 131     -48.976  14.771  85.320  1.00 64.68           N  
ATOM   1961 HH21 ARG A 131     -48.917  14.542  86.302  1.00 64.68           H  
ATOM   1962 HH22 ARG A 131     -48.682  14.087  84.637  1.00 64.68           H  
ATOM   1963  CZ  ARG A 131     -49.330  15.964  84.937  1.00 64.68           C  
ATOM   1964  N   PRO A 132     -49.578  21.645  79.334  1.00 57.39           N  
ATOM   1965  CA  PRO A 132     -50.442  22.678  78.777  1.00 57.39           C  
ATOM   1966  HA  PRO A 132     -51.451  22.555  79.169  1.00 57.39           H  
ATOM   1967  C   PRO A 132     -50.484  22.619  77.252  1.00 57.39           C  
ATOM   1968  CB  PRO A 132     -49.863  24.019  79.245  1.00 57.39           C  
ATOM   1969  HB2 PRO A 132     -50.652  24.733  79.482  1.00 57.39           H  
ATOM   1970  HB3 PRO A 132     -49.203  24.433  78.483  1.00 57.39           H  
ATOM   1971  O   PRO A 132     -51.530  22.866  76.667  1.00 57.39           O  
ATOM   1972  CG  PRO A 132     -49.034  23.669  80.474  1.00 57.39           C  
ATOM   1973  HG2 PRO A 132     -49.672  23.678  81.358  1.00 57.39           H  
ATOM   1974  HG3 PRO A 132     -48.189  24.345  80.603  1.00 57.39           H  
ATOM   1975  CD  PRO A 132     -48.577  22.244  80.196  1.00 57.39           C  
ATOM   1976  HD2 PRO A 132     -47.615  22.259  79.685  1.00 57.39           H  
ATOM   1977  HD3 PRO A 132     -48.511  21.705  81.141  1.00 57.39           H  
ATOM   1978  N   VAL A 133     -49.362  22.251  76.623  1.00 50.16           N  
ATOM   1979  H   VAL A 133     -48.549  22.014  77.173  1.00 50.16           H  
ATOM   1980  CA  VAL A 133     -49.250  22.136  75.165  1.00 50.16           C  
ATOM   1981  HA  VAL A 133     -49.625  23.055  74.715  1.00 50.16           H  
ATOM   1982  C   VAL A 133     -50.125  20.994  74.649  1.00 50.16           C  
ATOM   1983  CB  VAL A 133     -47.783  21.945  74.725  1.00 50.16           C  
ATOM   1984  HB  VAL A 133     -47.428  20.963  75.038  1.00 50.16           H  
ATOM   1985  O   VAL A 133     -50.871  21.188  73.697  1.00 50.16           O  
ATOM   1986  CG1 VAL A 133     -47.648  22.020  73.201  1.00 50.16           C  
ATOM   1987 HG11 VAL A 133     -48.230  21.228  72.729  1.00 50.16           H  
ATOM   1988 HG12 VAL A 133     -46.605  21.891  72.912  1.00 50.16           H  
ATOM   1989 HG13 VAL A 133     -48.005  22.984  72.839  1.00 50.16           H  
ATOM   1990  CG2 VAL A 133     -46.857  23.008  75.336  1.00 50.16           C  
ATOM   1991 HG21 VAL A 133     -47.211  24.005  75.075  1.00 50.16           H  
ATOM   1992 HG22 VAL A 133     -46.820  22.907  76.420  1.00 50.16           H  
ATOM   1993 HG23 VAL A 133     -45.844  22.878  74.954  1.00 50.16           H  
ATOM   1994  N   ALA A 134     -50.087  19.830  75.305  1.00 45.77           N  
ATOM   1995  H   ALA A 134     -49.437  19.730  76.072  1.00 45.77           H  
ATOM   1996  CA  ALA A 134     -50.896  18.675  74.914  1.00 45.77           C  
ATOM   1997  HA  ALA A 134     -50.767  18.506  73.845  1.00 45.77           H  
ATOM   1998  C   ALA A 134     -52.402  18.891  75.153  1.00 45.77           C  
ATOM   1999  CB  ALA A 134     -50.374  17.442  75.662  1.00 45.77           C  
ATOM   2000  HB1 ALA A 134     -50.939  16.564  75.350  1.00 45.77           H  
ATOM   2001  HB2 ALA A 134     -49.321  17.286  75.424  1.00 45.77           H  
ATOM   2002  HB3 ALA A 134     -50.485  17.578  76.738  1.00 45.77           H  
ATOM   2003  O   ALA A 134     -53.212  18.602  74.275  1.00 45.77           O  
ATOM   2004  N   GLN A 135     -52.795  19.411  76.324  1.00 44.77           N  
ATOM   2005  H   GLN A 135     -52.093  19.646  77.011  1.00 44.77           H  
ATOM   2006  CA  GLN A 135     -54.214  19.610  76.659  1.00 44.77           C  
ATOM   2007  HA  GLN A 135     -54.764  18.703  76.408  1.00 44.77           H  
ATOM   2008  C   GLN A 135     -54.884  20.735  75.871  1.00 44.77           C  
ATOM   2009  CB  GLN A 135     -54.379  19.897  78.155  1.00 44.77           C  
ATOM   2010  HB2 GLN A 135     -53.608  20.594  78.485  1.00 44.77           H  
ATOM   2011  HB3 GLN A 135     -55.352  20.356  78.330  1.00 44.77           H  
ATOM   2012  O   GLN A 135     -56.106  20.735  75.742  1.00 44.77           O  
ATOM   2013  CG  GLN A 135     -54.322  18.607  78.975  1.00 44.77           C  
ATOM   2014  HG2 GLN A 135     -55.087  17.926  78.603  1.00 44.77           H  
ATOM   2015  HG3 GLN A 135     -53.347  18.136  78.853  1.00 44.77           H  
ATOM   2016  CD  GLN A 135     -54.577  18.851  80.458  1.00 44.77           C  
ATOM   2017  NE2 GLN A 135     -54.943  17.824  81.194  1.00 44.77           N  
ATOM   2018 HE21 GLN A 135     -55.324  18.067  82.097  1.00 44.77           H  
ATOM   2019 HE22 GLN A 135     -55.128  16.940  80.741  1.00 44.77           H  
ATOM   2020  OE1 GLN A 135     -54.455  19.937  81.001  1.00 44.77           O  
ATOM   2021  N   ALA A 136     -54.117  21.681  75.322  1.00 35.21           N  
ATOM   2022  H   ALA A 136     -53.118  21.664  75.471  1.00 35.21           H  
ATOM   2023  CA  ALA A 136     -54.669  22.757  74.503  1.00 35.21           C  
ATOM   2024  HA  ALA A 136     -55.401  23.297  75.105  1.00 35.21           H  
ATOM   2025  C   ALA A 136     -55.420  22.259  73.250  1.00 35.21           C  
ATOM   2026  CB  ALA A 136     -53.540  23.728  74.148  1.00 35.21           C  
ATOM   2027  HB1 ALA A 136     -53.935  24.538  73.535  1.00 35.21           H  
ATOM   2028  HB2 ALA A 136     -52.765  23.205  73.587  1.00 35.21           H  
ATOM   2029  HB3 ALA A 136     -53.112  24.150  75.057  1.00 35.21           H  
ATOM   2030  O   ALA A 136     -56.110  23.056  72.619  1.00 35.21           O  
ATOM   2031  N   ALA A 137     -55.339  20.963  72.919  1.00 32.11           N  
ATOM   2032  H   ALA A 137     -54.716  20.368  73.447  1.00 32.11           H  
ATOM   2033  CA  ALA A 137     -56.177  20.318  71.913  1.00 32.11           C  
ATOM   2034  HA  ALA A 137     -56.046  20.831  70.961  1.00 32.11           H  
ATOM   2035  C   ALA A 137     -57.685  20.340  72.245  1.00 32.11           C  
ATOM   2036  CB  ALA A 137     -55.687  18.871  71.768  1.00 32.11           C  
ATOM   2037  HB1 ALA A 137     -55.812  18.338  72.711  1.00 32.11           H  
ATOM   2038  HB2 ALA A 137     -56.265  18.366  70.995  1.00 32.11           H  
ATOM   2039  HB3 ALA A 137     -54.633  18.862  71.488  1.00 32.11           H  
ATOM   2040  O   ALA A 137     -58.496  20.495  71.337  1.00 32.11           O  
ATOM   2041  N   ASP A 138     -58.071  20.182  73.518  1.00 30.87           N  
ATOM   2042  H   ASP A 138     -57.359  20.098  74.230  1.00 30.87           H  
ATOM   2043  CA  ASP A 138     -59.460  19.855  73.901  1.00 30.87           C  
ATOM   2044  HA  ASP A 138     -59.827  19.043  73.274  1.00 30.87           H  
ATOM   2045  C   ASP A 138     -60.454  21.017  73.739  1.00 30.87           C  
ATOM   2046  CB  ASP A 138     -59.499  19.422  75.389  1.00 30.87           C  
ATOM   2047  HB2 ASP A 138     -60.428  19.778  75.835  1.00 30.87           H  
ATOM   2048  HB3 ASP A 138     -58.692  19.911  75.934  1.00 30.87           H  
ATOM   2049  O   ASP A 138     -61.648  20.807  73.531  1.00 30.87           O  
ATOM   2050  CG  ASP A 138     -59.456  17.912  75.656  1.00 30.87           C  
ATOM   2051  OD1 ASP A 138     -59.650  17.120  74.709  1.00 30.87           O  
ATOM   2052  OD2 ASP A 138     -59.262  17.562  76.844  1.00 30.87           O  
ATOM   2053  N   ALA A 139     -60.009  22.252  73.980  1.00 25.94           N  
ATOM   2054  H   ALA A 139     -59.009  22.360  74.071  1.00 25.94           H  
ATOM   2055  CA  ALA A 139     -60.884  23.225  74.638  1.00 25.94           C  
ATOM   2056  HA  ALA A 139     -61.515  22.688  75.346  1.00 25.94           H  
ATOM   2057  C   ALA A 139     -61.834  24.026  73.732  1.00 25.94           C  
ATOM   2058  CB  ALA A 139     -59.991  24.183  75.437  1.00 25.94           C  
ATOM   2059  HB1 ALA A 139     -60.612  24.882  75.997  1.00 25.94           H  
ATOM   2060  HB2 ALA A 139     -59.377  23.616  76.137  1.00 25.94           H  
ATOM   2061  HB3 ALA A 139     -59.343  24.739  74.759  1.00 25.94           H  
ATOM   2062  O   ALA A 139     -62.826  24.568  74.228  1.00 25.94           O  
ATOM   2063  N   SER A 140     -61.490  24.255  72.464  1.00 25.42           N  
ATOM   2064  H   SER A 140     -60.734  23.723  72.056  1.00 25.42           H  
ATOM   2065  CA  SER A 140     -62.040  25.399  71.716  1.00 25.42           C  
ATOM   2066  HA  SER A 140     -61.925  26.280  72.348  1.00 25.42           H  
ATOM   2067  C   SER A 140     -63.547  25.250  71.422  1.00 25.42           C  
ATOM   2068  CB  SER A 140     -61.212  25.668  70.458  1.00 25.42           C  
ATOM   2069  HB2 SER A 140     -61.729  26.392  69.828  1.00 25.42           H  
ATOM   2070  HB3 SER A 140     -60.246  26.082  70.747  1.00 25.42           H  
ATOM   2071  O   SER A 140     -63.949  24.316  70.739  1.00 25.42           O  
ATOM   2072  OG  SER A 140     -60.990  24.482  69.732  1.00 25.42           O  
ATOM   2073  HG  SER A 140     -61.810  23.983  69.696  1.00 25.42           H  
ATOM   2074  N   GLY A 141     -64.363  26.166  71.980  1.00 24.05           N  
ATOM   2075  H   GLY A 141     -63.897  26.934  72.442  1.00 24.05           H  
ATOM   2076  CA  GLY A 141     -65.724  25.871  72.474  1.00 24.05           C  
ATOM   2077  HA2 GLY A 141     -65.822  24.789  72.556  1.00 24.05           H  
ATOM   2078  HA3 GLY A 141     -65.790  26.256  73.492  1.00 24.05           H  
ATOM   2079  C   GLY A 141     -66.967  26.361  71.692  1.00 24.05           C  
ATOM   2080  O   GLY A 141     -67.077  26.210  70.485  1.00 24.05           O  
ATOM   2081  N   THR A 142     -67.954  26.894  72.432  1.00 23.53           N  
ATOM   2082  H   THR A 142     -67.689  27.197  73.358  1.00 23.53           H  
ATOM   2083  CA  THR A 142     -69.420  26.666  72.304  1.00 23.53           C  
ATOM   2084  HA  THR A 142     -69.596  25.594  72.206  1.00 23.53           H  
ATOM   2085  C   THR A 142     -70.237  27.329  71.186  1.00 23.53           C  
ATOM   2086  CB  THR A 142     -70.106  27.165  73.600  1.00 23.53           C  
ATOM   2087  HB  THR A 142     -71.167  27.336  73.416  1.00 23.53           H  
ATOM   2088  O   THR A 142     -71.246  26.767  70.775  1.00 23.53           O  
ATOM   2089  CG2 THR A 142     -70.000  26.185  74.761  1.00 23.53           C  
ATOM   2090 HG21 THR A 142     -70.525  26.579  75.631  1.00 23.53           H  
ATOM   2091 HG22 THR A 142     -70.457  25.238  74.476  1.00 23.53           H  
ATOM   2092 HG23 THR A 142     -68.953  26.011  75.014  1.00 23.53           H  
ATOM   2093  OG1 THR A 142     -69.516  28.373  74.051  1.00 23.53           O  
ATOM   2094  HG1 THR A 142     -70.036  28.682  74.797  1.00 23.53           H  
ATOM   2095  N   GLY A 143     -69.980  28.603  70.891  1.00 20.75           N  
ATOM   2096  H   GLY A 143     -69.070  28.933  71.179  1.00 20.75           H  
ATOM   2097  CA  GLY A 143     -71.081  29.577  70.984  1.00 20.75           C  
ATOM   2098  HA2 GLY A 143     -71.728  29.287  71.812  1.00 20.75           H  
ATOM   2099  HA3 GLY A 143     -70.648  30.542  71.249  1.00 20.75           H  
ATOM   2100  C   GLY A 143     -71.996  29.813  69.774  1.00 20.75           C  
ATOM   2101  O   GLY A 143     -73.206  29.664  69.883  1.00 20.75           O  
ATOM   2102  N   ALA A 144     -71.459  30.456  68.737  1.00 20.41           N  
ATOM   2103  H   ALA A 144     -70.459  30.375  68.624  1.00 20.41           H  
ATOM   2104  CA  ALA A 144     -72.034  31.758  68.385  1.00 20.41           C  
ATOM   2105  HA  ALA A 144     -72.543  32.136  69.272  1.00 20.41           H  
ATOM   2106  C   ALA A 144     -73.120  31.817  67.291  1.00 20.41           C  
ATOM   2107  CB  ALA A 144     -70.883  32.741  68.123  1.00 20.41           C  
ATOM   2108  HB1 ALA A 144     -70.264  32.389  67.297  1.00 20.41           H  
ATOM   2109  HB2 ALA A 144     -71.288  33.723  67.878  1.00 20.41           H  
ATOM   2110  HB3 ALA A 144     -70.264  32.831  69.016  1.00 20.41           H  
ATOM   2111  O   ALA A 144     -74.250  32.198  67.577  1.00 20.41           O  
ATOM   2112  N   ASN A 145     -72.725  31.724  66.022  1.00 19.58           N  
ATOM   2113  H   ASN A 145     -71.866  31.232  65.822  1.00 19.58           H  
ATOM   2114  CA  ASN A 145     -73.142  32.768  65.072  1.00 19.58           C  
ATOM   2115  HA  ASN A 145     -73.630  33.557  65.645  1.00 19.58           H  
ATOM   2116  C   ASN A 145     -74.228  32.302  64.060  1.00 19.58           C  
ATOM   2117  CB  ASN A 145     -71.829  33.353  64.495  1.00 19.58           C  
ATOM   2118  HB2 ASN A 145     -71.571  32.856  63.560  1.00 19.58           H  
ATOM   2119  HB3 ASN A 145     -71.001  33.151  65.175  1.00 19.58           H  
ATOM   2120  O   ASN A 145     -74.623  31.142  64.095  1.00 19.58           O  
ATOM   2121  CG  ASN A 145     -71.838  34.865  64.343  1.00 19.58           C  
ATOM   2122  ND2 ASN A 145     -70.967  35.406  63.525  1.00 19.58           N  
ATOM   2123 HD21 ASN A 145     -70.344  34.832  62.974  1.00 19.58           H  
ATOM   2124 HD22 ASN A 145     -70.999  36.412  63.442  1.00 19.58           H  
ATOM   2125  OD1 ASN A 145     -72.577  35.589  64.981  1.00 19.58           O  
ATOM   2126  N   PRO A 146     -74.732  33.155  63.142  1.00 22.67           N  
ATOM   2127  CA  PRO A 146     -75.866  34.039  63.410  1.00 22.67           C  
ATOM   2128  HA  PRO A 146     -76.157  33.957  64.457  1.00 22.67           H  
ATOM   2129  C   PRO A 146     -77.137  33.813  62.560  1.00 22.67           C  
ATOM   2130  CB  PRO A 146     -75.320  35.449  63.155  1.00 22.67           C  
ATOM   2131  HB2 PRO A 146     -76.095  36.143  62.828  1.00 22.67           H  
ATOM   2132  HB3 PRO A 146     -74.872  35.830  64.073  1.00 22.67           H  
ATOM   2133  O   PRO A 146     -78.203  33.580  63.122  1.00 22.67           O  
ATOM   2134  CG  PRO A 146     -74.244  35.257  62.083  1.00 22.67           C  
ATOM   2135  HG2 PRO A 146     -74.631  35.550  61.107  1.00 22.67           H  
ATOM   2136  HG3 PRO A 146     -73.359  35.853  62.308  1.00 22.67           H  
ATOM   2137  CD  PRO A 146     -73.944  33.757  62.080  1.00 22.67           C  
ATOM   2138  HD2 PRO A 146     -74.273  33.335  61.131  1.00 22.67           H  
ATOM   2139  HD3 PRO A 146     -72.873  33.574  62.162  1.00 22.67           H  
ATOM   2140  N   SER A 147     -77.081  34.082  61.250  1.00 20.73           N  
ATOM   2141  H   SER A 147     -76.179  34.114  60.798  1.00 20.73           H  
ATOM   2142  CA  SER A 147     -78.158  34.791  60.531  1.00 20.73           C  
ATOM   2143  HA  SER A 147     -78.845  35.209  61.267  1.00 20.73           H  
ATOM   2144  C   SER A 147     -79.010  33.917  59.604  1.00 20.73           C  
ATOM   2145  CB  SER A 147     -77.554  35.975  59.759  1.00 20.73           C  
ATOM   2146  HB2 SER A 147     -77.156  36.691  60.478  1.00 20.73           H  
ATOM   2147  HB3 SER A 147     -78.318  36.477  59.165  1.00 20.73           H  
ATOM   2148  O   SER A 147     -78.684  32.761  59.357  1.00 20.73           O  
ATOM   2149  OG  SER A 147     -76.498  35.551  58.920  1.00 20.73           O  
ATOM   2150  HG  SER A 147     -76.824  35.451  58.022  1.00 20.73           H  
ATOM   2151  N   GLY A 148     -80.106  34.489  59.084  1.00 21.63           N  
ATOM   2152  H   GLY A 148     -80.286  35.465  59.272  1.00 21.63           H  
ATOM   2153  CA  GLY A 148     -81.092  33.795  58.248  1.00 21.63           C  
ATOM   2154  HA2 GLY A 148     -80.753  32.784  58.025  1.00 21.63           H  
ATOM   2155  HA3 GLY A 148     -82.030  33.713  58.798  1.00 21.63           H  
ATOM   2156  C   GLY A 148     -81.388  34.484  56.921  1.00 21.63           C  
ATOM   2157  O   GLY A 148     -82.419  35.135  56.817  1.00 21.63           O  
ATOM   2158  N   ASP A 149     -80.499  34.362  55.935  1.00 22.92           N  
ATOM   2159  H   ASP A 149     -79.682  33.783  56.067  1.00 22.92           H  
ATOM   2160  CA  ASP A 149     -80.722  34.947  54.601  1.00 22.92           C  
ATOM   2161  HA  ASP A 149     -81.067  35.973  54.735  1.00 22.92           H  
ATOM   2162  C   ASP A 149     -81.867  34.262  53.805  1.00 22.92           C  
ATOM   2163  CB  ASP A 149     -79.379  35.008  53.833  1.00 22.92           C  
ATOM   2164  HB2 ASP A 149     -79.550  34.957  52.757  1.00 22.92           H  
ATOM   2165  HB3 ASP A 149     -78.777  34.138  54.093  1.00 22.92           H  
ATOM   2166  O   ASP A 149     -82.574  33.387  54.302  1.00 22.92           O  
ATOM   2167  CG  ASP A 149     -78.558  36.285  54.081  1.00 22.92           C  
ATOM   2168  OD1 ASP A 149     -78.994  37.158  54.867  1.00 22.92           O  
ATOM   2169  OD2 ASP A 149     -77.462  36.369  53.487  1.00 22.92           O  
ATOM   2170  N   ASP A 150     -82.031  34.692  52.548  1.00 20.94           N  
ATOM   2171  H   ASP A 150     -81.206  35.150  52.189  1.00 20.94           H  
ATOM   2172  CA  ASP A 150     -83.247  35.299  51.975  1.00 20.94           C  
ATOM   2173  HA  ASP A 150     -83.973  35.517  52.758  1.00 20.94           H  
ATOM   2174  C   ASP A 150     -83.953  34.491  50.855  1.00 20.94           C  
ATOM   2175  CB  ASP A 150     -82.691  36.627  51.399  1.00 20.94           C  
ATOM   2176  HB2 ASP A 150     -82.130  37.130  52.186  1.00 20.94           H  
ATOM   2177  HB3 ASP A 150     -81.978  36.387  50.610  1.00 20.94           H  
ATOM   2178  O   ASP A 150     -85.169  34.565  50.688  1.00 20.94           O  
ATOM   2179  CG  ASP A 150     -83.684  37.659  50.854  1.00 20.94           C  
ATOM   2180  OD1 ASP A 150     -84.793  37.785  51.416  1.00 20.94           O  
ATOM   2181  OD2 ASP A 150     -83.276  38.396  49.925  1.00 20.94           O  
ATOM   2182  N   LEU A 151     -83.180  33.788  50.018  1.00 21.48           N  
ATOM   2183  H   LEU A 151     -82.228  33.627  50.314  1.00 21.48           H  
ATOM   2184  CA  LEU A 151     -83.481  33.637  48.582  1.00 21.48           C  
ATOM   2185  HA  LEU A 151     -83.980  34.560  48.288  1.00 21.48           H  
ATOM   2186  C   LEU A 151     -84.469  32.525  48.164  1.00 21.48           C  
ATOM   2187  CB  LEU A 151     -82.152  33.555  47.802  1.00 21.48           C  
ATOM   2188  HB2 LEU A 151     -81.436  32.989  48.398  1.00 21.48           H  
ATOM   2189  HB3 LEU A 151     -82.286  32.998  46.875  1.00 21.48           H  
ATOM   2190  O   LEU A 151     -84.814  31.609  48.903  1.00 21.48           O  
ATOM   2191  CG  LEU A 151     -81.561  34.935  47.456  1.00 21.48           C  
ATOM   2192  HG  LEU A 151     -81.606  35.585  48.329  1.00 21.48           H  
ATOM   2193  CD1 LEU A 151     -80.098  34.779  47.045  1.00 21.48           C  
ATOM   2194 HD11 LEU A 151     -80.016  34.118  46.182  1.00 21.48           H  
ATOM   2195 HD12 LEU A 151     -79.533  34.350  47.873  1.00 21.48           H  
ATOM   2196 HD13 LEU A 151     -79.674  35.754  46.806  1.00 21.48           H  
ATOM   2197  CD2 LEU A 151     -82.306  35.599  46.290  1.00 21.48           C  
ATOM   2198 HD21 LEU A 151     -82.267  34.961  45.406  1.00 21.48           H  
ATOM   2199 HD22 LEU A 151     -83.343  35.786  46.569  1.00 21.48           H  
ATOM   2200 HD23 LEU A 151     -81.840  36.558  46.068  1.00 21.48           H  
ATOM   2201  N   GLY A 152     -84.922  32.649  46.907  1.00 23.33           N  
ATOM   2202  H   GLY A 152     -84.480  33.373  46.359  1.00 23.33           H  
ATOM   2203  CA  GLY A 152     -86.142  32.059  46.336  1.00 23.33           C  
ATOM   2204  HA2 GLY A 152     -86.583  32.772  45.640  1.00 23.33           H  
ATOM   2205  HA3 GLY A 152     -86.852  31.904  47.148  1.00 23.33           H  
ATOM   2206  C   GLY A 152     -86.002  30.722  45.610  1.00 23.33           C  
ATOM   2207  O   GLY A 152     -86.570  30.548  44.530  1.00 23.33           O  
ATOM   2208  N   GLU A 153     -85.221  29.806  46.163  1.00 32.55           N  
ATOM   2209  H   GLU A 153     -84.833  29.999  47.076  1.00 32.55           H  
ATOM   2210  CA  GLU A 153     -84.834  28.550  45.519  1.00 32.55           C  
ATOM   2211  HA  GLU A 153     -84.585  28.760  44.479  1.00 32.55           H  
ATOM   2212  C   GLU A 153     -86.025  27.575  45.512  1.00 32.55           C  
ATOM   2213  CB  GLU A 153     -83.547  28.034  46.182  1.00 32.55           C  
ATOM   2214  HB2 GLU A 153     -83.706  27.913  47.253  1.00 32.55           H  
ATOM   2215  HB3 GLU A 153     -83.285  27.071  45.743  1.00 32.55           H  
ATOM   2216  O   GLU A 153     -86.476  27.099  46.551  1.00 32.55           O  
ATOM   2217  CG  GLU A 153     -82.405  29.041  45.919  1.00 32.55           C  
ATOM   2218  HG2 GLU A 153     -82.657  30.004  46.365  1.00 32.55           H  
ATOM   2219  HG3 GLU A 153     -82.323  29.190  44.843  1.00 32.55           H  
ATOM   2220  CD  GLU A 153     -81.037  28.618  46.467  1.00 32.55           C  
ATOM   2221  OE1 GLU A 153     -80.040  29.206  45.987  1.00 32.55           O  
ATOM   2222  OE2 GLU A 153     -80.990  27.738  47.354  1.00 32.55           O  
ATOM   2223  N   ALA A 154     -86.645  27.450  44.330  1.00 26.53           N  
ATOM   2224  H   ALA A 154     -86.193  27.874  43.533  1.00 26.53           H  
ATOM   2225  CA  ALA A 154     -88.068  27.144  44.192  1.00 26.53           C  
ATOM   2226  HA  ALA A 154     -88.600  27.738  44.935  1.00 26.53           H  
ATOM   2227  C   ALA A 154     -88.428  25.676  44.459  1.00 26.53           C  
ATOM   2228  CB  ALA A 154     -88.529  27.606  42.799  1.00 26.53           C  
ATOM   2229  HB1 ALA A 154     -88.065  26.984  42.033  1.00 26.53           H  
ATOM   2230  HB2 ALA A 154     -88.232  28.643  42.644  1.00 26.53           H  
ATOM   2231  HB3 ALA A 154     -89.614  27.541  42.711  1.00 26.53           H  
ATOM   2232  O   ALA A 154     -87.589  24.821  44.706  1.00 26.53           O  
ATOM   2233  N   GLY A 155     -89.718  25.383  44.344  1.00 27.73           N  
ATOM   2234  H   GLY A 155     -90.349  26.127  44.080  1.00 27.73           H  
ATOM   2235  CA  GLY A 155     -90.301  24.171  44.888  1.00 27.73           C  
ATOM   2236  HA2 GLY A 155     -89.522  23.484  45.219  1.00 27.73           H  
ATOM   2237  HA3 GLY A 155     -90.884  24.436  45.770  1.00 27.73           H  
ATOM   2238  C   GLY A 155     -91.200  23.407  43.949  1.00 27.73           C  
ATOM   2239  O   GLY A 155     -92.335  23.139  44.336  1.00 27.73           O  
ATOM   2240  N   VAL A 156     -90.748  23.043  42.744  1.00 24.66           N  
ATOM   2241  H   VAL A 156     -89.780  23.229  42.521  1.00 24.66           H  
ATOM   2242  CA  VAL A 156     -91.430  21.950  42.038  1.00 24.66           C  
ATOM   2243  HA  VAL A 156     -92.503  22.046  42.202  1.00 24.66           H  
ATOM   2244  C   VAL A 156     -90.995  20.663  42.722  1.00 24.66           C  
ATOM   2245  CB  VAL A 156     -91.232  21.913  40.509  1.00 24.66           C  
ATOM   2246  HB  VAL A 156     -90.231  21.557  40.264  1.00 24.66           H  
ATOM   2247  O   VAL A 156     -90.258  19.859  42.166  1.00 24.66           O  
ATOM   2248  CG1 VAL A 156     -92.289  20.990  39.889  1.00 24.66           C  
ATOM   2249 HG11 VAL A 156     -91.997  20.728  38.871  1.00 24.66           H  
ATOM   2250 HG12 VAL A 156     -92.359  20.080  40.484  1.00 24.66           H  
ATOM   2251 HG13 VAL A 156     -93.268  21.468  39.885  1.00 24.66           H  
ATOM   2252  CG2 VAL A 156     -91.423  23.290  39.863  1.00 24.66           C  
ATOM   2253 HG21 VAL A 156     -91.362  23.194  38.780  1.00 24.66           H  
ATOM   2254 HG22 VAL A 156     -92.392  23.705  40.143  1.00 24.66           H  
ATOM   2255 HG23 VAL A 156     -90.631  23.962  40.195  1.00 24.66           H  
ATOM   2256  N   ASP A 157     -91.463  20.478  43.951  1.00 25.54           N  
ATOM   2257  H   ASP A 157     -91.981  21.228  44.385  1.00 25.54           H  
ATOM   2258  CA  ASP A 157     -91.629  19.154  44.519  1.00 25.54           C  
ATOM   2259  HA  ASP A 157     -90.724  18.570  44.351  1.00 25.54           H  
ATOM   2260  C   ASP A 157     -92.752  18.484  43.714  1.00 25.54           C  
ATOM   2261  CB  ASP A 157     -91.847  19.230  46.035  1.00 25.54           C  
ATOM   2262  HB2 ASP A 157     -92.617  19.970  46.255  1.00 25.54           H  
ATOM   2263  HB3 ASP A 157     -92.203  18.260  46.382  1.00 25.54           H  
ATOM   2264  O   ASP A 157     -93.918  18.369  44.094  1.00 25.54           O  
ATOM   2265  CG  ASP A 157     -90.557  19.560  46.803  1.00 25.54           C  
ATOM   2266  OD1 ASP A 157     -89.490  19.018  46.439  1.00 25.54           O  
ATOM   2267  OD2 ASP A 157     -90.666  20.327  47.787  1.00 25.54           O  
ATOM   2268  N   GLU A 158     -92.364  18.149  42.489  1.00 28.55           N  
ATOM   2269  H   GLU A 158     -91.443  18.497  42.263  1.00 28.55           H  
ATOM   2270  CA  GLU A 158     -92.642  16.897  41.831  1.00 28.55           C  
ATOM   2271  HA  GLU A 158     -93.638  16.941  41.391  1.00 28.55           H  
ATOM   2272  C   GLU A 158     -92.533  15.743  42.837  1.00 28.55           C  
ATOM   2273  CB  GLU A 158     -91.529  16.686  40.770  1.00 28.55           C  
ATOM   2274  HB2 GLU A 158     -90.594  17.080  41.169  1.00 28.55           H  
ATOM   2275  HB3 GLU A 158     -91.385  15.618  40.611  1.00 28.55           H  
ATOM   2276  O   GLU A 158     -91.745  15.772  43.774  1.00 28.55           O  
ATOM   2277  CG  GLU A 158     -91.813  17.305  39.392  1.00 28.55           C  
ATOM   2278  HG2 GLU A 158     -92.502  16.645  38.865  1.00 28.55           H  
ATOM   2279  HG3 GLU A 158     -92.341  18.250  39.515  1.00 28.55           H  
ATOM   2280  CD  GLU A 158     -90.563  17.521  38.511  1.00 28.55           C  
ATOM   2281  OE1 GLU A 158     -90.751  18.096  37.413  1.00 28.55           O  
ATOM   2282  OE2 GLU A 158     -89.460  17.069  38.887  1.00 28.55           O  
ATOM   2283  N   LEU A 159     -93.148  14.585  42.667  1.00 24.95           N  
ATOM   2284  H   LEU A 159     -92.787  13.941  43.355  1.00 24.95           H  
ATOM   2285  CA  LEU A 159     -94.392  14.118  42.039  1.00 24.95           C  
ATOM   2286  HA  LEU A 159     -95.239  14.348  42.684  1.00 24.95           H  
ATOM   2287  C   LEU A 159     -94.236  12.599  41.960  1.00 24.95           C  
ATOM   2288  CB  LEU A 159     -94.650  14.602  40.583  1.00 24.95           C  
ATOM   2289  HB2 LEU A 159     -93.852  15.259  40.237  1.00 24.95           H  
ATOM   2290  HB3 LEU A 159     -94.625  13.758  39.893  1.00 24.95           H  
ATOM   2291  O   LEU A 159     -95.182  11.857  42.196  1.00 24.95           O  
ATOM   2292  CG  LEU A 159     -96.022  15.273  40.400  1.00 24.95           C  
ATOM   2293  HG  LEU A 159     -96.250  15.887  41.271  1.00 24.95           H  
ATOM   2294  CD1 LEU A 159     -96.019  16.175  39.167  1.00 24.95           C  
ATOM   2295 HD11 LEU A 159     -95.272  16.959  39.292  1.00 24.95           H  
ATOM   2296 HD12 LEU A 159     -96.997  16.641  39.045  1.00 24.95           H  
ATOM   2297 HD13 LEU A 159     -95.774  15.595  38.277  1.00 24.95           H  
ATOM   2298  CD2 LEU A 159     -97.124  14.223  40.213  1.00 24.95           C  
ATOM   2299 HD21 LEU A 159     -98.091  14.718  40.123  1.00 24.95           H  
ATOM   2300 HD22 LEU A 159     -97.145  13.560  41.077  1.00 24.95           H  
ATOM   2301 HD23 LEU A 159     -96.933  13.631  39.317  1.00 24.95           H  
ATOM   2302  N   LEU A 160     -93.059  12.184  41.477  1.00 27.41           N  
ATOM   2303  H   LEU A 160     -92.308  12.857  41.520  1.00 27.41           H  
ATOM   2304  CA  LEU A 160     -93.019  11.299  40.325  1.00 27.41           C  
ATOM   2305  HA  LEU A 160     -93.965  11.450  39.806  1.00 27.41           H  
ATOM   2306  C   LEU A 160     -93.026   9.808  40.635  1.00 27.41           C  
ATOM   2307  CB  LEU A 160     -91.889  11.724  39.352  1.00 27.41           C  
ATOM   2308  HB2 LEU A 160     -91.092  12.197  39.926  1.00 27.41           H  
ATOM   2309  HB3 LEU A 160     -91.443  10.849  38.879  1.00 27.41           H  
ATOM   2310  O   LEU A 160     -92.867   9.312  41.742  1.00 27.41           O  
ATOM   2311  CG  LEU A 160     -92.333  12.688  38.231  1.00 27.41           C  
ATOM   2312  HG  LEU A 160     -92.767  13.584  38.675  1.00 27.41           H  
ATOM   2313  CD1 LEU A 160     -91.114  13.113  37.419  1.00 27.41           C  
ATOM   2314 HD11 LEU A 160     -91.410  13.831  36.653  1.00 27.41           H  
ATOM   2315 HD12 LEU A 160     -90.393  13.608  38.070  1.00 27.41           H  
ATOM   2316 HD13 LEU A 160     -90.644  12.250  36.947  1.00 27.41           H  
ATOM   2317  CD2 LEU A 160     -93.345  12.071  37.254  1.00 27.41           C  
ATOM   2318 HD21 LEU A 160     -94.287  11.846  37.754  1.00 27.41           H  
ATOM   2319 HD22 LEU A 160     -93.555  12.785  36.457  1.00 27.41           H  
ATOM   2320 HD23 LEU A 160     -92.935  11.165  36.809  1.00 27.41           H  
ATOM   2321  N   GLU A 161     -93.235   9.127  39.524  1.00 26.78           N  
ATOM   2322  H   GLU A 161     -93.007   9.656  38.695  1.00 26.78           H  
ATOM   2323  CA  GLU A 161     -94.311   8.186  39.264  1.00 26.78           C  
ATOM   2324  HA  GLU A 161     -95.229   8.477  39.775  1.00 26.78           H  
ATOM   2325  C   GLU A 161     -93.958   6.750  39.618  1.00 26.78           C  
ATOM   2326  CB  GLU A 161     -94.460   8.328  37.738  1.00 26.78           C  
ATOM   2327  HB2 GLU A 161     -93.534   7.969  37.288  1.00 26.78           H  
ATOM   2328  HB3 GLU A 161     -94.542   9.389  37.504  1.00 26.78           H  
ATOM   2329  O   GLU A 161     -94.851   5.928  39.816  1.00 26.78           O  
ATOM   2330  CG  GLU A 161     -95.633   7.656  37.032  1.00 26.78           C  
ATOM   2331  HG2 GLU A 161     -96.563   8.046  37.443  1.00 26.78           H  
ATOM   2332  HG3 GLU A 161     -95.598   6.581  37.209  1.00 26.78           H  
ATOM   2333  CD  GLU A 161     -95.554   7.928  35.517  1.00 26.78           C  
ATOM   2334  OE1 GLU A 161     -96.614   8.221  34.920  1.00 26.78           O  
ATOM   2335  OE2 GLU A 161     -94.438   7.813  34.958  1.00 26.78           O  
ATOM   2336  N   ALA A 162     -92.655   6.458  39.544  1.00 28.36           N  
ATOM   2337  H   ALA A 162     -92.029   7.249  39.591  1.00 28.36           H  
ATOM   2338  CA  ALA A 162     -92.156   5.293  38.833  1.00 28.36           C  
ATOM   2339  HA  ALA A 162     -92.632   5.279  37.853  1.00 28.36           H  
ATOM   2340  C   ALA A 162     -92.555   4.015  39.560  1.00 28.36           C  
ATOM   2341  CB  ALA A 162     -90.655   5.441  38.581  1.00 28.36           C  
ATOM   2342  HB1 ALA A 162     -90.125   5.493  39.532  1.00 28.36           H  
ATOM   2343  HB2 ALA A 162     -90.461   6.348  38.008  1.00 28.36           H  
ATOM   2344  HB3 ALA A 162     -90.292   4.579  38.021  1.00 28.36           H  
ATOM   2345  O   ALA A 162     -91.897   3.546  40.487  1.00 28.36           O  
ATOM   2346  N   LEU A 163     -93.712   3.532  39.108  1.00 25.51           N  
ATOM   2347  H   LEU A 163     -94.210   4.157  38.490  1.00 25.51           H  
ATOM   2348  CA  LEU A 163     -94.476   2.436  39.654  1.00 25.51           C  
ATOM   2349  HA  LEU A 163     -94.917   2.765  40.595  1.00 25.51           H  
ATOM   2350  C   LEU A 163     -93.582   1.227  39.898  1.00 25.51           C  
ATOM   2351  CB  LEU A 163     -95.574   2.064  38.640  1.00 25.51           C  
ATOM   2352  HB2 LEU A 163     -95.843   1.016  38.764  1.00 25.51           H  
ATOM   2353  HB3 LEU A 163     -95.159   2.167  37.637  1.00 25.51           H  
ATOM   2354  O   LEU A 163     -92.593   0.980  39.228  1.00 25.51           O  
ATOM   2355  CG  LEU A 163     -96.857   2.902  38.764  1.00 25.51           C  
ATOM   2356  HG  LEU A 163     -96.640   3.865  39.227  1.00 25.51           H  
ATOM   2357  CD1 LEU A 163     -97.447   3.150  37.377  1.00 25.51           C  
ATOM   2358 HD11 LEU A 163     -98.364   3.732  37.473  1.00 25.51           H  
ATOM   2359 HD12 LEU A 163     -97.667   2.206  36.878  1.00 25.51           H  
ATOM   2360 HD13 LEU A 163     -96.745   3.732  36.780  1.00 25.51           H  
ATOM   2361  CD2 LEU A 163     -97.900   2.154  39.599  1.00 25.51           C  
ATOM   2362 HD21 LEU A 163     -98.799   2.764  39.684  1.00 25.51           H  
ATOM   2363 HD22 LEU A 163     -98.156   1.199  39.140  1.00 25.51           H  
ATOM   2364 HD23 LEU A 163     -97.510   1.987  40.603  1.00 25.51           H  
ATOM   2365  N   GLY A 164     -93.979   0.317  40.735  1.00 29.12           N  
ATOM   2366  H   GLY A 164     -93.322  -0.436  40.879  1.00 29.12           H  
ATOM   2367  CA  GLY A 164     -95.120   0.359  41.626  1.00 29.12           C  
ATOM   2368  HA2 GLY A 164     -96.068   0.142  41.135  1.00 29.12           H  
ATOM   2369  HA3 GLY A 164     -95.193   1.343  42.088  1.00 29.12           H  
ATOM   2370  C   GLY A 164     -94.872  -0.620  42.745  1.00 29.12           C  
ATOM   2371  O   GLY A 164     -95.120  -0.278  43.883  1.00 29.12           O  
ATOM   2372  N   ARG A 165     -94.143  -1.703  42.532  1.00 27.38           N  
ATOM   2373  H   ARG A 165     -93.633  -1.958  43.366  1.00 27.38           H  
ATOM   2374  CA  ARG A 165     -94.365  -2.886  41.673  1.00 27.38           C  
ATOM   2375  HA  ARG A 165     -95.272  -3.414  41.969  1.00 27.38           H  
ATOM   2376  C   ARG A 165     -93.183  -3.801  42.052  1.00 27.38           C  
ATOM   2377  CB  ARG A 165     -94.368  -2.602  40.145  1.00 27.38           C  
ATOM   2378  HB2 ARG A 165     -93.590  -1.900  39.848  1.00 27.38           H  
ATOM   2379  HB3 ARG A 165     -94.075  -3.524  39.644  1.00 27.38           H  
ATOM   2380  O   ARG A 165     -92.381  -3.465  42.914  1.00 27.38           O  
ATOM   2381  CG  ARG A 165     -95.735  -2.281  39.517  1.00 27.38           C  
ATOM   2382  HG2 ARG A 165     -96.097  -1.284  39.771  1.00 27.38           H  
ATOM   2383  HG3 ARG A 165     -96.453  -3.005  39.902  1.00 27.38           H  
ATOM   2384  CD  ARG A 165     -95.714  -2.420  37.991  1.00 27.38           C  
ATOM   2385  HD2 ARG A 165     -96.734  -2.620  37.662  1.00 27.38           H  
ATOM   2386  HD3 ARG A 165     -95.108  -3.286  37.725  1.00 27.38           H  
ATOM   2387  NE  ARG A 165     -95.222  -1.218  37.287  1.00 27.38           N  
ATOM   2388  HE  ARG A 165     -94.959  -0.420  37.847  1.00 27.38           H  
ATOM   2389  NH1 ARG A 165     -95.178  -2.206  35.226  1.00 27.38           N  
ATOM   2390 HH11 ARG A 165     -94.997  -2.178  34.233  1.00 27.38           H  
ATOM   2391 HH12 ARG A 165     -95.216  -3.105  35.685  1.00 27.38           H  
ATOM   2392  NH2 ARG A 165     -94.811   0.002  35.406  1.00 27.38           N  
ATOM   2393 HH21 ARG A 165     -94.648   0.816  35.982  1.00 27.38           H  
ATOM   2394 HH22 ARG A 165     -94.657   0.047  34.409  1.00 27.38           H  
ATOM   2395  CZ  ARG A 165     -95.075  -1.143  35.978  1.00 27.38           C  
ATOM   2396  N   GLU A 166     -92.855  -4.889  41.384  1.00 22.57           N  
ATOM   2397  H   GLU A 166     -91.886  -5.129  41.534  1.00 22.57           H  
ATOM   2398  CA  GLU A 166     -93.681  -6.007  40.914  1.00 22.57           C  
ATOM   2399  HA  GLU A 166     -94.694  -5.937  41.312  1.00 22.57           H  
ATOM   2400  C   GLU A 166     -93.085  -7.329  41.395  1.00 22.57           C  
ATOM   2401  CB  GLU A 166     -93.691  -6.092  39.372  1.00 22.57           C  
ATOM   2402  HB2 GLU A 166     -93.243  -5.206  38.923  1.00 22.57           H  
ATOM   2403  HB3 GLU A 166     -93.066  -6.915  39.024  1.00 22.57           H  
ATOM   2404  O   GLU A 166     -93.599  -8.389  41.074  1.00 22.57           O  
ATOM   2405  CG  GLU A 166     -95.115  -6.312  38.850  1.00 22.57           C  
ATOM   2406  HG2 GLU A 166     -95.755  -5.521  39.241  1.00 22.57           H  
ATOM   2407  HG3 GLU A 166     -95.489  -7.266  39.220  1.00 22.57           H  
ATOM   2408  CD  GLU A 166     -95.186  -6.278  37.317  1.00 22.57           C  
ATOM   2409  OE1 GLU A 166     -96.008  -7.024  36.743  1.00 22.57           O  
ATOM   2410  OE2 GLU A 166     -94.508  -5.412  36.707  1.00 22.57           O  
ATOM   2411  N   LEU A 167     -91.928  -7.316  42.047  1.00 22.93           N  
ATOM   2412  H   LEU A 167     -91.589  -6.458  42.457  1.00 22.93           H  
ATOM   2413  CA  LEU A 167     -91.233  -8.554  42.341  1.00 22.93           C  
ATOM   2414  HA  LEU A 167     -91.780  -9.425  41.979  1.00 22.93           H  
ATOM   2415  C   LEU A 167     -91.198  -8.699  43.871  1.00 22.93           C  
ATOM   2416  CB  LEU A 167     -89.855  -8.524  41.619  1.00 22.93           C  
ATOM   2417  HB2 LEU A 167     -89.307  -9.425  41.894  1.00 22.93           H  
ATOM   2418  HB3 LEU A 167     -89.297  -7.673  42.010  1.00 22.93           H  
ATOM   2419  O   LEU A 167     -90.120  -8.592  44.440  1.00 22.93           O  
ATOM   2420  CG  LEU A 167     -89.881  -8.418  40.072  1.00 22.93           C  
ATOM   2421  HG  LEU A 167     -90.505  -7.575  39.773  1.00 22.93           H  
ATOM   2422  CD1 LEU A 167     -88.468  -8.165  39.530  1.00 22.93           C  
ATOM   2423 HD11 LEU A 167     -88.077  -7.242  39.957  1.00 22.93           H  
ATOM   2424 HD12 LEU A 167     -88.505  -8.061  38.445  1.00 22.93           H  
ATOM   2425 HD13 LEU A 167     -87.813  -8.993  39.797  1.00 22.93           H  
ATOM   2426  CD2 LEU A 167     -90.406  -9.687  39.396  1.00 22.93           C  
ATOM   2427 HD21 LEU A 167     -89.798 -10.546  39.680  1.00 22.93           H  
ATOM   2428 HD22 LEU A 167     -91.436  -9.856  39.709  1.00 22.93           H  
ATOM   2429 HD23 LEU A 167     -90.395  -9.562  38.313  1.00 22.93           H  
ATOM   2430  N   ASP A 168     -92.280  -8.821  44.658  1.00 31.08           N  
ATOM   2431  H   ASP A 168     -92.039  -8.794  45.639  1.00 31.08           H  
ATOM   2432  CA  ASP A 168     -93.718  -9.106  44.422  1.00 31.08           C  
ATOM   2433  HA  ASP A 168     -93.831  -9.518  43.419  1.00 31.08           H  
ATOM   2434  C   ASP A 168     -94.577  -7.787  44.468  1.00 31.08           C  
ATOM   2435  CB  ASP A 168     -94.088 -10.240  45.442  1.00 31.08           C  
ATOM   2436  HB2 ASP A 168     -93.156 -10.665  45.815  1.00 31.08           H  
ATOM   2437  HB3 ASP A 168     -94.572  -9.854  46.338  1.00 31.08           H  
ATOM   2438  O   ASP A 168     -95.121  -7.358  43.458  1.00 31.08           O  
ATOM   2439  CG  ASP A 168     -94.892 -11.460  44.972  1.00 31.08           C  
ATOM   2440  OD1 ASP A 168     -95.166 -11.593  43.760  1.00 31.08           O  
ATOM   2441  OD2 ASP A 168     -95.094 -12.352  45.835  1.00 31.08           O  
ATOM   2442  N   GLY A 169     -94.626  -6.951  45.512  1.00 19.60           N  
ATOM   2443  H   GLY A 169     -95.109  -6.090  45.300  1.00 19.60           H  
ATOM   2444  CA  GLY A 169     -94.813  -7.361  46.891  1.00 19.60           C  
ATOM   2445  HA2 GLY A 169     -94.675  -6.479  47.516  1.00 19.60           H  
ATOM   2446  HA3 GLY A 169     -94.079  -8.102  47.210  1.00 19.60           H  
ATOM   2447  C   GLY A 169     -96.248  -7.873  47.079  1.00 19.60           C  
ATOM   2448  O   GLY A 169     -96.736  -8.771  46.400  1.00 19.60           O  
ATOM   2449  N   ASP A 170     -96.924  -7.226  48.008  1.00 20.69           N  
ATOM   2450  H   ASP A 170     -96.357  -6.597  48.558  1.00 20.69           H  
ATOM   2451  CA  ASP A 170     -98.164  -6.547  47.639  1.00 20.69           C  
ATOM   2452  HA  ASP A 170     -98.749  -7.148  46.943  1.00 20.69           H  
ATOM   2453  C   ASP A 170     -97.832  -5.216  46.931  1.00 20.69           C  
ATOM   2454  CB  ASP A 170     -98.985  -6.306  48.921  1.00 20.69           C  
ATOM   2455  HB2 ASP A 170     -99.616  -5.432  48.764  1.00 20.69           H  
ATOM   2456  HB3 ASP A 170     -98.313  -6.059  49.743  1.00 20.69           H  
ATOM   2457  O   ASP A 170     -96.676  -4.742  47.086  1.00 20.69           O  
ATOM   2458  CG  ASP A 170     -99.924  -7.453  49.335  1.00 20.69           C  
ATOM   2459  OD1 ASP A 170    -100.727  -7.920  48.492  1.00 20.69           O  
ATOM   2460  OD2 ASP A 170     -99.943  -7.779  50.550  1.00 20.69           O  
ATOM   2461  OXT ASP A 170     -98.738  -4.682  46.255  1.00 20.69           O  
TER    2462      ASP A 170                                                       
ATOM   2462  N   MET B   1     -31.634  24.841 -44.045  1.00 73.28           N  
ATOM   2463  H   MET B   1     -32.440  24.242 -43.942  1.00 73.28           H  
ATOM   2464  H2  MET B   1     -31.722  25.381 -44.894  1.00 73.28           H  
ATOM   2465  H3  MET B   1     -31.571  25.475 -43.261  1.00 73.28           H  
ATOM   2466  CA  MET B   1     -30.416  24.022 -44.113  1.00 73.28           C  
ATOM   2467  HA  MET B   1     -29.568  24.682 -44.296  1.00 73.28           H  
ATOM   2468  C   MET B   1     -30.504  23.058 -45.274  1.00 73.28           C  
ATOM   2469  CB  MET B   1     -30.134  23.262 -42.818  1.00 73.28           C  
ATOM   2470  HB2 MET B   1     -29.616  22.334 -43.062  1.00 73.28           H  
ATOM   2471  HB3 MET B   1     -31.059  23.024 -42.294  1.00 73.28           H  
ATOM   2472  O   MET B   1     -31.420  22.237 -45.324  1.00 73.28           O  
ATOM   2473  CG  MET B   1     -29.200  24.064 -41.921  1.00 73.28           C  
ATOM   2474  HG2 MET B   1     -29.699  24.966 -41.567  1.00 73.28           H  
ATOM   2475  HG3 MET B   1     -28.328  24.366 -42.500  1.00 73.28           H  
ATOM   2476  SD  MET B   1     -28.636  23.090 -40.514  1.00 73.28           S  
ATOM   2477  CE  MET B   1     -29.713  23.732 -39.206  1.00 73.28           C  
ATOM   2478  HE1 MET B   1     -30.759  23.551 -39.454  1.00 73.28           H  
ATOM   2479  HE2 MET B   1     -29.470  23.225 -38.272  1.00 73.28           H  
ATOM   2480  HE3 MET B   1     -29.536  24.800 -39.075  1.00 73.28           H  
ATOM   2481  N   THR B   2     -29.565  23.191 -46.201  1.00 86.24           N  
ATOM   2482  H   THR B   2     -28.854  23.888 -46.032  1.00 86.24           H  
ATOM   2483  CA  THR B   2     -29.235  22.157 -47.181  1.00 86.24           C  
ATOM   2484  HA  THR B   2     -30.096  21.980 -47.826  1.00 86.24           H  
ATOM   2485  C   THR B   2     -28.894  20.850 -46.464  1.00 86.24           C  
ATOM   2486  CB  THR B   2     -28.046  22.591 -48.055  1.00 86.24           C  
ATOM   2487  HB  THR B   2     -27.819  21.788 -48.756  1.00 86.24           H  
ATOM   2488  O   THR B   2     -28.525  20.851 -45.288  1.00 86.24           O  
ATOM   2489  CG2 THR B   2     -28.333  23.864 -48.850  1.00 86.24           C  
ATOM   2490 HG21 THR B   2     -28.481  24.712 -48.181  1.00 86.24           H  
ATOM   2491 HG22 THR B   2     -29.221  23.723 -49.465  1.00 86.24           H  
ATOM   2492 HG23 THR B   2     -27.485  24.075 -49.501  1.00 86.24           H  
ATOM   2493  OG1 THR B   2     -26.913  22.826 -47.260  1.00 86.24           O  
ATOM   2494  HG1 THR B   2     -27.034  23.657 -46.795  1.00 86.24           H  
ATOM   2495  N   ASP B   3     -29.029  19.720 -47.153  1.00 80.94           N  
ATOM   2496  H   ASP B   3     -29.356  19.733 -48.108  1.00 80.94           H  
ATOM   2497  CA  ASP B   3     -28.673  18.427 -46.562  1.00 80.94           C  
ATOM   2498  HA  ASP B   3     -29.230  18.323 -45.630  1.00 80.94           H  
ATOM   2499  C   ASP B   3     -27.186  18.380 -46.168  1.00 80.94           C  
ATOM   2500  CB  ASP B   3     -29.082  17.300 -47.525  1.00 80.94           C  
ATOM   2501  HB2 ASP B   3     -28.189  16.844 -47.953  1.00 80.94           H  
ATOM   2502  HB3 ASP B   3     -29.668  17.705 -48.350  1.00 80.94           H  
ATOM   2503  O   ASP B   3     -26.849  17.877 -45.100  1.00 80.94           O  
ATOM   2504  CG  ASP B   3     -29.934  16.239 -46.825  1.00 80.94           C  
ATOM   2505  OD1 ASP B   3     -30.838  16.644 -46.037  1.00 80.94           O  
ATOM   2506  OD2 ASP B   3     -29.698  15.051 -47.123  1.00 80.94           O  
ATOM   2507  N   SER B   4     -26.320  19.045 -46.944  1.00 83.15           N  
ATOM   2508  H   SER B   4     -26.640  19.410 -47.830  1.00 83.15           H  
ATOM   2509  CA  SER B   4     -24.907  19.255 -46.607  1.00 83.15           C  
ATOM   2510  HA  SER B   4     -24.422  18.283 -46.518  1.00 83.15           H  
ATOM   2511  C   SER B   4     -24.707  19.993 -45.279  1.00 83.15           C  
ATOM   2512  CB  SER B   4     -24.210  20.045 -47.720  1.00 83.15           C  
ATOM   2513  HB2 SER B   4     -24.666  21.032 -47.804  1.00 83.15           H  
ATOM   2514  HB3 SER B   4     -23.156  20.167 -47.472  1.00 83.15           H  
ATOM   2515  O   SER B   4     -23.854  19.591 -44.493  1.00 83.15           O  
ATOM   2516  OG  SER B   4     -24.327  19.373 -48.961  1.00 83.15           O  
ATOM   2517  HG  SER B   4     -23.484  18.964 -49.170  1.00 83.15           H  
ATOM   2518  N   GLU B   5     -25.490  21.040 -44.988  1.00 86.26           N  
ATOM   2519  H   GLU B   5     -26.188  21.332 -45.656  1.00 86.26           H  
ATOM   2520  CA  GLU B   5     -25.380  21.781 -43.720  1.00 86.26           C  
ATOM   2521  HA  GLU B   5     -24.338  22.049 -43.546  1.00 86.26           H  
ATOM   2522  C   GLU B   5     -25.824  20.940 -42.517  1.00 86.26           C  
ATOM   2523  CB  GLU B   5     -26.209  23.070 -43.767  1.00 86.26           C  
ATOM   2524  HB2 GLU B   5     -26.310  23.455 -42.753  1.00 86.26           H  
ATOM   2525  HB3 GLU B   5     -27.203  22.823 -44.138  1.00 86.26           H  
ATOM   2526  O   GLU B   5     -25.123  20.913 -41.506  1.00 86.26           O  
ATOM   2527  CG  GLU B   5     -25.570  24.179 -44.618  1.00 86.26           C  
ATOM   2528  HG2 GLU B   5     -25.201  23.759 -45.554  1.00 86.26           H  
ATOM   2529  HG3 GLU B   5     -24.710  24.576 -44.077  1.00 86.26           H  
ATOM   2530  CD  GLU B   5     -26.565  25.306 -44.934  1.00 86.26           C  
ATOM   2531  OE1 GLU B   5     -26.166  26.483 -44.931  1.00 86.26           O  
ATOM   2532  OE2 GLU B   5     -27.740  24.980 -45.245  1.00 86.26           O  
ATOM   2533  N   LYS B   6     -26.938  20.200 -42.633  1.00 83.60           N  
ATOM   2534  H   LYS B   6     -27.443  20.231 -43.507  1.00 83.60           H  
ATOM   2535  CA  LYS B   6     -27.398  19.319 -41.543  1.00 83.60           C  
ATOM   2536  HA  LYS B   6     -27.513  19.902 -40.629  1.00 83.60           H  
ATOM   2537  C   LYS B   6     -26.370  18.233 -41.252  1.00 83.60           C  
ATOM   2538  CB  LYS B   6     -28.717  18.621 -41.883  1.00 83.60           C  
ATOM   2539  HB2 LYS B   6     -28.556  17.992 -42.759  1.00 83.60           H  
ATOM   2540  HB3 LYS B   6     -28.981  17.974 -41.046  1.00 83.60           H  
ATOM   2541  O   LYS B   6     -26.038  17.973 -40.098  1.00 83.60           O  
ATOM   2542  CG  LYS B   6     -29.895  19.553 -42.161  1.00 83.60           C  
ATOM   2543  HG2 LYS B   6     -30.086  20.206 -41.308  1.00 83.60           H  
ATOM   2544  HG3 LYS B   6     -29.650  20.151 -43.038  1.00 83.60           H  
ATOM   2545  CD  LYS B   6     -31.128  18.692 -42.465  1.00 83.60           C  
ATOM   2546  HD2 LYS B   6     -31.670  18.478 -41.544  1.00 83.60           H  
ATOM   2547  HD3 LYS B   6     -30.794  17.744 -42.887  1.00 83.60           H  
ATOM   2548  CE  LYS B   6     -32.043  19.365 -43.489  1.00 83.60           C  
ATOM   2549  HE2 LYS B   6     -31.437  19.995 -44.140  1.00 83.60           H  
ATOM   2550  HE3 LYS B   6     -32.761  19.999 -42.968  1.00 83.60           H  
ATOM   2551  NZ  LYS B   6     -32.723  18.334 -44.315  1.00 83.60           N  
ATOM   2552  HZ1 LYS B   6     -33.252  17.690 -43.745  1.00 83.60           H  
ATOM   2553  HZ2 LYS B   6     -33.324  18.748 -45.013  1.00 83.60           H  
ATOM   2554  HZ3 LYS B   6     -32.044  17.778 -44.817  1.00 83.60           H  
ATOM   2555  N   VAL B   7     -25.858  17.587 -42.301  1.00 84.69           N  
ATOM   2556  H   VAL B   7     -26.176  17.831 -43.228  1.00 84.69           H  
ATOM   2557  CA  VAL B   7     -24.878  16.510 -42.144  1.00 84.69           C  
ATOM   2558  HA  VAL B   7     -25.259  15.810 -41.401  1.00 84.69           H  
ATOM   2559  C   VAL B   7     -23.559  17.051 -41.587  1.00 84.69           C  
ATOM   2560  CB  VAL B   7     -24.695  15.730 -43.454  1.00 84.69           C  
ATOM   2561  HB  VAL B   7     -24.370  16.400 -44.249  1.00 84.69           H  
ATOM   2562  O   VAL B   7     -22.939  16.376 -40.767  1.00 84.69           O  
ATOM   2563  CG1 VAL B   7     -23.662  14.624 -43.258  1.00 84.69           C  
ATOM   2564 HG11 VAL B   7     -23.880  14.057 -42.353  1.00 84.69           H  
ATOM   2565 HG12 VAL B   7     -22.662  15.051 -43.179  1.00 84.69           H  
ATOM   2566 HG13 VAL B   7     -23.716  13.945 -44.109  1.00 84.69           H  
ATOM   2567  CG2 VAL B   7     -25.988  15.015 -43.876  1.00 84.69           C  
ATOM   2568 HG21 VAL B   7     -26.251  14.247 -43.148  1.00 84.69           H  
ATOM   2569 HG22 VAL B   7     -25.855  14.553 -44.854  1.00 84.69           H  
ATOM   2570 HG23 VAL B   7     -26.821  15.714 -43.945  1.00 84.69           H  
ATOM   2571  N   ALA B   8     -23.160  18.280 -41.934  1.00 85.18           N  
ATOM   2572  H   ALA B   8     -23.682  18.791 -42.632  1.00 85.18           H  
ATOM   2573  CA  ALA B   8     -22.003  18.935 -41.326  1.00 85.18           C  
ATOM   2574  HA  ALA B   8     -21.140  18.281 -41.449  1.00 85.18           H  
ATOM   2575  C   ALA B   8     -22.181  19.170 -39.813  1.00 85.18           C  
ATOM   2576  CB  ALA B   8     -21.715  20.243 -42.072  1.00 85.18           C  
ATOM   2577  HB1 ALA B   8     -22.559  20.927 -41.975  1.00 85.18           H  
ATOM   2578  HB2 ALA B   8     -21.541  20.036 -43.128  1.00 85.18           H  
ATOM   2579  HB3 ALA B   8     -20.825  20.713 -41.653  1.00 85.18           H  
ATOM   2580  O   ALA B   8     -21.233  18.955 -39.056  1.00 85.18           O  
ATOM   2581  N   GLU B   9     -23.373  19.561 -39.348  1.00 86.87           N  
ATOM   2582  H   GLU B   9     -24.113  19.766 -40.004  1.00 86.87           H  
ATOM   2583  CA  GLU B   9     -23.673  19.674 -37.910  1.00 86.87           C  
ATOM   2584  HA  GLU B   9     -22.906  20.287 -37.437  1.00 86.87           H  
ATOM   2585  C   GLU B   9     -23.631  18.322 -37.192  1.00 86.87           C  
ATOM   2586  CB  GLU B   9     -25.041  20.333 -37.676  1.00 86.87           C  
ATOM   2587  HB2 GLU B   9     -25.706  20.133 -38.517  1.00 86.87           H  
ATOM   2588  HB3 GLU B   9     -25.487  19.909 -36.777  1.00 86.87           H  
ATOM   2589  O   GLU B   9     -22.972  18.201 -36.155  1.00 86.87           O  
ATOM   2590  CG  GLU B   9     -24.900  21.841 -37.459  1.00 86.87           C  
ATOM   2591  HG2 GLU B   9     -24.150  22.010 -36.687  1.00 86.87           H  
ATOM   2592  HG3 GLU B   9     -24.537  22.301 -38.379  1.00 86.87           H  
ATOM   2593  CD  GLU B   9     -26.214  22.509 -37.028  1.00 86.87           C  
ATOM   2594  OE1 GLU B   9     -26.100  23.633 -36.493  1.00 86.87           O  
ATOM   2595  OE2 GLU B   9     -27.296  21.911 -37.231  1.00 86.87           O  
ATOM   2596  N   TYR B  10     -24.267  17.291 -37.755  1.00 85.88           N  
ATOM   2597  H   TYR B  10     -24.837  17.463 -38.571  1.00 85.88           H  
ATOM   2598  CA  TYR B  10     -24.241  15.948 -37.170  1.00 85.88           C  
ATOM   2599  HA  TYR B  10     -24.593  16.015 -36.141  1.00 85.88           H  
ATOM   2600  C   TYR B  10     -22.826  15.368 -37.117  1.00 85.88           C  
ATOM   2601  CB  TYR B  10     -25.168  15.007 -37.949  1.00 85.88           C  
ATOM   2602  HB2 TYR B  10     -24.948  13.982 -37.653  1.00 85.88           H  
ATOM   2603  HB3 TYR B  10     -24.952  15.091 -39.015  1.00 85.88           H  
ATOM   2604  O   TYR B  10     -22.428  14.810 -36.093  1.00 85.88           O  
ATOM   2605  CG  TYR B  10     -26.644  15.237 -37.698  1.00 85.88           C  
ATOM   2606  CD1 TYR B  10     -27.158  15.110 -36.392  1.00 85.88           C  
ATOM   2607  HD1 TYR B  10     -26.504  14.858 -35.570  1.00 85.88           H  
ATOM   2608  CD2 TYR B  10     -27.509  15.545 -38.765  1.00 85.88           C  
ATOM   2609  HD2 TYR B  10     -27.117  15.635 -39.768  1.00 85.88           H  
ATOM   2610  CE1 TYR B  10     -28.529  15.308 -36.151  1.00 85.88           C  
ATOM   2611  HE1 TYR B  10     -28.933  15.221 -35.153  1.00 85.88           H  
ATOM   2612  CE2 TYR B  10     -28.882  15.744 -38.529  1.00 85.88           C  
ATOM   2613  HE2 TYR B  10     -29.543  15.986 -39.348  1.00 85.88           H  
ATOM   2614  OH  TYR B  10     -30.716  15.807 -36.979  1.00 85.88           O  
ATOM   2615  HH  TYR B  10     -31.200  16.040 -37.775  1.00 85.88           H  
ATOM   2616  CZ  TYR B  10     -29.392  15.627 -37.217  1.00 85.88           C  
ATOM   2617  N   LEU B  11     -22.037  15.535 -38.184  1.00 84.69           N  
ATOM   2618  H   LEU B  11     -22.424  15.980 -39.003  1.00 84.69           H  
ATOM   2619  CA  LEU B  11     -20.651  15.073 -38.230  1.00 84.69           C  
ATOM   2620  HA  LEU B  11     -20.644  14.019 -37.951  1.00 84.69           H  
ATOM   2621  C   LEU B  11     -19.780  15.824 -37.216  1.00 84.69           C  
ATOM   2622  CB  LEU B  11     -20.117  15.220 -39.667  1.00 84.69           C  
ATOM   2623  HB2 LEU B  11     -20.844  14.798 -40.360  1.00 84.69           H  
ATOM   2624  HB3 LEU B  11     -20.018  16.281 -39.892  1.00 84.69           H  
ATOM   2625  O   LEU B  11     -18.947  15.200 -36.555  1.00 84.69           O  
ATOM   2626  CG  LEU B  11     -18.765  14.521 -39.907  1.00 84.69           C  
ATOM   2627  HG  LEU B  11     -18.042  14.847 -39.160  1.00 84.69           H  
ATOM   2628  CD1 LEU B  11     -18.887  12.995 -39.858  1.00 84.69           C  
ATOM   2629 HD11 LEU B  11     -17.924  12.543 -40.098  1.00 84.69           H  
ATOM   2630 HD12 LEU B  11     -19.627  12.653 -40.582  1.00 84.69           H  
ATOM   2631 HD13 LEU B  11     -19.170  12.670 -38.857  1.00 84.69           H  
ATOM   2632  CD2 LEU B  11     -18.227  14.898 -41.287  1.00 84.69           C  
ATOM   2633 HD21 LEU B  11     -18.092  15.978 -41.348  1.00 84.69           H  
ATOM   2634 HD22 LEU B  11     -17.262  14.416 -41.451  1.00 84.69           H  
ATOM   2635 HD23 LEU B  11     -18.924  14.578 -42.061  1.00 84.69           H  
ATOM   2636  N   ARG B  12     -20.004  17.136 -37.037  1.00 87.87           N  
ATOM   2637  H   ARG B  12     -20.684  17.585 -37.634  1.00 87.87           H  
ATOM   2638  CA  ARG B  12     -19.334  17.945 -36.007  1.00 87.87           C  
ATOM   2639  HA  ARG B  12     -18.256  17.833 -36.119  1.00 87.87           H  
ATOM   2640  C   ARG B  12     -19.677  17.454 -34.602  1.00 87.87           C  
ATOM   2641  CB  ARG B  12     -19.699  19.426 -36.190  1.00 87.87           C  
ATOM   2642  HB2 ARG B  12     -19.519  19.701 -37.229  1.00 87.87           H  
ATOM   2643  HB3 ARG B  12     -20.757  19.573 -35.973  1.00 87.87           H  
ATOM   2644  O   ARG B  12     -18.777  17.305 -33.780  1.00 87.87           O  
ATOM   2645  CG  ARG B  12     -18.861  20.351 -35.290  1.00 87.87           C  
ATOM   2646  HG2 ARG B  12     -17.816  20.307 -35.597  1.00 87.87           H  
ATOM   2647  HG3 ARG B  12     -18.929  20.021 -34.253  1.00 87.87           H  
ATOM   2648  CD  ARG B  12     -19.354  21.803 -35.351  1.00 87.87           C  
ATOM   2649  HD2 ARG B  12     -20.374  21.826 -34.966  1.00 87.87           H  
ATOM   2650  HD3 ARG B  12     -18.734  22.409 -34.692  1.00 87.87           H  
ATOM   2651  NE  ARG B  12     -19.294  22.359 -36.720  1.00 87.87           N  
ATOM   2652  HE  ARG B  12     -18.465  22.145 -37.255  1.00 87.87           H  
ATOM   2653  NH1 ARG B  12     -21.349  23.409 -36.756  1.00 87.87           N  
ATOM   2654 HH11 ARG B  12     -21.533  23.121 -35.806  1.00 87.87           H  
ATOM   2655 HH12 ARG B  12     -22.078  23.896 -37.257  1.00 87.87           H  
ATOM   2656  NH2 ARG B  12     -20.049  23.461 -38.563  1.00 87.87           N  
ATOM   2657 HH21 ARG B  12     -20.778  23.987 -39.022  1.00 87.87           H  
ATOM   2658 HH22 ARG B  12     -19.208  23.214 -39.065  1.00 87.87           H  
ATOM   2659  CZ  ARG B  12     -20.227  23.071 -37.332  1.00 87.87           C  
ATOM   2660  N   ARG B  13     -20.950  17.163 -34.320  1.00 87.84           N  
ATOM   2661  H   ARG B  13     -21.649  17.342 -35.028  1.00 87.84           H  
ATOM   2662  CA  ARG B  13     -21.366  16.615 -33.021  1.00 87.84           C  
ATOM   2663  HA  ARG B  13     -20.974  17.269 -32.241  1.00 87.84           H  
ATOM   2664  C   ARG B  13     -20.738  15.247 -32.763  1.00 87.84           C  
ATOM   2665  CB  ARG B  13     -22.902  16.568 -32.938  1.00 87.84           C  
ATOM   2666  HB2 ARG B  13     -23.277  15.849 -33.666  1.00 87.84           H  
ATOM   2667  HB3 ARG B  13     -23.312  17.546 -33.190  1.00 87.84           H  
ATOM   2668  O   ARG B  13     -20.152  15.049 -31.705  1.00 87.84           O  
ATOM   2669  CG  ARG B  13     -23.404  16.161 -31.543  1.00 87.84           C  
ATOM   2670  HG2 ARG B  13     -24.474  15.958 -31.594  1.00 87.84           H  
ATOM   2671  HG3 ARG B  13     -22.911  15.239 -31.235  1.00 87.84           H  
ATOM   2672  CD  ARG B  13     -23.168  17.260 -30.499  1.00 87.84           C  
ATOM   2673  HD2 ARG B  13     -24.007  17.955 -30.533  1.00 87.84           H  
ATOM   2674  HD3 ARG B  13     -22.256  17.811 -30.726  1.00 87.84           H  
ATOM   2675  NE  ARG B  13     -23.025  16.692 -29.153  1.00 87.84           N  
ATOM   2676  HE  ARG B  13     -22.735  15.726 -29.088  1.00 87.84           H  
ATOM   2677  NH1 ARG B  13     -23.324  18.622 -27.928  1.00 87.84           N  
ATOM   2678 HH11 ARG B  13     -23.348  19.069 -27.023  1.00 87.84           H  
ATOM   2679 HH12 ARG B  13     -23.585  19.121 -28.767  1.00 87.84           H  
ATOM   2680  NH2 ARG B  13     -22.757  16.704 -26.926  1.00 87.84           N  
ATOM   2681 HH21 ARG B  13     -22.265  15.833 -27.065  1.00 87.84           H  
ATOM   2682 HH22 ARG B  13     -22.726  17.152 -26.021  1.00 87.84           H  
ATOM   2683  CZ  ARG B  13     -23.049  17.346 -28.011  1.00 87.84           C  
ATOM   2684  N   ALA B  14     -20.780  14.346 -33.743  1.00 88.02           N  
ATOM   2685  H   ALA B  14     -21.299  14.570 -34.580  1.00 88.02           H  
ATOM   2686  CA  ALA B  14     -20.191  13.015 -33.623  1.00 88.02           C  
ATOM   2687  HA  ALA B  14     -20.635  12.516 -32.761  1.00 88.02           H  
ATOM   2688  C   ALA B  14     -18.672  13.064 -33.387  1.00 88.02           C  
ATOM   2689  CB  ALA B  14     -20.537  12.213 -34.883  1.00 88.02           C  
ATOM   2690  HB1 ALA B  14     -20.114  12.694 -35.765  1.00 88.02           H  
ATOM   2691  HB2 ALA B  14     -21.620  12.151 -34.993  1.00 88.02           H  
ATOM   2692  HB3 ALA B  14     -20.133  11.204 -34.795  1.00 88.02           H  
ATOM   2693  O   ALA B  14     -18.160  12.323 -32.552  1.00 88.02           O  
ATOM   2694  N   THR B  15     -17.945  13.952 -34.077  1.00 90.67           N  
ATOM   2695  H   THR B  15     -18.413  14.541 -34.751  1.00 90.67           H  
ATOM   2696  CA  THR B  15     -16.497  14.129 -33.860  1.00 90.67           C  
ATOM   2697  HA  THR B  15     -16.041  13.140 -33.816  1.00 90.67           H  
ATOM   2698  C   THR B  15     -16.173  14.786 -32.518  1.00 90.67           C  
ATOM   2699  CB  THR B  15     -15.802  14.901 -34.995  1.00 90.67           C  
ATOM   2700  HB  THR B  15     -14.881  15.340 -34.611  1.00 90.67           H  
ATOM   2701  O   THR B  15     -15.181  14.404 -31.897  1.00 90.67           O  
ATOM   2702  CG2 THR B  15     -15.428  13.983 -36.152  1.00 90.67           C  
ATOM   2703 HG21 THR B  15     -14.968  14.571 -36.946  1.00 90.67           H  
ATOM   2704 HG22 THR B  15     -16.319  13.489 -36.538  1.00 90.67           H  
ATOM   2705 HG23 THR B  15     -14.717  13.231 -35.811  1.00 90.67           H  
ATOM   2706  OG1 THR B  15     -16.596  15.931 -35.531  1.00 90.67           O  
ATOM   2707  HG1 THR B  15     -17.343  15.538 -35.988  1.00 90.67           H  
ATOM   2708  N   LEU B  16     -17.009  15.710 -32.029  1.00 92.97           N  
ATOM   2709  H   LEU B  16     -17.782  16.016 -32.602  1.00 92.97           H  
ATOM   2710  CA  LEU B  16     -16.877  16.276 -30.681  1.00 92.97           C  
ATOM   2711  HA  LEU B  16     -15.853  16.625 -30.547  1.00 92.97           H  
ATOM   2712  C   LEU B  16     -17.109  15.219 -29.597  1.00 92.97           C  
ATOM   2713  CB  LEU B  16     -17.850  17.456 -30.499  1.00 92.97           C  
ATOM   2714  HB2 LEU B  16     -18.821  17.176 -30.906  1.00 92.97           H  
ATOM   2715  HB3 LEU B  16     -17.989  17.637 -29.433  1.00 92.97           H  
ATOM   2716  O   LEU B  16     -16.267  15.071 -28.712  1.00 92.97           O  
ATOM   2717  CG  LEU B  16     -17.385  18.769 -31.150  1.00 92.97           C  
ATOM   2718  HG  LEU B  16     -17.093  18.590 -32.185  1.00 92.97           H  
ATOM   2719  CD1 LEU B  16     -18.526  19.786 -31.131  1.00 92.97           C  
ATOM   2720 HD11 LEU B  16     -18.833  19.984 -30.104  1.00 92.97           H  
ATOM   2721 HD12 LEU B  16     -18.202  20.716 -31.598  1.00 92.97           H  
ATOM   2722 HD13 LEU B  16     -19.374  19.388 -31.689  1.00 92.97           H  
ATOM   2723  CD2 LEU B  16     -16.196  19.381 -30.404  1.00 92.97           C  
ATOM   2724 HD21 LEU B  16     -16.452  19.526 -29.354  1.00 92.97           H  
ATOM   2725 HD22 LEU B  16     -15.331  18.722 -30.486  1.00 92.97           H  
ATOM   2726 HD23 LEU B  16     -15.942  20.342 -30.849  1.00 92.97           H  
ATOM   2727  N   ASP B  17     -18.194  14.451 -29.698  1.00 92.31           N  
ATOM   2728  H   ASP B  17     -18.863  14.652 -30.427  1.00 92.31           H  
ATOM   2729  CA  ASP B  17     -18.515  13.388 -28.741  1.00 92.31           C  
ATOM   2730  HA  ASP B  17     -18.509  13.806 -27.735  1.00 92.31           H  
ATOM   2731  C   ASP B  17     -17.458  12.267 -28.781  1.00 92.31           C  
ATOM   2732  CB  ASP B  17     -19.924  12.829 -29.021  1.00 92.31           C  
ATOM   2733  HB2 ASP B  17     -19.973  12.499 -30.059  1.00 92.31           H  
ATOM   2734  HB3 ASP B  17     -20.070  11.950 -28.393  1.00 92.31           H  
ATOM   2735  O   ASP B  17     -17.080  11.737 -27.737  1.00 92.31           O  
ATOM   2736  CG  ASP B  17     -21.092  13.795 -28.740  1.00 92.31           C  
ATOM   2737  OD1 ASP B  17     -20.969  14.747 -27.936  1.00 92.31           O  
ATOM   2738  OD2 ASP B  17     -22.188  13.564 -29.293  1.00 92.31           O  
ATOM   2739  N   LEU B  18     -16.918  11.934 -29.962  1.00 92.40           N  
ATOM   2740  H   LEU B  18     -17.311  12.345 -30.797  1.00 92.40           H  
ATOM   2741  CA  LEU B  18     -15.814  10.976 -30.107  1.00 92.40           C  
ATOM   2742  HA  LEU B  18     -16.088  10.051 -29.600  1.00 92.40           H  
ATOM   2743  C   LEU B  18     -14.531  11.488 -29.447  1.00 92.40           C  
ATOM   2744  CB  LEU B  18     -15.586  10.681 -31.602  1.00 92.40           C  
ATOM   2745  HB2 LEU B  18     -16.483  10.208 -32.002  1.00 92.40           H  
ATOM   2746  HB3 LEU B  18     -15.443  11.628 -32.122  1.00 92.40           H  
ATOM   2747  O   LEU B  18     -13.837  10.723 -28.777  1.00 92.40           O  
ATOM   2748  CG  LEU B  18     -14.370   9.782 -31.907  1.00 92.40           C  
ATOM   2749  HG  LEU B  18     -13.456  10.259 -31.553  1.00 92.40           H  
ATOM   2750  CD1 LEU B  18     -14.489   8.404 -31.261  1.00 92.40           C  
ATOM   2751 HD11 LEU B  18     -13.642   7.779 -31.545  1.00 92.40           H  
ATOM   2752 HD12 LEU B  18     -14.510   8.487 -30.174  1.00 92.40           H  
ATOM   2753 HD13 LEU B  18     -15.407   7.928 -31.605  1.00 92.40           H  
ATOM   2754  CD2 LEU B  18     -14.239   9.586 -33.417  1.00 92.40           C  
ATOM   2755 HD21 LEU B  18     -14.119  10.552 -33.906  1.00 92.40           H  
ATOM   2756 HD22 LEU B  18     -15.131   9.095 -33.806  1.00 92.40           H  
ATOM   2757 HD23 LEU B  18     -13.371   8.965 -33.640  1.00 92.40           H  
ATOM   2758  N   ARG B  19     -14.202  12.773 -29.628  1.00 93.98           N  
ATOM   2759  H   ARG B  19     -14.808  13.347 -30.198  1.00 93.98           H  
ATOM   2760  CA  ARG B  19     -13.035  13.386 -28.986  1.00 93.98           C  
ATOM   2761  HA  ARG B  19     -12.156  12.787 -29.222  1.00 93.98           H  
ATOM   2762  C   ARG B  19     -13.173  13.357 -27.465  1.00 93.98           C  
ATOM   2763  CB  ARG B  19     -12.830  14.808 -29.526  1.00 93.98           C  
ATOM   2764  HB2 ARG B  19     -12.778  14.767 -30.614  1.00 93.98           H  
ATOM   2765  HB3 ARG B  19     -13.681  15.429 -29.244  1.00 93.98           H  
ATOM   2766  O   ARG B  19     -12.212  12.977 -26.805  1.00 93.98           O  
ATOM   2767  CG  ARG B  19     -11.530  15.434 -28.994  1.00 93.98           C  
ATOM   2768  HG2 ARG B  19     -10.691  14.798 -29.276  1.00 93.98           H  
ATOM   2769  HG3 ARG B  19     -11.559  15.503 -27.907  1.00 93.98           H  
ATOM   2770  CD  ARG B  19     -11.300  16.832 -29.576  1.00 93.98           C  
ATOM   2771  HD2 ARG B  19     -10.304  17.163 -29.282  1.00 93.98           H  
ATOM   2772  HD3 ARG B  19     -11.343  16.774 -30.663  1.00 93.98           H  
ATOM   2773  NE  ARG B  19     -12.295  17.801 -29.077  1.00 93.98           N  
ATOM   2774  HE  ARG B  19     -12.873  17.496 -28.307  1.00 93.98           H  
ATOM   2775  NH1 ARG B  19     -11.685  19.572 -30.405  1.00 93.98           N  
ATOM   2776 HH11 ARG B  19     -10.956  19.001 -30.810  1.00 93.98           H  
ATOM   2777 HH12 ARG B  19     -11.747  20.555 -30.626  1.00 93.98           H  
ATOM   2778  NH2 ARG B  19     -13.292  19.834 -28.878  1.00 93.98           N  
ATOM   2779 HH21 ARG B  19     -13.344  20.814 -29.115  1.00 93.98           H  
ATOM   2780 HH22 ARG B  19     -13.821  19.491 -28.089  1.00 93.98           H  
ATOM   2781  CZ  ARG B  19     -12.422  19.058 -29.458  1.00 93.98           C  
ATOM   2782  N   ALA B  20     -14.353  13.692 -26.941  1.00 95.38           N  
ATOM   2783  H   ALA B  20     -15.089  13.996 -27.562  1.00 95.38           H  
ATOM   2784  CA  ALA B  20     -14.648  13.633 -25.511  1.00 95.38           C  
ATOM   2785  HA  ALA B  20     -13.921  14.240 -24.972  1.00 95.38           H  
ATOM   2786  C   ALA B  20     -14.540  12.201 -24.965  1.00 95.38           C  
ATOM   2787  CB  ALA B  20     -16.041  14.229 -25.274  1.00 95.38           C  
ATOM   2788  HB1 ALA B  20     -16.072  15.258 -25.633  1.00 95.38           H  
ATOM   2789  HB2 ALA B  20     -16.800  13.643 -25.794  1.00 95.38           H  
ATOM   2790  HB3 ALA B  20     -16.259  14.223 -24.206  1.00 95.38           H  
ATOM   2791  O   ALA B  20     -13.860  11.976 -23.971  1.00 95.38           O  
ATOM   2792  N   ALA B  21     -15.111  11.212 -25.661  1.00 95.54           N  
ATOM   2793  H   ALA B  21     -15.700  11.443 -26.448  1.00 95.54           H  
ATOM   2794  CA  ALA B  21     -15.010   9.813 -25.251  1.00 95.54           C  
ATOM   2795  HA  ALA B  21     -15.378   9.731 -24.228  1.00 95.54           H  
ATOM   2796  C   ALA B  21     -13.554   9.309 -25.251  1.00 95.54           C  
ATOM   2797  CB  ALA B  21     -15.912   8.969 -26.161  1.00 95.54           C  
ATOM   2798  HB1 ALA B  21     -15.889   7.931 -25.831  1.00 95.54           H  
ATOM   2799  HB2 ALA B  21     -16.937   9.335 -26.103  1.00 95.54           H  
ATOM   2800  HB3 ALA B  21     -15.567   9.029 -27.194  1.00 95.54           H  
ATOM   2801  O   ALA B  21     -13.107   8.692 -24.291  1.00 95.54           O  
ATOM   2802  N   ARG B  22     -12.769   9.617 -26.293  1.00 94.81           N  
ATOM   2803  H   ARG B  22     -13.179  10.130 -27.059  1.00 94.81           H  
ATOM   2804  CA  ARG B  22     -11.339   9.253 -26.343  1.00 94.81           C  
ATOM   2805  HA  ARG B  22     -11.230   8.187 -26.144  1.00 94.81           H  
ATOM   2806  C   ARG B  22     -10.509   9.939 -25.264  1.00 94.81           C  
ATOM   2807  CB  ARG B  22     -10.750   9.591 -27.714  1.00 94.81           C  
ATOM   2808  HB2 ARG B  22      -9.663   9.577 -27.638  1.00 94.81           H  
ATOM   2809  HB3 ARG B  22     -11.061  10.592 -28.013  1.00 94.81           H  
ATOM   2810  O   ARG B  22      -9.508   9.381 -24.832  1.00 94.81           O  
ATOM   2811  CG  ARG B  22     -11.160   8.571 -28.778  1.00 94.81           C  
ATOM   2812  HG2 ARG B  22     -10.833   7.579 -28.465  1.00 94.81           H  
ATOM   2813  HG3 ARG B  22     -12.243   8.566 -28.900  1.00 94.81           H  
ATOM   2814  CD  ARG B  22     -10.489   8.934 -30.105  1.00 94.81           C  
ATOM   2815  HD2 ARG B  22     -10.884   9.892 -30.441  1.00 94.81           H  
ATOM   2816  HD3 ARG B  22      -9.414   9.024 -29.944  1.00 94.81           H  
ATOM   2817  NE  ARG B  22     -10.735   7.905 -31.128  1.00 94.81           N  
ATOM   2818  HE  ARG B  22     -11.195   7.061 -30.817  1.00 94.81           H  
ATOM   2819  NH1 ARG B  22      -9.763   8.990 -32.903  1.00 94.81           N  
ATOM   2820 HH11 ARG B  22      -9.474   8.979 -33.871  1.00 94.81           H  
ATOM   2821 HH12 ARG B  22      -9.458   9.722 -32.277  1.00 94.81           H  
ATOM   2822  NH2 ARG B  22     -10.722   6.997 -33.213  1.00 94.81           N  
ATOM   2823 HH21 ARG B  22     -10.535   7.050 -34.204  1.00 94.81           H  
ATOM   2824 HH22 ARG B  22     -11.199   6.177 -32.865  1.00 94.81           H  
ATOM   2825  CZ  ARG B  22     -10.404   7.968 -32.405  1.00 94.81           C  
ATOM   2826  N   GLN B  23     -10.880  11.156 -24.882  1.00 94.66           N  
ATOM   2827  H   GLN B  23     -11.705  11.572 -25.289  1.00 94.66           H  
ATOM   2828  CA  GLN B  23     -10.231  11.851 -23.782  1.00 94.66           C  
ATOM   2829  HA  GLN B  23      -9.150  11.777 -23.904  1.00 94.66           H  
ATOM   2830  C   GLN B  23     -10.551  11.172 -22.448  1.00 94.66           C  
ATOM   2831  CB  GLN B  23     -10.612  13.332 -23.833  1.00 94.66           C  
ATOM   2832  HB2 GLN B  23     -10.293  13.746 -24.789  1.00 94.66           H  
ATOM   2833  HB3 GLN B  23     -11.691  13.449 -23.735  1.00 94.66           H  
ATOM   2834  O   GLN B  23      -9.616  10.847 -21.727  1.00 94.66           O  
ATOM   2835  CG  GLN B  23      -9.922  14.085 -22.697  1.00 94.66           C  
ATOM   2836  HG2 GLN B  23     -10.321  13.707 -21.756  1.00 94.66           H  
ATOM   2837  HG3 GLN B  23      -8.849  13.897 -22.713  1.00 94.66           H  
ATOM   2838  CD  GLN B  23     -10.147  15.586 -22.733  1.00 94.66           C  
ATOM   2839  NE2 GLN B  23      -9.900  16.233 -21.621  1.00 94.66           N  
ATOM   2840 HE21 GLN B  23      -9.787  15.684 -20.781  1.00 94.66           H  
ATOM   2841 HE22 GLN B  23     -10.095  17.222 -21.558  1.00 94.66           H  
ATOM   2842  OE1 GLN B  23     -10.509  16.173 -23.752  1.00 94.66           O  
ATOM   2843  N   ARG B  24     -11.824  10.843 -22.194  1.00 94.54           N  
ATOM   2844  H   ARG B  24     -12.546  11.180 -22.815  1.00 94.54           H  
ATOM   2845  CA  ARG B  24     -12.236  10.125 -20.982  1.00 94.54           C  
ATOM   2846  HA  ARG B  24     -11.939  10.733 -20.128  1.00 94.54           H  
ATOM   2847  C   ARG B  24     -11.518   8.783 -20.817  1.00 94.54           C  
ATOM   2848  CB  ARG B  24     -13.767   9.953 -20.977  1.00 94.54           C  
ATOM   2849  HB2 ARG B  24     -14.066   9.381 -21.855  1.00 94.54           H  
ATOM   2850  HB3 ARG B  24     -14.228  10.939 -21.044  1.00 94.54           H  
ATOM   2851  O   ARG B  24     -11.096   8.460 -19.719  1.00 94.54           O  
ATOM   2852  CG  ARG B  24     -14.317   9.243 -19.726  1.00 94.54           C  
ATOM   2853  HG2 ARG B  24     -15.404   9.208 -19.790  1.00 94.54           H  
ATOM   2854  HG3 ARG B  24     -13.948   8.217 -19.689  1.00 94.54           H  
ATOM   2855  CD  ARG B  24     -13.918   9.971 -18.438  1.00 94.54           C  
ATOM   2856  HD2 ARG B  24     -12.831   9.979 -18.356  1.00 94.54           H  
ATOM   2857  HD3 ARG B  24     -14.266  11.003 -18.483  1.00 94.54           H  
ATOM   2858  NE  ARG B  24     -14.461   9.326 -17.231  1.00 94.54           N  
ATOM   2859  HE  ARG B  24     -15.061   8.516 -17.304  1.00 94.54           H  
ATOM   2860  NH1 ARG B  24     -13.195  10.517 -15.721  1.00 94.54           N  
ATOM   2861 HH11 ARG B  24     -12.833  10.585 -14.780  1.00 94.54           H  
ATOM   2862 HH12 ARG B  24     -12.731  11.009 -16.470  1.00 94.54           H  
ATOM   2863  NH2 ARG B  24     -14.599   8.917 -15.022  1.00 94.54           N  
ATOM   2864 HH21 ARG B  24     -15.163   8.122 -15.287  1.00 94.54           H  
ATOM   2865 HH22 ARG B  24     -14.250   8.976 -14.077  1.00 94.54           H  
ATOM   2866  CZ  ARG B  24     -14.083   9.597 -15.998  1.00 94.54           C  
ATOM   2867  N   ILE B  25     -11.328   8.027 -21.902  1.00 95.54           N  
ATOM   2868  H   ILE B  25     -11.770   8.316 -22.763  1.00 95.54           H  
ATOM   2869  CA  ILE B  25     -10.555   6.770 -21.865  1.00 95.54           C  
ATOM   2870  HA  ILE B  25     -11.005   6.099 -21.134  1.00 95.54           H  
ATOM   2871  C   ILE B  25      -9.117   7.022 -21.394  1.00 95.54           C  
ATOM   2872  CB  ILE B  25     -10.574   6.072 -23.243  1.00 95.54           C  
ATOM   2873  HB  ILE B  25     -10.253   6.791 -23.996  1.00 95.54           H  
ATOM   2874  O   ILE B  25      -8.642   6.336 -20.499  1.00 95.54           O  
ATOM   2875  CG1 ILE B  25     -12.001   5.597 -23.580  1.00 95.54           C  
ATOM   2876 HG12 ILE B  25     -12.708   6.400 -23.375  1.00 95.54           H  
ATOM   2877 HG13 ILE B  25     -12.267   4.753 -22.943  1.00 95.54           H  
ATOM   2878  CG2 ILE B  25      -9.618   4.869 -23.288  1.00 95.54           C  
ATOM   2879 HG21 ILE B  25      -9.864   4.158 -22.499  1.00 95.54           H  
ATOM   2880 HG22 ILE B  25      -8.584   5.181 -23.138  1.00 95.54           H  
ATOM   2881 HG23 ILE B  25      -9.654   4.355 -24.248  1.00 95.54           H  
ATOM   2882  CD1 ILE B  25     -12.175   5.199 -25.048  1.00 95.54           C  
ATOM   2883 HD11 ILE B  25     -11.642   4.273 -25.264  1.00 95.54           H  
ATOM   2884 HD12 ILE B  25     -11.812   5.994 -25.699  1.00 95.54           H  
ATOM   2885 HD13 ILE B  25     -13.237   5.045 -25.240  1.00 95.54           H  
ATOM   2886  N   ARG B  26      -8.434   8.033 -21.950  1.00 94.71           N  
ATOM   2887  H   ARG B  26      -8.903   8.623 -22.622  1.00 94.71           H  
ATOM   2888  CA  ARG B  26      -7.059   8.358 -21.538  1.00 94.71           C  
ATOM   2889  HA  ARG B  26      -6.451   7.455 -21.595  1.00 94.71           H  
ATOM   2890  C   ARG B  26      -6.970   8.798 -20.080  1.00 94.71           C  
ATOM   2891  CB  ARG B  26      -6.450   9.440 -22.429  1.00 94.71           C  
ATOM   2892  HB2 ARG B  26      -5.554   9.820 -21.937  1.00 94.71           H  
ATOM   2893  HB3 ARG B  26      -7.155  10.264 -22.537  1.00 94.71           H  
ATOM   2894  O   ARG B  26      -5.997   8.438 -19.431  1.00 94.71           O  
ATOM   2895  CG  ARG B  26      -6.040   8.894 -23.800  1.00 94.71           C  
ATOM   2896  HG2 ARG B  26      -5.388   8.032 -23.659  1.00 94.71           H  
ATOM   2897  HG3 ARG B  26      -6.922   8.581 -24.359  1.00 94.71           H  
ATOM   2898  CD  ARG B  26      -5.269   9.966 -24.578  1.00 94.71           C  
ATOM   2899  HD2 ARG B  26      -4.870   9.527 -25.493  1.00 94.71           H  
ATOM   2900  HD3 ARG B  26      -4.417  10.281 -23.977  1.00 94.71           H  
ATOM   2901  NE  ARG B  26      -6.117  11.142 -24.873  1.00 94.71           N  
ATOM   2902  HE  ARG B  26      -6.182  11.816 -24.124  1.00 94.71           H  
ATOM   2903  NH1 ARG B  26      -6.834  10.487 -26.942  1.00 94.71           N  
ATOM   2904 HH11 ARG B  26      -7.363  10.650 -27.787  1.00 94.71           H  
ATOM   2905 HH12 ARG B  26      -6.304   9.640 -26.794  1.00 94.71           H  
ATOM   2906  NH2 ARG B  26      -7.582  12.407 -26.062  1.00 94.71           N  
ATOM   2907 HH21 ARG B  26      -7.593  13.057 -25.288  1.00 94.71           H  
ATOM   2908 HH22 ARG B  26      -8.201  12.541 -26.849  1.00 94.71           H  
ATOM   2909  CZ  ARG B  26      -6.841  11.338 -25.954  1.00 94.71           C  
ATOM   2910  N   GLU B  27      -7.957   9.548 -19.591  1.00 93.70           N  
ATOM   2911  H   GLU B  27      -8.700   9.835 -20.212  1.00 93.70           H  
ATOM   2912  CA  GLU B  27      -8.052   9.951 -18.180  1.00 93.70           C  
ATOM   2913  HA  GLU B  27      -7.125  10.439 -17.880  1.00 93.70           H  
ATOM   2914  C   GLU B  27      -8.249   8.726 -17.261  1.00 93.70           C  
ATOM   2915  CB  GLU B  27      -9.204  10.962 -18.011  1.00 93.70           C  
ATOM   2916  HB2 GLU B  27      -9.392  11.114 -16.949  1.00 93.70           H  
ATOM   2917  HB3 GLU B  27     -10.102  10.530 -18.455  1.00 93.70           H  
ATOM   2918  O   GLU B  27      -7.623   8.612 -16.216  1.00 93.70           O  
ATOM   2919  CG  GLU B  27      -8.918  12.336 -18.656  1.00 93.70           C  
ATOM   2920  HG2 GLU B  27      -8.170  12.854 -18.057  1.00 93.70           H  
ATOM   2921  HG3 GLU B  27      -8.490  12.183 -19.647  1.00 93.70           H  
ATOM   2922  CD  GLU B  27     -10.164  13.235 -18.814  1.00 93.70           C  
ATOM   2923  OE1 GLU B  27     -10.018  14.325 -19.434  1.00 93.70           O  
ATOM   2924  OE2 GLU B  27     -11.285  12.801 -18.446  1.00 93.70           O  
ATOM   2925  N   LEU B  28      -9.054   7.745 -17.669  1.00 94.61           N  
ATOM   2926  H   LEU B  28      -9.578   7.862 -18.525  1.00 94.61           H  
ATOM   2927  CA  LEU B  28      -9.253   6.525 -16.879  1.00 94.61           C  
ATOM   2928  HA  LEU B  28      -9.435   6.798 -15.839  1.00 94.61           H  
ATOM   2929  C   LEU B  28      -8.022   5.602 -16.868  1.00 94.61           C  
ATOM   2930  CB  LEU B  28     -10.477   5.784 -17.431  1.00 94.61           C  
ATOM   2931  HB2 LEU B  28     -10.361   5.688 -18.510  1.00 94.61           H  
ATOM   2932  HB3 LEU B  28     -10.501   4.777 -17.014  1.00 94.61           H  
ATOM   2933  O   LEU B  28      -7.737   4.969 -15.857  1.00 94.61           O  
ATOM   2934  CG  LEU B  28     -11.811   6.478 -17.113  1.00 94.61           C  
ATOM   2935  HG  LEU B  28     -11.749   7.544 -17.330  1.00 94.61           H  
ATOM   2936  CD1 LEU B  28     -12.891   5.873 -18.009  1.00 94.61           C  
ATOM   2937 HD11 LEU B  28     -12.618   6.004 -19.056  1.00 94.61           H  
ATOM   2938 HD12 LEU B  28     -13.841   6.375 -17.823  1.00 94.61           H  
ATOM   2939 HD13 LEU B  28     -12.996   4.811 -17.788  1.00 94.61           H  
ATOM   2940  CD2 LEU B  28     -12.199   6.296 -15.645  1.00 94.61           C  
ATOM   2941 HD21 LEU B  28     -11.508   6.841 -15.002  1.00 94.61           H  
ATOM   2942 HD22 LEU B  28     -12.175   5.240 -15.378  1.00 94.61           H  
ATOM   2943 HD23 LEU B  28     -13.209   6.669 -15.476  1.00 94.61           H  
ATOM   2944  N   GLU B  29      -7.298   5.503 -17.985  1.00 93.27           N  
ATOM   2945  H   GLU B  29      -7.642   5.978 -18.807  1.00 93.27           H  
ATOM   2946  CA  GLU B  29      -6.214   4.519 -18.147  1.00 93.27           C  
ATOM   2947  HA  GLU B  29      -6.379   3.677 -17.475  1.00 93.27           H  
ATOM   2948  C   GLU B  29      -4.820   5.075 -17.816  1.00 93.27           C  
ATOM   2949  CB  GLU B  29      -6.232   3.981 -19.593  1.00 93.27           C  
ATOM   2950  HB2 GLU B  29      -6.167   4.824 -20.281  1.00 93.27           H  
ATOM   2951  HB3 GLU B  29      -5.356   3.351 -19.743  1.00 93.27           H  
ATOM   2952  O   GLU B  29      -3.944   4.340 -17.360  1.00 93.27           O  
ATOM   2953  CG  GLU B  29      -7.485   3.143 -19.914  1.00 93.27           C  
ATOM   2954  HG2 GLU B  29      -8.375   3.749 -19.743  1.00 93.27           H  
ATOM   2955  HG3 GLU B  29      -7.520   2.299 -19.225  1.00 93.27           H  
ATOM   2956  CD  GLU B  29      -7.529   2.615 -21.363  1.00 93.27           C  
ATOM   2957  OE1 GLU B  29      -8.194   1.574 -21.605  1.00 93.27           O  
ATOM   2958  OE2 GLU B  29      -6.968   3.261 -22.276  1.00 93.27           O  
ATOM   2959  N   SER B  30      -4.592   6.362 -18.082  1.00 90.65           N  
ATOM   2960  H   SER B  30      -5.378   6.925 -18.374  1.00 90.65           H  
ATOM   2961  CA  SER B  30      -3.243   6.924 -18.238  1.00 90.65           C  
ATOM   2962  HA  SER B  30      -2.561   6.369 -17.593  1.00 90.65           H  
ATOM   2963  C   SER B  30      -3.124   8.394 -17.814  1.00 90.65           C  
ATOM   2964  CB  SER B  30      -2.766   6.712 -19.686  1.00 90.65           C  
ATOM   2965  HB2 SER B  30      -2.733   5.642 -19.893  1.00 90.65           H  
ATOM   2966  HB3 SER B  30      -1.759   7.110 -19.809  1.00 90.65           H  
ATOM   2967  O   SER B  30      -2.191   9.075 -18.243  1.00 90.65           O  
ATOM   2968  OG  SER B  30      -3.650   7.336 -20.608  1.00 90.65           O  
ATOM   2969  HG  SER B  30      -4.399   7.652 -20.096  1.00 90.65           H  
ATOM   2970  N   ASP B  31      -4.046   8.912 -16.990  1.00 94.71           N  
ATOM   2971  H   ASP B  31      -4.827   8.348 -16.684  1.00 94.71           H  
ATOM   2972  CA  ASP B  31      -3.950  10.299 -16.510  1.00 94.71           C  
ATOM   2973  HA  ASP B  31      -3.964  10.931 -17.397  1.00 94.71           H  
ATOM   2974  C   ASP B  31      -2.645  10.493 -15.719  1.00 94.71           C  
ATOM   2975  CB  ASP B  31      -5.153  10.707 -15.646  1.00 94.71           C  
ATOM   2976  HB2 ASP B  31      -6.038  10.231 -16.068  1.00 94.71           H  
ATOM   2977  HB3 ASP B  31      -5.021  10.351 -14.624  1.00 94.71           H  
ATOM   2978  O   ASP B  31      -2.339   9.661 -14.847  1.00 94.71           O  
ATOM   2979  CG  ASP B  31      -5.468  12.208 -15.639  1.00 94.71           C  
ATOM   2980  OD1 ASP B  31      -4.845  12.956 -16.426  1.00 94.71           O  
ATOM   2981  OD2 ASP B  31      -6.385  12.593 -14.883  1.00 94.71           O  
ATOM   2982  N   PRO B  32      -1.846  11.535 -16.014  1.00 96.78           N  
ATOM   2983  CA  PRO B  32      -0.658  11.847 -15.239  1.00 96.78           C  
ATOM   2984  HA  PRO B  32      -0.052  10.945 -15.151  1.00 96.78           H  
ATOM   2985  C   PRO B  32      -1.028  12.356 -13.842  1.00 96.78           C  
ATOM   2986  CB  PRO B  32       0.116  12.891 -16.052  1.00 96.78           C  
ATOM   2987  HB2 PRO B  32      -0.034  13.889 -15.639  1.00 96.78           H  
ATOM   2988  HB3 PRO B  32       1.176  12.639 -16.090  1.00 96.78           H  
ATOM   2989  O   PRO B  32      -1.838  13.273 -13.684  1.00 96.78           O  
ATOM   2990  CG  PRO B  32      -0.485  12.823 -17.452  1.00 96.78           C  
ATOM   2991  HG2 PRO B  32      -0.437  13.784 -17.963  1.00 96.78           H  
ATOM   2992  HG3 PRO B  32       0.022  12.050 -18.030  1.00 96.78           H  
ATOM   2993  CD  PRO B  32      -1.917  12.395 -17.186  1.00 96.78           C  
ATOM   2994  HD2 PRO B  32      -2.306  11.878 -18.063  1.00 96.78           H  
ATOM   2995  HD3 PRO B  32      -2.517  13.276 -16.957  1.00 96.78           H  
ATOM   2996  N   VAL B  33      -0.383  11.802 -12.818  1.00 98.70           N  
ATOM   2997  H   VAL B  33       0.293  11.077 -13.010  1.00 98.70           H  
ATOM   2998  CA  VAL B  33      -0.627  12.169 -11.415  1.00 98.70           C  
ATOM   2999  HA  VAL B  33      -1.541  12.760 -11.344  1.00 98.70           H  
ATOM   3000  C   VAL B  33       0.516  13.044 -10.911  1.00 98.70           C  
ATOM   3001  CB  VAL B  33      -0.853  10.909 -10.562  1.00 98.70           C  
ATOM   3002  HB  VAL B  33      -0.007  10.232 -10.679  1.00 98.70           H  
ATOM   3003  O   VAL B  33       1.678  12.663 -11.003  1.00 98.70           O  
ATOM   3004  CG1 VAL B  33      -1.003  11.243  -9.079  1.00 98.70           C  
ATOM   3005 HG11 VAL B  33      -0.080  11.672  -8.689  1.00 98.70           H  
ATOM   3006 HG12 VAL B  33      -1.817  11.954  -8.933  1.00 98.70           H  
ATOM   3007 HG13 VAL B  33      -1.222  10.334  -8.519  1.00 98.70           H  
ATOM   3008  CG2 VAL B  33      -2.128  10.181 -11.014  1.00 98.70           C  
ATOM   3009 HG21 VAL B  33      -2.981  10.858 -10.974  1.00 98.70           H  
ATOM   3010 HG22 VAL B  33      -2.013   9.813 -12.033  1.00 98.70           H  
ATOM   3011 HG23 VAL B  33      -2.326   9.332 -10.359  1.00 98.70           H  
ATOM   3012  N   ALA B  34       0.203  14.231 -10.402  1.00 98.73           N  
ATOM   3013  H   ALA B  34      -0.770  14.423 -10.212  1.00 98.73           H  
ATOM   3014  CA  ALA B  34       1.164  15.159  -9.826  1.00 98.73           C  
ATOM   3015  HA  ALA B  34       2.076  15.146 -10.424  1.00 98.73           H  
ATOM   3016  C   ALA B  34       1.528  14.764  -8.390  1.00 98.73           C  
ATOM   3017  CB  ALA B  34       0.578  16.575  -9.877  1.00 98.73           C  
ATOM   3018  HB1 ALA B  34       0.488  16.901 -10.913  1.00 98.73           H  
ATOM   3019  HB2 ALA B  34      -0.402  16.590  -9.400  1.00 98.73           H  
ATOM   3020  HB3 ALA B  34       1.228  17.262  -9.335  1.00 98.73           H  
ATOM   3021  O   ALA B  34       0.665  14.408  -7.590  1.00 98.73           O  
ATOM   3022  N   ILE B  35       2.810  14.897  -8.061  1.00 98.81           N  
ATOM   3023  H   ILE B  35       3.459  15.164  -8.787  1.00 98.81           H  
ATOM   3024  CA  ILE B  35       3.302  14.920  -6.684  1.00 98.81           C  
ATOM   3025  HA  ILE B  35       2.621  14.369  -6.035  1.00 98.81           H  
ATOM   3026  C   ILE B  35       3.321  16.382  -6.249  1.00 98.81           C  
ATOM   3027  CB  ILE B  35       4.703  14.274  -6.595  1.00 98.81           C  
ATOM   3028  HB  ILE B  35       5.397  14.841  -7.213  1.00 98.81           H  
ATOM   3029  O   ILE B  35       4.160  17.140  -6.741  1.00 98.81           O  
ATOM   3030  CG1 ILE B  35       4.653  12.828  -7.137  1.00 98.81           C  
ATOM   3031 HG12 ILE B  35       3.924  12.256  -6.563  1.00 98.81           H  
ATOM   3032 HG13 ILE B  35       4.335  12.838  -8.180  1.00 98.81           H  
ATOM   3033  CG2 ILE B  35       5.193  14.336  -5.135  1.00 98.81           C  
ATOM   3034 HG21 ILE B  35       5.247  15.369  -4.793  1.00 98.81           H  
ATOM   3035 HG22 ILE B  35       4.493  13.803  -4.492  1.00 98.81           H  
ATOM   3036 HG23 ILE B  35       6.190  13.908  -5.034  1.00 98.81           H  
ATOM   3037  CD1 ILE B  35       5.983  12.086  -7.083  1.00 98.81           C  
ATOM   3038 HD11 ILE B  35       5.859  11.111  -7.554  1.00 98.81           H  
ATOM   3039 HD12 ILE B  35       6.278  11.944  -6.044  1.00 98.81           H  
ATOM   3040 HD13 ILE B  35       6.755  12.647  -7.611  1.00 98.81           H  
ATOM   3041  N   VAL B  36       2.408  16.782  -5.362  1.00 98.28           N  
ATOM   3042  H   VAL B  36       1.758  16.104  -4.991  1.00 98.28           H  
ATOM   3043  CA  VAL B  36       2.285  18.188  -4.926  1.00 98.28           C  
ATOM   3044  HA  VAL B  36       2.694  18.817  -5.718  1.00 98.28           H  
ATOM   3045  C   VAL B  36       3.125  18.503  -3.693  1.00 98.28           C  
ATOM   3046  CB  VAL B  36       0.824  18.632  -4.733  1.00 98.28           C  
ATOM   3047  HB  VAL B  36       0.827  19.670  -4.401  1.00 98.28           H  
ATOM   3048  O   VAL B  36       3.642  19.604  -3.540  1.00 98.28           O  
ATOM   3049  CG1 VAL B  36       0.056  18.566  -6.059  1.00 98.28           C  
ATOM   3050 HG11 VAL B  36      -0.012  17.539  -6.415  1.00 98.28           H  
ATOM   3051 HG12 VAL B  36       0.563  19.181  -6.802  1.00 98.28           H  
ATOM   3052 HG13 VAL B  36      -0.951  18.958  -5.915  1.00 98.28           H  
ATOM   3053  CG2 VAL B  36       0.067  17.805  -3.690  1.00 98.28           C  
ATOM   3054 HG21 VAL B  36       0.603  17.817  -2.742  1.00 98.28           H  
ATOM   3055 HG22 VAL B  36      -0.915  18.251  -3.534  1.00 98.28           H  
ATOM   3056 HG23 VAL B  36      -0.071  16.781  -4.038  1.00 98.28           H  
ATOM   3057  N   SER B  37       3.346  17.511  -2.836  1.00 98.43           N  
ATOM   3058  H   SER B  37       2.886  16.624  -2.985  1.00 98.43           H  
ATOM   3059  CA  SER B  37       4.302  17.611  -1.739  1.00 98.43           C  
ATOM   3060  HA  SER B  37       5.130  18.239  -2.066  1.00 98.43           H  
ATOM   3061  C   SER B  37       4.867  16.245  -1.378  1.00 98.43           C  
ATOM   3062  CB  SER B  37       3.682  18.302  -0.523  1.00 98.43           C  
ATOM   3063  HB2 SER B  37       4.471  18.569   0.181  1.00 98.43           H  
ATOM   3064  HB3 SER B  37       3.186  19.217  -0.846  1.00 98.43           H  
ATOM   3065  O   SER B  37       4.378  15.194  -1.802  1.00 98.43           O  
ATOM   3066  OG  SER B  37       2.768  17.448   0.124  1.00 98.43           O  
ATOM   3067  HG  SER B  37       2.448  17.891   0.913  1.00 98.43           H  
ATOM   3068  N   MET B  38       5.948  16.262  -0.607  1.00 98.76           N  
ATOM   3069  H   MET B  38       6.283  17.150  -0.261  1.00 98.76           H  
ATOM   3070  CA  MET B  38       6.602  15.060  -0.115  1.00 98.76           C  
ATOM   3071  HA  MET B  38       5.844  14.294   0.051  1.00 98.76           H  
ATOM   3072  C   MET B  38       7.269  15.332   1.225  1.00 98.76           C  
ATOM   3073  CB  MET B  38       7.584  14.519  -1.164  1.00 98.76           C  
ATOM   3074  HB2 MET B  38       8.049  13.611  -0.779  1.00 98.76           H  
ATOM   3075  HB3 MET B  38       7.018  14.261  -2.059  1.00 98.76           H  
ATOM   3076  O   MET B  38       7.733  16.446   1.491  1.00 98.76           O  
ATOM   3077  CG  MET B  38       8.678  15.504  -1.575  1.00 98.76           C  
ATOM   3078  HG2 MET B  38       8.226  16.450  -1.872  1.00 98.76           H  
ATOM   3079  HG3 MET B  38       9.325  15.686  -0.717  1.00 98.76           H  
ATOM   3080  SD  MET B  38       9.689  14.895  -2.947  1.00 98.76           S  
ATOM   3081  CE  MET B  38      10.924  16.212  -3.024  1.00 98.76           C  
ATOM   3082  HE1 MET B  38      11.643  15.985  -3.811  1.00 98.76           H  
ATOM   3083  HE2 MET B  38      10.438  17.163  -3.244  1.00 98.76           H  
ATOM   3084  HE3 MET B  38      11.443  16.284  -2.068  1.00 98.76           H  
ATOM   3085  N   ASN B  39       7.336  14.308   2.065  1.00 98.32           N  
ATOM   3086  H   ASN B  39       6.915  13.430   1.796  1.00 98.32           H  
ATOM   3087  CA  ASN B  39       8.014  14.365   3.345  1.00 98.32           C  
ATOM   3088  HA  ASN B  39       8.830  15.083   3.266  1.00 98.32           H  
ATOM   3089  C   ASN B  39       8.624  13.008   3.706  1.00 98.32           C  
ATOM   3090  CB  ASN B  39       7.029  14.856   4.410  1.00 98.32           C  
ATOM   3091  HB2 ASN B  39       6.300  14.074   4.623  1.00 98.32           H  
ATOM   3092  HB3 ASN B  39       6.489  15.730   4.047  1.00 98.32           H  
ATOM   3093  O   ASN B  39       8.163  11.962   3.252  1.00 98.32           O  
ATOM   3094  CG  ASN B  39       7.739  15.254   5.683  1.00 98.32           C  
ATOM   3095  ND2 ASN B  39       6.986  15.390   6.741  1.00 98.32           N  
ATOM   3096 HD21 ASN B  39       7.391  15.749   7.593  1.00 98.32           H  
ATOM   3097 HD22 ASN B  39       5.994  15.203   6.703  1.00 98.32           H  
ATOM   3098  OD1 ASN B  39       8.945  15.485   5.707  1.00 98.32           O  
ATOM   3099  N   CYS B  40       9.681  13.019   4.511  1.00 98.69           N  
ATOM   3100  H   CYS B  40       9.940  13.887   4.958  1.00 98.69           H  
ATOM   3101  CA  CYS B  40      10.340  11.801   4.952  1.00 98.69           C  
ATOM   3102  HA  CYS B  40       9.570  11.060   5.165  1.00 98.69           H  
ATOM   3103  C   CYS B  40      11.140  12.017   6.234  1.00 98.69           C  
ATOM   3104  CB  CYS B  40      11.253  11.266   3.832  1.00 98.69           C  
ATOM   3105  HB2 CYS B  40      11.717  10.339   4.167  1.00 98.69           H  
ATOM   3106  HB3 CYS B  40      10.651  11.038   2.952  1.00 98.69           H  
ATOM   3107  O   CYS B  40      11.740  13.077   6.432  1.00 98.69           O  
ATOM   3108  SG  CYS B  40      12.544  12.474   3.394  1.00 98.69           S  
ATOM   3109  HG  CYS B  40      12.818  12.821   4.655  1.00 98.69           H  
ATOM   3110  N   ARG B  41      11.249  10.963   7.039  1.00 98.68           N  
ATOM   3111  H   ARG B  41      10.758  10.121   6.774  1.00 98.68           H  
ATOM   3112  CA  ARG B  41      12.258  10.845   8.095  1.00 98.68           C  
ATOM   3113  HA  ARG B  41      12.948  11.684   8.008  1.00 98.68           H  
ATOM   3114  C   ARG B  41      13.040   9.566   7.845  1.00 98.68           C  
ATOM   3115  CB  ARG B  41      11.624  10.913   9.491  1.00 98.68           C  
ATOM   3116  HB2 ARG B  41      12.384  10.707  10.245  1.00 98.68           H  
ATOM   3117  HB3 ARG B  41      10.853  10.147   9.575  1.00 98.68           H  
ATOM   3118  O   ARG B  41      12.444   8.503   7.691  1.00 98.68           O  
ATOM   3119  CG  ARG B  41      11.013  12.298   9.771  1.00 98.68           C  
ATOM   3120  HG2 ARG B  41      10.465  12.654   8.899  1.00 98.68           H  
ATOM   3121  HG3 ARG B  41      11.809  13.006  10.002  1.00 98.68           H  
ATOM   3122  CD  ARG B  41      10.030  12.237  10.936  1.00 98.68           C  
ATOM   3123  HD2 ARG B  41       9.259  11.508  10.687  1.00 98.68           H  
ATOM   3124  HD3 ARG B  41      10.552  11.907  11.833  1.00 98.68           H  
ATOM   3125  NE  ARG B  41       9.389  13.542  11.199  1.00 98.68           N  
ATOM   3126  HE  ARG B  41       9.771  14.389  10.805  1.00 98.68           H  
ATOM   3127  NH1 ARG B  41       7.769  12.696  12.554  1.00 98.68           N  
ATOM   3128 HH11 ARG B  41       8.043  11.748  12.343  1.00 98.68           H  
ATOM   3129 HH12 ARG B  41       7.223  12.896  13.380  1.00 98.68           H  
ATOM   3130  NH2 ARG B  41       7.987  14.867  12.460  1.00 98.68           N  
ATOM   3131 HH21 ARG B  41       7.378  14.854  13.266  1.00 98.68           H  
ATOM   3132 HH22 ARG B  41       7.978  15.693  11.878  1.00 98.68           H  
ATOM   3133  CZ  ARG B  41       8.386  13.710  12.042  1.00 98.68           C  
ATOM   3134  N   LEU B  42      14.359   9.684   7.722  1.00 98.79           N  
ATOM   3135  H   LEU B  42      14.772  10.573   7.967  1.00 98.79           H  
ATOM   3136  CA  LEU B  42      15.262   8.600   7.323  1.00 98.79           C  
ATOM   3137  HA  LEU B  42      14.765   7.648   7.512  1.00 98.79           H  
ATOM   3138  C   LEU B  42      16.543   8.623   8.187  1.00 98.79           C  
ATOM   3139  CB  LEU B  42      15.570   8.699   5.806  1.00 98.79           C  
ATOM   3140  HB2 LEU B  42      16.297   7.936   5.530  1.00 98.79           H  
ATOM   3141  HB3 LEU B  42      16.039   9.663   5.607  1.00 98.79           H  
ATOM   3142  O   LEU B  42      16.820   9.627   8.860  1.00 98.79           O  
ATOM   3143  CG  LEU B  42      14.359   8.561   4.862  1.00 98.79           C  
ATOM   3144  HG  LEU B  42      13.572   9.250   5.168  1.00 98.79           H  
ATOM   3145  CD1 LEU B  42      14.766   8.938   3.440  1.00 98.79           C  
ATOM   3146 HD11 LEU B  42      13.920   8.799   2.766  1.00 98.79           H  
ATOM   3147 HD12 LEU B  42      15.048   9.990   3.423  1.00 98.79           H  
ATOM   3148 HD13 LEU B  42      15.600   8.321   3.106  1.00 98.79           H  
ATOM   3149  CD2 LEU B  42      13.792   7.145   4.833  1.00 98.79           C  
ATOM   3150 HD21 LEU B  42      14.533   6.440   4.457  1.00 98.79           H  
ATOM   3151 HD22 LEU B  42      13.495   6.856   5.842  1.00 98.79           H  
ATOM   3152 HD23 LEU B  42      12.907   7.116   4.197  1.00 98.79           H  
ATOM   3153  N   PRO B  43      17.344   7.541   8.188  1.00 98.33           N  
ATOM   3154  CA  PRO B  43      18.592   7.474   8.939  1.00 98.33           C  
ATOM   3155  HA  PRO B  43      18.352   7.548  10.000  1.00 98.33           H  
ATOM   3156  C   PRO B  43      19.569   8.596   8.566  1.00 98.33           C  
ATOM   3157  CB  PRO B  43      19.172   6.082   8.664  1.00 98.33           C  
ATOM   3158  HB2 PRO B  43      19.704   5.686   9.529  1.00 98.33           H  
ATOM   3159  HB3 PRO B  43      19.826   6.110   7.792  1.00 98.33           H  
ATOM   3160  O   PRO B  43      19.485   9.211   7.503  1.00 98.33           O  
ATOM   3161  CG  PRO B  43      17.933   5.253   8.331  1.00 98.33           C  
ATOM   3162  HG2 PRO B  43      18.175   4.383   7.720  1.00 98.33           H  
ATOM   3163  HG3 PRO B  43      17.421   4.958   9.247  1.00 98.33           H  
ATOM   3164  CD  PRO B  43      17.076   6.254   7.566  1.00 98.33           C  
ATOM   3165  HD2 PRO B  43      17.388   6.277   6.522  1.00 98.33           H  
ATOM   3166  HD3 PRO B  43      16.023   5.983   7.639  1.00 98.33           H  
ATOM   3167  N   GLY B  44      20.525   8.881   9.454  1.00 97.37           N  
ATOM   3168  H   GLY B  44      20.617   8.275  10.256  1.00 97.37           H  
ATOM   3169  CA  GLY B  44      21.517   9.939   9.224  1.00 97.37           C  
ATOM   3170  HA2 GLY B  44      21.843   9.909   8.185  1.00 97.37           H  
ATOM   3171  HA3 GLY B  44      22.381   9.741   9.858  1.00 97.37           H  
ATOM   3172  C   GLY B  44      21.015  11.357   9.526  1.00 97.37           C  
ATOM   3173  O   GLY B  44      21.587  12.324   9.008  1.00 97.37           O  
ATOM   3174  N   LYS B  45      19.997  11.473  10.397  1.00 96.18           N  
ATOM   3175  H   LYS B  45      19.610  10.605  10.740  1.00 96.18           H  
ATOM   3176  CA  LYS B  45      19.308  12.718  10.798  1.00 96.18           C  
ATOM   3177  HA  LYS B  45      18.515  12.432  11.489  1.00 96.18           H  
ATOM   3178  C   LYS B  45      18.578  13.408   9.642  1.00 96.18           C  
ATOM   3179  CB  LYS B  45      20.240  13.680  11.558  1.00 96.18           C  
ATOM   3180  HB2 LYS B  45      21.009  14.051  10.881  1.00 96.18           H  
ATOM   3181  HB3 LYS B  45      19.649  14.532  11.893  1.00 96.18           H  
ATOM   3182  O   LYS B  45      18.548  14.636   9.554  1.00 96.18           O  
ATOM   3183  CG  LYS B  45      20.905  13.052  12.787  1.00 96.18           C  
ATOM   3184  HG2 LYS B  45      21.547  12.226  12.482  1.00 96.18           H  
ATOM   3185  HG3 LYS B  45      20.133  12.679  13.460  1.00 96.18           H  
ATOM   3186  CD  LYS B  45      21.747  14.104  13.516  1.00 96.18           C  
ATOM   3187  HD2 LYS B  45      22.522  14.479  12.848  1.00 96.18           H  
ATOM   3188  HD3 LYS B  45      21.099  14.927  13.819  1.00 96.18           H  
ATOM   3189  CE  LYS B  45      22.384  13.468  14.754  1.00 96.18           C  
ATOM   3190  HE2 LYS B  45      23.058  12.674  14.434  1.00 96.18           H  
ATOM   3191  HE3 LYS B  45      21.593  13.006  15.344  1.00 96.18           H  
ATOM   3192  NZ  LYS B  45      23.106  14.471  15.573  1.00 96.18           N  
ATOM   3193  HZ1 LYS B  45      23.846  14.908  15.042  1.00 96.18           H  
ATOM   3194  HZ2 LYS B  45      23.502  14.026  16.390  1.00 96.18           H  
ATOM   3195  HZ3 LYS B  45      22.462  15.180  15.893  1.00 96.18           H  
ATOM   3196  N   VAL B  46      18.001  12.621   8.740  1.00 97.98           N  
ATOM   3197  H   VAL B  46      18.013  11.621   8.876  1.00 97.98           H  
ATOM   3198  CA  VAL B  46      17.149  13.145   7.675  1.00 97.98           C  
ATOM   3199  HA  VAL B  46      17.545  14.095   7.318  1.00 97.98           H  
ATOM   3200  C   VAL B  46      15.759  13.381   8.253  1.00 97.98           C  
ATOM   3201  CB  VAL B  46      17.123  12.172   6.489  1.00 97.98           C  
ATOM   3202  HB  VAL B  46      16.860  11.182   6.860  1.00 97.98           H  
ATOM   3203  O   VAL B  46      15.036  12.431   8.520  1.00 97.98           O  
ATOM   3204  CG1 VAL B  46      16.100  12.583   5.428  1.00 97.98           C  
ATOM   3205 HG11 VAL B  46      16.179  11.904   4.579  1.00 97.98           H  
ATOM   3206 HG12 VAL B  46      15.087  12.500   5.820  1.00 97.98           H  
ATOM   3207 HG13 VAL B  46      16.281  13.607   5.101  1.00 97.98           H  
ATOM   3208  CG2 VAL B  46      18.503  12.082   5.829  1.00 97.98           C  
ATOM   3209 HG21 VAL B  46      18.472  11.363   5.011  1.00 97.98           H  
ATOM   3210 HG22 VAL B  46      19.238  11.737   6.556  1.00 97.98           H  
ATOM   3211 HG23 VAL B  46      18.807  13.056   5.445  1.00 97.98           H  
ATOM   3212  N   THR B  47      15.387  14.646   8.445  1.00 94.89           N  
ATOM   3213  H   THR B  47      16.083  15.372   8.352  1.00 94.89           H  
ATOM   3214  CA  THR B  47      14.072  15.069   8.972  1.00 94.89           C  
ATOM   3215  HA  THR B  47      13.537  14.194   9.341  1.00 94.89           H  
ATOM   3216  C   THR B  47      13.164  15.693   7.904  1.00 94.89           C  
ATOM   3217  CB  THR B  47      14.248  16.029  10.156  1.00 94.89           C  
ATOM   3218  HB  THR B  47      13.273  16.396  10.479  1.00 94.89           H  
ATOM   3219  O   THR B  47      12.164  16.335   8.210  1.00 94.89           O  
ATOM   3220  CG2 THR B  47      14.926  15.352  11.347  1.00 94.89           C  
ATOM   3221 HG21 THR B  47      14.951  16.039  12.193  1.00 94.89           H  
ATOM   3222 HG22 THR B  47      15.944  15.056  11.092  1.00 94.89           H  
ATOM   3223 HG23 THR B  47      14.357  14.469  11.637  1.00 94.89           H  
ATOM   3224  OG1 THR B  47      15.063  17.120   9.777  1.00 94.89           O  
ATOM   3225  HG1 THR B  47      14.915  17.793  10.445  1.00 94.89           H  
ATOM   3226  N   GLY B  48      13.538  15.558   6.632  1.00 96.82           N  
ATOM   3227  H   GLY B  48      14.347  14.987   6.435  1.00 96.82           H  
ATOM   3228  CA  GLY B  48      12.753  16.025   5.495  1.00 96.82           C  
ATOM   3229  HA2 GLY B  48      12.460  17.062   5.656  1.00 96.82           H  
ATOM   3230  HA3 GLY B  48      11.847  15.421   5.433  1.00 96.82           H  
ATOM   3231  C   GLY B  48      13.523  15.924   4.175  1.00 96.82           C  
ATOM   3232  O   GLY B  48      14.728  15.647   4.186  1.00 96.82           O  
ATOM   3233  N   PRO B  49      12.876  16.211   3.030  1.00 98.10           N  
ATOM   3234  CA  PRO B  49      13.472  16.007   1.707  1.00 98.10           C  
ATOM   3235  HA  PRO B  49      13.701  14.948   1.596  1.00 98.10           H  
ATOM   3236  C   PRO B  49      14.756  16.813   1.460  1.00 98.10           C  
ATOM   3237  CB  PRO B  49      12.375  16.377   0.705  1.00 98.10           C  
ATOM   3238  HB2 PRO B  49      12.410  15.726  -0.169  1.00 98.10           H  
ATOM   3239  HB3 PRO B  49      12.460  17.423   0.411  1.00 98.10           H  
ATOM   3240  O   PRO B  49      15.700  16.296   0.872  1.00 98.10           O  
ATOM   3241  CG  PRO B  49      11.078  16.176   1.483  1.00 98.10           C  
ATOM   3242  HG2 PRO B  49      10.780  15.128   1.440  1.00 98.10           H  
ATOM   3243  HG3 PRO B  49      10.285  16.821   1.105  1.00 98.10           H  
ATOM   3244  CD  PRO B  49      11.462  16.543   2.911  1.00 98.10           C  
ATOM   3245  HD2 PRO B  49      11.323  17.613   3.066  1.00 98.10           H  
ATOM   3246  HD3 PRO B  49      10.845  15.981   3.611  1.00 98.10           H  
ATOM   3247  N   GLY B  50      14.845  18.050   1.967  1.00 96.05           N  
ATOM   3248  H   GLY B  50      14.031  18.452   2.409  1.00 96.05           H  
ATOM   3249  CA  GLY B  50      16.072  18.852   1.861  1.00 96.05           C  
ATOM   3250  HA2 GLY B  50      15.914  19.823   2.329  1.00 96.05           H  
ATOM   3251  HA3 GLY B  50      16.315  19.010   0.810  1.00 96.05           H  
ATOM   3252  C   GLY B  50      17.274  18.179   2.536  1.00 96.05           C  
ATOM   3253  O   GLY B  50      18.357  18.120   1.963  1.00 96.05           O  
ATOM   3254  N   LYS B  51      17.065  17.566   3.710  1.00 97.43           N  
ATOM   3255  H   LYS B  51      16.122  17.529   4.070  1.00 97.43           H  
ATOM   3256  CA  LYS B  51      18.114  16.805   4.406  1.00 97.43           C  
ATOM   3257  HA  LYS B  51      19.050  17.357   4.318  1.00 97.43           H  
ATOM   3258  C   LYS B  51      18.436  15.476   3.728  1.00 97.43           C  
ATOM   3259  CB  LYS B  51      17.751  16.608   5.892  1.00 97.43           C  
ATOM   3260  HB2 LYS B  51      18.486  15.938   6.339  1.00 97.43           H  
ATOM   3261  HB3 LYS B  51      16.777  16.125   5.961  1.00 97.43           H  
ATOM   3262  O   LYS B  51      19.584  15.045   3.795  1.00 97.43           O  
ATOM   3263  CG  LYS B  51      17.724  17.903   6.724  1.00 97.43           C  
ATOM   3264  HG2 LYS B  51      17.436  17.659   7.747  1.00 97.43           H  
ATOM   3265  HG3 LYS B  51      16.985  18.589   6.310  1.00 97.43           H  
ATOM   3266  CD  LYS B  51      19.103  18.574   6.737  1.00 97.43           C  
ATOM   3267  HD2 LYS B  51      19.391  18.787   5.707  1.00 97.43           H  
ATOM   3268  HD3 LYS B  51      19.839  17.895   7.169  1.00 97.43           H  
ATOM   3269  CE  LYS B  51      19.129  19.908   7.477  1.00 97.43           C  
ATOM   3270  HE2 LYS B  51      18.243  20.474   7.192  1.00 97.43           H  
ATOM   3271  HE3 LYS B  51      19.102  19.738   8.554  1.00 97.43           H  
ATOM   3272  NZ  LYS B  51      20.347  20.650   7.064  1.00 97.43           N  
ATOM   3273  HZ1 LYS B  51      20.426  20.633   6.057  1.00 97.43           H  
ATOM   3274  HZ2 LYS B  51      20.318  21.615   7.362  1.00 97.43           H  
ATOM   3275  HZ3 LYS B  51      21.185  20.204   7.408  1.00 97.43           H  
ATOM   3276  N   LEU B  52      17.472  14.849   3.051  1.00 98.58           N  
ATOM   3277  H   LEU B  52      16.539  15.235   3.061  1.00 98.58           H  
ATOM   3278  CA  LEU B  52      17.745  13.680   2.211  1.00 98.58           C  
ATOM   3279  HA  LEU B  52      18.281  12.945   2.812  1.00 98.58           H  
ATOM   3280  C   LEU B  52      18.647  14.061   1.033  1.00 98.58           C  
ATOM   3281  CB  LEU B  52      16.428  13.054   1.719  1.00 98.58           C  
ATOM   3282  HB2 LEU B  52      15.867  13.799   1.155  1.00 98.58           H  
ATOM   3283  HB3 LEU B  52      15.818  12.767   2.575  1.00 98.58           H  
ATOM   3284  O   LEU B  52      19.619  13.359   0.764  1.00 98.58           O  
ATOM   3285  CG  LEU B  52      16.629  11.827   0.807  1.00 98.58           C  
ATOM   3286  HG  LEU B  52      17.140  12.133  -0.106  1.00 98.58           H  
ATOM   3287  CD1 LEU B  52      17.445  10.717   1.471  1.00 98.58           C  
ATOM   3288 HD11 LEU B  52      17.038  10.479   2.454  1.00 98.58           H  
ATOM   3289 HD12 LEU B  52      17.420   9.824   0.846  1.00 98.58           H  
ATOM   3290 HD13 LEU B  52      18.484  11.026   1.580  1.00 98.58           H  
ATOM   3291  CD2 LEU B  52      15.265  11.273   0.407  1.00 98.58           C  
ATOM   3292 HD21 LEU B  52      15.386  10.426  -0.268  1.00 98.58           H  
ATOM   3293 HD22 LEU B  52      14.703  12.052  -0.107  1.00 98.58           H  
ATOM   3294 HD23 LEU B  52      14.706  10.954   1.287  1.00 98.58           H  
ATOM   3295  N   TRP B  53      18.358  15.185   0.366  1.00 98.20           N  
ATOM   3296  H   TRP B  53      17.533  15.708   0.622  1.00 98.20           H  
ATOM   3297  CA  TRP B  53      19.197  15.688  -0.719  1.00 98.20           C  
ATOM   3298  HA  TRP B  53      19.278  14.911  -1.479  1.00 98.20           H  
ATOM   3299  C   TRP B  53      20.618  15.997  -0.241  1.00 98.20           C  
ATOM   3300  CB  TRP B  53      18.577  16.916  -1.386  1.00 98.20           C  
ATOM   3301  HB2 TRP B  53      17.583  16.668  -1.758  1.00 98.20           H  
ATOM   3302  HB3 TRP B  53      18.476  17.721  -0.658  1.00 98.20           H  
ATOM   3303  O   TRP B  53      21.575  15.546  -0.872  1.00 98.20           O  
ATOM   3304  CG  TRP B  53      19.403  17.390  -2.535  1.00 98.20           C  
ATOM   3305  CD1 TRP B  53      20.117  18.536  -2.570  1.00 98.20           C  
ATOM   3306  HD1 TRP B  53      20.138  19.277  -1.784  1.00 98.20           H  
ATOM   3307  CD2 TRP B  53      19.704  16.689  -3.780  1.00 98.20           C  
ATOM   3308  CE2 TRP B  53      20.622  17.482  -4.530  1.00 98.20           C  
ATOM   3309  CE3 TRP B  53      19.315  15.449  -4.334  1.00 98.20           C  
ATOM   3310  HE3 TRP B  53      18.634  14.814  -3.788  1.00 98.20           H  
ATOM   3311  NE1 TRP B  53      20.829  18.599  -3.751  1.00 98.20           N  
ATOM   3312  HE1 TRP B  53      21.407  19.389  -3.999  1.00 98.20           H  
ATOM   3313  CH2 TRP B  53      20.712  15.837  -6.296  1.00 98.20           C  
ATOM   3314  HH2 TRP B  53      21.092  15.497  -7.248  1.00 98.20           H  
ATOM   3315  CZ2 TRP B  53      21.128  17.070  -5.770  1.00 98.20           C  
ATOM   3316  HZ2 TRP B  53      21.823  17.694  -6.312  1.00 98.20           H  
ATOM   3317  CZ3 TRP B  53      19.812  15.029  -5.581  1.00 98.20           C  
ATOM   3318  HZ3 TRP B  53      19.503  14.078  -5.990  1.00 98.20           H  
ATOM   3319  N   ASP B  54      20.771  16.676   0.903  1.00 97.72           N  
ATOM   3320  H   ASP B  54      19.960  17.119   1.311  1.00 97.72           H  
ATOM   3321  CA  ASP B  54      22.080  16.903   1.533  1.00 97.72           C  
ATOM   3322  HA  ASP B  54      22.686  17.539   0.887  1.00 97.72           H  
ATOM   3323  C   ASP B  54      22.833  15.574   1.737  1.00 97.72           C  
ATOM   3324  CB  ASP B  54      21.925  17.597   2.905  1.00 97.72           C  
ATOM   3325  HB2 ASP B  54      22.886  17.542   3.416  1.00 97.72           H  
ATOM   3326  HB3 ASP B  54      21.211  17.038   3.510  1.00 97.72           H  
ATOM   3327  O   ASP B  54      24.017  15.469   1.418  1.00 97.72           O  
ATOM   3328  CG  ASP B  54      21.514  19.075   2.888  1.00 97.72           C  
ATOM   3329  OD1 ASP B  54      21.660  19.714   1.826  1.00 97.72           O  
ATOM   3330  OD2 ASP B  54      21.135  19.568   3.989  1.00 97.72           O  
ATOM   3331  N   LEU B  55      22.147  14.536   2.228  1.00 98.42           N  
ATOM   3332  H   LEU B  55      21.173  14.677   2.454  1.00 98.42           H  
ATOM   3333  CA  LEU B  55      22.743  13.231   2.516  1.00 98.42           C  
ATOM   3334  HA  LEU B  55      23.615  13.402   3.148  1.00 98.42           H  
ATOM   3335  C   LEU B  55      23.250  12.515   1.252  1.00 98.42           C  
ATOM   3336  CB  LEU B  55      21.722  12.403   3.321  1.00 98.42           C  
ATOM   3337  HB2 LEU B  55      21.391  13.019   4.157  1.00 98.42           H  
ATOM   3338  HB3 LEU B  55      20.843  12.192   2.712  1.00 98.42           H  
ATOM   3339  O   LEU B  55      24.400  12.067   1.224  1.00 98.42           O  
ATOM   3340  CG  LEU B  55      22.305  11.085   3.864  1.00 98.42           C  
ATOM   3341  HG  LEU B  55      23.392  11.161   3.886  1.00 98.42           H  
ATOM   3342  CD1 LEU B  55      21.855  10.835   5.302  1.00 98.42           C  
ATOM   3343 HD11 LEU B  55      21.970  11.734   5.907  1.00 98.42           H  
ATOM   3344 HD12 LEU B  55      22.473  10.048   5.735  1.00 98.42           H  
ATOM   3345 HD13 LEU B  55      20.814  10.512   5.318  1.00 98.42           H  
ATOM   3346  CD2 LEU B  55      21.912   9.880   3.010  1.00 98.42           C  
ATOM   3347 HD21 LEU B  55      20.827   9.775   2.975  1.00 98.42           H  
ATOM   3348 HD22 LEU B  55      22.342   8.978   3.446  1.00 98.42           H  
ATOM   3349 HD23 LEU B  55      22.299   9.993   1.998  1.00 98.42           H  
ATOM   3350  N   VAL B  56      22.425  12.429   0.202  1.00 98.40           N  
ATOM   3351  H   VAL B  56      21.500  12.825   0.290  1.00 98.40           H  
ATOM   3352  CA  VAL B  56      22.786  11.712  -1.038  1.00 98.40           C  
ATOM   3353  HA  VAL B  56      23.317  10.804  -0.752  1.00 98.40           H  
ATOM   3354  C   VAL B  56      23.752  12.506  -1.916  1.00 98.40           C  
ATOM   3355  CB  VAL B  56      21.557  11.258  -1.852  1.00 98.40           C  
ATOM   3356  HB  VAL B  56      21.916  10.683  -2.705  1.00 98.40           H  
ATOM   3357  O   VAL B  56      24.663  11.917  -2.496  1.00 98.40           O  
ATOM   3358  CG1 VAL B  56      20.660  10.328  -1.027  1.00 98.40           C  
ATOM   3359 HG11 VAL B  56      20.231  10.862  -0.179  1.00 98.40           H  
ATOM   3360 HG12 VAL B  56      21.243   9.483  -0.661  1.00 98.40           H  
ATOM   3361 HG13 VAL B  56      19.851   9.950  -1.652  1.00 98.40           H  
ATOM   3362  CG2 VAL B  56      20.711  12.414  -2.400  1.00 98.40           C  
ATOM   3363 HG21 VAL B  56      21.281  12.999  -3.121  1.00 98.40           H  
ATOM   3364 HG22 VAL B  56      19.828  12.022  -2.904  1.00 98.40           H  
ATOM   3365 HG23 VAL B  56      20.393  13.062  -1.583  1.00 98.40           H  
ATOM   3366  N   SER B  57      23.619  13.836  -1.981  1.00 97.73           N  
ATOM   3367  H   SER B  57      22.866  14.273  -1.469  1.00 97.73           H  
ATOM   3368  CA  SER B  57      24.513  14.698  -2.771  1.00 97.73           C  
ATOM   3369  HA  SER B  57      24.580  14.292  -3.781  1.00 97.73           H  
ATOM   3370  C   SER B  57      25.932  14.734  -2.200  1.00 97.73           C  
ATOM   3371  CB  SER B  57      23.956  16.122  -2.880  1.00 97.73           C  
ATOM   3372  HB2 SER B  57      22.965  16.094  -3.331  1.00 97.73           H  
ATOM   3373  HB3 SER B  57      24.614  16.711  -3.519  1.00 97.73           H  
ATOM   3374  O   SER B  57      26.903  14.726  -2.955  1.00 97.73           O  
ATOM   3375  OG  SER B  57      23.879  16.733  -1.609  1.00 97.73           O  
ATOM   3376  HG  SER B  57      23.050  16.451  -1.217  1.00 97.73           H  
ATOM   3377  N   GLN B  58      26.068  14.683  -0.871  1.00 97.13           N  
ATOM   3378  H   GLN B  58      25.237  14.781  -0.306  1.00 97.13           H  
ATOM   3379  CA  GLN B  58      27.360  14.559  -0.187  1.00 97.13           C  
ATOM   3380  HA  GLN B  58      28.095  15.169  -0.713  1.00 97.13           H  
ATOM   3381  C   GLN B  58      27.896  13.119  -0.189  1.00 97.13           C  
ATOM   3382  CB  GLN B  58      27.230  15.090   1.248  1.00 97.13           C  
ATOM   3383  HB2 GLN B  58      26.441  14.537   1.758  1.00 97.13           H  
ATOM   3384  HB3 GLN B  58      28.164  14.920   1.783  1.00 97.13           H  
ATOM   3385  O   GLN B  58      29.019  12.880   0.256  1.00 97.13           O  
ATOM   3386  CG  GLN B  58      26.922  16.596   1.283  1.00 97.13           C  
ATOM   3387  HG2 GLN B  58      26.097  16.826   0.609  1.00 97.13           H  
ATOM   3388  HG3 GLN B  58      27.794  17.149   0.937  1.00 97.13           H  
ATOM   3389  CD  GLN B  58      26.540  17.100   2.672  1.00 97.13           C  
ATOM   3390  NE2 GLN B  58      26.020  18.306   2.753  1.00 97.13           N  
ATOM   3391 HE21 GLN B  58      25.695  18.607   3.661  1.00 97.13           H  
ATOM   3392 HE22 GLN B  58      25.753  18.791   1.908  1.00 97.13           H  
ATOM   3393  OE1 GLN B  58      26.712  16.455   3.701  1.00 97.13           O  
ATOM   3394  N   GLY B  59      27.111  12.147  -0.669  1.00 97.46           N  
ATOM   3395  H   GLY B  59      26.213  12.403  -1.055  1.00 97.46           H  
ATOM   3396  CA  GLY B  59      27.493  10.740  -0.707  1.00 97.46           C  
ATOM   3397  HA2 GLY B  59      28.384  10.636  -1.326  1.00 97.46           H  
ATOM   3398  HA3 GLY B  59      26.678  10.173  -1.155  1.00 97.46           H  
ATOM   3399  C   GLY B  59      27.781  10.157   0.678  1.00 97.46           C  
ATOM   3400  O   GLY B  59      28.744   9.396   0.811  1.00 97.46           O  
ATOM   3401  N   ARG B  60      26.991  10.545   1.690  1.00 97.93           N  
ATOM   3402  H   ARG B  60      26.201  11.132   1.463  1.00 97.93           H  
ATOM   3403  CA  ARG B  60      27.113  10.074   3.077  1.00 97.93           C  
ATOM   3404  HA  ARG B  60      28.171   9.969   3.321  1.00 97.93           H  
ATOM   3405  C   ARG B  60      26.473   8.695   3.263  1.00 97.93           C  
ATOM   3406  CB  ARG B  60      26.471  11.090   4.033  1.00 97.93           C  
ATOM   3407  HB2 ARG B  60      25.527  11.428   3.605  1.00 97.93           H  
ATOM   3408  HB3 ARG B  60      26.256  10.579   4.972  1.00 97.93           H  
ATOM   3409  O   ARG B  60      25.404   8.430   2.713  1.00 97.93           O  
ATOM   3410  CG  ARG B  60      27.355  12.314   4.324  1.00 97.93           C  
ATOM   3411  HG2 ARG B  60      28.261  11.986   4.832  1.00 97.93           H  
ATOM   3412  HG3 ARG B  60      27.637  12.789   3.384  1.00 97.93           H  
ATOM   3413  CD  ARG B  60      26.629  13.347   5.201  1.00 97.93           C  
ATOM   3414  HD2 ARG B  60      27.330  14.140   5.462  1.00 97.93           H  
ATOM   3415  HD3 ARG B  60      25.828  13.787   4.606  1.00 97.93           H  
ATOM   3416  NE  ARG B  60      26.064  12.739   6.429  1.00 97.93           N  
ATOM   3417  HE  ARG B  60      26.307  11.775   6.602  1.00 97.93           H  
ATOM   3418  NH1 ARG B  60      24.774  14.513   7.078  1.00 97.93           N  
ATOM   3419 HH11 ARG B  60      25.206  15.059   6.347  1.00 97.93           H  
ATOM   3420 HH12 ARG B  60      23.990  14.870   7.605  1.00 97.93           H  
ATOM   3421  NH2 ARG B  60      24.511  12.527   8.081  1.00 97.93           N  
ATOM   3422 HH21 ARG B  60      24.739  11.544   8.142  1.00 97.93           H  
ATOM   3423 HH22 ARG B  60      23.633  12.830   8.477  1.00 97.93           H  
ATOM   3424  CZ  ARG B  60      25.129  13.264   7.198  1.00 97.93           C  
ATOM   3425  N   ASP B  61      27.127   7.873   4.079  1.00 97.88           N  
ATOM   3426  H   ASP B  61      27.997   8.190   4.483  1.00 97.88           H  
ATOM   3427  CA  ASP B  61      26.607   6.619   4.634  1.00 97.88           C  
ATOM   3428  HA  ASP B  61      25.865   6.192   3.960  1.00 97.88           H  
ATOM   3429  C   ASP B  61      25.929   6.926   5.983  1.00 97.88           C  
ATOM   3430  CB  ASP B  61      27.771   5.613   4.752  1.00 97.88           C  
ATOM   3431  HB2 ASP B  61      28.240   5.514   3.773  1.00 97.88           H  
ATOM   3432  HB3 ASP B  61      28.516   6.017   5.437  1.00 97.88           H  
ATOM   3433  O   ASP B  61      26.478   7.658   6.815  1.00 97.88           O  
ATOM   3434  CG  ASP B  61      27.370   4.212   5.234  1.00 97.88           C  
ATOM   3435  OD1 ASP B  61      26.200   4.050   5.642  1.00 97.88           O  
ATOM   3436  OD2 ASP B  61      28.266   3.335   5.231  1.00 97.88           O  
ATOM   3437  N   ALA B  62      24.698   6.454   6.150  1.00 98.05           N  
ATOM   3438  H   ALA B  62      24.353   5.820   5.444  1.00 98.05           H  
ATOM   3439  CA  ALA B  62      23.830   6.705   7.294  1.00 98.05           C  
ATOM   3440  HA  ALA B  62      24.271   7.492   7.907  1.00 98.05           H  
ATOM   3441  C   ALA B  62      23.650   5.481   8.202  1.00 98.05           C  
ATOM   3442  CB  ALA B  62      22.487   7.198   6.760  1.00 98.05           C  
ATOM   3443  HB1 ALA B  62      22.642   7.931   5.967  1.00 98.05           H  
ATOM   3444  HB2 ALA B  62      21.935   6.351   6.351  1.00 98.05           H  
ATOM   3445  HB3 ALA B  62      21.907   7.631   7.574  1.00 98.05           H  
ATOM   3446  O   ALA B  62      22.870   5.553   9.158  1.00 98.05           O  
ATOM   3447  N   ILE B  63      24.337   4.376   7.905  1.00 97.98           N  
ATOM   3448  H   ILE B  63      24.954   4.378   7.106  1.00 97.98           H  
ATOM   3449  CA  ILE B  63      24.364   3.188   8.753  1.00 97.98           C  
ATOM   3450  HA  ILE B  63      23.342   2.940   9.038  1.00 97.98           H  
ATOM   3451  C   ILE B  63      25.133   3.493  10.043  1.00 97.98           C  
ATOM   3452  CB  ILE B  63      24.954   1.996   7.971  1.00 97.98           C  
ATOM   3453  HB  ILE B  63      25.956   2.267   7.638  1.00 97.98           H  
ATOM   3454  O   ILE B  63      26.186   4.135  10.035  1.00 97.98           O  
ATOM   3455  CG1 ILE B  63      24.121   1.650   6.711  1.00 97.98           C  
ATOM   3456 HG12 ILE B  63      24.544   0.758   6.249  1.00 97.98           H  
ATOM   3457 HG13 ILE B  63      24.217   2.454   5.981  1.00 97.98           H  
ATOM   3458  CG2 ILE B  63      25.103   0.763   8.876  1.00 97.98           C  
ATOM   3459 HG21 ILE B  63      24.148   0.483   9.322  1.00 97.98           H  
ATOM   3460 HG22 ILE B  63      25.830   0.964   9.662  1.00 97.98           H  
ATOM   3461 HG23 ILE B  63      25.492  -0.075   8.298  1.00 97.98           H  
ATOM   3462  CD1 ILE B  63      22.624   1.415   6.950  1.00 97.98           C  
ATOM   3463 HD11 ILE B  63      22.471   0.708   7.765  1.00 97.98           H  
ATOM   3464 HD12 ILE B  63      22.182   1.003   6.043  1.00 97.98           H  
ATOM   3465 HD13 ILE B  63      22.127   2.355   7.190  1.00 97.98           H  
ATOM   3466  N   GLY B  64      24.590   3.040  11.169  1.00 95.72           N  
ATOM   3467  H   GLY B  64      23.746   2.489  11.110  1.00 95.72           H  
ATOM   3468  CA  GLY B  64      25.176   3.216  12.491  1.00 95.72           C  
ATOM   3469  HA2 GLY B  64      26.257   3.323  12.404  1.00 95.72           H  
ATOM   3470  HA3 GLY B  64      24.768   4.121  12.941  1.00 95.72           H  
ATOM   3471  C   GLY B  64      24.887   2.032  13.413  1.00 95.72           C  
ATOM   3472  O   GLY B  64      24.211   1.084  13.017  1.00 95.72           O  
ATOM   3473  N   PRO B  65      25.406   2.061  14.648  1.00 95.31           N  
ATOM   3474  CA  PRO B  65      25.176   0.999  15.619  1.00 95.31           C  
ATOM   3475  HA  PRO B  65      25.490   0.044  15.199  1.00 95.31           H  
ATOM   3476  C   PRO B  65      23.701   0.897  16.020  1.00 95.31           C  
ATOM   3477  CB  PRO B  65      26.075   1.341  16.810  1.00 95.31           C  
ATOM   3478  HB2 PRO B  65      27.053   0.880  16.666  1.00 95.31           H  
ATOM   3479  HB3 PRO B  65      25.645   1.026  17.760  1.00 95.31           H  
ATOM   3480  O   PRO B  65      22.939   1.862  15.911  1.00 95.31           O  
ATOM   3481  CG  PRO B  65      26.213   2.861  16.726  1.00 95.31           C  
ATOM   3482  HG2 PRO B  65      27.135   3.212  17.191  1.00 95.31           H  
ATOM   3483  HG3 PRO B  65      25.346   3.330  17.191  1.00 95.31           H  
ATOM   3484  CD  PRO B  65      26.196   3.134  15.224  1.00 95.31           C  
ATOM   3485  HD2 PRO B  65      25.754   4.111  15.029  1.00 95.31           H  
ATOM   3486  HD3 PRO B  65      27.210   3.086  14.827  1.00 95.31           H  
ATOM   3487  N   PHE B  66      23.317  -0.273  16.527  1.00 95.93           N  
ATOM   3488  H   PHE B  66      23.968  -1.045  16.510  1.00 95.93           H  
ATOM   3489  CA  PHE B  66      21.991  -0.497  17.100  1.00 95.93           C  
ATOM   3490  HA  PHE B  66      21.261  -0.362  16.302  1.00 95.93           H  
ATOM   3491  C   PHE B  66      21.662   0.506  18.228  1.00 95.93           C  
ATOM   3492  CB  PHE B  66      21.897  -1.937  17.623  1.00 95.93           C  
ATOM   3493  HB2 PHE B  66      21.011  -2.016  18.253  1.00 95.93           H  
ATOM   3494  HB3 PHE B  66      22.770  -2.117  18.250  1.00 95.93           H  
ATOM   3495  O   PHE B  66      22.547   0.877  19.005  1.00 95.93           O  
ATOM   3496  CG  PHE B  66      21.824  -3.060  16.600  1.00 95.93           C  
ATOM   3497  CD1 PHE B  66      21.829  -2.814  15.212  1.00 95.93           C  
ATOM   3498  HD1 PHE B  66      21.951  -1.812  14.827  1.00 95.93           H  
ATOM   3499  CD2 PHE B  66      21.740  -4.388  17.056  1.00 95.93           C  
ATOM   3500  HD2 PHE B  66      21.742  -4.597  18.116  1.00 95.93           H  
ATOM   3501  CE1 PHE B  66      21.699  -3.869  14.297  1.00 95.93           C  
ATOM   3502  HE1 PHE B  66      21.677  -3.674  13.235  1.00 95.93           H  
ATOM   3503  CE2 PHE B  66      21.646  -5.450  16.141  1.00 95.93           C  
ATOM   3504  HE2 PHE B  66      21.588  -6.469  16.493  1.00 95.93           H  
ATOM   3505  CZ  PHE B  66      21.603  -5.188  14.764  1.00 95.93           C  
ATOM   3506  HZ  PHE B  66      21.491  -6.003  14.064  1.00 95.93           H  
ATOM   3507  N   PRO B  67      20.391   0.931  18.346  1.00 93.99           N  
ATOM   3508  CA  PRO B  67      19.945   1.840  19.395  1.00 93.99           C  
ATOM   3509  HA  PRO B  67      20.581   2.725  19.405  1.00 93.99           H  
ATOM   3510  C   PRO B  67      20.007   1.170  20.775  1.00 93.99           C  
ATOM   3511  CB  PRO B  67      18.524   2.252  19.000  1.00 93.99           C  
ATOM   3512  HB2 PRO B  67      17.885   2.412  19.869  1.00 93.99           H  
ATOM   3513  HB3 PRO B  67      18.565   3.154  18.389  1.00 93.99           H  
ATOM   3514  O   PRO B  67      19.643   0.006  20.938  1.00 93.99           O  
ATOM   3515  CG  PRO B  67      18.028   1.086  18.148  1.00 93.99           C  
ATOM   3516  HG2 PRO B  67      17.288   1.402  17.412  1.00 93.99           H  
ATOM   3517  HG3 PRO B  67      17.627   0.305  18.794  1.00 93.99           H  
ATOM   3518  CD  PRO B  67      19.288   0.574  17.472  1.00 93.99           C  
ATOM   3519  HD2 PRO B  67      19.421   1.081  16.516  1.00 93.99           H  
ATOM   3520  HD3 PRO B  67      19.218  -0.504  17.325  1.00 93.99           H  
ATOM   3521  N   THR B  68      20.455   1.915  21.786  1.00 93.05           N  
ATOM   3522  H   THR B  68      20.753   2.861  21.593  1.00 93.05           H  
ATOM   3523  CA  THR B  68      20.647   1.413  23.161  1.00 93.05           C  
ATOM   3524  HA  THR B  68      20.713   0.326  23.136  1.00 93.05           H  
ATOM   3525  C   THR B  68      19.488   1.749  24.102  1.00 93.05           C  
ATOM   3526  CB  THR B  68      21.965   1.937  23.752  1.00 93.05           C  
ATOM   3527  HB  THR B  68      22.062   1.593  24.782  1.00 93.05           H  
ATOM   3528  O   THR B  68      19.494   1.347  25.261  1.00 93.05           O  
ATOM   3529  CG2 THR B  68      23.184   1.441  22.974  1.00 93.05           C  
ATOM   3530 HG21 THR B  68      23.133   1.757  21.932  1.00 93.05           H  
ATOM   3531 HG22 THR B  68      24.093   1.838  23.425  1.00 93.05           H  
ATOM   3532 HG23 THR B  68      23.220   0.352  23.014  1.00 93.05           H  
ATOM   3533  OG1 THR B  68      21.999   3.350  23.740  1.00 93.05           O  
ATOM   3534  HG1 THR B  68      21.421   3.656  24.442  1.00 93.05           H  
ATOM   3535  N   ASP B  69      18.502   2.506  23.631  1.00 90.36           N  
ATOM   3536  H   ASP B  69      18.532   2.806  22.667  1.00 90.36           H  
ATOM   3537  CA  ASP B  69      17.375   3.055  24.395  1.00 90.36           C  
ATOM   3538  HA  ASP B  69      17.587   2.952  25.459  1.00 90.36           H  
ATOM   3539  C   ASP B  69      16.046   2.313  24.156  1.00 90.36           C  
ATOM   3540  CB  ASP B  69      17.269   4.564  24.101  1.00 90.36           C  
ATOM   3541  HB2 ASP B  69      18.185   5.043  24.446  1.00 90.36           H  
ATOM   3542  HB3 ASP B  69      16.446   4.981  24.681  1.00 90.36           H  
ATOM   3543  O   ASP B  69      15.020   2.689  24.715  1.00 90.36           O  
ATOM   3544  CG  ASP B  69      17.069   4.920  22.618  1.00 90.36           C  
ATOM   3545  OD1 ASP B  69      17.199   4.018  21.752  1.00 90.36           O  
ATOM   3546  OD2 ASP B  69      16.871   6.120  22.343  1.00 90.36           O  
ATOM   3547  N   ARG B  70      16.056   1.223  23.375  1.00 90.57           N  
ATOM   3548  H   ARG B  70      16.928   1.016  22.908  1.00 90.57           H  
ATOM   3549  CA  ARG B  70      14.862   0.414  23.041  1.00 90.57           C  
ATOM   3550  HA  ARG B  70      13.974   1.005  23.265  1.00 90.57           H  
ATOM   3551  C   ARG B  70      14.699  -0.860  23.871  1.00 90.57           C  
ATOM   3552  CB  ARG B  70      14.844   0.102  21.541  1.00 90.57           C  
ATOM   3553  HB2 ARG B  70      13.948  -0.471  21.305  1.00 90.57           H  
ATOM   3554  HB3 ARG B  70      15.719  -0.492  21.276  1.00 90.57           H  
ATOM   3555  O   ARG B  70      13.869  -1.705  23.550  1.00 90.57           O  
ATOM   3556  CG  ARG B  70      14.828   1.391  20.721  1.00 90.57           C  
ATOM   3557  HG2 ARG B  70      15.782   1.907  20.826  1.00 90.57           H  
ATOM   3558  HG3 ARG B  70      14.026   2.044  21.065  1.00 90.57           H  
ATOM   3559  CD  ARG B  70      14.603   1.040  19.262  1.00 90.57           C  
ATOM   3560  HD2 ARG B  70      15.330   0.287  18.957  1.00 90.57           H  
ATOM   3561  HD3 ARG B  70      13.601   0.625  19.146  1.00 90.57           H  
ATOM   3562  NE  ARG B  70      14.747   2.237  18.429  1.00 90.57           N  
ATOM   3563  HE  ARG B  70      14.962   3.109  18.893  1.00 90.57           H  
ATOM   3564  NH1 ARG B  70      14.402   1.140  16.480  1.00 90.57           N  
ATOM   3565 HH11 ARG B  70      14.151   0.280  16.946  1.00 90.57           H  
ATOM   3566 HH12 ARG B  70      14.102   1.228  15.520  1.00 90.57           H  
ATOM   3567  NH2 ARG B  70      14.770   3.329  16.435  1.00 90.57           N  
ATOM   3568 HH21 ARG B  70      14.999   4.211  16.870  1.00 90.57           H  
ATOM   3569 HH22 ARG B  70      14.669   3.278  15.432  1.00 90.57           H  
ATOM   3570  CZ  ARG B  70      14.635   2.236  17.122  1.00 90.57           C  
ATOM   3571  N   GLY B  71      15.524  -1.034  24.904  1.00 88.44           N  
ATOM   3572  H   GLY B  71      16.157  -0.279  25.126  1.00 88.44           H  
ATOM   3573  CA  GLY B  71      15.519  -2.234  25.748  1.00 88.44           C  
ATOM   3574  HA2 GLY B  71      14.496  -2.460  26.047  1.00 88.44           H  
ATOM   3575  HA3 GLY B  71      16.102  -2.034  26.648  1.00 88.44           H  
ATOM   3576  C   GLY B  71      16.104  -3.485  25.082  1.00 88.44           C  
ATOM   3577  O   GLY B  71      15.892  -4.590  25.572  1.00 88.44           O  
ATOM   3578  N   TRP B  72      16.829  -3.339  23.969  1.00 89.02           N  
ATOM   3579  H   TRP B  72      16.986  -2.410  23.605  1.00 89.02           H  
ATOM   3580  CA  TRP B  72      17.521  -4.454  23.324  1.00 89.02           C  
ATOM   3581  HA  TRP B  72      16.858  -5.320  23.296  1.00 89.02           H  
ATOM   3582  C   TRP B  72      18.766  -4.823  24.124  1.00 89.02           C  
ATOM   3583  CB  TRP B  72      17.909  -4.089  21.886  1.00 89.02           C  
ATOM   3584  HB2 TRP B  72      18.461  -4.927  21.460  1.00 89.02           H  
ATOM   3585  HB3 TRP B  72      18.587  -3.236  21.914  1.00 89.02           H  
ATOM   3586  O   TRP B  72      19.576  -3.952  24.445  1.00 89.02           O  
ATOM   3587  CG  TRP B  72      16.795  -3.756  20.943  1.00 89.02           C  
ATOM   3588  CD1 TRP B  72      15.472  -3.682  21.234  1.00 89.02           C  
ATOM   3589  HD1 TRP B  72      15.025  -3.846  22.203  1.00 89.02           H  
ATOM   3590  CD2 TRP B  72      16.907  -3.440  19.522  1.00 89.02           C  
ATOM   3591  CE2 TRP B  72      15.596  -3.214  19.017  1.00 89.02           C  
ATOM   3592  CE3 TRP B  72      17.977  -3.341  18.604  1.00 89.02           C  
ATOM   3593  HE3 TRP B  72      18.987  -3.494  18.956  1.00 89.02           H  
ATOM   3594  NE1 TRP B  72      14.768  -3.333  20.106  1.00 89.02           N  
ATOM   3595  HE1 TRP B  72      13.771  -3.174  20.096  1.00 89.02           H  
ATOM   3596  CH2 TRP B  72      16.429  -2.873  16.776  1.00 89.02           C  
ATOM   3597  HH2 TRP B  72      16.246  -2.686  15.728  1.00 89.02           H  
ATOM   3598  CZ2 TRP B  72      15.352  -2.957  17.670  1.00 89.02           C  
ATOM   3599  HZ2 TRP B  72      14.331  -2.854  17.332  1.00 89.02           H  
ATOM   3600  CZ3 TRP B  72      17.742  -3.055  17.244  1.00 89.02           C  
ATOM   3601  HZ3 TRP B  72      18.573  -2.996  16.556  1.00 89.02           H  
ATOM   3602  N   ASP B  73      18.967  -6.110  24.393  1.00 89.28           N  
ATOM   3603  H   ASP B  73      18.258  -6.790  24.159  1.00 89.28           H  
ATOM   3604  CA  ASP B  73      20.226  -6.591  24.959  1.00 89.28           C  
ATOM   3605  HA  ASP B  73      20.582  -5.865  25.690  1.00 89.28           H  
ATOM   3606  C   ASP B  73      21.292  -6.689  23.859  1.00 89.28           C  
ATOM   3607  CB  ASP B  73      20.007  -7.902  25.718  1.00 89.28           C  
ATOM   3608  HB2 ASP B  73      19.721  -8.691  25.022  1.00 89.28           H  
ATOM   3609  HB3 ASP B  73      19.196  -7.764  26.433  1.00 89.28           H  
ATOM   3610  O   ASP B  73      21.591  -7.760  23.340  1.00 89.28           O  
ATOM   3611  CG  ASP B  73      21.264  -8.320  26.482  1.00 89.28           C  
ATOM   3612  OD1 ASP B  73      22.340  -7.702  26.301  1.00 89.28           O  
ATOM   3613  OD2 ASP B  73      21.172  -9.310  27.238  1.00 89.28           O  
ATOM   3614  N   VAL B  74      21.825  -5.538  23.451  1.00 92.46           N  
ATOM   3615  H   VAL B  74      21.463  -4.698  23.881  1.00 92.46           H  
ATOM   3616  CA  VAL B  74      22.752  -5.398  22.315  1.00 92.46           C  
ATOM   3617  HA  VAL B  74      22.250  -5.803  21.437  1.00 92.46           H  
ATOM   3618  C   VAL B  74      24.049  -6.203  22.476  1.00 92.46           C  
ATOM   3619  CB  VAL B  74      23.115  -3.916  22.046  1.00 92.46           C  
ATOM   3620  HB  VAL B  74      24.190  -3.784  22.165  1.00 92.46           H  
ATOM   3621  O   VAL B  74      24.627  -6.620  21.475  1.00 92.46           O  
ATOM   3622  CG1 VAL B  74      22.764  -3.544  20.607  1.00 92.46           C  
ATOM   3623 HG11 VAL B  74      23.072  -2.515  20.421  1.00 92.46           H  
ATOM   3624 HG12 VAL B  74      21.690  -3.633  20.448  1.00 92.46           H  
ATOM   3625 HG13 VAL B  74      23.297  -4.203  19.921  1.00 92.46           H  
ATOM   3626  CG2 VAL B  74      22.439  -2.880  22.958  1.00 92.46           C  
ATOM   3627 HG21 VAL B  74      22.692  -3.073  24.001  1.00 92.46           H  
ATOM   3628 HG22 VAL B  74      22.795  -1.883  22.699  1.00 92.46           H  
ATOM   3629 HG23 VAL B  74      21.357  -2.904  22.826  1.00 92.46           H  
ATOM   3630  N   GLU B  75      24.506  -6.424  23.714  1.00 92.11           N  
ATOM   3631  H   GLU B  75      23.917  -6.153  24.488  1.00 92.11           H  
ATOM   3632  CA  GLU B  75      25.694  -7.237  24.020  1.00 92.11           C  
ATOM   3633  HA  GLU B  75      26.524  -6.958  23.370  1.00 92.11           H  
ATOM   3634  C   GLU B  75      25.401  -8.716  23.779  1.00 92.11           C  
ATOM   3635  CB  GLU B  75      26.112  -7.036  25.490  1.00 92.11           C  
ATOM   3636  HB2 GLU B  75      25.209  -7.021  26.100  1.00 92.11           H  
ATOM   3637  HB3 GLU B  75      26.691  -7.900  25.817  1.00 92.11           H  
ATOM   3638  O   GLU B  75      26.132  -9.391  23.051  1.00 92.11           O  
ATOM   3639  CG  GLU B  75      26.901  -5.741  25.768  1.00 92.11           C  
ATOM   3640  HG2 GLU B  75      26.565  -5.346  26.727  1.00 92.11           H  
ATOM   3641  HG3 GLU B  75      26.649  -4.995  25.014  1.00 92.11           H  
ATOM   3642  CD  GLU B  75      28.432  -5.920  25.850  1.00 92.11           C  
ATOM   3643  OE1 GLU B  75      29.151  -4.986  25.422  1.00 92.11           O  
ATOM   3644  OE2 GLU B  75      28.903  -6.954  26.378  1.00 92.11           O  
ATOM   3645  N   THR B  76      24.305  -9.214  24.355  1.00 91.97           N  
ATOM   3646  H   THR B  76      23.759  -8.630  24.971  1.00 91.97           H  
ATOM   3647  CA  THR B  76      23.951 -10.629  24.263  1.00 91.97           C  
ATOM   3648  HA  THR B  76      24.877 -11.200  24.332  1.00 91.97           H  
ATOM   3649  C   THR B  76      23.315 -10.965  22.917  1.00 91.97           C  
ATOM   3650  CB  THR B  76      23.047 -11.057  25.431  1.00 91.97           C  
ATOM   3651  HB  THR B  76      22.008 -10.810  25.214  1.00 91.97           H  
ATOM   3652  O   THR B  76      23.376 -12.114  22.508  1.00 91.97           O  
ATOM   3653  CG2 THR B  76      23.177 -12.539  25.774  1.00 91.97           C  
ATOM   3654 HG21 THR B  76      24.227 -12.810  25.881  1.00 91.97           H  
ATOM   3655 HG22 THR B  76      22.701 -13.131  24.992  1.00 91.97           H  
ATOM   3656 HG23 THR B  76      22.658 -12.737  26.713  1.00 91.97           H  
ATOM   3657  OG1 THR B  76      23.439 -10.424  26.615  1.00 91.97           O  
ATOM   3658  HG1 THR B  76      22.691  -9.898  26.908  1.00 91.97           H  
ATOM   3659  N   LEU B  77      22.736 -10.011  22.191  1.00 92.11           N  
ATOM   3660  H   LEU B  77      22.636  -9.097  22.609  1.00 92.11           H  
ATOM   3661  CA  LEU B  77      22.148 -10.227  20.866  1.00 92.11           C  
ATOM   3662  HA  LEU B  77      21.443 -11.056  20.926  1.00 92.11           H  
ATOM   3663  C   LEU B  77      23.201 -10.588  19.808  1.00 92.11           C  
ATOM   3664  CB  LEU B  77      21.386  -8.947  20.482  1.00 92.11           C  
ATOM   3665  HB2 LEU B  77      20.621  -8.761  21.236  1.00 92.11           H  
ATOM   3666  HB3 LEU B  77      22.091  -8.116  20.500  1.00 92.11           H  
ATOM   3667  O   LEU B  77      22.884 -11.295  18.854  1.00 92.11           O  
ATOM   3668  CG  LEU B  77      20.696  -8.971  19.109  1.00 92.11           C  
ATOM   3669  HG  LEU B  77      21.424  -9.185  18.327  1.00 92.11           H  
ATOM   3670  CD1 LEU B  77      19.569  -9.998  19.052  1.00 92.11           C  
ATOM   3671 HD11 LEU B  77      19.974 -11.006  19.140  1.00 92.11           H  
ATOM   3672 HD12 LEU B  77      18.856  -9.827  19.858  1.00 92.11           H  
ATOM   3673 HD13 LEU B  77      19.061  -9.916  18.091  1.00 92.11           H  
ATOM   3674  CD2 LEU B  77      20.109  -7.589  18.825  1.00 92.11           C  
ATOM   3675 HD21 LEU B  77      20.892  -6.836  18.911  1.00 92.11           H  
ATOM   3676 HD22 LEU B  77      19.716  -7.564  17.808  1.00 92.11           H  
ATOM   3677 HD23 LEU B  77      19.318  -7.363  19.540  1.00 92.11           H  
ATOM   3678  N   PHE B  78      24.441 -10.118  19.959  1.00 95.41           N  
ATOM   3679  H   PHE B  78      24.672  -9.594  20.791  1.00 95.41           H  
ATOM   3680  CA  PHE B  78      25.481 -10.357  18.967  1.00 95.41           C  
ATOM   3681  HA  PHE B  78      25.012 -10.304  17.984  1.00 95.41           H  
ATOM   3682  C   PHE B  78      26.132 -11.738  19.109  1.00 95.41           C  
ATOM   3683  CB  PHE B  78      26.527  -9.247  19.011  1.00 95.41           C  
ATOM   3684  HB2 PHE B  78      26.961  -9.206  20.010  1.00 95.41           H  
ATOM   3685  HB3 PHE B  78      26.040  -8.291  18.819  1.00 95.41           H  
ATOM   3686  O   PHE B  78      26.640 -12.087  20.174  1.00 95.41           O  
ATOM   3687  CG  PHE B  78      27.630  -9.458  17.993  1.00 95.41           C  
ATOM   3688  CD1 PHE B  78      28.807 -10.138  18.354  1.00 95.41           C  
ATOM   3689  HD1 PHE B  78      28.887 -10.567  19.342  1.00 95.41           H  
ATOM   3690  CD2 PHE B  78      27.457  -9.038  16.664  1.00 95.41           C  
ATOM   3691  HD2 PHE B  78      26.512  -8.624  16.347  1.00 95.41           H  
ATOM   3692  CE1 PHE B  78      29.853 -10.292  17.423  1.00 95.41           C  
ATOM   3693  HE1 PHE B  78      30.738 -10.851  17.687  1.00 95.41           H  
ATOM   3694  CE2 PHE B  78      28.518  -9.153  15.748  1.00 95.41           C  
ATOM   3695  HE2 PHE B  78      28.398  -8.797  14.736  1.00 95.41           H  
ATOM   3696  CZ  PHE B  78      29.724  -9.756  16.131  1.00 95.41           C  
ATOM   3697  HZ  PHE B  78      30.513  -9.874  15.403  1.00 95.41           H  
ATOM   3698  N   ASP B  79      26.226 -12.474  18.004  1.00 95.20           N  
ATOM   3699  H   ASP B  79      25.776 -12.145  17.162  1.00 95.20           H  
ATOM   3700  CA  ASP B  79      27.096 -13.645  17.867  1.00 95.20           C  
ATOM   3701  HA  ASP B  79      27.957 -13.519  18.522  1.00 95.20           H  
ATOM   3702  C   ASP B  79      27.598 -13.742  16.422  1.00 95.20           C  
ATOM   3703  CB  ASP B  79      26.362 -14.925  18.292  1.00 95.20           C  
ATOM   3704  HB2 ASP B  79      25.765 -14.709  19.178  1.00 95.20           H  
ATOM   3705  HB3 ASP B  79      25.692 -15.249  17.496  1.00 95.20           H  
ATOM   3706  O   ASP B  79      26.827 -13.559  15.488  1.00 95.20           O  
ATOM   3707  CG  ASP B  79      27.344 -16.048  18.634  1.00 95.20           C  
ATOM   3708  OD1 ASP B  79      28.303 -16.249  17.850  1.00 95.20           O  
ATOM   3709  OD2 ASP B  79      27.187 -16.632  19.731  1.00 95.20           O  
ATOM   3710  N   LEU B  80      28.891 -14.014  16.228  1.00 94.13           N  
ATOM   3711  H   LEU B  80      29.374 -14.422  17.015  1.00 94.13           H  
ATOM   3712  CA  LEU B  80      29.478 -14.162  14.891  1.00 94.13           C  
ATOM   3713  HA  LEU B  80      29.170 -13.317  14.275  1.00 94.13           H  
ATOM   3714  C   LEU B  80      28.982 -15.416  14.167  1.00 94.13           C  
ATOM   3715  CB  LEU B  80      31.014 -14.203  15.007  1.00 94.13           C  
ATOM   3716  HB2 LEU B  80      31.278 -14.710  15.935  1.00 94.13           H  
ATOM   3717  HB3 LEU B  80      31.428 -14.792  14.190  1.00 94.13           H  
ATOM   3718  O   LEU B  80      29.116 -15.483  12.946  1.00 94.13           O  
ATOM   3719  CG  LEU B  80      31.655 -12.810  14.966  1.00 94.13           C  
ATOM   3720  HG  LEU B  80      31.069 -12.126  15.580  1.00 94.13           H  
ATOM   3721  CD1 LEU B  80      33.071 -12.861  15.543  1.00 94.13           C  
ATOM   3722 HD11 LEU B  80      33.681 -13.550  14.959  1.00 94.13           H  
ATOM   3723 HD12 LEU B  80      33.514 -11.865  15.516  1.00 94.13           H  
ATOM   3724 HD13 LEU B  80      33.028 -13.204  16.577  1.00 94.13           H  
ATOM   3725  CD2 LEU B  80      31.746 -12.266  13.537  1.00 94.13           C  
ATOM   3726 HD21 LEU B  80      30.745 -12.187  13.111  1.00 94.13           H  
ATOM   3727 HD22 LEU B  80      32.337 -12.938  12.915  1.00 94.13           H  
ATOM   3728 HD23 LEU B  80      32.197 -11.274  13.541  1.00 94.13           H  
ATOM   3729  N   ASP B  81      28.467 -16.404  14.901  1.00 93.24           N  
ATOM   3730  H   ASP B  81      28.370 -16.280  15.899  1.00 93.24           H  
ATOM   3731  CA  ASP B  81      27.892 -17.613  14.329  1.00 93.24           C  
ATOM   3732  HA  ASP B  81      28.515 -17.926  13.492  1.00 93.24           H  
ATOM   3733  C   ASP B  81      26.450 -17.357  13.841  1.00 93.24           C  
ATOM   3734  CB  ASP B  81      27.962 -18.755  15.351  1.00 93.24           C  
ATOM   3735  HB2 ASP B  81      28.998 -18.884  15.663  1.00 93.24           H  
ATOM   3736  HB3 ASP B  81      27.373 -18.494  16.231  1.00 93.24           H  
ATOM   3737  O   ASP B  81      25.552 -17.157  14.663  1.00 93.24           O  
ATOM   3738  CG  ASP B  81      27.461 -20.086  14.777  1.00 93.24           C  
ATOM   3739  OD1 ASP B  81      27.235 -20.148  13.544  1.00 93.24           O  
ATOM   3740  OD2 ASP B  81      27.345 -21.049  15.566  1.00 93.24           O  
ATOM   3741  N   PRO B  82      26.180 -17.409  12.520  1.00 90.57           N  
ATOM   3742  CA  PRO B  82      24.825 -17.269  11.984  1.00 90.57           C  
ATOM   3743  HA  PRO B  82      24.420 -16.303  12.287  1.00 90.57           H  
ATOM   3744  C   PRO B  82      23.868 -18.369  12.461  1.00 90.57           C  
ATOM   3745  CB  PRO B  82      24.981 -17.324  10.459  1.00 90.57           C  
ATOM   3746  HB2 PRO B  82      24.743 -18.324  10.097  1.00 90.57           H  
ATOM   3747  HB3 PRO B  82      24.348 -16.587   9.965  1.00 90.57           H  
ATOM   3748  O   PRO B  82      22.652 -18.184  12.415  1.00 90.57           O  
ATOM   3749  CG  PRO B  82      26.459 -17.036  10.209  1.00 90.57           C  
ATOM   3750  HG2 PRO B  82      26.627 -15.959  10.191  1.00 90.57           H  
ATOM   3751  HG3 PRO B  82      26.819 -17.498   9.290  1.00 90.57           H  
ATOM   3752  CD  PRO B  82      27.122 -17.633  11.438  1.00 90.57           C  
ATOM   3753  HD2 PRO B  82      27.263 -18.705  11.303  1.00 90.57           H  
ATOM   3754  HD3 PRO B  82      28.084 -17.146  11.601  1.00 90.57           H  
ATOM   3755  N   ASP B  83      24.400 -19.512  12.905  1.00 86.57           N  
ATOM   3756  H   ASP B  83      25.404 -19.601  12.959  1.00 86.57           H  
ATOM   3757  CA  ASP B  83      23.614 -20.647  13.388  1.00 86.57           C  
ATOM   3758  HA  ASP B  83      22.642 -20.617  12.895  1.00 86.57           H  
ATOM   3759  C   ASP B  83      23.333 -20.560  14.909  1.00 86.57           C  
ATOM   3760  CB  ASP B  83      24.287 -21.966  12.954  1.00 86.57           C  
ATOM   3761  HB2 ASP B  83      25.234 -22.070  13.483  1.00 86.57           H  
ATOM   3762  HB3 ASP B  83      23.647 -22.796  13.253  1.00 86.57           H  
ATOM   3763  O   ASP B  83      22.621 -21.409  15.465  1.00 86.57           O  
ATOM   3764  CG  ASP B  83      24.539 -22.078  11.433  1.00 86.57           C  
ATOM   3765  OD1 ASP B  83      23.691 -21.669  10.603  1.00 86.57           O  
ATOM   3766  OD2 ASP B  83      25.602 -22.586  11.010  1.00 86.57           O  
ATOM   3767  N   ALA B  84      23.794 -19.506  15.600  1.00 90.76           N  
ATOM   3768  H   ALA B  84      24.356 -18.820  15.117  1.00 90.76           H  
ATOM   3769  CA  ALA B  84      23.456 -19.236  16.998  1.00 90.76           C  
ATOM   3770  HA  ALA B  84      23.550 -20.174  17.547  1.00 90.76           H  
ATOM   3771  C   ALA B  84      22.003 -18.736  17.143  1.00 90.76           C  
ATOM   3772  CB  ALA B  84      24.475 -18.264  17.596  1.00 90.76           C  
ATOM   3773  HB1 ALA B  84      24.270 -18.118  18.656  1.00 90.76           H  
ATOM   3774  HB2 ALA B  84      25.480 -18.674  17.492  1.00 90.76           H  
ATOM   3775  HB3 ALA B  84      24.428 -17.308  17.076  1.00 90.76           H  
ATOM   3776  O   ALA B  84      21.576 -17.781  16.497  1.00 90.76           O  
ATOM   3777  N   VAL B  85      21.206 -19.434  17.959  1.00 85.44           N  
ATOM   3778  H   VAL B  85      21.624 -20.175  18.503  1.00 85.44           H  
ATOM   3779  CA  VAL B  85      19.748 -19.209  18.094  1.00 85.44           C  
ATOM   3780  HA  VAL B  85      19.284 -19.118  17.112  1.00 85.44           H  
ATOM   3781  C   VAL B  85      19.472 -17.903  18.817  1.00 85.44           C  
ATOM   3782  CB  VAL B  85      19.063 -20.368  18.838  1.00 85.44           C  
ATOM   3783  HB  VAL B  85      19.475 -20.415  19.847  1.00 85.44           H  
ATOM   3784  O   VAL B  85      20.086 -17.640  19.853  1.00 85.44           O  
ATOM   3785  CG1 VAL B  85      17.543 -20.180  18.942  1.00 85.44           C  
ATOM   3786 HG11 VAL B  85      17.109 -20.053  17.950  1.00 85.44           H  
ATOM   3787 HG12 VAL B  85      17.306 -19.298  19.536  1.00 85.44           H  
ATOM   3788 HG13 VAL B  85      17.087 -21.042  19.430  1.00 85.44           H  
ATOM   3789  CG2 VAL B  85      19.304 -21.734  18.181  1.00 85.44           C  
ATOM   3790 HG21 VAL B  85      19.159 -22.510  18.932  1.00 85.44           H  
ATOM   3791 HG22 VAL B  85      18.573 -21.872  17.384  1.00 85.44           H  
ATOM   3792 HG23 VAL B  85      20.320 -21.825  17.795  1.00 85.44           H  
ATOM   3793  N   GLY B  86      18.533 -17.105  18.312  1.00 86.07           N  
ATOM   3794  H   GLY B  86      17.974 -17.421  17.532  1.00 86.07           H  
ATOM   3795  CA  GLY B  86      18.157 -15.828  18.914  1.00 86.07           C  
ATOM   3796  HA2 GLY B  86      17.247 -15.472  18.433  1.00 86.07           H  
ATOM   3797  HA3 GLY B  86      17.941 -15.981  19.972  1.00 86.07           H  
ATOM   3798  C   GLY B  86      19.231 -14.742  18.799  1.00 86.07           C  
ATOM   3799  O   GLY B  86      19.143 -13.732  19.497  1.00 86.07           O  
ATOM   3800  N   LYS B  87      20.264 -14.945  17.970  1.00 92.18           N  
ATOM   3801  H   LYS B  87      20.255 -15.780  17.402  1.00 92.18           H  
ATOM   3802  CA  LYS B  87      21.407 -14.033  17.815  1.00 92.18           C  
ATOM   3803  HA  LYS B  87      21.309 -13.210  18.522  1.00 92.18           H  
ATOM   3804  C   LYS B  87      21.454 -13.412  16.423  1.00 92.18           C  
ATOM   3805  CB  LYS B  87      22.730 -14.763  18.096  1.00 92.18           C  
ATOM   3806  HB2 LYS B  87      23.555 -14.057  18.004  1.00 92.18           H  
ATOM   3807  HB3 LYS B  87      22.866 -15.525  17.329  1.00 92.18           H  
ATOM   3808  O   LYS B  87      20.821 -13.879  15.481  1.00 92.18           O  
ATOM   3809  CG  LYS B  87      22.828 -15.443  19.464  1.00 92.18           C  
ATOM   3810  HG2 LYS B  87      21.981 -16.115  19.602  1.00 92.18           H  
ATOM   3811  HG3 LYS B  87      23.733 -16.049  19.466  1.00 92.18           H  
ATOM   3812  CD  LYS B  87      22.916 -14.474  20.640  1.00 92.18           C  
ATOM   3813  HD2 LYS B  87      22.040 -13.826  20.674  1.00 92.18           H  
ATOM   3814  HD3 LYS B  87      23.817 -13.871  20.526  1.00 92.18           H  
ATOM   3815  CE  LYS B  87      22.988 -15.339  21.902  1.00 92.18           C  
ATOM   3816  HE2 LYS B  87      23.513 -16.261  21.654  1.00 92.18           H  
ATOM   3817  HE3 LYS B  87      21.971 -15.598  22.198  1.00 92.18           H  
ATOM   3818  NZ  LYS B  87      23.706 -14.648  22.987  1.00 92.18           N  
ATOM   3819  HZ1 LYS B  87      24.656 -14.469  22.694  1.00 92.18           H  
ATOM   3820  HZ2 LYS B  87      23.678 -15.161  23.857  1.00 92.18           H  
ATOM   3821  HZ3 LYS B  87      23.296 -13.732  23.100  1.00 92.18           H  
ATOM   3822  N   SER B  88      22.245 -12.355  16.301  1.00 94.13           N  
ATOM   3823  H   SER B  88      22.719 -12.038  17.135  1.00 94.13           H  
ATOM   3824  CA  SER B  88      22.554 -11.670  15.051  1.00 94.13           C  
ATOM   3825  HA  SER B  88      22.190 -12.263  14.212  1.00 94.13           H  
ATOM   3826  C   SER B  88      24.063 -11.503  14.903  1.00 94.13           C  
ATOM   3827  CB  SER B  88      21.836 -10.318  15.040  1.00 94.13           C  
ATOM   3828  HB2 SER B  88      21.984  -9.825  16.001  1.00 94.13           H  
ATOM   3829  HB3 SER B  88      20.769 -10.485  14.896  1.00 94.13           H  
ATOM   3830  O   SER B  88      24.730 -11.088  15.850  1.00 94.13           O  
ATOM   3831  OG  SER B  88      22.323  -9.468  14.023  1.00 94.13           O  
ATOM   3832  HG  SER B  88      22.879  -8.801  14.431  1.00 94.13           H  
ATOM   3833  N   TYR B  89      24.602 -11.745  13.707  1.00 95.98           N  
ATOM   3834  H   TYR B  89      24.004 -12.058  12.955  1.00 95.98           H  
ATOM   3835  CA  TYR B  89      26.021 -11.484  13.417  1.00 95.98           C  
ATOM   3836  HA  TYR B  89      26.591 -11.588  14.340  1.00 95.98           H  
ATOM   3837  C   TYR B  89      26.299 -10.047  12.976  1.00 95.98           C  
ATOM   3838  CB  TYR B  89      26.571 -12.516  12.428  1.00 95.98           C  
ATOM   3839  HB2 TYR B  89      26.455 -13.511  12.859  1.00 95.98           H  
ATOM   3840  HB3 TYR B  89      27.641 -12.350  12.299  1.00 95.98           H  
ATOM   3841  O   TYR B  89      27.454  -9.686  12.755  1.00 95.98           O  
ATOM   3842  CG  TYR B  89      25.908 -12.481  11.069  1.00 95.98           C  
ATOM   3843  CD1 TYR B  89      25.048 -13.524  10.694  1.00 95.98           C  
ATOM   3844  HD1 TYR B  89      24.873 -14.348  11.369  1.00 95.98           H  
ATOM   3845  CD2 TYR B  89      26.159 -11.422  10.173  1.00 95.98           C  
ATOM   3846  HD2 TYR B  89      26.848 -10.634  10.441  1.00 95.98           H  
ATOM   3847  CE1 TYR B  89      24.448 -13.506   9.425  1.00 95.98           C  
ATOM   3848  HE1 TYR B  89      23.841 -14.335   9.093  1.00 95.98           H  
ATOM   3849  CE2 TYR B  89      25.515 -11.380   8.923  1.00 95.98           C  
ATOM   3850  HE2 TYR B  89      25.694 -10.559   8.244  1.00 95.98           H  
ATOM   3851  OH  TYR B  89      24.042 -12.416   7.338  1.00 95.98           O  
ATOM   3852  HH  TYR B  89      24.381 -11.704   6.792  1.00 95.98           H  
ATOM   3853  CZ  TYR B  89      24.648 -12.423   8.552  1.00 95.98           C  
ATOM   3854  N   VAL B  90      25.265  -9.212  12.857  1.00 96.18           N  
ATOM   3855  H   VAL B  90      24.339  -9.581  13.023  1.00 96.18           H  
ATOM   3856  CA  VAL B  90      25.403  -7.773  12.602  1.00 96.18           C  
ATOM   3857  HA  VAL B  90      26.432  -7.574  12.305  1.00 96.18           H  
ATOM   3858  C   VAL B  90      25.146  -6.958  13.868  1.00 96.18           C  
ATOM   3859  CB  VAL B  90      24.530  -7.292  11.432  1.00 96.18           C  
ATOM   3860  HB  VAL B  90      24.708  -6.224  11.304  1.00 96.18           H  
ATOM   3861  O   VAL B  90      24.376  -7.366  14.740  1.00 96.18           O  
ATOM   3862  CG1 VAL B  90      24.918  -7.989  10.130  1.00 96.18           C  
ATOM   3863 HG11 VAL B  90      25.989  -7.881   9.960  1.00 96.18           H  
ATOM   3864 HG12 VAL B  90      24.659  -9.047  10.175  1.00 96.18           H  
ATOM   3865 HG13 VAL B  90      24.385  -7.529   9.298  1.00 96.18           H  
ATOM   3866  CG2 VAL B  90      23.032  -7.499  11.643  1.00 96.18           C  
ATOM   3867 HG21 VAL B  90      22.502  -6.985  10.841  1.00 96.18           H  
ATOM   3868 HG22 VAL B  90      22.720  -7.068  12.594  1.00 96.18           H  
ATOM   3869 HG23 VAL B  90      22.785  -8.560  11.620  1.00 96.18           H  
ATOM   3870  N   ARG B  91      25.797  -5.791  13.950  1.00 94.87           N  
ATOM   3871  H   ARG B  91      26.423  -5.567  13.190  1.00 94.87           H  
ATOM   3872  CA  ARG B  91      25.666  -4.801  15.043  1.00 94.87           C  
ATOM   3873  HA  ARG B  91      24.911  -5.137  15.754  1.00 94.87           H  
ATOM   3874  C   ARG B  91      25.208  -3.423  14.562  1.00 94.87           C  
ATOM   3875  CB  ARG B  91      27.012  -4.632  15.769  1.00 94.87           C  
ATOM   3876  HB2 ARG B  91      26.874  -3.940  16.600  1.00 94.87           H  
ATOM   3877  HB3 ARG B  91      27.733  -4.193  15.079  1.00 94.87           H  
ATOM   3878  O   ARG B  91      25.070  -2.503  15.367  1.00 94.87           O  
ATOM   3879  CG  ARG B  91      27.585  -5.936  16.319  1.00 94.87           C  
ATOM   3880  HG2 ARG B  91      26.851  -6.387  16.988  1.00 94.87           H  
ATOM   3881  HG3 ARG B  91      27.803  -6.602  15.484  1.00 94.87           H  
ATOM   3882  CD  ARG B  91      28.878  -5.661  17.090  1.00 94.87           C  
ATOM   3883  HD2 ARG B  91      29.600  -5.204  16.412  1.00 94.87           H  
ATOM   3884  HD3 ARG B  91      28.645  -4.950  17.883  1.00 94.87           H  
ATOM   3885  NE  ARG B  91      29.464  -6.887  17.669  1.00 94.87           N  
ATOM   3886  HE  ARG B  91      29.181  -7.763  17.254  1.00 94.87           H  
ATOM   3887  NH1 ARG B  91      30.615  -5.885  19.378  1.00 94.87           N  
ATOM   3888 HH11 ARG B  91      31.081  -5.966  20.270  1.00 94.87           H  
ATOM   3889 HH12 ARG B  91      30.219  -5.002  19.088  1.00 94.87           H  
ATOM   3890  NH2 ARG B  91      30.682  -8.081  19.195  1.00 94.87           N  
ATOM   3891 HH21 ARG B  91      30.328  -8.922  18.763  1.00 94.87           H  
ATOM   3892 HH22 ARG B  91      31.141  -8.126  20.094  1.00 94.87           H  
ATOM   3893  CZ  ARG B  91      30.246  -6.951  18.730  1.00 94.87           C  
ATOM   3894  N   GLU B  92      25.060  -3.268  13.250  1.00 96.28           N  
ATOM   3895  H   GLU B  92      25.057  -4.090  12.662  1.00 96.28           H  
ATOM   3896  CA  GLU B  92      24.818  -1.993  12.583  1.00 96.28           C  
ATOM   3897  HA  GLU B  92      24.608  -1.240  13.342  1.00 96.28           H  
ATOM   3898  C   GLU B  92      23.572  -2.087  11.690  1.00 96.28           C  
ATOM   3899  CB  GLU B  92      26.063  -1.524  11.792  1.00 96.28           C  
ATOM   3900  HB2 GLU B  92      25.840  -0.546  11.366  1.00 96.28           H  
ATOM   3901  HB3 GLU B  92      26.258  -2.221  10.977  1.00 96.28           H  
ATOM   3902  O   GLU B  92      23.227  -3.156  11.183  1.00 96.28           O  
ATOM   3903  CG  GLU B  92      27.332  -1.393  12.658  1.00 96.28           C  
ATOM   3904  HG2 GLU B  92      27.064  -0.842  13.559  1.00 96.28           H  
ATOM   3905  HG3 GLU B  92      27.650  -2.389  12.967  1.00 96.28           H  
ATOM   3906  CD  GLU B  92      28.533  -0.679  11.989  1.00 96.28           C  
ATOM   3907  OE1 GLU B  92      29.380  -0.164  12.752  1.00 96.28           O  
ATOM   3908  OE2 GLU B  92      28.671  -0.642  10.742  1.00 96.28           O  
ATOM   3909  N   GLY B  93      22.891  -0.958  11.518  1.00 97.07           N  
ATOM   3910  H   GLY B  93      23.252  -0.123  11.958  1.00 97.07           H  
ATOM   3911  CA  GLY B  93      21.692  -0.786  10.701  1.00 97.07           C  
ATOM   3912  HA2 GLY B  93      21.849  -1.236   9.721  1.00 97.07           H  
ATOM   3913  HA3 GLY B  93      20.843  -1.278  11.175  1.00 97.07           H  
ATOM   3914  C   GLY B  93      21.369   0.699  10.515  1.00 97.07           C  
ATOM   3915  O   GLY B  93      22.062   1.567  11.052  1.00 97.07           O  
ATOM   3916  N   GLY B  94      20.335   1.028   9.745  1.00 98.47           N  
ATOM   3917  H   GLY B  94      19.791   0.298   9.307  1.00 98.47           H  
ATOM   3918  CA  GLY B  94      19.882   2.416   9.615  1.00 98.47           C  
ATOM   3919  HA2 GLY B  94      20.708   3.110   9.775  1.00 98.47           H  
ATOM   3920  HA3 GLY B  94      19.511   2.588   8.605  1.00 98.47           H  
ATOM   3921  C   GLY B  94      18.760   2.726  10.600  1.00 98.47           C  
ATOM   3922  O   GLY B  94      17.656   2.231  10.430  1.00 98.47           O  
ATOM   3923  N   PHE B  95      18.991   3.580  11.595  1.00 98.13           N  
ATOM   3924  H   PHE B  95      19.921   3.959  11.709  1.00 98.13           H  
ATOM   3925  CA  PHE B  95      17.978   3.901  12.611  1.00 98.13           C  
ATOM   3926  HA  PHE B  95      17.071   3.328  12.415  1.00 98.13           H  
ATOM   3927  C   PHE B  95      17.563   5.371  12.583  1.00 98.13           C  
ATOM   3928  CB  PHE B  95      18.461   3.461  13.997  1.00 98.13           C  
ATOM   3929  HB2 PHE B  95      19.387   3.980  14.242  1.00 98.13           H  
ATOM   3930  HB3 PHE B  95      17.715   3.747  14.739  1.00 98.13           H  
ATOM   3931  O   PHE B  95      18.374   6.265  12.305  1.00 98.13           O  
ATOM   3932  CG  PHE B  95      18.677   1.965  14.087  1.00 98.13           C  
ATOM   3933  CD1 PHE B  95      17.594   1.110  14.363  1.00 98.13           C  
ATOM   3934  HD1 PHE B  95      16.613   1.522  14.544  1.00 98.13           H  
ATOM   3935  CD2 PHE B  95      19.949   1.421  13.835  1.00 98.13           C  
ATOM   3936  HD2 PHE B  95      20.786   2.064  13.608  1.00 98.13           H  
ATOM   3937  CE1 PHE B  95      17.784  -0.282  14.397  1.00 98.13           C  
ATOM   3938  HE1 PHE B  95      16.943  -0.929  14.598  1.00 98.13           H  
ATOM   3939  CE2 PHE B  95      20.131   0.031  13.848  1.00 98.13           C  
ATOM   3940  HE2 PHE B  95      21.106  -0.366  13.604  1.00 98.13           H  
ATOM   3941  CZ  PHE B  95      19.056  -0.825  14.143  1.00 98.13           C  
ATOM   3942  HZ  PHE B  95      19.203  -1.895  14.153  1.00 98.13           H  
ATOM   3943  N   LEU B  96      16.294   5.630  12.897  1.00 98.00           N  
ATOM   3944  H   LEU B  96      15.704   4.854  13.161  1.00 98.00           H  
ATOM   3945  CA  LEU B  96      15.778   6.981  13.088  1.00 98.00           C  
ATOM   3946  HA  LEU B  96      16.185   7.620  12.304  1.00 98.00           H  
ATOM   3947  C   LEU B  96      16.258   7.548  14.423  1.00 98.00           C  
ATOM   3948  CB  LEU B  96      14.243   6.999  12.994  1.00 98.00           C  
ATOM   3949  HB2 LEU B  96      13.885   7.988  13.279  1.00 98.00           H  
ATOM   3950  HB3 LEU B  96      13.846   6.277  13.708  1.00 98.00           H  
ATOM   3951  O   LEU B  96      16.239   6.887  15.461  1.00 98.00           O  
ATOM   3952  CG  LEU B  96      13.674   6.652  11.610  1.00 98.00           C  
ATOM   3953  HG  LEU B  96      13.974   5.639  11.339  1.00 98.00           H  
ATOM   3954  CD1 LEU B  96      12.149   6.709  11.643  1.00 98.00           C  
ATOM   3955 HD11 LEU B  96      11.777   6.002  12.384  1.00 98.00           H  
ATOM   3956 HD12 LEU B  96      11.744   6.429  10.671  1.00 98.00           H  
ATOM   3957 HD13 LEU B  96      11.810   7.712  11.904  1.00 98.00           H  
ATOM   3958  CD2 LEU B  96      14.175   7.602  10.527  1.00 98.00           C  
ATOM   3959 HD21 LEU B  96      15.248   7.470  10.386  1.00 98.00           H  
ATOM   3960 HD22 LEU B  96      13.682   7.347   9.589  1.00 98.00           H  
ATOM   3961 HD23 LEU B  96      13.950   8.635  10.794  1.00 98.00           H  
ATOM   3962  N   THR B  97      16.670   8.812  14.397  1.00 90.62           N  
ATOM   3963  H   THR B  97      16.554   9.330  13.538  1.00 90.62           H  
ATOM   3964  CA  THR B  97      16.949   9.570  15.621  1.00 90.62           C  
ATOM   3965  HA  THR B  97      17.419   8.912  16.352  1.00 90.62           H  
ATOM   3966  C   THR B  97      15.621  10.063  16.185  1.00 90.62           C  
ATOM   3967  CB  THR B  97      17.881  10.759  15.341  1.00 90.62           C  
ATOM   3968  HB  THR B  97      17.302  11.614  14.990  1.00 90.62           H  
ATOM   3969  O   THR B  97      14.855  10.658  15.432  1.00 90.62           O  
ATOM   3970  CG2 THR B  97      18.668  11.152  16.588  1.00 90.62           C  
ATOM   3971 HG21 THR B  97      17.976  11.445  17.378  1.00 90.62           H  
ATOM   3972 HG22 THR B  97      19.314  11.999  16.358  1.00 90.62           H  
ATOM   3973 HG23 THR B  97      19.272  10.313  16.933  1.00 90.62           H  
ATOM   3974  OG1 THR B  97      18.835  10.431  14.347  1.00 90.62           O  
ATOM   3975  HG1 THR B  97      18.803   9.474  14.272  1.00 90.62           H  
ATOM   3976  N   GLY B  98      15.343   9.815  17.467  1.00 90.12           N  
ATOM   3977  H   GLY B  98      16.005   9.320  18.048  1.00 90.12           H  
ATOM   3978  CA  GLY B  98      14.068  10.219  18.072  1.00 90.12           C  
ATOM   3979  HA2 GLY B  98      13.871  11.268  17.849  1.00 90.12           H  
ATOM   3980  HA3 GLY B  98      14.128  10.119  19.155  1.00 90.12           H  
ATOM   3981  C   GLY B  98      12.869   9.401  17.582  1.00 90.12           C  
ATOM   3982  O   GLY B  98      11.773   9.924  17.466  1.00 90.12           O  
ATOM   3983  N   ALA B  99      13.050   8.111  17.264  1.00 92.21           N  
ATOM   3984  H   ALA B  99      13.979   7.720  17.323  1.00 92.21           H  
ATOM   3985  CA  ALA B  99      11.950   7.255  16.791  1.00 92.21           C  
ATOM   3986  HA  ALA B  99      11.539   7.687  15.879  1.00 92.21           H  
ATOM   3987  C   ALA B  99      10.788   7.123  17.800  1.00 92.21           C  
ATOM   3988  CB  ALA B  99      12.522   5.869  16.475  1.00 92.21           C  
ATOM   3989  HB1 ALA B  99      13.395   5.958  15.828  1.00 92.21           H  
ATOM   3990  HB2 ALA B  99      11.764   5.269  15.971  1.00 92.21           H  
ATOM   3991  HB3 ALA B  99      12.811   5.368  17.398  1.00 92.21           H  
ATOM   3992  O   ALA B  99       9.667   6.810  17.411  1.00 92.21           O  
ATOM   3993  N   GLY B 100      11.073   7.317  19.094  1.00 92.45           N  
ATOM   3994  H   GLY B 100      12.012   7.600  19.333  1.00 92.45           H  
ATOM   3995  CA  GLY B 100      10.078   7.328  20.164  1.00 92.45           C  
ATOM   3996  HA2 GLY B 100       9.251   6.670  19.900  1.00 92.45           H  
ATOM   3997  HA3 GLY B 100      10.543   6.953  21.076  1.00 92.45           H  
ATOM   3998  C   GLY B 100       9.499   8.711  20.477  1.00 92.45           C  
ATOM   3999  O   GLY B 100       8.583   8.772  21.297  1.00 92.45           O  
ATOM   4000  N   ASP B 101      10.003   9.781  19.855  1.00 94.66           N  
ATOM   4001  H   ASP B 101      10.660   9.657  19.098  1.00 94.66           H  
ATOM   4002  CA  ASP B 101       9.540  11.153  20.079  1.00 94.66           C  
ATOM   4003  HA  ASP B 101       9.370  11.291  21.147  1.00 94.66           H  
ATOM   4004  C   ASP B 101       8.212  11.378  19.341  1.00 94.66           C  
ATOM   4005  CB  ASP B 101      10.598  12.188  19.637  1.00 94.66           C  
ATOM   4006  HB2 ASP B 101      10.191  13.184  19.814  1.00 94.66           H  
ATOM   4007  HB3 ASP B 101      10.764  12.092  18.564  1.00 94.66           H  
ATOM   4008  O   ASP B 101       8.048  10.940  18.201  1.00 94.66           O  
ATOM   4009  CG  ASP B 101      11.948  12.096  20.366  1.00 94.66           C  
ATOM   4010  OD1 ASP B 101      12.006  11.492  21.461  1.00 94.66           O  
ATOM   4011  OD2 ASP B 101      12.945  12.633  19.825  1.00 94.66           O  
ATOM   4012  N   PHE B 102       7.249  12.024  20.003  1.00 96.07           N  
ATOM   4013  H   PHE B 102       7.431  12.361  20.938  1.00 96.07           H  
ATOM   4014  CA  PHE B 102       5.932  12.322  19.436  1.00 96.07           C  
ATOM   4015  HA  PHE B 102       6.058  12.633  18.399  1.00 96.07           H  
ATOM   4016  C   PHE B 102       5.234  13.445  20.208  1.00 96.07           C  
ATOM   4017  CB  PHE B 102       5.078  11.047  19.484  1.00 96.07           C  
ATOM   4018  HB2 PHE B 102       5.590  10.271  18.914  1.00 96.07           H  
ATOM   4019  HB3 PHE B 102       5.011  10.710  20.519  1.00 96.07           H  
ATOM   4020  O   PHE B 102       5.181  13.392  21.442  1.00 96.07           O  
ATOM   4021  CG  PHE B 102       3.682  11.189  18.913  1.00 96.07           C  
ATOM   4022  CD1 PHE B 102       2.551  10.904  19.703  1.00 96.07           C  
ATOM   4023  HD1 PHE B 102       2.668  10.620  20.739  1.00 96.07           H  
ATOM   4024  CD2 PHE B 102       3.514  11.584  17.574  1.00 96.07           C  
ATOM   4025  HD2 PHE B 102       4.375  11.812  16.965  1.00 96.07           H  
ATOM   4026  CE1 PHE B 102       1.262  11.010  19.153  1.00 96.07           C  
ATOM   4027  HE1 PHE B 102       0.394  10.808  19.764  1.00 96.07           H  
ATOM   4028  CE2 PHE B 102       2.226  11.697  17.028  1.00 96.07           C  
ATOM   4029  HE2 PHE B 102       2.098  12.022  16.006  1.00 96.07           H  
ATOM   4030  CZ  PHE B 102       1.102  11.412  17.815  1.00 96.07           C  
ATOM   4031  HZ  PHE B 102       0.117  11.528  17.386  1.00 96.07           H  
ATOM   4032  N   ASP B 103       4.662  14.427  19.509  1.00 95.44           N  
ATOM   4033  H   ASP B 103       4.770  14.430  18.505  1.00 95.44           H  
ATOM   4034  CA  ASP B 103       3.836  15.475  20.131  1.00 95.44           C  
ATOM   4035  HA  ASP B 103       4.242  15.683  21.121  1.00 95.44           H  
ATOM   4036  C   ASP B 103       2.389  14.992  20.339  1.00 95.44           C  
ATOM   4037  CB  ASP B 103       3.936  16.796  19.352  1.00 95.44           C  
ATOM   4038  HB2 ASP B 103       4.984  16.978  19.114  1.00 95.44           H  
ATOM   4039  HB3 ASP B 103       3.388  16.720  18.412  1.00 95.44           H  
ATOM   4040  O   ASP B 103       1.480  15.276  19.560  1.00 95.44           O  
ATOM   4041  CG  ASP B 103       3.414  17.993  20.165  1.00 95.44           C  
ATOM   4042  OD1 ASP B 103       2.634  17.779  21.125  1.00 95.44           O  
ATOM   4043  OD2 ASP B 103       3.819  19.133  19.837  1.00 95.44           O  
ATOM   4044  N   ALA B 104       2.184  14.200  21.394  1.00 92.76           N  
ATOM   4045  H   ALA B 104       2.986  13.952  21.955  1.00 92.76           H  
ATOM   4046  CA  ALA B 104       0.888  13.589  21.684  1.00 92.76           C  
ATOM   4047  HA  ALA B 104       0.581  13.014  20.810  1.00 92.76           H  
ATOM   4048  C   ALA B 104      -0.220  14.632  21.939  1.00 92.76           C  
ATOM   4049  CB  ALA B 104       1.073  12.626  22.864  1.00 92.76           C  
ATOM   4050  HB1 ALA B 104       1.925  11.971  22.683  1.00 92.76           H  
ATOM   4051  HB2 ALA B 104       0.179  12.011  22.970  1.00 92.76           H  
ATOM   4052  HB3 ALA B 104       1.233  13.187  23.784  1.00 92.76           H  
ATOM   4053  O   ALA B 104      -1.324  14.501  21.407  1.00 92.76           O  
ATOM   4054  N   GLU B 105       0.090  15.699  22.686  1.00 86.70           N  
ATOM   4055  H   GLU B 105       1.051  15.814  22.974  1.00 86.70           H  
ATOM   4056  CA  GLU B 105      -0.855  16.775  23.024  1.00 86.70           C  
ATOM   4057  HA  GLU B 105      -1.755  16.337  23.456  1.00 86.70           H  
ATOM   4058  C   GLU B 105      -1.308  17.550  21.776  1.00 86.70           C  
ATOM   4059  CB  GLU B 105      -0.219  17.715  24.074  1.00 86.70           C  
ATOM   4060  HB2 GLU B 105       0.815  17.908  23.786  1.00 86.70           H  
ATOM   4061  HB3 GLU B 105      -0.755  18.664  24.083  1.00 86.70           H  
ATOM   4062  O   GLU B 105      -2.480  17.918  21.678  1.00 86.70           O  
ATOM   4063  CG  GLU B 105      -0.275  17.117  25.498  1.00 86.70           C  
ATOM   4064  HG2 GLU B 105       0.014  16.068  25.441  1.00 86.70           H  
ATOM   4065  HG3 GLU B 105      -1.309  17.150  25.843  1.00 86.70           H  
ATOM   4066  CD  GLU B 105       0.638  17.792  26.550  1.00 86.70           C  
ATOM   4067  OE1 GLU B 105       0.567  17.389  27.741  1.00 86.70           O  
ATOM   4068  OE2 GLU B 105       1.465  18.662  26.194  1.00 86.70           O  
ATOM   4069  N   PHE B 106      -0.436  17.737  20.777  1.00 93.07           N  
ATOM   4070  H   PHE B 106       0.527  17.461  20.907  1.00 93.07           H  
ATOM   4071  CA  PHE B 106      -0.810  18.370  19.508  1.00 93.07           C  
ATOM   4072  HA  PHE B 106      -1.157  19.381  19.718  1.00 93.07           H  
ATOM   4073  C   PHE B 106      -1.951  17.636  18.786  1.00 93.07           C  
ATOM   4074  CB  PHE B 106       0.430  18.460  18.613  1.00 93.07           C  
ATOM   4075  HB2 PHE B 106       0.804  17.459  18.398  1.00 93.07           H  
ATOM   4076  HB3 PHE B 106       1.202  19.001  19.161  1.00 93.07           H  
ATOM   4077  O   PHE B 106      -2.863  18.282  18.263  1.00 93.07           O  
ATOM   4078  CG  PHE B 106       0.198  19.184  17.307  1.00 93.07           C  
ATOM   4079  CD1 PHE B 106      -0.271  18.489  16.177  1.00 93.07           C  
ATOM   4080  HD1 PHE B 106      -0.457  17.427  16.233  1.00 93.07           H  
ATOM   4081  CD2 PHE B 106       0.446  20.565  17.229  1.00 93.07           C  
ATOM   4082  HD2 PHE B 106       0.838  21.084  18.091  1.00 93.07           H  
ATOM   4083  CE1 PHE B 106      -0.514  19.181  14.979  1.00 93.07           C  
ATOM   4084  HE1 PHE B 106      -0.884  18.650  14.115  1.00 93.07           H  
ATOM   4085  CE2 PHE B 106       0.197  21.260  16.036  1.00 93.07           C  
ATOM   4086  HE2 PHE B 106       0.389  22.321  15.973  1.00 93.07           H  
ATOM   4087  CZ  PHE B 106      -0.284  20.567  14.914  1.00 93.07           C  
ATOM   4088  HZ  PHE B 106      -0.467  21.104  13.995  1.00 93.07           H  
ATOM   4089  N   PHE B 107      -1.928  16.299  18.795  1.00 92.75           N  
ATOM   4090  H   PHE B 107      -1.161  15.850  19.276  1.00 92.75           H  
ATOM   4091  CA  PHE B 107      -2.942  15.447  18.159  1.00 92.75           C  
ATOM   4092  HA  PHE B 107      -3.400  16.010  17.346  1.00 92.75           H  
ATOM   4093  C   PHE B 107      -4.101  15.054  19.089  1.00 92.75           C  
ATOM   4094  CB  PHE B 107      -2.265  14.213  17.539  1.00 92.75           C  
ATOM   4095  HB2 PHE B 107      -3.028  13.534  17.158  1.00 92.75           H  
ATOM   4096  HB3 PHE B 107      -1.718  13.682  18.318  1.00 92.75           H  
ATOM   4097  O   PHE B 107      -4.957  14.272  18.677  1.00 92.75           O  
ATOM   4098  CG  PHE B 107      -1.334  14.547  16.393  1.00 92.75           C  
ATOM   4099  CD1 PHE B 107      -1.856  14.909  15.136  1.00 92.75           C  
ATOM   4100  HD1 PHE B 107      -2.925  14.924  14.982  1.00 92.75           H  
ATOM   4101  CD2 PHE B 107       0.055  14.548  16.597  1.00 92.75           C  
ATOM   4102  HD2 PHE B 107       0.463  14.286  17.562  1.00 92.75           H  
ATOM   4103  CE1 PHE B 107      -0.991  15.284  14.094  1.00 92.75           C  
ATOM   4104  HE1 PHE B 107      -1.393  15.586  13.138  1.00 92.75           H  
ATOM   4105  CE2 PHE B 107       0.918  14.940  15.564  1.00 92.75           C  
ATOM   4106  HE2 PHE B 107       1.978  14.996  15.765  1.00 92.75           H  
ATOM   4107  CZ  PHE B 107       0.397  15.313  14.313  1.00 92.75           C  
ATOM   4108  HZ  PHE B 107       1.054  15.663  13.531  1.00 92.75           H  
ATOM   4109  N   GLY B 108      -4.145  15.567  20.325  1.00 86.55           N  
ATOM   4110  H   GLY B 108      -3.424  16.215  20.609  1.00 86.55           H  
ATOM   4111  CA  GLY B 108      -5.167  15.196  21.312  1.00 86.55           C  
ATOM   4112  HA2 GLY B 108      -5.070  15.846  22.182  1.00 86.55           H  
ATOM   4113  HA3 GLY B 108      -6.159  15.340  20.884  1.00 86.55           H  
ATOM   4114  C   GLY B 108      -5.062  13.742  21.795  1.00 86.55           C  
ATOM   4115  O   GLY B 108      -6.070  13.137  22.148  1.00 86.55           O  
ATOM   4116  N   ILE B 109      -3.857  13.164  21.776  1.00 89.62           N  
ATOM   4117  H   ILE B 109      -3.065  13.741  21.532  1.00 89.62           H  
ATOM   4118  CA  ILE B 109      -3.575  11.783  22.186  1.00 89.62           C  
ATOM   4119  HA  ILE B 109      -4.503  11.211  22.197  1.00 89.62           H  
ATOM   4120  C   ILE B 109      -3.019  11.799  23.612  1.00 89.62           C  
ATOM   4121  CB  ILE B 109      -2.629  11.115  21.161  1.00 89.62           C  
ATOM   4122  HB  ILE B 109      -1.773  11.772  21.006  1.00 89.62           H  
ATOM   4123  O   ILE B 109      -2.065  12.519  23.913  1.00 89.62           O  
ATOM   4124  CG1 ILE B 109      -3.382  10.944  19.819  1.00 89.62           C  
ATOM   4125 HG12 ILE B 109      -4.195  10.230  19.949  1.00 89.62           H  
ATOM   4126 HG13 ILE B 109      -3.824  11.897  19.528  1.00 89.62           H  
ATOM   4127  CG2 ILE B 109      -2.099   9.754  21.646  1.00 89.62           C  
ATOM   4128 HG21 ILE B 109      -1.605   9.857  22.612  1.00 89.62           H  
ATOM   4129 HG22 ILE B 109      -2.927   9.051  21.738  1.00 89.62           H  
ATOM   4130 HG23 ILE B 109      -1.369   9.355  20.942  1.00 89.62           H  
ATOM   4131  CD1 ILE B 109      -2.506  10.493  18.650  1.00 89.62           C  
ATOM   4132 HD11 ILE B 109      -3.098  10.500  17.735  1.00 89.62           H  
ATOM   4133 HD12 ILE B 109      -1.675  11.191  18.542  1.00 89.62           H  
ATOM   4134 HD13 ILE B 109      -2.130   9.484  18.817  1.00 89.62           H  
ATOM   4135  N   SER B 110      -3.590  10.987  24.505  1.00 84.64           N  
ATOM   4136  H   SER B 110      -4.355  10.402  24.201  1.00 84.64           H  
ATOM   4137  CA  SER B 110      -3.104  10.910  25.890  1.00 84.64           C  
ATOM   4138  HA  SER B 110      -3.077  11.931  26.268  1.00 84.64           H  
ATOM   4139  C   SER B 110      -1.684  10.318  25.948  1.00 84.64           C  
ATOM   4140  CB  SER B 110      -4.062  10.119  26.790  1.00 84.64           C  
ATOM   4141  HB2 SER B 110      -5.075  10.506  26.676  1.00 84.64           H  
ATOM   4142  HB3 SER B 110      -3.761  10.254  27.829  1.00 84.64           H  
ATOM   4143  O   SER B 110      -1.347   9.451  25.137  1.00 84.64           O  
ATOM   4144  OG  SER B 110      -4.043   8.732  26.489  1.00 84.64           O  
ATOM   4145  HG  SER B 110      -4.624   8.599  25.736  1.00 84.64           H  
ATOM   4146  N   PRO B 111      -0.842  10.683  26.935  1.00 86.34           N  
ATOM   4147  CA  PRO B 111       0.473  10.060  27.102  1.00 86.34           C  
ATOM   4148  HA  PRO B 111       1.094  10.320  26.244  1.00 86.34           H  
ATOM   4149  C   PRO B 111       0.398   8.532  27.226  1.00 86.34           C  
ATOM   4150  CB  PRO B 111       1.060  10.689  28.370  1.00 86.34           C  
ATOM   4151  HB2 PRO B 111       2.142  10.797  28.300  1.00 86.34           H  
ATOM   4152  HB3 PRO B 111       0.792  10.096  29.245  1.00 86.34           H  
ATOM   4153  O   PRO B 111       1.281   7.829  26.736  1.00 86.34           O  
ATOM   4154  CG  PRO B 111       0.360  12.045  28.454  1.00 86.34           C  
ATOM   4155  HG2 PRO B 111       0.867  12.760  27.807  1.00 86.34           H  
ATOM   4156  HG3 PRO B 111       0.315  12.416  29.478  1.00 86.34           H  
ATOM   4157  CD  PRO B 111      -1.032  11.756  27.899  1.00 86.34           C  
ATOM   4158  HD2 PRO B 111      -1.692  11.420  28.699  1.00 86.34           H  
ATOM   4159  HD3 PRO B 111      -1.433  12.655  27.430  1.00 86.34           H  
ATOM   4160  N   ARG B 112      -0.673   8.014  27.850  1.00 84.09           N  
ATOM   4161  H   ARG B 112      -1.372   8.659  28.191  1.00 84.09           H  
ATOM   4162  CA  ARG B 112      -0.923   6.575  28.007  1.00 84.09           C  
ATOM   4163  HA  ARG B 112      -0.013   6.112  28.388  1.00 84.09           H  
ATOM   4164  C   ARG B 112      -1.208   5.899  26.663  1.00 84.09           C  
ATOM   4165  CB  ARG B 112      -2.057   6.370  29.032  1.00 84.09           C  
ATOM   4166  HB2 ARG B 112      -1.872   7.019  29.888  1.00 84.09           H  
ATOM   4167  HB3 ARG B 112      -3.011   6.657  28.591  1.00 84.09           H  
ATOM   4168  O   ARG B 112      -0.621   4.859  26.379  1.00 84.09           O  
ATOM   4169  CG  ARG B 112      -2.127   4.920  29.543  1.00 84.09           C  
ATOM   4170  HG2 ARG B 112      -1.144   4.644  29.924  1.00 84.09           H  
ATOM   4171  HG3 ARG B 112      -2.378   4.248  28.722  1.00 84.09           H  
ATOM   4172  CD  ARG B 112      -3.142   4.733  30.684  1.00 84.09           C  
ATOM   4173  HD2 ARG B 112      -2.941   3.770  31.153  1.00 84.09           H  
ATOM   4174  HD3 ARG B 112      -2.991   5.511  31.432  1.00 84.09           H  
ATOM   4175  NE  ARG B 112      -4.544   4.759  30.218  1.00 84.09           N  
ATOM   4176  HE  ARG B 112      -4.727   5.166  29.312  1.00 84.09           H  
ATOM   4177  NH1 ARG B 112      -5.576   3.856  32.079  1.00 84.09           N  
ATOM   4178 HH11 ARG B 112      -4.682   3.637  32.494  1.00 84.09           H  
ATOM   4179 HH12 ARG B 112      -6.466   3.586  32.474  1.00 84.09           H  
ATOM   4180  NH2 ARG B 112      -6.814   4.462  30.387  1.00 84.09           N  
ATOM   4181 HH21 ARG B 112      -6.997   4.928  29.509  1.00 84.09           H  
ATOM   4182 HH22 ARG B 112      -7.575   4.218  31.004  1.00 84.09           H  
ATOM   4183  CZ  ARG B 112      -5.619   4.364  30.885  1.00 84.09           C  
ATOM   4184  N   GLU B 113      -2.046   6.500  25.819  1.00 88.00           N  
ATOM   4185  H   GLU B 113      -2.476   7.374  26.086  1.00 88.00           H  
ATOM   4186  CA  GLU B 113      -2.288   6.002  24.460  1.00 88.00           C  
ATOM   4187  HA  GLU B 113      -2.551   4.945  24.513  1.00 88.00           H  
ATOM   4188  C   GLU B 113      -1.021   6.112  23.599  1.00 88.00           C  
ATOM   4189  CB  GLU B 113      -3.471   6.745  23.818  1.00 88.00           C  
ATOM   4190  HB2 GLU B 113      -4.332   6.695  24.484  1.00 88.00           H  
ATOM   4191  HB3 GLU B 113      -3.194   7.791  23.681  1.00 88.00           H  
ATOM   4192  O   GLU B 113      -0.634   5.135  22.965  1.00 88.00           O  
ATOM   4193  CG  GLU B 113      -3.850   6.111  22.466  1.00 88.00           C  
ATOM   4194  HG2 GLU B 113      -4.199   5.094  22.646  1.00 88.00           H  
ATOM   4195  HG3 GLU B 113      -2.959   6.047  21.841  1.00 88.00           H  
ATOM   4196  CD  GLU B 113      -4.907   6.881  21.662  1.00 88.00           C  
ATOM   4197  OE1 GLU B 113      -5.291   6.345  20.586  1.00 88.00           O  
ATOM   4198  OE2 GLU B 113      -5.233   8.025  22.042  1.00 88.00           O  
ATOM   4199  N   ALA B 114      -0.309   7.243  23.642  1.00 92.95           N  
ATOM   4200  H   ALA B 114      -0.681   8.022  24.167  1.00 92.95           H  
ATOM   4201  CA  ALA B 114       0.931   7.444  22.889  1.00 92.95           C  
ATOM   4202  HA  ALA B 114       0.706   7.349  21.826  1.00 92.95           H  
ATOM   4203  C   ALA B 114       2.015   6.407  23.231  1.00 92.95           C  
ATOM   4204  CB  ALA B 114       1.444   8.864  23.154  1.00 92.95           C  
ATOM   4205  HB1 ALA B 114       0.698   9.592  22.836  1.00 92.95           H  
ATOM   4206  HB2 ALA B 114       1.643   8.997  24.218  1.00 92.95           H  
ATOM   4207  HB3 ALA B 114       2.364   9.031  22.595  1.00 92.95           H  
ATOM   4208  O   ALA B 114       2.773   6.002  22.348  1.00 92.95           O  
ATOM   4209  N   LEU B 115       2.081   5.956  24.491  1.00 89.60           N  
ATOM   4210  H   LEU B 115       1.477   6.378  25.181  1.00 89.60           H  
ATOM   4211  CA  LEU B 115       2.988   4.885  24.908  1.00 89.60           C  
ATOM   4212  HA  LEU B 115       3.976   5.120  24.512  1.00 89.60           H  
ATOM   4213  C   LEU B 115       2.576   3.519  24.338  1.00 89.60           C  
ATOM   4214  CB  LEU B 115       3.052   4.810  26.449  1.00 89.60           C  
ATOM   4215  HB2 LEU B 115       2.597   5.693  26.897  1.00 89.60           H  
ATOM   4216  HB3 LEU B 115       2.459   3.959  26.783  1.00 89.60           H  
ATOM   4217  O   LEU B 115       3.444   2.722  23.985  1.00 89.60           O  
ATOM   4218  CG  LEU B 115       4.497   4.671  26.965  1.00 89.60           C  
ATOM   4219  HG  LEU B 115       5.138   4.260  26.184  1.00 89.60           H  
ATOM   4220  CD1 LEU B 115       5.044   6.036  27.390  1.00 89.60           C  
ATOM   4221 HD11 LEU B 115       6.084   5.937  27.701  1.00 89.60           H  
ATOM   4222 HD12 LEU B 115       4.453   6.437  28.213  1.00 89.60           H  
ATOM   4223 HD13 LEU B 115       4.989   6.725  26.547  1.00 89.60           H  
ATOM   4224  CD2 LEU B 115       4.570   3.727  28.162  1.00 89.60           C  
ATOM   4225 HD21 LEU B 115       5.592   3.686  28.539  1.00 89.60           H  
ATOM   4226 HD22 LEU B 115       3.901   4.071  28.951  1.00 89.60           H  
ATOM   4227 HD23 LEU B 115       4.276   2.727  27.844  1.00 89.60           H  
ATOM   4228  N   ALA B 116       1.271   3.245  24.257  1.00 88.75           N  
ATOM   4229  H   ALA B 116       0.616   3.954  24.553  1.00 88.75           H  
ATOM   4230  CA  ALA B 116       0.724   2.013  23.687  1.00 88.75           C  
ATOM   4231  HA  ALA B 116       1.325   1.168  24.023  1.00 88.75           H  
ATOM   4232  C   ALA B 116       0.737   1.999  22.147  1.00 88.75           C  
ATOM   4233  CB  ALA B 116      -0.702   1.829  24.214  1.00 88.75           C  
ATOM   4234  HB1 ALA B 116      -0.703   1.805  25.303  1.00 88.75           H  
ATOM   4235  HB2 ALA B 116      -1.327   2.655  23.875  1.00 88.75           H  
ATOM   4236  HB3 ALA B 116      -1.114   0.893  23.837  1.00 88.75           H  
ATOM   4237  O   ALA B 116       0.730   0.925  21.547  1.00 88.75           O  
ATOM   4238  N   MET B 117       0.766   3.170  21.508  1.00 92.49           N  
ATOM   4239  H   MET B 117       0.674   4.008  22.063  1.00 92.49           H  
ATOM   4240  CA  MET B 117       0.815   3.315  20.056  1.00 92.49           C  
ATOM   4241  HA  MET B 117       0.047   2.680  19.614  1.00 92.49           H  
ATOM   4242  C   MET B 117       2.160   2.884  19.476  1.00 92.49           C  
ATOM   4243  CB  MET B 117       0.538   4.766  19.645  1.00 92.49           C  
ATOM   4244  HB2 MET B 117       1.083   5.445  20.300  1.00 92.49           H  
ATOM   4245  HB3 MET B 117       0.901   4.909  18.628  1.00 92.49           H  
ATOM   4246  O   MET B 117       3.219   3.399  19.858  1.00 92.49           O  
ATOM   4247  CG  MET B 117      -0.951   5.110  19.666  1.00 92.49           C  
ATOM   4248  HG2 MET B 117      -1.466   4.500  18.924  1.00 92.49           H  
ATOM   4249  HG3 MET B 117      -1.364   4.862  20.644  1.00 92.49           H  
ATOM   4250  SD  MET B 117      -1.294   6.856  19.326  1.00 92.49           S  
ATOM   4251  CE  MET B 117      -0.690   7.001  17.624  1.00 92.49           C  
ATOM   4252  HE1 MET B 117      -1.148   6.230  17.006  1.00 92.49           H  
ATOM   4253  HE2 MET B 117      -0.935   7.988  17.233  1.00 92.49           H  
ATOM   4254  HE3 MET B 117       0.392   6.870  17.602  1.00 92.49           H  
ATOM   4255  N   ASP B 118       2.098   2.028  18.456  1.00 93.98           N  
ATOM   4256  H   ASP B 118       1.213   1.607  18.209  1.00 93.98           H  
ATOM   4257  CA  ASP B 118       3.233   1.732  17.595  1.00 93.98           C  
ATOM   4258  HA  ASP B 118       3.964   1.198  18.202  1.00 93.98           H  
ATOM   4259  C   ASP B 118       3.836   3.056  17.074  1.00 93.98           C  
ATOM   4260  CB  ASP B 118       2.805   0.778  16.461  1.00 93.98           C  
ATOM   4261  HB2 ASP B 118       1.998   1.241  15.894  1.00 93.98           H  
ATOM   4262  HB3 ASP B 118       2.422  -0.139  16.910  1.00 93.98           H  
ATOM   4263  O   ASP B 118       3.111   3.891  16.511  1.00 93.98           O  
ATOM   4264  CG  ASP B 118       3.930   0.399  15.486  1.00 93.98           C  
ATOM   4265  OD1 ASP B 118       5.040   0.965  15.587  1.00 93.98           O  
ATOM   4266  OD2 ASP B 118       3.681  -0.402  14.566  1.00 93.98           O  
ATOM   4267  N   PRO B 119       5.151   3.298  17.262  1.00 96.52           N  
ATOM   4268  CA  PRO B 119       5.834   4.459  16.695  1.00 96.52           C  
ATOM   4269  HA  PRO B 119       5.475   5.363  17.189  1.00 96.52           H  
ATOM   4270  C   PRO B 119       5.613   4.640  15.185  1.00 96.52           C  
ATOM   4271  CB  PRO B 119       7.317   4.270  17.036  1.00 96.52           C  
ATOM   4272  HB2 PRO B 119       7.556   4.839  17.934  1.00 96.52           H  
ATOM   4273  HB3 PRO B 119       7.969   4.584  16.220  1.00 96.52           H  
ATOM   4274  O   PRO B 119       5.661   5.774  14.707  1.00 96.52           O  
ATOM   4275  CG  PRO B 119       7.453   2.777  17.330  1.00 96.52           C  
ATOM   4276  HG2 PRO B 119       7.568   2.225  16.397  1.00 96.52           H  
ATOM   4277  HG3 PRO B 119       8.277   2.567  18.011  1.00 96.52           H  
ATOM   4278  CD  PRO B 119       6.108   2.435  17.945  1.00 96.52           C  
ATOM   4279  HD2 PRO B 119       5.919   1.372  17.798  1.00 96.52           H  
ATOM   4280  HD3 PRO B 119       6.110   2.665  19.011  1.00 96.52           H  
ATOM   4281  N   GLN B 120       5.298   3.582  14.429  1.00 97.63           N  
ATOM   4282  H   GLN B 120       5.263   2.669  14.860  1.00 97.63           H  
ATOM   4283  CA  GLN B 120       4.896   3.702  13.023  1.00 97.63           C  
ATOM   4284  HA  GLN B 120       5.707   4.185  12.477  1.00 97.63           H  
ATOM   4285  C   GLN B 120       3.643   4.582  12.847  1.00 97.63           C  
ATOM   4286  CB  GLN B 120       4.665   2.307  12.417  1.00 97.63           C  
ATOM   4287  HB2 GLN B 120       4.333   2.425  11.386  1.00 97.63           H  
ATOM   4288  HB3 GLN B 120       3.871   1.799  12.965  1.00 97.63           H  
ATOM   4289  O   GLN B 120       3.624   5.445  11.967  1.00 97.63           O  
ATOM   4290  CG  GLN B 120       5.933   1.438  12.426  1.00 97.63           C  
ATOM   4291  HG2 GLN B 120       6.754   1.998  11.980  1.00 97.63           H  
ATOM   4292  HG3 GLN B 120       6.215   1.191  13.449  1.00 97.63           H  
ATOM   4293  CD  GLN B 120       5.767   0.137  11.654  1.00 97.63           C  
ATOM   4294  NE2 GLN B 120       4.971  -0.796  12.117  1.00 97.63           N  
ATOM   4295 HE21 GLN B 120       4.491  -0.675  12.997  1.00 97.63           H  
ATOM   4296 HE22 GLN B 120       4.879  -1.657  11.596  1.00 97.63           H  
ATOM   4297  OE1 GLN B 120       6.391  -0.043  10.616  1.00 97.63           O  
ATOM   4298  N   GLN B 121       2.626   4.432  13.709  1.00 97.64           N  
ATOM   4299  H   GLN B 121       2.737   3.778  14.471  1.00 97.64           H  
ATOM   4300  CA  GLN B 121       1.413   5.263  13.680  1.00 97.64           C  
ATOM   4301  HA  GLN B 121       1.014   5.270  12.666  1.00 97.64           H  
ATOM   4302  C   GLN B 121       1.711   6.719  14.074  1.00 97.64           C  
ATOM   4303  CB  GLN B 121       0.328   4.707  14.621  1.00 97.64           C  
ATOM   4304  HB2 GLN B 121       0.668   4.781  15.654  1.00 97.64           H  
ATOM   4305  HB3 GLN B 121      -0.546   5.349  14.510  1.00 97.64           H  
ATOM   4306  O   GLN B 121       1.182   7.650  13.466  1.00 97.64           O  
ATOM   4307  CG  GLN B 121      -0.100   3.253  14.352  1.00 97.64           C  
ATOM   4308  HG2 GLN B 121       0.707   2.582  14.645  1.00 97.64           H  
ATOM   4309  HG3 GLN B 121      -0.273   3.114  13.285  1.00 97.64           H  
ATOM   4310  CD  GLN B 121      -1.370   2.856  15.113  1.00 97.64           C  
ATOM   4311  NE2 GLN B 121      -1.768   1.606  15.078  1.00 97.64           N  
ATOM   4312 HE21 GLN B 121      -2.572   1.366  15.640  1.00 97.64           H  
ATOM   4313 HE22 GLN B 121      -1.223   0.883  14.631  1.00 97.64           H  
ATOM   4314  OE1 GLN B 121      -2.049   3.669  15.732  1.00 97.64           O  
ATOM   4315  N   ARG B 122       2.588   6.921  15.067  1.00 97.89           N  
ATOM   4316  H   ARG B 122       2.981   6.100  15.505  1.00 97.89           H  
ATOM   4317  CA  ARG B 122       3.014   8.251  15.541  1.00 97.89           C  
ATOM   4318  HA  ARG B 122       2.138   8.852  15.785  1.00 97.89           H  
ATOM   4319  C   ARG B 122       3.749   9.030  14.448  1.00 97.89           C  
ATOM   4320  CB  ARG B 122       3.876   8.096  16.808  1.00 97.89           C  
ATOM   4321  HB2 ARG B 122       4.296   9.068  17.070  1.00 97.89           H  
ATOM   4322  HB3 ARG B 122       4.705   7.415  16.620  1.00 97.89           H  
ATOM   4323  O   ARG B 122       3.398  10.170  14.147  1.00 97.89           O  
ATOM   4324  CG  ARG B 122       3.030   7.580  17.985  1.00 97.89           C  
ATOM   4325  HG2 ARG B 122       2.166   8.237  18.087  1.00 97.89           H  
ATOM   4326  HG3 ARG B 122       2.675   6.571  17.777  1.00 97.89           H  
ATOM   4327  CD  ARG B 122       3.763   7.585  19.328  1.00 97.89           C  
ATOM   4328  HD2 ARG B 122       3.013   7.555  20.118  1.00 97.89           H  
ATOM   4329  HD3 ARG B 122       4.309   8.524  19.419  1.00 97.89           H  
ATOM   4330  NE  ARG B 122       4.661   6.430  19.512  1.00 97.89           N  
ATOM   4331  HE  ARG B 122       4.307   5.530  19.221  1.00 97.89           H  
ATOM   4332  NH1 ARG B 122       6.148   7.485  20.896  1.00 97.89           N  
ATOM   4333 HH11 ARG B 122       5.645   8.346  20.735  1.00 97.89           H  
ATOM   4334 HH12 ARG B 122       7.067   7.565  21.307  1.00 97.89           H  
ATOM   4335  NH2 ARG B 122       6.379   5.301  20.479  1.00 97.89           N  
ATOM   4336 HH21 ARG B 122       5.927   4.446  20.187  1.00 97.89           H  
ATOM   4337 HH22 ARG B 122       7.089   5.275  21.196  1.00 97.89           H  
ATOM   4338  CZ  ARG B 122       5.729   6.412  20.288  1.00 97.89           C  
ATOM   4339  N   LEU B 123       4.702   8.378  13.777  1.00 98.11           N  
ATOM   4340  H   LEU B 123       4.946   7.448  14.084  1.00 98.11           H  
ATOM   4341  CA  LEU B 123       5.411   8.958  12.637  1.00 98.11           C  
ATOM   4342  HA  LEU B 123       5.836   9.914  12.943  1.00 98.11           H  
ATOM   4343  C   LEU B 123       4.473   9.256  11.464  1.00 98.11           C  
ATOM   4344  CB  LEU B 123       6.532   8.009  12.185  1.00 98.11           C  
ATOM   4345  HB2 LEU B 123       6.117   7.005  12.100  1.00 98.11           H  
ATOM   4346  HB3 LEU B 123       6.866   8.310  11.192  1.00 98.11           H  
ATOM   4347  O   LEU B 123       4.635  10.299  10.829  1.00 98.11           O  
ATOM   4348  CG  LEU B 123       7.758   7.976  13.113  1.00 98.11           C  
ATOM   4349  HG  LEU B 123       7.455   7.727  14.130  1.00 98.11           H  
ATOM   4350  CD1 LEU B 123       8.711   6.900  12.600  1.00 98.11           C  
ATOM   4351 HD11 LEU B 123       9.102   7.168  11.619  1.00 98.11           H  
ATOM   4352 HD12 LEU B 123       9.529   6.773  13.310  1.00 98.11           H  
ATOM   4353 HD13 LEU B 123       8.165   5.960  12.521  1.00 98.11           H  
ATOM   4354  CD2 LEU B 123       8.519   9.306  13.121  1.00 98.11           C  
ATOM   4355 HD21 LEU B 123       7.917  10.063  13.624  1.00 98.11           H  
ATOM   4356 HD22 LEU B 123       8.758   9.609  12.102  1.00 98.11           H  
ATOM   4357 HD23 LEU B 123       9.437   9.190  13.698  1.00 98.11           H  
ATOM   4358  N   LEU B 124       3.502   8.383  11.176  1.00 98.34           N  
ATOM   4359  H   LEU B 124       3.443   7.527  11.710  1.00 98.34           H  
ATOM   4360  CA  LEU B 124       2.498   8.622  10.135  1.00 98.34           C  
ATOM   4361  HA  LEU B 124       3.010   8.811   9.192  1.00 98.34           H  
ATOM   4362  C   LEU B 124       1.666   9.879  10.417  1.00 98.34           C  
ATOM   4363  CB  LEU B 124       1.595   7.384   9.974  1.00 98.34           C  
ATOM   4364  HB2 LEU B 124       0.631   7.693   9.569  1.00 98.34           H  
ATOM   4365  HB3 LEU B 124       1.403   6.957  10.958  1.00 98.34           H  
ATOM   4366  O   LEU B 124       1.474  10.669   9.494  1.00 98.34           O  
ATOM   4367  CG  LEU B 124       2.170   6.298   9.049  1.00 98.34           C  
ATOM   4368  HG  LEU B 124       3.220   6.125   9.288  1.00 98.34           H  
ATOM   4369  CD1 LEU B 124       1.394   4.999   9.246  1.00 98.34           C  
ATOM   4370 HD11 LEU B 124       1.546   4.646  10.266  1.00 98.34           H  
ATOM   4371 HD12 LEU B 124       0.331   5.169   9.078  1.00 98.34           H  
ATOM   4372 HD13 LEU B 124       1.749   4.235   8.554  1.00 98.34           H  
ATOM   4373  CD2 LEU B 124       2.048   6.678   7.572  1.00 98.34           C  
ATOM   4374 HD21 LEU B 124       2.562   7.621   7.382  1.00 98.34           H  
ATOM   4375 HD22 LEU B 124       2.497   5.899   6.956  1.00 98.34           H  
ATOM   4376 HD23 LEU B 124       0.998   6.790   7.301  1.00 98.34           H  
ATOM   4377  N   ALA B 125       1.228  10.101  11.660  1.00 97.81           N  
ATOM   4378  H   ALA B 125       1.406   9.405  12.369  1.00 97.81           H  
ATOM   4379  CA  ALA B 125       0.449  11.284  12.039  1.00 97.81           C  
ATOM   4380  HA  ALA B 125      -0.446  11.324  11.418  1.00 97.81           H  
ATOM   4381  C   ALA B 125       1.226  12.592  11.794  1.00 97.81           C  
ATOM   4382  CB  ALA B 125       0.003  11.135  13.500  1.00 97.81           C  
ATOM   4383  HB1 ALA B 125       0.869  11.052  14.157  1.00 97.81           H  
ATOM   4384  HB2 ALA B 125      -0.579  12.008  13.796  1.00 97.81           H  
ATOM   4385  HB3 ALA B 125      -0.614  10.243  13.610  1.00 97.81           H  
ATOM   4386  O   ALA B 125       0.789  13.434  11.006  1.00 97.81           O  
ATOM   4387  N   GLU B 126       2.419  12.730  12.382  1.00 98.24           N  
ATOM   4388  H   GLU B 126       2.725  12.011  13.022  1.00 98.24           H  
ATOM   4389  CA  GLU B 126       3.254  13.929  12.213  1.00 98.24           C  
ATOM   4390  HA  GLU B 126       2.708  14.817  12.534  1.00 98.24           H  
ATOM   4391  C   GLU B 126       3.661  14.161  10.758  1.00 98.24           C  
ATOM   4392  CB  GLU B 126       4.526  13.805  13.052  1.00 98.24           C  
ATOM   4393  HB2 GLU B 126       5.229  14.564  12.711  1.00 98.24           H  
ATOM   4394  HB3 GLU B 126       4.965  12.820  12.892  1.00 98.24           H  
ATOM   4395  O   GLU B 126       3.537  15.267  10.230  1.00 98.24           O  
ATOM   4396  CG  GLU B 126       4.279  14.028  14.547  1.00 98.24           C  
ATOM   4397  HG2 GLU B 126       3.854  15.024  14.667  1.00 98.24           H  
ATOM   4398  HG3 GLU B 126       3.564  13.286  14.903  1.00 98.24           H  
ATOM   4399  CD  GLU B 126       5.568  13.946  15.373  1.00 98.24           C  
ATOM   4400  OE1 GLU B 126       5.485  14.115  16.607  1.00 98.24           O  
ATOM   4401  OE2 GLU B 126       6.639  13.731  14.749  1.00 98.24           O  
ATOM   4402  N   THR B 127       4.120  13.106  10.079  1.00 98.46           N  
ATOM   4403  H   THR B 127       4.160  12.213  10.549  1.00 98.46           H  
ATOM   4404  CA  THR B 127       4.614  13.227   8.703  1.00 98.46           C  
ATOM   4405  HA  THR B 127       5.350  14.031   8.685  1.00 98.46           H  
ATOM   4406  C   THR B 127       3.485  13.616   7.749  1.00 98.46           C  
ATOM   4407  CB  THR B 127       5.313  11.941   8.232  1.00 98.46           C  
ATOM   4408  HB  THR B 127       4.574  11.148   8.119  1.00 98.46           H  
ATOM   4409  O   THR B 127       3.754  14.358   6.805  1.00 98.46           O  
ATOM   4410  CG2 THR B 127       6.092  12.095   6.926  1.00 98.46           C  
ATOM   4411 HG21 THR B 127       5.444  12.469   6.134  1.00 98.46           H  
ATOM   4412 HG22 THR B 127       6.933  12.773   7.076  1.00 98.46           H  
ATOM   4413 HG23 THR B 127       6.478  11.121   6.625  1.00 98.46           H  
ATOM   4414  OG1 THR B 127       6.278  11.541   9.177  1.00 98.46           O  
ATOM   4415  HG1 THR B 127       5.776  11.131   9.886  1.00 98.46           H  
ATOM   4416  N   SER B 128       2.245  13.171   8.004  1.00 98.52           N  
ATOM   4417  H   SER B 128       2.104  12.583   8.812  1.00 98.52           H  
ATOM   4418  CA  SER B 128       1.053  13.537   7.222  1.00 98.52           C  
ATOM   4419  HA  SER B 128       1.280  13.434   6.161  1.00 98.52           H  
ATOM   4420  C   SER B 128       0.612  14.983   7.460  1.00 98.52           C  
ATOM   4421  CB  SER B 128      -0.129  12.613   7.537  1.00 98.52           C  
ATOM   4422  HB2 SER B 128      -0.400  12.701   8.589  1.00 98.52           H  
ATOM   4423  HB3 SER B 128      -0.984  12.909   6.930  1.00 98.52           H  
ATOM   4424  O   SER B 128       0.265  15.666   6.500  1.00 98.52           O  
ATOM   4425  OG  SER B 128       0.203  11.272   7.246  1.00 98.52           O  
ATOM   4426  HG  SER B 128       0.663  10.936   8.019  1.00 98.52           H  
ATOM   4427  N   TRP B 129       0.675  15.484   8.699  1.00 98.40           N  
ATOM   4428  H   TRP B 129       0.950  14.885   9.464  1.00 98.40           H  
ATOM   4429  CA  TRP B 129       0.404  16.900   8.986  1.00 98.40           C  
ATOM   4430  HA  TRP B 129      -0.601  17.155   8.649  1.00 98.40           H  
ATOM   4431  C   TRP B 129       1.384  17.811   8.236  1.00 98.40           C  
ATOM   4432  CB  TRP B 129       0.489  17.152  10.497  1.00 98.40           C  
ATOM   4433  HB2 TRP B 129       1.488  16.906  10.858  1.00 98.40           H  
ATOM   4434  HB3 TRP B 129      -0.215  16.491  11.002  1.00 98.40           H  
ATOM   4435  O   TRP B 129       0.991  18.677   7.452  1.00 98.40           O  
ATOM   4436  CG  TRP B 129       0.176  18.564  10.881  1.00 98.40           C  
ATOM   4437  CD1 TRP B 129       1.030  19.614  10.831  1.00 98.40           C  
ATOM   4438  HD1 TRP B 129       2.065  19.565  10.526  1.00 98.40           H  
ATOM   4439  CD2 TRP B 129      -1.103  19.113  11.313  1.00 98.40           C  
ATOM   4440  CE2 TRP B 129      -0.955  20.523  11.481  1.00 98.40           C  
ATOM   4441  CE3 TRP B 129      -2.375  18.557  11.573  1.00 98.40           C  
ATOM   4442  HE3 TRP B 129      -2.520  17.492  11.465  1.00 98.40           H  
ATOM   4443  NE1 TRP B 129       0.365  20.777  11.164  1.00 98.40           N  
ATOM   4444  HE1 TRP B 129       0.795  21.687  11.085  1.00 98.40           H  
ATOM   4445  CH2 TRP B 129      -3.274  20.755  12.142  1.00 98.40           C  
ATOM   4446  HH2 TRP B 129      -4.104  21.370  12.458  1.00 98.40           H  
ATOM   4447  CZ2 TRP B 129      -2.024  21.341  11.876  1.00 98.40           C  
ATOM   4448  HZ2 TRP B 129      -1.879  22.406  11.983  1.00 98.40           H  
ATOM   4449  CZ3 TRP B 129      -3.448  19.368  11.988  1.00 98.40           C  
ATOM   4450  HZ3 TRP B 129      -4.412  18.924  12.189  1.00 98.40           H  
ATOM   4451  N   GLU B 130       2.681  17.546   8.400  1.00 97.83           N  
ATOM   4452  H   GLU B 130       2.937  16.829   9.063  1.00 97.83           H  
ATOM   4453  CA  GLU B 130       3.746  18.290   7.726  1.00 97.83           C  
ATOM   4454  HA  GLU B 130       3.699  19.342   8.007  1.00 97.83           H  
ATOM   4455  C   GLU B 130       3.672  18.190   6.188  1.00 97.83           C  
ATOM   4456  CB  GLU B 130       5.093  17.703   8.144  1.00 97.83           C  
ATOM   4457  HB2 GLU B 130       5.837  18.142   7.479  1.00 97.83           H  
ATOM   4458  HB3 GLU B 130       5.058  16.628   7.967  1.00 97.83           H  
ATOM   4459  O   GLU B 130       4.194  19.054   5.478  1.00 97.83           O  
ATOM   4460  CG  GLU B 130       5.581  17.939   9.580  1.00 97.83           C  
ATOM   4461  HG2 GLU B 130       4.861  17.526  10.288  1.00 97.83           H  
ATOM   4462  HG3 GLU B 130       5.661  19.012   9.754  1.00 97.83           H  
ATOM   4463  CD  GLU B 130       6.963  17.287   9.792  1.00 97.83           C  
ATOM   4464  OE1 GLU B 130       7.378  17.063  10.949  1.00 97.83           O  
ATOM   4465  OE2 GLU B 130       7.672  17.025   8.781  1.00 97.83           O  
ATOM   4466  N   LEU B 131       3.081  17.116   5.654  1.00 97.80           N  
ATOM   4467  H   LEU B 131       2.680  16.436   6.284  1.00 97.80           H  
ATOM   4468  CA  LEU B 131       2.912  16.904   4.217  1.00 97.80           C  
ATOM   4469  HA  LEU B 131       3.883  17.031   3.738  1.00 97.80           H  
ATOM   4470  C   LEU B 131       1.955  17.942   3.608  1.00 97.80           C  
ATOM   4471  CB  LEU B 131       2.419  15.464   3.990  1.00 97.80           C  
ATOM   4472  HB2 LEU B 131       1.404  15.387   4.378  1.00 97.80           H  
ATOM   4473  HB3 LEU B 131       3.052  14.771   4.543  1.00 97.80           H  
ATOM   4474  O   LEU B 131       2.267  18.494   2.550  1.00 97.80           O  
ATOM   4475  CG  LEU B 131       2.394  14.995   2.535  1.00 97.80           C  
ATOM   4476  HG  LEU B 131       1.878  15.742   1.931  1.00 97.80           H  
ATOM   4477  CD1 LEU B 131       3.803  14.772   1.986  1.00 97.80           C  
ATOM   4478 HD11 LEU B 131       4.323  14.018   2.577  1.00 97.80           H  
ATOM   4479 HD12 LEU B 131       4.356  15.712   2.001  1.00 97.80           H  
ATOM   4480 HD13 LEU B 131       3.723  14.436   0.952  1.00 97.80           H  
ATOM   4481  CD2 LEU B 131       1.626  13.676   2.463  1.00 97.80           C  
ATOM   4482 HD21 LEU B 131       0.594  13.841   2.772  1.00 97.80           H  
ATOM   4483 HD22 LEU B 131       1.621  13.290   1.443  1.00 97.80           H  
ATOM   4484 HD23 LEU B 131       2.080  12.940   3.127  1.00 97.80           H  
ATOM   4485  N   PHE B 132       0.843  18.252   4.282  1.00 98.22           N  
ATOM   4486  H   PHE B 132       0.657  17.779   5.155  1.00 98.22           H  
ATOM   4487  CA  PHE B 132      -0.084  19.313   3.865  1.00 98.22           C  
ATOM   4488  HA  PHE B 132      -0.313  19.191   2.807  1.00 98.22           H  
ATOM   4489  C   PHE B 132       0.536  20.705   4.020  1.00 98.22           C  
ATOM   4490  CB  PHE B 132      -1.394  19.206   4.652  1.00 98.22           C  
ATOM   4491  HB2 PHE B 132      -1.949  20.138   4.551  1.00 98.22           H  
ATOM   4492  HB3 PHE B 132      -1.167  19.067   5.710  1.00 98.22           H  
ATOM   4493  O   PHE B 132       0.489  21.500   3.081  1.00 98.22           O  
ATOM   4494  CG  PHE B 132      -2.289  18.083   4.179  1.00 98.22           C  
ATOM   4495  CD1 PHE B 132      -2.916  18.170   2.922  1.00 98.22           C  
ATOM   4496  HD1 PHE B 132      -2.775  19.048   2.308  1.00 98.22           H  
ATOM   4497  CD2 PHE B 132      -2.491  16.948   4.982  1.00 98.22           C  
ATOM   4498  HD2 PHE B 132      -2.015  16.869   5.949  1.00 98.22           H  
ATOM   4499  CE1 PHE B 132      -3.739  17.126   2.464  1.00 98.22           C  
ATOM   4500  HE1 PHE B 132      -4.227  17.203   1.504  1.00 98.22           H  
ATOM   4501  CE2 PHE B 132      -3.314  15.909   4.520  1.00 98.22           C  
ATOM   4502  HE2 PHE B 132      -3.460  15.026   5.125  1.00 98.22           H  
ATOM   4503  CZ  PHE B 132      -3.945  15.996   3.270  1.00 98.22           C  
ATOM   4504  HZ  PHE B 132      -4.587  15.196   2.934  1.00 98.22           H  
ATOM   4505  N   GLU B 133       1.235  20.968   5.130  1.00 97.21           N  
ATOM   4506  H   GLU B 133       1.205  20.306   5.892  1.00 97.21           H  
ATOM   4507  CA  GLU B 133       1.929  22.251   5.322  1.00 97.21           C  
ATOM   4508  HA  GLU B 133       1.194  23.055   5.296  1.00 97.21           H  
ATOM   4509  C   GLU B 133       2.968  22.523   4.221  1.00 97.21           C  
ATOM   4510  CB  GLU B 133       2.656  22.282   6.672  1.00 97.21           C  
ATOM   4511  HB2 GLU B 133       3.262  23.187   6.706  1.00 97.21           H  
ATOM   4512  HB3 GLU B 133       3.324  21.423   6.735  1.00 97.21           H  
ATOM   4513  O   GLU B 133       3.112  23.666   3.772  1.00 97.21           O  
ATOM   4514  CG  GLU B 133       1.720  22.295   7.886  1.00 97.21           C  
ATOM   4515  HG2 GLU B 133       1.178  21.351   7.936  1.00 97.21           H  
ATOM   4516  HG3 GLU B 133       0.998  23.102   7.757  1.00 97.21           H  
ATOM   4517  CD  GLU B 133       2.499  22.511   9.193  1.00 97.21           C  
ATOM   4518  OE1 GLU B 133       1.908  23.094  10.131  1.00 97.21           O  
ATOM   4519  OE2 GLU B 133       3.694  22.133   9.251  1.00 97.21           O  
ATOM   4520  N   ARG B 134       3.677  21.476   3.763  1.00 97.18           N  
ATOM   4521  H   ARG B 134       3.526  20.588   4.219  1.00 97.18           H  
ATOM   4522  CA  ARG B 134       4.624  21.543   2.635  1.00 97.18           C  
ATOM   4523  HA  ARG B 134       5.246  22.431   2.750  1.00 97.18           H  
ATOM   4524  C   ARG B 134       3.949  21.720   1.274  1.00 97.18           C  
ATOM   4525  CB  ARG B 134       5.521  20.294   2.599  1.00 97.18           C  
ATOM   4526  HB2 ARG B 134       4.920  19.402   2.777  1.00 97.18           H  
ATOM   4527  HB3 ARG B 134       5.954  20.210   1.603  1.00 97.18           H  
ATOM   4528  O   ARG B 134       4.611  22.204   0.366  1.00 97.18           O  
ATOM   4529  CG  ARG B 134       6.677  20.358   3.605  1.00 97.18           C  
ATOM   4530  HG2 ARG B 134       6.292  20.327   4.624  1.00 97.18           H  
ATOM   4531  HG3 ARG B 134       7.224  21.290   3.463  1.00 97.18           H  
ATOM   4532  CD  ARG B 134       7.629  19.179   3.360  1.00 97.18           C  
ATOM   4533  HD2 ARG B 134       7.950  19.200   2.318  1.00 97.18           H  
ATOM   4534  HD3 ARG B 134       7.084  18.246   3.508  1.00 97.18           H  
ATOM   4535  NE  ARG B 134       8.829  19.216   4.225  1.00 97.18           N  
ATOM   4536  HE  ARG B 134       9.651  19.660   3.841  1.00 97.18           H  
ATOM   4537  NH1 ARG B 134       7.910  18.156   6.026  1.00 97.18           N  
ATOM   4538 HH11 ARG B 134       6.981  18.306   5.658  1.00 97.18           H  
ATOM   4539 HH12 ARG B 134       7.984  17.716   6.932  1.00 97.18           H  
ATOM   4540  NH2 ARG B 134      10.080  18.528   6.027  1.00 97.18           N  
ATOM   4541 HH21 ARG B 134      10.077  17.986   6.879  1.00 97.18           H  
ATOM   4542 HH22 ARG B 134      10.922  18.961   5.676  1.00 97.18           H  
ATOM   4543  CZ  ARG B 134       8.939  18.631   5.408  1.00 97.18           C  
ATOM   4544  N   ALA B 135       2.680  21.344   1.129  1.00 97.53           N  
ATOM   4545  H   ALA B 135       2.190  20.970   1.929  1.00 97.53           H  
ATOM   4546  CA  ALA B 135       1.891  21.610  -0.077  1.00 97.53           C  
ATOM   4547  HA  ALA B 135       2.527  21.485  -0.953  1.00 97.53           H  
ATOM   4548  C   ALA B 135       1.342  23.049  -0.124  1.00 97.53           C  
ATOM   4549  CB  ALA B 135       0.754  20.582  -0.161  1.00 97.53           C  
ATOM   4550  HB1 ALA B 135       1.137  19.566  -0.064  1.00 97.53           H  
ATOM   4551  HB2 ALA B 135       0.248  20.680  -1.122  1.00 97.53           H  
ATOM   4552  HB3 ALA B 135       0.028  20.762   0.632  1.00 97.53           H  
ATOM   4553  O   ALA B 135       0.748  23.437  -1.126  1.00 97.53           O  
ATOM   4554  N   GLY B 136       1.513  23.834   0.950  1.00 97.03           N  
ATOM   4555  H   GLY B 136       1.999  23.456   1.751  1.00 97.03           H  
ATOM   4556  CA  GLY B 136       0.875  25.145   1.091  1.00 97.03           C  
ATOM   4557  HA2 GLY B 136       1.377  25.700   1.884  1.00 97.03           H  
ATOM   4558  HA3 GLY B 136       0.971  25.703   0.160  1.00 97.03           H  
ATOM   4559  C   GLY B 136      -0.612  25.055   1.444  1.00 97.03           C  
ATOM   4560  O   GLY B 136      -1.360  25.978   1.142  1.00 97.03           O  
ATOM   4561  N   ILE B 137      -1.042  23.956   2.071  1.00 97.65           N  
ATOM   4562  H   ILE B 137      -0.370  23.248   2.329  1.00 97.65           H  
ATOM   4563  CA  ILE B 137      -2.438  23.692   2.438  1.00 97.65           C  
ATOM   4564  HA  ILE B 137      -3.080  24.472   2.029  1.00 97.65           H  
ATOM   4565  C   ILE B 137      -2.560  23.724   3.966  1.00 97.65           C  
ATOM   4566  CB  ILE B 137      -2.892  22.338   1.837  1.00 97.65           C  
ATOM   4567  HB  ILE B 137      -2.236  21.559   2.226  1.00 97.65           H  
ATOM   4568  O   ILE B 137      -1.772  23.076   4.654  1.00 97.65           O  
ATOM   4569  CG1 ILE B 137      -2.775  22.340   0.292  1.00 97.65           C  
ATOM   4570 HG12 ILE B 137      -1.771  22.649   0.001  1.00 97.65           H  
ATOM   4571 HG13 ILE B 137      -3.476  23.062  -0.127  1.00 97.65           H  
ATOM   4572  CG2 ILE B 137      -4.332  22.004   2.267  1.00 97.65           C  
ATOM   4573 HG21 ILE B 137      -4.394  21.908   3.351  1.00 97.65           H  
ATOM   4574 HG22 ILE B 137      -4.648  21.051   1.843  1.00 97.65           H  
ATOM   4575 HG23 ILE B 137      -5.017  22.784   1.937  1.00 97.65           H  
ATOM   4576  CD1 ILE B 137      -3.015  20.972  -0.361  1.00 97.65           C  
ATOM   4577 HD11 ILE B 137      -2.727  21.021  -1.411  1.00 97.65           H  
ATOM   4578 HD12 ILE B 137      -4.069  20.699  -0.305  1.00 97.65           H  
ATOM   4579 HD13 ILE B 137      -2.410  20.211   0.131  1.00 97.65           H  
ATOM   4580  N   ASP B 138      -3.555  24.445   4.499  1.00 97.05           N  
ATOM   4581  H   ASP B 138      -4.179  24.948   3.884  1.00 97.05           H  
ATOM   4582  CA  ASP B 138      -3.919  24.364   5.919  1.00 97.05           C  
ATOM   4583  HA  ASP B 138      -3.032  24.567   6.520  1.00 97.05           H  
ATOM   4584  C   ASP B 138      -4.462  22.952   6.230  1.00 97.05           C  
ATOM   4585  CB  ASP B 138      -4.946  25.453   6.282  1.00 97.05           C  
ATOM   4586  HB2 ASP B 138      -5.771  25.412   5.570  1.00 97.05           H  
ATOM   4587  HB3 ASP B 138      -4.468  26.428   6.188  1.00 97.05           H  
ATOM   4588  O   ASP B 138      -5.513  22.583   5.693  1.00 97.05           O  
ATOM   4589  CG  ASP B 138      -5.518  25.315   7.706  1.00 97.05           C  
ATOM   4590  OD1 ASP B 138      -4.992  24.497   8.496  1.00 97.05           O  
ATOM   4591  OD2 ASP B 138      -6.520  25.995   7.997  1.00 97.05           O  
ATOM   4592  N   PRO B 139      -3.808  22.158   7.098  1.00 97.18           N  
ATOM   4593  CA  PRO B 139      -4.256  20.805   7.425  1.00 97.18           C  
ATOM   4594  HA  PRO B 139      -4.270  20.216   6.508  1.00 97.18           H  
ATOM   4595  C   PRO B 139      -5.649  20.735   8.073  1.00 97.18           C  
ATOM   4596  CB  PRO B 139      -3.186  20.241   8.365  1.00 97.18           C  
ATOM   4597  HB2 PRO B 139      -3.486  20.405   9.400  1.00 97.18           H  
ATOM   4598  HB3 PRO B 139      -3.008  19.180   8.185  1.00 97.18           H  
ATOM   4599  O   PRO B 139      -6.276  19.680   8.046  1.00 97.18           O  
ATOM   4600  CG  PRO B 139      -1.947  21.081   8.064  1.00 97.18           C  
ATOM   4601  HG2 PRO B 139      -1.256  21.122   8.906  1.00 97.18           H  
ATOM   4602  HG3 PRO B 139      -1.439  20.704   7.177  1.00 97.18           H  
ATOM   4603  CD  PRO B 139      -2.543  22.444   7.762  1.00 97.18           C  
ATOM   4604  HD2 PRO B 139      -1.849  23.004   7.134  1.00 97.18           H  
ATOM   4605  HD3 PRO B 139      -2.734  22.982   8.690  1.00 97.18           H  
ATOM   4606  N   VAL B 140      -6.174  21.828   8.635  1.00 94.35           N  
ATOM   4607  H   VAL B 140      -5.636  22.684   8.644  1.00 94.35           H  
ATOM   4608  CA  VAL B 140      -7.553  21.865   9.157  1.00 94.35           C  
ATOM   4609  HA  VAL B 140      -7.768  20.913   9.642  1.00 94.35           H  
ATOM   4610  C   VAL B 140      -8.575  22.015   8.021  1.00 94.35           C  
ATOM   4611  CB  VAL B 140      -7.696  22.971  10.222  1.00 94.35           C  
ATOM   4612  HB  VAL B 140      -7.430  23.934   9.786  1.00 94.35           H  
ATOM   4613  O   VAL B 140      -9.693  21.507   8.122  1.00 94.35           O  
ATOM   4614  CG1 VAL B 140      -9.122  23.071  10.781  1.00 94.35           C  
ATOM   4615 HG11 VAL B 140      -9.444  22.102  11.163  1.00 94.35           H  
ATOM   4616 HG12 VAL B 140      -9.153  23.808  11.583  1.00 94.35           H  
ATOM   4617 HG13 VAL B 140      -9.807  23.399   9.999  1.00 94.35           H  
ATOM   4618  CG2 VAL B 140      -6.766  22.687  11.412  1.00 94.35           C  
ATOM   4619 HG21 VAL B 140      -6.876  23.471  12.161  1.00 94.35           H  
ATOM   4620 HG22 VAL B 140      -5.729  22.680  11.075  1.00 94.35           H  
ATOM   4621 HG23 VAL B 140      -7.006  21.721  11.856  1.00 94.35           H  
ATOM   4622  N   SER B 141      -8.189  22.636   6.902  1.00 94.91           N  
ATOM   4623  H   SER B 141      -7.241  22.984   6.865  1.00 94.91           H  
ATOM   4624  CA  SER B 141      -9.068  22.888   5.747  1.00 94.91           C  
ATOM   4625  HA  SER B 141     -10.009  23.286   6.128  1.00 94.91           H  
ATOM   4626  C   SER B 141      -9.416  21.638   4.925  1.00 94.91           C  
ATOM   4627  CB  SER B 141      -8.452  23.957   4.838  1.00 94.91           C  
ATOM   4628  HB2 SER B 141      -8.098  24.792   5.442  1.00 94.91           H  
ATOM   4629  HB3 SER B 141      -9.223  24.326   4.161  1.00 94.91           H  
ATOM   4630  O   SER B 141     -10.365  21.658   4.137  1.00 94.91           O  
ATOM   4631  OG  SER B 141      -7.387  23.438   4.061  1.00 94.91           O  
ATOM   4632  HG  SER B 141      -6.689  23.142   4.650  1.00 94.91           H  
ATOM   4633  N   VAL B 142      -8.673  20.538   5.101  1.00 96.72           N  
ATOM   4634  H   VAL B 142      -7.900  20.586   5.749  1.00 96.72           H  
ATOM   4635  CA  VAL B 142      -8.900  19.279   4.364  1.00 96.72           C  
ATOM   4636  HA  VAL B 142      -9.314  19.535   3.389  1.00 96.72           H  
ATOM   4637  C   VAL B 142      -9.942  18.367   5.014  1.00 96.72           C  
ATOM   4638  CB  VAL B 142      -7.592  18.520   4.088  1.00 96.72           C  
ATOM   4639  HB  VAL B 142      -7.839  17.618   3.529  1.00 96.72           H  
ATOM   4640  O   VAL B 142     -10.346  17.368   4.412  1.00 96.72           O  
ATOM   4641  CG1 VAL B 142      -6.657  19.368   3.219  1.00 96.72           C  
ATOM   4642 HG11 VAL B 142      -6.357  20.273   3.747  1.00 96.72           H  
ATOM   4643 HG12 VAL B 142      -7.163  19.646   2.294  1.00 96.72           H  
ATOM   4644 HG13 VAL B 142      -5.765  18.792   2.972  1.00 96.72           H  
ATOM   4645  CG2 VAL B 142      -6.830  18.102   5.344  1.00 96.72           C  
ATOM   4646 HG21 VAL B 142      -6.050  17.389   5.076  1.00 96.72           H  
ATOM   4647 HG22 VAL B 142      -7.496  17.639   6.073  1.00 96.72           H  
ATOM   4648 HG23 VAL B 142      -6.351  18.979   5.778  1.00 96.72           H  
ATOM   4649  N   ARG B 143     -10.418  18.715   6.215  1.00 95.09           N  
ATOM   4650  H   ARG B 143     -10.062  19.560   6.638  1.00 95.09           H  
ATOM   4651  CA  ARG B 143     -11.467  17.972   6.921  1.00 95.09           C  
ATOM   4652  HA  ARG B 143     -11.099  16.959   7.083  1.00 95.09           H  
ATOM   4653  C   ARG B 143     -12.738  17.886   6.064  1.00 95.09           C  
ATOM   4654  CB  ARG B 143     -11.701  18.632   8.290  1.00 95.09           C  
ATOM   4655  HB2 ARG B 143     -11.982  19.675   8.141  1.00 95.09           H  
ATOM   4656  HB3 ARG B 143     -10.767  18.606   8.851  1.00 95.09           H  
ATOM   4657  O   ARG B 143     -13.229  18.889   5.554  1.00 95.09           O  
ATOM   4658  CG  ARG B 143     -12.798  17.932   9.106  1.00 95.09           C  
ATOM   4659  HG2 ARG B 143     -13.746  18.047   8.581  1.00 95.09           H  
ATOM   4660  HG3 ARG B 143     -12.586  16.866   9.191  1.00 95.09           H  
ATOM   4661  CD  ARG B 143     -12.965  18.541  10.504  1.00 95.09           C  
ATOM   4662  HD2 ARG B 143     -12.919  19.627  10.426  1.00 95.09           H  
ATOM   4663  HD3 ARG B 143     -13.953  18.264  10.871  1.00 95.09           H  
ATOM   4664  NE  ARG B 143     -11.956  18.056  11.469  1.00 95.09           N  
ATOM   4665  HE  ARG B 143     -11.253  17.421  11.120  1.00 95.09           H  
ATOM   4666  NH1 ARG B 143     -12.709  19.247  13.284  1.00 95.09           N  
ATOM   4667 HH11 ARG B 143     -12.651  19.467  14.268  1.00 95.09           H  
ATOM   4668 HH12 ARG B 143     -13.377  19.716  12.689  1.00 95.09           H  
ATOM   4669  NH2 ARG B 143     -11.033  17.796  13.538  1.00 95.09           N  
ATOM   4670 HH21 ARG B 143     -11.002  18.017  14.523  1.00 95.09           H  
ATOM   4671 HH22 ARG B 143     -10.391  17.106  13.175  1.00 95.09           H  
ATOM   4672  CZ  ARG B 143     -11.902  18.367  12.753  1.00 95.09           C  
ATOM   4673  N   GLY B 144     -13.286  16.681   5.930  1.00 95.32           N  
ATOM   4674  H   GLY B 144     -12.806  15.899   6.352  1.00 95.32           H  
ATOM   4675  CA  GLY B 144     -14.484  16.389   5.139  1.00 95.32           C  
ATOM   4676  HA2 GLY B 144     -15.195  17.208   5.244  1.00 95.32           H  
ATOM   4677  HA3 GLY B 144     -14.952  15.487   5.534  1.00 95.32           H  
ATOM   4678  C   GLY B 144     -14.232  16.175   3.642  1.00 95.32           C  
ATOM   4679  O   GLY B 144     -15.191  16.032   2.887  1.00 95.32           O  
ATOM   4680  N   GLN B 145     -12.976  16.164   3.176  1.00 96.91           N  
ATOM   4681  H   GLN B 145     -12.212  16.317   3.819  1.00 96.91           H  
ATOM   4682  CA  GLN B 145     -12.661  15.918   1.765  1.00 96.91           C  
ATOM   4683  HA  GLN B 145     -13.525  16.207   1.166  1.00 96.91           H  
ATOM   4684  C   GLN B 145     -12.395  14.438   1.461  1.00 96.91           C  
ATOM   4685  CB  GLN B 145     -11.489  16.788   1.296  1.00 96.91           C  
ATOM   4686  HB2 GLN B 145     -11.281  16.515   0.262  1.00 96.91           H  
ATOM   4687  HB3 GLN B 145     -10.601  16.572   1.891  1.00 96.91           H  
ATOM   4688  O   GLN B 145     -11.876  13.695   2.292  1.00 96.91           O  
ATOM   4689  CG  GLN B 145     -11.804  18.291   1.366  1.00 96.91           C  
ATOM   4690  HG2 GLN B 145     -12.822  18.468   1.017  1.00 96.91           H  
ATOM   4691  HG3 GLN B 145     -11.740  18.626   2.401  1.00 96.91           H  
ATOM   4692  CD  GLN B 145     -10.869  19.132   0.502  1.00 96.91           C  
ATOM   4693  NE2 GLN B 145     -10.778  20.419   0.754  1.00 96.91           N  
ATOM   4694 HE21 GLN B 145     -10.086  20.927   0.222  1.00 96.91           H  
ATOM   4695 HE22 GLN B 145     -11.166  20.798   1.606  1.00 96.91           H  
ATOM   4696  OE1 GLN B 145     -10.238  18.666  -0.436  1.00 96.91           O  
ATOM   4697  N   ALA B 146     -12.682  14.024   0.221  1.00 97.94           N  
ATOM   4698  H   ALA B 146     -13.100  14.691  -0.412  1.00 97.94           H  
ATOM   4699  CA  ALA B 146     -12.439  12.674  -0.295  1.00 97.94           C  
ATOM   4700  HA  ALA B 146     -12.724  11.960   0.478  1.00 97.94           H  
ATOM   4701  C   ALA B 146     -10.948  12.423  -0.605  1.00 97.94           C  
ATOM   4702  CB  ALA B 146     -13.355  12.435  -1.503  1.00 97.94           C  
ATOM   4703  HB1 ALA B 146     -14.396  12.574  -1.211  1.00 97.94           H  
ATOM   4704  HB2 ALA B 146     -13.104  13.128  -2.307  1.00 97.94           H  
ATOM   4705  HB3 ALA B 146     -13.225  11.415  -1.863  1.00 97.94           H  
ATOM   4706  O   ALA B 146     -10.568  12.139  -1.742  1.00 97.94           O  
ATOM   4707  N   ILE B 147     -10.089  12.565   0.402  1.00 98.76           N  
ATOM   4708  H   ILE B 147     -10.464  12.813   1.307  1.00 98.76           H  
ATOM   4709  CA  ILE B 147      -8.653  12.301   0.304  1.00 98.76           C  
ATOM   4710  HA  ILE B 147      -8.367  12.356  -0.746  1.00 98.76           H  
ATOM   4711  C   ILE B 147      -8.381  10.883   0.807  1.00 98.76           C  
ATOM   4712  CB  ILE B 147      -7.837  13.370   1.060  1.00 98.76           C  
ATOM   4713  HB  ILE B 147      -8.124  13.332   2.111  1.00 98.76           H  
ATOM   4714  O   ILE B 147      -8.727  10.559   1.940  1.00 98.76           O  
ATOM   4715  CG1 ILE B 147      -8.185  14.776   0.514  1.00 98.76           C  
ATOM   4716 HG12 ILE B 147      -9.233  14.983   0.731  1.00 98.76           H  
ATOM   4717 HG13 ILE B 147      -8.067  14.791  -0.569  1.00 98.76           H  
ATOM   4718  CG2 ILE B 147      -6.328  13.067   0.971  1.00 98.76           C  
ATOM   4719 HG21 ILE B 147      -5.766  13.783   1.570  1.00 98.76           H  
ATOM   4720 HG22 ILE B 147      -5.989  13.121  -0.064  1.00 98.76           H  
ATOM   4721 HG23 ILE B 147      -6.110  12.077   1.370  1.00 98.76           H  
ATOM   4722  CD1 ILE B 147      -7.371  15.925   1.119  1.00 98.76           C  
ATOM   4723 HD11 ILE B 147      -6.345  15.896   0.751  1.00 98.76           H  
ATOM   4724 HD12 ILE B 147      -7.369  15.845   2.206  1.00 98.76           H  
ATOM   4725 HD13 ILE B 147      -7.817  16.876   0.829  1.00 98.76           H  
ATOM   4726  N   GLY B 148      -7.782  10.037  -0.031  1.00 98.84           N  
ATOM   4727  H   GLY B 148      -7.500  10.388  -0.936  1.00 98.84           H  
ATOM   4728  CA  GLY B 148      -7.424   8.664   0.342  1.00 98.84           C  
ATOM   4729  HA2 GLY B 148      -8.209   8.246   0.972  1.00 98.84           H  
ATOM   4730  HA3 GLY B 148      -7.352   8.043  -0.550  1.00 98.84           H  
ATOM   4731  C   GLY B 148      -6.098   8.577   1.105  1.00 98.84           C  
ATOM   4732  O   GLY B 148      -5.226   9.433   0.948  1.00 98.84           O  
ATOM   4733  N   VAL B 149      -5.920   7.517   1.893  1.00 98.93           N  
ATOM   4734  H   VAL B 149      -6.675   6.848   1.948  1.00 98.93           H  
ATOM   4735  CA  VAL B 149      -4.682   7.200   2.621  1.00 98.93           C  
ATOM   4736  HA  VAL B 149      -3.891   7.875   2.294  1.00 98.93           H  
ATOM   4737  C   VAL B 149      -4.256   5.771   2.291  1.00 98.93           C  
ATOM   4738  CB  VAL B 149      -4.847   7.381   4.146  1.00 98.93           C  
ATOM   4739  HB  VAL B 149      -5.563   6.652   4.526  1.00 98.93           H  
ATOM   4740  O   VAL B 149      -4.891   4.815   2.725  1.00 98.93           O  
ATOM   4741  CG1 VAL B 149      -3.505   7.164   4.862  1.00 98.93           C  
ATOM   4742 HG11 VAL B 149      -3.132   6.157   4.678  1.00 98.93           H  
ATOM   4743 HG12 VAL B 149      -2.772   7.892   4.516  1.00 98.93           H  
ATOM   4744 HG13 VAL B 149      -3.645   7.279   5.937  1.00 98.93           H  
ATOM   4745  CG2 VAL B 149      -5.357   8.779   4.516  1.00 98.93           C  
ATOM   4746 HG21 VAL B 149      -4.705   9.543   4.094  1.00 98.93           H  
ATOM   4747 HG22 VAL B 149      -5.393   8.886   5.601  1.00 98.93           H  
ATOM   4748 HG23 VAL B 149      -6.367   8.922   4.131  1.00 98.93           H  
ATOM   4749  N   PHE B 150      -3.158   5.609   1.556  1.00 98.88           N  
ATOM   4750  H   PHE B 150      -2.674   6.435   1.233  1.00 98.88           H  
ATOM   4751  CA  PHE B 150      -2.628   4.304   1.152  1.00 98.88           C  
ATOM   4752  HA  PHE B 150      -3.270   3.508   1.530  1.00 98.88           H  
ATOM   4753  C   PHE B 150      -1.234   4.105   1.752  1.00 98.88           C  
ATOM   4754  CB  PHE B 150      -2.634   4.196  -0.380  1.00 98.88           C  
ATOM   4755  HB2 PHE B 150      -1.997   4.976  -0.797  1.00 98.88           H  
ATOM   4756  HB3 PHE B 150      -2.199   3.237  -0.662  1.00 98.88           H  
ATOM   4757  O   PHE B 150      -0.265   4.738   1.329  1.00 98.88           O  
ATOM   4758  CG  PHE B 150      -4.014   4.298  -1.004  1.00 98.88           C  
ATOM   4759  CD1 PHE B 150      -4.763   3.135  -1.267  1.00 98.88           C  
ATOM   4760  HD1 PHE B 150      -4.356   2.164  -1.027  1.00 98.88           H  
ATOM   4761  CD2 PHE B 150      -4.558   5.561  -1.312  1.00 98.88           C  
ATOM   4762  HD2 PHE B 150      -3.992   6.456  -1.101  1.00 98.88           H  
ATOM   4763  CE1 PHE B 150      -6.044   3.234  -1.839  1.00 98.88           C  
ATOM   4764  HE1 PHE B 150      -6.622   2.344  -2.038  1.00 98.88           H  
ATOM   4765  CE2 PHE B 150      -5.839   5.659  -1.884  1.00 98.88           C  
ATOM   4766  HE2 PHE B 150      -6.256   6.627  -2.118  1.00 98.88           H  
ATOM   4767  CZ  PHE B 150      -6.583   4.496  -2.147  1.00 98.88           C  
ATOM   4768  HZ  PHE B 150      -7.570   4.568  -2.579  1.00 98.88           H  
ATOM   4769  N   ALA B 151      -1.114   3.243   2.761  1.00 98.71           N  
ATOM   4770  H   ALA B 151      -1.922   2.707   3.045  1.00 98.71           H  
ATOM   4771  CA  ALA B 151       0.120   3.099   3.532  1.00 98.71           C  
ATOM   4772  HA  ALA B 151       0.886   3.760   3.126  1.00 98.71           H  
ATOM   4773  C   ALA B 151       0.677   1.673   3.463  1.00 98.71           C  
ATOM   4774  CB  ALA B 151      -0.135   3.561   4.972  1.00 98.71           C  
ATOM   4775  HB1 ALA B 151      -0.508   4.585   4.975  1.00 98.71           H  
ATOM   4776  HB2 ALA B 151       0.793   3.519   5.543  1.00 98.71           H  
ATOM   4777  HB3 ALA B 151      -0.869   2.908   5.446  1.00 98.71           H  
ATOM   4778  O   ALA B 151       0.005   0.710   3.823  1.00 98.71           O  
ATOM   4779  N   GLY B 152       1.936   1.544   3.043  1.00 98.66           N  
ATOM   4780  H   GLY B 152       2.414   2.361   2.692  1.00 98.66           H  
ATOM   4781  CA  GLY B 152       2.704   0.319   3.226  1.00 98.66           C  
ATOM   4782  HA2 GLY B 152       2.084  -0.540   2.967  1.00 98.66           H  
ATOM   4783  HA3 GLY B 152       3.575   0.336   2.570  1.00 98.66           H  
ATOM   4784  C   GLY B 152       3.187   0.198   4.671  1.00 98.66           C  
ATOM   4785  O   GLY B 152       4.065   0.965   5.075  1.00 98.66           O  
ATOM   4786  N   VAL B 153       2.634  -0.749   5.433  1.00 97.53           N  
ATOM   4787  H   VAL B 153       1.950  -1.367   5.021  1.00 97.53           H  
ATOM   4788  CA  VAL B 153       2.969  -0.979   6.850  1.00 97.53           C  
ATOM   4789  HA  VAL B 153       3.941  -0.533   7.061  1.00 97.53           H  
ATOM   4790  C   VAL B 153       3.066  -2.478   7.103  1.00 97.53           C  
ATOM   4791  CB  VAL B 153       1.939  -0.355   7.821  1.00 97.53           C  
ATOM   4792  HB  VAL B 153       1.027  -0.952   7.804  1.00 97.53           H  
ATOM   4793  O   VAL B 153       2.255  -3.247   6.599  1.00 97.53           O  
ATOM   4794  CG1 VAL B 153       2.462  -0.341   9.264  1.00 97.53           C  
ATOM   4795 HG11 VAL B 153       1.725   0.119   9.922  1.00 97.53           H  
ATOM   4796 HG12 VAL B 153       2.628  -1.358   9.621  1.00 97.53           H  
ATOM   4797 HG13 VAL B 153       3.396   0.216   9.327  1.00 97.53           H  
ATOM   4798  CG2 VAL B 153       1.579   1.087   7.440  1.00 97.53           C  
ATOM   4799 HG21 VAL B 153       1.013   1.090   6.508  1.00 97.53           H  
ATOM   4800 HG22 VAL B 153       0.951   1.533   8.212  1.00 97.53           H  
ATOM   4801 HG23 VAL B 153       2.488   1.676   7.318  1.00 97.53           H  
ATOM   4802  N   ILE B 154       4.069  -2.880   7.876  1.00 93.28           N  
ATOM   4803  H   ILE B 154       4.634  -2.176   8.330  1.00 93.28           H  
ATOM   4804  CA  ILE B 154       4.267  -4.258   8.336  1.00 93.28           C  
ATOM   4805  HA  ILE B 154       3.456  -4.894   7.980  1.00 93.28           H  
ATOM   4806  C   ILE B 154       4.215  -4.213   9.862  1.00 93.28           C  
ATOM   4807  CB  ILE B 154       5.609  -4.823   7.810  1.00 93.28           C  
ATOM   4808  HB  ILE B 154       6.413  -4.206   8.211  1.00 93.28           H  
ATOM   4809  O   ILE B 154       4.757  -3.275  10.454  1.00 93.28           O  
ATOM   4810  CG1 ILE B 154       5.682  -4.775   6.266  1.00 93.28           C  
ATOM   4811 HG12 ILE B 154       5.374  -3.792   5.909  1.00 93.28           H  
ATOM   4812 HG13 ILE B 154       4.984  -5.504   5.854  1.00 93.28           H  
ATOM   4813  CG2 ILE B 154       5.825  -6.271   8.285  1.00 93.28           C  
ATOM   4814 HG21 ILE B 154       5.838  -6.321   9.374  1.00 93.28           H  
ATOM   4815 HG22 ILE B 154       5.027  -6.913   7.911  1.00 93.28           H  
ATOM   4816 HG23 ILE B 154       6.785  -6.655   7.939  1.00 93.28           H  
ATOM   4817  CD1 ILE B 154       7.083  -5.041   5.700  1.00 93.28           C  
ATOM   4818 HD11 ILE B 154       7.090  -4.799   4.637  1.00 93.28           H  
ATOM   4819 HD12 ILE B 154       7.816  -4.412   6.206  1.00 93.28           H  
ATOM   4820 HD13 ILE B 154       7.353  -6.090   5.823  1.00 93.28           H  
ATOM   4821  N   ASP B 155       3.586  -5.199  10.501  1.00 89.76           N  
ATOM   4822  H   ASP B 155       3.155  -5.952   9.984  1.00 89.76           H  
ATOM   4823  CA  ASP B 155       3.669  -5.327  11.956  1.00 89.76           C  
ATOM   4824  HA  ASP B 155       3.405  -4.366  12.397  1.00 89.76           H  
ATOM   4825  C   ASP B 155       5.113  -5.666  12.367  1.00 89.76           C  
ATOM   4826  CB  ASP B 155       2.661  -6.353  12.492  1.00 89.76           C  
ATOM   4827  HB2 ASP B 155       2.918  -7.344  12.118  1.00 89.76           H  
ATOM   4828  HB3 ASP B 155       1.666  -6.097  12.128  1.00 89.76           H  
ATOM   4829  O   ASP B 155       5.702  -6.649  11.917  1.00 89.76           O  
ATOM   4830  CG  ASP B 155       2.630  -6.380  14.031  1.00 89.76           C  
ATOM   4831  OD1 ASP B 155       3.361  -5.586  14.675  1.00 89.76           O  
ATOM   4832  OD2 ASP B 155       1.881  -7.201  14.586  1.00 89.76           O  
ATOM   4833  N   GLN B 156       5.703  -4.805  13.197  1.00 86.27           N  
ATOM   4834  H   GLN B 156       5.116  -4.073  13.571  1.00 86.27           H  
ATOM   4835  CA  GLN B 156       7.074  -4.929  13.703  1.00 86.27           C  
ATOM   4836  HA  GLN B 156       7.593  -5.700  13.133  1.00 86.27           H  
ATOM   4837  C   GLN B 156       7.107  -5.399  15.172  1.00 86.27           C  
ATOM   4838  CB  GLN B 156       7.821  -3.601  13.480  1.00 86.27           C  
ATOM   4839  HB2 GLN B 156       7.264  -2.806  13.977  1.00 86.27           H  
ATOM   4840  HB3 GLN B 156       8.809  -3.648  13.938  1.00 86.27           H  
ATOM   4841  O   GLN B 156       8.169  -5.402  15.805  1.00 86.27           O  
ATOM   4842  CG  GLN B 156       7.976  -3.232  11.991  1.00 86.27           C  
ATOM   4843  HG2 GLN B 156       7.019  -3.349  11.483  1.00 86.27           H  
ATOM   4844  HG3 GLN B 156       8.235  -2.177  11.910  1.00 86.27           H  
ATOM   4845  CD  GLN B 156       9.036  -4.026  11.228  1.00 86.27           C  
ATOM   4846  NE2 GLN B 156       8.942  -4.050   9.914  1.00 86.27           N  
ATOM   4847 HE21 GLN B 156       9.621  -4.592   9.399  1.00 86.27           H  
ATOM   4848 HE22 GLN B 156       8.104  -3.685   9.484  1.00 86.27           H  
ATOM   4849  OE1 GLN B 156       9.993  -4.566  11.765  1.00 86.27           O  
ATOM   4850  N   GLY B 157       5.956  -5.780  15.739  1.00 79.86           N  
ATOM   4851  H   GLY B 157       5.115  -5.751  15.180  1.00 79.86           H  
ATOM   4852  CA  GLY B 157       5.839  -6.396  17.059  1.00 79.86           C  
ATOM   4853  HA2 GLY B 157       4.848  -6.843  17.126  1.00 79.86           H  
ATOM   4854  HA3 GLY B 157       6.577  -7.194  17.147  1.00 79.86           H  
ATOM   4855  C   GLY B 157       6.007  -5.430  18.237  1.00 79.86           C  
ATOM   4856  O   GLY B 157       6.553  -5.825  19.276  1.00 79.86           O  
ATOM   4857  N   TYR B 158       5.575  -4.167  18.104  1.00 82.89           N  
ATOM   4858  H   TYR B 158       5.097  -3.920  17.249  1.00 82.89           H  
ATOM   4859  CA  TYR B 158       5.623  -3.183  19.196  1.00 82.89           C  
ATOM   4860  HA  TYR B 158       6.624  -3.206  19.627  1.00 82.89           H  
ATOM   4861  C   TYR B 158       4.613  -3.517  20.308  1.00 82.89           C  
ATOM   4862  CB  TYR B 158       5.379  -1.759  18.673  1.00 82.89           C  
ATOM   4863  HB2 TYR B 158       4.396  -1.710  18.205  1.00 82.89           H  
ATOM   4864  HB3 TYR B 158       6.117  -1.529  17.905  1.00 82.89           H  
ATOM   4865  O   TYR B 158       3.413  -3.500  20.067  1.00 82.89           O  
ATOM   4866  CG  TYR B 158       5.468  -0.708  19.770  1.00 82.89           C  
ATOM   4867  CD1 TYR B 158       4.300  -0.165  20.342  1.00 82.89           C  
ATOM   4868  HD1 TYR B 158       3.327  -0.485  19.999  1.00 82.89           H  
ATOM   4869  CD2 TYR B 158       6.729  -0.290  20.238  1.00 82.89           C  
ATOM   4870  HD2 TYR B 158       7.628  -0.700  19.801  1.00 82.89           H  
ATOM   4871  CE1 TYR B 158       4.395   0.817  21.346  1.00 82.89           C  
ATOM   4872  HE1 TYR B 158       3.497   1.253  21.759  1.00 82.89           H  
ATOM   4873  CE2 TYR B 158       6.827   0.677  21.255  1.00 82.89           C  
ATOM   4874  HE2 TYR B 158       7.791   1.004  21.617  1.00 82.89           H  
ATOM   4875  OH  TYR B 158       5.769   2.189  22.771  1.00 82.89           O  
ATOM   4876  HH  TYR B 158       4.907   2.412  23.130  1.00 82.89           H  
ATOM   4877  CZ  TYR B 158       5.659   1.243  21.804  1.00 82.89           C  
ATOM   4878  N   ILE B 159       5.109  -3.782  21.526  1.00 66.76           N  
ATOM   4879  H   ILE B 159       6.116  -3.735  21.590  1.00 66.76           H  
ATOM   4880  CA  ILE B 159       4.407  -4.146  22.784  1.00 66.76           C  
ATOM   4881  HA  ILE B 159       5.185  -4.520  23.449  1.00 66.76           H  
ATOM   4882  C   ILE B 159       3.384  -5.287  22.708  1.00 66.76           C  
ATOM   4883  CB  ILE B 159       3.777  -2.937  23.521  1.00 66.76           C  
ATOM   4884  HB  ILE B 159       2.959  -2.542  22.917  1.00 66.76           H  
ATOM   4885  O   ILE B 159       3.486  -6.201  23.515  1.00 66.76           O  
ATOM   4886  CG1 ILE B 159       4.804  -1.811  23.758  1.00 66.76           C  
ATOM   4887 HG12 ILE B 159       5.619  -2.184  24.378  1.00 66.76           H  
ATOM   4888 HG13 ILE B 159       5.226  -1.506  22.800  1.00 66.76           H  
ATOM   4889  CG2 ILE B 159       3.215  -3.404  24.888  1.00 66.76           C  
ATOM   4890 HG21 ILE B 159       2.782  -2.570  25.440  1.00 66.76           H  
ATOM   4891 HG22 ILE B 159       2.418  -4.136  24.762  1.00 66.76           H  
ATOM   4892 HG23 ILE B 159       4.009  -3.848  25.488  1.00 66.76           H  
ATOM   4893  CD1 ILE B 159       4.210  -0.559  24.418  1.00 66.76           C  
ATOM   4894 HD11 ILE B 159       3.941  -0.751  25.457  1.00 66.76           H  
ATOM   4895 HD12 ILE B 159       3.331  -0.224  23.866  1.00 66.76           H  
ATOM   4896 HD13 ILE B 159       4.958   0.233  24.420  1.00 66.76           H  
ATOM   4897  N   ALA B 160       2.387  -5.239  21.822  1.00 54.58           N  
ATOM   4898  H   ALA B 160       2.402  -4.480  21.156  1.00 54.58           H  
ATOM   4899  CA  ALA B 160       1.196  -6.100  21.801  1.00 54.58           C  
ATOM   4900  HA  ALA B 160       0.580  -5.881  22.673  1.00 54.58           H  
ATOM   4901  C   ALA B 160       1.496  -7.602  21.820  1.00 54.58           C  
ATOM   4902  CB  ALA B 160       0.411  -5.739  20.540  1.00 54.58           C  
ATOM   4903  HB1 ALA B 160       0.092  -4.700  20.611  1.00 54.58           H  
ATOM   4904  HB2 ALA B 160       1.024  -5.880  19.649  1.00 54.58           H  
ATOM   4905  HB3 ALA B 160      -0.475  -6.369  20.460  1.00 54.58           H  
ATOM   4906  O   ALA B 160       0.692  -8.421  22.249  1.00 54.58           O  
ATOM   4907  N   HIS B 161       2.698  -7.944  21.392  1.00 53.92           N  
ATOM   4908  H   HIS B 161       3.268  -7.199  21.018  1.00 53.92           H  
ATOM   4909  CA  HIS B 161       3.196  -9.293  21.300  1.00 53.92           C  
ATOM   4910  HA  HIS B 161       2.353  -9.984  21.297  1.00 53.92           H  
ATOM   4911  C   HIS B 161       4.061  -9.724  22.492  1.00 53.92           C  
ATOM   4912  CB  HIS B 161       3.864  -9.324  19.934  1.00 53.92           C  
ATOM   4913  HB2 HIS B 161       4.597 -10.130  19.894  1.00 53.92           H  
ATOM   4914  HB3 HIS B 161       4.436  -8.410  19.772  1.00 53.92           H  
ATOM   4915  O   HIS B 161       4.602 -10.823  22.491  1.00 53.92           O  
ATOM   4916  CG  HIS B 161       2.805  -9.434  18.854  1.00 53.92           C  
ATOM   4917  CD2 HIS B 161       1.854 -10.416  18.752  1.00 53.92           C  
ATOM   4918  HD2 HIS B 161       1.731 -11.251  19.426  1.00 53.92           H  
ATOM   4919  ND1 HIS B 161       2.570  -8.558  17.814  1.00 53.92           N  
ATOM   4920  HD1 HIS B 161       3.148  -7.805  17.469  1.00 53.92           H  
ATOM   4921  CE1 HIS B 161       1.532  -9.027  17.100  1.00 53.92           C  
ATOM   4922  HE1 HIS B 161       1.144  -8.590  16.193  1.00 53.92           H  
ATOM   4923  NE2 HIS B 161       1.069 -10.168  17.634  1.00 53.92           N  
ATOM   4924  N   SER B 162       4.207  -8.887  23.518  1.00 56.32           N  
ATOM   4925  H   SER B 162       3.705  -8.011  23.492  1.00 56.32           H  
ATOM   4926  CA  SER B 162       4.774  -9.296  24.804  1.00 56.32           C  
ATOM   4927  HA  SER B 162       5.654  -9.912  24.619  1.00 56.32           H  
ATOM   4928  C   SER B 162       3.784 -10.154  25.581  1.00 56.32           C  
ATOM   4929  CB  SER B 162       5.204  -8.089  25.645  1.00 56.32           C  
ATOM   4930  HB2 SER B 162       4.560  -7.231  25.449  1.00 56.32           H  
ATOM   4931  HB3 SER B 162       5.131  -8.334  26.704  1.00 56.32           H  
ATOM   4932  O   SER B 162       2.583  -9.903  25.574  1.00 56.32           O  
ATOM   4933  OG  SER B 162       6.557  -7.784  25.351  1.00 56.32           O  
ATOM   4934  HG  SER B 162       7.104  -8.312  25.937  1.00 56.32           H  
ATOM   4935  N   GLU B 163       4.298 -11.156  26.291  1.00 55.57           N  
ATOM   4936  H   GLU B 163       5.288 -11.349  26.240  1.00 55.57           H  
ATOM   4937  CA  GLU B 163       3.470 -12.067  27.092  1.00 55.57           C
[truncated: 1,876,132 more chars]
