# Supplementary material for: Module-Based Polyketide Synthase Engineering for de Novo Polyketide Biosynthesis
Source: ACS Synth Biol. 2023 Oct 23;12(11):3148–55. doi: 10.1021/acssynbio.3c00282 (PMC10661043; doi:10.1021/acssynbio.3c00282)
Supplement: Supplementary file 2 — sb3c00282_si_002.zip [file sb3c00282_si_002.zip › Final_PKS_Structures/menzella_pdbs/rifM5_ACP_eryM6_KSAT_dimer.pdb]

ATOM      1  N   LEU A   1      24.509  40.866   9.441  1.00 63.29           N  
ATOM      2  H   LEU A   1      24.381  41.537  10.185  1.00 63.29           H  
ATOM      3  H2  LEU A   1      23.995  41.186   8.632  1.00 63.29           H  
ATOM      4  H3  LEU A   1      25.487  40.806   9.197  1.00 63.29           H  
ATOM      5  CA  LEU A   1      23.994  39.542   9.858  1.00 63.29           C  
ATOM      6  HA  LEU A   1      22.941  39.659  10.114  1.00 63.29           H  
ATOM      7  C   LEU A   1      24.628  39.043  11.151  1.00 63.29           C  
ATOM      8  CB  LEU A   1      24.054  38.519   8.718  1.00 63.29           C  
ATOM      9  HB2 LEU A   1      24.891  38.755   8.060  1.00 63.29           H  
ATOM     10  HB3 LEU A   1      24.229  37.521   9.120  1.00 63.29           H  
ATOM     11  O   LEU A   1      23.901  38.965  12.124  1.00 63.29           O  
ATOM     12  CG  LEU A   1      22.719  38.528   7.942  1.00 63.29           C  
ATOM     13  HG  LEU A   1      22.164  39.438   8.173  1.00 63.29           H  
ATOM     14  CD1 LEU A   1      22.985  38.524   6.445  1.00 63.29           C  
ATOM     15 HD11 LEU A   1      22.049  38.394   5.902  1.00 63.29           H  
ATOM     16 HD12 LEU A   1      23.439  39.463   6.131  1.00 63.29           H  
ATOM     17 HD13 LEU A   1      23.660  37.703   6.203  1.00 63.29           H  
ATOM     18  CD2 LEU A   1      21.858  37.327   8.324  1.00 63.29           C  
ATOM     19 HD21 LEU A   1      21.701  37.294   9.402  1.00 63.29           H  
ATOM     20 HD22 LEU A   1      22.336  36.400   8.007  1.00 63.29           H  
ATOM     21 HD23 LEU A   1      20.886  37.399   7.836  1.00 63.29           H  
ATOM     22  N   ALA A   2      25.944  38.795  11.212  1.00 62.58           N  
ATOM     23  H   ALA A   2      26.485  38.765  10.360  1.00 62.58           H  
ATOM     24  CA  ALA A   2      26.602  38.205  12.393  1.00 62.58           C  
ATOM     25  HA  ALA A   2      26.229  37.188  12.521  1.00 62.58           H  
ATOM     26  C   ALA A   2      26.364  38.930  13.741  1.00 62.58           C  
ATOM     27  CB  ALA A   2      28.105  38.124  12.092  1.00 62.58           C  
ATOM     28  HB1 ALA A   2      28.522  39.121  11.948  1.00 62.58           H  
ATOM     29  HB2 ALA A   2      28.616  37.646  12.927  1.00 62.58           H  
ATOM     30  HB3 ALA A   2      28.277  37.522  11.199  1.00 62.58           H  
ATOM     31  O   ALA A   2      26.414  38.298  14.788  1.00 62.58           O  
ATOM     32  N   GLY A   3      26.097  40.242  13.729  1.00 61.18           N  
ATOM     33  H   GLY A   3      26.105  40.723  12.841  1.00 61.18           H  
ATOM     34  CA  GLY A   3      25.800  41.021  14.940  1.00 61.18           C  
ATOM     35  HA2 GLY A   3      26.076  42.061  14.765  1.00 61.18           H  
ATOM     36  HA3 GLY A   3      26.411  40.649  15.762  1.00 61.18           H  
ATOM     37  C   GLY A   3      24.338  41.005  15.412  1.00 61.18           C  
ATOM     38  O   GLY A   3      24.040  41.662  16.403  1.00 61.18           O  
ATOM     39  N   LEU A   4      23.430  40.324  14.704  1.00 65.82           N  
ATOM     40  H   LEU A   4      23.756  39.714  13.967  1.00 65.82           H  
ATOM     41  CA  LEU A   4      21.997  40.254  15.027  1.00 65.82           C  
ATOM     42  HA  LEU A   4      21.729  41.068  15.701  1.00 65.82           H  
ATOM     43  C   LEU A   4      21.668  38.945  15.752  1.00 65.82           C  
ATOM     44  CB  LEU A   4      21.170  40.380  13.735  1.00 65.82           C  
ATOM     45  HB2 LEU A   4      20.125  40.162  13.957  1.00 65.82           H  
ATOM     46  HB3 LEU A   4      21.515  39.620  13.034  1.00 65.82           H  
ATOM     47  O   LEU A   4      22.280  37.915  15.460  1.00 65.82           O  
ATOM     48  CG  LEU A   4      21.243  41.756  13.056  1.00 65.82           C  
ATOM     49  HG  LEU A   4      22.286  42.043  12.921  1.00 65.82           H  
ATOM     50  CD1 LEU A   4      20.600  41.682  11.672  1.00 65.82           C  
ATOM     51 HD11 LEU A   4      20.682  42.650  11.178  1.00 65.82           H  
ATOM     52 HD12 LEU A   4      21.085  40.915  11.067  1.00 65.82           H  
ATOM     53 HD13 LEU A   4      19.545  41.430  11.773  1.00 65.82           H  
ATOM     54  CD2 LEU A   4      20.528  42.838  13.865  1.00 65.82           C  
ATOM     55 HD21 LEU A   4      20.542  43.784  13.324  1.00 65.82           H  
ATOM     56 HD22 LEU A   4      19.492  42.549  14.043  1.00 65.82           H  
ATOM     57 HD23 LEU A   4      21.022  42.982  14.826  1.00 65.82           H  
ATOM     58  N   ALA A   5      20.676  38.959  16.646  1.00 64.25           N  
ATOM     59  H   ALA A   5      20.149  39.807  16.800  1.00 64.25           H  
ATOM     60  CA  ALA A   5      20.150  37.729  17.231  1.00 64.25           C  
ATOM     61  HA  ALA A   5      20.992  37.192  17.668  1.00 64.25           H  
ATOM     62  C   ALA A   5      19.493  36.851  16.139  1.00 64.25           C  
ATOM     63  CB  ALA A   5      19.169  38.082  18.355  1.00 64.25           C  
ATOM     64  HB1 ALA A   5      18.822  37.175  18.850  1.00 64.25           H  
ATOM     65  HB2 ALA A   5      19.658  38.720  19.090  1.00 64.25           H  
ATOM     66  HB3 ALA A   5      18.309  38.613  17.947  1.00 64.25           H  
ATOM     67  O   ALA A   5      18.986  37.386  15.154  1.00 64.25           O  
ATOM     68  N   PRO A   6      19.453  35.513  16.274  1.00 65.63           N  
ATOM     69  CA  PRO A   6      18.973  34.617  15.211  1.00 65.63           C  
ATOM     70  HA  PRO A   6      19.659  34.683  14.367  1.00 65.63           H  
ATOM     71  C   PRO A   6      17.547  34.894  14.705  1.00 65.63           C  
ATOM     72  CB  PRO A   6      19.059  33.212  15.812  1.00 65.63           C  
ATOM     73  HB2 PRO A   6      19.285  32.465  15.051  1.00 65.63           H  
ATOM     74  HB3 PRO A   6      18.131  32.962  16.326  1.00 65.63           H  
ATOM     75  O   PRO A   6      17.263  34.690  13.525  1.00 65.63           O  
ATOM     76  CG  PRO A   6      20.183  33.329  16.839  1.00 65.63           C  
ATOM     77  HG2 PRO A   6      21.145  33.232  16.336  1.00 65.63           H  
ATOM     78  HG3 PRO A   6      20.088  32.586  17.631  1.00 65.63           H  
ATOM     79  CD  PRO A   6      20.026  34.749  17.371  1.00 65.63           C  
ATOM     80  HD2 PRO A   6      21.003  35.126  17.673  1.00 65.63           H  
ATOM     81  HD3 PRO A   6      19.339  34.754  18.216  1.00 65.63           H  
ATOM     82  N   ALA A   7      16.647  35.352  15.580  1.00 64.90           N  
ATOM     83  H   ALA A   7      16.932  35.514  16.535  1.00 64.90           H  
ATOM     84  CA  ALA A   7      15.291  35.741  15.193  1.00 64.90           C  
ATOM     85  HA  ALA A   7      14.844  34.942  14.601  1.00 64.90           H  
ATOM     86  C   ALA A   7      15.303  37.005  14.318  1.00 64.90           C  
ATOM     87  CB  ALA A   7      14.450  35.926  16.461  1.00 64.90           C  
ATOM     88  HB1 ALA A   7      14.418  34.997  17.029  1.00 64.90           H  
ATOM     89  HB2 ALA A   7      13.433  36.204  16.183  1.00 64.90           H  
ATOM     90  HB3 ALA A   7      14.868  36.718  17.082  1.00 64.90           H  
ATOM     91  O   ALA A   7      14.711  37.006  13.241  1.00 64.90           O  
ATOM     92  N   ASP A   8      16.067  38.025  14.718  1.00 68.10           N  
ATOM     93  H   ASP A   8      16.516  37.979  15.622  1.00 68.10           H  
ATOM     94  CA  ASP A   8      16.252  39.253  13.938  1.00 68.10           C  
ATOM     95  HA  ASP A   8      15.281  39.709  13.748  1.00 68.10           H  
ATOM     96  C   ASP A   8      16.925  38.974  12.590  1.00 68.10           C  
ATOM     97  CB  ASP A   8      17.122  40.252  14.713  1.00 68.10           C  
ATOM     98  HB2 ASP A   8      18.100  39.807  14.893  1.00 68.10           H  
ATOM     99  HB3 ASP A   8      17.271  41.137  14.093  1.00 68.10           H  
ATOM    100  O   ASP A   8      16.606  39.612  11.589  1.00 68.10           O  
ATOM    101  CG  ASP A   8      16.530  40.700  16.045  1.00 68.10           C  
ATOM    102  OD1 ASP A   8      15.298  40.888  16.111  1.00 68.10           O  
ATOM    103  OD2 ASP A   8      17.347  40.869  16.976  1.00 68.10           O  
ATOM    104  N   GLN A   9      17.835  37.992  12.539  1.00 76.98           N  
ATOM    105  H   GLN A   9      18.084  37.537  13.406  1.00 76.98           H  
ATOM    106  CA  GLN A   9      18.426  37.533  11.282  1.00 76.98           C  
ATOM    107  HA  GLN A   9      18.900  38.380  10.787  1.00 76.98           H  
ATOM    108  C   GLN A   9      17.352  36.992  10.327  1.00 76.98           C  
ATOM    109  CB  GLN A   9      19.481  36.444  11.527  1.00 76.98           C  
ATOM    110  HB2 GLN A   9      19.806  36.061  10.559  1.00 76.98           H  
ATOM    111  HB3 GLN A   9      19.020  35.616  12.066  1.00 76.98           H  
ATOM    112  O   GLN A   9      17.372  37.338   9.147  1.00 76.98           O  
ATOM    113  CG  GLN A   9      20.729  36.905  12.296  1.00 76.98           C  
ATOM    114  HG2 GLN A   9      21.285  37.619  11.688  1.00 76.98           H  
ATOM    115  HG3 GLN A   9      20.439  37.410  13.217  1.00 76.98           H  
ATOM    116  CD  GLN A   9      21.651  35.741  12.651  1.00 76.98           C  
ATOM    117  NE2 GLN A   9      22.648  35.948  13.479  1.00 76.98           N  
ATOM    118 HE21 GLN A   9      23.209  35.139  13.701  1.00 76.98           H  
ATOM    119 HE22 GLN A   9      22.687  36.792  14.033  1.00 76.98           H  
ATOM    120  OE1 GLN A   9      21.501  34.621  12.198  1.00 76.98           O  
ATOM    121  N   LEU A  10      16.415  36.164  10.812  1.00 80.40           N  
ATOM    122  H   LEU A  10      16.413  35.963  11.801  1.00 80.40           H  
ATOM    123  CA  LEU A  10      15.356  35.595   9.974  1.00 80.40           C  
ATOM    124  HA  LEU A  10      15.828  35.211   9.070  1.00 80.40           H  
ATOM    125  C   LEU A  10      14.340  36.651   9.534  1.00 80.40           C  
ATOM    126  CB  LEU A  10      14.654  34.434  10.700  1.00 80.40           C  
ATOM    127  HB2 LEU A  10      14.170  34.826  11.594  1.00 80.40           H  
ATOM    128  HB3 LEU A  10      15.403  33.708  11.015  1.00 80.40           H  
ATOM    129  O   LEU A  10      13.972  36.649   8.366  1.00 80.40           O  
ATOM    130  CG  LEU A  10      13.591  33.723   9.834  1.00 80.40           C  
ATOM    131  HG  LEU A  10      12.821  34.432   9.531  1.00 80.40           H  
ATOM    132  CD1 LEU A  10      14.194  33.078   8.583  1.00 80.40           C  
ATOM    133 HD11 LEU A  10      14.999  32.396   8.857  1.00 80.40           H  
ATOM    134 HD12 LEU A  10      14.585  33.847   7.917  1.00 80.40           H  
ATOM    135 HD13 LEU A  10      13.417  32.543   8.037  1.00 80.40           H  
ATOM    136  CD2 LEU A  10      12.914  32.618  10.646  1.00 80.40           C  
ATOM    137 HD21 LEU A  10      12.458  33.053  11.534  1.00 80.40           H  
ATOM    138 HD22 LEU A  10      13.645  31.866  10.942  1.00 80.40           H  
ATOM    139 HD23 LEU A  10      12.130  32.154  10.047  1.00 80.40           H  
ATOM    140  N   THR A  11      13.911  37.547  10.427  1.00 75.71           N  
ATOM    141  H   THR A  11      14.189  37.456  11.393  1.00 75.71           H  
ATOM    142  CA  THR A  11      12.994  38.645  10.077  1.00 75.71           C  
ATOM    143  HA  THR A  11      12.066  38.228   9.685  1.00 75.71           H  
ATOM    144  C   THR A  11      13.603  39.523   8.992  1.00 75.71           C  
ATOM    145  CB  THR A  11      12.652  39.495  11.307  1.00 75.71           C  
ATOM    146  HB  THR A  11      13.560  39.956  11.697  1.00 75.71           H  
ATOM    147  O   THR A  11      12.980  39.728   7.955  1.00 75.71           O  
ATOM    148  CG2 THR A  11      11.621  40.581  11.010  1.00 75.71           C  
ATOM    149 HG21 THR A  11      10.719  40.139  10.588  1.00 75.71           H  
ATOM    150 HG22 THR A  11      11.367  41.117  11.924  1.00 75.71           H  
ATOM    151 HG23 THR A  11      12.020  41.301  10.295  1.00 75.71           H  
ATOM    152  OG1 THR A  11      12.100  38.664  12.300  1.00 75.71           O  
ATOM    153  HG1 THR A  11      11.922  39.218  13.064  1.00 75.71           H  
ATOM    154  N   LEU A  12      14.869  39.924   9.160  1.00 78.49           N  
ATOM    155  H   LEU A  12      15.338  39.710  10.028  1.00 78.49           H  
ATOM    156  CA  LEU A  12      15.593  40.701   8.155  1.00 78.49           C  
ATOM    157  HA  LEU A  12      15.068  41.645   8.012  1.00 78.49           H  
ATOM    158  C   LEU A  12      15.643  39.983   6.797  1.00 78.49           C  
ATOM    159  CB  LEU A  12      17.012  40.966   8.689  1.00 78.49           C  
ATOM    160  HB2 LEU A  12      16.940  41.469   9.654  1.00 78.49           H  
ATOM    161  HB3 LEU A  12      17.503  40.006   8.848  1.00 78.49           H  
ATOM    162  O   LEU A  12      15.472  40.611   5.754  1.00 78.49           O  
ATOM    163  CG  LEU A  12      17.883  41.818   7.750  1.00 78.49           C  
ATOM    164  HG  LEU A  12      17.878  41.398   6.744  1.00 78.49           H  
ATOM    165  CD1 LEU A  12      17.400  43.268   7.694  1.00 78.49           C  
ATOM    166 HD11 LEU A  12      17.366  43.697   8.695  1.00 78.49           H  
ATOM    167 HD12 LEU A  12      16.399  43.304   7.262  1.00 78.49           H  
ATOM    168 HD13 LEU A  12      18.062  43.859   7.062  1.00 78.49           H  
ATOM    169  CD2 LEU A  12      19.333  41.813   8.236  1.00 78.49           C  
ATOM    170 HD21 LEU A  12      19.376  42.269   9.225  1.00 78.49           H  
ATOM    171 HD22 LEU A  12      19.948  42.382   7.539  1.00 78.49           H  
ATOM    172 HD23 LEU A  12      19.692  40.785   8.283  1.00 78.49           H  
ATOM    173  N   LEU A  13      15.884  38.669   6.795  1.00 88.51           N  
ATOM    174  H   LEU A  13      16.024  38.206   7.682  1.00 88.51           H  
ATOM    175  CA  LEU A  13      15.934  37.876   5.567  1.00 88.51           C  
ATOM    176  HA  LEU A  13      16.496  38.433   4.818  1.00 88.51           H  
ATOM    177  C   LEU A  13      14.550  37.631   4.960  1.00 88.51           C  
ATOM    178  CB  LEU A  13      16.652  36.550   5.843  1.00 88.51           C  
ATOM    179  HB2 LEU A  13      16.476  35.868   5.012  1.00 88.51           H  
ATOM    180  HB3 LEU A  13      16.221  36.099   6.737  1.00 88.51           H  
ATOM    181  O   LEU A  13      14.433  37.586   3.741  1.00 88.51           O  
ATOM    182  CG  LEU A  13      18.170  36.715   6.028  1.00 88.51           C  
ATOM    183  HG  LEU A  13      18.387  37.497   6.756  1.00 88.51           H  
ATOM    184  CD1 LEU A  13      18.733  35.401   6.541  1.00 88.51           C  
ATOM    185 HD11 LEU A  13      18.425  34.597   5.872  1.00 88.51           H  
ATOM    186 HD12 LEU A  13      19.821  35.448   6.590  1.00 88.51           H  
ATOM    187 HD13 LEU A  13      18.340  35.218   7.542  1.00 88.51           H  
ATOM    188  CD2 LEU A  13      18.890  37.059   4.722  1.00 88.51           C  
ATOM    189 HD21 LEU A  13      18.583  38.045   4.374  1.00 88.51           H  
ATOM    190 HD22 LEU A  13      18.654  36.316   3.960  1.00 88.51           H  
ATOM    191 HD23 LEU A  13      19.967  37.073   4.886  1.00 88.51           H  
ATOM    192  N   LEU A  14      13.504  37.495   5.771  1.00 88.81           N  
ATOM    193  H   LEU A  14      13.657  37.539   6.768  1.00 88.81           H  
ATOM    194  CA  LEU A  14      12.133  37.352   5.293  1.00 88.81           C  
ATOM    195  HA  LEU A  14      12.121  36.598   4.506  1.00 88.81           H  
ATOM    196  C   LEU A  14      11.639  38.648   4.664  1.00 88.81           C  
ATOM    197  CB  LEU A  14      11.235  36.891   6.449  1.00 88.81           C  
ATOM    198  HB2 LEU A  14      11.646  35.970   6.862  1.00 88.81           H  
ATOM    199  HB3 LEU A  14      11.255  37.648   7.232  1.00 88.81           H  
ATOM    200  O   LEU A  14      11.087  38.604   3.569  1.00 88.81           O  
ATOM    201  CG  LEU A  14       9.770  36.646   6.042  1.00 88.81           C  
ATOM    202  HG  LEU A  14       9.316  37.574   5.696  1.00 88.81           H  
ATOM    203  CD1 LEU A  14       9.641  35.589   4.942  1.00 88.81           C  
ATOM    204 HD11 LEU A  14      10.016  35.988   3.999  1.00 88.81           H  
ATOM    205 HD12 LEU A  14      10.225  34.709   5.213  1.00 88.81           H  
ATOM    206 HD13 LEU A  14       8.596  35.312   4.805  1.00 88.81           H  
ATOM    207  CD2 LEU A  14       9.000  36.161   7.269  1.00 88.81           C  
ATOM    208 HD21 LEU A  14       7.961  35.958   7.008  1.00 88.81           H  
ATOM    209 HD22 LEU A  14       9.023  36.933   8.038  1.00 88.81           H  
ATOM    210 HD23 LEU A  14       9.452  35.251   7.662  1.00 88.81           H  
ATOM    211  N   ASP A  15      11.898  39.788   5.298  1.00 81.29           N  
ATOM    212  H   ASP A  15      12.298  39.760   6.225  1.00 81.29           H  
ATOM    213  CA  ASP A  15      11.597  41.099   4.727  1.00 81.29           C  
ATOM    214  HA  ASP A  15      10.540  41.143   4.466  1.00 81.29           H  
ATOM    215  C   ASP A  15      12.388  41.326   3.442  1.00 81.29           C  
ATOM    216  CB  ASP A  15      11.893  42.202   5.749  1.00 81.29           C  
ATOM    217  HB2 ASP A  15      11.849  43.166   5.243  1.00 81.29           H  
ATOM    218  HB3 ASP A  15      12.902  42.072   6.142  1.00 81.29           H  
ATOM    219  O   ASP A  15      11.823  41.788   2.451  1.00 81.29           O  
ATOM    220  CG  ASP A  15      10.882  42.226   6.898  1.00 81.29           C  
ATOM    221  OD1 ASP A  15       9.741  41.741   6.691  1.00 81.29           O  
ATOM    222  OD2 ASP A  15      11.267  42.750   7.965  1.00 81.29           O  
ATOM    223  N   LEU A  16      13.659  40.908   3.403  1.00 88.37           N  
ATOM    224  H   LEU A  16      14.084  40.589   4.263  1.00 88.37           H  
ATOM    225  CA  LEU A  16      14.447  40.909   2.174  1.00 88.37           C  
ATOM    226  HA  LEU A  16      14.481  41.936   1.810  1.00 88.37           H  
ATOM    227  C   LEU A  16      13.779  40.062   1.081  1.00 88.37           C  
ATOM    228  CB  LEU A  16      15.883  40.438   2.472  1.00 88.37           C  
ATOM    229  HB2 LEU A  16      16.338  41.120   3.190  1.00 88.37           H  
ATOM    230  HB3 LEU A  16      15.837  39.451   2.931  1.00 88.37           H  
ATOM    231  O   LEU A  16      13.593  40.557  -0.028  1.00 88.37           O  
ATOM    232  CG  LEU A  16      16.782  40.338   1.227  1.00 88.37           C  
ATOM    233  HG  LEU A  16      16.307  39.710   0.473  1.00 88.37           H  
ATOM    234  CD1 LEU A  16      17.057  41.715   0.618  1.00 88.37           C  
ATOM    235 HD11 LEU A  16      17.692  41.604  -0.261  1.00 88.37           H  
ATOM    236 HD12 LEU A  16      17.550  42.353   1.351  1.00 88.37           H  
ATOM    237 HD13 LEU A  16      16.119  42.176   0.311  1.00 88.37           H  
ATOM    238  CD2 LEU A  16      18.114  39.682   1.594  1.00 88.37           C  
ATOM    239 HD21 LEU A  16      18.740  39.591   0.706  1.00 88.37           H  
ATOM    240 HD22 LEU A  16      17.929  38.686   1.996  1.00 88.37           H  
ATOM    241 HD23 LEU A  16      18.630  40.281   2.344  1.00 88.37           H  
ATOM    242  N   VAL A  17      13.400  38.813   1.371  1.00 92.44           N  
ATOM    243  H   VAL A  17      13.575  38.464   2.302  1.00 92.44           H  
ATOM    244  CA  VAL A  17      12.756  37.927   0.389  1.00 92.44           C  
ATOM    245  HA  VAL A  17      13.394  37.872  -0.493  1.00 92.44           H  
ATOM    246  C   VAL A  17      11.426  38.510  -0.076  1.00 92.44           C  
ATOM    247  CB  VAL A  17      12.581  36.494   0.931  1.00 92.44           C  
ATOM    248  HB  VAL A  17      12.112  36.524   1.914  1.00 92.44           H  
ATOM    249  O   VAL A  17      11.209  38.610  -1.278  1.00 92.44           O  
ATOM    250  CG1 VAL A  17      11.724  35.626  -0.000  1.00 92.44           C  
ATOM    251 HG11 VAL A  17      10.697  35.990  -0.024  1.00 92.44           H  
ATOM    252 HG12 VAL A  17      11.720  34.599   0.365  1.00 92.44           H  
ATOM    253 HG13 VAL A  17      12.129  35.650  -1.012  1.00 92.44           H  
ATOM    254  CG2 VAL A  17      13.936  35.783   1.036  1.00 92.44           C  
ATOM    255 HG21 VAL A  17      14.374  35.671   0.045  1.00 92.44           H  
ATOM    256 HG22 VAL A  17      14.628  36.357   1.652  1.00 92.44           H  
ATOM    257 HG23 VAL A  17      13.802  34.799   1.485  1.00 92.44           H  
ATOM    258  N   ARG A  18      10.552  38.952   0.835  1.00 90.04           N  
ATOM    259  H   ARG A  18      10.815  38.895   1.809  1.00 90.04           H  
ATOM    260  CA  ARG A  18       9.260  39.564   0.486  1.00 90.04           C  
ATOM    261  HA  ARG A  18       8.671  38.869  -0.112  1.00 90.04           H  
ATOM    262  C   ARG A  18       9.439  40.822  -0.355  1.00 90.04           C  
ATOM    263  CB  ARG A  18       8.480  39.934   1.748  1.00 90.04           C  
ATOM    264  HB2 ARG A  18       7.615  40.528   1.452  1.00 90.04           H  
ATOM    265  HB3 ARG A  18       9.116  40.553   2.380  1.00 90.04           H  
ATOM    266  O   ARG A  18       8.717  40.992  -1.331  1.00 90.04           O  
ATOM    267  CG  ARG A  18       7.974  38.732   2.551  1.00 90.04           C  
ATOM    268  HG2 ARG A  18       7.256  38.157   1.967  1.00 90.04           H  
ATOM    269  HG3 ARG A  18       8.802  38.078   2.825  1.00 90.04           H  
ATOM    270  CD  ARG A  18       7.317  39.275   3.823  1.00 90.04           C  
ATOM    271  HD2 ARG A  18       7.928  40.082   4.226  1.00 90.04           H  
ATOM    272  HD3 ARG A  18       7.292  38.496   4.585  1.00 90.04           H  
ATOM    273  NE  ARG A  18       5.952  39.757   3.553  1.00 90.04           N  
ATOM    274  HE  ARG A  18       5.525  39.522   2.668  1.00 90.04           H  
ATOM    275  NH1 ARG A  18       5.582  40.805   5.558  1.00 90.04           N  
ATOM    276 HH11 ARG A  18       5.002  41.390   6.142  1.00 90.04           H  
ATOM    277 HH12 ARG A  18       6.550  40.666   5.812  1.00 90.04           H  
ATOM    278  NH2 ARG A  18       3.986  40.774   3.984  1.00 90.04           N  
ATOM    279 HH21 ARG A  18       3.361  41.310   4.569  1.00 90.04           H  
ATOM    280 HH22 ARG A  18       3.692  40.489   3.061  1.00 90.04           H  
ATOM    281  CZ  ARG A  18       5.185  40.448   4.368  1.00 90.04           C  
ATOM    282  N   ALA A  19      10.411  41.672  -0.025  1.00 88.11           N  
ATOM    283  H   ALA A  19      10.944  41.502   0.816  1.00 88.11           H  
ATOM    284  CA  ALA A  19      10.718  42.864  -0.806  1.00 88.11           C  
ATOM    285  HA  ALA A  19       9.806  43.449  -0.927  1.00 88.11           H  
ATOM    286  C   ALA A  19      11.213  42.513  -2.215  1.00 88.11           C  
ATOM    287  CB  ALA A  19      11.740  43.714  -0.044  1.00 88.11           C  
ATOM    288  HB1 ALA A  19      11.957  44.620  -0.609  1.00 88.11           H  
ATOM    289  HB2 ALA A  19      11.334  43.996   0.928  1.00 88.11           H  
ATOM    290  HB3 ALA A  19      12.662  43.152   0.106  1.00 88.11           H  
ATOM    291  O   ALA A  19      10.774  43.131  -3.184  1.00 88.11           O  
ATOM    292  N   GLN A  20      12.079  41.501  -2.358  1.00 92.28           N  
ATOM    293  H   GLN A  20      12.416  41.023  -1.535  1.00 92.28           H  
ATOM    294  CA  GLN A  20      12.512  41.048  -3.684  1.00 92.28           C  
ATOM    295  HA  GLN A  20      12.811  41.922  -4.261  1.00 92.28           H  
ATOM    296  C   GLN A  20      11.369  40.409  -4.470  1.00 92.28           C  
ATOM    297  CB  GLN A  20      13.701  40.076  -3.599  1.00 92.28           C  
ATOM    298  HB2 GLN A  20      13.908  39.709  -4.604  1.00 92.28           H  
ATOM    299  HB3 GLN A  20      13.434  39.223  -2.975  1.00 92.28           H  
ATOM    300  O   GLN A  20      11.235  40.673  -5.660  1.00 92.28           O  
ATOM    301  CG  GLN A  20      14.995  40.704  -3.062  1.00 92.28           C  
ATOM    302  HG2 GLN A  20      14.888  40.905  -1.996  1.00 92.28           H  
ATOM    303  HG3 GLN A  20      15.810  39.989  -3.177  1.00 92.28           H  
ATOM    304  CD  GLN A  20      15.400  42.000  -3.753  1.00 92.28           C  
ATOM    305  NE2 GLN A  20      16.026  42.904  -3.033  1.00 92.28           N  
ATOM    306 HE21 GLN A  20      16.159  42.750  -2.044  1.00 92.28           H  
ATOM    307 HE22 GLN A  20      16.247  43.778  -3.490  1.00 92.28           H  
ATOM    308  OE1 GLN A  20      15.181  42.237  -4.935  1.00 92.28           O  
ATOM    309  N   VAL A  21      10.519  39.623  -3.814  1.00 90.88           N  
ATOM    310  H   VAL A  21      10.705  39.423  -2.841  1.00 90.88           H  
ATOM    311  CA  VAL A  21       9.341  39.012  -4.431  1.00 90.88           C  
ATOM    312  HA  VAL A  21       9.665  38.449  -5.306  1.00 90.88           H  
ATOM    313  C   VAL A  21       8.369  40.078  -4.928  1.00 90.88           C  
ATOM    314  CB  VAL A  21       8.663  38.054  -3.439  1.00 90.88           C  
ATOM    315  HB  VAL A  21       8.544  38.562  -2.481  1.00 90.88           H  
ATOM    316  O   VAL A  21       7.969  40.038  -6.088  1.00 90.88           O  
ATOM    317  CG1 VAL A  21       7.279  37.624  -3.925  1.00 90.88           C  
ATOM    318 HG11 VAL A  21       6.544  38.395  -3.695  1.00 90.88           H  
ATOM    319 HG12 VAL A  21       6.965  36.692  -3.456  1.00 90.88           H  
ATOM    320 HG13 VAL A  21       7.284  37.534  -5.012  1.00 90.88           H  
ATOM    321  CG2 VAL A  21       9.513  36.801  -3.207  1.00 90.88           C  
ATOM    322 HG21 VAL A  21       9.197  36.334  -2.274  1.00 90.88           H  
ATOM    323 HG22 VAL A  21      10.570  37.054  -3.117  1.00 90.88           H  
ATOM    324 HG23 VAL A  21       9.393  36.103  -4.035  1.00 90.88           H  
ATOM    325  N   ALA A  22       8.052  41.069  -4.093  1.00 87.52           N  
ATOM    326  H   ALA A  22       8.407  41.041  -3.148  1.00 87.52           H  
ATOM    327  CA  ALA A  22       7.198  42.191  -4.461  1.00 87.52           C  
ATOM    328  HA  ALA A  22       6.210  41.815  -4.728  1.00 87.52           H  
ATOM    329  C   ALA A  22       7.755  42.941  -5.670  1.00 87.52           C  
ATOM    330  CB  ALA A  22       7.075  43.131  -3.259  1.00 87.52           C  
ATOM    331  HB1 ALA A  22       6.517  42.636  -2.464  1.00 87.52           H  
ATOM    332  HB2 ALA A  22       8.061  43.410  -2.888  1.00 87.52           H  
ATOM    333  HB3 ALA A  22       6.546  44.038  -3.550  1.00 87.52           H  
ATOM    334  O   ALA A  22       7.038  43.184  -6.636  1.00 87.52           O  
ATOM    335  N   ALA A  23       9.056  43.241  -5.647  1.00 88.02           N  
ATOM    336  H   ALA A  23       9.587  43.025  -4.816  1.00 88.02           H  
ATOM    337  CA  ALA A  23       9.711  43.963  -6.724  1.00 88.02           C  
ATOM    338  HA  ALA A  23       9.148  44.878  -6.909  1.00 88.02           H  
ATOM    339  C   ALA A  23       9.752  43.181  -8.049  1.00 88.02           C  
ATOM    340  CB  ALA A  23      11.115  44.343  -6.249  1.00 88.02           C  
ATOM    341  HB1 ALA A  23      11.577  44.988  -6.996  1.00 88.02           H  
ATOM    342  HB2 ALA A  23      11.711  43.442  -6.098  1.00 88.02           H  
ATOM    343  HB3 ALA A  23      11.047  44.890  -5.309  1.00 88.02           H  
ATOM    344  O   ALA A  23       9.774  43.809  -9.105  1.00 88.02           O  
ATOM    345  N   VAL A  24       9.777  41.845  -8.007  1.00 88.59           N  
ATOM    346  H   VAL A  24       9.796  41.396  -7.102  1.00 88.59           H  
ATOM    347  CA  VAL A  24       9.729  40.986  -9.202  1.00 88.59           C  
ATOM    348  HA  VAL A  24      10.321  41.437  -9.998  1.00 88.59           H  
ATOM    349  C   VAL A  24       8.305  40.859  -9.746  1.00 88.59           C  
ATOM    350  CB  VAL A  24      10.328  39.605  -8.890  1.00 88.59           C  
ATOM    351  HB  VAL A  24       9.881  39.206  -7.979  1.00 88.59           H  
ATOM    352  O   VAL A  24       8.105  40.961 -10.951  1.00 88.59           O  
ATOM    353  CG1 VAL A  24      10.099  38.611 -10.023  1.00 88.59           C  
ATOM    354 HG11 VAL A  24      10.455  39.021 -10.968  1.00 88.59           H  
ATOM    355 HG12 VAL A  24      10.629  37.685  -9.800  1.00 88.59           H  
ATOM    356 HG13 VAL A  24       9.035  38.387 -10.100  1.00 88.59           H  
ATOM    357  CG2 VAL A  24      11.843  39.706  -8.700  1.00 88.59           C  
ATOM    358 HG21 VAL A  24      12.305  39.995  -9.644  1.00 88.59           H  
ATOM    359 HG22 VAL A  24      12.081  40.458  -7.948  1.00 88.59           H  
ATOM    360 HG23 VAL A  24      12.234  38.741  -8.378  1.00 88.59           H  
ATOM    361  N   LEU A  25       7.310  40.682  -8.873  1.00 85.22           N  
ATOM    362  H   LEU A  25       7.537  40.584  -7.894  1.00 85.22           H  
ATOM    363  CA  LEU A  25       5.898  40.558  -9.263  1.00 85.22           C  
ATOM    364  HA  LEU A  25       5.841  40.003 -10.199  1.00 85.22           H  
ATOM    365  C   LEU A  25       5.218  41.911  -9.550  1.00 85.22           C  
ATOM    366  CB  LEU A  25       5.149  39.765  -8.181  1.00 85.22           C  
ATOM    367  HB2 LEU A  25       4.086  39.771  -8.421  1.00 85.22           H  
ATOM    368  HB3 LEU A  25       5.275  40.281  -7.229  1.00 85.22           H  
ATOM    369  O   LEU A  25       4.043  41.958  -9.904  1.00 85.22           O  
ATOM    370  CG  LEU A  25       5.589  38.298  -8.015  1.00 85.22           C  
ATOM    371  HG  LEU A  25       6.650  38.254  -7.766  1.00 85.22           H  
ATOM    372  CD1 LEU A  25       4.796  37.705  -6.853  1.00 85.22           C  
ATOM    373 HD11 LEU A  25       3.733  37.896  -7.002  1.00 85.22           H  
ATOM    374 HD12 LEU A  25       4.947  36.626  -6.801  1.00 85.22           H  
ATOM    375 HD13 LEU A  25       5.102  38.173  -5.917  1.00 85.22           H  
ATOM    376  CD2 LEU A  25       5.351  37.455  -9.270  1.00 85.22           C  
ATOM    377 HD21 LEU A  25       5.630  36.420  -9.076  1.00 85.22           H  
ATOM    378 HD22 LEU A  25       5.958  37.818 -10.100  1.00 85.22           H  
ATOM    379 HD23 LEU A  25       4.297  37.487  -9.546  1.00 85.22           H  
ATOM    380  N   GLY A  26       5.941  43.025  -9.402  1.00 80.84           N  
ATOM    381  H   GLY A  26       6.892  42.924  -9.077  1.00 80.84           H  
ATOM    382  CA  GLY A  26       5.422  44.370  -9.657  1.00 80.84           C  
ATOM    383  HA2 GLY A  26       6.265  45.056  -9.735  1.00 80.84           H  
ATOM    384  HA3 GLY A  26       4.881  44.372 -10.603  1.00 80.84           H  
ATOM    385  C   GLY A  26       4.484  44.901  -8.568  1.00 80.84           C  
ATOM    386  O   GLY A  26       3.711  45.825  -8.822  1.00 80.84           O  
ATOM    387  N   HIS A  27       4.541  44.347  -7.355  1.00 81.96           N  
ATOM    388  H   HIS A  27       5.246  43.643  -7.193  1.00 81.96           H  
ATOM    389  CA  HIS A  27       3.841  44.902  -6.200  1.00 81.96           C  
ATOM    390  HA  HIS A  27       2.839  45.192  -6.518  1.00 81.96           H  
ATOM    391  C   HIS A  27       4.552  46.167  -5.691  1.00 81.96           C  
ATOM    392  CB  HIS A  27       3.694  43.844  -5.101  1.00 81.96           C  
ATOM    393  HB2 HIS A  27       3.190  44.300  -4.249  1.00 81.96           H  
ATOM    394  HB3 HIS A  27       4.686  43.535  -4.775  1.00 81.96           H  
ATOM    395  O   HIS A  27       5.780  46.252  -5.693  1.00 81.96           O  
ATOM    396  CG  HIS A  27       2.913  42.621  -5.520  1.00 81.96           C  
ATOM    397  CD2 HIS A  27       3.310  41.317  -5.397  1.00 81.96           C  
ATOM    398  HD2 HIS A  27       4.244  40.968  -4.981  1.00 81.96           H  
ATOM    399  ND1 HIS A  27       1.662  42.605  -6.095  1.00 81.96           N  
ATOM    400  HD1 HIS A  27       1.119  43.408  -6.379  1.00 81.96           H  
ATOM    401  CE1 HIS A  27       1.323  41.324  -6.321  1.00 81.96           C  
ATOM    402  HE1 HIS A  27       0.411  40.990  -6.792  1.00 81.96           H  
ATOM    403  NE2 HIS A  27       2.295  40.505  -5.900  1.00 81.96           N  
ATOM    404  N   ALA A  28       3.776  47.161  -5.246  1.00 72.44           N  
ATOM    405  H   ALA A  28       2.774  47.040  -5.261  1.00 72.44           H  
ATOM    406  CA  ALA A  28       4.307  48.452  -4.795  1.00 72.44           C  
ATOM    407  HA  ALA A  28       4.972  48.843  -5.564  1.00 72.44           H  
ATOM    408  C   ALA A  28       5.125  48.354  -3.494  1.00 72.44           C  
ATOM    409  CB  ALA A  28       3.128  49.418  -4.626  1.00 72.44           C  
ATOM    410  HB1 ALA A  28       2.586  49.515  -5.567  1.00 72.44           H  
ATOM    411  HB2 ALA A  28       2.454  49.053  -3.851  1.00 72.44           H  
ATOM    412  HB3 ALA A  28       3.503  50.398  -4.329  1.00 72.44           H  
ATOM    413  O   ALA A  28       6.045  49.144  -3.285  1.00 72.44           O  
ATOM    414  N   ASP A  29       4.801  47.388  -2.635  1.00 73.19           N  
ATOM    415  H   ASP A  29       4.055  46.750  -2.872  1.00 73.19           H  
ATOM    416  CA  ASP A  29       5.482  47.143  -1.370  1.00 73.19           C  
ATOM    417  HA  ASP A  29       6.514  47.480  -1.467  1.00 73.19           H  
ATOM    418  C   ASP A  29       5.532  45.639  -1.035  1.00 73.19           C  
ATOM    419  CB  ASP A  29       4.826  47.982  -0.256  1.00 73.19           C  
ATOM    420  HB2 ASP A  29       5.442  47.909   0.641  1.00 73.19           H  
ATOM    421  HB3 ASP A  29       4.813  49.029  -0.558  1.00 73.19           H  
ATOM    422  O   ASP A  29       4.832  44.813  -1.628  1.00 73.19           O  
ATOM    423  CG  ASP A  29       3.408  47.531   0.096  1.00 73.19           C  
ATOM    424  OD1 ASP A  29       3.240  46.320   0.354  1.00 73.19           O  
ATOM    425  OD2 ASP A  29       2.502  48.379   0.158  1.00 73.19           O  
ATOM    426  N   ALA A  30       6.369  45.282  -0.059  1.00 76.46           N  
ATOM    427  H   ALA A  30       6.888  46.012   0.407  1.00 76.46           H  
ATOM    428  CA  ALA A  30       6.541  43.911   0.425  1.00 76.46           C  
ATOM    429  HA  ALA A  30       6.725  43.253  -0.425  1.00 76.46           H  
ATOM    430  C   ALA A  30       5.316  43.352   1.181  1.00 76.46           C  
ATOM    431  CB  ALA A  30       7.785  43.901   1.322  1.00 76.46           C  
ATOM    432  HB1 ALA A  30       8.640  44.313   0.786  1.00 76.46           H  
ATOM    433  HB2 ALA A  30       8.014  42.880   1.626  1.00 76.46           H  
ATOM    434  HB3 ALA A  30       7.605  44.500   2.215  1.00 76.46           H  
ATOM    435  O   ALA A  30       5.205  42.135   1.352  1.00 76.46           O  
ATOM    436  N   SER A  31       4.404  44.213   1.650  1.00 71.60           N  
ATOM    437  H   SER A  31       4.415  45.161   1.302  1.00 71.60           H  
ATOM    438  CA  SER A  31       3.230  43.822   2.439  1.00 71.60           C  
ATOM    439  HA  SER A  31       3.581  43.167   3.237  1.00 71.60           H  
ATOM    440  C   SER A  31       2.215  43.031   1.611  1.00 71.60           C  
ATOM    441  CB  SER A  31       2.582  45.032   3.128  1.00 71.60           C  
ATOM    442  HB2 SER A  31       3.355  45.706   3.495  1.00 71.60           H  
ATOM    443  HB3 SER A  31       2.008  44.674   3.983  1.00 71.60           H  
ATOM    444  O   SER A  31       1.589  42.114   2.142  1.00 71.60           O  
ATOM    445  OG  SER A  31       1.701  45.736   2.285  1.00 71.60           O  
ATOM    446  HG  SER A  31       2.193  46.081   1.536  1.00 71.60           H  
ATOM    447  N   ALA A  32       2.156  43.284   0.298  1.00 72.88           N  
ATOM    448  H   ALA A  32       2.650  44.098  -0.038  1.00 72.88           H  
ATOM    449  CA  ALA A  32       1.342  42.529  -0.657  1.00 72.88           C  
ATOM    450  HA  ALA A  32       0.304  42.549  -0.323  1.00 72.88           H  
ATOM    451  C   ALA A  32       1.755  41.048  -0.795  1.00 72.88           C  
ATOM    452  CB  ALA A  32       1.436  43.244  -2.009  1.00 72.88           C  
ATOM    453  HB1 ALA A  32       2.470  43.230  -2.353  1.00 72.88           H  
ATOM    454  HB2 ALA A  32       1.103  44.277  -1.907  1.00 72.88           H  
ATOM    455  HB3 ALA A  32       0.808  42.734  -2.740  1.00 72.88           H  
ATOM    456  O   ALA A  32       0.970  40.222  -1.257  1.00 72.88           O  
ATOM    457  N   VAL A  33       2.976  40.692  -0.382  1.00 81.03           N  
ATOM    458  H   VAL A  33       3.567  41.406   0.019  1.00 81.03           H  
ATOM    459  CA  VAL A  33       3.508  39.331  -0.492  1.00 81.03           C  
ATOM    460  HA  VAL A  33       3.003  38.818  -1.310  1.00 81.03           H  
ATOM    461  C   VAL A  33       3.240  38.573   0.795  1.00 81.03           C  
ATOM    462  CB  VAL A  33       5.006  39.342  -0.821  1.00 81.03           C  
ATOM    463  HB  VAL A  33       5.554  39.838  -0.020  1.00 81.03           H  
ATOM    464  O   VAL A  33       3.850  38.844   1.835  1.00 81.03           O  
ATOM    465  CG1 VAL A  33       5.556  37.917  -0.971  1.00 81.03           C  
ATOM    466 HG11 VAL A  33       6.623  37.959  -1.189  1.00 81.03           H  
ATOM    467 HG12 VAL A  33       5.427  37.361  -0.042  1.00 81.03           H  
ATOM    468 HG13 VAL A  33       5.037  37.395  -1.775  1.00 81.03           H  
ATOM    469  CG2 VAL A  33       5.248  40.109  -2.121  1.00 81.03           C  
ATOM    470 HG21 VAL A  33       6.320  40.146  -2.313  1.00 81.03           H  
ATOM    471 HG22 VAL A  33       4.729  39.624  -2.948  1.00 81.03           H  
ATOM    472 HG23 VAL A  33       4.886  41.134  -2.033  1.00 81.03           H  
ATOM    473  N   ARG A  34       2.351  37.588   0.721  1.00 75.20           N  
ATOM    474  H   ARG A  34       1.890  37.438  -0.165  1.00 75.20           H  
ATOM    475  CA  ARG A  34       2.117  36.633   1.805  1.00 75.20           C  
ATOM    476  HA  ARG A  34       1.959  37.177   2.737  1.00 75.20           H  
ATOM    477  C   ARG A  34       3.325  35.716   1.993  1.00 75.20           C  
ATOM    478  CB  ARG A  34       0.874  35.816   1.481  1.00 75.20           C  
ATOM    479  HB2 ARG A  34       0.856  34.954   2.149  1.00 75.20           H  
ATOM    480  HB3 ARG A  34       0.952  35.457   0.455  1.00 75.20           H  
ATOM    481  O   ARG A  34       3.930  35.270   1.027  1.00 75.20           O  
ATOM    482  CG  ARG A  34      -0.422  36.621   1.638  1.00 75.20           C  
ATOM    483  HG2 ARG A  34      -0.468  37.055   2.637  1.00 75.20           H  
ATOM    484  HG3 ARG A  34      -0.445  37.424   0.902  1.00 75.20           H  
ATOM    485  CD  ARG A  34      -1.637  35.714   1.427  1.00 75.20           C  
ATOM    486  HD2 ARG A  34      -1.576  35.269   0.434  1.00 75.20           H  
ATOM    487  HD3 ARG A  34      -2.531  36.336   1.467  1.00 75.20           H  
ATOM    488  NE  ARG A  34      -1.685  34.640   2.442  1.00 75.20           N  
ATOM    489  HE  ARG A  34      -0.831  34.127   2.608  1.00 75.20           H  
ATOM    490  NH1 ARG A  34      -3.891  34.806   3.044  1.00 75.20           N  
ATOM    491 HH11 ARG A  34      -4.005  35.533   2.352  1.00 75.20           H  
ATOM    492 HH12 ARG A  34      -4.668  34.468   3.593  1.00 75.20           H  
ATOM    493  NH2 ARG A  34      -2.564  33.271   4.010  1.00 75.20           N  
ATOM    494 HH21 ARG A  34      -3.326  32.916   4.569  1.00 75.20           H  
ATOM    495 HH22 ARG A  34      -1.673  32.802   4.092  1.00 75.20           H  
ATOM    496  CZ  ARG A  34      -2.714  34.247   3.160  1.00 75.20           C  
ATOM    497  N   VAL A  35       3.675  35.429   3.245  1.00 78.64           N  
ATOM    498  H   VAL A  35       3.094  35.778   3.994  1.00 78.64           H  
ATOM    499  CA  VAL A  35       4.893  34.670   3.597  1.00 78.64           C  
ATOM    500  HA  VAL A  35       5.703  35.029   2.961  1.00 78.64           H  
ATOM    501  C   VAL A  35       4.780  33.166   3.343  1.00 78.64           C  
ATOM    502  CB  VAL A  35       5.291  34.920   5.062  1.00 78.64           C  
ATOM    503  HB  VAL A  35       6.195  34.350   5.278  1.00 78.64           H  
ATOM    504  O   VAL A  35       5.794  32.485   3.196  1.00 78.64           O  
ATOM    505  CG1 VAL A  35       5.629  36.398   5.257  1.00 78.64           C  
ATOM    506 HG11 VAL A  35       6.451  36.636   4.583  1.00 78.64           H  
ATOM    507 HG12 VAL A  35       4.772  37.033   5.032  1.00 78.64           H  
ATOM    508 HG13 VAL A  35       5.934  36.581   6.288  1.00 78.64           H  
ATOM    509  CG2 VAL A  35       4.214  34.511   6.075  1.00 78.64           C  
ATOM    510 HG21 VAL A  35       4.014  33.443   5.996  1.00 78.64           H  
ATOM    511 HG22 VAL A  35       4.571  34.708   7.086  1.00 78.64           H  
ATOM    512 HG23 VAL A  35       3.289  35.064   5.912  1.00 78.64           H  
ATOM    513  N   ASP A  36       3.547  32.670   3.309  1.00 71.78           N  
ATOM    514  H   ASP A  36       2.777  33.310   3.445  1.00 71.78           H  
ATOM    515  CA  ASP A  36       3.147  31.267   3.246  1.00 71.78           C  
ATOM    516  HA  ASP A  36       4.003  30.638   3.488  1.00 71.78           H  
ATOM    517  C   ASP A  36       2.648  30.839   1.858  1.00 71.78           C  
ATOM    518  CB  ASP A  36       2.060  31.032   4.318  1.00 71.78           C  
ATOM    519  HB2 ASP A  36       1.772  29.981   4.294  1.00 71.78           H  
ATOM    520  HB3 ASP A  36       2.496  31.226   5.298  1.00 71.78           H  
ATOM    521  O   ASP A  36       2.659  29.646   1.553  1.00 71.78           O  
ATOM    522  CG  ASP A  36       0.788  31.904   4.174  1.00 71.78           C  
ATOM    523  OD1 ASP A  36       0.871  33.065   3.704  1.00 71.78           O  
ATOM    524  OD2 ASP A  36      -0.314  31.460   4.562  1.00 71.78           O  
ATOM    525  N   THR A  37       2.240  31.793   1.017  1.00 71.54           N  
ATOM    526  H   THR A  37       2.242  32.749   1.342  1.00 71.54           H  
ATOM    527  CA  THR A  37       1.761  31.531  -0.343  1.00 71.54           C  
ATOM    528  HA  THR A  37       0.980  30.772  -0.286  1.00 71.54           H  
ATOM    529  C   THR A  37       2.882  30.985  -1.207  1.00 71.54           C  
ATOM    530  CB  THR A  37       1.155  32.787  -0.978  1.00 71.54           C  
ATOM    531  HB  THR A  37       1.898  33.584  -1.002  1.00 71.54           H  
ATOM    532  O   THR A  37       3.999  31.513  -1.220  1.00 71.54           O  
ATOM    533  CG2 THR A  37       0.592  32.567  -2.381  1.00 71.54           C  
ATOM    534 HG21 THR A  37       0.055  33.457  -2.709  1.00 71.54           H  
ATOM    535 HG22 THR A  37       1.406  32.393  -3.084  1.00 71.54           H  
ATOM    536 HG23 THR A  37      -0.083  31.710  -2.397  1.00 71.54           H  
ATOM    537  OG1 THR A  37       0.059  33.188  -0.189  1.00 71.54           O  
ATOM    538  HG1 THR A  37      -0.636  32.547  -0.355  1.00 71.54           H  
ATOM    539  N   ALA A  38       2.570  29.912  -1.924  1.00 76.85           N  
ATOM    540  H   ALA A  38       1.627  29.549  -1.930  1.00 76.85           H  
ATOM    541  CA  ALA A  38       3.530  29.283  -2.790  1.00 76.85           C  
ATOM    542  HA  ALA A  38       4.428  29.134  -2.190  1.00 76.85           H  
ATOM    543  C   ALA A  38       3.861  30.214  -3.965  1.00 76.85           C  
ATOM    544  CB  ALA A  38       3.000  27.909  -3.180  1.00 76.85           C  
ATOM    545  HB1 ALA A  38       2.390  27.972  -4.081  1.00 76.85           H  
ATOM    546  HB2 ALA A  38       3.853  27.245  -3.323  1.00 76.85           H  
ATOM    547  HB3 ALA A  38       2.395  27.483  -2.380  1.00 76.85           H  
ATOM    548  O   ALA A  38       3.002  30.945  -4.457  1.00 76.85           O  
ATOM    549  N   PHE A  39       5.111  30.229  -4.416  1.00 83.90           N  
ATOM    550  H   PHE A  39       5.796  29.662  -3.936  1.00 83.90           H  
ATOM    551  CA  PHE A  39       5.556  31.188  -5.421  1.00 83.90           C  
ATOM    552  HA  PHE A  39       5.374  32.193  -5.041  1.00 83.90           H  
ATOM    553  C   PHE A  39       4.751  31.076  -6.719  1.00 83.90           C  
ATOM    554  CB  PHE A  39       7.059  30.999  -5.662  1.00 83.90           C  
ATOM    555  HB2 PHE A  39       7.262  29.946  -5.854  1.00 83.90           H  
ATOM    556  HB3 PHE A  39       7.344  31.554  -6.556  1.00 83.90           H  
ATOM    557  O   PHE A  39       4.405  32.092  -7.315  1.00 83.90           O  
ATOM    558  CG  PHE A  39       7.938  31.496  -4.529  1.00 83.90           C  
ATOM    559  CD1 PHE A  39       7.806  32.819  -4.074  1.00 83.90           C  
ATOM    560  HD1 PHE A  39       7.056  33.469  -4.502  1.00 83.90           H  
ATOM    561  CD2 PHE A  39       8.924  30.670  -3.958  1.00 83.90           C  
ATOM    562  HD2 PHE A  39       9.027  29.644  -4.280  1.00 83.90           H  
ATOM    563  CE1 PHE A  39       8.642  33.310  -3.062  1.00 83.90           C  
ATOM    564  HE1 PHE A  39       8.511  34.325  -2.716  1.00 83.90           H  
ATOM    565  CE2 PHE A  39       9.795  31.187  -2.983  1.00 83.90           C  
ATOM    566  HE2 PHE A  39      10.603  30.588  -2.590  1.00 83.90           H  
ATOM    567  CZ  PHE A  39       9.648  32.500  -2.521  1.00 83.90           C  
ATOM    568  HZ  PHE A  39      10.313  32.885  -1.763  1.00 83.90           H  
ATOM    569  N   LYS A  40       4.368  29.861  -7.115  1.00 71.55           N  
ATOM    570  H   LYS A  40       4.555  29.077  -6.506  1.00 71.55           H  
ATOM    571  CA  LYS A  40       3.522  29.646  -8.291  1.00 71.55           C  
ATOM    572  HA  LYS A  40       4.007  30.075  -9.168  1.00 71.55           H  
ATOM    573  C   LYS A  40       2.171  30.356  -8.145  1.00 71.55           C  
ATOM    574  CB  LYS A  40       3.358  28.137  -8.490  1.00 71.55           C  
ATOM    575  HB2 LYS A  40       4.342  27.670  -8.517  1.00 71.55           H  
ATOM    576  HB3 LYS A  40       2.798  27.722  -7.651  1.00 71.55           H  
ATOM    577  O   LYS A  40       1.765  31.081  -9.047  1.00 71.55           O  
ATOM    578  CG  LYS A  40       2.623  27.815  -9.794  1.00 71.55           C  
ATOM    579  HG2 LYS A  40       3.197  28.193 -10.640  1.00 71.55           H  
ATOM    580  HG3 LYS A  40       1.640  28.285  -9.790  1.00 71.55           H  
ATOM    581  CD  LYS A  40       2.447  26.301  -9.921  1.00 71.55           C  
ATOM    582  HD2 LYS A  40       1.908  25.935  -9.048  1.00 71.55           H  
ATOM    583  HD3 LYS A  40       3.425  25.820  -9.961  1.00 71.55           H  
ATOM    584  CE  LYS A  40       1.650  25.983 -11.187  1.00 71.55           C  
ATOM    585  HE2 LYS A  40       2.215  26.319 -12.057  1.00 71.55           H  
ATOM    586  HE3 LYS A  40       0.718  26.548 -11.153  1.00 71.55           H  
ATOM    587  NZ  LYS A  40       1.357  24.532 -11.279  1.00 71.55           N  
ATOM    588  HZ1 LYS A  40       0.833  24.241 -10.466  1.00 71.55           H  
ATOM    589  HZ2 LYS A  40       0.806  24.327 -12.100  1.00 71.55           H  
ATOM    590  HZ3 LYS A  40       2.210  23.992 -11.312  1.00 71.55           H  
ATOM    591  N   ASP A  41       1.535  30.225  -6.983  1.00 70.26           N  
ATOM    592  H   ASP A  41       1.919  29.598  -6.290  1.00 70.26           H  
ATOM    593  CA  ASP A  41       0.244  30.856  -6.680  1.00 70.26           C  
ATOM    594  HA  ASP A  41      -0.446  30.662  -7.501  1.00 70.26           H  
ATOM    595  C   ASP A  41       0.358  32.378  -6.510  1.00 70.26           C  
ATOM    596  CB  ASP A  41      -0.349  30.244  -5.403  1.00 70.26           C  
ATOM    597  HB2 ASP A  41      -1.321  30.698  -5.215  1.00 70.26           H  
ATOM    598  HB3 ASP A  41       0.302  30.488  -4.564  1.00 70.26           H  
ATOM    599  O   ASP A  41      -0.604  33.106  -6.747  1.00 70.26           O  
ATOM    600  CG  ASP A  41      -0.528  28.727  -5.468  1.00 70.26           C  
ATOM    601  OD1 ASP A  41      -0.753  28.200  -6.581  1.00 70.26           O  
ATOM    602  OD2 ASP A  41      -0.402  28.116  -4.384  1.00 70.26           O  
ATOM    603  N   ALA A  42       1.542  32.877  -6.139  1.00 74.28           N  
ATOM    604  H   ALA A  42       2.270  32.223  -5.891  1.00 74.28           H  
ATOM    605  CA  ALA A  42       1.851  34.307  -6.143  1.00 74.28           C  
ATOM    606  HA  ALA A  42       0.996  34.838  -5.726  1.00 74.28           H  
ATOM    607  C   ALA A  42       2.065  34.872  -7.564  1.00 74.28           C  
ATOM    608  CB  ALA A  42       3.056  34.558  -5.226  1.00 74.28           C  
ATOM    609  HB1 ALA A  42       2.857  34.152  -4.234  1.00 74.28           H  
ATOM    610  HB2 ALA A  42       3.945  34.083  -5.640  1.00 74.28           H  
ATOM    611  HB3 ALA A  42       3.229  35.631  -5.143  1.00 74.28           H  
ATOM    612  O   ALA A  42       2.161  36.085  -7.723  1.00 74.28           O  
ATOM    613  N   GLY A  43       2.122  34.020  -8.594  1.00 73.92           N  
ATOM    614  H   GLY A  43       1.986  33.036  -8.409  1.00 73.92           H  
ATOM    615  CA  GLY A  43       2.285  34.421  -9.992  1.00 73.92           C  
ATOM    616  HA2 GLY A  43       1.662  33.770 -10.606  1.00 73.92           H  
ATOM    617  HA3 GLY A  43       1.943  35.446 -10.130  1.00 73.92           H  
ATOM    618  C   GLY A  43       3.714  34.321 -10.524  1.00 73.92           C  
ATOM    619  O   GLY A  43       4.001  34.895 -11.573  1.00 73.92           O  
ATOM    620  N   PHE A  44       4.618  33.611  -9.838  1.00 80.54           N  
ATOM    621  H   PHE A  44       4.334  33.133  -8.995  1.00 80.54           H  
ATOM    622  CA  PHE A  44       5.948  33.351 -10.387  1.00 80.54           C  
ATOM    623  HA  PHE A  44       6.350  34.300 -10.742  1.00 80.54           H  
ATOM    624  C   PHE A  44       5.886  32.395 -11.581  1.00 80.54           C  
ATOM    625  CB  PHE A  44       6.920  32.809  -9.336  1.00 80.54           C  
ATOM    626  HB2 PHE A  44       7.753  32.337  -9.856  1.00 80.54           H  
ATOM    627  HB3 PHE A  44       6.442  32.024  -8.750  1.00 80.54           H  
ATOM    628  O   PHE A  44       5.462  31.245 -11.472  1.00 80.54           O  
ATOM    629  CG  PHE A  44       7.490  33.878  -8.439  1.00 80.54           C  
ATOM    630  CD1 PHE A  44       8.715  34.467  -8.776  1.00 80.54           C  
ATOM    631  HD1 PHE A  44       9.224  34.151  -9.675  1.00 80.54           H  
ATOM    632  CD2 PHE A  44       6.790  34.329  -7.312  1.00 80.54           C  
ATOM    633  HD2 PHE A  44       5.819  33.924  -7.070  1.00 80.54           H  
ATOM    634  CE1 PHE A  44       9.231  35.512  -8.001  1.00 80.54           C  
ATOM    635  HE1 PHE A  44      10.130  36.012  -8.328  1.00 80.54           H  
ATOM    636  CE2 PHE A  44       7.330  35.331  -6.503  1.00 80.54           C  
ATOM    637  HE2 PHE A  44       6.768  35.635  -5.633  1.00 80.54           H  
ATOM    638  CZ  PHE A  44       8.546  35.940  -6.856  1.00 80.54           C  
ATOM    639  HZ  PHE A  44       8.946  36.756  -6.272  1.00 80.54           H  
ATOM    640  N   ASP A  45       6.409  32.868 -12.702  1.00 60.86           N  
ATOM    641  H   ASP A  45       6.725  33.826 -12.665  1.00 60.86           H  
ATOM    642  CA  ASP A  45       6.806  32.096 -13.872  1.00 60.86           C  
ATOM    643  HA  ASP A  45       6.330  31.116 -13.826  1.00 60.86           H  
ATOM    644  C   ASP A  45       8.335  31.865 -13.891  1.00 60.86           C  
ATOM    645  CB  ASP A  45       6.278  32.805 -15.134  1.00 60.86           C  
ATOM    646  HB2 ASP A  45       6.465  32.165 -15.996  1.00 60.86           H  
ATOM    647  HB3 ASP A  45       5.198  32.916 -15.042  1.00 60.86           H  
ATOM    648  O   ASP A  45       9.065  32.212 -12.960  1.00 60.86           O  
ATOM    649  CG  ASP A  45       6.898  34.183 -15.413  1.00 60.86           C  
ATOM    650  OD1 ASP A  45       8.010  34.465 -14.900  1.00 60.86           O  
ATOM    651  OD2 ASP A  45       6.310  34.932 -16.214  1.00 60.86           O  
ATOM    652  N   SER A  46       8.867  31.272 -14.962  1.00 56.65           N  
ATOM    653  H   SER A  46       8.258  30.978 -15.712  1.00 56.65           H  
ATOM    654  CA  SER A  46      10.308  31.006 -15.066  1.00 56.65           C  
ATOM    655  HA  SER A  46      10.622  30.446 -14.186  1.00 56.65           H  
ATOM    656  C   SER A  46      11.168  32.276 -15.128  1.00 56.65           C  
ATOM    657  CB  SER A  46      10.601  30.162 -16.307  1.00 56.65           C  
ATOM    658  HB2 SER A  46      11.646  29.852 -16.290  1.00 56.65           H  
ATOM    659  HB3 SER A  46      10.427  30.757 -17.203  1.00 56.65           H  
ATOM    660  O   SER A  46      12.291  32.271 -14.620  1.00 56.65           O  
ATOM    661  OG  SER A  46       9.771  29.018 -16.350  1.00 56.65           O  
ATOM    662  HG  SER A  46       9.728  28.625 -15.475  1.00 56.65           H  
ATOM    663  N   LEU A  47      10.672  33.354 -15.749  1.00 64.46           N  
ATOM    664  H   LEU A  47       9.684  33.377 -15.957  1.00 64.46           H  
ATOM    665  CA  LEU A  47      11.429  34.598 -15.907  1.00 64.46           C  
ATOM    666  HA  LEU A  47      12.432  34.352 -16.255  1.00 64.46           H  
ATOM    667  C   LEU A  47      11.559  35.302 -14.553  1.00 64.46           C  
ATOM    668  CB  LEU A  47      10.729  35.494 -16.949  1.00 64.46           C  
ATOM    669  HB2 LEU A  47       9.830  35.915 -16.499  1.00 64.46           H  
ATOM    670  HB3 LEU A  47      10.411  34.892 -17.800  1.00 64.46           H  
ATOM    671  O   LEU A  47      12.662  35.645 -14.125  1.00 64.46           O  
ATOM    672  CG  LEU A  47      11.631  36.637 -17.455  1.00 64.46           C  
ATOM    673  HG  LEU A  47      12.210  37.047 -16.627  1.00 64.46           H  
ATOM    674  CD1 LEU A  47      12.595  36.136 -18.538  1.00 64.46           C  
ATOM    675 HD11 LEU A  47      13.233  35.352 -18.132  1.00 64.46           H  
ATOM    676 HD12 LEU A  47      13.222  36.962 -18.875  1.00 64.46           H  
ATOM    677 HD13 LEU A  47      12.031  35.742 -19.384  1.00 64.46           H  
ATOM    678  CD2 LEU A  47      10.796  37.766 -18.054  1.00 64.46           C  
ATOM    679 HD21 LEU A  47      11.447  38.569 -18.401  1.00 64.46           H  
ATOM    680 HD22 LEU A  47      10.194  37.391 -18.881  1.00 64.46           H  
ATOM    681 HD23 LEU A  47      10.132  38.166 -17.288  1.00 64.46           H  
ATOM    682  N   THR A  48      10.438  35.426 -13.850  1.00 77.32           N  
ATOM    683  H   THR A  48       9.584  35.095 -14.277  1.00 77.32           H  
ATOM    684  CA  THR A  48      10.346  36.003 -12.507  1.00 77.32           C  
ATOM    685  HA  THR A  48      10.828  36.980 -12.512  1.00 77.32           H  
ATOM    686  C   THR A  48      11.066  35.143 -11.468  1.00 77.32           C  
ATOM    687  CB  THR A  48       8.880  36.206 -12.103  1.00 77.32           C  
ATOM    688  HB  THR A  48       8.828  36.460 -11.044  1.00 77.32           H  
ATOM    689  O   THR A  48      11.756  35.684 -10.606  1.00 77.32           O  
ATOM    690  CG2 THR A  48       8.178  37.290 -12.916  1.00 77.32           C  
ATOM    691 HG21 THR A  48       7.150  37.390 -12.569  1.00 77.32           H  
ATOM    692 HG22 THR A  48       8.687  38.244 -12.782  1.00 77.32           H  
ATOM    693 HG23 THR A  48       8.169  37.032 -13.975  1.00 77.32           H  
ATOM    694  OG1 THR A  48       8.171  35.023 -12.300  1.00 77.32           O  
ATOM    695  HG1 THR A  48       8.087  34.898 -13.248  1.00 77.32           H  
ATOM    696  N   ALA A  49      11.019  33.810 -11.559  1.00 78.04           N  
ATOM    697  H   ALA A  49      10.362  33.394 -12.204  1.00 78.04           H  
ATOM    698  CA  ALA A  49      11.767  32.934 -10.653  1.00 78.04           C  
ATOM    699  HA  ALA A  49      11.496  33.176  -9.625  1.00 78.04           H  
ATOM    700  C   ALA A  49      13.288  33.125 -10.791  1.00 78.04           C  
ATOM    701  CB  ALA A  49      11.369  31.482 -10.926  1.00 78.04           C  
ATOM    702  HB1 ALA A  49      11.936  30.818 -10.273  1.00 78.04           H  
ATOM    703  HB2 ALA A  49      10.304  31.352 -10.732  1.00 78.04           H  
ATOM    704  HB3 ALA A  49      11.575  31.222 -11.964  1.00 78.04           H  
ATOM    705  O   ALA A  49      14.004  33.256  -9.793  1.00 78.04           O  
ATOM    706  N   VAL A  50      13.788  33.198 -12.030  1.00 72.98           N  
ATOM    707  H   VAL A  50      13.153  33.080 -12.806  1.00 72.98           H  
ATOM    708  CA  VAL A  50      15.199  33.498 -12.313  1.00 72.98           C  
ATOM    709  HA  VAL A  50      15.821  32.806 -11.745  1.00 72.98           H  
ATOM    710  C   VAL A  50      15.562  34.904 -11.845  1.00 72.98           C  
ATOM    711  CB  VAL A  50      15.499  33.312 -13.813  1.00 72.98           C  
ATOM    712  HB  VAL A  50      14.704  33.766 -14.404  1.00 72.98           H  
ATOM    713  O   VAL A  50      16.639  35.093 -11.273  1.00 72.98           O  
ATOM    714  CG1 VAL A  50      16.829  33.946 -14.245  1.00 72.98           C  
ATOM    715 HG11 VAL A  50      17.614  33.661 -13.545  1.00 72.98           H  
ATOM    716 HG12 VAL A  50      17.083  33.622 -15.255  1.00 72.98           H  
ATOM    717 HG13 VAL A  50      16.723  35.030 -14.255  1.00 72.98           H  
ATOM    718  CG2 VAL A  50      15.567  31.816 -14.139  1.00 72.98           C  
ATOM    719 HG21 VAL A  50      16.386  31.342 -13.598  1.00 72.98           H  
ATOM    720 HG22 VAL A  50      15.702  31.676 -15.212  1.00 72.98           H  
ATOM    721 HG23 VAL A  50      14.633  31.331 -13.854  1.00 72.98           H  
ATOM    722  N   GLU A  51      14.682  35.883 -12.055  1.00 77.94           N  
ATOM    723  H   GLU A  51      13.835  35.683 -12.567  1.00 77.94           H  
ATOM    724  CA  GLU A  51      14.894  37.251 -11.592  1.00 77.94           C  
ATOM    725  HA  GLU A  51      15.850  37.593 -11.988  1.00 77.94           H  
ATOM    726  C   GLU A  51      14.986  37.322 -10.064  1.00 77.94           C  
ATOM    727  CB  GLU A  51      13.804  38.184 -12.135  1.00 77.94           C  
ATOM    728  HB2 GLU A  51      13.704  38.029 -13.209  1.00 77.94           H  
ATOM    729  HB3 GLU A  51      12.851  37.982 -11.645  1.00 77.94           H  
ATOM    730  O   GLU A  51      15.940  37.904  -9.543  1.00 77.94           O  
ATOM    731  CG  GLU A  51      14.234  39.632 -11.874  1.00 77.94           C  
ATOM    732  HG2 GLU A  51      14.369  39.775 -10.802  1.00 77.94           H  
ATOM    733  HG3 GLU A  51      15.203  39.798 -12.345  1.00 77.94           H  
ATOM    734  CD  GLU A  51      13.260  40.692 -12.386  1.00 77.94           C  
ATOM    735  OE1 GLU A  51      13.355  41.813 -11.825  1.00 77.94           O  
ATOM    736  OE2 GLU A  51      12.503  40.411 -13.333  1.00 77.94           O  
ATOM    737  N   LEU A  52      14.070  36.668  -9.344  1.00 88.67           N  
ATOM    738  H   LEU A  52      13.303  36.229  -9.832  1.00 88.67           H  
ATOM    739  CA  LEU A  52      14.104  36.579  -7.886  1.00 88.67           C  
ATOM    740  HA  LEU A  52      14.073  37.590  -7.479  1.00 88.67           H  
ATOM    741  C   LEU A  52      15.398  35.935  -7.415  1.00 88.67           C  
ATOM    742  CB  LEU A  52      12.881  35.802  -7.377  1.00 88.67           C  
ATOM    743  HB2 LEU A  52      12.002  36.403  -7.611  1.00 88.67           H  
ATOM    744  HB3 LEU A  52      12.808  34.853  -7.907  1.00 88.67           H  
ATOM    745  O   LEU A  52      16.109  36.521  -6.601  1.00 88.67           O  
ATOM    746  CG  LEU A  52      12.891  35.530  -5.860  1.00 88.67           C  
ATOM    747  HG  LEU A  52      13.806  35.006  -5.583  1.00 88.67           H  
ATOM    748  CD1 LEU A  52      12.811  36.833  -5.065  1.00 88.67           C  
ATOM    749 HD11 LEU A  52      12.766  36.609  -3.999  1.00 88.67           H  
ATOM    750 HD12 LEU A  52      11.922  37.394  -5.354  1.00 88.67           H  
ATOM    751 HD13 LEU A  52      13.700  37.436  -5.247  1.00 88.67           H  
ATOM    752  CD2 LEU A  52      11.725  34.635  -5.462  1.00 88.67           C  
ATOM    753 HD21 LEU A  52      11.777  34.395  -4.400  1.00 88.67           H  
ATOM    754 HD22 LEU A  52      11.761  33.707  -6.034  1.00 88.67           H  
ATOM    755 HD23 LEU A  52      10.778  35.133  -5.669  1.00 88.67           H  
ATOM    756  N   ARG A  53      15.753  34.767  -7.956  1.00 84.49           N  
ATOM    757  H   ARG A  53      15.119  34.332  -8.611  1.00 84.49           H  
ATOM    758  CA  ARG A  53      17.016  34.105  -7.622  1.00 84.49           C  
ATOM    759  HA  ARG A  53      17.017  33.853  -6.561  1.00 84.49           H  
ATOM    760  C   ARG A  53      18.208  35.028  -7.870  1.00 84.49           C  
ATOM    761  CB  ARG A  53      17.130  32.819  -8.440  1.00 84.49           C  
ATOM    762  HB2 ARG A  53      17.048  33.085  -9.494  1.00 84.49           H  
ATOM    763  HB3 ARG A  53      16.294  32.162  -8.203  1.00 84.49           H  
ATOM    764  O   ARG A  53      19.080  35.118  -7.013  1.00 84.49           O  
ATOM    765  CG  ARG A  53      18.447  32.063  -8.173  1.00 84.49           C  
ATOM    766  HG2 ARG A  53      18.303  31.383  -7.334  1.00 84.49           H  
ATOM    767  HG3 ARG A  53      19.277  32.726  -7.934  1.00 84.49           H  
ATOM    768  CD  ARG A  53      18.832  31.266  -9.412  1.00 84.49           C  
ATOM    769  HD2 ARG A  53      17.954  30.678  -9.679  1.00 84.49           H  
ATOM    770  HD3 ARG A  53      19.657  30.600  -9.160  1.00 84.49           H  
ATOM    771  NE  ARG A  53      19.214  32.130 -10.550  1.00 84.49           N  
ATOM    772  HE  ARG A  53      19.212  33.130 -10.407  1.00 84.49           H  
ATOM    773  NH1 ARG A  53      19.428  30.457 -12.109  1.00 84.49           N  
ATOM    774 HH11 ARG A  53      19.570  30.150 -13.061  1.00 84.49           H  
ATOM    775 HH12 ARG A  53      19.277  29.775 -11.380  1.00 84.49           H  
ATOM    776  NH2 ARG A  53      19.730  32.568 -12.713  1.00 84.49           N  
ATOM    777 HH21 ARG A  53      19.857  32.261 -13.666  1.00 84.49           H  
ATOM    778 HH22 ARG A  53      19.800  33.542 -12.453  1.00 84.49           H  
ATOM    779  CZ  ARG A  53      19.445  31.715 -11.780  1.00 84.49           C  
ATOM    780  N   ASN A  54      18.267  35.717  -9.012  1.00 81.55           N  
ATOM    781  H   ASN A  54      17.502  35.617  -9.663  1.00 81.55           H  
ATOM    782  CA  ASN A  54      19.365  36.632  -9.342  1.00 81.55           C  
ATOM    783  HA  ASN A  54      20.311  36.094  -9.278  1.00 81.55           H  
ATOM    784  C   ASN A  54      19.453  37.793  -8.346  1.00 81.55           C  
ATOM    785  CB  ASN A  54      19.193  37.167 -10.773  1.00 81.55           C  
ATOM    786  HB2 ASN A  54      19.888  37.991 -10.932  1.00 81.55           H  
ATOM    787  HB3 ASN A  54      18.181  37.554 -10.897  1.00 81.55           H  
ATOM    788  O   ASN A  54      20.537  38.077  -7.838  1.00 81.55           O  
ATOM    789  CG  ASN A  54      19.461  36.137 -11.851  1.00 81.55           C  
ATOM    790  ND2 ASN A  54      19.053  36.421 -13.065  1.00 81.55           N  
ATOM    791 HD21 ASN A  54      18.490  37.247 -13.213  1.00 81.55           H  
ATOM    792 HD22 ASN A  54      19.158  35.727 -13.791  1.00 81.55           H  
ATOM    793  OD1 ASN A  54      20.060  35.089 -11.636  1.00 81.55           O  
ATOM    794  N   ARG A  55      18.317  38.417  -8.022  1.00 88.38           N  
ATOM    795  H   ARG A  55      17.465  38.120  -8.475  1.00 88.38           H  
ATOM    796  CA  ARG A  55      18.225  39.478  -7.011  1.00 88.38           C  
ATOM    797  HA  ARG A  55      18.890  40.300  -7.274  1.00 88.38           H  
ATOM    798  C   ARG A  55      18.670  38.983  -5.640  1.00 88.38           C  
ATOM    799  CB  ARG A  55      16.781  39.988  -6.951  1.00 88.38           C  
ATOM    800  HB2 ARG A  55      16.659  40.566  -6.035  1.00 88.38           H  
ATOM    801  HB3 ARG A  55      16.097  39.140  -6.905  1.00 88.38           H  
ATOM    802  O   ARG A  55      19.453  39.658  -4.976  1.00 88.38           O  
ATOM    803  CG  ARG A  55      16.418  40.886  -8.142  1.00 88.38           C  
ATOM    804  HG2 ARG A  55      16.922  41.847  -8.036  1.00 88.38           H  
ATOM    805  HG3 ARG A  55      16.726  40.424  -9.080  1.00 88.38           H  
ATOM    806  CD  ARG A  55      14.904  41.094  -8.166  1.00 88.38           C  
ATOM    807  HD2 ARG A  55      14.446  40.129  -8.380  1.00 88.38           H  
ATOM    808  HD3 ARG A  55      14.557  41.401  -7.179  1.00 88.38           H  
ATOM    809  NE  ARG A  55      14.475  42.057  -9.198  1.00 88.38           N  
ATOM    810  HE  ARG A  55      14.328  41.709 -10.135  1.00 88.38           H  
ATOM    811  NH1 ARG A  55      13.907  43.808  -7.827  1.00 88.38           N  
ATOM    812 HH11 ARG A  55      13.407  44.677  -7.703  1.00 88.38           H  
ATOM    813 HH12 ARG A  55      14.268  43.294  -7.037  1.00 88.38           H  
ATOM    814  NH2 ARG A  55      13.370  43.839 -10.007  1.00 88.38           N  
ATOM    815 HH21 ARG A  55      13.276  43.272 -10.838  1.00 88.38           H  
ATOM    816 HH22 ARG A  55      12.678  44.560  -9.864  1.00 88.38           H  
ATOM    817  CZ  ARG A  55      13.929  43.238  -9.001  1.00 88.38           C  
ATOM    818  N   MET A  56      18.255  37.779  -5.250  1.00 89.35           N  
ATOM    819  H   MET A  56      17.576  37.300  -5.825  1.00 89.35           H  
ATOM    820  CA  MET A  56      18.683  37.154  -4.001  1.00 89.35           C  
ATOM    821  HA  MET A  56      18.493  37.859  -3.191  1.00 89.35           H  
ATOM    822  C   MET A  56      20.186  36.872  -3.985  1.00 89.35           C  
ATOM    823  CB  MET A  56      17.892  35.863  -3.744  1.00 89.35           C  
ATOM    824  HB2 MET A  56      17.929  35.222  -4.625  1.00 89.35           H  
ATOM    825  HB3 MET A  56      18.371  35.323  -2.927  1.00 89.35           H  
ATOM    826  O   MET A  56      20.848  37.151  -2.986  1.00 89.35           O  
ATOM    827  CG  MET A  56      16.424  36.088  -3.358  1.00 89.35           C  
ATOM    828  HG2 MET A  56      16.013  35.126  -3.053  1.00 89.35           H  
ATOM    829  HG3 MET A  56      15.864  36.410  -4.236  1.00 89.35           H  
ATOM    830  SD  MET A  56      16.080  37.287  -2.037  1.00 89.35           S  
ATOM    831  CE  MET A  56      17.399  36.933  -0.851  1.00 89.35           C  
ATOM    832  HE1 MET A  56      17.677  35.880  -0.903  1.00 89.35           H  
ATOM    833  HE2 MET A  56      18.271  37.546  -1.078  1.00 89.35           H  
ATOM    834  HE3 MET A  56      17.049  37.176   0.152  1.00 89.35           H  
ATOM    835  N   ARG A  57      20.746  36.403  -5.105  1.00 85.45           N  
ATOM    836  H   ARG A  57      20.124  36.158  -5.862  1.00 85.45           H  
ATOM    837  CA  ARG A  57      22.188  36.203  -5.298  1.00 85.45           C  
ATOM    838  HA  ARG A  57      22.548  35.505  -4.542  1.00 85.45           H  
ATOM    839  C   ARG A  57      22.966  37.499  -5.088  1.00 85.45           C  
ATOM    840  CB  ARG A  57      22.443  35.635  -6.711  1.00 85.45           C  
ATOM    841  HB2 ARG A  57      21.503  35.425  -7.222  1.00 85.45           H  
ATOM    842  HB3 ARG A  57      22.992  36.355  -7.318  1.00 85.45           H  
ATOM    843  O   ARG A  57      23.957  37.514  -4.368  1.00 85.45           O  
ATOM    844  CG  ARG A  57      23.235  34.338  -6.620  1.00 85.45           C  
ATOM    845  HG2 ARG A  57      24.196  34.586  -6.168  1.00 85.45           H  
ATOM    846  HG3 ARG A  57      22.684  33.629  -6.002  1.00 85.45           H  
ATOM    847  CD  ARG A  57      23.528  33.692  -7.968  1.00 85.45           C  
ATOM    848  HD2 ARG A  57      23.731  32.634  -7.799  1.00 85.45           H  
ATOM    849  HD3 ARG A  57      22.658  33.785  -8.617  1.00 85.45           H  
ATOM    850  NE  ARG A  57      24.713  34.322  -8.574  1.00 85.45           N  
ATOM    851  HE  ARG A  57      25.122  35.084  -8.052  1.00 85.45           H  
ATOM    852  NH1 ARG A  57      24.874  32.947 -10.396  1.00 85.45           N  
ATOM    853 HH11 ARG A  57      25.353  32.632 -11.227  1.00 85.45           H  
ATOM    854 HH12 ARG A  57      24.076  32.431 -10.054  1.00 85.45           H  
ATOM    855  NH2 ARG A  57      26.389  34.566 -10.086  1.00 85.45           N  
ATOM    856 HH21 ARG A  57      26.751  35.338  -9.546  1.00 85.45           H  
ATOM    857 HH22 ARG A  57      26.834  34.289 -10.949  1.00 85.45           H  
ATOM    858  CZ  ARG A  57      25.317  33.944  -9.681  1.00 85.45           C  
ATOM    859  N   THR A  58      22.507  38.595  -5.690  1.00 85.57           N  
ATOM    860  H   THR A  58      21.720  38.505  -6.317  1.00 85.57           H  
ATOM    861  CA  THR A  58      23.132  39.916  -5.537  1.00 85.57           C  
ATOM    862  HA  THR A  58      24.197  39.828  -5.750  1.00 85.57           H  
ATOM    863  C   THR A  58      23.006  40.447  -4.111  1.00 85.57           C  
ATOM    864  CB  THR A  58      22.519  40.915  -6.529  1.00 85.57           C  
ATOM    865  HB  THR A  58      21.447  40.998  -6.348  1.00 85.57           H  
ATOM    866  O   THR A  58      23.970  40.996  -3.587  1.00 85.57           O  
ATOM    867  CG2 THR A  58      23.153  42.304  -6.461  1.00 85.57           C  
ATOM    868 HG21 THR A  58      22.904  42.779  -5.512  1.00 85.57           H  
ATOM    869 HG22 THR A  58      22.759  42.926  -7.265  1.00 85.57           H  
ATOM    870 HG23 THR A  58      24.237  42.232  -6.548  1.00 85.57           H  
ATOM    871  OG1 THR A  58      22.729  40.462  -7.845  1.00 85.57           O  
ATOM    872  HG1 THR A  58      23.625  40.703  -8.091  1.00 85.57           H  
ATOM    873  N   ALA A  59      21.847  40.276  -3.472  1.00 86.92           N  
ATOM    874  H   ALA A  59      21.074  39.853  -3.966  1.00 86.92           H  
ATOM    875  CA  ALA A  59      21.594  40.798  -2.132  1.00 86.92           C  
ATOM    876  HA  ALA A  59      21.936  41.832  -2.087  1.00 86.92           H  
ATOM    877  C   ALA A  59      22.334  40.031  -1.023  1.00 86.92           C  
ATOM    878  CB  ALA A  59      20.081  40.781  -1.895  1.00 86.92           C  
ATOM    879  HB1 ALA A  59      19.872  41.208  -0.914  1.00 86.92           H  
ATOM    880  HB2 ALA A  59      19.576  41.375  -2.657  1.00 86.92           H  
ATOM    881  HB3 ALA A  59      19.706  39.758  -1.928  1.00 86.92           H  
ATOM    882  O   ALA A  59      22.690  40.622  -0.007  1.00 86.92           O  
ATOM    883  N   THR A  60      22.554  38.727  -1.204  1.00 85.32           N  
ATOM    884  H   THR A  60      22.189  38.295  -2.041  1.00 85.32           H  
ATOM    885  CA  THR A  60      23.152  37.855  -0.175  1.00 85.32           C  
ATOM    886  HA  THR A  60      23.167  38.381   0.780  1.00 85.32           H  
ATOM    887  C   THR A  60      24.600  37.474  -0.463  1.00 85.32           C  
ATOM    888  CB  THR A  60      22.317  36.585   0.033  1.00 85.32           C  
ATOM    889  HB  THR A  60      22.782  35.986   0.816  1.00 85.32           H  
ATOM    890  O   THR A  60      25.310  37.068   0.449  1.00 85.32           O  
ATOM    891  CG2 THR A  60      20.884  36.907   0.461  1.00 85.32           C  
ATOM    892 HG21 THR A  60      20.346  35.979   0.657  1.00 85.32           H  
ATOM    893 HG22 THR A  60      20.368  37.470  -0.317  1.00 85.32           H  
ATOM    894 HG23 THR A  60      20.902  37.496   1.378  1.00 85.32           H  
ATOM    895  OG1 THR A  60      22.273  35.825  -1.152  1.00 85.32           O  
ATOM    896  HG1 THR A  60      21.686  36.269  -1.769  1.00 85.32           H  
ATOM    897  N   GLY A  61      25.057  37.583  -1.714  1.00 80.61           N  
ATOM    898  H   GLY A  61      24.425  37.898  -2.436  1.00 80.61           H  
ATOM    899  CA  GLY A  61      26.364  37.083  -2.149  1.00 80.61           C  
ATOM    900  HA2 GLY A  61      26.593  37.501  -3.128  1.00 80.61           H  
ATOM    901  HA3 GLY A  61      27.125  37.411  -1.441  1.00 80.61           H  
ATOM    902  C   GLY A  61      26.448  35.554  -2.254  1.00 80.61           C  
ATOM    903  O   GLY A  61      27.448  35.038  -2.751  1.00 80.61           O  
ATOM    904  N   LEU A  62      25.404  34.828  -1.839  1.00 84.03           N  
ATOM    905  H   LEU A  62      24.600  35.311  -1.466  1.00 84.03           H  
ATOM    906  CA  LEU A  62      25.333  33.372  -1.922  1.00 84.03           C  
ATOM    907  HA  LEU A  62      26.242  32.938  -1.505  1.00 84.03           H  
ATOM    908  C   LEU A  62      25.199  32.923  -3.373  1.00 84.03           C  
ATOM    909  CB  LEU A  62      24.113  32.865  -1.138  1.00 84.03           C  
ATOM    910  HB2 LEU A  62      24.034  31.788  -1.286  1.00 84.03           H  
ATOM    911  HB3 LEU A  62      23.218  33.316  -1.567  1.00 84.03           H  
ATOM    912  O   LEU A  62      24.480  33.551  -4.144  1.00 84.03           O  
ATOM    913  CG  LEU A  62      24.130  33.142   0.372  1.00 84.03           C  
ATOM    914  HG  LEU A  62      24.214  34.213   0.555  1.00 84.03           H  
ATOM    915  CD1 LEU A  62      22.793  32.656   0.929  1.00 84.03           C  
ATOM    916 HD11 LEU A  62      22.757  32.759   2.014  1.00 84.03           H  
ATOM    917 HD12 LEU A  62      21.985  33.244   0.492  1.00 84.03           H  
ATOM    918 HD13 LEU A  62      22.648  31.605   0.682  1.00 84.03           H  
ATOM    919  CD2 LEU A  62      25.293  32.432   1.063  1.00 84.03           C  
ATOM    920 HD21 LEU A  62      25.192  32.515   2.145  1.00 84.03           H  
ATOM    921 HD22 LEU A  62      25.300  31.374   0.801  1.00 84.03           H  
ATOM    922 HD23 LEU A  62      26.241  32.885   0.773  1.00 84.03           H  
ATOM    923  N   LYS A  63      25.803  31.795  -3.748  1.00 78.19           N  
ATOM    924  H   LYS A  63      26.298  31.275  -3.037  1.00 78.19           H  
ATOM    925  CA  LYS A  63      25.373  31.073  -4.953  1.00 78.19           C  
ATOM    926  HA  LYS A  63      25.171  31.781  -5.757  1.00 78.19           H  
ATOM    927  C   LYS A  63      24.068  30.348  -4.626  1.00 78.19           C  
ATOM    928  CB  LYS A  63      26.442  30.080  -5.415  1.00 78.19           C  
ATOM    929  HB2 LYS A  63      25.981  29.381  -6.113  1.00 78.19           H  
ATOM    930  HB3 LYS A  63      26.800  29.508  -4.559  1.00 78.19           H  
ATOM    931  O   LYS A  63      24.021  29.601  -3.662  1.00 78.19           O  
ATOM    932  CG  LYS A  63      27.616  30.770  -6.121  1.00 78.19           C  
ATOM    933  HG2 LYS A  63      28.120  31.447  -5.431  1.00 78.19           H  
ATOM    934  HG3 LYS A  63      27.247  31.332  -6.979  1.00 78.19           H  
ATOM    935  CD  LYS A  63      28.591  29.689  -6.593  1.00 78.19           C  
ATOM    936  HD2 LYS A  63      28.055  28.987  -7.232  1.00 78.19           H  
ATOM    937  HD3 LYS A  63      28.958  29.147  -5.722  1.00 78.19           H  
ATOM    938  CE  LYS A  63      29.773  30.278  -7.364  1.00 78.19           C  
ATOM    939  HE2 LYS A  63      29.390  30.816  -8.232  1.00 78.19           H  
ATOM    940  HE3 LYS A  63      30.295  30.983  -6.717  1.00 78.19           H  
ATOM    941  NZ  LYS A  63      30.683  29.188  -7.788  1.00 78.19           N  
ATOM    942  HZ1 LYS A  63      31.471  29.537  -8.315  1.00 78.19           H  
ATOM    943  HZ2 LYS A  63      31.027  28.693  -6.977  1.00 78.19           H  
ATOM    944  HZ3 LYS A  63      30.179  28.514  -8.346  1.00 78.19           H  
ATOM    945  N   LEU A  64      23.022  30.605  -5.408  1.00 78.84           N  
ATOM    946  H   LEU A  64      23.162  31.169  -6.234  1.00 78.84           H  
ATOM    947  CA  LEU A  64      21.695  30.023  -5.216  1.00 78.84           C  
ATOM    948  HA  LEU A  64      21.733  29.340  -4.367  1.00 78.84           H  
ATOM    949  C   LEU A  64      21.297  29.225  -6.463  1.00 78.84           C  
ATOM    950  CB  LEU A  64      20.664  31.126  -4.918  1.00 78.84           C  
ATOM    951  HB2 LEU A  64      20.675  31.839  -5.742  1.00 78.84           H  
ATOM    952  HB3 LEU A  64      19.672  30.676  -4.885  1.00 78.84           H  
ATOM    953  O   LEU A  64      21.530  29.721  -7.578  1.00 78.84           O  
ATOM    954  CG  LEU A  64      20.902  31.884  -3.600  1.00 78.84           C  
ATOM    955  HG  LEU A  64      21.909  32.302  -3.598  1.00 78.84           H  
ATOM    956  CD1 LEU A  64      19.913  33.044  -3.502  1.00 78.84           C  
ATOM    957 HD11 LEU A  64      18.896  32.660  -3.431  1.00 78.84           H  
ATOM    958 HD12 LEU A  64      20.008  33.682  -4.381  1.00 78.84           H  
ATOM    959 HD13 LEU A  64      20.143  33.629  -2.611  1.00 78.84           H  
ATOM    960  CD2 LEU A  64      20.729  30.998  -2.367  1.00 78.84           C  
ATOM    961 HD21 LEU A  64      21.471  30.200  -2.364  1.00 78.84           H  
ATOM    962 HD22 LEU A  64      20.886  31.588  -1.465  1.00 78.84           H  
ATOM    963 HD23 LEU A  64      19.734  30.554  -2.342  1.00 78.84           H  
ATOM    964  N   PRO A  65      20.668  28.050  -6.294  1.00 69.92           N  
ATOM    965  CA  PRO A  65      20.299  27.176  -7.400  1.00 69.92           C  
ATOM    966  HA  PRO A  65      21.181  26.966  -8.005  1.00 69.92           H  
ATOM    967  C   PRO A  65      19.222  27.807  -8.288  1.00 69.92           C  
ATOM    968  CB  PRO A  65      19.829  25.871  -6.750  1.00 69.92           C  
ATOM    969  HB2 PRO A  65      19.049  25.372  -7.326  1.00 69.92           H  
ATOM    970  HB3 PRO A  65      20.682  25.205  -6.621  1.00 69.92           H  
ATOM    971  O   PRO A  65      18.456  28.677  -7.870  1.00 69.92           O  
ATOM    972  CG  PRO A  65      19.323  26.313  -5.378  1.00 69.92           C  
ATOM    973  HG2 PRO A  65      19.360  25.502  -4.650  1.00 69.92           H  
ATOM    974  HG3 PRO A  65      18.309  26.703  -5.467  1.00 69.92           H  
ATOM    975  CD  PRO A  65      20.285  27.442  -5.024  1.00 69.92           C  
ATOM    976  HD2 PRO A  65      19.795  28.155  -4.360  1.00 69.92           H  
ATOM    977  HD3 PRO A  65      21.170  27.028  -4.542  1.00 69.92           H  
ATOM    978  N   ALA A  66      19.133  27.366  -9.546  1.00 64.07           N  
ATOM    979  H   ALA A  66      19.729  26.600  -9.827  1.00 64.07           H  
ATOM    980  CA  ALA A  66      18.096  27.827 -10.472  1.00 64.07           C  
ATOM    981  HA  ALA A  66      18.106  28.917 -10.503  1.00 64.07           H  
ATOM    982  C   ALA A  66      16.671  27.442 -10.043  1.00 64.07           C  
ATOM    983  CB  ALA A  66      18.424  27.314 -11.872  1.00 64.07           C  
ATOM    984  HB1 ALA A  66      17.753  27.776 -12.595  1.00 64.07           H  
ATOM    985  HB2 ALA A  66      18.270  26.235 -11.890  1.00 64.07           H  
ATOM    986  HB3 ALA A  66      19.459  27.531 -12.136  1.00 64.07           H  
ATOM    987  O   ALA A  66      15.726  28.153 -10.372  1.00 64.07           O  
ATOM    988  N   THR A  67      16.544  26.364  -9.275  1.00 69.04           N  
ATOM    989  H   THR A  67      17.369  25.820  -9.065  1.00 69.04           H  
ATOM    990  CA  THR A  67      15.300  25.772  -8.765  1.00 69.04           C  
ATOM    991  HA  THR A  67      14.500  25.934  -9.488  1.00 69.04           H  
ATOM    992  C   THR A  67      14.827  26.353  -7.438  1.00 69.04           C  
ATOM    993  CB  THR A  67      15.500  24.262  -8.593  1.00 69.04           C  
ATOM    994  HB  THR A  67      14.659  23.806  -8.071  1.00 69.04           H  
ATOM    995  O   THR A  67      13.886  25.828  -6.853  1.00 69.04           O  
ATOM    996  CG2 THR A  67      15.649  23.594  -9.951  1.00 69.04           C  
ATOM    997 HG21 THR A  67      15.838  22.538  -9.759  1.00 69.04           H  
ATOM    998 HG22 THR A  67      14.729  23.704 -10.525  1.00 69.04           H  
ATOM    999 HG23 THR A  67      16.493  24.004 -10.506  1.00 69.04           H  
ATOM   1000  OG1 THR A  67      16.698  24.019  -7.892  1.00 69.04           O  
ATOM   1001  HG1 THR A  67      16.493  23.974  -6.955  1.00 69.04           H  
ATOM   1002  N   LEU A  68      15.431  27.450  -6.972  1.00 80.78           N  
ATOM   1003  H   LEU A  68      16.216  27.796  -7.506  1.00 80.78           H  
ATOM   1004  CA  LEU A  68      15.222  28.031  -5.642  1.00 80.78           C  
ATOM   1005  HA  LEU A  68      15.766  27.419  -4.923  1.00 80.78           H  
ATOM   1006  C   LEU A  68      13.750  28.088  -5.187  1.00 80.78           C  
ATOM   1007  CB  LEU A  68      15.819  29.450  -5.690  1.00 80.78           C  
ATOM   1008  HB2 LEU A  68      15.213  30.054  -6.366  1.00 80.78           H  
ATOM   1009  HB3 LEU A  68      16.825  29.399  -6.106  1.00 80.78           H  
ATOM   1010  O   LEU A  68      13.446  27.754  -4.045  1.00 80.78           O  
ATOM   1011  CG  LEU A  68      15.906  30.159  -4.331  1.00 80.78           C  
ATOM   1012  HG  LEU A  68      14.937  30.132  -3.831  1.00 80.78           H  
ATOM   1013  CD1 LEU A  68      16.972  29.498  -3.452  1.00 80.78           C  
ATOM   1014 HD11 LEU A  68      16.656  28.493  -3.172  1.00 80.78           H  
ATOM   1015 HD12 LEU A  68      17.139  30.072  -2.541  1.00 80.78           H  
ATOM   1016 HD13 LEU A  68      17.914  29.425  -3.995  1.00 80.78           H  
ATOM   1017  CD2 LEU A  68      16.284  31.623  -4.574  1.00 80.78           C  
ATOM   1018 HD21 LEU A  68      15.507  32.105  -5.167  1.00 80.78           H  
ATOM   1019 HD22 LEU A  68      16.372  32.151  -3.624  1.00 80.78           H  
ATOM   1020 HD23 LEU A  68      17.237  31.676  -5.101  1.00 80.78           H  
ATOM   1021  N   VAL A  69      12.840  28.498  -6.078  1.00 82.86           N  
ATOM   1022  H   VAL A  69      13.164  28.702  -7.013  1.00 82.86           H  
ATOM   1023  CA  VAL A  69      11.398  28.658  -5.794  1.00 82.86           C  
ATOM   1024  HA  VAL A  69      11.296  29.118  -4.811  1.00 82.86           H  
ATOM   1025  C   VAL A  69      10.616  27.345  -5.731  1.00 82.86           C  
ATOM   1026  CB  VAL A  69      10.719  29.581  -6.825  1.00 82.86           C  
ATOM   1027  HB  VAL A  69       9.670  29.696  -6.553  1.00 82.86           H  
ATOM   1028  O   VAL A  69       9.458  27.348  -5.335  1.00 82.86           O  
ATOM   1029  CG1 VAL A  69      11.342  30.981  -6.820  1.00 82.86           C  
ATOM   1030 HG11 VAL A  69      11.325  31.375  -5.804  1.00 82.86           H  
ATOM   1031 HG12 VAL A  69      10.753  31.640  -7.457  1.00 82.86           H  
ATOM   1032 HG13 VAL A  69      12.369  30.952  -7.185  1.00 82.86           H  
ATOM   1033  CG2 VAL A  69      10.762  29.011  -8.249  1.00 82.86           C  
ATOM   1034 HG21 VAL A  69      10.232  29.685  -8.921  1.00 82.86           H  
ATOM   1035 HG22 VAL A  69      11.789  28.888  -8.593  1.00 82.86           H  
ATOM   1036 HG23 VAL A  69      10.250  28.049  -8.284  1.00 82.86           H  
ATOM   1037  N   PHE A  70      11.205  26.233  -6.154  1.00 70.21           N  
ATOM   1038  H   PHE A  70      12.162  26.290  -6.472  1.00 70.21           H  
ATOM   1039  CA  PHE A  70      10.624  24.896  -6.037  1.00 70.21           C  
ATOM   1040  HA  PHE A  70       9.552  24.970  -5.852  1.00 70.21           H  
ATOM   1041  C   PHE A  70      11.220  24.149  -4.846  1.00 70.21           C  
ATOM   1042  CB  PHE A  70      10.821  24.136  -7.353  1.00 70.21           C  
ATOM   1043  HB2 PHE A  70      10.420  23.129  -7.238  1.00 70.21           H  
ATOM   1044  HB3 PHE A  70      11.887  24.040  -7.561  1.00 70.21           H  
ATOM   1045  O   PHE A  70      10.493  23.456  -4.140  1.00 70.21           O  
ATOM   1046  CG  PHE A  70      10.127  24.796  -8.528  1.00 70.21           C  
ATOM   1047  CD1 PHE A  70       8.724  24.736  -8.631  1.00 70.21           C  
ATOM   1048  HD1 PHE A  70       8.152  24.198  -7.890  1.00 70.21           H  
ATOM   1049  CD2 PHE A  70      10.870  25.488  -9.502  1.00 70.21           C  
ATOM   1050  HD2 PHE A  70      11.946  25.538  -9.423  1.00 70.21           H  
ATOM   1051  CE1 PHE A  70       8.068  25.353  -9.711  1.00 70.21           C  
ATOM   1052  HE1 PHE A  70       6.992  25.297  -9.792  1.00 70.21           H  
ATOM   1053  CE2 PHE A  70      10.214  26.108 -10.581  1.00 70.21           C  
ATOM   1054  HE2 PHE A  70      10.786  26.635 -11.331  1.00 70.21           H  
ATOM   1055  CZ  PHE A  70       8.813  26.039 -10.686  1.00 70.21           C  
ATOM   1056  HZ  PHE A  70       8.308  26.514 -11.514  1.00 70.21           H  
ATOM   1057  N   ASP A  71      12.510  24.365  -4.571  1.00 71.54           N  
ATOM   1058  H   ASP A  71      13.067  24.875  -5.242  1.00 71.54           H  
ATOM   1059  CA  ASP A  71      13.183  23.834  -3.382  1.00 71.54           C  
ATOM   1060  HA  ASP A  71      13.031  22.756  -3.335  1.00 71.54           H  
ATOM   1061  C   ASP A  71      12.615  24.453  -2.094  1.00 71.54           C  
ATOM   1062  CB  ASP A  71      14.692  24.115  -3.482  1.00 71.54           C  
ATOM   1063  HB2 ASP A  71      14.851  25.193  -3.520  1.00 71.54           H  
ATOM   1064  HB3 ASP A  71      15.180  23.735  -2.584  1.00 71.54           H  
ATOM   1065  O   ASP A  71      12.410  23.768  -1.090  1.00 71.54           O  
ATOM   1066  CG  ASP A  71      15.351  23.466  -4.703  1.00 71.54           C  
ATOM   1067  OD1 ASP A  71      14.984  22.321  -5.041  1.00 71.54           O  
ATOM   1068  OD2 ASP A  71      16.223  24.128  -5.314  1.00 71.54           O  
ATOM   1069  N   TYR A  72      12.317  25.755  -2.138  1.00 83.49           N  
ATOM   1070  H   TYR A  72      12.556  26.258  -2.981  1.00 83.49           H  
ATOM   1071  CA  TYR A  72      11.763  26.524  -1.030  1.00 83.49           C  
ATOM   1072  HA  TYR A  72      11.496  25.850  -0.215  1.00 83.49           H  
ATOM   1073  C   TYR A  72      10.513  27.261  -1.506  1.00 83.49           C  
ATOM   1074  CB  TYR A  72      12.825  27.483  -0.491  1.00 83.49           C  
ATOM   1075  HB2 TYR A  72      12.410  27.990   0.380  1.00 83.49           H  
ATOM   1076  HB3 TYR A  72      13.061  28.236  -1.243  1.00 83.49           H  
ATOM   1077  O   TYR A  72      10.607  28.409  -1.923  1.00 83.49           O  
ATOM   1078  CG  TYR A  72      14.095  26.780  -0.087  1.00 83.49           C  
ATOM   1079  CD1 TYR A  72      14.131  26.015   1.094  1.00 83.49           C  
ATOM   1080  HD1 TYR A  72      13.267  25.977   1.740  1.00 83.49           H  
ATOM   1081  CD2 TYR A  72      15.200  26.802  -0.955  1.00 83.49           C  
ATOM   1082  HD2 TYR A  72      15.143  27.349  -1.885  1.00 83.49           H  
ATOM   1083  CE1 TYR A  72      15.273  25.254   1.399  1.00 83.49           C  
ATOM   1084  HE1 TYR A  72      15.294  24.643   2.290  1.00 83.49           H  
ATOM   1085  CE2 TYR A  72      16.347  26.051  -0.650  1.00 83.49           C  
ATOM   1086  HE2 TYR A  72      17.198  26.040  -1.315  1.00 83.49           H  
ATOM   1087  OH  TYR A  72      17.474  24.519   0.812  1.00 83.49           O  
ATOM   1088  HH  TYR A  72      17.359  24.031   1.631  1.00 83.49           H  
ATOM   1089  CZ  TYR A  72      16.381  25.270   0.523  1.00 83.49           C  
ATOM   1090  N   PRO A  73       9.334  26.629  -1.469  1.00 78.18           N  
ATOM   1091  CA  PRO A  73       8.198  27.040  -2.288  1.00 78.18           C  
ATOM   1092  HA  PRO A  73       8.549  27.205  -3.306  1.00 78.18           H  
ATOM   1093  C   PRO A  73       7.509  28.340  -1.880  1.00 78.18           C  
ATOM   1094  CB  PRO A  73       7.254  25.837  -2.317  1.00 78.18           C  
ATOM   1095  HB2 PRO A  73       7.506  25.213  -3.175  1.00 78.18           H  
ATOM   1096  HB3 PRO A  73       6.203  26.124  -2.353  1.00 78.18           H  
ATOM   1097  O   PRO A  73       6.645  28.794  -2.615  1.00 78.18           O  
ATOM   1098  CG  PRO A  73       7.596  25.086  -1.035  1.00 78.18           C  
ATOM   1099  HG2 PRO A  73       7.356  24.025  -1.111  1.00 78.18           H  
ATOM   1100  HG3 PRO A  73       7.073  25.541  -0.193  1.00 78.18           H  
ATOM   1101  CD  PRO A  73       9.095  25.318  -0.896  1.00 78.18           C  
ATOM   1102  HD2 PRO A  73       9.635  24.565  -1.470  1.00 78.18           H  
ATOM   1103  HD3 PRO A  73       9.386  25.277   0.153  1.00 78.18           H  
ATOM   1104  N   ASN A  74       7.867  28.954  -0.754  1.00 85.83           N  
ATOM   1105  H   ASN A  74       8.678  28.607  -0.263  1.00 85.83           H  
ATOM   1106  CA  ASN A  74       7.287  30.213  -0.291  1.00 85.83           C  
ATOM   1107  HA  ASN A  74       6.909  30.752  -1.160  1.00 85.83           H  
ATOM   1108  C   ASN A  74       8.348  31.111   0.373  1.00 85.83           C  
ATOM   1109  CB  ASN A  74       6.087  29.897   0.623  1.00 85.83           C  
ATOM   1110  HB2 ASN A  74       5.352  29.348   0.033  1.00 85.83           H  
ATOM   1111  HB3 ASN A  74       5.597  30.817   0.944  1.00 85.83           H  
ATOM   1112  O   ASN A  74       9.432  30.630   0.735  1.00 85.83           O  
ATOM   1113  CG  ASN A  74       6.410  29.091   1.865  1.00 85.83           C  
ATOM   1114  ND2 ASN A  74       5.516  28.209   2.241  1.00 85.83           N  
ATOM   1115 HD21 ASN A  74       5.697  27.667   3.074  1.00 85.83           H  
ATOM   1116 HD22 ASN A  74       4.630  28.187   1.757  1.00 85.83           H  
ATOM   1117  OD1 ASN A  74       7.430  29.240   2.524  1.00 85.83           O  
ATOM   1118  N   PRO A  75       8.060  32.413   0.573  1.00 87.35           N  
ATOM   1119  CA  PRO A  75       9.009  33.346   1.176  1.00 87.35           C  
ATOM   1120  HA  PRO A  75       9.830  33.491   0.474  1.00 87.35           H  
ATOM   1121  C   PRO A  75       9.582  32.886   2.520  1.00 87.35           C  
ATOM   1122  CB  PRO A  75       8.237  34.657   1.335  1.00 87.35           C  
ATOM   1123  HB2 PRO A  75       8.888  35.529   1.276  1.00 87.35           H  
ATOM   1124  HB3 PRO A  75       7.700  34.659   2.284  1.00 87.35           H  
ATOM   1125  O   PRO A  75      10.776  33.050   2.765  1.00 87.35           O  
ATOM   1126  CG  PRO A  75       7.240  34.612   0.183  1.00 87.35           C  
ATOM   1127  HG2 PRO A  75       6.364  35.228   0.386  1.00 87.35           H  
ATOM   1128  HG3 PRO A  75       7.728  34.944  -0.734  1.00 87.35           H  
ATOM   1129  CD  PRO A  75       6.886  33.131   0.082  1.00 87.35           C  
ATOM   1130  HD2 PRO A  75       6.655  32.879  -0.953  1.00 87.35           H  
ATOM   1131  HD3 PRO A  75       6.020  32.928   0.712  1.00 87.35           H  
ATOM   1132  N   GLN A  76       8.765  32.278   3.385  1.00 83.66           N  
ATOM   1133  H   GLN A  76       7.792  32.170   3.138  1.00 83.66           H  
ATOM   1134  CA  GLN A  76       9.205  31.808   4.700  1.00 83.66           C  
ATOM   1135  HA  GLN A  76       9.735  32.619   5.199  1.00 83.66           H  
ATOM   1136  C   GLN A  76      10.172  30.619   4.624  1.00 83.66           C  
ATOM   1137  CB  GLN A  76       7.966  31.463   5.534  1.00 83.66           C  
ATOM   1138  HB2 GLN A  76       7.309  32.333   5.550  1.00 83.66           H  
ATOM   1139  HB3 GLN A  76       7.431  30.635   5.069  1.00 83.66           H  
ATOM   1140  O   GLN A  76      11.100  30.522   5.435  1.00 83.66           O  
ATOM   1141  CG  GLN A  76       8.320  31.093   6.983  1.00 83.66           C  
ATOM   1142  HG2 GLN A  76       8.960  30.211   6.992  1.00 83.66           H  
ATOM   1143  HG3 GLN A  76       8.861  31.918   7.448  1.00 83.66           H  
ATOM   1144  CD  GLN A  76       7.085  30.789   7.822  1.00 83.66           C  
ATOM   1145  NE2 GLN A  76       7.220  30.044   8.897  1.00 83.66           N  
ATOM   1146 HE21 GLN A  76       8.126  29.763   9.244  1.00 83.66           H  
ATOM   1147 HE22 GLN A  76       6.365  29.909   9.419  1.00 83.66           H  
ATOM   1148  OE1 GLN A  76       5.979  31.201   7.538  1.00 83.66           O  
ATOM   1149  N   ALA A  77       9.957  29.684   3.696  1.00 86.02           N  
ATOM   1150  H   ALA A  77       9.168  29.789   3.075  1.00 86.02           H  
ATOM   1151  CA  ALA A  77      10.875  28.577   3.445  1.00 86.02           C  
ATOM   1152  HA  ALA A  77      11.086  28.058   4.381  1.00 86.02           H  
ATOM   1153  C   ALA A  77      12.208  29.103   2.904  1.00 86.02           C  
ATOM   1154  CB  ALA A  77      10.216  27.584   2.479  1.00 86.02           C  
ATOM   1155  HB1 ALA A  77       9.289  27.204   2.908  1.00 86.02           H  
ATOM   1156  HB2 ALA A  77       9.991  28.074   1.532  1.00 86.02           H  
ATOM   1157  HB3 ALA A  77      10.890  26.748   2.293  1.00 86.02           H  
ATOM   1158  O   ALA A  77      13.269  28.731   3.406  1.00 86.02           O  
ATOM   1159  N   LEU A  78      12.145  30.035   1.951  1.00 89.46           N  
ATOM   1160  H   LEU A  78      11.242  30.284   1.574  1.00 89.46           H  
ATOM   1161  CA  LEU A  78      13.334  30.611   1.342  1.00 89.46           C  
ATOM   1162  HA  LEU A  78      13.969  29.788   1.013  1.00 89.46           H  
ATOM   1163  C   LEU A  78      14.155  31.436   2.348  1.00 89.46           C  
ATOM   1164  CB  LEU A  78      12.893  31.412   0.107  1.00 89.46           C  
ATOM   1165  HB2 LEU A  78      12.405  30.730  -0.590  1.00 89.46           H  
ATOM   1166  HB3 LEU A  78      12.163  32.163   0.408  1.00 89.46           H  
ATOM   1167  O   LEU A  78      15.366  31.261   2.447  1.00 89.46           O  
ATOM   1168  CG  LEU A  78      14.051  32.118  -0.616  1.00 89.46           C  
ATOM   1169  HG  LEU A  78      14.447  32.905   0.026  1.00 89.46           H  
ATOM   1170  CD1 LEU A  78      15.186  31.162  -0.967  1.00 89.46           C  
ATOM   1171 HD11 LEU A  78      15.957  31.710  -1.508  1.00 89.46           H  
ATOM   1172 HD12 LEU A  78      14.804  30.333  -1.563  1.00 89.46           H  
ATOM   1173 HD13 LEU A  78      15.655  30.761  -0.067  1.00 89.46           H  
ATOM   1174  CD2 LEU A  78      13.547  32.761  -1.908  1.00 89.46           C  
ATOM   1175 HD21 LEU A  78      13.188  31.991  -2.591  1.00 89.46           H  
ATOM   1176 HD22 LEU A  78      12.728  33.445  -1.686  1.00 89.46           H  
ATOM   1177 HD23 LEU A  78      14.353  33.319  -2.384  1.00 89.46           H  
ATOM   1178  N   ALA A  79      13.518  32.286   3.156  1.00 88.52           N  
ATOM   1179  H   ALA A  79      12.527  32.427   3.022  1.00 88.52           H  
ATOM   1180  CA  ALA A  79      14.205  33.094   4.167  1.00 88.52           C  
ATOM   1181  HA  ALA A  79      14.930  33.740   3.671  1.00 88.52           H  
ATOM   1182  C   ALA A  79      14.966  32.245   5.198  1.00 88.52           C  
ATOM   1183  CB  ALA A  79      13.163  33.974   4.856  1.00 88.52           C  
ATOM   1184  HB1 ALA A  79      12.430  33.357   5.376  1.00 88.52           H  
ATOM   1185  HB2 ALA A  79      13.653  34.633   5.572  1.00 88.52           H  
ATOM   1186  HB3 ALA A  79      12.653  34.573   4.102  1.00 88.52           H  
ATOM   1187  O   ALA A  79      16.084  32.590   5.588  1.00 88.52           O  
ATOM   1188  N   ARG A  80      14.383  31.108   5.609  1.00 85.54           N  
ATOM   1189  H   ARG A  80      13.481  30.874   5.221  1.00 85.54           H  
ATOM   1190  CA  ARG A  80      15.054  30.147   6.497  1.00 85.54           C  
ATOM   1191  HA  ARG A  80      15.416  30.668   7.383  1.00 85.54           H  
ATOM   1192  C   ARG A  80      16.312  29.572   5.855  1.00 85.54           C  
ATOM   1193  CB  ARG A  80      14.094  29.027   6.918  1.00 85.54           C  
ATOM   1194  HB2 ARG A  80      13.467  28.734   6.076  1.00 85.54           H  
ATOM   1195  HB3 ARG A  80      14.680  28.161   7.225  1.00 85.54           H  
ATOM   1196  O   ARG A  80      17.352  29.575   6.503  1.00 85.54           O  
ATOM   1197  CG  ARG A  80      13.228  29.459   8.108  1.00 85.54           C  
ATOM   1198  HG2 ARG A  80      12.632  30.332   7.842  1.00 85.54           H  
ATOM   1199  HG3 ARG A  80      13.882  29.722   8.939  1.00 85.54           H  
ATOM   1200  CD  ARG A  80      12.302  28.324   8.556  1.00 85.54           C  
ATOM   1201  HD2 ARG A  80      12.878  27.400   8.608  1.00 85.54           H  
ATOM   1202  HD3 ARG A  80      11.931  28.558   9.554  1.00 85.54           H  
ATOM   1203  NE  ARG A  80      11.151  28.177   7.646  1.00 85.54           N  
ATOM   1204  HE  ARG A  80      10.986  28.944   7.010  1.00 85.54           H  
ATOM   1205  NH1 ARG A  80      10.585  26.014   8.193  1.00 85.54           N  
ATOM   1206 HH11 ARG A  80       9.971  25.220   8.086  1.00 85.54           H  
ATOM   1207 HH12 ARG A  80      11.425  25.932   8.748  1.00 85.54           H  
ATOM   1208  NH2 ARG A  80       9.292  27.173   6.798  1.00 85.54           N  
ATOM   1209 HH21 ARG A  80       8.688  26.367   6.719  1.00 85.54           H  
ATOM   1210 HH22 ARG A  80       9.097  27.989   6.236  1.00 85.54           H  
ATOM   1211  CZ  ARG A  80      10.354  27.126   7.551  1.00 85.54           C  
ATOM   1212  N   HIS A  81      16.238  29.165   4.589  1.00 83.96           N  
ATOM   1213  H   HIS A  81      15.353  29.212   4.106  1.00 83.96           H  
ATOM   1214  CA  HIS A  81      17.399  28.642   3.870  1.00 83.96           C  
ATOM   1215  HA  HIS A  81      17.775  27.766   4.399  1.00 83.96           H  
ATOM   1216  C   HIS A  81      18.552  29.652   3.796  1.00 83.96           C  
ATOM   1217  CB  HIS A  81      16.961  28.214   2.469  1.00 83.96           C  
ATOM   1218  HB2 HIS A  81      16.448  29.037   1.970  1.00 83.96           H  
ATOM   1219  HB3 HIS A  81      16.255  27.389   2.564  1.00 83.96           H  
ATOM   1220  O   HIS A  81      19.690  29.319   4.115  1.00 83.96           O  
ATOM   1221  CG  HIS A  81      18.115  27.785   1.605  1.00 83.96           C  
ATOM   1222  CD2 HIS A  81      18.417  28.264   0.360  1.00 83.96           C  
ATOM   1223  HD2 HIS A  81      17.851  29.002  -0.190  1.00 83.96           H  
ATOM   1224  ND1 HIS A  81      19.091  26.870   1.932  1.00 83.96           N  
ATOM   1225  HD1 HIS A  81      19.244  26.439   2.832  1.00 83.96           H  
ATOM   1226  CE1 HIS A  81      19.943  26.784   0.898  1.00 83.96           C  
ATOM   1227  HE1 HIS A  81      20.847  26.193   0.888  1.00 83.96           H  
ATOM   1228  NE2 HIS A  81      19.573  27.621  -0.085  1.00 83.96           N  
ATOM   1229  N   LEU A  82      18.256  30.908   3.454  1.00 87.81           N  
ATOM   1230  H   LEU A  82      17.304  31.118   3.193  1.00 87.81           H  
ATOM   1231  CA  LEU A  82      19.279  31.953   3.344  1.00 87.81           C  
ATOM   1232  HA  LEU A  82      20.043  31.632   2.636  1.00 87.81           H  
ATOM   1233  C   LEU A  82      19.995  32.227   4.673  1.00 87.81           C  
ATOM   1234  CB  LEU A  82      18.619  33.244   2.850  1.00 87.81           C  
ATOM   1235  HB2 LEU A  82      17.840  33.519   3.561  1.00 87.81           H  
ATOM   1236  HB3 LEU A  82      19.364  34.039   2.845  1.00 87.81           H  
ATOM   1237  O   LEU A  82      21.192  32.513   4.683  1.00 87.81           O  
ATOM   1238  CG  LEU A  82      18.002  33.139   1.448  1.00 87.81           C  
ATOM   1239  HG  LEU A  82      17.344  32.271   1.383  1.00 87.81           H  
ATOM   1240  CD1 LEU A  82      17.164  34.388   1.217  1.00 87.81           C  
ATOM   1241 HD11 LEU A  82      17.795  35.273   1.294  1.00 87.81           H  
ATOM   1242 HD12 LEU A  82      16.382  34.443   1.974  1.00 87.81           H  
ATOM   1243 HD13 LEU A  82      16.683  34.324   0.241  1.00 87.81           H  
ATOM   1244  CD2 LEU A  82      19.048  33.012   0.344  1.00 87.81           C  
ATOM   1245 HD21 LEU A  82      19.733  33.860   0.366  1.00 87.81           H  
ATOM   1246 HD22 LEU A  82      18.552  32.966  -0.626  1.00 87.81           H  
ATOM   1247 HD23 LEU A  82      19.610  32.089   0.481  1.00 87.81           H  
ATOM   1248  N   ARG A  83      19.272  32.148   5.798  1.00 80.77           N  
ATOM   1249  H   ARG A  83      18.295  31.908   5.716  1.00 80.77           H  
ATOM   1250  CA  ARG A  83      19.853  32.328   7.137  1.00 80.77           C  
ATOM   1251  HA  ARG A  83      20.381  33.280   7.185  1.00 80.77           H  
ATOM   1252  C   ARG A  83      20.885  31.245   7.425  1.00 80.77           C  
ATOM   1253  CB  ARG A  83      18.730  32.290   8.181  1.00 80.77           C  
ATOM   1254  HB2 ARG A  83      17.948  33.003   7.923  1.00 80.77           H  
ATOM   1255  HB3 ARG A  83      18.282  31.297   8.147  1.00 80.77           H  
ATOM   1256  O   ARG A  83      21.949  31.545   7.961  1.00 80.77           O  
ATOM   1257  CG  ARG A  83      19.241  32.595   9.603  1.00 80.77           C  
ATOM   1258  HG2 ARG A  83      20.192  32.099   9.795  1.00 80.77           H  
ATOM   1259  HG3 ARG A  83      19.388  33.670   9.709  1.00 80.77           H  
ATOM   1260  CD  ARG A  83      18.247  32.108  10.656  1.00 80.77           C  
ATOM   1261  HD2 ARG A  83      17.290  32.598  10.482  1.00 80.77           H  
ATOM   1262  HD3 ARG A  83      18.618  32.392  11.641  1.00 80.77           H  
ATOM   1263  NE  ARG A  83      18.089  30.642  10.586  1.00 80.77           N  
ATOM   1264  HE  ARG A  83      18.695  30.126   9.964  1.00 80.77           H  
ATOM   1265  NH1 ARG A  83      16.346  30.416  12.051  1.00 80.77           N  
ATOM   1266 HH11 ARG A  83      15.695  29.818  12.539  1.00 80.77           H  
ATOM   1267 HH12 ARG A  83      16.427  31.401  12.258  1.00 80.77           H  
ATOM   1268  NH2 ARG A  83      17.161  28.633  10.930  1.00 80.77           N  
ATOM   1269 HH21 ARG A  83      16.537  27.978  11.379  1.00 80.77           H  
ATOM   1270 HH22 ARG A  83      17.831  28.295  10.253  1.00 80.77           H  
ATOM   1271  CZ  ARG A  83      17.193  29.904  11.195  1.00 80.77           C  
ATOM   1272  N   ASP A  84      20.551  30.012   7.069  1.00 77.39           N  
ATOM   1273  H   ASP A  84      19.658  29.859   6.623  1.00 77.39           H  
ATOM   1274  CA  ASP A  84      21.388  28.852   7.343  1.00 77.39           C  
ATOM   1275  HA  ASP A  84      21.705  28.889   8.385  1.00 77.39           H  
ATOM   1276  C   ASP A  84      22.672  28.882   6.488  1.00 77.39           C  
ATOM   1277  CB  ASP A  84      20.545  27.575   7.160  1.00 77.39           C  
ATOM   1278  HB2 ASP A  84      20.186  27.529   6.132  1.00 77.39           H  
ATOM   1279  HB3 ASP A  84      21.190  26.713   7.327  1.00 77.39           H  
ATOM   1280  O   ASP A  84      23.751  28.584   6.999  1.00 77.39           O  
ATOM   1281  CG  ASP A  84      19.337  27.463   8.120  1.00 77.39           C  
ATOM   1282  OD1 ASP A  84      19.235  28.220   9.126  1.00 77.39           O  
ATOM   1283  OD2 ASP A  84      18.478  26.587   7.875  1.00 77.39           O  
ATOM   1284  N   GLU A  85      22.592  29.350   5.236  1.00 78.07           N  
ATOM   1285  H   GLU A  85      21.674  29.523   4.852  1.00 78.07           H  
ATOM   1286  CA  GLU A  85      23.756  29.497   4.344  1.00 78.07           C  
ATOM   1287  HA  GLU A  85      24.348  28.583   4.377  1.00 78.07           H  
ATOM   1288  C   GLU A  85      24.716  30.642   4.745  1.00 78.07           C  
ATOM   1289  CB  GLU A  85      23.265  29.690   2.899  1.00 78.07           C  
ATOM   1290  HB2 GLU A  85      24.103  30.013   2.280  1.00 78.07           H  
ATOM   1291  HB3 GLU A  85      22.519  30.485   2.890  1.00 78.07           H  
ATOM   1292  O   GLU A  85      25.923  30.525   4.557  1.00 78.07           O  
ATOM   1293  CG  GLU A  85      22.649  28.432   2.261  1.00 78.07           C  
ATOM   1294  HG2 GLU A  85      21.800  28.111   2.865  1.00 78.07           H  
ATOM   1295  HG3 GLU A  85      22.266  28.706   1.278  1.00 78.07           H  
ATOM   1296  CD  GLU A  85      23.643  27.268   2.099  1.00 78.07           C  
ATOM   1297  OE1 GLU A  85      23.251  26.116   2.409  1.00 78.07           O  
ATOM   1298  OE2 GLU A  85      24.784  27.524   1.656  1.00 78.07           O  
ATOM   1299  N   LEU A  86      24.238  31.745   5.339  1.00 74.31           N  
ATOM   1300  H   LEU A  86      23.239  31.805   5.474  1.00 74.31           H  
ATOM   1301  CA  LEU A  86      25.085  32.908   5.688  1.00 74.31           C  
ATOM   1302  HA  LEU A  86      25.868  32.988   4.934  1.00 74.31           H  
ATOM   1303  C   LEU A  86      25.842  32.790   7.030  1.00 74.31           C  
ATOM   1304  CB  LEU A  86      24.226  34.192   5.638  1.00 74.31           C  
ATOM   1305  HB2 LEU A  86      23.297  34.001   6.175  1.00 74.31           H  
ATOM   1306  HB3 LEU A  86      24.743  35.007   6.145  1.00 74.31           H  
ATOM   1307  O   LEU A  86      26.672  33.646   7.339  1.00 74.31           O  
ATOM   1308  CG  LEU A  86      23.911  34.635   4.199  1.00 74.31           C  
ATOM   1309  HG  LEU A  86      23.658  33.749   3.617  1.00 74.31           H  
ATOM   1310  CD1 LEU A  86      22.717  35.591   4.131  1.00 74.31           C  
ATOM   1311 HD11 LEU A  86      22.989  36.576   4.508  1.00 74.31           H  
ATOM   1312 HD12 LEU A  86      21.886  35.177   4.703  1.00 74.31           H  
ATOM   1313 HD13 LEU A  86      22.401  35.684   3.092  1.00 74.31           H  
ATOM   1314  CD2 LEU A  86      25.104  35.332   3.540  1.00 74.31           C  
ATOM   1315 HD21 LEU A  86      25.953  34.650   3.486  1.00 74.31           H  
ATOM   1316 HD22 LEU A  86      24.840  35.618   2.521  1.00 74.31           H  
ATOM   1317 HD23 LEU A  86      25.392  36.219   4.104  1.00 74.31           H  
ATOM   1318  N   GLY A  87      25.550  31.790   7.867  1.00 57.10           N  
ATOM   1319  H   GLY A  87      24.871  31.110   7.555  1.00 57.10           H  
ATOM   1320  CA  GLY A  87      26.014  31.735   9.263  1.00 57.10           C  
ATOM   1321  HA2 GLY A  87      25.244  31.226   9.843  1.00 57.10           H  
ATOM   1322  HA3 GLY A  87      26.096  32.751   9.651  1.00 57.10           H  
ATOM   1323  C   GLY A  87      27.346  31.019   9.556  1.00 57.10           C  
ATOM   1324  O   GLY A  87      27.825  31.112  10.685  1.00 57.10           O  
ATOM   1325  N   THR A  88      27.954  30.282   8.620  1.00 43.43           N  
ATOM   1326  H   THR A  88      27.556  30.247   7.692  1.00 43.43           H  
ATOM   1327  CA  THR A  88      28.987  29.264   8.942  1.00 43.43           C  
ATOM   1328  HA  THR A  88      28.800  28.921   9.959  1.00 43.43           H  
ATOM   1329  C   THR A  88      30.458  29.718   8.960  1.00 43.43           C  
ATOM   1330  CB  THR A  88      28.858  28.026   8.027  1.00 43.43           C  
ATOM   1331  HB  THR A  88      29.851  27.634   7.805  1.00 43.43           H  
ATOM   1332  O   THR A  88      31.251  29.097   9.664  1.00 43.43           O  
ATOM   1333  CG2 THR A  88      28.052  26.903   8.677  1.00 43.43           C  
ATOM   1334 HG21 THR A  88      27.052  27.259   8.925  1.00 43.43           H  
ATOM   1335 HG22 THR A  88      28.555  26.573   9.586  1.00 43.43           H  
ATOM   1336 HG23 THR A  88      27.978  26.062   7.989  1.00 43.43           H  
ATOM   1337  OG1 THR A  88      28.227  28.353   6.812  1.00 43.43           O  
ATOM   1338  HG1 THR A  88      27.364  27.934   6.765  1.00 43.43           H  
ATOM   1339  N   GLU A  89      30.877  30.764   8.242  1.00 38.31           N  
ATOM   1340  H   GLU A  89      30.205  31.234   7.651  1.00 38.31           H  
ATOM   1341  CA  GLU A  89      32.317  31.027   7.992  1.00 38.31           C  
ATOM   1342  HA  GLU A  89      32.794  30.068   7.790  1.00 38.31           H  
ATOM   1343  C   GLU A  89      33.140  31.618   9.162  1.00 38.31           C  
ATOM   1344  CB  GLU A  89      32.494  31.895   6.729  1.00 38.31           C  
ATOM   1345  HB2 GLU A  89      31.602  32.502   6.571  1.00 38.31           H  
ATOM   1346  HB3 GLU A  89      33.333  32.576   6.871  1.00 38.31           H  
ATOM   1347  O   GLU A  89      34.357  31.741   9.048  1.00 38.31           O  
ATOM   1348  CG  GLU A  89      32.782  31.051   5.475  1.00 38.31           C  
ATOM   1349  HG2 GLU A  89      31.899  30.457   5.243  1.00 38.31           H  
ATOM   1350  HG3 GLU A  89      33.600  30.367   5.700  1.00 38.31           H  
ATOM   1351  CD  GLU A  89      33.174  31.903   4.253  1.00 38.31           C  
ATOM   1352  OE1 GLU A  89      33.663  31.303   3.269  1.00 38.31           O  
ATOM   1353  OE2 GLU A  89      32.997  33.144   4.304  1.00 38.31           O  
ATOM   1354  N   VAL A  90      32.555  31.978  10.309  1.00 34.32           N  
ATOM   1355  H   VAL A  90      31.564  31.809  10.404  1.00 34.32           H  
ATOM   1356  CA  VAL A  90      33.279  32.728  11.366  1.00 34.32           C  
ATOM   1357  HA  VAL A  90      33.962  33.397  10.842  1.00 34.32           H  
ATOM   1358  C   VAL A  90      34.183  31.838  12.248  1.00 34.32           C  
ATOM   1359  CB  VAL A  90      32.351  33.646  12.200  1.00 34.32           C  
ATOM   1360  HB  VAL A  90      31.834  33.052  12.954  1.00 34.32           H  
ATOM   1361  O   VAL A  90      34.172  31.944  13.474  1.00 34.32           O  
ATOM   1362  CG1 VAL A  90      33.143  34.771  12.896  1.00 34.32           C  
ATOM   1363 HG11 VAL A  90      33.892  34.364  13.575  1.00 34.32           H  
ATOM   1364 HG12 VAL A  90      32.464  35.390  13.481  1.00 34.32           H  
ATOM   1365 HG13 VAL A  90      33.642  35.390  12.150  1.00 34.32           H  
ATOM   1366  CG2 VAL A  90      31.283  34.349  11.348  1.00 34.32           C  
ATOM   1367 HG21 VAL A  90      31.755  34.894  10.531  1.00 34.32           H  
ATOM   1368 HG22 VAL A  90      30.590  33.616  10.934  1.00 34.32           H  
ATOM   1369 HG23 VAL A  90      30.706  35.040  11.963  1.00 34.32           H  
ATOM   1370  N   ARG A  91      34.994  30.936  11.680  1.00 30.22           N  
ATOM   1371  H   ARG A  91      35.001  30.910  10.670  1.00 30.22           H  
ATOM   1372  CA  ARG A  91      36.132  30.347  12.415  1.00 30.22           C  
ATOM   1373  HA  ARG A  91      35.924  30.392  13.484  1.00 30.22           H  
ATOM   1374  C   ARG A  91      37.373  31.209  12.192  1.00 30.22           C  
ATOM   1375  CB  ARG A  91      36.355  28.868  12.057  1.00 30.22           C  
ATOM   1376  HB2 ARG A  91      37.421  28.649  12.117  1.00 30.22           H  
ATOM   1377  HB3 ARG A  91      36.026  28.674  11.037  1.00 30.22           H  
ATOM   1378  O   ARG A  91      37.866  31.329  11.079  1.00 30.22           O  
ATOM   1379  CG  ARG A  91      35.620  27.947  13.045  1.00 30.22           C  
ATOM   1380  HG2 ARG A  91      34.546  28.110  12.962  1.00 30.22           H  
ATOM   1381  HG3 ARG A  91      35.939  28.185  14.060  1.00 30.22           H  
ATOM   1382  CD  ARG A  91      35.942  26.476  12.759  1.00 30.22           C  
ATOM   1383  HD2 ARG A  91      37.025  26.352  12.748  1.00 30.22           H  
ATOM   1384  HD3 ARG A  91      35.552  26.225  11.773  1.00 30.22           H  
ATOM   1385  NE  ARG A  91      35.355  25.579  13.776  1.00 30.22           N  
ATOM   1386  HE  ARG A  91      34.820  26.019  14.511  1.00 30.22           H  
ATOM   1387  NH1 ARG A  91      36.053  23.604  12.840  1.00 30.22           N  
ATOM   1388 HH11 ARG A  91      36.084  22.594  12.830  1.00 30.22           H  
ATOM   1389 HH12 ARG A  91      36.478  24.129  12.089  1.00 30.22           H  
ATOM   1390  NH2 ARG A  91      34.869  23.565  14.731  1.00 30.22           N  
ATOM   1391 HH21 ARG A  91      34.350  24.034  15.460  1.00 30.22           H  
ATOM   1392 HH22 ARG A  91      34.909  22.556  14.707  1.00 30.22           H  
ATOM   1393  CZ  ARG A  91      35.428  24.259  13.779  1.00 30.22           C  
ATOM   1394  N   GLY A  92      37.870  31.820  13.268  1.00 32.05           N  
ATOM   1395  H   GLY A  92      37.387  31.700  14.146  1.00 32.05           H  
ATOM   1396  CA  GLY A  92      39.032  32.709  13.234  1.00 32.05           C  
ATOM   1397  HA2 GLY A  92      38.953  33.382  12.381  1.00 32.05           H  
ATOM   1398  HA3 GLY A  92      39.056  33.311  14.143  1.00 32.05           H  
ATOM   1399  C   GLY A  92      40.351  31.945  13.133  1.00 32.05           C  
ATOM   1400  O   GLY A  92      40.929  31.588  14.158  1.00 32.05           O  
ATOM   1401  N   GLU A  93      40.848  31.700  11.922  1.00 31.59           N  
ATOM   1402  H   GLU A  93      40.301  31.922  11.102  1.00 31.59           H  
ATOM   1403  CA  GLU A  93      42.227  31.237  11.740  1.00 31.59           C  
ATOM   1404  HA  GLU A  93      42.401  30.406  12.423  1.00 31.59           H  
ATOM   1405  C   GLU A  93      43.211  32.351  12.129  1.00 31.59           C  
ATOM   1406  CB  GLU A  93      42.474  30.712  10.318  1.00 31.59           C  
ATOM   1407  HB2 GLU A  93      43.545  30.739  10.119  1.00 31.59           H  
ATOM   1408  HB3 GLU A  93      41.964  31.349   9.595  1.00 31.59           H  
ATOM   1409  O   GLU A  93      43.204  33.454  11.577  1.00 31.59           O  
ATOM   1410  CG  GLU A  93      42.001  29.256  10.193  1.00 31.59           C  
ATOM   1411  HG2 GLU A  93      42.481  28.670  10.976  1.00 31.59           H  
ATOM   1412  HG3 GLU A  93      40.925  29.218  10.362  1.00 31.59           H  
ATOM   1413  CD  GLU A  93      42.322  28.623   8.830  1.00 31.59           C  
ATOM   1414  OE1 GLU A  93      42.398  27.373   8.797  1.00 31.59           O  
ATOM   1415  OE2 GLU A  93      42.499  29.379   7.850  1.00 31.59           O  
ATOM   1416  N   ALA A  94      44.033  32.073  13.143  1.00 38.15           N  
ATOM   1417  H   ALA A  94      43.985  31.154  13.559  1.00 38.15           H  
ATOM   1418  CA  ALA A  94      44.983  33.029  13.698  1.00 38.15           C  
ATOM   1419  HA  ALA A  94      44.422  33.941  13.902  1.00 38.15           H  
ATOM   1420  C   ALA A  94      46.130  33.313  12.698  1.00 38.15           C  
ATOM   1421  CB  ALA A  94      45.499  32.497  15.040  1.00 38.15           C  
ATOM   1422  HB1 ALA A  94      44.662  32.321  15.715  1.00 38.15           H  
ATOM   1423  HB2 ALA A  94      46.172  33.229  15.487  1.00 38.15           H  
ATOM   1424  HB3 ALA A  94      46.042  31.565  14.883  1.00 38.15           H  
ATOM   1425  O   ALA A  94      46.702  32.366  12.153  1.00 38.15           O  
ATOM   1426  N   PRO A  95      46.518  34.585  12.469  1.00 41.04           N  
ATOM   1427  CA  PRO A  95      47.565  34.935  11.507  1.00 41.04           C  
ATOM   1428  HA  PRO A  95      47.259  34.573  10.525  1.00 41.04           H  
ATOM   1429  C   PRO A  95      48.926  34.321  11.882  1.00 41.04           C  
ATOM   1430  CB  PRO A  95      47.625  36.468  11.479  1.00 41.04           C  
ATOM   1431  HB2 PRO A  95      48.453  36.826  12.091  1.00 41.04           H  
ATOM   1432  HB3 PRO A  95      47.726  36.844  10.461  1.00 41.04           H  
ATOM   1433  O   PRO A  95      49.404  34.490  13.004  1.00 41.04           O  
ATOM   1434  CG  PRO A  95      46.312  36.922  12.112  1.00 41.04           C  
ATOM   1435  HG2 PRO A  95      46.428  37.861  12.652  1.00 41.04           H  
ATOM   1436  HG3 PRO A  95      45.552  37.020  11.336  1.00 41.04           H  
ATOM   1437  CD  PRO A  95      45.930  35.782  13.045  1.00 41.04           C  
ATOM   1438  HD2 PRO A  95      44.843  35.727  13.094  1.00 41.04           H  
ATOM   1439  HD3 PRO A  95      46.352  35.952  14.035  1.00 41.04           H  
ATOM   1440  N   SER A  96      49.565  33.623  10.939  1.00 46.21           N  
ATOM   1441  H   SER A  96      49.098  33.508  10.051  1.00 46.21           H  
ATOM   1442  CA  SER A  96      50.843  32.925  11.150  1.00 46.21           C  
ATOM   1443  HA  SER A  96      50.730  32.265  12.010  1.00 46.21           H  
ATOM   1444  C   SER A  96      52.009  33.888  11.429  1.00 46.21           C  
ATOM   1445  CB  SER A  96      51.152  32.051   9.929  1.00 46.21           C  
ATOM   1446  HB2 SER A  96      51.068  32.656   9.027  1.00 46.21           H  
ATOM   1447  HB3 SER A  96      50.426  31.240   9.876  1.00 46.21           H  
ATOM   1448  O   SER A  96      52.235  34.844  10.689  1.00 46.21           O  
ATOM   1449  OG  SER A  96      52.462  31.515   9.993  1.00 46.21           O  
ATOM   1450  HG  SER A  96      52.568  30.915   9.251  1.00 46.21           H  
ATOM   1451  N   ALA A  97      52.796  33.601  12.473  1.00 57.54           N  
ATOM   1452  H   ALA A  97      52.542  32.806  13.040  1.00 57.54           H  
ATOM   1453  CA  ALA A  97      53.920  34.431  12.922  1.00 57.54           C  
ATOM   1454  HA  ALA A  97      53.553  35.444  13.089  1.00 57.54           H  
ATOM   1455  C   ALA A  97      55.088  34.530  11.915  1.00 57.54           C  
ATOM   1456  CB  ALA A  97      54.406  33.861  14.263  1.00 57.54           C  
ATOM   1457  HB1 ALA A  97      53.588  33.856  14.983  1.00 57.54           H  
ATOM   1458  HB2 ALA A  97      54.778  32.845  14.127  1.00 57.54           H  
ATOM   1459  HB3 ALA A  97      55.212  34.484  14.651  1.00 57.54           H  
ATOM   1460  O   ALA A  97      55.814  35.523  11.919  1.00 57.54           O  
ATOM   1461  N   LEU A  98      55.275  33.520  11.055  1.00 58.63           N  
ATOM   1462  H   LEU A  98      54.597  32.771  11.055  1.00 58.63           H  
ATOM   1463  CA  LEU A  98      56.418  33.426  10.132  1.00 58.63           C  
ATOM   1464  HA  LEU A  98      57.338  33.590  10.692  1.00 58.63           H  
ATOM   1465  C   LEU A  98      56.395  34.502   9.037  1.00 58.63           C  
ATOM   1466  CB  LEU A  98      56.450  32.017   9.511  1.00 58.63           C  
ATOM   1467  HB2 LEU A  98      57.087  32.033   8.626  1.00 58.63           H  
ATOM   1468  HB3 LEU A  98      55.443  31.760   9.180  1.00 58.63           H  
ATOM   1469  O   LEU A  98      57.437  35.058   8.715  1.00 58.63           O  
ATOM   1470  CG  LEU A  98      56.976  30.928  10.464  1.00 58.63           C  
ATOM   1471  HG  LEU A  98      56.518  31.050  11.446  1.00 58.63           H  
ATOM   1472  CD1 LEU A  98      56.605  29.542   9.937  1.00 58.63           C  
ATOM   1473 HD11 LEU A  98      55.521  29.450   9.869  1.00 58.63           H  
ATOM   1474 HD12 LEU A  98      57.041  29.391   8.950  1.00 58.63           H  
ATOM   1475 HD13 LEU A  98      56.979  28.775  10.616  1.00 58.63           H  
ATOM   1476  CD2 LEU A  98      58.499  30.992  10.611  1.00 58.63           C  
ATOM   1477 HD21 LEU A  98      58.798  31.951  11.034  1.00 58.63           H  
ATOM   1478 HD22 LEU A  98      58.973  30.874   9.637  1.00 58.63           H  
ATOM   1479 HD23 LEU A  98      58.840  30.197  11.274  1.00 58.63           H  
ATOM   1480  N   ALA A  99      55.215  34.869   8.531  1.00 56.21           N  
ATOM   1481  H   ALA A  99      54.376  34.422   8.873  1.00 56.21           H  
ATOM   1482  CA  ALA A  99      55.089  35.860   7.457  1.00 56.21           C  
ATOM   1483  HA  ALA A  99      55.697  35.541   6.611  1.00 56.21           H  
ATOM   1484  C   ALA A  99      55.580  37.264   7.867  1.00 56.21           C  
ATOM   1485  CB  ALA A  99      53.618  35.889   7.024  1.00 56.21           C  
ATOM   1486  HB1 ALA A  99      52.986  36.193   7.858  1.00 56.21           H  
ATOM   1487  HB2 ALA A  99      53.315  34.901   6.678  1.00 56.21           H  
ATOM   1488  HB3 ALA A  99      53.498  36.598   6.205  1.00 56.21           H  
ATOM   1489  O   ALA A  99      55.993  38.061   7.025  1.00 56.21           O  
ATOM   1490  N   GLY A 100      55.569  37.571   9.171  1.00 57.21           N  
ATOM   1491  H   GLY A 100      55.261  36.866   9.825  1.00 57.21           H  
ATOM   1492  CA  GLY A 100      56.111  38.826   9.693  1.00 57.21           C  
ATOM   1493  HA2 GLY A 100      55.666  39.664   9.155  1.00 57.21           H  
ATOM   1494  HA3 GLY A 100      55.851  38.907  10.748  1.00 57.21           H  
ATOM   1495  C   GLY A 100      57.636  38.935   9.572  1.00 57.21           C  
ATOM   1496  O   GLY A 100      58.153  40.047   9.466  1.00 57.21           O  
ATOM   1497  N   LEU A 101      58.357  37.805   9.565  1.00 63.26           N  
ATOM   1498  H   LEU A 101      57.869  36.921   9.534  1.00 63.26           H  
ATOM   1499  CA  LEU A 101      59.820  37.771   9.442  1.00 63.26           C  
ATOM   1500  HA  LEU A 101      60.243  38.551  10.076  1.00 63.26           H  
ATOM   1501  C   LEU A 101      60.286  38.100   8.015  1.00 63.26           C  
ATOM   1502  CB  LEU A 101      60.348  36.404   9.926  1.00 63.26           C  
ATOM   1503  HB2 LEU A 101      59.611  35.631   9.708  1.00 63.26           H  
ATOM   1504  HB3 LEU A 101      61.241  36.141   9.359  1.00 63.26           H  
ATOM   1505  O   LEU A 101      61.210  38.897   7.865  1.00 63.26           O  
ATOM   1506  CG  LEU A 101      60.688  36.391  11.427  1.00 63.26           C  
ATOM   1507  HG  LEU A 101      60.032  37.080  11.959  1.00 63.26           H  
ATOM   1508  CD1 LEU A 101      60.497  35.002  12.036  1.00 63.26           C  
ATOM   1509 HD11 LEU A 101      60.758  35.018  13.094  1.00 63.26           H  
ATOM   1510 HD12 LEU A 101      59.453  34.706  11.932  1.00 63.26           H  
ATOM   1511 HD13 LEU A 101      61.124  34.280  11.511  1.00 63.26           H  
ATOM   1512  CD2 LEU A 101      62.143  36.816  11.650  1.00 63.26           C  
ATOM   1513 HD21 LEU A 101      62.302  37.805  11.218  1.00 63.26           H  
ATOM   1514 HD22 LEU A 101      62.815  36.110  11.163  1.00 63.26           H  
ATOM   1515 HD23 LEU A 101      62.360  36.851  12.717  1.00 63.26           H  
ATOM   1516  N   ASP A 102      59.613  37.582   6.985  1.00 58.99           N  
ATOM   1517  H   ASP A 102      58.929  36.863   7.171  1.00 58.99           H  
ATOM   1518  CA  ASP A 102      59.992  37.801   5.576  1.00 58.99           C  
ATOM   1519  HA  ASP A 102      61.016  37.462   5.421  1.00 58.99           H  
ATOM   1520  C   ASP A 102      59.909  39.284   5.174  1.00 58.99           C  
ATOM   1521  CB  ASP A 102      59.063  36.989   4.656  1.00 58.99           C  
ATOM   1522  HB2 ASP A 102      59.317  37.218   3.621  1.00 58.99           H  
ATOM   1523  HB3 ASP A 102      58.035  37.311   4.823  1.00 58.99           H  
ATOM   1524  O   ASP A 102      60.785  39.822   4.493  1.00 58.99           O  
ATOM   1525  CG  ASP A 102      59.143  35.469   4.838  1.00 58.99           C  
ATOM   1526  OD1 ASP A 102      60.174  34.980   5.346  1.00 58.99           O  
ATOM   1527  OD2 ASP A 102      58.144  34.808   4.476  1.00 58.99           O  
ATOM   1528  N   ALA A 103      58.865  39.981   5.638  1.00 62.66           N  
ATOM   1529  H   ALA A 103      58.169  39.484   6.176  1.00 62.66           H  
ATOM   1530  CA  ALA A 103      58.678  41.405   5.365  1.00 62.66           C  
ATOM   1531  HA  ALA A 103      58.695  41.559   4.286  1.00 62.66           H  
ATOM   1532  C   ALA A 103      59.801  42.261   5.973  1.00 62.66           C  
ATOM   1533  CB  ALA A 103      57.306  41.827   5.903  1.00 62.66           C  
ATOM   1534  HB1 ALA A 103      57.264  41.670   6.981  1.00 62.66           H  
ATOM   1535  HB2 ALA A 103      57.136  42.881   5.684  1.00 62.66           H  
ATOM   1536  HB3 ALA A 103      56.527  41.233   5.426  1.00 62.66           H  
ATOM   1537  O   ALA A 103      60.245  43.236   5.360  1.00 62.66           O  
ATOM   1538  N   LEU A 104      60.281  41.882   7.163  1.00 67.28           N  
ATOM   1539  H   LEU A 104      59.916  41.036   7.578  1.00 67.28           H  
ATOM   1540  CA  LEU A 104      61.430  42.526   7.789  1.00 67.28           C  
ATOM   1541  HA  LEU A 104      61.233  43.597   7.840  1.00 67.28           H  
ATOM   1542  C   LEU A 104      62.683  42.322   6.929  1.00 67.28           C  
ATOM   1543  CB  LEU A 104      61.604  41.965   9.212  1.00 67.28           C  
ATOM   1544  HB2 LEU A 104      60.650  42.017   9.737  1.00 67.28           H  
ATOM   1545  HB3 LEU A 104      61.883  40.915   9.135  1.00 67.28           H  
ATOM   1546  O   LEU A 104      63.404  43.286   6.679  1.00 67.28           O  
ATOM   1547  CG  LEU A 104      62.677  42.683  10.046  1.00 67.28           C  
ATOM   1548  HG  LEU A 104      63.606  42.759   9.481  1.00 67.28           H  
ATOM   1549  CD1 LEU A 104      62.233  44.086  10.469  1.00 67.28           C  
ATOM   1550 HD11 LEU A 104      61.294  44.030  11.021  1.00 67.28           H  
ATOM   1551 HD12 LEU A 104      63.000  44.543  11.094  1.00 67.28           H  
ATOM   1552 HD13 LEU A 104      62.095  44.709   9.585  1.00 67.28           H  
ATOM   1553  CD2 LEU A 104      62.955  41.871  11.310  1.00 67.28           C  
ATOM   1554 HD21 LEU A 104      62.031  41.729  11.871  1.00 67.28           H  
ATOM   1555 HD22 LEU A 104      63.682  42.395  11.931  1.00 67.28           H  
ATOM   1556 HD23 LEU A 104      63.358  40.898  11.032  1.00 67.28           H  
ATOM   1557  N   GLU A 105      62.907  41.102   6.433  1.00 66.74           N  
ATOM   1558  H   GLU A 105      62.252  40.366   6.652  1.00 66.74           H  
ATOM   1559  CA  GLU A 105      64.072  40.742   5.620  1.00 66.74           C  
ATOM   1560  HA  GLU A 105      64.958  40.994   6.203  1.00 66.74           H  
ATOM   1561  C   GLU A 105      64.153  41.538   4.309  1.00 66.74           C  
ATOM   1562  CB  GLU A 105      64.076  39.223   5.355  1.00 66.74           C  
ATOM   1563  HB2 GLU A 105      63.328  38.733   5.977  1.00 66.74           H  
ATOM   1564  HB3 GLU A 105      63.830  39.032   4.310  1.00 66.74           H  
ATOM   1565  O   GLU A 105      65.221  42.033   3.945  1.00 66.74           O  
ATOM   1566  CG  GLU A 105      65.447  38.615   5.688  1.00 66.74           C  
ATOM   1567  HG2 GLU A 105      66.206  39.113   5.085  1.00 66.74           H  
ATOM   1568  HG3 GLU A 105      65.666  38.822   6.735  1.00 66.74           H  
ATOM   1569  CD  GLU A 105      65.531  37.097   5.449  1.00 66.74           C  
ATOM   1570  OE1 GLU A 105      66.510  36.503   5.961  1.00 66.74           O  
ATOM   1571  OE2 GLU A 105      64.671  36.553   4.727  1.00 66.74           O  
ATOM   1572  N   ALA A 106      63.015  41.741   3.639  1.00 63.63           N  
ATOM   1573  H   ALA A 106      62.188  41.262   3.966  1.00 63.63           H  
ATOM   1574  CA  ALA A 106      62.933  42.523   2.405  1.00 63.63           C  
ATOM   1575  HA  ALA A 106      63.710  42.175   1.724  1.00 63.63           H  
ATOM   1576  C   ALA A 106      63.152  44.030   2.621  1.00 63.63           C  
ATOM   1577  CB  ALA A 106      61.569  42.258   1.763  1.00 63.63           C  
ATOM   1578  HB1 ALA A 106      60.774  42.614   2.418  1.00 63.63           H  
ATOM   1579  HB2 ALA A 106      61.440  41.188   1.599  1.00 63.63           H  
ATOM   1580  HB3 ALA A 106      61.506  42.776   0.806  1.00 63.63           H  
ATOM   1581  O   ALA A 106      63.648  44.709   1.723  1.00 63.63           O  
ATOM   1582  N   ALA A 107      62.798  44.558   3.797  1.00 66.25           N  
ATOM   1583  H   ALA A 107      62.360  43.954   4.479  1.00 66.25           H  
ATOM   1584  CA  ALA A 107      62.996  45.965   4.141  1.00 66.25           C  
ATOM   1585  HA  ALA A 107      62.817  46.571   3.253  1.00 66.25           H  
ATOM   1586  C   ALA A 107      64.432  46.273   4.613  1.00 66.25           C  
ATOM   1587  CB  ALA A 107      61.951  46.353   5.192  1.00 66.25           C  
ATOM   1588  HB1 ALA A 107      62.102  45.768   6.100  1.00 66.25           H  
ATOM   1589  HB2 ALA A 107      60.950  46.158   4.807  1.00 66.25           H  
ATOM   1590  HB3 ALA A 107      62.044  47.413   5.426  1.00 66.25           H  
ATOM   1591  O   ALA A 107      64.880  47.416   4.498  1.00 66.25           O  
ATOM   1592  N   LEU A 108      65.179  45.269   5.100  1.00 70.59           N  
ATOM   1593  H   LEU A 108      64.741  44.362   5.186  1.00 70.59           H  
ATOM   1594  CA  LEU A 108      66.561  45.422   5.586  1.00 70.59           C  
ATOM   1595  HA  LEU A 108      66.524  46.034   6.487  1.00 70.59           H  
ATOM   1596  C   LEU A 108      67.520  46.156   4.619  1.00 70.59           C  
ATOM   1597  CB  LEU A 108      67.172  44.049   5.948  1.00 70.59           C  
ATOM   1598  HB2 LEU A 108      68.258  44.146   5.972  1.00 70.59           H  
ATOM   1599  HB3 LEU A 108      66.942  43.342   5.151  1.00 70.59           H  
ATOM   1600  O   LEU A 108      68.311  46.971   5.107  1.00 70.59           O  
ATOM   1601  CG  LEU A 108      66.738  43.449   7.295  1.00 70.59           C  
ATOM   1602  HG  LEU A 108      65.652  43.470   7.382  1.00 70.59           H  
ATOM   1603  CD1 LEU A 108      67.213  42.001   7.415  1.00 70.59           C  
ATOM   1604 HD11 LEU A 108      66.721  41.520   8.261  1.00 70.59           H  
ATOM   1605 HD12 LEU A 108      68.294  41.966   7.551  1.00 70.59           H  
ATOM   1606 HD13 LEU A 108      66.973  41.448   6.507  1.00 70.59           H  
ATOM   1607  CD2 LEU A 108      67.331  44.218   8.475  1.00 70.59           C  
ATOM   1608 HD21 LEU A 108      66.938  45.235   8.472  1.00 70.59           H  
ATOM   1609 HD22 LEU A 108      68.418  44.245   8.407  1.00 70.59           H  
ATOM   1610 HD23 LEU A 108      67.032  43.733   9.405  1.00 70.59           H  
ATOM   1611  N   PRO A 109      67.512  45.923   3.286  1.00 69.11           N  
ATOM   1612  CA  PRO A 109      68.468  46.549   2.371  1.00 69.11           C  
ATOM   1613  HA  PRO A 109      69.477  46.297   2.695  1.00 69.11           H  
ATOM   1614  C   PRO A 109      68.330  48.073   2.305  1.00 69.11           C  
ATOM   1615  CB  PRO A 109      68.207  45.926   0.991  1.00 69.11           C  
ATOM   1616  HB2 PRO A 109      67.556  46.571   0.401  1.00 69.11           H  
ATOM   1617  HB3 PRO A 109      69.137  45.739   0.453  1.00 69.11           H  
ATOM   1618  O   PRO A 109      69.341  48.774   2.198  1.00 69.11           O  
ATOM   1619  CG  PRO A 109      67.467  44.628   1.297  1.00 69.11           C  
ATOM   1620  HG2 PRO A 109      66.810  44.329   0.480  1.00 69.11           H  
ATOM   1621  HG3 PRO A 109      68.180  43.838   1.531  1.00 69.11           H  
ATOM   1622  CD  PRO A 109      66.680  44.992   2.546  1.00 69.11           C  
ATOM   1623  HD2 PRO A 109      66.442  44.091   3.111  1.00 69.11           H  
ATOM   1624  HD3 PRO A 109      65.773  45.521   2.254  1.00 69.11           H  
ATOM   1625  N   GLU A 110      67.099  48.580   2.397  1.00 67.63           N  
ATOM   1626  H   GLU A 110      66.322  47.952   2.544  1.00 67.63           H  
ATOM   1627  CA  GLU A 110      66.790  50.009   2.275  1.00 67.63           C  
ATOM   1628  HA  GLU A 110      67.465  50.451   1.542  1.00 67.63           H  
ATOM   1629  C   GLU A 110      67.017  50.785   3.577  1.00 67.63           C  
ATOM   1630  CB  GLU A 110      65.361  50.217   1.749  1.00 67.63           C  
ATOM   1631  HB2 GLU A 110      64.645  49.777   2.443  1.00 67.63           H  
ATOM   1632  HB3 GLU A 110      65.188  51.292   1.721  1.00 67.63           H  
ATOM   1633  O   GLU A 110      66.976  52.015   3.568  1.00 67.63           O  
ATOM   1634  CG  GLU A 110      65.152  49.613   0.343  1.00 67.63           C  
ATOM   1635  HG2 GLU A 110      64.600  48.679   0.444  1.00 67.63           H  
ATOM   1636  HG3 GLU A 110      66.125  49.364  -0.082  1.00 67.63           H  
ATOM   1637  CD  GLU A 110      64.424  50.542  -0.648  1.00 67.63           C  
ATOM   1638  OE1 GLU A 110      64.635  50.339  -1.866  1.00 67.63           O  
ATOM   1639  OE2 GLU A 110      63.699  51.463  -0.209  1.00 67.63           O  
ATOM   1640  N   VAL A 111      67.321  50.096   4.689  1.00 68.72           N  
ATOM   1641  H   VAL A 111      67.319  49.087   4.645  1.00 68.72           H  
ATOM   1642  CA  VAL A 111      67.584  50.757   5.973  1.00 68.72           C  
ATOM   1643  HA  VAL A 111      66.688  51.328   6.214  1.00 68.72           H  
ATOM   1644  C   VAL A 111      68.795  51.694   5.831  1.00 68.72           C  
ATOM   1645  CB  VAL A 111      67.775  49.770   7.137  1.00 68.72           C  
ATOM   1646  HB  VAL A 111      68.630  49.124   6.938  1.00 68.72           H  
ATOM   1647  O   VAL A 111      69.900  51.215   5.518  1.00 68.72           O  
ATOM   1648  CG1 VAL A 111      68.021  50.536   8.448  1.00 68.72           C  
ATOM   1649 HG11 VAL A 111      68.958  51.092   8.403  1.00 68.72           H  
ATOM   1650 HG12 VAL A 111      67.204  51.233   8.636  1.00 68.72           H  
ATOM   1651 HG13 VAL A 111      68.084  49.844   9.288  1.00 68.72           H  
ATOM   1652  CG2 VAL A 111      66.523  48.906   7.331  1.00 68.72           C  
ATOM   1653 HG21 VAL A 111      65.664  49.533   7.569  1.00 68.72           H  
ATOM   1654 HG22 VAL A 111      66.682  48.188   8.135  1.00 68.72           H  
ATOM   1655 HG23 VAL A 111      66.306  48.351   6.418  1.00 68.72           H  
ATOM   1656  N   PRO A 112      68.628  53.013   6.068  1.00 75.65           N  
ATOM   1657  CA  PRO A 112      69.693  54.000   5.937  1.00 75.65           C  
ATOM   1658  HA  PRO A 112      69.992  54.035   4.889  1.00 75.65           H  
ATOM   1659  C   PRO A 112      70.903  53.664   6.813  1.00 75.65           C  
ATOM   1660  CB  PRO A 112      69.079  55.348   6.333  1.00 75.65           C  
ATOM   1661  HB2 PRO A 112      69.237  55.535   7.395  1.00 75.65           H  
ATOM   1662  HB3 PRO A 112      69.482  56.168   5.739  1.00 75.65           H  
ATOM   1663  O   PRO A 112      70.769  53.208   7.948  1.00 75.65           O  
ATOM   1664  CG  PRO A 112      67.586  55.155   6.086  1.00 75.65           C  
ATOM   1665  HG2 PRO A 112      66.981  55.794   6.730  1.00 75.65           H  
ATOM   1666  HG3 PRO A 112      67.360  55.340   5.036  1.00 75.65           H  
ATOM   1667  CD  PRO A 112      67.374  53.681   6.399  1.00 75.65           C  
ATOM   1668  HD2 PRO A 112      67.162  53.556   7.461  1.00 75.65           H  
ATOM   1669  HD3 PRO A 112      66.539  53.316   5.801  1.00 75.65           H  
ATOM   1670  N   ALA A 113      72.111  53.929   6.305  1.00 72.91           N  
ATOM   1671  H   ALA A 113      72.155  54.307   5.370  1.00 72.91           H  
ATOM   1672  CA  ALA A 113      73.365  53.537   6.957  1.00 72.91           C  
ATOM   1673  HA  ALA A 113      73.405  52.448   6.996  1.00 72.91           H  
ATOM   1674  C   ALA A 113      73.508  54.043   8.405  1.00 72.91           C  
ATOM   1675  CB  ALA A 113      74.528  54.043   6.095  1.00 72.91           C  
ATOM   1676  HB1 ALA A 113      74.506  55.131   6.037  1.00 72.91           H  
ATOM   1677  HB2 ALA A 113      75.472  53.732   6.544  1.00 72.91           H  
ATOM   1678  HB3 ALA A 113      74.458  53.622   5.092  1.00 72.91           H  
ATOM   1679  O   ALA A 113      74.078  53.343   9.235  1.00 72.91           O  
ATOM   1680  N   THR A 114      72.976  55.232   8.702  1.00 69.13           N  
ATOM   1681  H   THR A 114      72.453  55.724   7.991  1.00 69.13           H  
ATOM   1682  CA  THR A 114      73.008  55.861  10.033  1.00 69.13           C  
ATOM   1683  HA  THR A 114      74.034  55.882  10.401  1.00 69.13           H  
ATOM   1684  C   THR A 114      72.186  55.117  11.078  1.00 69.13           C  
ATOM   1685  CB  THR A 114      72.475  57.300   9.949  1.00 69.13           C  
ATOM   1686  HB  THR A 114      72.264  57.680  10.949  1.00 69.13           H  
ATOM   1687  O   THR A 114      72.515  55.180  12.255  1.00 69.13           O  
ATOM   1688  CG2 THR A 114      73.494  58.225   9.282  1.00 69.13           C  
ATOM   1689 HG21 THR A 114      73.093  59.238   9.254  1.00 69.13           H  
ATOM   1690 HG22 THR A 114      73.699  57.892   8.265  1.00 69.13           H  
ATOM   1691 HG23 THR A 114      74.419  58.226   9.859  1.00 69.13           H  
ATOM   1692  OG1 THR A 114      71.303  57.354   9.159  1.00 69.13           O  
ATOM   1693  HG1 THR A 114      70.546  57.200   9.729  1.00 69.13           H  
ATOM   1694  N   GLU A 115      71.132  54.417  10.659  1.00 72.14           N  
ATOM   1695  H   GLU A 115      70.926  54.386   9.671  1.00 72.14           H  
ATOM   1696  CA  GLU A 115      70.228  53.684  11.552  1.00 72.14           C  
ATOM   1697  HA  GLU A 115      70.310  54.066  12.570  1.00 72.14           H  
ATOM   1698  C   GLU A 115      70.565  52.191  11.612  1.00 72.14           C  
ATOM   1699  CB  GLU A 115      68.780  53.890  11.090  1.00 72.14           C  
ATOM   1700  HB2 GLU A 115      68.132  53.246  11.684  1.00 72.14           H  
ATOM   1701  HB3 GLU A 115      68.696  53.601  10.042  1.00 72.14           H  
ATOM   1702  O   GLU A 115      70.188  51.512  12.565  1.00 72.14           O  
ATOM   1703  CG  GLU A 115      68.325  55.347  11.266  1.00 72.14           C  
ATOM   1704  HG2 GLU A 115      68.997  56.000  10.708  1.00 72.14           H  
ATOM   1705  HG3 GLU A 115      68.399  55.613  12.320  1.00 72.14           H  
ATOM   1706  CD  GLU A 115      66.890  55.593  10.780  1.00 72.14           C  
ATOM   1707  OE1 GLU A 115      66.536  56.789  10.669  1.00 72.14           O  
ATOM   1708  OE2 GLU A 115      66.177  54.608  10.485  1.00 72.14           O  
ATOM   1709  N   ARG A 116      71.319  51.670  10.629  1.00 71.72           N  
ATOM   1710  H   ARG A 116      71.559  52.283   9.863  1.00 71.72           H  
ATOM   1711  CA  ARG A 116      71.710  50.251  10.567  1.00 71.72           C  
ATOM   1712  HA  ARG A 116      70.812  49.641  10.470  1.00 71.72           H  
ATOM   1713  C   ARG A 116      72.399  49.770  11.832  1.00 71.72           C  
ATOM   1714  CB  ARG A 116      72.652  49.977   9.387  1.00 71.72           C  
ATOM   1715  HB2 ARG A 116      73.197  49.053   9.579  1.00 71.72           H  
ATOM   1716  HB3 ARG A 116      73.377  50.785   9.294  1.00 71.72           H  
ATOM   1717  O   ARG A 116      72.134  48.657  12.262  1.00 71.72           O  
ATOM   1718  CG  ARG A 116      71.888  49.795   8.079  1.00 71.72           C  
ATOM   1719  HG2 ARG A 116      71.374  50.724   7.834  1.00 71.72           H  
ATOM   1720  HG3 ARG A 116      71.149  49.000   8.184  1.00 71.72           H  
ATOM   1721  CD  ARG A 116      72.861  49.439   6.956  1.00 71.72           C  
ATOM   1722  HD2 ARG A 116      73.688  50.150   6.966  1.00 71.72           H  
ATOM   1723  HD3 ARG A 116      73.248  48.435   7.130  1.00 71.72           H  
ATOM   1724  NE  ARG A 116      72.181  49.499   5.656  1.00 71.72           N  
ATOM   1725  HE  ARG A 116      71.224  49.822   5.657  1.00 71.72           H  
ATOM   1726  NH1 ARG A 116      73.964  48.967   4.327  1.00 71.72           N  
ATOM   1727 HH11 ARG A 116      74.322  48.739   3.410  1.00 71.72           H  
ATOM   1728 HH12 ARG A 116      74.528  48.884   5.161  1.00 71.72           H  
ATOM   1729  NH2 ARG A 116      71.949  49.302   3.409  1.00 71.72           N  
ATOM   1730 HH21 ARG A 116      72.286  49.056   2.489  1.00 71.72           H  
ATOM   1731 HH22 ARG A 116      70.952  49.442   3.495  1.00 71.72           H  
ATOM   1732  CZ  ARG A 116      72.698  49.257   4.472  1.00 71.72           C  
ATOM   1733  N   GLU A 117      73.280  50.573  12.414  1.00 75.07           N  
ATOM   1734  H   GLU A 117      73.438  51.488  12.016  1.00 75.07           H  
ATOM   1735  CA  GLU A 117      74.041  50.176  13.602  1.00 75.07           C  
ATOM   1736  HA  GLU A 117      74.510  49.212  13.409  1.00 75.07           H  
ATOM   1737  C   GLU A 117      73.115  50.000  14.817  1.00 75.07           C  
ATOM   1738  CB  GLU A 117      75.142  51.224  13.825  1.00 75.07           C  
ATOM   1739  HB2 GLU A 117      74.737  52.078  14.369  1.00 75.07           H  
ATOM   1740  HB3 GLU A 117      75.477  51.573  12.848  1.00 75.07           H  
ATOM   1741  O   GLU A 117      73.214  49.014  15.550  1.00 75.07           O  
ATOM   1742  CG  GLU A 117      76.373  50.669  14.553  1.00 75.07           C  
ATOM   1743  HG2 GLU A 117      76.120  50.494  15.599  1.00 75.07           H  
ATOM   1744  HG3 GLU A 117      76.638  49.711  14.105  1.00 75.07           H  
ATOM   1745  CD  GLU A 117      77.583  51.617  14.455  1.00 75.07           C  
ATOM   1746  OE1 GLU A 117      78.722  51.110  14.571  1.00 75.07           O  
ATOM   1747  OE2 GLU A 117      77.378  52.838  14.270  1.00 75.07           O  
ATOM   1748  N   GLU A 118      72.137  50.895  14.970  1.00 73.10           N  
ATOM   1749  H   GLU A 118      72.057  51.647  14.300  1.00 73.10           H  
ATOM   1750  CA  GLU A 118      71.121  50.810  16.018  1.00 73.10           C  
ATOM   1751  HA  GLU A 118      71.626  50.594  16.960  1.00 73.10           H  
ATOM   1752  C   GLU A 118      70.130  49.663  15.754  1.00 73.10           C  
ATOM   1753  CB  GLU A 118      70.424  52.174  16.149  1.00 73.10           C  
ATOM   1754  HB2 GLU A 118      71.178  52.959  16.085  1.00 73.10           H  
ATOM   1755  HB3 GLU A 118      69.711  52.304  15.335  1.00 73.10           H  
ATOM   1756  O   GLU A 118      69.764  48.935  16.681  1.00 73.10           O  
ATOM   1757  CG  GLU A 118      69.714  52.305  17.504  1.00 73.10           C  
ATOM   1758  HG2 GLU A 118      70.433  52.087  18.294  1.00 73.10           H  
ATOM   1759  HG3 GLU A 118      68.925  51.556  17.561  1.00 73.10           H  
ATOM   1760  CD  GLU A 118      69.102  53.692  17.762  1.00 73.10           C  
ATOM   1761  OE1 GLU A 118      68.671  53.896  18.923  1.00 73.10           O  
ATOM   1762  OE2 GLU A 118      69.034  54.513  16.824  1.00 73.10           O  
ATOM   1763  N   LEU A 119      69.757  49.434  14.487  1.00 67.84           N  
ATOM   1764  H   LEU A 119      70.054  50.096  13.784  1.00 67.84           H  
ATOM   1765  CA  LEU A 119      68.938  48.297  14.065  1.00 67.84           C  
ATOM   1766  HA  LEU A 119      68.002  48.325  14.623  1.00 67.84           H  
ATOM   1767  C   LEU A 119      69.634  46.968  14.370  1.00 67.84           C  
ATOM   1768  CB  LEU A 119      68.629  48.395  12.561  1.00 67.84           C  
ATOM   1769  HB2 LEU A 119      68.338  49.415  12.307  1.00 67.84           H  
ATOM   1770  HB3 LEU A 119      69.538  48.166  12.005  1.00 67.84           H  
ATOM   1771  O   LEU A 119      69.013  46.089  14.960  1.00 67.84           O  
ATOM   1772  CG  LEU A 119      67.510  47.424  12.130  1.00 67.84           C  
ATOM   1773  HG  LEU A 119      67.527  46.526  12.747  1.00 67.84           H  
ATOM   1774  CD1 LEU A 119      66.137  48.079  12.287  1.00 67.84           C  
ATOM   1775 HD11 LEU A 119      65.992  48.389  13.322  1.00 67.84           H  
ATOM   1776 HD12 LEU A 119      65.357  47.365  12.021  1.00 67.84           H  
ATOM   1777 HD13 LEU A 119      66.060  48.949  11.636  1.00 67.84           H  
ATOM   1778  CD2 LEU A 119      67.705  46.986  10.682  1.00 67.84           C  
ATOM   1779 HD21 LEU A 119      68.465  46.206  10.636  1.00 67.84           H  
ATOM   1780 HD22 LEU A 119      68.027  47.828  10.069  1.00 67.84           H  
ATOM   1781 HD23 LEU A 119      66.769  46.593  10.285  1.00 67.84           H  
ATOM   1782  N   VAL A 120      70.920  46.833  14.028  1.00 73.49           N  
ATOM   1783  H   VAL A 120      71.360  47.602  13.543  1.00 73.49           H  
ATOM   1784  CA  VAL A 120      71.735  45.647  14.325  1.00 73.49           C  
ATOM   1785  HA  VAL A 120      71.242  44.770  13.905  1.00 73.49           H  
ATOM   1786  C   VAL A 120      71.807  45.433  15.830  1.00 73.49           C  
ATOM   1787  CB  VAL A 120      73.139  45.745  13.693  1.00 73.49           C  
ATOM   1788  HB  VAL A 120      73.571  46.719  13.921  1.00 73.49           H  
ATOM   1789  O   VAL A 120      71.476  44.345  16.279  1.00 73.49           O  
ATOM   1790  CG1 VAL A 120      74.094  44.656  14.201  1.00 73.49           C  
ATOM   1791 HG11 VAL A 120      75.037  44.700  13.656  1.00 73.49           H  
ATOM   1792 HG12 VAL A 120      74.320  44.805  15.257  1.00 73.49           H  
ATOM   1793 HG13 VAL A 120      73.652  43.668  14.072  1.00 73.49           H  
ATOM   1794  CG2 VAL A 120      73.052  45.577  12.169  1.00 73.49           C  
ATOM   1795 HG21 VAL A 120      74.023  45.791  11.722  1.00 73.49           H  
ATOM   1796 HG22 VAL A 120      72.757  44.557  11.923  1.00 73.49           H  
ATOM   1797 HG23 VAL A 120      72.313  46.257  11.745  1.00 73.49           H  
ATOM   1798  N   GLN A 121      72.095  46.463  16.634  1.00 74.15           N  
ATOM   1799  H   GLN A 121      72.367  47.343  16.220  1.00 74.15           H  
ATOM   1800  CA  GLN A 121      72.099  46.333  18.100  1.00 74.15           C  
ATOM   1801  HA  GLN A 121      72.835  45.584  18.393  1.00 74.15           H  
ATOM   1802  C   GLN A 121      70.740  45.907  18.669  1.00 74.15           C  
ATOM   1803  CB  GLN A 121      72.452  47.679  18.741  1.00 74.15           C  
ATOM   1804  HB2 GLN A 121      71.885  48.476  18.258  1.00 74.15           H  
ATOM   1805  HB3 GLN A 121      72.166  47.650  19.792  1.00 74.15           H  
ATOM   1806  O   GLN A 121      70.653  45.240  19.707  1.00 74.15           O  
ATOM   1807  CG  GLN A 121      73.945  48.004  18.680  1.00 74.15           C  
ATOM   1808  HG2 GLN A 121      74.507  47.231  19.206  1.00 74.15           H  
ATOM   1809  HG3 GLN A 121      74.281  48.017  17.643  1.00 74.15           H  
ATOM   1810  CD  GLN A 121      74.253  49.353  19.321  1.00 74.15           C  
ATOM   1811  NE2 GLN A 121      75.459  49.850  19.169  1.00 74.15           N  
ATOM   1812 HE21 GLN A 121      75.590  50.795  19.498  1.00 74.15           H  
ATOM   1813 HE22 GLN A 121      76.102  49.407  18.529  1.00 74.15           H  
ATOM   1814  OE1 GLN A 121      73.437  49.973  19.989  1.00 74.15           O  
ATOM   1815  N   ARG A 122      69.642  46.339  18.044  1.00 71.90           N  
ATOM   1816  H   ARG A 122      69.761  46.932  17.236  1.00 71.90           H  
ATOM   1817  CA  ARG A 122      68.288  46.000  18.488  1.00 71.90           C  
ATOM   1818  HA  ARG A 122      68.282  45.982  19.578  1.00 71.90           H  
ATOM   1819  C   ARG A 122      67.898  44.585  18.054  1.00 71.90           C  
ATOM   1820  CB  ARG A 122      67.330  47.100  18.016  1.00 71.90           C  
ATOM   1821  HB2 ARG A 122      66.995  46.897  16.999  1.00 71.90           H  
ATOM   1822  HB3 ARG A 122      67.861  48.051  18.017  1.00 71.90           H  
ATOM   1823  O   ARG A 122      67.372  43.846  18.884  1.00 71.90           O  
ATOM   1824  CG  ARG A 122      66.132  47.263  18.955  1.00 71.90           C  
ATOM   1825  HG2 ARG A 122      65.492  46.384  18.884  1.00 71.90           H  
ATOM   1826  HG3 ARG A 122      66.481  47.376  19.982  1.00 71.90           H  
ATOM   1827  CD  ARG A 122      65.352  48.516  18.550  1.00 71.90           C  
ATOM   1828  HD2 ARG A 122      66.011  49.382  18.620  1.00 71.90           H  
ATOM   1829  HD3 ARG A 122      65.032  48.408  17.514  1.00 71.90           H  
ATOM   1830  NE  ARG A 122      64.172  48.723  19.409  1.00 71.90           N  
ATOM   1831  HE  ARG A 122      63.968  48.006  20.091  1.00 71.90           H  
ATOM   1832  NH1 ARG A 122      63.443  50.651  18.396  1.00 71.90           N  
ATOM   1833 HH11 ARG A 122      62.777  51.405  18.305  1.00 71.90           H  
ATOM   1834 HH12 ARG A 122      64.245  50.633  17.782  1.00 71.90           H  
ATOM   1835  NH2 ARG A 122      62.263  49.772  20.075  1.00 71.90           N  
ATOM   1836 HH21 ARG A 122      62.078  49.033  20.738  1.00 71.90           H  
ATOM   1837 HH22 ARG A 122      61.592  50.516  19.947  1.00 71.90           H  
ATOM   1838  CZ  ARG A 122      63.303  49.712  19.290  1.00 71.90           C  
ATOM   1839  N   LEU A 123      68.242  44.183  16.831  1.00 70.19           N  
ATOM   1840  H   LEU A 123      68.677  44.862  16.222  1.00 70.19           H  
ATOM   1841  CA  LEU A 123      68.112  42.815  16.318  1.00 70.19           C  
ATOM   1842  HA  LEU A 123      67.077  42.489  16.422  1.00 70.19           H  
ATOM   1843  C   LEU A 123      68.971  41.835  17.118  1.00 70.19           C  
ATOM   1844  CB  LEU A 123      68.520  42.777  14.833  1.00 70.19           C  
ATOM   1845  HB2 LEU A 123      68.757  41.751  14.553  1.00 70.19           H  
ATOM   1846  HB3 LEU A 123      69.430  43.363  14.704  1.00 70.19           H  
ATOM   1847  O   LEU A 123      68.486  40.777  17.497  1.00 70.19           O  
ATOM   1848  CG  LEU A 123      67.436  43.296  13.874  1.00 70.19           C  
ATOM   1849  HG  LEU A 123      67.032  44.237  14.248  1.00 70.19           H  
ATOM   1850  CD1 LEU A 123      68.033  43.540  12.489  1.00 70.19           C  
ATOM   1851 HD11 LEU A 123      68.839  44.270  12.558  1.00 70.19           H  
ATOM   1852 HD12 LEU A 123      68.422  42.609  12.075  1.00 70.19           H  
ATOM   1853 HD13 LEU A 123      67.263  43.933  11.824  1.00 70.19           H  
ATOM   1854  CD2 LEU A 123      66.299  42.283  13.730  1.00 70.19           C  
ATOM   1855 HD21 LEU A 123      65.574  42.669  13.013  1.00 70.19           H  
ATOM   1856 HD22 LEU A 123      66.681  41.330  13.366  1.00 70.19           H  
ATOM   1857 HD23 LEU A 123      65.791  42.134  14.683  1.00 70.19           H  
ATOM   1858  N   GLU A 124      70.206  42.203  17.456  1.00 74.32           N  
ATOM   1859  H   GLU A 124      70.580  43.047  17.046  1.00 74.32           H  
ATOM   1860  CA  GLU A 124      71.094  41.427  18.321  1.00 74.32           C  
ATOM   1861  HA  GLU A 124      71.226  40.429  17.904  1.00 74.32           H  
ATOM   1862  C   GLU A 124      70.508  41.267  19.722  1.00 74.32           C  
ATOM   1863  CB  GLU A 124      72.468  42.098  18.432  1.00 74.32           C  
ATOM   1864  HB2 GLU A 124      72.987  41.683  19.295  1.00 74.32           H  
ATOM   1865  HB3 GLU A 124      72.328  43.165  18.600  1.00 74.32           H  
ATOM   1866  O   GLU A 124      70.558  40.168  20.266  1.00 74.32           O  
ATOM   1867  CG  GLU A 124      73.348  41.855  17.198  1.00 74.32           C  
ATOM   1868  HG2 GLU A 124      72.845  42.214  16.300  1.00 74.32           H  
ATOM   1869  HG3 GLU A 124      73.485  40.779  17.088  1.00 74.32           H  
ATOM   1870  CD  GLU A 124      74.722  42.531  17.327  1.00 74.32           C  
ATOM   1871  OE1 GLU A 124      75.656  42.047  16.650  1.00 74.32           O  
ATOM   1872  OE2 GLU A 124      74.846  43.490  18.125  1.00 74.32           O  
ATOM   1873  N   ARG A 125      69.892  42.313  20.297  1.00 72.57           N  
ATOM   1874  H   ARG A 125      69.931  43.201  19.818  1.00 72.57           H  
ATOM   1875  CA  ARG A 125      69.167  42.199  21.576  1.00 72.57           C  
ATOM   1876  HA  ARG A 125      69.827  41.729  22.305  1.00 72.57           H  
ATOM   1877  C   ARG A 125      67.963  41.267  21.476  1.00 72.57           C  
ATOM   1878  CB  ARG A 125      68.738  43.579  22.098  1.00 72.57           C  
ATOM   1879  HB2 ARG A 125      68.444  44.219  21.266  1.00 72.57           H  
ATOM   1880  HB3 ARG A 125      67.876  43.455  22.753  1.00 72.57           H  
ATOM   1881  O   ARG A 125      67.751  40.470  22.387  1.00 72.57           O  
ATOM   1882  CG  ARG A 125      69.858  44.238  22.912  1.00 72.57           C  
ATOM   1883  HG2 ARG A 125      70.740  44.383  22.289  1.00 72.57           H  
ATOM   1884  HG3 ARG A 125      70.126  43.576  23.735  1.00 72.57           H  
ATOM   1885  CD  ARG A 125      69.409  45.580  23.502  1.00 72.57           C  
ATOM   1886  HD2 ARG A 125      68.448  45.450  23.998  1.00 72.57           H  
ATOM   1887  HD3 ARG A 125      70.149  45.882  24.244  1.00 72.57           H  
ATOM   1888  NE  ARG A 125      69.316  46.626  22.467  1.00 72.57           N  
ATOM   1889  HE  ARG A 125      69.614  46.358  21.540  1.00 72.57           H  
ATOM   1890  NH1 ARG A 125      68.733  48.363  23.855  1.00 72.57           N  
ATOM   1891 HH11 ARG A 125      68.561  49.350  23.982  1.00 72.57           H  
ATOM   1892 HH12 ARG A 125      68.738  47.725  24.638  1.00 72.57           H  
ATOM   1893  NH2 ARG A 125      69.054  48.749  21.678  1.00 72.57           N  
ATOM   1894 HH21 ARG A 125      68.929  49.740  21.830  1.00 72.57           H  
ATOM   1895 HH22 ARG A 125      69.388  48.456  20.771  1.00 72.57           H  
ATOM   1896  CZ  ARG A 125      69.032  47.902  22.669  1.00 72.57           C  
ATOM   1897  N   MET A 126      67.202  41.334  20.384  1.00 68.30           N  
ATOM   1898  H   MET A 126      67.428  42.024  19.682  1.00 68.30           H  
ATOM   1899  CA  MET A 126      66.069  40.432  20.151  1.00 68.30           C  
ATOM   1900  HA  MET A 126      65.419  40.445  21.025  1.00 68.30           H  
ATOM   1901  C   MET A 126      66.535  38.981  19.977  1.00 68.30           C  
ATOM   1902  CB  MET A 126      65.251  40.900  18.939  1.00 68.30           C  
ATOM   1903  HB2 MET A 126      64.559  40.106  18.659  1.00 68.30           H  
ATOM   1904  HB3 MET A 126      65.911  41.094  18.093  1.00 68.30           H  
ATOM   1905  O   MET A 126      66.006  38.088  20.634  1.00 68.30           O  
ATOM   1906  CG  MET A 126      64.442  42.162  19.260  1.00 68.30           C  
ATOM   1907  HG2 MET A 126      65.123  42.935  19.614  1.00 68.30           H  
ATOM   1908  HG3 MET A 126      63.745  41.935  20.067  1.00 68.30           H  
ATOM   1909  SD  MET A 126      63.504  42.847  17.867  1.00 68.30           S  
ATOM   1910  CE  MET A 126      62.302  41.517  17.573  1.00 68.30           C  
ATOM   1911  HE1 MET A 126      61.589  41.837  16.813  1.00 68.30           H  
ATOM   1912  HE2 MET A 126      61.765  41.290  18.495  1.00 68.30           H  
ATOM   1913  HE3 MET A 126      62.814  40.624  17.217  1.00 68.30           H  
ATOM   1914  N   LEU A 127      67.578  38.745  19.179  1.00 70.27           N  
ATOM   1915  H   LEU A 127      67.949  39.521  18.649  1.00 70.27           H  
ATOM   1916  CA  LEU A 127      68.219  37.439  19.005  1.00 70.27           C  
ATOM   1917  HA  LEU A 127      67.468  36.715  18.687  1.00 70.27           H  
ATOM   1918  C   LEU A 127      68.821  36.916  20.312  1.00 70.27           C  
ATOM   1919  CB  LEU A 127      69.311  37.555  17.924  1.00 70.27           C  
ATOM   1920  HB2 LEU A 127      70.083  36.807  18.105  1.00 70.27           H  
ATOM   1921  HB3 LEU A 127      69.790  38.530  18.008  1.00 70.27           H  
ATOM   1922  O   LEU A 127      68.698  35.731  20.608  1.00 70.27           O  
ATOM   1923  CG  LEU A 127      68.772  37.358  16.497  1.00 70.27           C  
ATOM   1924  HG  LEU A 127      67.801  37.845  16.398  1.00 70.27           H  
ATOM   1925  CD1 LEU A 127      69.730  37.971  15.478  1.00 70.27           C  
ATOM   1926 HD11 LEU A 127      69.811  39.043  15.653  1.00 70.27           H  
ATOM   1927 HD12 LEU A 127      69.339  37.819  14.471  1.00 70.27           H  
ATOM   1928 HD13 LEU A 127      70.717  37.515  15.555  1.00 70.27           H  
ATOM   1929  CD2 LEU A 127      68.631  35.864  16.184  1.00 70.27           C  
ATOM   1930 HD21 LEU A 127      68.223  35.745  15.180  1.00 70.27           H  
ATOM   1931 HD22 LEU A 127      69.600  35.368  16.234  1.00 70.27           H  
ATOM   1932 HD23 LEU A 127      67.941  35.395  16.886  1.00 70.27           H  
ATOM   1933  N   ALA A 128      69.450  37.778  21.114  1.00 71.17           N  
ATOM   1934  H   ALA A 128      69.581  38.726  20.791  1.00 71.17           H  
ATOM   1935  CA  ALA A 128      70.011  37.414  22.412  1.00 71.17           C  
ATOM   1936  HA  ALA A 128      70.668  36.555  22.278  1.00 71.17           H  
ATOM   1937  C   ALA A 128      68.922  37.002  23.409  1.00 71.17           C  
ATOM   1938  CB  ALA A 128      70.844  38.581  22.953  1.00 71.17           C  
ATOM   1939  HB1 ALA A 128      70.216  39.462  23.081  1.00 71.17           H  
ATOM   1940  HB2 ALA A 128      71.272  38.307  23.918  1.00 71.17           H  
ATOM   1941  HB3 ALA A 128      71.654  38.812  22.261  1.00 71.17           H  
ATOM   1942  O   ALA A 128      69.149  36.080  24.188  1.00 71.17           O  
ATOM   1943  N   ALA A 129      67.747  37.639  23.359  1.00 63.59           N  
ATOM   1944  H   ALA A 129      67.649  38.426  22.735  1.00 63.59           H  
ATOM   1945  CA  ALA A 129      66.587  37.252  24.158  1.00 63.59           C  
ATOM   1946  HA  ALA A 129      66.913  37.066  25.182  1.00 63.59           H  
ATOM   1947  C   ALA A 129      65.926  35.955  23.653  1.00 63.59           C  
ATOM   1948  CB  ALA A 129      65.602  38.427  24.175  1.00 63.59           C  
ATOM   1949  HB1 ALA A 129      65.247  38.635  23.166  1.00 63.59           H  
ATOM   1950  HB2 ALA A 129      64.750  38.177  24.807  1.00 63.59           H  
ATOM   1951  HB3 ALA A 129      66.093  39.316  24.574  1.00 63.59           H  
ATOM   1952  O   ALA A 129      65.475  35.148  24.461  1.00 63.59           O  
ATOM   1953  N   LEU A 130      65.910  35.725  22.334  1.00 60.73           N  
ATOM   1954  H   LEU A 130      66.214  36.471  21.725  1.00 60.73           H  
ATOM   1955  CA  LEU A 130      65.358  34.513  21.712  1.00 60.73           C  
ATOM   1956  HA  LEU A 130      64.410  34.272  22.193  1.00 60.73           H  
ATOM   1957  C   LEU A 130      66.251  33.275  21.885  1.00 60.73           C  
ATOM   1958  CB  LEU A 130      65.107  34.796  20.217  1.00 60.73           C  
ATOM   1959  HB2 LEU A 130      65.888  35.457  19.843  1.00 60.73           H  
ATOM   1960  HB3 LEU A 130      65.176  33.867  19.650  1.00 60.73           H  
ATOM   1961  O   LEU A 130      65.747  32.166  22.049  1.00 60.73           O  
ATOM   1962  CG  LEU A 130      63.723  35.416  19.958  1.00 60.73           C  
ATOM   1963  HG  LEU A 130      63.482  36.120  20.755  1.00 60.73           H  
ATOM   1964  CD1 LEU A 130      63.708  36.172  18.631  1.00 60.73           C  
ATOM   1965 HD11 LEU A 130      63.960  35.498  17.812  1.00 60.73           H  
ATOM   1966 HD12 LEU A 130      62.716  36.589  18.456  1.00 60.73           H  
ATOM   1967 HD13 LEU A 130      64.432  36.987  18.662  1.00 60.73           H  
ATOM   1968  CD2 LEU A 130      62.650  34.325  19.901  1.00 60.73           C  
ATOM   1969 HD21 LEU A 130      61.666  34.785  19.805  1.00 60.73           H  
ATOM   1970 HD22 LEU A 130      62.818  33.671  19.045  1.00 60.73           H  
ATOM   1971 HD23 LEU A 130      62.665  33.728  20.813  1.00 60.73           H  
ATOM   1972  N   ARG A 131      67.578  33.443  21.880  1.00 67.67           N  
ATOM   1973  H   ARG A 131      67.919  34.375  21.692  1.00 67.67           H  
ATOM   1974  CA  ARG A 131      68.554  32.345  22.002  1.00 67.67           C  
ATOM   1975  HA  ARG A 131      68.448  31.704  21.127  1.00 67.67           H  
ATOM   1976  C   ARG A 131      68.335  31.403  23.190  1.00 67.67           C  
ATOM   1977  CB  ARG A 131      69.983  32.900  22.055  1.00 67.67           C  
ATOM   1978  HB2 ARG A 131      70.603  32.245  22.667  1.00 67.67           H  
ATOM   1979  HB3 ARG A 131      69.983  33.890  22.510  1.00 67.67           H  
ATOM   1980  O   ARG A 131      68.338  30.197  22.951  1.00 67.67           O  
ATOM   1981  CG  ARG A 131      70.604  32.959  20.660  1.00 67.67           C  
ATOM   1982  HG2 ARG A 131      70.012  33.610  20.017  1.00 67.67           H  
ATOM   1983  HG3 ARG A 131      70.631  31.959  20.226  1.00 67.67           H  
ATOM   1984  CD  ARG A 131      72.028  33.499  20.781  1.00 67.67           C  
ATOM   1985  HD2 ARG A 131      72.627  32.794  21.357  1.00 67.67           H  
ATOM   1986  HD3 ARG A 131      71.989  34.451  21.311  1.00 67.67           H  
ATOM   1987  NE  ARG A 131      72.633  33.703  19.456  1.00 67.67           N  
ATOM   1988  HE  ARG A 131      72.101  33.379  18.661  1.00 67.67           H  
ATOM   1989  NH1 ARG A 131      74.530  34.775  20.173  1.00 67.67           N  
ATOM   1990 HH11 ARG A 131      74.226  34.642  21.127  1.00 67.67           H  
ATOM   1991 HH12 ARG A 131      75.371  35.293  19.964  1.00 67.67           H  
ATOM   1992  NH2 ARG A 131      74.157  34.532  17.985  1.00 67.67           N  
ATOM   1993 HH21 ARG A 131      73.580  34.226  17.215  1.00 67.67           H  
ATOM   1994 HH22 ARG A 131      74.999  35.056  17.793  1.00 67.67           H  
ATOM   1995  CZ  ARG A 131      73.768  34.331  19.212  1.00 67.67           C  
ATOM   1996  N   PRO A 132      68.175  31.881  24.441  1.00 60.22           N  
ATOM   1997  CA  PRO A 132      67.993  30.976  25.572  1.00 60.22           C  
ATOM   1998  HA  PRO A 132      68.833  30.284  25.626  1.00 60.22           H  
ATOM   1999  C   PRO A 132      66.714  30.143  25.441  1.00 60.22           C  
ATOM   2000  CB  PRO A 132      67.999  31.861  26.824  1.00 60.22           C  
ATOM   2001  HB2 PRO A 132      67.274  31.529  27.567  1.00 60.22           H  
ATOM   2002  HB3 PRO A 132      69.000  31.861  27.255  1.00 60.22           H  
ATOM   2003  O   PRO A 132      66.704  28.987  25.854  1.00 60.22           O  
ATOM   2004  CG  PRO A 132      67.674  33.262  26.309  1.00 60.22           C  
ATOM   2005  HG2 PRO A 132      66.593  33.386  26.257  1.00 60.22           H  
ATOM   2006  HG3 PRO A 132      68.120  34.040  26.928  1.00 60.22           H  
ATOM   2007  CD  PRO A 132      68.254  33.258  24.901  1.00 60.22           C  
ATOM   2008  HD2 PRO A 132      69.299  33.565  24.936  1.00 60.22           H  
ATOM   2009  HD3 PRO A 132      67.680  33.943  24.278  1.00 60.22           H  
ATOM   2010  N   VAL A 133      65.668  30.687  24.808  1.00 54.23           N  
ATOM   2011  H   VAL A 133      65.751  31.624  24.440  1.00 54.23           H  
ATOM   2012  CA  VAL A 133      64.425  29.950  24.542  1.00 54.23           C  
ATOM   2013  HA  VAL A 133      64.110  29.457  25.462  1.00 54.23           H  
ATOM   2014  C   VAL A 133      64.660  28.851  23.505  1.00 54.23           C  
ATOM   2015  CB  VAL A 133      63.292  30.897  24.097  1.00 54.23           C  
ATOM   2016  HB  VAL A 133      63.534  31.327  23.125  1.00 54.23           H  
ATOM   2017  O   VAL A 133      64.235  27.719  23.714  1.00 54.23           O  
ATOM   2018  CG1 VAL A 133      61.962  30.146  23.969  1.00 54.23           C  
ATOM   2019 HG11 VAL A 133      62.033  29.375  23.202  1.00 54.23           H  
ATOM   2020 HG12 VAL A 133      61.702  29.677  24.918  1.00 54.23           H  
ATOM   2021 HG13 VAL A 133      61.170  30.837  23.681  1.00 54.23           H  
ATOM   2022  CG2 VAL A 133      63.091  32.047  25.096  1.00 54.23           C  
ATOM   2023 HG21 VAL A 133      62.898  31.646  26.092  1.00 54.23           H  
ATOM   2024 HG22 VAL A 133      62.244  32.659  24.787  1.00 54.23           H  
ATOM   2025 HG23 VAL A 133      63.972  32.687  25.125  1.00 54.23           H  
ATOM   2026  N   ALA A 134      65.391  29.150  22.426  1.00 48.84           N  
ATOM   2027  H   ALA A 134      65.697  30.104  22.299  1.00 48.84           H  
ATOM   2028  CA  ALA A 134      65.718  28.166  21.393  1.00 48.84           C  
ATOM   2029  HA  ALA A 134      64.790  27.731  21.022  1.00 48.84           H  
ATOM   2030  C   ALA A 134      66.577  27.005  21.930  1.00 48.84           C  
ATOM   2031  CB  ALA A 134      66.407  28.892  20.231  1.00 48.84           C  
ATOM   2032  HB1 ALA A 134      65.757  29.679  19.849  1.00 48.84           H  
ATOM   2033  HB2 ALA A 134      67.348  29.329  20.565  1.00 48.84           H  
ATOM   2034  HB3 ALA A 134      66.608  28.180  19.431  1.00 48.84           H  
ATOM   2035  O   ALA A 134      66.325  25.852  21.600  1.00 48.84           O  
ATOM   2036  N   GLN A 135      67.557  27.286  22.798  1.00 46.97           N  
ATOM   2037  H   GLN A 135      67.720  28.253  23.040  1.00 46.97           H  
ATOM   2038  CA  GLN A 135      68.436  26.252  23.364  1.00 46.97           C  
ATOM   2039  HA  GLN A 135      68.873  25.672  22.551  1.00 46.97           H  
ATOM   2040  C   GLN A 135      67.704  25.250  24.260  1.00 46.97           C  
ATOM   2041  CB  GLN A 135      69.557  26.908  24.178  1.00 46.97           C  
ATOM   2042  HB2 GLN A 135      69.145  27.700  24.802  1.00 46.97           H  
ATOM   2043  HB3 GLN A 135      70.011  26.159  24.827  1.00 46.97           H  
ATOM   2044  O   GLN A 135      68.097  24.087  24.318  1.00 46.97           O  
ATOM   2045  CG  GLN A 135      70.654  27.465  23.268  1.00 46.97           C  
ATOM   2046  HG2 GLN A 135      71.047  26.654  22.656  1.00 46.97           H  
ATOM   2047  HG3 GLN A 135      70.235  28.222  22.605  1.00 46.97           H  
ATOM   2048  CD  GLN A 135      71.803  28.090  24.049  1.00 46.97           C  
ATOM   2049  NE2 GLN A 135      72.945  28.271  23.423  1.00 46.97           N  
ATOM   2050 HE21 GLN A 135      73.062  27.897  22.492  1.00 46.97           H  
ATOM   2051 HE22 GLN A 135      73.704  28.605  23.999  1.00 46.97           H  
ATOM   2052  OE1 GLN A 135      71.722  28.447  25.213  1.00 46.97           O  
ATOM   2053  N   ALA A 136      66.646  25.674  24.955  1.00 39.92           N  
ATOM   2054  H   ALA A 136      66.348  26.636  24.873  1.00 39.92           H  
ATOM   2055  CA  ALA A 136      65.879  24.773  25.809  1.00 39.92           C  
ATOM   2056  HA  ALA A 136      66.566  24.284  26.499  1.00 39.92           H  
ATOM   2057  C   ALA A 136      65.174  23.653  25.015  1.00 39.92           C  
ATOM   2058  CB  ALA A 136      64.891  25.608  26.630  1.00 39.92           C  
ATOM   2059  HB1 ALA A 136      64.350  24.958  27.317  1.00 39.92           H  
ATOM   2060  HB2 ALA A 136      65.429  26.365  27.200  1.00 39.92           H  
ATOM   2061  HB3 ALA A 136      64.177  26.096  25.966  1.00 39.92           H  
ATOM   2062  O   ALA A 136      64.855  22.618  25.597  1.00 39.92           O  
ATOM   2063  N   ALA A 137      64.962  23.827  23.703  1.00 35.99           N  
ATOM   2064  H   ALA A 137      65.267  24.684  23.264  1.00 35.99           H  
ATOM   2065  CA  ALA A 137      64.346  22.810  22.850  1.00 35.99           C  
ATOM   2066  HA  ALA A 137      63.434  22.455  23.331  1.00 35.99           H  
ATOM   2067  C   ALA A 137      65.252  21.582  22.621  1.00 35.99           C  
ATOM   2068  CB  ALA A 137      63.965  23.473  21.519  1.00 35.99           C  
ATOM   2069  HB1 ALA A 137      63.337  24.346  21.700  1.00 35.99           H  
ATOM   2070  HB2 ALA A 137      63.414  22.760  20.906  1.00 35.99           H  
ATOM   2071  HB3 ALA A 137      64.862  23.775  20.979  1.00 35.99           H  
ATOM   2072  O   ALA A 137      64.768  20.447  22.595  1.00 35.99           O  
ATOM   2073  N   ASP A 138      66.565  21.798  22.486  1.00 33.23           N  
ATOM   2074  H   ASP A 138      66.899  22.750  22.546  1.00 33.23           H  
ATOM   2075  CA  ASP A 138      67.523  20.779  22.021  1.00 33.23           C  
ATOM   2076  HA  ASP A 138      67.162  20.347  21.087  1.00 33.23           H  
ATOM   2077  C   ASP A 138      67.700  19.608  22.997  1.00 33.23           C  
ATOM   2078  CB  ASP A 138      68.904  21.435  21.795  1.00 33.23           C  
ATOM   2079  HB2 ASP A 138      69.682  20.745  22.123  1.00 33.23           H  
ATOM   2080  HB3 ASP A 138      68.996  22.325  22.419  1.00 33.23           H  
ATOM   2081  O   ASP A 138      67.997  18.483  22.595  1.00 33.23           O  
ATOM   2082  CG  ASP A 138      69.233  21.800  20.343  1.00 33.23           C  
ATOM   2083  OD1 ASP A 138      68.482  21.397  19.430  1.00 33.23           O  
ATOM   2084  OD2 ASP A 138      70.275  22.474  20.164  1.00 33.23           O  
ATOM   2085  N   ALA A 139      67.536  19.851  24.300  1.00 29.24           N  
ATOM   2086  H   ALA A 139      67.246  20.781  24.569  1.00 29.24           H  
ATOM   2087  CA  ALA A 139      67.900  18.887  25.339  1.00 29.24           C  
ATOM   2088  HA  ALA A 139      68.895  18.508  25.106  1.00 29.24           H  
ATOM   2089  C   ALA A 139      66.976  17.657  25.415  1.00 29.24           C  
ATOM   2090  CB  ALA A 139      67.980  19.624  26.679  1.00 29.24           C  
ATOM   2091  HB1 ALA A 139      68.311  18.937  27.457  1.00 29.24           H  
ATOM   2092  HB2 ALA A 139      68.690  20.448  26.606  1.00 29.24           H  
ATOM   2093  HB3 ALA A 139      66.998  20.017  26.943  1.00 29.24           H  
ATOM   2094  O   ALA A 139      67.259  16.732  26.176  1.00 29.24           O  
ATOM   2095  N   SER A 140      65.897  17.613  24.628  1.00 28.85           N  
ATOM   2096  H   SER A 140      65.763  18.371  23.974  1.00 28.85           H  
ATOM   2097  CA  SER A 140      64.949  16.489  24.595  1.00 28.85           C  
ATOM   2098  HA  SER A 140      64.599  16.309  25.612  1.00 28.85           H  
ATOM   2099  C   SER A 140      65.553  15.165  24.103  1.00 28.85           C  
ATOM   2100  CB  SER A 140      63.730  16.857  23.741  1.00 28.85           C  
ATOM   2101  HB2 SER A 140      63.213  17.705  24.190  1.00 28.85           H  
ATOM   2102  HB3 SER A 140      63.045  16.009  23.711  1.00 28.85           H  
ATOM   2103  O   SER A 140      64.884  14.136  24.146  1.00 28.85           O  
ATOM   2104  OG  SER A 140      64.114  17.192  22.420  1.00 28.85           O  
ATOM   2105  HG  SER A 140      64.266  18.137  22.356  1.00 28.85           H  
ATOM   2106  N   GLY A 141      66.813  15.160  23.656  1.00 24.63           N  
ATOM   2107  H   GLY A 141      67.291  16.049  23.624  1.00 24.63           H  
ATOM   2108  CA  GLY A 141      67.420  14.030  22.952  1.00 24.63           C  
ATOM   2109  HA2 GLY A 141      68.421  14.321  22.634  1.00 24.63           H  
ATOM   2110  HA3 GLY A 141      66.829  13.830  22.058  1.00 24.63           H  
ATOM   2111  C   GLY A 141      67.540  12.714  23.733  1.00 24.63           C  
ATOM   2112  O   GLY A 141      67.798  11.681  23.115  1.00 24.63           O  
ATOM   2113  N   THR A 142      67.380  12.696  25.061  1.00 23.69           N  
ATOM   2114  H   THR A 142      67.134  13.552  25.536  1.00 23.69           H  
ATOM   2115  CA  THR A 142      67.413  11.445  25.843  1.00 23.69           C  
ATOM   2116  HA  THR A 142      68.241  10.837  25.478  1.00 23.69           H  
ATOM   2117  C   THR A 142      66.142  10.622  25.618  1.00 23.69           C  
ATOM   2118  CB  THR A 142      67.660  11.686  27.341  1.00 23.69           C  
ATOM   2119  HB  THR A 142      67.353  10.805  27.905  1.00 23.69           H  
ATOM   2120  O   THR A 142      65.204  10.689  26.405  1.00 23.69           O  
ATOM   2121  CG2 THR A 142      69.140  11.931  27.629  1.00 23.69           C  
ATOM   2122 HG21 THR A 142      69.724  11.059  27.336  1.00 23.69           H  
ATOM   2123 HG22 THR A 142      69.484  12.806  27.077  1.00 23.69           H  
ATOM   2124 HG23 THR A 142      69.269  12.106  28.697  1.00 23.69           H  
ATOM   2125  OG1 THR A 142      66.942  12.801  27.808  1.00 23.69           O  
ATOM   2126  HG1 THR A 142      66.013  12.591  27.691  1.00 23.69           H  
ATOM   2127  N   GLY A 143      66.121   9.870  24.513  1.00 22.67           N  
ATOM   2128  H   GLY A 143      66.873  10.026  23.857  1.00 22.67           H  
ATOM   2129  CA  GLY A 143      65.017   9.007  24.095  1.00 22.67           C  
ATOM   2130  HA2 GLY A 143      64.075   9.485  24.362  1.00 22.67           H  
ATOM   2131  HA3 GLY A 143      65.038   8.919  23.009  1.00 22.67           H  
ATOM   2132  C   GLY A 143      65.011   7.600  24.719  1.00 22.67           C  
ATOM   2133  O   GLY A 143      65.118   7.410  25.925  1.00 22.67           O  
ATOM   2134  N   ALA A 144      64.875   6.589  23.861  1.00 22.24           N  
ATOM   2135  H   ALA A 144      65.121   6.813  22.907  1.00 22.24           H  
ATOM   2136  CA  ALA A 144      63.791   5.602  23.923  1.00 22.24           C  
ATOM   2137  HA  ALA A 144      62.921   6.081  24.372  1.00 22.24           H  
ATOM   2138  C   ALA A 144      64.009   4.289  24.712  1.00 22.24           C  
ATOM   2139  CB  ALA A 144      63.458   5.291  22.452  1.00 22.24           C  
ATOM   2140  HB1 ALA A 144      64.282   4.754  21.983  1.00 22.24           H  
ATOM   2141  HB2 ALA A 144      63.258   6.212  21.903  1.00 22.24           H  
ATOM   2142  HB3 ALA A 144      62.563   4.672  22.399  1.00 22.24           H  
ATOM   2143  O   ALA A 144      63.343   3.304  24.403  1.00 22.24           O  
ATOM   2144  N   ASN A 145      64.980   4.186  25.623  1.00 20.89           N  
ATOM   2145  H   ASN A 145      65.451   5.026  25.928  1.00 20.89           H  
ATOM   2146  CA  ASN A 145      65.492   2.853  25.996  1.00 20.89           C  
ATOM   2147  HA  ASN A 145      65.677   2.366  25.038  1.00 20.89           H  
ATOM   2148  C   ASN A 145      64.459   1.912  26.709  1.00 20.89           C  
ATOM   2149  CB  ASN A 145      66.851   3.004  26.719  1.00 20.89           C  
ATOM   2150  HB2 ASN A 145      67.179   4.043  26.690  1.00 20.89           H  
ATOM   2151  HB3 ASN A 145      66.725   2.731  27.767  1.00 20.89           H  
ATOM   2152  O   ASN A 145      63.477   2.391  27.270  1.00 20.89           O  
ATOM   2153  CG  ASN A 145      67.972   2.169  26.103  1.00 20.89           C  
ATOM   2154  ND2 ASN A 145      68.956   1.785  26.878  1.00 20.89           N  
ATOM   2155 HD21 ASN A 145      68.960   2.025  27.859  1.00 20.89           H  
ATOM   2156 HD22 ASN A 145      69.658   1.208  26.438  1.00 20.89           H  
ATOM   2157  OD1 ASN A 145      67.992   1.822  24.936  1.00 20.89           O  
ATOM   2158  N   PRO A 146      64.681   0.574  26.715  1.00 22.84           N  
ATOM   2159  CA  PRO A 146      63.646  -0.429  26.413  1.00 22.84           C  
ATOM   2160  HA  PRO A 146      62.853   0.025  25.817  1.00 22.84           H  
ATOM   2161  C   PRO A 146      62.981  -1.183  27.578  1.00 22.84           C  
ATOM   2162  CB  PRO A 146      64.391  -1.470  25.559  1.00 22.84           C  
ATOM   2163  HB2 PRO A 146      63.926  -2.455  25.597  1.00 22.84           H  
ATOM   2164  HB3 PRO A 146      64.436  -1.125  24.526  1.00 22.84           H  
ATOM   2165  O   PRO A 146      61.897  -1.717  27.396  1.00 22.84           O  
ATOM   2166  CG  PRO A 146      65.791  -1.485  26.153  1.00 22.84           C  
ATOM   2167  HG2 PRO A 146      66.529  -1.856  25.442  1.00 22.84           H  
ATOM   2168  HG3 PRO A 146      65.813  -2.070  27.072  1.00 22.84           H  
ATOM   2169  CD  PRO A 146      65.976  -0.014  26.437  1.00 22.84           C  
ATOM   2170  HD2 PRO A 146      66.681   0.135  27.254  1.00 22.84           H  
ATOM   2171  HD3 PRO A 146      66.331   0.386  25.487  1.00 22.84           H  
ATOM   2172  N   SER A 147      63.668  -1.395  28.703  1.00 20.98           N  
ATOM   2173  H   SER A 147      64.458  -0.794  28.889  1.00 20.98           H  
ATOM   2174  CA  SER A 147      63.785  -2.772  29.235  1.00 20.98           C  
ATOM   2175  HA  SER A 147      63.632  -3.469  28.411  1.00 20.98           H  
ATOM   2176  C   SER A 147      62.813  -3.229  30.334  1.00 20.98           C  
ATOM   2177  CB  SER A 147      65.214  -2.990  29.758  1.00 20.98           C  
ATOM   2178  HB2 SER A 147      65.364  -4.041  30.006  1.00 20.98           H  
ATOM   2179  HB3 SER A 147      65.949  -2.722  28.999  1.00 20.98           H  
ATOM   2180  O   SER A 147      63.102  -4.235  30.966  1.00 20.98           O  
ATOM   2181  OG  SER A 147      65.433  -2.194  30.907  1.00 20.98           O  
ATOM   2182  HG  SER A 147      64.963  -2.635  31.619  1.00 20.98           H  
ATOM   2183  N   GLY A 148      61.782  -2.479  30.718  1.00 21.58           N  
ATOM   2184  H   GLY A 148      61.480  -1.715  30.131  1.00 21.58           H  
ATOM   2185  CA  GLY A 148      61.025  -2.819  31.940  1.00 21.58           C  
ATOM   2186  HA2 GLY A 148      60.312  -2.022  32.150  1.00 21.58           H  
ATOM   2187  HA3 GLY A 148      61.710  -2.892  32.785  1.00 21.58           H  
ATOM   2188  C   GLY A 148      60.229  -4.138  31.834  1.00 21.58           C  
ATOM   2189  O   GLY A 148      59.184  -4.124  31.200  1.00 21.58           O  
ATOM   2190  N   ASP A 149      60.709  -5.218  32.480  1.00 23.28           N  
ATOM   2191  H   ASP A 149      61.620  -5.091  32.897  1.00 23.28           H  
ATOM   2192  CA  ASP A 149      60.351  -6.652  32.286  1.00 23.28           C  
ATOM   2193  HA  ASP A 149      59.974  -6.801  31.274  1.00 23.28           H  
ATOM   2194  C   ASP A 149      59.317  -7.301  33.259  1.00 23.28           C  
ATOM   2195  CB  ASP A 149      61.660  -7.476  32.463  1.00 23.28           C  
ATOM   2196  HB2 ASP A 149      62.223  -7.063  33.300  1.00 23.28           H  
ATOM   2197  HB3 ASP A 149      61.408  -8.498  32.745  1.00 23.28           H  
ATOM   2198  O   ASP A 149      58.893  -8.427  33.010  1.00 23.28           O  
ATOM   2199  CG  ASP A 149      62.587  -7.610  31.246  1.00 23.28           C  
ATOM   2200  OD1 ASP A 149      62.091  -7.608  30.099  1.00 23.28           O  
ATOM   2201  OD2 ASP A 149      63.809  -7.787  31.482  1.00 23.28           O  
ATOM   2202  N   ASP A 150      59.012  -6.723  34.429  1.00 22.49           N  
ATOM   2203  H   ASP A 150      59.296  -5.764  34.565  1.00 22.49           H  
ATOM   2204  CA  ASP A 150      58.757  -7.548  35.643  1.00 22.49           C  
ATOM   2205  HA  ASP A 150      59.513  -8.331  35.594  1.00 22.49           H  
ATOM   2206  C   ASP A 150      57.401  -8.323  35.753  1.00 22.49           C  
ATOM   2207  CB  ASP A 150      59.078  -6.716  36.903  1.00 22.49           C  
ATOM   2208  HB2 ASP A 150      59.768  -5.916  36.634  1.00 22.49           H  
ATOM   2209  HB3 ASP A 150      58.163  -6.250  37.270  1.00 22.49           H  
ATOM   2210  O   ASP A 150      56.380  -7.908  35.209  1.00 22.49           O  
ATOM   2211  CG  ASP A 150      59.737  -7.521  38.037  1.00 22.49           C  
ATOM   2212  OD1 ASP A 150      59.793  -8.769  37.939  1.00 22.49           O  
ATOM   2213  OD2 ASP A 150      60.201  -6.871  39.001  1.00 22.49           O  
ATOM   2214  N   LEU A 151      57.413  -9.435  36.526  1.00 23.32           N  
ATOM   2215  H   LEU A 151      58.247  -9.486  37.093  1.00 23.32           H  
ATOM   2216  CA  LEU A 151      56.774 -10.763  36.292  1.00 23.32           C  
ATOM   2217  HA  LEU A 151      56.437 -10.821  35.257  1.00 23.32           H  
ATOM   2218  C   LEU A 151      55.586 -11.245  37.187  1.00 23.32           C  
ATOM   2219  CB  LEU A 151      57.913 -11.792  36.536  1.00 23.32           C  
ATOM   2220  HB2 LEU A 151      57.493 -12.764  36.795  1.00 23.32           H  
ATOM   2221  HB3 LEU A 151      58.468 -11.469  37.416  1.00 23.32           H  
ATOM   2222  O   LEU A 151      55.036 -12.308  36.899  1.00 23.32           O  
ATOM   2223  CG  LEU A 151      58.897 -12.017  35.378  1.00 23.32           C  
ATOM   2224  HG  LEU A 151      59.054 -11.088  34.831  1.00 23.32           H  
ATOM   2225  CD1 LEU A 151      60.245 -12.499  35.926  1.00 23.32           C  
ATOM   2226 HD11 LEU A 151      60.113 -13.422  36.490  1.00 23.32           H  
ATOM   2227 HD12 LEU A 151      60.935 -12.660  35.098  1.00 23.32           H  
ATOM   2228 HD13 LEU A 151      60.656 -11.727  36.576  1.00 23.32           H  
ATOM   2229  CD2 LEU A 151      58.373 -13.099  34.427  1.00 23.32           C  
ATOM   2230 HD21 LEU A 151      57.404 -12.788  34.036  1.00 23.32           H  
ATOM   2231 HD22 LEU A 151      59.062 -13.216  33.591  1.00 23.32           H  
ATOM   2232 HD23 LEU A 151      58.257 -14.047  34.952  1.00 23.32           H  
ATOM   2233  N   GLY A 152      55.286 -10.630  38.341  1.00 30.95           N  
ATOM   2234  H   GLY A 152      55.726  -9.737  38.509  1.00 30.95           H  
ATOM   2235  CA  GLY A 152      54.468 -11.247  39.433  1.00 30.95           C  
ATOM   2236  HA2 GLY A 152      54.612 -10.679  40.351  1.00 30.95           H  
ATOM   2237  HA3 GLY A 152      54.828 -12.261  39.608  1.00 30.95           H  
ATOM   2238  C   GLY A 152      52.946 -11.336  39.168  1.00 30.95           C  
ATOM   2239  O   GLY A 152      52.472 -10.776  38.195  1.00 30.95           O  
ATOM   2240  N   GLU A 153      52.048 -11.948  39.959  1.00 33.19           N  
ATOM   2241  H   GLU A 153      51.140 -11.899  39.519  1.00 33.19           H  
ATOM   2242  CA  GLU A 153      52.112 -12.861  41.123  1.00 33.19           C  
ATOM   2243  HA  GLU A 153      52.954 -13.543  41.003  1.00 33.19           H  
ATOM   2244  C   GLU A 153      50.815 -13.705  41.238  1.00 33.19           C  
ATOM   2245  CB  GLU A 153      52.260 -12.066  42.443  1.00 33.19           C  
ATOM   2246  HB2 GLU A 153      51.280 -11.710  42.761  1.00 33.19           H  
ATOM   2247  HB3 GLU A 153      52.889 -11.193  42.266  1.00 33.19           H  
ATOM   2248  O   GLU A 153      50.862 -14.833  41.730  1.00 33.19           O  
ATOM   2249  CG  GLU A 153      52.918 -12.888  43.566  1.00 33.19           C  
ATOM   2250  HG2 GLU A 153      53.960 -13.054  43.293  1.00 33.19           H  
ATOM   2251  HG3 GLU A 153      52.439 -13.865  43.625  1.00 33.19           H  
ATOM   2252  CD  GLU A 153      52.843 -12.233  44.960  1.00 33.19           C  
ATOM   2253  OE1 GLU A 153      53.895 -12.188  45.643  1.00 33.19           O  
ATOM   2254  OE2 GLU A 153      51.733 -11.825  45.373  1.00 33.19           O  
ATOM   2255  N   ALA A 154      49.650 -13.165  40.844  1.00 30.59           N  
ATOM   2256  H   ALA A 154      49.638 -12.267  40.383  1.00 30.59           H  
ATOM   2257  CA  ALA A 154      48.383 -13.883  40.977  1.00 30.59           C  
ATOM   2258  HA  ALA A 154      48.293 -14.188  42.020  1.00 30.59           H  
ATOM   2259  C   ALA A 154      48.376 -15.177  40.140  1.00 30.59           C  
ATOM   2260  CB  ALA A 154      47.208 -12.943  40.676  1.00 30.59           C  
ATOM   2261  HB1 ALA A 154      47.247 -12.071  41.328  1.00 30.59           H  
ATOM   2262  HB2 ALA A 154      46.264 -13.467  40.828  1.00 30.59           H  
ATOM   2263  HB3 ALA A 154      47.261 -12.624  39.635  1.00 30.59           H  
ATOM   2264  O   ALA A 154      49.226 -15.405  39.288  1.00 30.59           O  
ATOM   2265  N   GLY A 155      47.471 -16.085  40.489  1.00 42.12           N  
ATOM   2266  H   GLY A 155      46.732 -15.785  41.110  1.00 42.12           H  
ATOM   2267  CA  GLY A 155      47.318 -17.368  39.817  1.00 42.12           C  
ATOM   2268  HA2 GLY A 155      47.770 -18.153  40.423  1.00 42.12           H  
ATOM   2269  HA3 GLY A 155      47.800 -17.353  38.840  1.00 42.12           H  
ATOM   2270  C   GLY A 155      45.841 -17.634  39.613  1.00 42.12           C  
ATOM   2271  O   GLY A 155      45.077 -16.723  39.339  1.00 42.12           O  
ATOM   2272  N   VAL A 156      45.418 -18.864  39.898  1.00 33.85           N  
ATOM   2273  H   VAL A 156      46.138 -19.519  40.170  1.00 33.85           H  
ATOM   2274  CA  VAL A 156      44.101 -19.438  39.582  1.00 33.85           C  
ATOM   2275  HA  VAL A 156      44.200 -19.862  38.582  1.00 33.85           H  
ATOM   2276  C   VAL A 156      42.936 -18.444  39.488  1.00 33.85           C  
ATOM   2277  CB  VAL A 156      43.748 -20.600  40.531  1.00 33.85           C  
ATOM   2278  HB  VAL A 156      43.352 -20.201  41.465  1.00 33.85           H  
ATOM   2279  O   VAL A 156      42.316 -18.461  38.449  1.00 33.85           O  
ATOM   2280  CG1 VAL A 156      42.717 -21.541  39.905  1.00 33.85           C  
ATOM   2281 HG11 VAL A 156      42.281 -22.184  40.669  1.00 33.85           H  
ATOM   2282 HG12 VAL A 156      43.176 -22.146  39.123  1.00 33.85           H  
ATOM   2283 HG13 VAL A 156      41.930 -20.951  39.435  1.00 33.85           H  
ATOM   2284  CG2 VAL A 156      44.952 -21.501  40.849  1.00 33.85           C  
ATOM   2285 HG21 VAL A 156      45.431 -21.830  39.927  1.00 33.85           H  
ATOM   2286 HG22 VAL A 156      44.622 -22.372  41.416  1.00 33.85           H  
ATOM   2287 HG23 VAL A 156      45.671 -20.960  41.464  1.00 33.85           H  
ATOM   2288  N   ASP A 157      42.649 -17.565  40.459  1.00 34.24           N  
ATOM   2289  H   ASP A 157      43.254 -17.535  41.267  1.00 34.24           H  
ATOM   2290  CA  ASP A 157      41.538 -16.578  40.414  1.00 34.24           C  
ATOM   2291  HA  ASP A 157      40.605 -17.131  40.300  1.00 34.24           H  
ATOM   2292  C   ASP A 157      41.561 -15.570  39.229  1.00 34.24           C  
ATOM   2293  CB  ASP A 157      41.455 -15.838  41.761  1.00 34.24           C  
ATOM   2294  HB2 ASP A 157      42.432 -15.417  41.995  1.00 34.24           H  
ATOM   2295  HB3 ASP A 157      40.750 -15.011  41.668  1.00 34.24           H  
ATOM   2296  O   ASP A 157      40.580 -14.865  38.992  1.00 34.24           O  
ATOM   2297  CG  ASP A 157      40.973 -16.722  42.921  1.00 34.24           C  
ATOM   2298  OD1 ASP A 157      40.140 -17.627  42.686  1.00 34.24           O  
ATOM   2299  OD2 ASP A 157      41.433 -16.478  44.059  1.00 34.24           O  
ATOM   2300  N   GLU A 158      42.629 -15.564  38.429  1.00 39.40           N  
ATOM   2301  H   GLU A 158      43.429 -16.093  38.746  1.00 39.40           H  
ATOM   2302  CA  GLU A 158      42.721 -15.070  37.037  1.00 39.40           C  
ATOM   2303  HA  GLU A 158      42.560 -13.993  37.009  1.00 39.40           H  
ATOM   2304  C   GLU A 158      41.696 -15.735  36.076  1.00 39.40           C  
ATOM   2305  CB  GLU A 158      44.149 -15.392  36.559  1.00 39.40           C  
ATOM   2306  HB2 GLU A 158      44.220 -15.212  35.486  1.00 39.40           H  
ATOM   2307  HB3 GLU A 158      44.334 -16.451  36.736  1.00 39.40           H  
ATOM   2308  O   GLU A 158      41.349 -15.191  35.029  1.00 39.40           O  
ATOM   2309  CG  GLU A 158      45.211 -14.527  37.264  1.00 39.40           C  
ATOM   2310  HG2 GLU A 158      44.978 -14.420  38.323  1.00 39.40           H  
ATOM   2311  HG3 GLU A 158      45.154 -13.526  36.837  1.00 39.40           H  
ATOM   2312  CD  GLU A 158      46.646 -15.058  37.129  1.00 39.40           C  
ATOM   2313  OE1 GLU A 158      47.539 -14.219  37.369  1.00 39.40           O  
ATOM   2314  OE2 GLU A 158      46.841 -16.258  36.808  1.00 39.40           O  
ATOM   2315  N   LEU A 159      41.211 -16.905  36.506  1.00 35.36           N  
ATOM   2316  H   LEU A 159      41.689 -17.206  37.343  1.00 35.36           H  
ATOM   2317  CA  LEU A 159      40.134 -17.835  36.126  1.00 35.36           C  
ATOM   2318  HA  LEU A 159      40.583 -18.654  35.563  1.00 35.36           H  
ATOM   2319  C   LEU A 159      38.967 -17.310  35.276  1.00 35.36           C  
ATOM   2320  CB  LEU A 159      39.559 -18.398  37.466  1.00 35.36           C  
ATOM   2321  HB2 LEU A 159      39.851 -17.731  38.276  1.00 35.36           H  
ATOM   2322  HB3 LEU A 159      38.470 -18.375  37.485  1.00 35.36           H  
ATOM   2323  O   LEU A 159      38.801 -17.691  34.119  1.00 35.36           O  
ATOM   2324  CG  LEU A 159      39.900 -19.841  37.854  1.00 35.36           C  
ATOM   2325  HG  LEU A 159      40.925 -20.108  37.597  1.00 35.36           H  
ATOM   2326  CD1 LEU A 159      39.634 -19.992  39.359  1.00 35.36           C  
ATOM   2327 HD11 LEU A 159      38.621 -19.664  39.592  1.00 35.36           H  
ATOM   2328 HD12 LEU A 159      39.736 -21.034  39.663  1.00 35.36           H  
ATOM   2329 HD13 LEU A 159      40.323 -19.375  39.936  1.00 35.36           H  
ATOM   2330  CD2 LEU A 159      39.011 -20.849  37.137  1.00 35.36           C  
ATOM   2331 HD21 LEU A 159      37.975 -20.736  37.457  1.00 35.36           H  
ATOM   2332 HD22 LEU A 159      39.077 -20.688  36.061  1.00 35.36           H  
ATOM   2333 HD23 LEU A 159      39.350 -21.859  37.367  1.00 35.36           H  
ATOM   2334  N   LEU A 160      38.041 -16.612  35.935  1.00 35.42           N  
ATOM   2335  H   LEU A 160      38.294 -16.342  36.875  1.00 35.42           H  
ATOM   2336  CA  LEU A 160      36.605 -16.599  35.622  1.00 35.42           C  
ATOM   2337  HA  LEU A 160      36.426 -17.109  34.676  1.00 35.42           H  
ATOM   2338  C   LEU A 160      36.093 -15.157  35.442  1.00 35.42           C  
ATOM   2339  CB  LEU A 160      35.840 -17.346  36.740  1.00 35.42           C  
ATOM   2340  HB2 LEU A 160      36.333 -17.116  37.684  1.00 35.42           H  
ATOM   2341  HB3 LEU A 160      34.833 -16.930  36.779  1.00 35.42           H  
ATOM   2342  O   LEU A 160      35.073 -14.953  34.792  1.00 35.42           O  
ATOM   2343  CG  LEU A 160      35.702 -18.879  36.620  1.00 35.42           C  
ATOM   2344  HG  LEU A 160      36.630 -19.282  36.215  1.00 35.42           H  
ATOM   2345  CD1 LEU A 160      35.421 -19.578  37.960  1.00 35.42           C  
ATOM   2346 HD11 LEU A 160      36.160 -19.261  38.695  1.00 35.42           H  
ATOM   2347 HD12 LEU A 160      35.473 -20.660  37.833  1.00 35.42           H  
ATOM   2348 HD13 LEU A 160      34.430 -19.300  38.320  1.00 35.42           H  
ATOM   2349  CD2 LEU A 160      34.556 -19.264  35.680  1.00 35.42           C  
ATOM   2350 HD21 LEU A 160      34.733 -18.823  34.699  1.00 35.42           H  
ATOM   2351 HD22 LEU A 160      34.505 -20.348  35.580  1.00 35.42           H  
ATOM   2352 HD23 LEU A 160      33.614 -18.882  36.073  1.00 35.42           H  
ATOM   2353  N   GLU A 161      36.845 -14.139  35.886  1.00 34.28           N  
ATOM   2354  H   GLU A 161      37.646 -14.369  36.457  1.00 34.28           H  
ATOM   2355  CA  GLU A 161      36.602 -12.724  35.548  1.00 34.28           C  
ATOM   2356  HA  GLU A 161      35.527 -12.545  35.563  1.00 34.28           H  
ATOM   2357  C   GLU A 161      37.101 -12.341  34.135  1.00 34.28           C  
ATOM   2358  CB  GLU A 161      37.252 -11.847  36.636  1.00 34.28           C  
ATOM   2359  HB2 GLU A 161      36.840 -12.156  37.597  1.00 34.28           H  
ATOM   2360  HB3 GLU A 161      38.324 -12.044  36.650  1.00 34.28           H  
ATOM   2361  O   GLU A 161      36.728 -11.291  33.608  1.00 34.28           O  
ATOM   2362  CG  GLU A 161      37.027 -10.329  36.476  1.00 34.28           C  
ATOM   2363  HG2 GLU A 161      35.977 -10.133  36.262  1.00 34.28           H  
ATOM   2364  HG3 GLU A 161      37.601  -9.984  35.616  1.00 34.28           H  
ATOM   2365  CD  GLU A 161      37.502  -9.521  37.694  1.00 34.28           C  
ATOM   2366  OE1 GLU A 161      36.749  -8.671  38.217  1.00 34.28           O  
ATOM   2367  OE2 GLU A 161      38.544  -9.885  38.275  1.00 34.28           O  
ATOM   2368  N   ALA A 162      37.977 -13.140  33.518  1.00 29.16           N  
ATOM   2369  H   ALA A 162      38.271 -13.979  33.997  1.00 29.16           H  
ATOM   2370  CA  ALA A 162      38.649 -12.798  32.261  1.00 29.16           C  
ATOM   2371  HA  ALA A 162      38.856 -11.728  32.254  1.00 29.16           H  
ATOM   2372  C   ALA A 162      37.801 -13.083  31.008  1.00 29.16           C  
ATOM   2373  CB  ALA A 162      40.002 -13.520  32.223  1.00 29.16           C  
ATOM   2374  HB1 ALA A 162      39.868 -14.599  32.294  1.00 29.16           H  
ATOM   2375  HB2 ALA A 162      40.619 -13.196  33.061  1.00 29.16           H  
ATOM   2376  HB3 ALA A 162      40.523 -13.284  31.295  1.00 29.16           H  
ATOM   2377  O   ALA A 162      37.329 -12.165  30.348  1.00 29.16           O  
ATOM   2378  N   LEU A 163      37.608 -14.362  30.675  1.00 31.44           N  
ATOM   2379  H   LEU A 163      38.034 -15.060  31.268  1.00 31.44           H  
ATOM   2380  CA  LEU A 163      37.029 -14.820  29.400  1.00 31.44           C  
ATOM   2381  HA  LEU A 163      37.391 -14.174  28.601  1.00 31.44           H  
ATOM   2382  C   LEU A 163      35.499 -14.729  29.329  1.00 31.44           C  
ATOM   2383  CB  LEU A 163      37.529 -16.251  29.137  1.00 31.44           C  
ATOM   2384  HB2 LEU A 163      36.747 -16.834  28.651  1.00 31.44           H  
ATOM   2385  HB3 LEU A 163      37.742 -16.741  30.088  1.00 31.44           H  
ATOM   2386  O   LEU A 163      34.939 -14.747  28.238  1.00 31.44           O  
ATOM   2387  CG  LEU A 163      38.783 -16.261  28.242  1.00 31.44           C  
ATOM   2388  HG  LEU A 163      39.352 -15.343  28.392  1.00 31.44           H  
ATOM   2389  CD1 LEU A 163      39.691 -17.435  28.602  1.00 31.44           C  
ATOM   2390 HD11 LEU A 163      40.022 -17.341  29.636  1.00 31.44           H  
ATOM   2391 HD12 LEU A 163      39.155 -18.375  28.470  1.00 31.44           H  
ATOM   2392 HD13 LEU A 163      40.566 -17.423  27.952  1.00 31.44           H  
ATOM   2393  CD2 LEU A 163      38.382 -16.378  26.772  1.00 31.44           C  
ATOM   2394 HD21 LEU A 163      37.734 -15.547  26.496  1.00 31.44           H  
ATOM   2395 HD22 LEU A 163      39.270 -16.325  26.142  1.00 31.44           H  
ATOM   2396 HD23 LEU A 163      37.860 -17.316  26.582  1.00 31.44           H  
ATOM   2397  N   GLY A 164      34.832 -14.551  30.473  1.00 33.34           N  
ATOM   2398  H   GLY A 164      35.353 -14.571  31.338  1.00 33.34           H  
ATOM   2399  CA  GLY A 164      33.451 -14.066  30.515  1.00 33.34           C  
ATOM   2400  HA2 GLY A 164      33.083 -14.112  31.540  1.00 33.34           H  
ATOM   2401  HA3 GLY A 164      32.822 -14.700  29.890  1.00 33.34           H  
ATOM   2402  C   GLY A 164      33.298 -12.619  30.020  1.00 33.34           C  
ATOM   2403  O   GLY A 164      32.176 -12.177  29.824  1.00 33.34           O  
ATOM   2404  N   ARG A 165      34.396 -11.875  29.794  1.00 28.18           N  
ATOM   2405  H   ARG A 165      35.303 -12.264  30.007  1.00 28.18           H  
ATOM   2406  CA  ARG A 165      34.351 -10.592  29.071  1.00 28.18           C  
ATOM   2407  HA  ARG A 165      33.394 -10.109  29.264  1.00 28.18           H  
ATOM   2408  C   ARG A 165      34.401 -10.764  27.562  1.00 28.18           C  
ATOM   2409  CB  ARG A 165      35.479  -9.642  29.491  1.00 28.18           C  
ATOM   2410  HB2 ARG A 165      36.448 -10.133  29.407  1.00 28.18           H  
ATOM   2411  HB3 ARG A 165      35.485  -8.801  28.797  1.00 28.18           H  
ATOM   2412  O   ARG A 165      33.624 -10.107  26.884  1.00 28.18           O  
ATOM   2413  CG  ARG A 165      35.275  -9.078  30.895  1.00 28.18           C  
ATOM   2414  HG2 ARG A 165      34.344  -8.511  30.900  1.00 28.18           H  
ATOM   2415  HG3 ARG A 165      35.190  -9.890  31.617  1.00 28.18           H  
ATOM   2416  CD  ARG A 165      36.427  -8.138  31.268  1.00 28.18           C  
ATOM   2417  HD2 ARG A 165      37.024  -7.921  30.382  1.00 28.18           H  
ATOM   2418  HD3 ARG A 165      36.002  -7.203  31.633  1.00 28.18           H  
ATOM   2419  NE  ARG A 165      37.268  -8.719  32.324  1.00 28.18           N  
ATOM   2420  HE  ARG A 165      36.917  -9.555  32.769  1.00 28.18           H  
ATOM   2421  NH1 ARG A 165      39.068  -7.305  32.127  1.00 28.18           N  
ATOM   2422 HH11 ARG A 165      38.658  -6.933  31.282  1.00 28.18           H  
ATOM   2423 HH12 ARG A 165      40.001  -7.043  32.412  1.00 28.18           H  
ATOM   2424  NH2 ARG A 165      39.017  -8.844  33.749  1.00 28.18           N  
ATOM   2425 HH21 ARG A 165      38.534  -9.610  34.195  1.00 28.18           H  
ATOM   2426 HH22 ARG A 165      39.925  -8.551  34.078  1.00 28.18           H  
ATOM   2427  CZ  ARG A 165      38.444  -8.283  32.725  1.00 28.18           C  
ATOM   2428  N   GLU A 166      35.326 -11.576  27.046  1.00 27.15           N  
ATOM   2429  H   GLU A 166      35.954 -12.079  27.656  1.00 27.15           H  
ATOM   2430  CA  GLU A 166      35.547 -11.628  25.598  1.00 27.15           C  
ATOM   2431  HA  GLU A 166      35.392 -10.619  25.217  1.00 27.15           H  
ATOM   2432  C   GLU A 166      34.477 -12.466  24.905  1.00 27.15           C  
ATOM   2433  CB  GLU A 166      36.999 -11.994  25.240  1.00 27.15           C  
ATOM   2434  HB2 GLU A 166      37.062 -13.052  24.986  1.00 27.15           H  
ATOM   2435  HB3 GLU A 166      37.622 -11.817  26.116  1.00 27.15           H  
ATOM   2436  O   GLU A 166      33.910 -11.949  23.981  1.00 27.15           O  
ATOM   2437  CG  GLU A 166      37.548 -11.125  24.086  1.00 27.15           C  
ATOM   2438  HG2 GLU A 166      37.034 -11.397  23.164  1.00 27.15           H  
ATOM   2439  HG3 GLU A 166      37.322 -10.081  24.306  1.00 27.15           H  
ATOM   2440  CD  GLU A 166      39.072 -11.260  23.895  1.00 27.15           C  
ATOM   2441  OE1 GLU A 166      39.684 -10.307  23.357  1.00 27.15           O  
ATOM   2442  OE2 GLU A 166      39.647 -12.260  24.390  1.00 27.15           O  
ATOM   2443  N   LEU A 167      34.021 -13.628  25.391  1.00 25.78           N  
ATOM   2444  H   LEU A 167      34.454 -14.026  26.213  1.00 25.78           H  
ATOM   2445  CA  LEU A 167      32.903 -14.348  24.733  1.00 25.78           C  
ATOM   2446  HA  LEU A 167      33.110 -14.372  23.664  1.00 25.78           H  
ATOM   2447  C   LEU A 167      31.513 -13.699  24.845  1.00 25.78           C  
ATOM   2448  CB  LEU A 167      32.823 -15.790  25.253  1.00 25.78           C  
ATOM   2449  HB2 LEU A 167      31.779 -16.092  25.341  1.00 25.78           H  
ATOM   2450  HB3 LEU A 167      33.253 -15.829  26.254  1.00 25.78           H  
ATOM   2451  O   LEU A 167      30.623 -14.051  24.077  1.00 25.78           O  
ATOM   2452  CG  LEU A 167      33.531 -16.803  24.345  1.00 25.78           C  
ATOM   2453  HG  LEU A 167      34.551 -16.474  24.147  1.00 25.78           H  
ATOM   2454  CD1 LEU A 167      33.583 -18.142  25.086  1.00 25.78           C  
ATOM   2455 HD11 LEU A 167      34.139 -18.015  26.015  1.00 25.78           H  
ATOM   2456 HD12 LEU A 167      34.099 -18.875  24.466  1.00 25.78           H  
ATOM   2457 HD13 LEU A 167      32.571 -18.484  25.304  1.00 25.78           H  
ATOM   2458  CD2 LEU A 167      32.797 -17.038  23.019  1.00 25.78           C  
ATOM   2459 HD21 LEU A 167      31.766 -17.341  23.200  1.00 25.78           H  
ATOM   2460 HD22 LEU A 167      32.788 -16.118  22.435  1.00 25.78           H  
ATOM   2461 HD23 LEU A 167      33.320 -17.794  22.433  1.00 25.78           H  
ATOM   2462  N   ASP A 168      31.272 -12.804  25.800  1.00 26.47           N  
ATOM   2463  H   ASP A 168      32.021 -12.523  26.416  1.00 26.47           H  
ATOM   2464  CA  ASP A 168      30.026 -12.020  25.784  1.00 26.47           C  
ATOM   2465  HA  ASP A 168      29.225 -12.633  25.370  1.00 26.47           H  
ATOM   2466  C   ASP A 168      30.131 -10.814  24.811  1.00 26.47           C  
ATOM   2467  CB  ASP A 168      29.596 -11.649  27.222  1.00 26.47           C  
ATOM   2468  HB2 ASP A 168      30.478 -11.367  27.798  1.00 26.47           H  
ATOM   2469  HB3 ASP A 168      28.954 -10.770  27.172  1.00 26.47           H  
ATOM   2470  O   ASP A 168      29.135 -10.114  24.595  1.00 26.47           O  
ATOM   2471  CG  ASP A 168      28.799 -12.738  27.979  1.00 26.47           C  
ATOM   2472  OD1 ASP A 168      28.232 -13.659  27.343  1.00 26.47           O  
ATOM   2473  OD2 ASP A 168      28.651 -12.603  29.217  1.00 26.47           O  
ATOM   2474  N   GLY A 169      31.315 -10.586  24.211  1.00 24.82           N  
ATOM   2475  H   GLY A 169      32.068 -11.226  24.417  1.00 24.82           H  
ATOM   2476  CA  GLY A 169      31.623  -9.576  23.188  1.00 24.82           C  
ATOM   2477  HA2 GLY A 169      30.698  -9.095  22.869  1.00 24.82           H  
ATOM   2478  HA3 GLY A 169      32.265  -8.821  23.642  1.00 24.82           H  
ATOM   2479  C   GLY A 169      32.340 -10.070  21.911  1.00 24.82           C  
ATOM   2480  O   GLY A 169      32.527  -9.248  21.018  1.00 24.82           O  
ATOM   2481  N   ASP A 170      32.708 -11.346  21.799  1.00 21.77           N  
ATOM   2482  H   ASP A 170      32.660 -11.921  22.628  1.00 21.77           H  
ATOM   2483  CA  ASP A 170      33.059 -12.063  20.567  1.00 21.77           C  
ATOM   2484  HA  ASP A 170      33.575 -11.388  19.884  1.00 21.77           H  
ATOM   2485  C   ASP A 170      31.746 -12.469  19.883  1.00 21.77           C  
ATOM   2486  CB  ASP A 170      33.977 -13.294  20.846  1.00 21.77           C  
ATOM   2487  HB2 ASP A 170      33.586 -14.135  20.274  1.00 21.77           H  
ATOM   2488  HB3 ASP A 170      33.891 -13.578  21.895  1.00 21.77           H  
ATOM   2489  O   ASP A 170      30.913 -13.164  20.518  1.00 21.77           O  
ATOM   2490  CG  ASP A 170      35.481 -13.190  20.491  1.00 21.77           C  
ATOM   2491  OD1 ASP A 170      35.943 -12.143  19.982  1.00 21.77           O  
ATOM   2492  OD2 ASP A 170      36.170 -14.224  20.692  1.00 21.77           O  
ATOM   2493  OXT ASP A 170      31.553 -12.047  18.722  1.00 21.77           O  
TER    2494      ASP A 170                                                       
ATOM   2494  N   MET B   1      26.739 -30.359  40.978  1.00 69.78           N  
ATOM   2495  H   MET B   1      27.472 -30.771  41.538  1.00 69.78           H  
ATOM   2496  H2  MET B   1      25.932 -30.177  41.557  1.00 69.78           H  
ATOM   2497  H3  MET B   1      26.502 -30.987  40.224  1.00 69.78           H  
ATOM   2498  CA  MET B   1      27.224 -29.094  40.419  1.00 69.78           C  
ATOM   2499  HA  MET B   1      28.140 -29.317  39.873  1.00 69.78           H  
ATOM   2500  C   MET B   1      27.546 -28.126  41.533  1.00 69.78           C  
ATOM   2501  CB  MET B   1      26.242 -28.447  39.446  1.00 69.78           C  
ATOM   2502  HB2 MET B   1      25.218 -28.572  39.795  1.00 69.78           H  
ATOM   2503  HB3 MET B   1      26.463 -27.381  39.384  1.00 69.78           H  
ATOM   2504  O   MET B   1      26.701 -27.946  42.413  1.00 69.78           O  
ATOM   2505  CG  MET B   1      26.396 -29.006  38.039  1.00 69.78           C  
ATOM   2506  HG2 MET B   1      26.172 -30.072  38.035  1.00 69.78           H  
ATOM   2507  HG3 MET B   1      27.424 -28.867  37.705  1.00 69.78           H  
ATOM   2508  SD  MET B   1      25.297 -28.153  36.895  1.00 69.78           S  
ATOM   2509  CE  MET B   1      24.169 -29.495  36.443  1.00 69.78           C  
ATOM   2510  HE1 MET B   1      23.439 -29.113  35.729  1.00 69.78           H  
ATOM   2511  HE2 MET B   1      24.728 -30.302  35.969  1.00 69.78           H  
ATOM   2512  HE3 MET B   1      23.649 -29.863  37.327  1.00 69.78           H  
ATOM   2513  N   THR B   2      28.737 -27.538  41.501  1.00 81.10           N  
ATOM   2514  H   THR B   2      29.334 -27.732  40.710  1.00 81.10           H  
ATOM   2515  CA  THR B   2      29.062 -26.338  42.281  1.00 81.10           C  
ATOM   2516  HA  THR B   2      28.925 -26.549  43.341  1.00 81.10           H  
ATOM   2517  C   THR B   2      28.108 -25.204  41.897  1.00 81.10           C  
ATOM   2518  CB  THR B   2      30.521 -25.900  42.061  1.00 81.10           C  
ATOM   2519  HB  THR B   2      30.734 -25.042  42.698  1.00 81.10           H  
ATOM   2520  O   THR B   2      27.438 -25.265  40.863  1.00 81.10           O  
ATOM   2521  CG2 THR B   2      31.521 -27.009  42.388  1.00 81.10           C  
ATOM   2522 HG21 THR B   2      31.422 -27.833  41.681  1.00 81.10           H  
ATOM   2523 HG22 THR B   2      32.534 -26.612  42.323  1.00 81.10           H  
ATOM   2524 HG23 THR B   2      31.352 -27.374  43.401  1.00 81.10           H  
ATOM   2525  OG1 THR B   2      30.709 -25.528  40.722  1.00 81.10           O  
ATOM   2526  HG1 THR B   2      31.630 -25.666  40.493  1.00 81.10           H  
ATOM   2527  N   ASP B   3      27.996 -24.177  42.736  1.00 72.36           N  
ATOM   2528  H   ASP B   3      28.544 -24.134  43.584  1.00 72.36           H  
ATOM   2529  CA  ASP B   3      27.152 -23.028  42.395  1.00 72.36           C  
ATOM   2530  HA  ASP B   3      26.155 -23.403  42.163  1.00 72.36           H  
ATOM   2531  C   ASP B   3      27.645 -22.345  41.110  1.00 72.36           C  
ATOM   2532  CB  ASP B   3      27.063 -22.072  43.597  1.00 72.36           C  
ATOM   2533  HB2 ASP B   3      27.566 -22.508  44.460  1.00 72.36           H  
ATOM   2534  HB3 ASP B   3      27.575 -21.140  43.358  1.00 72.36           H  
ATOM   2535  O   ASP B   3      26.839 -22.041  40.235  1.00 72.36           O  
ATOM   2536  CG  ASP B   3      25.612 -21.782  43.995  1.00 72.36           C  
ATOM   2537  OD1 ASP B   3      24.787 -22.738  43.957  1.00 72.36           O  
ATOM   2538  OD2 ASP B   3      25.357 -20.628  44.393  1.00 72.36           O  
ATOM   2539  N   SER B   4      28.968 -22.258  40.925  1.00 73.61           N  
ATOM   2540  H   SER B   4      29.590 -22.467  41.692  1.00 73.61           H  
ATOM   2541  CA  SER B   4      29.593 -21.786  39.684  1.00 73.61           C  
ATOM   2542  HA  SER B   4      29.291 -20.753  39.512  1.00 73.61           H  
ATOM   2543  C   SER B   4      29.168 -22.603  38.458  1.00 73.61           C  
ATOM   2544  CB  SER B   4      31.121 -21.823  39.814  1.00 73.61           C  
ATOM   2545  HB2 SER B   4      31.572 -21.352  38.940  1.00 73.61           H  
ATOM   2546  HB3 SER B   4      31.455 -22.859  39.865  1.00 73.61           H  
ATOM   2547  O   SER B   4      28.808 -22.019  37.440  1.00 73.61           O  
ATOM   2548  OG  SER B   4      31.538 -21.149  40.987  1.00 73.61           O  
ATOM   2549  HG  SER B   4      31.948 -20.320  40.731  1.00 73.61           H  
ATOM   2550  N   GLU B   5      29.138 -23.940  38.544  1.00 75.03           N  
ATOM   2551  H   GLU B   5      29.435 -24.384  39.401  1.00 75.03           H  
ATOM   2552  CA  GLU B   5      28.704 -24.796  37.426  1.00 75.03           C  
ATOM   2553  HA  GLU B   5      29.289 -24.555  36.539  1.00 75.03           H  
ATOM   2554  C   GLU B   5      27.230 -24.567  37.057  1.00 75.03           C  
ATOM   2555  CB  GLU B   5      28.921 -26.278  37.769  1.00 75.03           C  
ATOM   2556  HB2 GLU B   5      28.348 -26.885  37.068  1.00 75.03           H  
ATOM   2557  HB3 GLU B   5      28.530 -26.453  38.771  1.00 75.03           H  
ATOM   2558  O   GLU B   5      26.905 -24.468  35.875  1.00 75.03           O  
ATOM   2559  CG  GLU B   5      30.387 -26.734  37.687  1.00 75.03           C  
ATOM   2560  HG2 GLU B   5      30.692 -26.715  36.641  1.00 75.03           H  
ATOM   2561  HG3 GLU B   5      31.023 -26.031  38.225  1.00 75.03           H  
ATOM   2562  CD  GLU B   5      30.601 -28.147  38.262  1.00 75.03           C  
ATOM   2563  OE1 GLU B   5      31.564 -28.823  37.854  1.00 75.03           O  
ATOM   2564  OE2 GLU B   5      29.819 -28.566  39.152  1.00 75.03           O  
ATOM   2565  N   LYS B   6      26.338 -24.423  38.049  1.00 80.54           N  
ATOM   2566  H   LYS B   6      26.679 -24.445  38.999  1.00 80.54           H  
ATOM   2567  CA  LYS B   6      24.914 -24.148  37.781  1.00 80.54           C  
ATOM   2568  HA  LYS B   6      24.527 -24.889  37.082  1.00 80.54           H  
ATOM   2569  C   LYS B   6      24.724 -22.786  37.121  1.00 80.54           C  
ATOM   2570  CB  LYS B   6      24.086 -24.161  39.067  1.00 80.54           C  
ATOM   2571  HB2 LYS B   6      23.065 -23.871  38.820  1.00 80.54           H  
ATOM   2572  HB3 LYS B   6      24.495 -23.413  39.746  1.00 80.54           H  
ATOM   2573  O   LYS B   6      23.962 -22.662  36.166  1.00 80.54           O  
ATOM   2574  CG  LYS B   6      24.045 -25.514  39.777  1.00 80.54           C  
ATOM   2575  HG2 LYS B   6      23.601 -26.275  39.135  1.00 80.54           H  
ATOM   2576  HG3 LYS B   6      25.061 -25.802  40.047  1.00 80.54           H  
ATOM   2577  CD  LYS B   6      23.222 -25.344  41.054  1.00 80.54           C  
ATOM   2578  HD2 LYS B   6      22.161 -25.295  40.809  1.00 80.54           H  
ATOM   2579  HD3 LYS B   6      23.512 -24.403  41.521  1.00 80.54           H  
ATOM   2580  CE  LYS B   6      23.492 -26.469  42.048  1.00 80.54           C  
ATOM   2581  HE2 LYS B   6      24.559 -26.692  42.024  1.00 80.54           H  
ATOM   2582  HE3 LYS B   6      22.936 -27.359  41.752  1.00 80.54           H  
ATOM   2583  NZ  LYS B   6      23.120 -26.006  43.404  1.00 80.54           N  
ATOM   2584  HZ1 LYS B   6      22.138 -25.775  43.455  1.00 80.54           H  
ATOM   2585  HZ2 LYS B   6      23.623 -25.154  43.608  1.00 80.54           H  
ATOM   2586  HZ3 LYS B   6      23.366 -26.681  44.114  1.00 80.54           H  
ATOM   2587  N   VAL B   7      25.391 -21.756  37.643  1.00 79.78           N  
ATOM   2588  H   VAL B   7      26.002 -21.920  38.430  1.00 79.78           H  
ATOM   2589  CA  VAL B   7      25.262 -20.393  37.116  1.00 79.78           C  
ATOM   2590  HA  VAL B   7      24.203 -20.147  37.044  1.00 79.78           H  
ATOM   2591  C   VAL B   7      25.820 -20.311  35.692  1.00 79.78           C  
ATOM   2592  CB  VAL B   7      25.908 -19.368  38.063  1.00 79.78           C  
ATOM   2593  HB  VAL B   7      26.959 -19.615  38.214  1.00 79.78           H  
ATOM   2594  O   VAL B   7      25.197 -19.672  34.847  1.00 79.78           O  
ATOM   2595  CG1 VAL B   7      25.792 -17.956  37.493  1.00 79.78           C  
ATOM   2596 HG11 VAL B   7      24.746 -17.697  37.326  1.00 79.78           H  
ATOM   2597 HG12 VAL B   7      26.320 -17.890  36.542  1.00 79.78           H  
ATOM   2598 HG13 VAL B   7      26.228 -17.246  38.195  1.00 79.78           H  
ATOM   2599  CG2 VAL B   7      25.188 -19.320  39.420  1.00 79.78           C  
ATOM   2600 HG21 VAL B   7      25.722 -18.649  40.093  1.00 79.78           H  
ATOM   2601 HG22 VAL B   7      24.166 -18.963  39.294  1.00 79.78           H  
ATOM   2602 HG23 VAL B   7      25.152 -20.306  39.881  1.00 79.78           H  
ATOM   2603  N   ALA B   8      26.912 -21.020  35.386  1.00 78.59           N  
ATOM   2604  H   ALA B   8      27.409 -21.503  36.121  1.00 78.59           H  
ATOM   2605  CA  ALA B   8      27.449 -21.104  34.028  1.00 78.59           C  
ATOM   2606  HA  ALA B   8      27.681 -20.097  33.682  1.00 78.59           H  
ATOM   2607  C   ALA B   8      26.445 -21.716  33.031  1.00 78.59           C  
ATOM   2608  CB  ALA B   8      28.752 -21.912  34.073  1.00 78.59           C  
ATOM   2609  HB1 ALA B   8      28.556 -22.927  34.419  1.00 78.59           H  
ATOM   2610  HB2 ALA B   8      29.459 -21.433  34.750  1.00 78.59           H  
ATOM   2611  HB3 ALA B   8      29.192 -21.950  33.076  1.00 78.59           H  
ATOM   2612  O   ALA B   8      26.324 -21.245  31.899  1.00 78.59           O  
ATOM   2613  N   GLU B   9      25.688 -22.737  33.442  1.00 83.26           N  
ATOM   2614  H   GLU B   9      25.842 -23.118  34.364  1.00 83.26           H  
ATOM   2615  CA  GLU B   9      24.658 -23.351  32.597  1.00 83.26           C  
ATOM   2616  HA  GLU B   9      25.101 -23.558  31.623  1.00 83.26           H  
ATOM   2617  C   GLU B   9      23.467 -22.406  32.354  1.00 83.26           C  
ATOM   2618  CB  GLU B   9      24.235 -24.690  33.220  1.00 83.26           C  
ATOM   2619  HB2 GLU B   9      23.612 -24.508  34.096  1.00 83.26           H  
ATOM   2620  HB3 GLU B   9      25.133 -25.224  33.534  1.00 83.26           H  
ATOM   2621  O   GLU B   9      23.006 -22.270  31.215  1.00 83.26           O  
ATOM   2622  CG  GLU B   9      23.484 -25.574  32.215  1.00 83.26           C  
ATOM   2623  HG2 GLU B   9      24.090 -25.662  31.314  1.00 83.26           H  
ATOM   2624  HG3 GLU B   9      22.549 -25.083  31.944  1.00 83.26           H  
ATOM   2625  CD  GLU B   9      23.174 -26.983  32.750  1.00 83.26           C  
ATOM   2626  OE1 GLU B   9      22.840 -27.842  31.904  1.00 83.26           O  
ATOM   2627  OE2 GLU B   9      23.265 -27.208  33.979  1.00 83.26           O  
ATOM   2628  N   TYR B  10      23.019 -21.679  33.386  1.00 84.11           N  
ATOM   2629  H   TYR B  10      23.419 -21.846  34.299  1.00 84.11           H  
ATOM   2630  CA  TYR B  10      21.983 -20.651  33.237  1.00 84.11           C  
ATOM   2631  HA  TYR B  10      21.119 -21.105  32.752  1.00 84.11           H  
ATOM   2632  C   TYR B  10      22.427 -19.494  32.339  1.00 84.11           C  
ATOM   2633  CB  TYR B  10      21.554 -20.104  34.604  1.00 84.11           C  
ATOM   2634  HB2 TYR B  10      22.440 -19.822  35.172  1.00 84.11           H  
ATOM   2635  HB3 TYR B  10      20.970 -19.197  34.446  1.00 84.11           H  
ATOM   2636  O   TYR B  10      21.647 -19.058  31.489  1.00 84.11           O  
ATOM   2637  CG  TYR B  10      20.696 -21.049  35.420  1.00 84.11           C  
ATOM   2638  CD1 TYR B  10      19.467 -21.505  34.902  1.00 84.11           C  
ATOM   2639  HD1 TYR B  10      19.142 -21.187  33.922  1.00 84.11           H  
ATOM   2640  CD2 TYR B  10      21.109 -21.452  36.703  1.00 84.11           C  
ATOM   2641  HD2 TYR B  10      22.052 -21.103  37.097  1.00 84.11           H  
ATOM   2642  CE1 TYR B  10      18.664 -22.379  35.657  1.00 84.11           C  
ATOM   2643  HE1 TYR B  10      17.726 -22.744  35.264  1.00 84.11           H  
ATOM   2644  CE2 TYR B  10      20.309 -22.325  37.463  1.00 84.11           C  
ATOM   2645  HE2 TYR B  10      20.639 -22.638  38.443  1.00 84.11           H  
ATOM   2646  OH  TYR B  10      18.308 -23.633  37.666  1.00 84.11           O  
ATOM   2647  HH  TYR B  10      18.724 -23.846  38.505  1.00 84.11           H  
ATOM   2648  CZ  TYR B  10      19.086 -22.792  36.936  1.00 84.11           C  
ATOM   2649  N   LEU B  11      23.670 -19.021  32.488  1.00 83.16           N  
ATOM   2650  H   LEU B  11      24.252 -19.401  33.221  1.00 83.16           H  
ATOM   2651  CA  LEU B  11      24.215 -17.953  31.653  1.00 83.16           C  
ATOM   2652  HA  LEU B  11      23.535 -17.103  31.717  1.00 83.16           H  
ATOM   2653  C   LEU B  11      24.261 -18.387  30.187  1.00 83.16           C  
ATOM   2654  CB  LEU B  11      25.595 -17.525  32.185  1.00 83.16           C  
ATOM   2655  HB2 LEU B  11      26.284 -18.364  32.089  1.00 83.16           H  
ATOM   2656  HB3 LEU B  11      25.506 -17.284  33.244  1.00 83.16           H  
ATOM   2657  O   LEU B  11      23.756 -17.663  29.334  1.00 83.16           O  
ATOM   2658  CG  LEU B  11      26.194 -16.305  31.453  1.00 83.16           C  
ATOM   2659  HG  LEU B  11      26.283 -16.527  30.390  1.00 83.16           H  
ATOM   2660  CD1 LEU B  11      25.339 -15.046  31.634  1.00 83.16           C  
ATOM   2661 HD11 LEU B  11      25.852 -14.205  31.168  1.00 83.16           H  
ATOM   2662 HD12 LEU B  11      25.200 -14.833  32.694  1.00 83.16           H  
ATOM   2663 HD13 LEU B  11      24.377 -15.164  31.136  1.00 83.16           H  
ATOM   2664  CD2 LEU B  11      27.588 -16.018  32.005  1.00 83.16           C  
ATOM   2665 HD21 LEU B  11      28.232 -16.887  31.869  1.00 83.16           H  
ATOM   2666 HD22 LEU B  11      28.028 -15.185  31.455  1.00 83.16           H  
ATOM   2667 HD23 LEU B  11      27.538 -15.757  33.062  1.00 83.16           H  
ATOM   2668  N   ARG B  12      24.739 -19.609  29.907  1.00 83.53           N  
ATOM   2669  H   ARG B  12      25.142 -20.142  30.665  1.00 83.53           H  
ATOM   2670  CA  ARG B  12      24.752 -20.180  28.550  1.00 83.53           C  
ATOM   2671  HA  ARG B  12      25.341 -19.523  27.910  1.00 83.53           H  
ATOM   2672  C   ARG B  12      23.355 -20.238  27.932  1.00 83.53           C  
ATOM   2673  CB  ARG B  12      25.404 -21.570  28.590  1.00 83.53           C  
ATOM   2674  HB2 ARG B  12      24.771 -22.251  29.159  1.00 83.53           H  
ATOM   2675  HB3 ARG B  12      26.364 -21.488  29.100  1.00 83.53           H  
ATOM   2676  O   ARG B  12      23.190 -19.946  26.749  1.00 83.53           O  
ATOM   2677  CG  ARG B  12      25.635 -22.138  27.179  1.00 83.53           C  
ATOM   2678  HG2 ARG B  12      26.330 -21.498  26.637  1.00 83.53           H  
ATOM   2679  HG3 ARG B  12      24.692 -22.162  26.632  1.00 83.53           H  
ATOM   2680  CD  ARG B  12      26.179 -23.570  27.224  1.00 83.53           C  
ATOM   2681  HD2 ARG B  12      25.465 -24.186  27.770  1.00 83.53           H  
ATOM   2682  HD3 ARG B  12      26.245 -23.946  26.203  1.00 83.53           H  
ATOM   2683  NE  ARG B  12      27.517 -23.633  27.844  1.00 83.53           N  
ATOM   2684  HE  ARG B  12      28.136 -22.860  27.648  1.00 83.53           H  
ATOM   2685  NH1 ARG B  12      27.264 -25.608  29.003  1.00 83.53           N  
ATOM   2686 HH11 ARG B  12      26.311 -25.679  28.675  1.00 83.53           H  
ATOM   2687 HH12 ARG B  12      27.616 -26.275  29.674  1.00 83.53           H  
ATOM   2688  NH2 ARG B  12      29.186 -24.482  29.134  1.00 83.53           N  
ATOM   2689 HH21 ARG B  12      29.759 -23.681  28.910  1.00 83.53           H  
ATOM   2690 HH22 ARG B  12      29.537 -25.182  29.771  1.00 83.53           H  
ATOM   2691  CZ  ARG B  12      27.978 -24.572  28.653  1.00 83.53           C  
ATOM   2692  N   ARG B  13      22.329 -20.622  28.702  1.00 85.38           N  
ATOM   2693  H   ARG B  13      22.521 -20.884  29.659  1.00 85.38           H  
ATOM   2694  CA  ARG B  13      20.948 -20.632  28.194  1.00 85.38           C  
ATOM   2695  HA  ARG B  13      20.962 -21.155  27.237  1.00 85.38           H  
ATOM   2696  C   ARG B  13      20.457 -19.219  27.883  1.00 85.38           C  
ATOM   2697  CB  ARG B  13      20.013 -21.363  29.175  1.00 85.38           C  
ATOM   2698  HB2 ARG B  13      20.392 -22.369  29.354  1.00 85.38           H  
ATOM   2699  HB3 ARG B  13      20.012 -20.831  30.126  1.00 85.38           H  
ATOM   2700  O   ARG B  13      19.851 -19.017  26.833  1.00 85.38           O  
ATOM   2701  CG  ARG B  13      18.561 -21.452  28.665  1.00 85.38           C  
ATOM   2702  HG2 ARG B  13      18.188 -20.451  28.446  1.00 85.38           H  
ATOM   2703  HG3 ARG B  13      17.934 -21.869  29.452  1.00 85.38           H  
ATOM   2704  CD  ARG B  13      18.435 -22.338  27.419  1.00 85.38           C  
ATOM   2705  HD2 ARG B  13      19.276 -22.163  26.747  1.00 85.38           H  
ATOM   2706  HD3 ARG B  13      18.457 -23.381  27.735  1.00 85.38           H  
ATOM   2707  NE  ARG B  13      17.209 -22.048  26.664  1.00 85.38           N  
ATOM   2708  HE  ARG B  13      16.838 -21.112  26.735  1.00 85.38           H  
ATOM   2709  NH1 ARG B  13      17.168 -23.968  25.394  1.00 85.38           N  
ATOM   2710 HH11 ARG B  13      17.947 -24.326  25.928  1.00 85.38           H  
ATOM   2711 HH12 ARG B  13      16.767 -24.490  24.628  1.00 85.38           H  
ATOM   2712  NH2 ARG B  13      15.725 -22.318  24.988  1.00 85.38           N  
ATOM   2713 HH21 ARG B  13      15.377 -22.815  24.180  1.00 85.38           H  
ATOM   2714 HH22 ARG B  13      15.684 -21.309  24.979  1.00 85.38           H  
ATOM   2715  CZ  ARG B  13      16.702 -22.786  25.697  1.00 85.38           C  
ATOM   2716  N   ALA B  14      20.736 -18.258  28.763  1.00 86.57           N  
ATOM   2717  H   ALA B  14      21.259 -18.497  29.594  1.00 86.57           H  
ATOM   2718  CA  ALA B  14      20.340 -16.868  28.574  1.00 86.57           C  
ATOM   2719  HA  ALA B  14      19.260 -16.836  28.424  1.00 86.57           H  
ATOM   2720  C   ALA B  14      20.987 -16.246  27.326  1.00 86.57           C  
ATOM   2721  CB  ALA B  14      20.669 -16.077  29.846  1.00 86.57           C  
ATOM   2722  HB1 ALA B  14      20.171 -16.528  30.705  1.00 86.57           H  
ATOM   2723  HB2 ALA B  14      20.329 -15.047  29.735  1.00 86.57           H  
ATOM   2724  HB3 ALA B  14      21.745 -16.074  30.020  1.00 86.57           H  
ATOM   2725  O   ALA B  14      20.282 -15.598  26.553  1.00 86.57           O  
ATOM   2726  N   THR B  15      22.280 -16.484  27.076  1.00 84.84           N  
ATOM   2727  H   THR B  15      22.841 -16.990  27.747  1.00 84.84           H  
ATOM   2728  CA  THR B  15      22.959 -16.001  25.860  1.00 84.84           C  
ATOM   2729  HA  THR B  15      22.732 -14.941  25.744  1.00 84.84           H  
ATOM   2730  C   THR B  15      22.447 -16.680  24.594  1.00 84.84           C  
ATOM   2731  CB  THR B  15      24.491 -16.130  25.939  1.00 84.84           C  
ATOM   2732  HB  THR B  15      24.903 -16.219  24.934  1.00 84.84           H  
ATOM   2733  O   THR B  15      22.247 -16.000  23.587  1.00 84.84           O  
ATOM   2734  CG2 THR B  15      25.111 -14.905  26.592  1.00 84.84           C  
ATOM   2735 HG21 THR B  15      26.196 -15.009  26.611  1.00 84.84           H  
ATOM   2736 HG22 THR B  15      24.875 -14.010  26.016  1.00 84.84           H  
ATOM   2737 HG23 THR B  15      24.748 -14.786  27.612  1.00 84.84           H  
ATOM   2738  OG1 THR B  15      24.898 -17.234  26.706  1.00 84.84           O  
ATOM   2739  HG1 THR B  15      25.736 -16.967  27.091  1.00 84.84           H  
ATOM   2740  N   LEU B  16      22.135 -17.982  24.631  1.00 88.35           N  
ATOM   2741  H   LEU B  16      22.367 -18.505  25.462  1.00 88.35           H  
ATOM   2742  CA  LEU B  16      21.498 -18.668  23.498  1.00 88.35           C  
ATOM   2743  HA  LEU B  16      22.103 -18.495  22.607  1.00 88.35           H  
ATOM   2744  C   LEU B  16      20.108 -18.098  23.179  1.00 88.35           C  
ATOM   2745  CB  LEU B  16      21.408 -20.179  23.773  1.00 88.35           C  
ATOM   2746  HB2 LEU B  16      20.689 -20.618  23.080  1.00 88.35           H  
ATOM   2747  HB3 LEU B  16      21.021 -20.326  24.781  1.00 88.35           H  
ATOM   2748  O   LEU B  16      19.820 -17.809  22.016  1.00 88.35           O  
ATOM   2749  CG  LEU B  16      22.739 -20.935  23.625  1.00 88.35           C  
ATOM   2750  HG  LEU B  16      23.513 -20.456  24.225  1.00 88.35           H  
ATOM   2751  CD1 LEU B  16      22.556 -22.374  24.115  1.00 88.35           C  
ATOM   2752 HD11 LEU B  16      21.785 -22.876  23.529  1.00 88.35           H  
ATOM   2753 HD12 LEU B  16      23.497 -22.916  24.019  1.00 88.35           H  
ATOM   2754 HD13 LEU B  16      22.268 -22.361  25.166  1.00 88.35           H  
ATOM   2755  CD2 LEU B  16      23.213 -20.990  22.170  1.00 88.35           C  
ATOM   2756 HD21 LEU B  16      22.435 -21.417  21.538  1.00 88.35           H  
ATOM   2757 HD22 LEU B  16      24.114 -21.599  22.104  1.00 88.35           H  
ATOM   2758 HD23 LEU B  16      23.461 -19.985  21.826  1.00 88.35           H  
ATOM   2759  N   ASP B  17      19.266 -17.896  24.196  1.00 86.86           N  
ATOM   2760  H   ASP B  17      19.556 -18.172  25.123  1.00 86.86           H  
ATOM   2761  CA  ASP B  17      17.930 -17.318  24.022  1.00 86.86           C  
ATOM   2762  HA  ASP B  17      17.405 -17.871  23.244  1.00 86.86           H  
ATOM   2763  C   ASP B  17      18.004 -15.852  23.557  1.00 86.86           C  
ATOM   2764  CB  ASP B  17      17.121 -17.435  25.330  1.00 86.86           C  
ATOM   2765  HB2 ASP B  17      17.719 -17.053  26.158  1.00 86.86           H  
ATOM   2766  HB3 ASP B  17      16.239 -16.801  25.244  1.00 86.86           H  
ATOM   2767  O   ASP B  17      17.195 -15.429  22.730  1.00 86.86           O  
ATOM   2768  CG  ASP B  17      16.630 -18.855  25.662  1.00 86.86           C  
ATOM   2769  OD1 ASP B  17      16.485 -19.704  24.756  1.00 86.86           O  
ATOM   2770  OD2 ASP B  17      16.270 -19.114  26.831  1.00 86.86           O  
ATOM   2771  N   LEU B  18      18.986 -15.077  24.037  1.00 87.21           N  
ATOM   2772  H   LEU B  18      19.591 -15.460  24.749  1.00 87.21           H  
ATOM   2773  CA  LEU B  18      19.229 -13.702  23.591  1.00 87.21           C  
ATOM   2774  HA  LEU B  18      18.293 -13.146  23.659  1.00 87.21           H  
ATOM   2775  C   LEU B  18      19.672 -13.658  22.128  1.00 87.21           C  
ATOM   2776  CB  LEU B  18      20.270 -13.039  24.513  1.00 87.21           C  
ATOM   2777  HB2 LEU B  18      21.172 -13.651  24.514  1.00 87.21           H  
ATOM   2778  HB3 LEU B  18      19.877 -13.023  25.529  1.00 87.21           H  
ATOM   2779  O   LEU B  18      19.171 -12.830  21.366  1.00 87.21           O  
ATOM   2780  CG  LEU B  18      20.666 -11.605  24.107  1.00 87.21           C  
ATOM   2781  HG  LEU B  18      21.094 -11.608  23.104  1.00 87.21           H  
ATOM   2782  CD1 LEU B  18      19.476 -10.645  24.133  1.00 87.21           C  
ATOM   2783 HD11 LEU B  18      18.730 -10.940  23.394  1.00 87.21           H  
ATOM   2784 HD12 LEU B  18      19.033 -10.652  25.128  1.00 87.21           H  
ATOM   2785 HD13 LEU B  18      19.810  -9.633  23.903  1.00 87.21           H  
ATOM   2786  CD2 LEU B  18      21.725 -11.069  25.069  1.00 87.21           C  
ATOM   2787 HD21 LEU B  18      21.331 -11.038  26.085  1.00 87.21           H  
ATOM   2788 HD22 LEU B  18      22.602 -11.716  25.050  1.00 87.21           H  
ATOM   2789 HD23 LEU B  18      22.031 -10.066  24.774  1.00 87.21           H  
ATOM   2790  N   ARG B  19      20.576 -14.554  21.717  1.00 87.04           N  
ATOM   2791  H   ARG B  19      20.978 -15.176  22.403  1.00 87.04           H  
ATOM   2792  CA  ARG B  19      21.016 -14.659  20.321  1.00 87.04           C  
ATOM   2793  HA  ARG B  19      21.391 -13.686  20.004  1.00 87.04           H  
ATOM   2794  C   ARG B  19      19.845 -14.998  19.404  1.00 87.04           C  
ATOM   2795  CB  ARG B  19      22.151 -15.686  20.212  1.00 87.04           C  
ATOM   2796  HB2 ARG B  19      21.774 -16.677  20.461  1.00 87.04           H  
ATOM   2797  HB3 ARG B  19      22.931 -15.425  20.927  1.00 87.04           H  
ATOM   2798  O   ARG B  19      19.674 -14.328  18.390  1.00 87.04           O  
ATOM   2799  CG  ARG B  19      22.761 -15.694  18.801  1.00 87.04           C  
ATOM   2800  HG2 ARG B  19      22.008 -15.966  18.061  1.00 87.04           H  
ATOM   2801  HG3 ARG B  19      23.126 -14.693  18.570  1.00 87.04           H  
ATOM   2802  CD  ARG B  19      23.935 -16.670  18.701  1.00 87.04           C  
ATOM   2803  HD2 ARG B  19      24.643 -16.450  19.500  1.00 87.04           H  
ATOM   2804  HD3 ARG B  19      24.436 -16.508  17.747  1.00 87.04           H  
ATOM   2805  NE  ARG B  19      23.490 -18.075  18.778  1.00 87.04           N  
ATOM   2806  HE  ARG B  19      22.501 -18.245  18.668  1.00 87.04           H  
ATOM   2807  NH1 ARG B  19      25.576 -19.009  19.003  1.00 87.04           N  
ATOM   2808 HH11 ARG B  19      26.185 -19.813  19.053  1.00 87.04           H  
ATOM   2809 HH12 ARG B  19      25.986 -18.086  19.001  1.00 87.04           H  
ATOM   2810  NH2 ARG B  19      23.776 -20.328  18.879  1.00 87.04           N  
ATOM   2811 HH21 ARG B  19      24.396 -21.125  18.916  1.00 87.04           H  
ATOM   2812 HH22 ARG B  19      22.786 -20.455  18.728  1.00 87.04           H  
ATOM   2813  CZ  ARG B  19      24.281 -19.126  18.889  1.00 87.04           C  
ATOM   2814  N   ALA B  20      19.019 -15.973  19.789  1.00 87.67           N  
ATOM   2815  H   ALA B  20      19.231 -16.477  20.638  1.00 87.67           H  
ATOM   2816  CA  ALA B  20      17.817 -16.338  19.044  1.00 87.67           C  
ATOM   2817  HA  ALA B  20      18.099 -16.606  18.026  1.00 87.67           H  
ATOM   2818  C   ALA B  20      16.826 -15.165  18.951  1.00 87.67           C  
ATOM   2819  CB  ALA B  20      17.183 -17.564  19.710  1.00 87.67           C  
ATOM   2820  HB1 ALA B  20      16.302 -17.869  19.146  1.00 87.67           H  
ATOM   2821  HB2 ALA B  20      17.896 -18.388  19.724  1.00 87.67           H  
ATOM   2822  HB3 ALA B  20      16.888 -17.329  20.733  1.00 87.67           H  
ATOM   2823  O   ALA B  20      16.329 -14.865  17.870  1.00 87.67           O  
ATOM   2824  N   ALA B  21      16.594 -14.444  20.055  1.00 87.40           N  
ATOM   2825  H   ALA B  21      16.996 -14.747  20.930  1.00 87.40           H  
ATOM   2826  CA  ALA B  21      15.722 -13.273  20.056  1.00 87.40           C  
ATOM   2827  HA  ALA B  21      14.753 -13.571  19.654  1.00 87.40           H  
ATOM   2828  C   ALA B  21      16.259 -12.149  19.150  1.00 87.40           C  
ATOM   2829  CB  ALA B  21      15.521 -12.805  21.504  1.00 87.40           C  
ATOM   2830  HB1 ALA B  21      15.114 -13.622  22.100  1.00 87.40           H  
ATOM   2831  HB2 ALA B  21      14.821 -11.969  21.524  1.00 87.40           H  
ATOM   2832  HB3 ALA B  21      16.471 -12.488  21.932  1.00 87.40           H  
ATOM   2833  O   ALA B  21      15.518 -11.602  18.342  1.00 87.40           O  
ATOM   2834  N   ARG B  22      17.558 -11.829  19.221  1.00 83.15           N  
ATOM   2835  H   ARG B  22      18.129 -12.314  19.898  1.00 83.15           H  
ATOM   2836  CA  ARG B  22      18.184 -10.819  18.347  1.00 83.15           C  
ATOM   2837  HA  ARG B  22      17.616  -9.890  18.403  1.00 83.15           H  
ATOM   2838  C   ARG B  22      18.151 -11.218  16.875  1.00 83.15           C  
ATOM   2839  CB  ARG B  22      19.632 -10.560  18.780  1.00 83.15           C  
ATOM   2840  HB2 ARG B  22      20.142 -11.509  18.941  1.00 83.15           H  
ATOM   2841  HB3 ARG B  22      20.143 -10.030  17.977  1.00 83.15           H  
ATOM   2842  O   ARG B  22      17.969 -10.357  16.021  1.00 83.15           O  
ATOM   2843  CG  ARG B  22      19.718  -9.698  20.046  1.00 83.15           C  
ATOM   2844  HG2 ARG B  22      19.226 -10.200  20.879  1.00 83.15           H  
ATOM   2845  HG3 ARG B  22      19.222  -8.745  19.862  1.00 83.15           H  
ATOM   2846  CD  ARG B  22      21.189  -9.445  20.394  1.00 83.15           C  
ATOM   2847  HD2 ARG B  22      21.652 -10.396  20.658  1.00 83.15           H  
ATOM   2848  HD3 ARG B  22      21.695  -9.039  19.518  1.00 83.15           H  
ATOM   2849  NE  ARG B  22      21.337  -8.494  21.511  1.00 83.15           N  
ATOM   2850  HE  ARG B  22      20.500  -8.027  21.830  1.00 83.15           H  
ATOM   2851  NH1 ARG B  22      23.619  -8.682  21.776  1.00 83.15           N  
ATOM   2852 HH11 ARG B  22      23.677  -9.344  21.016  1.00 83.15           H  
ATOM   2853 HH12 ARG B  22      24.469  -8.430  22.261  1.00 83.15           H  
ATOM   2854  NH2 ARG B  22      22.463  -7.332  23.117  1.00 83.15           N  
ATOM   2855 HH21 ARG B  22      23.325  -7.137  23.605  1.00 83.15           H  
ATOM   2856 HH22 ARG B  22      21.607  -6.908  23.443  1.00 83.15           H  
ATOM   2857  CZ  ARG B  22      22.468  -8.174  22.122  1.00 83.15           C  
ATOM   2858  N   GLN B  23      18.323 -12.503  16.576  1.00 82.66           N  
ATOM   2859  H   GLN B  23      18.504 -13.163  17.319  1.00 82.66           H  
ATOM   2860  CA  GLN B  23      18.180 -13.004  15.216  1.00 82.66           C  
ATOM   2861  HA  GLN B  23      18.806 -12.403  14.557  1.00 82.66           H  
ATOM   2862  C   GLN B  23      16.740 -12.838  14.720  1.00 82.66           C  
ATOM   2863  CB  GLN B  23      18.670 -14.453  15.150  1.00 82.66           C  
ATOM   2864  HB2 GLN B  23      19.702 -14.497  15.498  1.00 82.66           H  
ATOM   2865  HB3 GLN B  23      18.052 -15.086  15.787  1.00 82.66           H  
ATOM   2866  O   GLN B  23      16.551 -12.282  13.644  1.00 82.66           O  
ATOM   2867  CG  GLN B  23      18.601 -14.963  13.709  1.00 82.66           C  
ATOM   2868  HG2 GLN B  23      17.562 -14.934  13.379  1.00 82.66           H  
ATOM   2869  HG3 GLN B  23      19.183 -14.315  13.053  1.00 82.66           H  
ATOM   2870  CD  GLN B  23      19.102 -16.387  13.540  1.00 82.66           C  
ATOM   2871  NE2 GLN B  23      18.729 -17.012  12.450  1.00 82.66           N  
ATOM   2872 HE21 GLN B  23      19.010 -17.974  12.324  1.00 82.66           H  
ATOM   2873 HE22 GLN B  23      17.959 -16.622  11.926  1.00 82.66           H  
ATOM   2874  OE1 GLN B  23      19.828 -16.933  14.364  1.00 82.66           O  
ATOM   2875  N   ARG B  24      15.741 -13.204  15.533  1.00 80.74           N  
ATOM   2876  H   ARG B  24      15.964 -13.690  16.390  1.00 80.74           H  
ATOM   2877  CA  ARG B  24      14.328 -13.026  15.179  1.00 80.74           C  
ATOM   2878  HA  ARG B  24      14.171 -13.543  14.233  1.00 80.74           H  
ATOM   2879  C   ARG B  24      13.967 -11.560  14.926  1.00 80.74           C  
ATOM   2880  CB  ARG B  24      13.435 -13.656  16.264  1.00 80.74           C  
ATOM   2881  HB2 ARG B  24      13.615 -13.153  17.214  1.00 80.74           H  
ATOM   2882  HB3 ARG B  24      13.713 -14.703  16.379  1.00 80.74           H  
ATOM   2883  O   ARG B  24      13.264 -11.281  13.968  1.00 80.74           O  
ATOM   2884  CG  ARG B  24      11.928 -13.583  15.953  1.00 80.74           C  
ATOM   2885  HG2 ARG B  24      11.380 -14.089  16.748  1.00 80.74           H  
ATOM   2886  HG3 ARG B  24      11.605 -12.542  15.927  1.00 80.74           H  
ATOM   2887  CD  ARG B  24      11.600 -14.253  14.616  1.00 80.74           C  
ATOM   2888  HD2 ARG B  24      11.946 -15.287  14.635  1.00 80.74           H  
ATOM   2889  HD3 ARG B  24      12.130 -13.730  13.820  1.00 80.74           H  
ATOM   2890  NE  ARG B  24      10.165 -14.223  14.298  1.00 80.74           N  
ATOM   2891  HE  ARG B  24       9.503 -13.812  14.941  1.00 80.74           H  
ATOM   2892  NH1 ARG B  24      10.406 -14.891  12.110  1.00 80.74           N  
ATOM   2893 HH11 ARG B  24      11.408 -14.950  12.224  1.00 80.74           H  
ATOM   2894 HH12 ARG B  24      10.011 -14.969  11.184  1.00 80.74           H  
ATOM   2895  NH2 ARG B  24       8.386 -14.363  12.925  1.00 80.74           N  
ATOM   2896 HH21 ARG B  24       7.892 -13.903  13.677  1.00 80.74           H  
ATOM   2897 HH22 ARG B  24       7.982 -14.372  12.000  1.00 80.74           H  
ATOM   2898  CZ  ARG B  24       9.663 -14.499  13.111  1.00 80.74           C  
ATOM   2899  N   ILE B  25      14.476 -10.626  15.735  1.00 79.93           N  
ATOM   2900  H   ILE B  25      15.001 -10.933  16.541  1.00 79.93           H  
ATOM   2901  CA  ILE B  25      14.282  -9.181  15.504  1.00 79.93           C  
ATOM   2902  HA  ILE B  25      13.214  -8.964  15.487  1.00 79.93           H  
ATOM   2903  C   ILE B  25      14.830  -8.776  14.134  1.00 79.93           C  
ATOM   2904  CB  ILE B  25      14.932  -8.338  16.624  1.00 79.93           C  
ATOM   2905  HB  ILE B  25      15.967  -8.658  16.742  1.00 79.93           H  
ATOM   2906  O   ILE B  25      14.128  -8.122  13.375  1.00 79.93           O  
ATOM   2907  CG1 ILE B  25      14.185  -8.560  17.950  1.00 79.93           C  
ATOM   2908 HG12 ILE B  25      13.199  -8.099  17.898  1.00 79.93           H  
ATOM   2909 HG13 ILE B  25      14.046  -9.630  18.104  1.00 79.93           H  
ATOM   2910  CG2 ILE B  25      14.927  -6.835  16.291  1.00 79.93           C  
ATOM   2911 HG21 ILE B  25      15.361  -6.242  17.096  1.00 79.93           H  
ATOM   2912 HG22 ILE B  25      13.910  -6.489  16.105  1.00 79.93           H  
ATOM   2913 HG23 ILE B  25      15.516  -6.625  15.398  1.00 79.93           H  
ATOM   2914  CD1 ILE B  25      14.931  -8.022  19.174  1.00 79.93           C  
ATOM   2915 HD11 ILE B  25      14.432  -8.386  20.072  1.00 79.93           H  
ATOM   2916 HD12 ILE B  25      15.960  -8.382  19.175  1.00 79.93           H  
ATOM   2917 HD13 ILE B  25      14.921  -6.932  19.185  1.00 79.93           H  
ATOM   2918  N   ARG B  26      16.052  -9.204  13.788  1.00 75.47           N  
ATOM   2919  H   ARG B  26      16.572  -9.768  14.444  1.00 75.47           H  
ATOM   2920  CA  ARG B  26      16.641  -8.896  12.476  1.00 75.47           C  
ATOM   2921  HA  ARG B  26      16.603  -7.818  12.317  1.00 75.47           H  
ATOM   2922  C   ARG B  26      15.853  -9.500  11.322  1.00 75.47           C  
ATOM   2923  CB  ARG B  26      18.090  -9.373  12.397  1.00 75.47           C  
ATOM   2924  HB2 ARG B  26      18.402  -9.350  11.353  1.00 75.47           H  
ATOM   2925  HB3 ARG B  26      18.157 -10.401  12.752  1.00 75.47           H  
ATOM   2926  O   ARG B  26      15.730  -8.848  10.295  1.00 75.47           O  
ATOM   2927  CG  ARG B  26      19.033  -8.467  13.193  1.00 75.47           C  
ATOM   2928  HG2 ARG B  26      18.791  -8.505  14.256  1.00 75.47           H  
ATOM   2929  HG3 ARG B  26      18.916  -7.441  12.845  1.00 75.47           H  
ATOM   2930  CD  ARG B  26      20.485  -8.896  12.970  1.00 75.47           C  
ATOM   2931  HD2 ARG B  26      21.139  -8.139  13.404  1.00 75.47           H  
ATOM   2932  HD3 ARG B  26      20.682  -8.912  11.898  1.00 75.47           H  
ATOM   2933  NE  ARG B  26      20.752 -10.236  13.534  1.00 75.47           N  
ATOM   2934  HE  ARG B  26      20.288 -11.000  13.064  1.00 75.47           H  
ATOM   2935  NH1 ARG B  26      22.169  -9.609  15.228  1.00 75.47           N  
ATOM   2936 HH11 ARG B  26      22.894  -9.853  15.888  1.00 75.47           H  
ATOM   2937 HH12 ARG B  26      22.058  -8.653  14.921  1.00 75.47           H  
ATOM   2938  NH2 ARG B  26      21.716 -11.772  14.910  1.00 75.47           N  
ATOM   2939 HH21 ARG B  26      21.294 -12.507  14.360  1.00 75.47           H  
ATOM   2940 HH22 ARG B  26      22.381 -12.002  15.635  1.00 75.47           H  
ATOM   2941  CZ  ARG B  26      21.535 -10.530  14.555  1.00 75.47           C  
ATOM   2942  N   GLU B  27      15.333 -10.712  11.481  1.00 74.73           N  
ATOM   2943  H   GLU B  27      15.525 -11.218  12.334  1.00 74.73           H  
ATOM   2944  CA  GLU B  27      14.472 -11.338  10.472  1.00 74.73           C  
ATOM   2945  HA  GLU B  27      14.995 -11.349   9.516  1.00 74.73           H  
ATOM   2946  C   GLU B  27      13.170 -10.541  10.278  1.00 74.73           C  
ATOM   2947  CB  GLU B  27      14.167 -12.789  10.882  1.00 74.73           C  
ATOM   2948  HB2 GLU B  27      13.808 -12.785  11.911  1.00 74.73           H  
ATOM   2949  HB3 GLU B  27      13.371 -13.177  10.246  1.00 74.73           H  
ATOM   2950  O   GLU B  27      12.742 -10.309   9.153  1.00 74.73           O  
ATOM   2951  CG  GLU B  27      15.384 -13.727  10.764  1.00 74.73           C  
ATOM   2952  HG2 GLU B  27      15.599 -13.887   9.707  1.00 74.73           H  
ATOM   2953  HG3 GLU B  27      16.257 -13.243  11.203  1.00 74.73           H  
ATOM   2954  CD  GLU B  27      15.180 -15.088  11.460  1.00 74.73           C  
ATOM   2955  OE1 GLU B  27      16.183 -15.847  11.540  1.00 74.73           O  
ATOM   2956  OE2 GLU B  27      14.062 -15.350  11.974  1.00 74.73           O  
ATOM   2957  N   LEU B  28      12.566 -10.058  11.364  1.00 74.07           N  
ATOM   2958  H   LEU B  28      12.956 -10.270  12.271  1.00 74.07           H  
ATOM   2959  CA  LEU B  28      11.337  -9.264  11.303  1.00 74.07           C  
ATOM   2960  HA  LEU B  28      10.621  -9.759  10.647  1.00 74.07           H  
ATOM   2961  C   LEU B  28      11.561  -7.868  10.706  1.00 74.07           C  
ATOM   2962  CB  LEU B  28      10.750  -9.163  12.716  1.00 74.07           C  
ATOM   2963  HB2 LEU B  28      11.533  -8.814  13.389  1.00 74.07           H  
ATOM   2964  HB3 LEU B  28       9.960  -8.412  12.717  1.00 74.07           H  
ATOM   2965  O   LEU B  28      10.816  -7.451   9.828  1.00 74.07           O  
ATOM   2966  CG  LEU B  28      10.174 -10.487  13.238  1.00 74.07           C  
ATOM   2967  HG  LEU B  28      10.869 -11.308  13.063  1.00 74.07           H  
ATOM   2968  CD1 LEU B  28       9.974 -10.345  14.746  1.00 74.07           C  
ATOM   2969 HD11 LEU B  28      10.936 -10.167  15.225  1.00 74.07           H  
ATOM   2970 HD12 LEU B  28       9.314  -9.500  14.945  1.00 74.07           H  
ATOM   2971 HD13 LEU B  28       9.540 -11.261  15.145  1.00 74.07           H  
ATOM   2972  CD2 LEU B  28       8.853 -10.824  12.547  1.00 74.07           C  
ATOM   2973 HD21 LEU B  28       8.161  -9.987  12.638  1.00 74.07           H  
ATOM   2974 HD22 LEU B  28       9.017 -11.026  11.489  1.00 74.07           H  
ATOM   2975 HD23 LEU B  28       8.400 -11.700  13.011  1.00 74.07           H  
ATOM   2976  N   GLU B  29      12.590  -7.146  11.157  1.00 66.57           N  
ATOM   2977  H   GLU B  29      13.152  -7.527  11.904  1.00 66.57           H  
ATOM   2978  CA  GLU B  29      12.828  -5.754  10.743  1.00 66.57           C  
ATOM   2979  HA  GLU B  29      11.873  -5.244  10.618  1.00 66.57           H  
ATOM   2980  C   GLU B  29      13.565  -5.645   9.402  1.00 66.57           C  
ATOM   2981  CB  GLU B  29      13.641  -5.015  11.827  1.00 66.57           C  
ATOM   2982  HB2 GLU B  29      13.915  -4.029  11.452  1.00 66.57           H  
ATOM   2983  HB3 GLU B  29      14.556  -5.572  12.028  1.00 66.57           H  
ATOM   2984  O   GLU B  29      13.438  -4.646   8.695  1.00 66.57           O  
ATOM   2985  CG  GLU B  29      12.850  -4.829  13.129  1.00 66.57           C  
ATOM   2986  HG2 GLU B  29      11.923  -4.306  12.892  1.00 66.57           H  
ATOM   2987  HG3 GLU B  29      12.600  -5.816  13.518  1.00 66.57           H  
ATOM   2988  CD  GLU B  29      13.605  -4.052  14.224  1.00 66.57           C  
ATOM   2989  OE1 GLU B  29      12.939  -3.383  15.056  1.00 66.57           O  
ATOM   2990  OE2 GLU B  29      14.846  -4.154  14.317  1.00 66.57           O  
ATOM   2991  N   SER B  30      14.387  -6.641   9.071  1.00 68.52           N  
ATOM   2992  H   SER B  30      14.404  -7.456   9.667  1.00 68.52           H  
ATOM   2993  CA  SER B  30      15.471  -6.467   8.104  1.00 68.52           C  
ATOM   2994  HA  SER B  30      15.132  -5.775   7.333  1.00 68.52           H  
ATOM   2995  C   SER B  30      15.867  -7.741   7.350  1.00 68.52           C  
ATOM   2996  CB  SER B  30      16.679  -5.804   8.799  1.00 68.52           C  
ATOM   2997  HB2 SER B  30      17.516  -5.727   8.105  1.00 68.52           H  
ATOM   2998  HB3 SER B  30      16.396  -4.796   9.100  1.00 68.52           H  
ATOM   2999  O   SER B  30      16.961  -7.762   6.788  1.00 68.52           O  
ATOM   3000  OG  SER B  30      17.081  -6.520   9.956  1.00 68.52           O  
ATOM   3001  HG  SER B  30      16.597  -7.348   9.946  1.00 68.52           H  
ATOM   3002  N   ASP B  31      15.026  -8.793   7.288  1.00 75.55           N  
ATOM   3003  H   ASP B  31      14.152  -8.784   7.795  1.00 75.55           H  
ATOM   3004  CA  ASP B  31      15.314  -9.917   6.375  1.00 75.55           C  
ATOM   3005  HA  ASP B  31      16.293 -10.304   6.659  1.00 75.55           H  
ATOM   3006  C   ASP B  31      15.353  -9.364   4.935  1.00 75.55           C  
ATOM   3007  CB  ASP B  31      14.348 -11.118   6.508  1.00 75.55           C  
ATOM   3008  HB2 ASP B  31      13.386 -10.875   6.057  1.00 75.55           H  
ATOM   3009  HB3 ASP B  31      14.195 -11.318   7.568  1.00 75.55           H  
ATOM   3010  O   ASP B  31      14.357  -8.770   4.474  1.00 75.55           O  
ATOM   3011  CG  ASP B  31      14.886 -12.444   5.921  1.00 75.55           C  
ATOM   3012  OD1 ASP B  31      15.957 -12.446   5.279  1.00 75.55           O  
ATOM   3013  OD2 ASP B  31      14.256 -13.508   6.137  1.00 75.55           O  
ATOM   3014  N   PRO B  32      16.499  -9.467   4.234  1.00 88.53           N  
ATOM   3015  CA  PRO B  32      16.607  -8.993   2.868  1.00 88.53           C  
ATOM   3016  HA  PRO B  32      16.305  -7.946   2.833  1.00 88.53           H  
ATOM   3017  C   PRO B  32      15.705  -9.824   1.956  1.00 88.53           C  
ATOM   3018  CB  PRO B  32      18.088  -9.102   2.493  1.00 88.53           C  
ATOM   3019  HB2 PRO B  32      18.418  -8.207   1.965  1.00 88.53           H  
ATOM   3020  HB3 PRO B  32      18.262  -9.999   1.899  1.00 88.53           H  
ATOM   3021  O   PRO B  32      15.613 -11.047   2.081  1.00 88.53           O  
ATOM   3022  CG  PRO B  32      18.817  -9.232   3.826  1.00 88.53           C  
ATOM   3023  HG2 PRO B  32      19.007  -8.242   4.240  1.00 88.53           H  
ATOM   3024  HG3 PRO B  32      19.743  -9.799   3.731  1.00 88.53           H  
ATOM   3025  CD  PRO B  32      17.796  -9.956   4.688  1.00 88.53           C  
ATOM   3026  HD2 PRO B  32      17.997  -9.737   5.737  1.00 88.53           H  
ATOM   3027  HD3 PRO B  32      17.862 -11.029   4.508  1.00 88.53           H  
ATOM   3028  N   ILE B  33      15.047  -9.174   1.002  1.00 97.42           N  
ATOM   3029  H   ILE B  33      15.190  -8.180   0.893  1.00 97.42           H  
ATOM   3030  CA  ILE B  33      14.161  -9.866   0.063  1.00 97.42           C  
ATOM   3031  HA  ILE B  33      13.872 -10.832   0.476  1.00 97.42           H  
ATOM   3032  C   ILE B  33      14.935 -10.152  -1.225  1.00 97.42           C  
ATOM   3033  CB  ILE B  33      12.859  -9.067  -0.139  1.00 97.42           C  
ATOM   3034  HB  ILE B  33      13.113  -8.089  -0.547  1.00 97.42           H  
ATOM   3035  O   ILE B  33      15.412  -9.238  -1.887  1.00 97.42           O  
ATOM   3036  CG1 ILE B  33      12.081  -8.812   1.174  1.00 97.42           C  
ATOM   3037 HG12 ILE B  33      11.134  -8.332   0.927  1.00 97.42           H  
ATOM   3038 HG13 ILE B  33      12.642  -8.109   1.790  1.00 97.42           H  
ATOM   3039  CG2 ILE B  33      11.956  -9.760  -1.166  1.00 97.42           C  
ATOM   3040 HG21 ILE B  33      11.736 -10.783  -0.859  1.00 97.42           H  
ATOM   3041 HG22 ILE B  33      12.446  -9.785  -2.139  1.00 97.42           H  
ATOM   3042 HG23 ILE B  33      11.025  -9.202  -1.268  1.00 97.42           H  
ATOM   3043  CD1 ILE B  33      11.777 -10.056   2.021  1.00 97.42           C  
ATOM   3044 HD11 ILE B  33      12.699 -10.453   2.445  1.00 97.42           H  
ATOM   3045 HD12 ILE B  33      11.289 -10.825   1.421  1.00 97.42           H  
ATOM   3046 HD13 ILE B  33      11.114  -9.779   2.841  1.00 97.42           H  
ATOM   3047  N   ALA B  34      15.079 -11.422  -1.582  1.00 98.01           N  
ATOM   3048  H   ALA B  34      14.572 -12.120  -1.057  1.00 98.01           H  
ATOM   3049  CA  ALA B  34      15.689 -11.860  -2.829  1.00 98.01           C  
ATOM   3050  HA  ALA B  34      16.587 -11.271  -3.015  1.00 98.01           H  
ATOM   3051  C   ALA B  34      14.729 -11.667  -4.012  1.00 98.01           C  
ATOM   3052  CB  ALA B  34      16.098 -13.330  -2.679  1.00 98.01           C  
ATOM   3053  HB1 ALA B  34      15.246 -13.923  -2.345  1.00 98.01           H  
ATOM   3054  HB2 ALA B  34      16.909 -13.414  -1.956  1.00 98.01           H  
ATOM   3055  HB3 ALA B  34      16.426 -13.722  -3.641  1.00 98.01           H  
ATOM   3056  O   ALA B  34      13.560 -12.048  -3.945  1.00 98.01           O  
ATOM   3057  N   ILE B  35      15.256 -11.144  -5.117  1.00 98.77           N  
ATOM   3058  H   ILE B  35      16.222 -10.851  -5.081  1.00 98.77           H  
ATOM   3059  CA  ILE B  35      14.645 -11.224  -6.445  1.00 98.77           C  
ATOM   3060  HA  ILE B  35      13.560 -11.240  -6.349  1.00 98.77           H  
ATOM   3061  C   ILE B  35      15.113 -12.543  -7.061  1.00 98.77           C  
ATOM   3062  CB  ILE B  35      15.043 -10.006  -7.314  1.00 98.77           C  
ATOM   3063  HB  ILE B  35      16.129  -9.984  -7.406  1.00 98.77           H  
ATOM   3064  O   ILE B  35      16.306 -12.717  -7.306  1.00 98.77           O  
ATOM   3065  CG1 ILE B  35      14.584  -8.682  -6.660  1.00 98.77           C  
ATOM   3066 HG12 ILE B  35      14.891  -8.661  -5.614  1.00 98.77           H  
ATOM   3067 HG13 ILE B  35      13.496  -8.623  -6.695  1.00 98.77           H  
ATOM   3068  CG2 ILE B  35      14.437 -10.157  -8.723  1.00 98.77           C  
ATOM   3069 HG21 ILE B  35      13.353 -10.251  -8.657  1.00 98.77           H  
ATOM   3070 HG22 ILE B  35      14.836 -11.041  -9.220  1.00 98.77           H  
ATOM   3071 HG23 ILE B  35      14.686  -9.298  -9.346  1.00 98.77           H  
ATOM   3072  CD1 ILE B  35      15.156  -7.421  -7.316  1.00 98.77           C  
ATOM   3073 HD11 ILE B  35      16.244  -7.471  -7.331  1.00 98.77           H  
ATOM   3074 HD12 ILE B  35      14.848  -6.550  -6.738  1.00 98.77           H  
ATOM   3075 HD13 ILE B  35      14.774  -7.309  -8.331  1.00 98.77           H  
ATOM   3076  N   VAL B  36      14.190 -13.476  -7.288  1.00 98.25           N  
ATOM   3077  H   VAL B  36      13.234 -13.256  -7.047  1.00 98.25           H  
ATOM   3078  CA  VAL B  36      14.488 -14.837  -7.784  1.00 98.25           C  
ATOM   3079  HA  VAL B  36      15.569 -14.967  -7.826  1.00 98.25           H  
ATOM   3080  C   VAL B  36      14.008 -15.084  -9.217  1.00 98.25           C  
ATOM   3081  CB  VAL B  36      13.952 -15.920  -6.827  1.00 98.25           C  
ATOM   3082  HB  VAL B  36      14.188 -16.901  -7.238  1.00 98.25           H  
ATOM   3083  O   VAL B  36      14.256 -16.140  -9.783  1.00 98.25           O  
ATOM   3084  CG1 VAL B  36      14.609 -15.832  -5.444  1.00 98.25           C  
ATOM   3085 HG11 VAL B  36      14.260 -16.652  -4.818  1.00 98.25           H  
ATOM   3086 HG12 VAL B  36      14.360 -14.886  -4.962  1.00 98.25           H  
ATOM   3087 HG13 VAL B  36      15.691 -15.906  -5.553  1.00 98.25           H  
ATOM   3088  CG2 VAL B  36      12.432 -15.837  -6.639  1.00 98.25           C  
ATOM   3089 HG21 VAL B  36      12.082 -16.694  -6.063  1.00 98.25           H  
ATOM   3090 HG22 VAL B  36      12.164 -14.927  -6.103  1.00 98.25           H  
ATOM   3091 HG23 VAL B  36      11.947 -15.835  -7.616  1.00 98.25           H  
ATOM   3092  N   GLY B  37      13.319 -14.113  -9.811  1.00 98.49           N  
ATOM   3093  H   GLY B  37      13.126 -13.273  -9.285  1.00 98.49           H  
ATOM   3094  CA  GLY B  37      12.856 -14.152 -11.195  1.00 98.49           C  
ATOM   3095  HA2 GLY B  37      13.645 -14.544 -11.837  1.00 98.49           H  
ATOM   3096  HA3 GLY B  37      11.984 -14.800 -11.282  1.00 98.49           H  
ATOM   3097  C   GLY B  37      12.460 -12.761 -11.667  1.00 98.49           C  
ATOM   3098  O   GLY B  37      12.107 -11.906 -10.851  1.00 98.49           O  
ATOM   3099  N   MET B  38      12.519 -12.533 -12.978  1.00 98.77           N  
ATOM   3100  H   MET B  38      12.782 -13.291 -13.591  1.00 98.77           H  
ATOM   3101  CA  MET B  38      12.071 -11.295 -13.621  1.00 98.77           C  
ATOM   3102  HA  MET B  38      11.327 -10.806 -12.994  1.00 98.77           H  
ATOM   3103  C   MET B  38      11.422 -11.616 -14.972  1.00 98.77           C  
ATOM   3104  CB  MET B  38      13.248 -10.326 -13.828  1.00 98.77           C  
ATOM   3105  HB2 MET B  38      12.854  -9.385 -14.214  1.00 98.77           H  
ATOM   3106  HB3 MET B  38      13.922 -10.747 -14.574  1.00 98.77           H  
ATOM   3107  O   MET B  38      11.873 -12.524 -15.673  1.00 98.77           O  
ATOM   3108  CG  MET B  38      14.052 -10.038 -12.553  1.00 98.77           C  
ATOM   3109  HG2 MET B  38      13.363  -9.778 -11.750  1.00 98.77           H  
ATOM   3110  HG3 MET B  38      14.576 -10.946 -12.254  1.00 98.77           H  
ATOM   3111  SD  MET B  38      15.271  -8.706 -12.698  1.00 98.77           S  
ATOM   3112  CE  MET B  38      16.417  -9.419 -13.909  1.00 98.77           C  
ATOM   3113  HE1 MET B  38      17.229  -8.714 -14.088  1.00 98.77           H  
ATOM   3114  HE2 MET B  38      16.828 -10.353 -13.526  1.00 98.77           H  
ATOM   3115  HE3 MET B  38      15.898  -9.603 -14.849  1.00 98.77           H  
ATOM   3116  N   ALA B  39      10.405 -10.851 -15.355  1.00 98.84           N  
ATOM   3117  H   ALA B  39      10.045 -10.155 -14.717  1.00 98.84           H  
ATOM   3118  CA  ALA B  39       9.832 -10.852 -16.698  1.00 98.84           C  
ATOM   3119  HA  ALA B  39      10.605 -11.123 -17.418  1.00 98.84           H  
ATOM   3120  C   ALA B  39       9.336  -9.446 -17.046  1.00 98.84           C  
ATOM   3121  CB  ALA B  39       8.710 -11.889 -16.798  1.00 98.84           C  
ATOM   3122  HB1 ALA B  39       9.099 -12.884 -16.582  1.00 98.84           H  
ATOM   3123  HB2 ALA B  39       7.910 -11.648 -16.098  1.00 98.84           H  
ATOM   3124  HB3 ALA B  39       8.297 -11.897 -17.807  1.00 98.84           H  
ATOM   3125  O   ALA B  39       8.962  -8.666 -16.165  1.00 98.84           O  
ATOM   3126  N   CYS B  40       9.361  -9.102 -18.329  1.00 98.72           N  
ATOM   3127  H   CYS B  40       9.602  -9.779 -19.038  1.00 98.72           H  
ATOM   3128  CA  CYS B  40       8.872  -7.815 -18.793  1.00 98.72           C  
ATOM   3129  HA  CYS B  40       7.948  -7.600 -18.256  1.00 98.72           H  
ATOM   3130  C   CYS B  40       8.528  -7.843 -20.278  1.00 98.72           C  
ATOM   3131  CB  CYS B  40       9.897  -6.708 -18.482  1.00 98.72           C  
ATOM   3132  HB2 CYS B  40      10.032  -6.654 -17.401  1.00 98.72           H  
ATOM   3133  HB3 CYS B  40       9.481  -5.755 -18.811  1.00 98.72           H  
ATOM   3134  O   CYS B  40       9.141  -8.584 -21.038  1.00 98.72           O  
ATOM   3135  SG  CYS B  40      11.520  -6.974 -19.271  1.00 98.72           S  
ATOM   3136  HG  CYS B  40      11.179  -6.559 -20.494  1.00 98.72           H  
ATOM   3137  N   ARG B  41       7.619  -6.957 -20.680  1.00 98.48           N  
ATOM   3138  H   ARG B  41       7.198  -6.371 -19.972  1.00 98.48           H  
ATOM   3139  CA  ARG B  41       7.455  -6.528 -22.069  1.00 98.48           C  
ATOM   3140  HA  ARG B  41       8.279  -6.921 -22.664  1.00 98.48           H  
ATOM   3141  C   ARG B  41       7.530  -5.014 -22.130  1.00 98.48           C  
ATOM   3142  CB  ARG B  41       6.144  -7.030 -22.686  1.00 98.48           C  
ATOM   3143  HB2 ARG B  41       5.298  -6.758 -22.055  1.00 98.48           H  
ATOM   3144  HB3 ARG B  41       6.025  -6.530 -23.647  1.00 98.48           H  
ATOM   3145  O   ARG B  41       6.864  -4.338 -21.344  1.00 98.48           O  
ATOM   3146  CG  ARG B  41       6.144  -8.545 -22.929  1.00 98.48           C  
ATOM   3147  HG2 ARG B  41       7.130  -8.874 -23.257  1.00 98.48           H  
ATOM   3148  HG3 ARG B  41       5.897  -9.064 -22.003  1.00 98.48           H  
ATOM   3149  CD  ARG B  41       5.121  -8.892 -24.014  1.00 98.48           C  
ATOM   3150  HD2 ARG B  41       5.382  -8.373 -24.936  1.00 98.48           H  
ATOM   3151  HD3 ARG B  41       4.141  -8.549 -23.684  1.00 98.48           H  
ATOM   3152  NE  ARG B  41       5.072 -10.341 -24.270  1.00 98.48           N  
ATOM   3153  HE  ARG B  41       5.698 -10.933 -23.743  1.00 98.48           H  
ATOM   3154  NH1 ARG B  41       3.236 -10.321 -25.658  1.00 98.48           N  
ATOM   3155 HH11 ARG B  41       3.192  -9.313 -25.602  1.00 98.48           H  
ATOM   3156 HH12 ARG B  41       2.455 -10.851 -26.017  1.00 98.48           H  
ATOM   3157  NH2 ARG B  41       4.014 -12.252 -24.877  1.00 98.48           N  
ATOM   3158 HH21 ARG B  41       4.633 -12.764 -24.265  1.00 98.48           H  
ATOM   3159 HH22 ARG B  41       3.073 -12.616 -24.926  1.00 98.48           H  
ATOM   3160  CZ  ARG B  41       4.124 -10.960 -24.950  1.00 98.48           C  
ATOM   3161  N   PHE B  42       8.323  -4.495 -23.055  1.00 98.57           N  
ATOM   3162  H   PHE B  42       8.756  -5.119 -23.721  1.00 98.57           H  
ATOM   3163  CA  PHE B  42       8.481  -3.066 -23.290  1.00 98.57           C  
ATOM   3164  HA  PHE B  42       7.625  -2.557 -22.847  1.00 98.57           H  
ATOM   3165  C   PHE B  42       8.483  -2.756 -24.791  1.00 98.57           C  
ATOM   3166  CB  PHE B  42       9.757  -2.547 -22.610  1.00 98.57           C  
ATOM   3167  HB2 PHE B  42      10.612  -3.119 -22.970  1.00 98.57           H  
ATOM   3168  HB3 PHE B  42       9.927  -1.510 -22.899  1.00 98.57           H  
ATOM   3169  O   PHE B  42       8.758  -3.642 -25.601  1.00 98.57           O  
ATOM   3170  CG  PHE B  42       9.714  -2.599 -21.100  1.00 98.57           C  
ATOM   3171  CD1 PHE B  42       8.748  -1.853 -20.397  1.00 98.57           C  
ATOM   3172  HD1 PHE B  42       8.037  -1.245 -20.936  1.00 98.57           H  
ATOM   3173  CD2 PHE B  42      10.638  -3.394 -20.399  1.00 98.57           C  
ATOM   3174  HD2 PHE B  42      11.365  -3.982 -20.939  1.00 98.57           H  
ATOM   3175  CE1 PHE B  42       8.704  -1.907 -18.995  1.00 98.57           C  
ATOM   3176  HE1 PHE B  42       7.952  -1.349 -18.456  1.00 98.57           H  
ATOM   3177  CE2 PHE B  42      10.610  -3.426 -18.997  1.00 98.57           C  
ATOM   3178  HE2 PHE B  42      11.314  -4.036 -18.450  1.00 98.57           H  
ATOM   3179  CZ  PHE B  42       9.641  -2.692 -18.303  1.00 98.57           C  
ATOM   3180  HZ  PHE B  42       9.629  -2.736 -17.224  1.00 98.57           H  
ATOM   3181  N   PRO B  43       8.181  -1.502 -25.165  1.00 98.14           N  
ATOM   3182  CA  PRO B  43       8.258  -1.047 -26.546  1.00 98.14           C  
ATOM   3183  HA  PRO B  43       7.492  -1.553 -27.134  1.00 98.14           H  
ATOM   3184  C   PRO B  43       9.635  -1.294 -27.172  1.00 98.14           C  
ATOM   3185  CB  PRO B  43       7.951   0.450 -26.476  1.00 98.14           C  
ATOM   3186  HB2 PRO B  43       8.869   1.003 -26.277  1.00 98.14           H  
ATOM   3187  HB3 PRO B  43       7.476   0.817 -27.386  1.00 98.14           H  
ATOM   3188  O   PRO B  43      10.654  -1.277 -26.477  1.00 98.14           O  
ATOM   3189  CG  PRO B  43       7.056   0.575 -25.248  1.00 98.14           C  
ATOM   3190  HG2 PRO B  43       7.073   1.578 -24.821  1.00 98.14           H  
ATOM   3191  HG3 PRO B  43       6.037   0.269 -25.487  1.00 98.14           H  
ATOM   3192  CD  PRO B  43       7.682  -0.436 -24.306  1.00 98.14           C  
ATOM   3193  HD2 PRO B  43       8.507   0.029 -23.765  1.00 98.14           H  
ATOM   3194  HD3 PRO B  43       6.920  -0.797 -23.615  1.00 98.14           H  
ATOM   3195  N   GLY B  44       9.666  -1.449 -28.496  1.00 96.74           N  
ATOM   3196  H   GLY B  44       8.787  -1.529 -28.988  1.00 96.74           H  
ATOM   3197  CA  GLY B  44      10.907  -1.620 -29.253  1.00 96.74           C  
ATOM   3198  HA2 GLY B  44      10.761  -1.209 -30.251  1.00 96.74           H  
ATOM   3199  HA3 GLY B  44      11.716  -1.074 -28.768  1.00 96.74           H  
ATOM   3200  C   GLY B  44      11.344  -3.077 -29.411  1.00 96.74           C  
ATOM   3201  O   GLY B  44      12.545  -3.325 -29.522  1.00 96.74           O  
ATOM   3202  N   GLY B  45      10.406  -4.033 -29.425  1.00 95.88           N  
ATOM   3203  H   GLY B  45       9.426  -3.790 -29.397  1.00 95.88           H  
ATOM   3204  CA  GLY B  45      10.731  -5.456 -29.584  1.00 95.88           C  
ATOM   3205  HA2 GLY B  45      11.453  -5.576 -30.392  1.00 95.88           H  
ATOM   3206  HA3 GLY B  45       9.837  -6.018 -29.856  1.00 95.88           H  
ATOM   3207  C   GLY B  45      11.308  -6.113 -28.336  1.00 95.88           C  
ATOM   3208  O   GLY B  45      12.072  -7.067 -28.457  1.00 95.88           O  
ATOM   3209  N   VAL B  46      11.020  -5.579 -27.143  1.00 97.87           N  
ATOM   3210  H   VAL B  46      10.352  -4.822 -27.108  1.00 97.87           H  
ATOM   3211  CA  VAL B  46      11.538  -6.114 -25.880  1.00 97.87           C  
ATOM   3212  HA  VAL B  46      12.415  -6.729 -26.083  1.00 97.87           H  
ATOM   3213  C   VAL B  46      10.486  -7.012 -25.239  1.00 97.87           C  
ATOM   3214  CB  VAL B  46      11.980  -4.980 -24.940  1.00 97.87           C  
ATOM   3215  HB  VAL B  46      11.148  -4.291 -24.792  1.00 97.87           H  
ATOM   3216  O   VAL B  46       9.510  -6.534 -24.661  1.00 97.87           O  
ATOM   3217  CG1 VAL B  46      12.409  -5.521 -23.570  1.00 97.87           C  
ATOM   3218 HG11 VAL B  46      12.800  -4.697 -22.972  1.00 97.87           H  
ATOM   3219 HG12 VAL B  46      13.173  -6.288 -23.699  1.00 97.87           H  
ATOM   3220 HG13 VAL B  46      11.555  -5.948 -23.046  1.00 97.87           H  
ATOM   3221  CG2 VAL B  46      13.158  -4.185 -25.520  1.00 97.87           C  
ATOM   3222 HG21 VAL B  46      14.012  -4.842 -25.683  1.00 97.87           H  
ATOM   3223 HG22 VAL B  46      12.868  -3.739 -26.471  1.00 97.87           H  
ATOM   3224 HG23 VAL B  46      13.437  -3.377 -24.843  1.00 97.87           H  
ATOM   3225  N   HIS B  47      10.710  -8.321 -25.276  1.00 96.33           N  
ATOM   3226  H   HIS B  47      11.480  -8.662 -25.834  1.00 96.33           H  
ATOM   3227  CA  HIS B  47       9.794  -9.329 -24.739  1.00 96.33           C  
ATOM   3228  HA  HIS B  47       8.869  -8.838 -24.437  1.00 96.33           H  
ATOM   3229  C   HIS B  47      10.337 -10.044 -23.496  1.00 96.33           C  
ATOM   3230  CB  HIS B  47       9.441 -10.325 -25.848  1.00 96.33           C  
ATOM   3231  HB2 HIS B  47      10.314 -10.945 -26.053  1.00 96.33           H  
ATOM   3232  HB3 HIS B  47       8.639 -10.976 -25.501  1.00 96.33           H  
ATOM   3233  O   HIS B  47       9.650 -10.878 -22.914  1.00 96.33           O  
ATOM   3234  CG  HIS B  47       9.009  -9.666 -27.133  1.00 96.33           C  
ATOM   3235  CD2 HIS B  47       9.681  -9.717 -28.324  1.00 96.33           C  
ATOM   3236  HD2 HIS B  47      10.611 -10.237 -28.502  1.00 96.33           H  
ATOM   3237  ND1 HIS B  47       7.924  -8.835 -27.316  1.00 96.33           N  
ATOM   3238  HD1 HIS B  47       7.291  -8.502 -26.603  1.00 96.33           H  
ATOM   3239  CE1 HIS B  47       7.937  -8.407 -28.591  1.00 96.33           C  
ATOM   3240  HE1 HIS B  47       7.245  -7.698 -29.022  1.00 96.33           H  
ATOM   3241  NE2 HIS B  47       8.975  -8.946 -29.251  1.00 96.33           N  
ATOM   3242  N   ASN B  48      11.577  -9.755 -23.088  1.00 96.78           N  
ATOM   3243  H   ASN B  48      12.116  -9.115 -23.654  1.00 96.78           H  
ATOM   3244  CA  ASN B  48      12.188 -10.318 -21.887  1.00 96.78           C  
ATOM   3245  HA  ASN B  48      11.406 -10.376 -21.130  1.00 96.78           H  
ATOM   3246  C   ASN B  48      13.326  -9.426 -21.332  1.00 96.78           C  
ATOM   3247  CB  ASN B  48      12.665 -11.751 -22.211  1.00 96.78           C  
ATOM   3248  HB2 ASN B  48      11.803 -12.354 -22.494  1.00 96.78           H  
ATOM   3249  HB3 ASN B  48      13.106 -12.223 -21.334  1.00 96.78           H  
ATOM   3250  O   ASN B  48      13.803  -8.511 -22.011  1.00 96.78           O  
ATOM   3251  CG  ASN B  48      13.687 -11.790 -23.330  1.00 96.78           C  
ATOM   3252  ND2 ASN B  48      13.310 -12.322 -24.469  1.00 96.78           N  
ATOM   3253 HD21 ASN B  48      12.331 -12.527 -24.610  1.00 96.78           H  
ATOM   3254 HD22 ASN B  48      13.850 -12.153 -25.305  1.00 96.78           H  
ATOM   3255  OD1 ASN B  48      14.818 -11.351 -23.151  1.00 96.78           O  
ATOM   3256  N   PRO B  49      13.824  -9.692 -20.104  1.00 98.08           N  
ATOM   3257  CA  PRO B  49      14.917  -8.914 -19.510  1.00 98.08           C  
ATOM   3258  HA  PRO B  49      14.597  -7.874 -19.437  1.00 98.08           H  
ATOM   3259  C   PRO B  49      16.246  -8.970 -20.288  1.00 98.08           C  
ATOM   3260  CB  PRO B  49      15.088  -9.489 -18.098  1.00 98.08           C  
ATOM   3261  HB2 PRO B  49      15.384  -8.722 -17.383  1.00 98.08           H  
ATOM   3262  HB3 PRO B  49      15.816 -10.300 -18.108  1.00 98.08           H  
ATOM   3263  O   PRO B  49      17.050  -8.040 -20.213  1.00 98.08           O  
ATOM   3264  CG  PRO B  49      13.713 -10.063 -17.763  1.00 98.08           C  
ATOM   3265  HG2 PRO B  49      13.773 -10.856 -17.019  1.00 98.08           H  
ATOM   3266  HG3 PRO B  49      13.046  -9.268 -17.431  1.00 98.08           H  
ATOM   3267  CD  PRO B  49      13.248 -10.595 -19.113  1.00 98.08           C  
ATOM   3268  HD2 PRO B  49      12.158 -10.605 -19.145  1.00 98.08           H  
ATOM   3269  HD3 PRO B  49      13.639 -11.602 -19.262  1.00 98.08           H  
ATOM   3270  N   GLY B  50      16.512 -10.060 -21.017  1.00 96.55           N  
ATOM   3271  H   GLY B  50      15.773 -10.732 -21.169  1.00 96.55           H  
ATOM   3272  CA  GLY B  50      17.724 -10.203 -21.827  1.00 96.55           C  
ATOM   3273  HA2 GLY B  50      17.753 -11.205 -22.253  1.00 96.55           H  
ATOM   3274  HA3 GLY B  50      18.603 -10.053 -21.200  1.00 96.55           H  
ATOM   3275  C   GLY B  50      17.745  -9.199 -22.979  1.00 96.55           C  
ATOM   3276  O   GLY B  50      18.716  -8.456 -23.127  1.00 96.55           O  
ATOM   3277  N   GLU B  51      16.640  -9.125 -23.719  1.00 97.36           N  
ATOM   3278  H   GLU B  51      15.903  -9.794 -23.549  1.00 97.36           H  
ATOM   3279  CA  GLU B  51      16.416  -8.156 -24.798  1.00 97.36           C  
ATOM   3280  HA  GLU B  51      17.215  -8.227 -25.537  1.00 97.36           H  
ATOM   3281  C   GLU B  51      16.393  -6.716 -24.289  1.00 97.36           C  
ATOM   3282  CB  GLU B  51      15.087  -8.474 -25.488  1.00 97.36           C  
ATOM   3283  HB2 GLU B  51      14.332  -8.618 -24.715  1.00 97.36           H  
ATOM   3284  HB3 GLU B  51      14.791  -7.634 -26.115  1.00 97.36           H  
ATOM   3285  O   GLU B  51      16.975  -5.845 -24.928  1.00 97.36           O  
ATOM   3286  CG  GLU B  51      15.202  -9.723 -26.374  1.00 97.36           C  
ATOM   3287  HG2 GLU B  51      15.744  -9.458 -27.282  1.00 97.36           H  
ATOM   3288  HG3 GLU B  51      15.782 -10.483 -25.850  1.00 97.36           H  
ATOM   3289  CD  GLU B  51      13.843 -10.328 -26.735  1.00 97.36           C  
ATOM   3290  OE1 GLU B  51      13.863 -11.478 -27.227  1.00 97.36           O  
ATOM   3291  OE2 GLU B  51      12.801  -9.748 -26.360  1.00 97.36           O  
ATOM   3292  N   LEU B  52      15.822  -6.456 -23.105  1.00 98.25           N  
ATOM   3293  H   LEU B  52      15.291  -7.191 -22.660  1.00 98.25           H  
ATOM   3294  CA  LEU B  52      15.864  -5.120 -22.499  1.00 98.25           C  
ATOM   3295  HA  LEU B  52      15.367  -4.427 -23.178  1.00 98.25           H  
ATOM   3296  C   LEU B  52      17.307  -4.636 -22.311  1.00 98.25           C  
ATOM   3297  CB  LEU B  52      15.128  -5.136 -21.146  1.00 98.25           C  
ATOM   3298  HB2 LEU B  52      15.620  -5.856 -20.493  1.00 98.25           H  
ATOM   3299  HB3 LEU B  52      14.103  -5.476 -21.292  1.00 98.25           H  
ATOM   3300  O   LEU B  52      17.617  -3.471 -22.560  1.00 98.25           O  
ATOM   3301  CG  LEU B  52      15.115  -3.769 -20.431  1.00 98.25           C  
ATOM   3302  HG  LEU B  52      16.140  -3.454 -20.232  1.00 98.25           H  
ATOM   3303  CD1 LEU B  52      14.412  -2.669 -21.232  1.00 98.25           C  
ATOM   3304 HD11 LEU B  52      14.370  -1.749 -20.649  1.00 98.25           H  
ATOM   3305 HD12 LEU B  52      14.962  -2.466 -22.151  1.00 98.25           H  
ATOM   3306 HD13 LEU B  52      13.396  -2.972 -21.484  1.00 98.25           H  
ATOM   3307  CD2 LEU B  52      14.422  -3.914 -19.079  1.00 98.25           C  
ATOM   3308 HD21 LEU B  52      14.968  -4.635 -18.471  1.00 98.25           H  
ATOM   3309 HD22 LEU B  52      13.404  -4.272 -19.229  1.00 98.25           H  
ATOM   3310 HD23 LEU B  52      14.399  -2.954 -18.563  1.00 98.25           H  
ATOM   3311  N   TRP B  53      18.204  -5.520 -21.869  1.00 97.53           N  
ATOM   3312  H   TRP B  53      17.906  -6.473 -21.720  1.00 97.53           H  
ATOM   3313  CA  TRP B  53      19.609  -5.157 -21.717  1.00 97.53           C  
ATOM   3314  HA  TRP B  53      19.679  -4.251 -21.116  1.00 97.53           H  
ATOM   3315  C   TRP B  53      20.291  -4.861 -23.050  1.00 97.53           C  
ATOM   3316  CB  TRP B  53      20.377  -6.264 -21.022  1.00 97.53           C  
ATOM   3317  HB2 TRP B  53      19.957  -6.425 -20.029  1.00 97.53           H  
ATOM   3318  HB3 TRP B  53      20.283  -7.191 -21.588  1.00 97.53           H  
ATOM   3319  O   TRP B  53      20.973  -3.843 -23.159  1.00 97.53           O  
ATOM   3320  CG  TRP B  53      21.823  -5.929 -20.883  1.00 97.53           C  
ATOM   3321  CD1 TRP B  53      22.810  -6.293 -21.732  1.00 97.53           C  
ATOM   3322  HD1 TRP B  53      22.664  -6.844 -22.650  1.00 97.53           H  
ATOM   3323  CD2 TRP B  53      22.452  -5.123 -19.849  1.00 97.53           C  
ATOM   3324  CE2 TRP B  53      23.854  -5.083 -20.104  1.00 97.53           C  
ATOM   3325  CE3 TRP B  53      21.972  -4.421 -18.727  1.00 97.53           C  
ATOM   3326  HE3 TRP B  53      20.911  -4.403 -18.526  1.00 97.53           H  
ATOM   3327  NE1 TRP B  53      24.017  -5.825 -21.257  1.00 97.53           N  
ATOM   3328  HE1 TRP B  53      24.873  -5.898 -21.789  1.00 97.53           H  
ATOM   3329  CH2 TRP B  53      24.238  -3.711 -18.150  1.00 97.53           C  
ATOM   3330  HH2 TRP B  53      24.902  -3.163 -17.499  1.00 97.53           H  
ATOM   3331  CZ2 TRP B  53      24.745  -4.394 -19.269  1.00 97.53           C  
ATOM   3332  HZ2 TRP B  53      25.800  -4.367 -19.497  1.00 97.53           H  
ATOM   3333  CZ3 TRP B  53      22.857  -3.732 -17.882  1.00 97.53           C  
ATOM   3334  HZ3 TRP B  53      22.470  -3.214 -17.017  1.00 97.53           H  
ATOM   3335  N   GLU B  54      20.124  -5.747 -24.037  1.00 97.29           N  
ATOM   3336  H   GLU B  54      19.517  -6.540 -23.880  1.00 97.29           H  
ATOM   3337  CA  GLU B  54      20.653  -5.556 -25.395  1.00 97.29           C  
ATOM   3338  HA  GLU B  54      21.743  -5.521 -25.380  1.00 97.29           H  
ATOM   3339  C   GLU B  54      20.162  -4.225 -25.975  1.00 97.29           C  
ATOM   3340  CB  GLU B  54      20.205  -6.721 -26.295  1.00 97.29           C  
ATOM   3341  HB2 GLU B  54      19.146  -6.908 -26.116  1.00 97.29           H  
ATOM   3342  HB3 GLU B  54      20.299  -6.429 -27.340  1.00 97.29           H  
ATOM   3343  O   GLU B  54      20.957  -3.444 -26.495  1.00 97.29           O  
ATOM   3344  CG  GLU B  54      20.971  -8.036 -26.059  1.00 97.29           C  
ATOM   3345  HG2 GLU B  54      20.377  -8.849 -26.476  1.00 97.29           H  
ATOM   3346  HG3 GLU B  54      21.052  -8.214 -24.986  1.00 97.29           H  
ATOM   3347  CD  GLU B  54      22.364  -8.078 -26.710  1.00 97.29           C  
ATOM   3348  OE1 GLU B  54      23.271  -8.668 -26.074  1.00 97.29           O  
ATOM   3349  OE2 GLU B  54      22.532  -7.523 -27.818  1.00 97.29           O  
ATOM   3350  N   PHE B  55      18.878  -3.911 -25.787  1.00 97.63           N  
ATOM   3351  H   PHE B  55      18.270  -4.607 -25.379  1.00 97.63           H  
ATOM   3352  CA  PHE B  55      18.270  -2.662 -26.228  1.00 97.63           C  
ATOM   3353  HA  PHE B  55      18.417  -2.571 -27.304  1.00 97.63           H  
ATOM   3354  C   PHE B  55      18.914  -1.433 -25.569  1.00 97.63           C  
ATOM   3355  CB  PHE B  55      16.763  -2.729 -25.952  1.00 97.63           C  
ATOM   3356  HB2 PHE B  55      16.370  -3.664 -26.353  1.00 97.63           H  
ATOM   3357  HB3 PHE B  55      16.579  -2.732 -24.877  1.00 97.63           H  
ATOM   3358  O   PHE B  55      19.314  -0.495 -26.259  1.00 97.63           O  
ATOM   3359  CG  PHE B  55      15.999  -1.595 -26.591  1.00 97.63           C  
ATOM   3360  CD1 PHE B  55      15.680  -0.437 -25.856  1.00 97.63           C  
ATOM   3361  HD1 PHE B  55      15.962  -0.357 -24.816  1.00 97.63           H  
ATOM   3362  CD2 PHE B  55      15.622  -1.700 -27.941  1.00 97.63           C  
ATOM   3363  HD2 PHE B  55      15.834  -2.601 -28.497  1.00 97.63           H  
ATOM   3364  CE1 PHE B  55      14.984   0.615 -26.478  1.00 97.63           C  
ATOM   3365  HE1 PHE B  55      14.722   1.505 -25.925  1.00 97.63           H  
ATOM   3366  CE2 PHE B  55      14.930  -0.650 -28.561  1.00 97.63           C  
ATOM   3367  HE2 PHE B  55      14.608  -0.748 -29.587  1.00 97.63           H  
ATOM   3368  CZ  PHE B  55      14.615   0.505 -27.831  1.00 97.63           C  
ATOM   3369  HZ  PHE B  55      14.067   1.301 -28.314  1.00 97.63           H  
ATOM   3370  N   ILE B  56      19.080  -1.438 -24.241  1.00 97.16           N  
ATOM   3371  H   ILE B  56      18.734  -2.236 -23.729  1.00 97.16           H  
ATOM   3372  CA  ILE B  56      19.675  -0.312 -23.499  1.00 97.16           C  
ATOM   3373  HA  ILE B  56      19.161   0.604 -23.790  1.00 97.16           H  
ATOM   3374  C   ILE B  56      21.152  -0.125 -23.868  1.00 97.16           C  
ATOM   3375  CB  ILE B  56      19.484  -0.509 -21.978  1.00 97.16           C  
ATOM   3376  HB  ILE B  56      19.835  -1.508 -21.717  1.00 97.16           H  
ATOM   3377  O   ILE B  56      21.579   0.994 -24.157  1.00 97.16           O  
ATOM   3378  CG1 ILE B  56      17.987  -0.391 -21.610  1.00 97.16           C  
ATOM   3379 HG12 ILE B  56      17.670   0.648 -21.699  1.00 97.16           H  
ATOM   3380 HG13 ILE B  56      17.382  -0.972 -22.306  1.00 97.16           H  
ATOM   3381  CG2 ILE B  56      20.295   0.517 -21.156  1.00 97.16           C  
ATOM   3382 HG21 ILE B  56      19.974   1.529 -21.399  1.00 97.16           H  
ATOM   3383 HG22 ILE B  56      21.360   0.425 -21.369  1.00 97.16           H  
ATOM   3384 HG23 ILE B  56      20.167   0.343 -20.088  1.00 97.16           H  
ATOM   3385  CD1 ILE B  56      17.676  -0.892 -20.196  1.00 97.16           C  
ATOM   3386 HD11 ILE B  56      18.119  -0.222 -19.458  1.00 97.16           H  
ATOM   3387 HD12 ILE B  56      18.065  -1.901 -20.061  1.00 97.16           H  
ATOM   3388 HD13 ILE B  56      16.596  -0.903 -20.047  1.00 97.16           H  
ATOM   3389  N   VAL B  57      21.943  -1.203 -23.875  1.00 95.94           N  
ATOM   3390  H   VAL B  57      21.524  -2.102 -23.686  1.00 95.94           H  
ATOM   3391  CA  VAL B  57      23.380  -1.147 -24.200  1.00 95.94           C  
ATOM   3392  HA  VAL B  57      23.834  -0.340 -23.626  1.00 95.94           H  
ATOM   3393  C   VAL B  57      23.616  -0.799 -25.668  1.00 95.94           C  
ATOM   3394  CB  VAL B  57      24.073  -2.466 -23.812  1.00 95.94           C  
ATOM   3395  HB  VAL B  57      23.499  -3.313 -24.189  1.00 95.94           H  
ATOM   3396  O   VAL B  57      24.575  -0.092 -25.976  1.00 95.94           O  
ATOM   3397  CG1 VAL B  57      25.504  -2.587 -24.355  1.00 95.94           C  
ATOM   3398 HG11 VAL B  57      25.476  -2.703 -25.438  1.00 95.94           H  
ATOM   3399 HG12 VAL B  57      26.074  -1.691 -24.109  1.00 95.94           H  
ATOM   3400 HG13 VAL B  57      25.994  -3.468 -23.940  1.00 95.94           H  
ATOM   3401  CG2 VAL B  57      24.150  -2.549 -22.284  1.00 95.94           C  
ATOM   3402 HG21 VAL B  57      24.771  -3.397 -21.996  1.00 95.94           H  
ATOM   3403 HG22 VAL B  57      24.592  -1.640 -21.876  1.00 95.94           H  
ATOM   3404 HG23 VAL B  57      23.150  -2.681 -21.870  1.00 95.94           H  
ATOM   3405  N   GLY B  58      22.725  -1.231 -26.561  1.00 95.88           N  
ATOM   3406  H   GLY B  58      21.994  -1.858 -26.259  1.00 95.88           H  
ATOM   3407  CA  GLY B  58      22.722  -0.848 -27.971  1.00 95.88           C  
ATOM   3408  HA2 GLY B  58      23.713  -1.017 -28.393  1.00 95.88           H  
ATOM   3409  HA3 GLY B  58      22.007  -1.480 -28.497  1.00 95.88           H  
ATOM   3410  C   GLY B  58      22.334   0.613 -28.226  1.00 95.88           C  
ATOM   3411  O   GLY B  58      22.445   1.071 -29.361  1.00 95.88           O  
ATOM   3412  N   GLY B  59      21.901   1.356 -27.200  1.00 95.94           N  
ATOM   3413  H   GLY B  59      21.837   0.926 -26.288  1.00 95.94           H  
ATOM   3414  CA  GLY B  59      21.450   2.742 -27.336  1.00 95.94           C  
ATOM   3415  HA2 GLY B  59      21.383   3.185 -26.342  1.00 95.94           H  
ATOM   3416  HA3 GLY B  59      22.174   3.306 -27.924  1.00 95.94           H  
ATOM   3417  C   GLY B  59      20.078   2.871 -28.003  1.00 95.94           C  
ATOM   3418  O   GLY B  59      19.830   3.858 -28.693  1.00 95.94           O  
ATOM   3419  N   GLY B  60      19.204   1.877 -27.827  1.00 96.98           N  
ATOM   3420  H   GLY B  60      19.469   1.091 -27.251  1.00 96.98           H  
ATOM   3421  CA  GLY B  60      17.861   1.854 -28.399  1.00 96.98           C  
ATOM   3422  HA2 GLY B  60      17.383   0.905 -28.154  1.00 96.98           H  
ATOM   3423  HA3 GLY B  60      17.938   1.923 -29.484  1.00 96.98           H  
ATOM   3424  C   GLY B  60      16.967   2.988 -27.884  1.00 96.98           C  
ATOM   3425  O   GLY B  60      16.953   3.285 -26.687  1.00 96.98           O  
ATOM   3426  N   ASP B  61      16.218   3.602 -28.804  1.00 97.63           N  
ATOM   3427  H   ASP B  61      16.285   3.264 -29.754  1.00 97.63           H  
ATOM   3428  CA  ASP B  61      15.149   4.584 -28.571  1.00 97.63           C  
ATOM   3429  HA  ASP B  61      15.054   4.802 -27.507  1.00 97.63           H  
ATOM   3430  C   ASP B  61      13.837   3.967 -29.069  1.00 97.63           C  
ATOM   3431  CB  ASP B  61      15.478   5.896 -29.320  1.00 97.63           C  
ATOM   3432  HB2 ASP B  61      15.681   5.665 -30.366  1.00 97.63           H  
ATOM   3433  HB3 ASP B  61      16.389   6.315 -28.893  1.00 97.63           H  
ATOM   3434  O   ASP B  61      13.699   3.712 -30.266  1.00 97.63           O  
ATOM   3435  CG  ASP B  61      14.380   6.978 -29.270  1.00 97.63           C  
ATOM   3436  OD1 ASP B  61      13.421   6.837 -28.488  1.00 97.63           O  
ATOM   3437  OD2 ASP B  61      14.552   8.030 -29.950  1.00 97.63           O  
ATOM   3438  N   ALA B  62      12.912   3.673 -28.156  1.00 98.11           N  
ATOM   3439  H   ALA B  62      13.090   3.914 -27.192  1.00 98.11           H  
ATOM   3440  CA  ALA B  62      11.673   2.960 -28.465  1.00 98.11           C  
ATOM   3441  HA  ALA B  62      11.853   2.313 -29.324  1.00 98.11           H  
ATOM   3442  C   ALA B  62      10.510   3.888 -28.852  1.00 98.11           C  
ATOM   3443  CB  ALA B  62      11.302   2.061 -27.284  1.00 98.11           C  
ATOM   3444  HB1 ALA B  62      10.839   2.658 -26.497  1.00 98.11           H  
ATOM   3445  HB2 ALA B  62      12.175   1.539 -26.892  1.00 98.11           H  
ATOM   3446  HB3 ALA B  62      10.586   1.319 -27.636  1.00 98.11           H  
ATOM   3447  O   ALA B  62       9.401   3.410 -29.085  1.00 98.11           O  
ATOM   3448  N   VAL B  63      10.729   5.208 -28.885  1.00 97.98           N  
ATOM   3449  H   VAL B  63      11.662   5.553 -28.713  1.00 97.98           H  
ATOM   3450  CA  VAL B  63       9.681   6.174 -29.228  1.00 97.98           C  
ATOM   3451  HA  VAL B  63       8.778   5.901 -28.683  1.00 97.98           H  
ATOM   3452  C   VAL B  63       9.362   6.100 -30.723  1.00 97.98           C  
ATOM   3453  CB  VAL B  63      10.068   7.601 -28.798  1.00 97.98           C  
ATOM   3454  HB  VAL B  63      10.999   7.891 -29.285  1.00 97.98           H  
ATOM   3455  O   VAL B  63      10.236   6.272 -31.576  1.00 97.98           O  
ATOM   3456  CG1 VAL B  63       8.991   8.626 -29.179  1.00 97.98           C  
ATOM   3457 HG11 VAL B  63       9.273   9.615 -28.819  1.00 97.98           H  
ATOM   3458 HG12 VAL B  63       8.035   8.345 -28.736  1.00 97.98           H  
ATOM   3459 HG13 VAL B  63       8.882   8.678 -30.263  1.00 97.98           H  
ATOM   3460  CG2 VAL B  63      10.259   7.673 -27.276  1.00 97.98           C  
ATOM   3461 HG21 VAL B  63      10.505   8.694 -26.984  1.00 97.98           H  
ATOM   3462 HG22 VAL B  63      11.079   7.022 -26.972  1.00 97.98           H  
ATOM   3463 HG23 VAL B  63       9.345   7.366 -26.769  1.00 97.98           H  
ATOM   3464  N   THR B  64       8.086   5.903 -31.037  1.00 97.05           N  
ATOM   3465  H   THR B  64       7.426   5.786 -30.281  1.00 97.05           H  
ATOM   3466  CA  THR B  64       7.522   5.857 -32.389  1.00 97.05           C  
ATOM   3467  HA  THR B  64       8.291   6.131 -33.112  1.00 97.05           H  
ATOM   3468  C   THR B  64       6.381   6.870 -32.532  1.00 97.05           C  
ATOM   3469  CB  THR B  64       7.037   4.435 -32.736  1.00 97.05           C  
ATOM   3470  HB  THR B  64       6.697   4.427 -33.772  1.00 97.05           H  
ATOM   3471  O   THR B  64       6.040   7.591 -31.592  1.00 97.05           O  
ATOM   3472  CG2 THR B  64       8.154   3.396 -32.608  1.00 97.05           C  
ATOM   3473 HG21 THR B  64       9.026   3.709 -33.182  1.00 97.05           H  
ATOM   3474 HG22 THR B  64       7.798   2.437 -32.984  1.00 97.05           H  
ATOM   3475 HG23 THR B  64       8.435   3.274 -31.562  1.00 97.05           H  
ATOM   3476  OG1 THR B  64       5.965   4.029 -31.916  1.00 97.05           O  
ATOM   3477  HG1 THR B  64       5.168   4.495 -32.181  1.00 97.05           H  
ATOM   3478  N   GLU B  65       5.773   6.942 -33.718  1.00 95.49           N  
ATOM   3479  H   GLU B  65       6.075   6.333 -34.465  1.00 95.49           H  
ATOM   3480  CA  GLU B  65       4.433   7.529 -33.849  1.00 95.49           C  
ATOM   3481  HA  GLU B  65       4.423   8.507 -33.367  1.00 95.49           H  
ATOM   3482  C   GLU B  65       3.384   6.660 -33.128  1.00 95.49           C  
ATOM   3483  CB  GLU B  65       4.063   7.730 -35.330  1.00 95.49           C  
ATOM   3484  HB2 GLU B  65       3.007   7.992 -35.393  1.00 95.49           H  
ATOM   3485  HB3 GLU B  65       4.221   6.797 -35.872  1.00 95.49           H  
ATOM   3486  O   GLU B  65       3.641   5.497 -32.794  1.00 95.49           O  
ATOM   3487  CG  GLU B  65       4.870   8.863 -35.988  1.00 95.49           C  
ATOM   3488  HG2 GLU B  65       5.919   8.571 -36.032  1.00 95.49           H  
ATOM   3489  HG3 GLU B  65       4.795   9.749 -35.357  1.00 95.49           H  
ATOM   3490  CD  GLU B  65       4.383   9.215 -37.407  1.00 95.49           C  
ATOM   3491  OE1 GLU B  65       4.614  10.372 -37.835  1.00 95.49           O  
ATOM   3492  OE2 GLU B  65       3.818   8.330 -38.089  1.00 95.49           O  
ATOM   3493  N   MET B  66       2.208   7.239 -32.880  1.00 96.09           N  
ATOM   3494  H   MET B  66       2.097   8.210 -33.135  1.00 96.09           H  
ATOM   3495  CA  MET B  66       1.055   6.552 -32.290  1.00 96.09           C  
ATOM   3496  HA  MET B  66       1.359   6.189 -31.308  1.00 96.09           H  
ATOM   3497  C   MET B  66       0.579   5.342 -33.124  1.00 96.09           C  
ATOM   3498  CB  MET B  66      -0.098   7.549 -32.106  1.00 96.09           C  
ATOM   3499  HB2 MET B  66      -0.235   8.106 -33.033  1.00 96.09           H  
ATOM   3500  HB3 MET B  66      -1.021   7.008 -31.895  1.00 96.09           H  
ATOM   3501  O   MET B  66       0.677   5.356 -34.355  1.00 96.09           O  
ATOM   3502  CG  MET B  66       0.151   8.526 -30.953  1.00 96.09           C  
ATOM   3503  HG2 MET B  66       1.143   8.966 -31.054  1.00 96.09           H  
ATOM   3504  HG3 MET B  66       0.118   7.973 -30.015  1.00 96.09           H  
ATOM   3505  SD  MET B  66      -1.069   9.861 -30.882  1.00 96.09           S  
ATOM   3506  CE  MET B  66      -0.530  10.716 -29.379  1.00 96.09           C  
ATOM   3507  HE1 MET B  66      -0.610  10.036 -28.531  1.00 96.09           H  
ATOM   3508  HE2 MET B  66       0.503  11.046 -29.486  1.00 96.09           H  
ATOM   3509  HE3 MET B  66      -1.166  11.584 -29.205  1.00 96.09           H  
ATOM   3510  N   PRO B  67       0.030   4.298 -32.476  1.00 94.98           N  
ATOM   3511  CA  PRO B  67      -0.481   3.107 -33.147  1.00 94.98           C  
ATOM   3512  HA  PRO B  67       0.299   2.695 -33.788  1.00 94.98           H  
ATOM   3513  C   PRO B  67      -1.710   3.426 -34.009  1.00 94.98           C  
ATOM   3514  CB  PRO B  67      -0.789   2.103 -32.031  1.00 94.98           C  
ATOM   3515  HB2 PRO B  67      -1.646   1.472 -32.268  1.00 94.98           H  
ATOM   3516  HB3 PRO B  67       0.092   1.489 -31.842  1.00 94.98           H  
ATOM   3517  O   PRO B  67      -2.561   4.234 -33.646  1.00 94.98           O  
ATOM   3518  CG  PRO B  67      -1.057   2.989 -30.817  1.00 94.98           C  
ATOM   3519  HG2 PRO B  67      -2.093   3.329 -30.832  1.00 94.98           H  
ATOM   3520  HG3 PRO B  67      -0.826   2.482 -29.880  1.00 94.98           H  
ATOM   3521  CD  PRO B  67      -0.136   4.178 -31.039  1.00 94.98           C  
ATOM   3522  HD2 PRO B  67      -0.573   5.074 -30.599  1.00 94.98           H  
ATOM   3523  HD3 PRO B  67       0.836   3.967 -30.594  1.00 94.98           H  
ATOM   3524  N   THR B  68      -1.815   2.760 -35.159  1.00 94.58           N  
ATOM   3525  H   THR B  68      -1.129   2.044 -35.354  1.00 94.58           H  
ATOM   3526  CA  THR B  68      -2.870   3.005 -36.167  1.00 94.58           C  
ATOM   3527  HA  THR B  68      -3.339   3.968 -35.964  1.00 94.58           H  
ATOM   3528  C   THR B  68      -4.000   1.973 -36.135  1.00 94.58           C  
ATOM   3529  CB  THR B  68      -2.275   3.077 -37.583  1.00 94.58           C  
ATOM   3530  HB  THR B  68      -3.085   3.155 -38.308  1.00 94.58           H  
ATOM   3531  O   THR B  68      -5.005   2.122 -36.824  1.00 94.58           O  
ATOM   3532  CG2 THR B  68      -1.344   4.274 -37.770  1.00 94.58           C  
ATOM   3533 HG21 THR B  68      -0.915   4.255 -38.772  1.00 94.58           H  
ATOM   3534 HG22 THR B  68      -1.918   5.194 -37.657  1.00 94.58           H  
ATOM   3535 HG23 THR B  68      -0.544   4.267 -37.030  1.00 94.58           H  
ATOM   3536  OG1 THR B  68      -1.506   1.932 -37.878  1.00 94.58           O  
ATOM   3537  HG1 THR B  68      -0.645   2.068 -37.477  1.00 94.58           H  
ATOM   3538  N   ASP B  69      -3.856   0.924 -35.330  1.00 92.09           N  
ATOM   3539  H   ASP B  69      -3.026   0.856 -34.759  1.00 92.09           H  
ATOM   3540  CA  ASP B  69      -4.723  -0.256 -35.268  1.00 92.09           C  
ATOM   3541  HA  ASP B  69      -5.397  -0.239 -36.125  1.00 92.09           H  
ATOM   3542  C   ASP B  69      -5.623  -0.301 -34.019  1.00 92.09           C  
ATOM   3543  CB  ASP B  69      -3.845  -1.512 -35.408  1.00 92.09           C  
ATOM   3544  HB2 ASP B  69      -3.346  -1.476 -36.376  1.00 92.09           H  
ATOM   3545  HB3 ASP B  69      -4.486  -2.393 -35.406  1.00 92.09           H  
ATOM   3546  O   ASP B  69      -6.370  -1.260 -33.832  1.00 92.09           O  
ATOM   3547  CG  ASP B  69      -2.772  -1.669 -34.317  1.00 92.09           C  
ATOM   3548  OD1 ASP B  69      -2.517  -0.692 -33.569  1.00 92.09           O  
ATOM   3549  OD2 ASP B  69      -2.166  -2.759 -34.283  1.00 92.09           O  
ATOM   3550  N   ARG B  70      -5.606   0.751 -33.187  1.00 91.32           N  
ATOM   3551  H   ARG B  70      -4.919   1.465 -33.382  1.00 91.32           H  
ATOM   3552  CA  ARG B  70      -6.420   0.870 -31.956  1.00 91.32           C  
ATOM   3553  HA  ARG B  70      -6.731  -0.129 -31.651  1.00 91.32           H  
ATOM   3554  C   ARG B  70      -7.726   1.646 -32.124  1.00 91.32           C  
ATOM   3555  CB  ARG B  70      -5.576   1.459 -30.819  1.00 91.32           C  
ATOM   3556  HB2 ARG B  70      -6.190   1.535 -29.921  1.00 91.32           H  
ATOM   3557  HB3 ARG B  70      -5.233   2.458 -31.088  1.00 91.32           H  
ATOM   3558  O   ARG B  70      -8.464   1.815 -31.162  1.00 91.32           O  
ATOM   3559  CG  ARG B  70      -4.377   0.562 -30.518  1.00 91.32           C  
ATOM   3560  HG2 ARG B  70      -4.713  -0.464 -30.362  1.00 91.32           H  
ATOM   3561  HG3 ARG B  70      -3.681   0.585 -31.357  1.00 91.32           H  
ATOM   3562  CD  ARG B  70      -3.668   1.050 -29.264  1.00 91.32           C  
ATOM   3563  HD2 ARG B  70      -3.438   2.111 -29.367  1.00 91.32           H  
ATOM   3564  HD3 ARG B  70      -4.329   0.921 -28.407  1.00 91.32           H  
ATOM   3565  NE  ARG B  70      -2.429   0.288 -29.067  1.00 91.32           N  
ATOM   3566  HE  ARG B  70      -2.171  -0.375 -29.784  1.00 91.32           H  
ATOM   3567  NH1 ARG B  70      -1.853   1.305 -27.121  1.00 91.32           N  
ATOM   3568 HH11 ARG B  70      -2.753   1.756 -27.036  1.00 91.32           H  
ATOM   3569 HH12 ARG B  70      -1.313   1.233 -26.270  1.00 91.32           H  
ATOM   3570  NH2 ARG B  70      -0.533  -0.276 -27.959  1.00 91.32           N  
ATOM   3571 HH21 ARG B  70      -0.255  -0.932 -28.674  1.00 91.32           H  
ATOM   3572 HH22 ARG B  70       0.061  -0.158 -27.151  1.00 91.32           H  
ATOM   3573  CZ  ARG B  70      -1.612   0.441 -28.052  1.00 91.32           C  
ATOM   3574  N   GLY B  71      -8.016   2.125 -33.335  1.00 90.36           N  
ATOM   3575  H   GLY B  71      -7.367   1.925 -34.083  1.00 90.36           H  
ATOM   3576  CA  GLY B  71      -9.225   2.903 -33.629  1.00 90.36           C  
ATOM   3577  HA2 GLY B  71      -9.416   2.864 -34.702  1.00 90.36           H  
ATOM   3578  HA3 GLY B  71     -10.075   2.456 -33.114  1.00 90.36           H  
ATOM   3579  C   GLY B  71      -9.160   4.380 -33.225  1.00 90.36           C  
ATOM   3580  O   GLY B  71     -10.187   5.048 -33.246  1.00 90.36           O  
ATOM   3581  N   TRP B  72      -7.979   4.902 -32.878  1.00 90.66           N  
ATOM   3582  H   TRP B  72      -7.165   4.305 -32.858  1.00 90.66           H  
ATOM   3583  CA  TRP B  72      -7.790   6.319 -32.555  1.00 90.66           C  
ATOM   3584  HA  TRP B  72      -8.573   6.632 -31.864  1.00 90.66           H  
ATOM   3585  C   TRP B  72      -7.888   7.184 -33.819  1.00 90.66           C  
ATOM   3586  CB  TRP B  72      -6.428   6.520 -31.870  1.00 90.66           C  
ATOM   3587  HB2 TRP B  72      -5.643   6.273 -32.584  1.00 90.66           H  
ATOM   3588  HB3 TRP B  72      -6.324   7.578 -31.627  1.00 90.66           H  
ATOM   3589  O   TRP B  72      -7.249   6.880 -34.829  1.00 90.66           O  
ATOM   3590  CG  TRP B  72      -6.163   5.739 -30.615  1.00 90.66           C  
ATOM   3591  CD1 TRP B  72      -7.042   4.947 -29.953  1.00 90.66           C  
ATOM   3592  HD1 TRP B  72      -8.069   4.764 -30.233  1.00 90.66           H  
ATOM   3593  CD2 TRP B  72      -4.932   5.704 -29.826  1.00 90.66           C  
ATOM   3594  CE2 TRP B  72      -5.152   4.868 -28.694  1.00 90.66           C  
ATOM   3595  CE3 TRP B  72      -3.662   6.319 -29.929  1.00 90.66           C  
ATOM   3596  HE3 TRP B  72      -3.464   6.975 -30.764  1.00 90.66           H  
ATOM   3597  NE1 TRP B  72      -6.439   4.413 -28.839  1.00 90.66           N  
ATOM   3598  HE1 TRP B  72      -6.917   3.820 -28.176  1.00 90.66           H  
ATOM   3599  CH2 TRP B  72      -2.940   5.304 -27.825  1.00 90.66           C  
ATOM   3600  HH2 TRP B  72      -2.209   5.191 -27.038  1.00 90.66           H  
ATOM   3601  CZ2 TRP B  72      -4.186   4.673 -27.704  1.00 90.66           C  
ATOM   3602  HZ2 TRP B  72      -4.434   4.096 -26.825  1.00 90.66           H  
ATOM   3603  CZ3 TRP B  72      -2.676   6.120 -28.940  1.00 90.66           C  
ATOM   3604  HZ3 TRP B  72      -1.726   6.628 -29.019  1.00 90.66           H  
ATOM   3605  N   ASP B  73      -8.635   8.289 -33.765  1.00 91.79           N  
ATOM   3606  H   ASP B  73      -9.162   8.491 -32.928  1.00 91.79           H  
ATOM   3607  CA  ASP B  73      -8.664   9.279 -34.851  1.00 91.79           C  
ATOM   3608  HA  ASP B  73      -8.620   8.751 -35.804  1.00 91.79           H  
ATOM   3609  C   ASP B  73      -7.424  10.182 -34.775  1.00 91.79           C  
ATOM   3610  CB  ASP B  73      -9.986  10.065 -34.852  1.00 91.79           C  
ATOM   3611  HB2 ASP B  73     -10.047  10.685 -33.957  1.00 91.79           H  
ATOM   3612  HB3 ASP B  73     -10.810   9.353 -34.823  1.00 91.79           H  
ATOM   3613  O   ASP B  73      -7.462  11.290 -34.245  1.00 91.79           O  
ATOM   3614  CG  ASP B  73     -10.149  10.948 -36.103  1.00 91.79           C  
ATOM   3615  OD1 ASP B  73      -9.137  11.221 -36.797  1.00 91.79           O  
ATOM   3616  OD2 ASP B  73     -11.303  11.344 -36.383  1.00 91.79           O  
ATOM   3617  N   LEU B  74      -6.292   9.683 -35.279  1.00 93.95           N  
ATOM   3618  H   LEU B  74      -6.326   8.731 -35.614  1.00 93.95           H  
ATOM   3619  CA  LEU B  74      -4.994  10.364 -35.201  1.00 93.95           C  
ATOM   3620  HA  LEU B  74      -4.764  10.553 -34.152  1.00 93.95           H  
ATOM   3621  C   LEU B  74      -4.967  11.734 -35.909  1.00 93.95           C  
ATOM   3622  CB  LEU B  74      -3.905   9.452 -35.798  1.00 93.95           C  
ATOM   3623  HB2 LEU B  74      -4.136   9.292 -36.851  1.00 93.95           H  
ATOM   3624  HB3 LEU B  74      -2.954   9.983 -35.746  1.00 93.95           H  
ATOM   3625  O   LEU B  74      -4.150  12.586 -35.552  1.00 93.95           O  
ATOM   3626  CG  LEU B  74      -3.729   8.080 -35.121  1.00 93.95           C  
ATOM   3627  HG  LEU B  74      -4.653   7.508 -35.205  1.00 93.95           H  
ATOM   3628  CD1 LEU B  74      -2.628   7.306 -35.845  1.00 93.95           C  
ATOM   3629 HD11 LEU B  74      -2.527   6.317 -35.398  1.00 93.95           H  
ATOM   3630 HD12 LEU B  74      -2.891   7.200 -36.898  1.00 93.95           H  
ATOM   3631 HD13 LEU B  74      -1.676   7.831 -35.756  1.00 93.95           H  
ATOM   3632  CD2 LEU B  74      -3.349   8.197 -33.646  1.00 93.95           C  
ATOM   3633 HD21 LEU B  74      -3.140   7.205 -33.245  1.00 93.95           H  
ATOM   3634 HD22 LEU B  74      -4.179   8.624 -33.083  1.00 93.95           H  
ATOM   3635 HD23 LEU B  74      -2.471   8.833 -33.532  1.00 93.95           H  
ATOM   3636  N   ASP B  75      -5.834  11.953 -36.905  1.00 93.02           N  
ATOM   3637  H   ASP B  75      -6.559  11.268 -37.066  1.00 93.02           H  
ATOM   3638  CA  ASP B  75      -5.926  13.228 -37.624  1.00 93.02           C  
ATOM   3639  HA  ASP B  75      -4.923  13.624 -37.781  1.00 93.02           H  
ATOM   3640  C   ASP B  75      -6.686  14.275 -36.803  1.00 93.02           C  
ATOM   3641  CB  ASP B  75      -6.599  13.038 -38.997  1.00 93.02           C  
ATOM   3642  HB2 ASP B  75      -7.454  12.370 -38.892  1.00 93.02           H  
ATOM   3643  HB3 ASP B  75      -6.979  14.004 -39.330  1.00 93.02           H  
ATOM   3644  O   ASP B  75      -6.249  15.426 -36.734  1.00 93.02           O  
ATOM   3645  CG  ASP B  75      -5.665  12.521 -40.100  1.00 93.02           C  
ATOM   3646  OD1 ASP B  75      -4.456  12.863 -40.077  1.00 93.02           O  
ATOM   3647  OD2 ASP B  75      -6.181  11.874 -41.042  1.00 93.02           O  
ATOM   3648  N   ALA B  76      -7.796  13.887 -36.165  1.00 93.89           N  
ATOM   3649  H   ALA B  76      -8.124  12.939 -36.283  1.00 93.89           H  
ATOM   3650  CA  ALA B  76      -8.542  14.768 -35.269  1.00 93.89           C  
ATOM   3651  HA  ALA B  76      -8.646  15.744 -35.745  1.00 93.89           H  
ATOM   3652  C   ALA B  76      -7.827  14.990 -33.928  1.00 93.89           C  
ATOM   3653  CB  ALA B  76      -9.941  14.185 -35.054  1.00 93.89           C  
ATOM   3654  HB1 ALA B  76     -10.428  14.013 -36.014  1.00 93.89           H  
ATOM   3655  HB2 ALA B  76      -9.867  13.238 -34.519  1.00 93.89           H  
ATOM   3656  HB3 ALA B  76     -10.541  14.875 -34.462  1.00 93.89           H  
ATOM   3657  O   ALA B  76      -7.948  16.066 -33.345  1.00 93.89           O  
ATOM   3658  N   LEU B  77      -7.073  13.992 -33.456  1.00 93.72           N  
ATOM   3659  H   LEU B  77      -7.104  13.112 -33.951  1.00 93.72           H  
ATOM   3660  CA  LEU B  77      -6.384  14.021 -32.170  1.00 93.72           C  
ATOM   3661  HA  LEU B  77      -7.103  14.318 -31.407  1.00 93.72           H  
ATOM   3662  C   LEU B  77      -5.236  15.031 -32.141  1.00 93.72           C  
ATOM   3663  CB  LEU B  77      -5.874  12.600 -31.861  1.00 93.72           C  
ATOM   3664  HB2 LEU B  77      -5.158  12.323 -32.634  1.00 93.72           H  
ATOM   3665  HB3 LEU B  77      -6.714  11.907 -31.911  1.00 93.72           H  
ATOM   3666  O   LEU B  77      -4.946  15.569 -31.080  1.00 93.72           O  
ATOM   3667  CG  LEU B  77      -5.208  12.427 -30.484  1.00 93.72           C  
ATOM   3668  HG  LEU B  77      -4.411  13.160 -30.355  1.00 93.72           H  
ATOM   3669  CD1 LEU B  77      -6.218  12.574 -29.348  1.00 93.72           C  
ATOM   3670 HD11 LEU B  77      -7.029  11.854 -29.463  1.00 93.72           H  
ATOM   3671 HD12 LEU B  77      -5.718  12.403 -28.395  1.00 93.72           H  
ATOM   3672 HD13 LEU B  77      -6.635  13.581 -29.338  1.00 93.72           H  
ATOM   3673  CD2 LEU B  77      -4.569  11.042 -30.398  1.00 93.72           C  
ATOM   3674 HD21 LEU B  77      -3.860  10.913 -31.216  1.00 93.72           H  
ATOM   3675 HD22 LEU B  77      -5.336  10.271 -30.464  1.00 93.72           H  
ATOM   3676 HD23 LEU B  77      -4.030  10.944 -29.456  1.00 93.72           H  
ATOM   3677  N   PHE B  78      -4.553  15.296 -33.256  1.00 95.05           N  
ATOM   3678  H   PHE B  78      -4.845  14.871 -34.125  1.00 95.05           H  
ATOM   3679  CA  PHE B  78      -3.409  16.205 -33.230  1.00 95.05           C  
ATOM   3680  HA  PHE B  78      -2.935  16.115 -32.253  1.00 95.05           H  
ATOM   3681  C   PHE B  78      -3.791  17.670 -33.431  1.00 95.05           C  
ATOM   3682  CB  PHE B  78      -2.353  15.803 -34.248  1.00 95.05           C  
ATOM   3683  HB2 PHE B  78      -2.815  15.771 -35.235  1.00 95.05           H  
ATOM   3684  HB3 PHE B  78      -2.003  14.798 -34.013  1.00 95.05           H  
ATOM   3685  O   PHE B  78      -4.309  18.047 -34.483  1.00 95.05           O  
ATOM   3686  CG  PHE B  78      -1.169  16.758 -34.269  1.00 95.05           C  
ATOM   3687  CD1 PHE B  78      -1.112  17.815 -35.199  1.00 95.05           C  
ATOM   3688  HD1 PHE B  78      -1.983  18.052 -35.792  1.00 95.05           H  
ATOM   3689  CD2 PHE B  78      -0.100  16.576 -33.377  1.00 95.05           C  
ATOM   3690  HD2 PHE B  78      -0.180  15.845 -32.586  1.00 95.05           H  
ATOM   3691  CE1 PHE B  78       0.073  18.553 -35.366  1.00 95.05           C  
ATOM   3692  HE1 PHE B  78       0.119  19.344 -36.100  1.00 95.05           H  
ATOM   3693  CE2 PHE B  78       1.075  17.335 -33.521  1.00 95.05           C  
ATOM   3694  HE2 PHE B  78       1.900  17.181 -32.842  1.00 95.05           H  
ATOM   3695  CZ  PHE B  78       1.175  18.302 -34.534  1.00 95.05           C  
ATOM   3696  HZ  PHE B  78       2.076  18.890 -34.625  1.00 95.05           H  
ATOM   3697  N   ASP B  79      -3.337  18.524 -32.519  1.00 94.44           N  
ATOM   3698  H   ASP B  79      -2.914  18.162 -31.676  1.00 94.44           H  
ATOM   3699  CA  ASP B  79      -3.221  19.958 -32.761  1.00 94.44           C  
ATOM   3700  HA  ASP B  79      -3.127  20.101 -33.838  1.00 94.44           H  
ATOM   3701  C   ASP B  79      -1.986  20.533 -32.056  1.00 94.44           C  
ATOM   3702  CB  ASP B  79      -4.476  20.697 -32.307  1.00 94.44           C  
ATOM   3703  HB2 ASP B  79      -4.457  20.836 -31.226  1.00 94.44           H  
ATOM   3704  HB3 ASP B  79      -5.362  20.123 -32.580  1.00 94.44           H  
ATOM   3705  O   ASP B  79      -1.763  20.241 -30.884  1.00 94.44           O  
ATOM   3706  CG  ASP B  79      -4.535  22.057 -32.989  1.00 94.44           C  
ATOM   3707  OD1 ASP B  79      -3.761  22.963 -32.621  1.00 94.44           O  
ATOM   3708  OD2 ASP B  79      -5.343  22.193 -33.937  1.00 94.44           O  
ATOM   3709  N   PRO B  80      -1.158  21.348 -32.731  1.00 92.34           N  
ATOM   3710  CA  PRO B  80       0.026  21.935 -32.113  1.00 92.34           C  
ATOM   3711  HA  PRO B  80       0.628  21.145 -31.663  1.00 92.34           H  
ATOM   3712  C   PRO B  80      -0.284  22.964 -31.012  1.00 92.34           C  
ATOM   3713  CB  PRO B  80       0.802  22.565 -33.272  1.00 92.34           C  
ATOM   3714  HB2 PRO B  80       1.472  21.820 -33.702  1.00 92.34           H  
ATOM   3715  HB3 PRO B  80       1.364  23.448 -32.966  1.00 92.34           H  
ATOM   3716  O   PRO B  80       0.647  23.342 -30.301  1.00 92.34           O  
ATOM   3717  CG  PRO B  80      -0.289  22.911 -34.284  1.00 92.34           C  
ATOM   3718  HG2 PRO B  80      -0.771  23.846 -33.999  1.00 92.34           H  
ATOM   3719  HG3 PRO B  80       0.099  22.968 -35.300  1.00 92.34           H  
ATOM   3720  CD  PRO B  80      -1.276  21.764 -34.119  1.00 92.34           C  
ATOM   3721  HD2 PRO B  80      -2.280  22.101 -34.374  1.00 92.34           H  
ATOM   3722  HD3 PRO B  80      -0.992  20.934 -34.767  1.00 92.34           H  
ATOM   3723  N   ASP B  81      -1.523  23.452 -30.886  1.00 91.27           N  
ATOM   3724  H   ASP B  81      -2.258  23.106 -31.487  1.00 91.27           H  
ATOM   3725  CA  ASP B  81      -1.944  24.340 -29.801  1.00 91.27           C  
ATOM   3726  HA  ASP B  81      -1.122  25.021 -29.577  1.00 91.27           H  
ATOM   3727  C   ASP B  81      -2.315  23.537 -28.536  1.00 91.27           C  
ATOM   3728  CB  ASP B  81      -3.103  25.238 -30.264  1.00 91.27           C  
ATOM   3729  HB2 ASP B  81      -3.955  24.617 -30.543  1.00 91.27           H  
ATOM   3730  HB3 ASP B  81      -2.785  25.788 -31.148  1.00 91.27           H  
ATOM   3731  O   ASP B  81      -3.359  22.884 -28.510  1.00 91.27           O  
ATOM   3732  CG  ASP B  81      -3.548  26.250 -29.197  1.00 91.27           C  
ATOM   3733  OD1 ASP B  81      -2.898  26.329 -28.125  1.00 91.27           O  
ATOM   3734  OD2 ASP B  81      -4.512  26.996 -29.479  1.00 91.27           O  
ATOM   3735  N   PRO B  82      -1.530  23.628 -27.441  1.00 87.81           N  
ATOM   3736  CA  PRO B  82      -1.825  22.930 -26.188  1.00 87.81           C  
ATOM   3737  HA  PRO B  82      -1.854  21.858 -26.381  1.00 87.81           H  
ATOM   3738  C   PRO B  82      -3.154  23.336 -25.539  1.00 87.81           C  
ATOM   3739  CB  PRO B  82      -0.666  23.273 -25.242  1.00 87.81           C  
ATOM   3740  HB2 PRO B  82      -0.959  24.075 -24.565  1.00 87.81           H  
ATOM   3741  HB3 PRO B  82      -0.346  22.403 -24.669  1.00 87.81           H  
ATOM   3742  O   PRO B  82      -3.627  22.643 -24.644  1.00 87.81           O  
ATOM   3743  CG  PRO B  82       0.448  23.779 -26.151  1.00 87.81           C  
ATOM   3744  HG2 PRO B  82       1.031  22.938 -26.526  1.00 87.81           H  
ATOM   3745  HG3 PRO B  82       1.092  24.499 -25.645  1.00 87.81           H  
ATOM   3746  CD  PRO B  82      -0.317  24.416 -27.300  1.00 87.81           C  
ATOM   3747  HD2 PRO B  82      -0.584  25.442 -27.046  1.00 87.81           H  
ATOM   3748  HD3 PRO B  82       0.305  24.401 -28.194  1.00 87.81           H  
ATOM   3749  N   GLN B  83      -3.729  24.481 -25.920  1.00 84.69           N  
ATOM   3750  H   GLN B  83      -3.314  25.008 -26.676  1.00 84.69           H  
ATOM   3751  CA  GLN B  83      -5.012  24.952 -25.392  1.00 84.69           C  
ATOM   3752  HA  GLN B  83      -5.117  24.632 -24.356  1.00 84.69           H  
ATOM   3753  C   GLN B  83      -6.214  24.368 -26.142  1.00 84.69           C  
ATOM   3754  CB  GLN B  83      -5.051  26.488 -25.438  1.00 84.69           C  
ATOM   3755  HB2 GLN B  83      -6.048  26.831 -25.161  1.00 84.69           H  
ATOM   3756  HB3 GLN B  83      -4.864  26.821 -26.458  1.00 84.69           H  
ATOM   3757  O   GLN B  83      -7.351  24.530 -25.687  1.00 84.69           O  
ATOM   3758  CG  GLN B  83      -4.034  27.149 -24.497  1.00 84.69           C  
ATOM   3759  HG2 GLN B  83      -4.032  28.222 -24.686  1.00 84.69           H  
ATOM   3760  HG3 GLN B  83      -3.033  26.774 -24.712  1.00 84.69           H  
ATOM   3761  CD  GLN B  83      -4.376  26.932 -23.026  1.00 84.69           C  
ATOM   3762  NE2 GLN B  83      -3.477  26.394 -22.234  1.00 84.69           N  
ATOM   3763 HE21 GLN B  83      -2.657  25.962 -22.635  1.00 84.69           H  
ATOM   3764 HE22 GLN B  83      -3.811  26.148 -21.313  1.00 84.69           H  
ATOM   3765  OE1 GLN B  83      -5.448  27.259 -22.547  1.00 84.69           O  
ATOM   3766  N   ARG B  84      -6.000  23.708 -27.287  1.00 86.06           N  
ATOM   3767  H   ARG B  84      -5.053  23.523 -27.585  1.00 86.06           H  
ATOM   3768  CA  ARG B  84      -7.094  23.209 -28.112  1.00 86.06           C  
ATOM   3769  HA  ARG B  84      -7.872  23.973 -28.095  1.00 86.06           H  
ATOM   3770  C   ARG B  84      -7.681  21.933 -27.510  1.00 86.06           C  
ATOM   3771  CB  ARG B  84      -6.613  23.060 -29.555  1.00 86.06           C  
ATOM   3772  HB2 ARG B  84      -6.090  22.113 -29.693  1.00 86.06           H  
ATOM   3773  HB3 ARG B  84      -5.915  23.868 -29.774  1.00 86.06           H  
ATOM   3774  O   ARG B  84      -7.007  20.916 -27.362  1.00 86.06           O  
ATOM   3775  CG  ARG B  84      -7.789  23.185 -30.525  1.00 86.06           C  
ATOM   3776  HG2 ARG B  84      -8.515  22.393 -30.341  1.00 86.06           H  
ATOM   3777  HG3 ARG B  84      -8.263  24.157 -30.388  1.00 86.06           H  
ATOM   3778  CD  ARG B  84      -7.257  23.074 -31.945  1.00 86.06           C  
ATOM   3779  HD2 ARG B  84      -6.986  22.028 -32.091  1.00 86.06           H  
ATOM   3780  HD3 ARG B  84      -6.367  23.696 -32.041  1.00 86.06           H  
ATOM   3781  NE  ARG B  84      -8.244  23.512 -32.946  1.00 86.06           N  
ATOM   3782  HE  ARG B  84      -8.748  24.358 -32.721  1.00 86.06           H  
ATOM   3783  NH1 ARG B  84      -7.938  21.794 -34.446  1.00 86.06           N  
ATOM   3784 HH11 ARG B  84      -8.221  21.201 -35.213  1.00 86.06           H  
ATOM   3785 HH12 ARG B  84      -7.007  21.678 -34.071  1.00 86.06           H  
ATOM   3786  NH2 ARG B  84      -9.558  23.272 -34.778  1.00 86.06           N  
ATOM   3787 HH21 ARG B  84     -10.147  24.007 -34.414  1.00 86.06           H  
ATOM   3788 HH22 ARG B  84      -9.836  22.687 -35.553  1.00 86.06           H  
ATOM   3789  CZ  ARG B  84      -8.563  22.858 -34.047  1.00 86.06           C  
ATOM   3790  N   HIS B  85      -8.953  22.021 -27.146  1.00 81.40           N  
ATOM   3791  H   HIS B  85      -9.425  22.905 -27.273  1.00 81.40           H  
ATOM   3792  CA  HIS B  85      -9.658  20.988 -26.393  1.00 81.40           C  
ATOM   3793  HA  HIS B  85      -9.140  20.849 -25.444  1.00 81.40           H  
ATOM   3794  C   HIS B  85      -9.694  19.645 -27.127  1.00 81.40           C  
ATOM   3795  CB  HIS B  85     -11.079  21.486 -26.120  1.00 81.40           C  
ATOM   3796  HB2 HIS B  85     -11.716  21.278 -26.980  1.00 81.40           H  
ATOM   3797  HB3 HIS B  85     -11.061  22.568 -25.982  1.00 81.40           H  
ATOM   3798  O   HIS B  85      -9.906  19.613 -28.339  1.00 81.40           O  
ATOM   3799  CG  HIS B  85     -11.700  20.891 -24.890  1.00 81.40           C  
ATOM   3800  CD2 HIS B  85     -11.950  21.573 -23.740  1.00 81.40           C  
ATOM   3801  HD2 HIS B  85     -11.718  22.616 -23.579  1.00 81.40           H  
ATOM   3802  ND1 HIS B  85     -12.088  19.590 -24.675  1.00 81.40           N  
ATOM   3803  HD1 HIS B  85     -11.769  18.780 -25.188  1.00 81.40           H  
ATOM   3804  CE1 HIS B  85     -12.586  19.510 -23.429  1.00 81.40           C  
ATOM   3805  HE1 HIS B  85     -12.893  18.592 -22.949  1.00 81.40           H  
ATOM   3806  NE2 HIS B  85     -12.537  20.705 -22.820  1.00 81.40           N  
ATOM   3807  N   GLY B  86      -9.533  18.546 -26.392  1.00 84.36           N  
ATOM   3808  H   GLY B  86      -9.425  18.638 -25.392  1.00 84.36           H  
ATOM   3809  CA  GLY B  86      -9.628  17.178 -26.902  1.00 84.36           C  
ATOM   3810  HA2 GLY B  86     -10.571  17.055 -27.434  1.00 84.36           H  
ATOM   3811  HA3 GLY B  86      -9.617  16.494 -26.054  1.00 84.36           H  
ATOM   3812  C   GLY B  86      -8.497  16.772 -27.846  1.00 84.36           C  
ATOM   3813  O   GLY B  86      -8.621  15.765 -28.537  1.00 84.36           O  
ATOM   3814  N   THR B  87      -7.409  17.546 -27.906  1.00 91.54           N  
ATOM   3815  H   THR B  87      -7.344  18.332 -27.274  1.00 91.54           H  
ATOM   3816  CA  THR B  87      -6.288  17.299 -28.822  1.00 91.54           C  
ATOM   3817  HA  THR B  87      -6.447  16.337 -29.309  1.00 91.54           H  
ATOM   3818  C   THR B  87      -4.956  17.189 -28.086  1.00 91.54           C  
ATOM   3819  CB  THR B  87      -6.202  18.346 -29.943  1.00 91.54           C  
ATOM   3820  HB  THR B  87      -5.433  18.029 -30.648  1.00 91.54           H  
ATOM   3821  O   THR B  87      -4.823  17.579 -26.927  1.00 91.54           O  
ATOM   3822  CG2 THR B  87      -7.498  18.515 -30.732  1.00 91.54           C  
ATOM   3823 HG21 THR B  87      -7.313  19.140 -31.606  1.00 91.54           H  
ATOM   3824 HG22 THR B  87      -7.849  17.538 -31.064  1.00 91.54           H  
ATOM   3825 HG23 THR B  87      -8.264  18.980 -30.111  1.00 91.54           H  
ATOM   3826  OG1 THR B  87      -5.826  19.605 -29.450  1.00 91.54           O  
ATOM   3827  HG1 THR B  87      -6.307  19.804 -28.643  1.00 91.54           H  
ATOM   3828  N   SER B  88      -3.951  16.641 -28.764  1.00 94.53           N  
ATOM   3829  H   SER B  88      -4.147  16.320 -29.701  1.00 94.53           H  
ATOM   3830  CA  SER B  88      -2.577  16.553 -28.299  1.00 94.53           C  
ATOM   3831  HA  SER B  88      -2.507  17.088 -27.352  1.00 94.53           H  
ATOM   3832  C   SER B  88      -1.620  17.210 -29.287  1.00 94.53           C  
ATOM   3833  CB  SER B  88      -2.179  15.097 -28.050  1.00 94.53           C  
ATOM   3834  HB2 SER B  88      -2.159  14.553 -28.994  1.00 94.53           H  
ATOM   3835  HB3 SER B  88      -2.906  14.631 -27.384  1.00 94.53           H  
ATOM   3836  O   SER B  88      -1.694  16.995 -30.497  1.00 94.53           O  
ATOM   3837  OG  SER B  88      -0.897  15.061 -27.446  1.00 94.53           O  
ATOM   3838  HG  SER B  88      -0.984  15.482 -26.588  1.00 94.53           H  
ATOM   3839  N   TYR B  89      -0.655  17.963 -28.764  1.00 95.01           N  
ATOM   3840  H   TYR B  89      -0.664  18.114 -27.766  1.00 95.01           H  
ATOM   3841  CA  TYR B  89       0.429  18.535 -29.567  1.00 95.01           C  
ATOM   3842  HA  TYR B  89       0.040  18.785 -30.554  1.00 95.01           H  
ATOM   3843  C   TYR B  89       1.575  17.552 -29.826  1.00 95.01           C  
ATOM   3844  CB  TYR B  89       0.922  19.832 -28.919  1.00 95.01           C  
ATOM   3845  HB2 TYR B  89       0.084  20.525 -28.846  1.00 95.01           H  
ATOM   3846  HB3 TYR B  89       1.662  20.295 -29.572  1.00 95.01           H  
ATOM   3847  O   TYR B  89       2.504  17.879 -30.569  1.00 95.01           O  
ATOM   3848  CG  TYR B  89       1.541  19.641 -27.550  1.00 95.01           C  
ATOM   3849  CD1 TYR B  89       0.852  20.080 -26.408  1.00 95.01           C  
ATOM   3850  HD1 TYR B  89      -0.115  20.551 -26.510  1.00 95.01           H  
ATOM   3851  CD2 TYR B  89       2.814  19.050 -27.414  1.00 95.01           C  
ATOM   3852  HD2 TYR B  89       3.363  18.737 -28.290  1.00 95.01           H  
ATOM   3853  CE1 TYR B  89       1.457  19.961 -25.147  1.00 95.01           C  
ATOM   3854  HE1 TYR B  89       0.993  20.385 -24.269  1.00 95.01           H  
ATOM   3855  CE2 TYR B  89       3.389  18.876 -26.143  1.00 95.01           C  
ATOM   3856  HE2 TYR B  89       4.361  18.417 -26.046  1.00 95.01           H  
ATOM   3857  OH  TYR B  89       3.260  19.234 -23.769  1.00 95.01           O  
ATOM   3858  HH  TYR B  89       4.150  18.879 -23.818  1.00 95.01           H  
ATOM   3859  CZ  TYR B  89       2.708  19.343 -25.003  1.00 95.01           C  
ATOM   3860  N   SER B  90       1.549  16.363 -29.216  1.00 94.55           N  
ATOM   3861  H   SER B  90       0.723  16.118 -28.689  1.00 94.55           H  
ATOM   3862  CA  SER B  90       2.501  15.288 -29.495  1.00 94.55           C  
ATOM   3863  HA  SER B  90       3.324  15.676 -30.094  1.00 94.55           H  
ATOM   3864  C   SER B  90       1.813  14.179 -30.284  1.00 94.55           C  
ATOM   3865  CB  SER B  90       3.112  14.734 -28.209  1.00 94.55           C  
ATOM   3866  HB2 SER B  90       3.594  15.540 -27.654  1.00 94.55           H  
ATOM   3867  HB3 SER B  90       2.330  14.288 -27.595  1.00 94.55           H  
ATOM   3868  O   SER B  90       0.687  13.795 -29.990  1.00 94.55           O  
ATOM   3869  OG  SER B  90       4.075  13.752 -28.554  1.00 94.55           O  
ATOM   3870  HG  SER B  90       4.395  13.350 -27.743  1.00 94.55           H  
ATOM   3871  N   ARG B  91       2.514  13.635 -31.282  1.00 94.44           N  
ATOM   3872  H   ARG B  91       3.441  14.003 -31.439  1.00 94.44           H  
ATOM   3873  CA  ARG B  91       2.095  12.442 -32.047  1.00 94.44           C  
ATOM   3874  HA  ARG B  91       1.060  12.200 -31.807  1.00 94.44           H  
ATOM   3875  C   ARG B  91       2.903  11.199 -31.680  1.00 94.44           C  
ATOM   3876  CB  ARG B  91       2.193  12.696 -33.559  1.00 94.44           C  
ATOM   3877  HB2 ARG B  91       3.237  12.845 -33.833  1.00 94.44           H  
ATOM   3878  HB3 ARG B  91       1.825  11.816 -34.085  1.00 94.44           H  
ATOM   3879  O   ARG B  91       2.846  10.197 -32.388  1.00 94.44           O  
ATOM   3880  CG  ARG B  91       1.375  13.901 -34.015  1.00 94.44           C  
ATOM   3881  HG2 ARG B  91       0.344  13.781 -33.679  1.00 94.44           H  
ATOM   3882  HG3 ARG B  91       1.820  14.798 -33.584  1.00 94.44           H  
ATOM   3883  CD  ARG B  91       1.409  14.012 -35.542  1.00 94.44           C  
ATOM   3884  HD2 ARG B  91       1.078  13.055 -35.946  1.00 94.44           H  
ATOM   3885  HD3 ARG B  91       2.438  14.179 -35.861  1.00 94.44           H  
ATOM   3886  NE  ARG B  91       0.550  15.102 -36.047  1.00 94.44           N  
ATOM   3887  HE  ARG B  91       0.402  15.885 -35.426  1.00 94.44           H  
ATOM   3888  NH1 ARG B  91      -0.090  14.091 -38.005  1.00 94.44           N  
ATOM   3889 HH11 ARG B  91       0.520  13.318 -37.779  1.00 94.44           H  
ATOM   3890 HH12 ARG B  91      -0.816  13.953 -38.693  1.00 94.44           H  
ATOM   3891  NH2 ARG B  91      -1.060  15.980 -37.430  1.00 94.44           N  
ATOM   3892 HH21 ARG B  91      -1.752  15.784 -38.138  1.00 94.44           H  
ATOM   3893 HH22 ARG B  91      -1.288  16.646 -36.705  1.00 94.44           H  
ATOM   3894  CZ  ARG B  91      -0.184  15.063 -37.147  1.00 94.44           C  
ATOM   3895  N   HIS B  92       3.718  11.296 -30.633  1.00 96.13           N  
ATOM   3896  H   HIS B  92       3.648  12.107 -30.036  1.00 96.13           H  
ATOM   3897  CA  HIS B  92       4.780  10.341 -30.354  1.00 96.13           C  
ATOM   3898  HA  HIS B  92       4.704   9.508 -31.053  1.00 96.13           H  
ATOM   3899  C   HIS B  92       4.662   9.772 -28.942  1.00 96.13           C  
ATOM   3900  CB  HIS B  92       6.146  11.004 -30.561  1.00 96.13           C  
ATOM   3901  HB2 HIS B  92       6.262  11.788 -29.814  1.00 96.13           H  
ATOM   3902  HB3 HIS B  92       6.929  10.262 -30.404  1.00 96.13           H  
ATOM   3903  O   HIS B  92       4.323  10.480 -27.991  1.00 96.13           O  
ATOM   3904  CG  HIS B  92       6.344  11.635 -31.913  1.00 96.13           C  
ATOM   3905  CD2 HIS B  92       6.752  11.015 -33.063  1.00 96.13           C  
ATOM   3906  HD2 HIS B  92       6.966   9.962 -33.174  1.00 96.13           H  
ATOM   3907  ND1 HIS B  92       6.185  12.972 -32.196  1.00 96.13           N  
ATOM   3908  HD1 HIS B  92       5.969  13.696 -31.526  1.00 96.13           H  
ATOM   3909  CE1 HIS B  92       6.480  13.152 -33.493  1.00 96.13           C  
ATOM   3910  HE1 HIS B  92       6.460  14.102 -34.006  1.00 96.13           H  
ATOM   3911  NE2 HIS B  92       6.856  11.996 -34.059  1.00 96.13           N  
ATOM   3912  N   GLY B  93       5.009   8.497 -28.817  1.00 96.81           N  
ATOM   3913  H   GLY B  93       5.321   8.009 -29.644  1.00 96.81           H  
ATOM   3914  CA  GLY B  93       5.060   7.737 -27.573  1.00 96.81           C  
ATOM   3915  HA2 GLY B  93       5.614   8.289 -26.814  1.00 96.81           H  
ATOM   3916  HA3 GLY B  93       4.050   7.549 -27.209  1.00 96.81           H  
ATOM   3917  C   GLY B  93       5.755   6.402 -27.822  1.00 96.81           C  
ATOM   3918  O   GLY B  93       6.221   6.146 -28.929  1.00 96.81           O  
ATOM   3919  N   ALA B  94       5.843   5.549 -26.812  1.00 98.34           N  
ATOM   3920  H   ALA B  94       5.474   5.815 -25.910  1.00 98.34           H  
ATOM   3921  CA  ALA B  94       6.418   4.216 -26.957  1.00 98.34           C  
ATOM   3922  HA  ALA B  94       6.760   4.060 -27.981  1.00 98.34           H  
ATOM   3923  C   ALA B  94       5.349   3.154 -26.666  1.00 98.34           C  
ATOM   3924  CB  ALA B  94       7.654   4.139 -26.065  1.00 98.34           C  
ATOM   3925  HB1 ALA B  94       8.337   4.954 -26.304  1.00 98.34           H  
ATOM   3926  HB2 ALA B  94       7.354   4.215 -25.020  1.00 98.34           H  
ATOM   3927  HB3 ALA B  94       8.178   3.198 -26.232  1.00 98.34           H  
ATOM   3928  O   ALA B  94       4.773   3.115 -25.579  1.00 98.34           O  
ATOM   3929  N   PHE B  95       5.067   2.296 -27.640  1.00 98.18           N  
ATOM   3930  H   PHE B  95       5.608   2.322 -28.493  1.00 98.18           H  
ATOM   3931  CA  PHE B  95       3.926   1.380 -27.600  1.00 98.18           C  
ATOM   3932  HA  PHE B  95       3.398   1.484 -26.652  1.00 98.18           H  
ATOM   3933  C   PHE B  95       4.384  -0.071 -27.697  1.00 98.18           C  
ATOM   3934  CB  PHE B  95       2.938   1.754 -28.710  1.00 98.18           C  
ATOM   3935  HB2 PHE B  95       2.084   1.079 -28.663  1.00 98.18           H  
ATOM   3936  HB3 PHE B  95       3.418   1.612 -29.678  1.00 98.18           H  
ATOM   3937  O   PHE B  95       5.376  -0.365 -28.360  1.00 98.18           O  
ATOM   3938  CG  PHE B  95       2.442   3.184 -28.604  1.00 98.18           C  
ATOM   3939  CD1 PHE B  95       1.331   3.487 -27.794  1.00 98.18           C  
ATOM   3940  HD1 PHE B  95       0.821   2.699 -27.260  1.00 98.18           H  
ATOM   3941  CD2 PHE B  95       3.109   4.218 -29.289  1.00 98.18           C  
ATOM   3942  HD2 PHE B  95       3.965   3.996 -29.910  1.00 98.18           H  
ATOM   3943  CE1 PHE B  95       0.883   4.815 -27.683  1.00 98.18           C  
ATOM   3944  HE1 PHE B  95       0.028   5.045 -27.065  1.00 98.18           H  
ATOM   3945  CE2 PHE B  95       2.664   5.546 -29.172  1.00 98.18           C  
ATOM   3946  HE2 PHE B  95       3.178   6.329 -29.710  1.00 98.18           H  
ATOM   3947  CZ  PHE B  95       1.546   5.844 -28.374  1.00 98.18           C  
ATOM   3948  HZ  PHE B  95       1.195   6.862 -28.292  1.00 98.18           H  
ATOM   3949  N   LEU B  96       3.671  -0.971 -27.023  1.00 97.71           N  
ATOM   3950  H   LEU B  96       2.825  -0.666 -26.561  1.00 97.71           H  
ATOM   3951  CA  LEU B  96       3.921  -2.401 -27.119  1.00 97.71           C  
ATOM   3952  HA  LEU B  96       4.990  -2.584 -27.011  1.00 97.71           H  
ATOM   3953  C   LEU B  96       3.512  -2.910 -28.498  1.00 97.71           C  
ATOM   3954  CB  LEU B  96       3.154  -3.169 -26.026  1.00 97.71           C  
ATOM   3955  HB2 LEU B  96       3.176  -4.230 -26.275  1.00 97.71           H  
ATOM   3956  HB3 LEU B  96       2.114  -2.845 -26.047  1.00 97.71           H  
ATOM   3957  O   LEU B  96       2.354  -2.799 -28.913  1.00 97.71           O  
ATOM   3958  CG  LEU B  96       3.681  -3.001 -24.595  1.00 97.71           C  
ATOM   3959  HG  LEU B  96       3.659  -1.948 -24.316  1.00 97.71           H  
ATOM   3960  CD1 LEU B  96       2.792  -3.780 -23.624  1.00 97.71           C  
ATOM   3961 HD11 LEU B  96       1.765  -3.426 -23.716  1.00 97.71           H  
ATOM   3962 HD12 LEU B  96       2.826  -4.844 -23.857  1.00 97.71           H  
ATOM   3963 HD13 LEU B  96       3.130  -3.620 -22.600  1.00 97.71           H  
ATOM   3964  CD2 LEU B  96       5.113  -3.505 -24.445  1.00 97.71           C  
ATOM   3965 HD21 LEU B  96       5.414  -3.455 -23.399  1.00 97.71           H  
ATOM   3966 HD22 LEU B  96       5.779  -2.875 -25.035  1.00 97.71           H  
ATOM   3967 HD23 LEU B  96       5.187  -4.532 -24.802  1.00 97.71           H  
ATOM   3968  N   ASP B  97       4.457  -3.549 -29.168  1.00 90.52           N  
ATOM   3969  H   ASP B  97       5.421  -3.436 -28.890  1.00 90.52           H  
ATOM   3970  CA  ASP B  97       4.188  -4.422 -30.296  1.00 90.52           C  
ATOM   3971  HA  ASP B  97       3.600  -3.851 -31.014  1.00 90.52           H  
ATOM   3972  C   ASP B  97       3.319  -5.606 -29.827  1.00 90.52           C  
ATOM   3973  CB  ASP B  97       5.490  -4.841 -31.017  1.00 90.52           C  
ATOM   3974  HB2 ASP B  97       5.459  -5.916 -31.200  1.00 90.52           H  
ATOM   3975  HB3 ASP B  97       5.495  -4.361 -31.996  1.00 90.52           H  
ATOM   3976  O   ASP B  97       3.587  -6.236 -28.803  1.00 90.52           O  
ATOM   3977  CG  ASP B  97       6.821  -4.483 -30.323  1.00 90.52           C  
ATOM   3978  OD1 ASP B  97       7.075  -3.296 -30.006  1.00 90.52           O  
ATOM   3979  OD2 ASP B  97       7.628  -5.409 -30.134  1.00 90.52           O  
ATOM   3980  N   GLY B  98       2.222  -5.873 -30.543  1.00 90.70           N  
ATOM   3981  H   GLY B  98       2.035  -5.331 -31.374  1.00 90.70           H  
ATOM   3982  CA  GLY B  98       1.291  -6.948 -30.181  1.00 90.70           C  
ATOM   3983  HA2 GLY B  98       0.560  -7.070 -30.980  1.00 90.70           H  
ATOM   3984  HA3 GLY B  98       1.841  -7.885 -30.092  1.00 90.70           H  
ATOM   3985  C   GLY B  98       0.530  -6.715 -28.868  1.00 90.70           C  
ATOM   3986  O   GLY B  98       0.173  -7.675 -28.192  1.00 90.70           O  
ATOM   3987  N   ALA B  99       0.247  -5.464 -28.478  1.00 93.89           N  
ATOM   3988  H   ALA B  99       0.675  -4.699 -28.979  1.00 93.89           H  
ATOM   3989  CA  ALA B  99      -0.516  -5.167 -27.253  1.00 93.89           C  
ATOM   3990  HA  ALA B  99       0.079  -5.481 -26.395  1.00 93.89           H  
ATOM   3991  C   ALA B  99      -1.877  -5.898 -27.177  1.00 93.89           C  
ATOM   3992  CB  ALA B  99      -0.731  -3.651 -27.168  1.00 93.89           C  
ATOM   3993  HB1 ALA B  99      -1.205  -3.400 -26.219  1.00 93.89           H  
ATOM   3994  HB2 ALA B  99      -1.368  -3.315 -27.985  1.00 93.89           H  
ATOM   3995  HB3 ALA B  99       0.227  -3.133 -27.229  1.00 93.89           H  
ATOM   3996  O   ALA B  99      -2.338  -6.250 -26.089  1.00 93.89           O  
ATOM   3997  N   ALA B 100      -2.509  -6.135 -28.333  1.00 93.59           N  
ATOM   3998  H   ALA B 100      -2.052  -5.843 -29.184  1.00 93.59           H  
ATOM   3999  CA  ALA B 100      -3.777  -6.851 -28.459  1.00 93.59           C  
ATOM   4000  HA  ALA B 100      -4.377  -6.643 -27.573  1.00 93.59           H  
ATOM   4001  C   ALA B 100      -3.632  -8.384 -28.551  1.00 93.59           C  
ATOM   4002  CB  ALA B 100      -4.517  -6.289 -29.680  1.00 93.59           C  
ATOM   4003  HB1 ALA B 100      -4.645  -5.211 -29.577  1.00 93.59           H  
ATOM   4004  HB2 ALA B 100      -3.949  -6.498 -30.586  1.00 93.59           H  
ATOM   4005  HB3 ALA B 100      -5.498  -6.756 -29.766  1.00 93.59           H  
ATOM   4006  O   ALA B 100      -4.651  -9.076 -28.453  1.00 93.59           O  
ATOM   4007  N   ASP B 101      -2.417  -8.910 -28.724  1.00 94.96           N  
ATOM   4008  H   ASP B 101      -1.606  -8.310 -28.683  1.00 94.96           H  
ATOM   4009  CA  ASP B 101      -2.155 -10.343 -28.874  1.00 94.96           C  
ATOM   4010  HA  ASP B 101      -2.931 -10.765 -29.513  1.00 94.96           H  
ATOM   4011  C   ASP B 101      -2.217 -11.054 -27.516  1.00 94.96           C  
ATOM   4012  CB  ASP B 101      -0.801 -10.596 -29.565  1.00 94.96           C  
ATOM   4013  HB2 ASP B 101      -0.002 -10.152 -28.971  1.00 94.96           H  
ATOM   4014  HB3 ASP B 101      -0.630 -11.672 -29.593  1.00 94.96           H  
ATOM   4015  O   ASP B 101      -1.766 -10.522 -26.501  1.00 94.96           O  
ATOM   4016  CG  ASP B 101      -0.727 -10.073 -31.005  1.00 94.96           C  
ATOM   4017  OD1 ASP B 101      -1.798  -9.934 -31.641  1.00 94.96           O  
ATOM   4018  OD2 ASP B 101       0.407  -9.859 -31.486  1.00 94.96           O  
ATOM   4019  N   PHE B 102      -2.815 -12.251 -27.489  1.00 97.06           N  
ATOM   4020  H   PHE B 102      -3.162 -12.638 -28.355  1.00 97.06           H  
ATOM   4021  CA  PHE B 102      -2.962 -13.056 -26.273  1.00 97.06           C  
ATOM   4022  HA  PHE B 102      -2.025 -13.022 -25.717  1.00 97.06           H  
ATOM   4023  C   PHE B 102      -3.304 -14.521 -26.585  1.00 97.06           C  
ATOM   4024  CB  PHE B 102      -4.084 -12.440 -25.422  1.00 97.06           C  
ATOM   4025  HB2 PHE B 102      -3.821 -11.408 -25.191  1.00 97.06           H  
ATOM   4026  HB3 PHE B 102      -5.000 -12.421 -26.013  1.00 97.06           H  
ATOM   4027  O   PHE B 102      -4.250 -14.784 -27.338  1.00 97.06           O  
ATOM   4028  CG  PHE B 102      -4.350 -13.146 -24.109  1.00 97.06           C  
ATOM   4029  CD1 PHE B 102      -5.640 -13.616 -23.798  1.00 97.06           C  
ATOM   4030  HD1 PHE B 102      -6.443 -13.499 -24.509  1.00 97.06           H  
ATOM   4031  CD2 PHE B 102      -3.308 -13.296 -23.177  1.00 97.06           C  
ATOM   4032  HD2 PHE B 102      -2.317 -12.932 -23.406  1.00 97.06           H  
ATOM   4033  CE1 PHE B 102      -5.886 -14.229 -22.556  1.00 97.06           C  
ATOM   4034  HE1 PHE B 102      -6.878 -14.578 -22.312  1.00 97.06           H  
ATOM   4035  CE2 PHE B 102      -3.551 -13.917 -21.943  1.00 97.06           C  
ATOM   4036  HE2 PHE B 102      -2.742 -14.029 -21.235  1.00 97.06           H  
ATOM   4037  CZ  PHE B 102      -4.836 -14.384 -21.633  1.00 97.06           C  
ATOM   4038  HZ  PHE B 102      -5.005 -14.859 -20.677  1.00 97.06           H  
ATOM   4039  N   ASP B 103      -2.625 -15.488 -25.959  1.00 97.23           N  
ATOM   4040  H   ASP B 103      -1.839 -15.223 -25.383  1.00 97.23           H  
ATOM   4041  CA  ASP B 103      -3.013 -16.909 -26.044  1.00 97.23           C  
ATOM   4042  HA  ASP B 103      -3.426 -17.071 -27.039  1.00 97.23           H  
ATOM   4043  C   ASP B 103      -4.137 -17.253 -25.049  1.00 97.23           C  
ATOM   4044  CB  ASP B 103      -1.810 -17.864 -25.955  1.00 97.23           C  
ATOM   4045  HB2 ASP B 103      -1.417 -17.869 -24.938  1.00 97.23           H  
ATOM   4046  HB3 ASP B 103      -1.028 -17.499 -26.619  1.00 97.23           H  
ATOM   4047  O   ASP B 103      -3.944 -17.882 -24.004  1.00 97.23           O  
ATOM   4048  CG  ASP B 103      -2.175 -19.304 -26.379  1.00 97.23           C  
ATOM   4049  OD1 ASP B 103      -3.382 -19.666 -26.400  1.00 97.23           O  
ATOM   4050  OD2 ASP B 103      -1.246 -20.089 -26.681  1.00 97.23           O  
ATOM   4051  N   ALA B 104      -5.364 -16.857 -25.398  1.00 96.49           N  
ATOM   4052  H   ALA B 104      -5.436 -16.259 -26.209  1.00 96.49           H  
ATOM   4053  CA  ALA B 104      -6.542 -17.097 -24.567  1.00 96.49           C  
ATOM   4054  HA  ALA B 104      -6.405 -16.571 -23.622  1.00 96.49           H  
ATOM   4055  C   ALA B 104      -6.742 -18.590 -24.225  1.00 96.49           C  
ATOM   4056  CB  ALA B 104      -7.762 -16.509 -25.289  1.00 96.49           C  
ATOM   4057  HB1 ALA B 104      -7.575 -15.463 -25.535  1.00 96.49           H  
ATOM   4058  HB2 ALA B 104      -7.960 -17.063 -26.207  1.00 96.49           H  
ATOM   4059  HB3 ALA B 104      -8.634 -16.564 -24.638  1.00 96.49           H  
ATOM   4060  O   ALA B 104      -7.056 -18.941 -23.084  1.00 96.49           O  
ATOM   4061  N   ALA B 105      -6.501 -19.490 -25.187  1.00 94.04           N  
ATOM   4062  H   ALA B 105      -6.051 -19.164 -26.030  1.00 94.04           H  
ATOM   4063  CA  ALA B 105      -6.696 -20.927 -25.005  1.00 94.04           C  
ATOM   4064  HA  ALA B 105      -7.688 -21.087 -24.583  1.00 94.04           H  
ATOM   4065  C   ALA B 105      -5.675 -21.541 -24.032  1.00 94.04           C  
ATOM   4066  CB  ALA B 105      -6.635 -21.604 -26.378  1.00 94.04           C  
ATOM   4067  HB1 ALA B 105      -7.398 -21.181 -27.031  1.00 94.04           H  
ATOM   4068  HB2 ALA B 105      -6.809 -22.675 -26.268  1.00 94.04           H  
ATOM   4069  HB3 ALA B 105      -5.653 -21.443 -26.824  1.00 94.04           H  
ATOM   4070  O   ALA B 105      -6.005 -22.496 -23.315  1.00 94.04           O  
ATOM   4071  N   PHE B 106      -4.459 -20.993 -23.965  1.00 96.60           N  
ATOM   4072  H   PHE B 106      -4.214 -20.258 -24.613  1.00 96.60           H  
ATOM   4073  CA  PHE B 106      -3.445 -21.412 -23.002  1.00 96.60           C  
ATOM   4074  HA  PHE B 106      -3.271 -22.480 -23.133  1.00 96.60           H  
ATOM   4075  C   PHE B 106      -3.878 -21.205 -21.548  1.00 96.60           C  
ATOM   4076  CB  PHE B 106      -2.129 -20.703 -23.298  1.00 96.60           C  
ATOM   4077  HB2 PHE B 106      -1.864 -20.895 -24.338  1.00 96.60           H  
ATOM   4078  HB3 PHE B 106      -2.241 -19.628 -23.161  1.00 96.60           H  
ATOM   4079  O   PHE B 106      -3.652 -22.082 -20.710  1.00 96.60           O  
ATOM   4080  CG  PHE B 106      -0.995 -21.201 -22.440  1.00 96.60           C  
ATOM   4081  CD1 PHE B 106      -0.722 -20.583 -21.208  1.00 96.60           C  
ATOM   4082  HD1 PHE B 106      -1.301 -19.731 -20.884  1.00 96.60           H  
ATOM   4083  CD2 PHE B 106      -0.215 -22.286 -22.877  1.00 96.60           C  
ATOM   4084  HD2 PHE B 106      -0.399 -22.719 -23.850  1.00 96.60           H  
ATOM   4085  CE1 PHE B 106       0.334 -21.052 -20.413  1.00 96.60           C  
ATOM   4086  HE1 PHE B 106       0.568 -20.553 -19.484  1.00 96.60           H  
ATOM   4087  CE2 PHE B 106       0.844 -22.753 -22.082  1.00 96.60           C  
ATOM   4088  HE2 PHE B 106       1.488 -23.545 -22.435  1.00 96.60           H  
ATOM   4089  CZ  PHE B 106       1.118 -22.132 -20.853  1.00 96.60           C  
ATOM   4090  HZ  PHE B 106       1.965 -22.458 -20.268  1.00 96.60           H  
ATOM   4091  N   PHE B 107      -4.575 -20.107 -21.264  1.00 96.05           N  
ATOM   4092  H   PHE B 107      -4.670 -19.411 -21.990  1.00 96.05           H  
ATOM   4093  CA  PHE B 107      -5.099 -19.794 -19.931  1.00 96.05           C  
ATOM   4094  HA  PHE B 107      -4.481 -20.297 -19.188  1.00 96.05           H  
ATOM   4095  C   PHE B 107      -6.529 -20.301 -19.693  1.00 96.05           C  
ATOM   4096  CB  PHE B 107      -4.952 -18.292 -19.682  1.00 96.05           C  
ATOM   4097  HB2 PHE B 107      -5.505 -17.747 -20.447  1.00 96.05           H  
ATOM   4098  HB3 PHE B 107      -5.387 -18.040 -18.715  1.00 96.05           H  
ATOM   4099  O   PHE B 107      -7.063 -20.144 -18.600  1.00 96.05           O  
ATOM   4100  CG  PHE B 107      -3.502 -17.852 -19.687  1.00 96.05           C  
ATOM   4101  CD1 PHE B 107      -2.660 -18.166 -18.601  1.00 96.05           C  
ATOM   4102  HD1 PHE B 107      -3.044 -18.710 -17.751  1.00 96.05           H  
ATOM   4103  CD2 PHE B 107      -2.973 -17.187 -20.806  1.00 96.05           C  
ATOM   4104  HD2 PHE B 107      -3.597 -16.959 -21.658  1.00 96.05           H  
ATOM   4105  CE1 PHE B 107      -1.305 -17.793 -18.625  1.00 96.05           C  
ATOM   4106  HE1 PHE B 107      -0.657 -18.024 -17.792  1.00 96.05           H  
ATOM   4107  CE2 PHE B 107      -1.617 -16.831 -20.837  1.00 96.05           C  
ATOM   4108  HE2 PHE B 107      -1.220 -16.341 -21.713  1.00 96.05           H  
ATOM   4109  CZ  PHE B 107      -0.784 -17.130 -19.746  1.00 96.05           C  
ATOM   4110  HZ  PHE B 107       0.264 -16.870 -19.775  1.00 96.05           H  
ATOM   4111  N   GLY B 108      -7.146 -20.950 -20.687  1.00 90.82           N  
ATOM   4112  H   GLY B 108      -6.670 -21.009 -21.576  1.00 90.82           H  
ATOM   4113  CA  GLY B 108      -8.525 -21.436 -20.593  1.00 90.82           C  
ATOM   4114  HA2 GLY B 108      -8.709 -22.125 -21.418  1.00 90.82           H  
ATOM   4115  HA3 GLY B 108      -8.660 -21.968 -19.651  1.00 90.82           H  
ATOM   4116  C   GLY B 108      -9.583 -20.329 -20.665  1.00 90.82           C  
ATOM   4117  O   GLY B 108     -10.701 -20.537 -20.203  1.00 90.82           O  
ATOM   4118  N   ILE B 109      -9.239 -19.176 -21.240  1.00 93.07           N  
ATOM   4119  H   ILE B 109      -8.325 -19.115 -21.665  1.00 93.07           H  
ATOM   4120  CA  ILE B 109     -10.119 -18.018 -21.422  1.00 93.07           C  
ATOM   4121  HA  ILE B 109     -10.898 -18.036 -20.660  1.00 93.07           H  
ATOM   4122  C   ILE B 109     -10.800 -18.122 -22.791  1.00 93.07           C  
ATOM   4123  CB  ILE B 109      -9.305 -16.718 -21.229  1.00 93.07           C  
ATOM   4124  HB  ILE B 109      -8.421 -16.766 -21.864  1.00 93.07           H  
ATOM   4125  O   ILE B 109     -10.177 -18.476 -23.795  1.00 93.07           O  
ATOM   4126  CG1 ILE B 109      -8.860 -16.608 -19.750  1.00 93.07           C  
ATOM   4127 HG12 ILE B 109      -8.450 -17.560 -19.413  1.00 93.07           H  
ATOM   4128 HG13 ILE B 109      -9.725 -16.382 -19.127  1.00 93.07           H  
ATOM   4129  CG2 ILE B 109     -10.111 -15.470 -21.625  1.00 93.07           C  
ATOM   4130 HG21 ILE B 109      -9.514 -14.568 -21.493  1.00 93.07           H  
ATOM   4131 HG22 ILE B 109     -11.006 -15.394 -21.007  1.00 93.07           H  
ATOM   4132 HG23 ILE B 109     -10.394 -15.516 -22.676  1.00 93.07           H  
ATOM   4133  CD1 ILE B 109      -7.777 -15.556 -19.500  1.00 93.07           C  
ATOM   4134 HD11 ILE B 109      -7.490 -15.579 -18.449  1.00 93.07           H  
ATOM   4135 HD12 ILE B 109      -8.138 -14.556 -19.742  1.00 93.07           H  
ATOM   4136 HD13 ILE B 109      -6.905 -15.792 -20.110  1.00 93.07           H  
ATOM   4137  N   SER B 110     -12.102 -17.834 -22.849  1.00 89.11           N  
ATOM   4138  H   SER B 110     -12.550 -17.481 -22.015  1.00 89.11           H  
ATOM   4139  CA  SER B 110     -12.831 -17.866 -24.123  1.00 89.11           C  
ATOM   4140  HA  SER B 110     -12.546 -18.789 -24.627  1.00 89.11           H  
ATOM   4141  C   SER B 110     -12.442 -16.676 -25.016  1.00 89.11           C  
ATOM   4142  CB  SER B 110     -14.346 -17.919 -23.900  1.00 89.11           C  
ATOM   4143  HB2 SER B 110     -14.821 -18.250 -24.824  1.00 89.11           H  
ATOM   4144  HB3 SER B 110     -14.580 -18.639 -23.116  1.00 89.11           H  
ATOM   4145  O   SER B 110     -12.135 -15.607 -24.493  1.00 89.11           O  
ATOM   4146  OG  SER B 110     -14.873 -16.652 -23.563  1.00 89.11           O  
ATOM   4147  HG  SER B 110     -14.675 -16.470 -22.641  1.00 89.11           H  
ATOM   4148  N   PRO B 111     -12.527 -16.779 -26.356  1.00 89.59           N  
ATOM   4149  CA  PRO B 111     -12.258 -15.638 -27.238  1.00 89.59           C  
ATOM   4150  HA  PRO B 111     -11.212 -15.350 -27.137  1.00 89.59           H  
ATOM   4151  C   PRO B 111     -13.142 -14.418 -26.941  1.00 89.59           C  
ATOM   4152  CB  PRO B 111     -12.512 -16.157 -28.657  1.00 89.59           C  
ATOM   4153  HB2 PRO B 111     -13.548 -15.979 -28.947  1.00 89.59           H  
ATOM   4154  HB3 PRO B 111     -11.834 -15.699 -29.377  1.00 89.59           H  
ATOM   4155  O   PRO B 111     -12.716 -13.282 -27.114  1.00 89.59           O  
ATOM   4156  CG  PRO B 111     -12.278 -17.662 -28.537  1.00 89.59           C  
ATOM   4157  HG2 PRO B 111     -11.210 -17.869 -28.603  1.00 89.59           H  
ATOM   4158  HG3 PRO B 111     -12.824 -18.220 -29.298  1.00 89.59           H  
ATOM   4159  CD  PRO B 111     -12.774 -17.984 -27.130  1.00 89.59           C  
ATOM   4160  HD2 PRO B 111     -12.223 -18.838 -26.735  1.00 89.59           H  
ATOM   4161  HD3 PRO B 111     -13.843 -18.193 -27.150  1.00 89.59           H  
ATOM   4162  N   ARG B 112     -14.375 -14.659 -26.476  1.00 86.77           N  
ATOM   4163  H   ARG B 112     -14.620 -15.620 -26.282  1.00 86.77           H  
ATOM   4164  CA  ARG B 112     -15.360 -13.620 -26.161  1.00 86.77           C  
ATOM   4165  HA  ARG B 112     -15.347 -12.882 -26.963  1.00 86.77           H  
ATOM   4166  C   ARG B 112     -14.990 -12.854 -24.892  1.00 86.77           C  
ATOM   4167  CB  ARG B 112     -16.750 -14.276 -26.066  1.00 86.77           C  
ATOM   4168  HB2 ARG B 112     -17.000 -14.491 -25.027  1.00 86.77           H  
ATOM   4169  HB3 ARG B 112     -16.750 -15.217 -26.617  1.00 86.77           H  
ATOM   4170  O   ARG B 112     -15.056 -11.632 -24.873  1.00 86.77           O  
ATOM   4171  CG  ARG B 112     -17.814 -13.372 -26.686  1.00 86.77           C  
ATOM   4172  HG2 ARG B 112     -17.883 -12.462 -26.091  1.00 86.77           H  
ATOM   4173  HG3 ARG B 112     -17.510 -13.113 -27.700  1.00 86.77           H  
ATOM   4174  CD  ARG B 112     -19.186 -14.045 -26.758  1.00 86.77           C  
ATOM   4175  HD2 ARG B 112     -19.764 -13.510 -27.511  1.00 86.77           H  
ATOM   4176  HD3 ARG B 112     -19.068 -15.074 -27.099  1.00 86.77           H  
ATOM   4177  NE  ARG B 112     -19.900 -14.019 -25.465  1.00 86.77           N  
ATOM   4178  HE  ARG B 112     -19.545 -13.402 -24.748  1.00 86.77           H  
ATOM   4179  NH1 ARG B 112     -21.711 -15.343 -26.057  1.00 86.77           N  
ATOM   4180 HH11 ARG B 112     -22.654 -15.626 -25.832  1.00 86.77           H  
ATOM   4181 HH12 ARG B 112     -21.580 -15.148 -27.039  1.00 86.77           H  
ATOM   4182  NH2 ARG B 112     -21.545 -14.609 -23.993  1.00 86.77           N  
ATOM   4183 HH21 ARG B 112     -21.353 -13.757 -23.486  1.00 86.77           H  
ATOM   4184 HH22 ARG B 112     -22.446 -15.033 -23.826  1.00 86.77           H  
ATOM   4185  CZ  ARG B 112     -21.029 -14.659 -25.180  1.00 86.77           C  
ATOM   4186  N   GLU B 113     -14.544 -13.581 -23.871  1.00 88.00           N  
ATOM   4187  H   GLU B 113     -14.504 -14.584 -23.977  1.00 88.00           H  
ATOM   4188  CA  GLU B 113     -13.995 -12.997 -22.647  1.00 88.00           C  
ATOM   4189  HA  GLU B 113     -14.691 -12.258 -22.251  1.00 88.00           H  
ATOM   4190  C   GLU B 113     -12.671 -12.276 -22.929  1.00 88.00           C  
ATOM   4191  CB  GLU B 113     -13.829 -14.112 -21.609  1.00 88.00           C  
ATOM   4192  HB2 GLU B 113     -13.144 -14.861 -22.007  1.00 88.00           H  
ATOM   4193  HB3 GLU B 113     -14.799 -14.584 -21.452  1.00 88.00           H  
ATOM   4194  O   GLU B 113     -12.506 -11.142 -22.504  1.00 88.00           O  
ATOM   4195  CG  GLU B 113     -13.303 -13.606 -20.258  1.00 88.00           C  
ATOM   4196  HG2 GLU B 113     -13.987 -12.850 -19.873  1.00 88.00           H  
ATOM   4197  HG3 GLU B 113     -12.329 -13.140 -20.406  1.00 88.00           H  
ATOM   4198  CD  GLU B 113     -13.148 -14.731 -19.226  1.00 88.00           C  
ATOM   4199  OE1 GLU B 113     -12.845 -14.394 -18.054  1.00 88.00           O  
ATOM   4200  OE2 GLU B 113     -13.292 -15.918 -19.611  1.00 88.00           O  
ATOM   4201  N   ALA B 114     -11.768 -12.870 -23.718  1.00 93.44           N  
ATOM   4202  H   ALA B 114     -11.945 -13.814 -24.031  1.00 93.44           H  
ATOM   4203  CA  ALA B 114     -10.494 -12.247 -24.085  1.00 93.44           C  
ATOM   4204  HA  ALA B 114      -9.937 -12.039 -23.171  1.00 93.44           H  
ATOM   4205  C   ALA B 114     -10.671 -10.910 -24.826  1.00 93.44           C  
ATOM   4206  CB  ALA B 114      -9.689 -13.235 -24.937  1.00 93.44           C  
ATOM   4207  HB1 ALA B 114      -9.509 -14.150 -24.373  1.00 93.44           H  
ATOM   4208  HB2 ALA B 114     -10.233 -13.471 -25.851  1.00 93.44           H  
ATOM   4209  HB3 ALA B 114      -8.731 -12.787 -25.200  1.00 93.44           H  
ATOM   4210  O   ALA B 114      -9.868 -10.003 -24.631  1.00 93.44           O  
ATOM   4211  N   LEU B 115     -11.721 -10.781 -25.648  1.00 90.43           N  
ATOM   4212  H   LEU B 115     -12.304 -11.589 -25.811  1.00 90.43           H  
ATOM   4213  CA  LEU B 115     -12.069  -9.528 -26.324  1.00 90.43           C  
ATOM   4214  HA  LEU B 115     -11.163  -9.111 -26.765  1.00 90.43           H  
ATOM   4215  C   LEU B 115     -12.633  -8.473 -25.357  1.00 90.43           C  
ATOM   4216  CB  LEU B 115     -13.089  -9.837 -27.435  1.00 90.43           C  
ATOM   4217  HB2 LEU B 115     -14.058 -10.007 -26.966  1.00 90.43           H  
ATOM   4218  HB3 LEU B 115     -12.805 -10.754 -27.951  1.00 90.43           H  
ATOM   4219  O   LEU B 115     -12.437  -7.288 -25.576  1.00 90.43           O  
ATOM   4220  CG  LEU B 115     -13.215  -8.709 -28.479  1.00 90.43           C  
ATOM   4221  HG  LEU B 115     -13.188  -7.733 -27.996  1.00 90.43           H  
ATOM   4222  CD1 LEU B 115     -12.084  -8.793 -29.509  1.00 90.43           C  
ATOM   4223 HD11 LEU B 115     -12.110  -9.751 -30.029  1.00 90.43           H  
ATOM   4224 HD12 LEU B 115     -12.189  -7.982 -30.230  1.00 90.43           H  
ATOM   4225 HD13 LEU B 115     -11.123  -8.679 -29.007  1.00 90.43           H  
ATOM   4226  CD2 LEU B 115     -14.547  -8.825 -29.222  1.00 90.43           C  
ATOM   4227 HD21 LEU B 115     -14.620  -8.026 -29.959  1.00 90.43           H  
ATOM   4228 HD22 LEU B 115     -14.617  -9.793 -29.718  1.00 90.43           H  
ATOM   4229 HD23 LEU B 115     -15.366  -8.713 -28.511  1.00 90.43           H  
ATOM   4230  N   ALA B 116     -13.342  -8.892 -24.306  1.00 88.93           N  
ATOM   4231  H   ALA B 116     -13.465  -9.885 -24.167  1.00 88.93           H  
ATOM   4232  CA  ALA B 116     -13.880  -7.993 -23.281  1.00 88.93           C  
ATOM   4233  HA  ALA B 116     -14.176  -7.054 -23.749  1.00 88.93           H  
ATOM   4234  C   ALA B 116     -12.853  -7.640 -22.186  1.00 88.93           C  
ATOM   4235  CB  ALA B 116     -15.133  -8.648 -22.691  1.00 88.93           C  
ATOM   4236  HB1 ALA B 116     -15.851  -8.858 -23.483  1.00 88.93           H  
ATOM   4237  HB2 ALA B 116     -14.858  -9.577 -22.191  1.00 88.93           H  
ATOM   4238  HB3 ALA B 116     -15.591  -7.974 -21.966  1.00 88.93           H  
ATOM   4239  O   ALA B 116     -13.091  -6.736 -21.388  1.00 88.93           O  
ATOM   4240  N   MET B 117     -11.728  -8.359 -22.130  1.00 92.99           N  
ATOM   4241  H   MET B 117     -11.618  -9.112 -22.795  1.00 92.99           H  
ATOM   4242  CA  MET B 117     -10.652  -8.134 -21.171  1.00 92.99           C  
ATOM   4243  HA  MET B 117     -11.085  -7.872 -20.206  1.00 92.99           H  
ATOM   4244  C   MET B 117      -9.740  -6.985 -21.596  1.00 92.99           C  
ATOM   4245  CB  MET B 117      -9.808  -9.404 -20.994  1.00 92.99           C  
ATOM   4246  HB2 MET B 117      -8.847  -9.115 -20.567  1.00 92.99           H  
ATOM   4247  HB3 MET B 117      -9.622  -9.860 -21.966  1.00 92.99           H  
ATOM   4248  O   MET B 117      -9.135  -7.021 -22.676  1.00 92.99           O  
ATOM   4249  CG  MET B 117     -10.446 -10.431 -20.055  1.00 92.99           C  
ATOM   4250  HG2 MET B 117     -10.492 -10.003 -19.054  1.00 92.99           H  
ATOM   4251  HG3 MET B 117     -11.469 -10.627 -20.376  1.00 92.99           H  
ATOM   4252  SD  MET B 117      -9.553 -12.011 -19.971  1.00 92.99           S  
ATOM   4253  CE  MET B 117      -7.970 -11.448 -19.294  1.00 92.99           C  
ATOM   4254  HE1 MET B 117      -8.146 -10.870 -18.386  1.00 92.99           H  
ATOM   4255  HE2 MET B 117      -7.336 -12.307 -19.071  1.00 92.99           H  
ATOM   4256  HE3 MET B 117      -7.461 -10.812 -20.017  1.00 92.99           H  
ATOM   4257  N   ASP B 118      -9.533  -6.055 -20.665  1.00 94.71           N  
ATOM   4258  H   ASP B 118     -10.083  -6.069 -19.819  1.00 94.71           H  
ATOM   4259  CA  ASP B 118      -8.467  -5.064 -20.725  1.00 94.71           C  
ATOM   4260  HA  ASP B 118      -8.741  -4.334 -21.486  1.00 94.71           H  
ATOM   4261  C   ASP B 118      -7.137  -5.766 -21.086  1.00 94.71           C  
ATOM   4262  CB  ASP B 118      -8.385  -4.321 -19.377  1.00 94.71           C  
ATOM   4263  HB2 ASP B 118      -9.343  -3.835 -19.188  1.00 94.71           H  
ATOM   4264  HB3 ASP B 118      -8.217  -5.049 -18.584  1.00 94.71           H  
ATOM   4265  O   ASP B 118      -6.746  -6.740 -20.418  1.00 94.71           O  
ATOM   4266  CG  ASP B 118      -7.281  -3.259 -19.291  1.00 94.71           C  
ATOM   4267  OD1 ASP B 118      -6.447  -3.175 -20.216  1.00 94.71           O  
ATOM   4268  OD2 ASP B 118      -7.180  -2.594 -18.240  1.00 94.71           O  
ATOM   4269  N   PRO B 119      -6.430  -5.326 -22.147  1.00 97.03           N  
ATOM   4270  CA  PRO B 119      -5.121  -5.865 -22.504  1.00 97.03           C  
ATOM   4271  HA  PRO B 119      -5.235  -6.898 -22.832  1.00 97.03           H  
ATOM   4272  C   PRO B 119      -4.117  -5.858 -21.342  1.00 97.03           C  
ATOM   4273  CB  PRO B 119      -4.636  -5.025 -23.691  1.00 97.03           C  
ATOM   4274  HB2 PRO B 119      -4.873  -5.543 -24.620  1.00 97.03           H  
ATOM   4275  HB3 PRO B 119      -3.564  -4.830 -23.644  1.00 97.03           H  
ATOM   4276  O   PRO B 119      -3.262  -6.741 -21.300  1.00 97.03           O  
ATOM   4277  CG  PRO B 119      -5.456  -3.738 -23.607  1.00 97.03           C  
ATOM   4278  HG2 PRO B 119      -4.987  -3.047 -22.907  1.00 97.03           H  
ATOM   4279  HG3 PRO B 119      -5.586  -3.270 -24.583  1.00 97.03           H  
ATOM   4280  CD  PRO B 119      -6.778  -4.218 -23.028  1.00 97.03           C  
ATOM   4281  HD2 PRO B 119      -7.429  -4.577 -23.824  1.00 97.03           H  
ATOM   4282  HD3 PRO B 119      -7.254  -3.388 -22.507  1.00 97.03           H  
ATOM   4283  N   GLN B 120      -4.247  -4.971 -20.349  1.00 98.00           N  
ATOM   4284  H   GLN B 120      -4.981  -4.279 -20.405  1.00 98.00           H  
ATOM   4285  CA  GLN B 120      -3.429  -5.019 -19.135  1.00 98.00           C  
ATOM   4286  HA  GLN B 120      -2.386  -4.889 -19.424  1.00 98.00           H  
ATOM   4287  C   GLN B 120      -3.544  -6.371 -18.404  1.00 98.00           C  
ATOM   4288  CB  GLN B 120      -3.823  -3.880 -18.180  1.00 98.00           C  
ATOM   4289  HB2 GLN B 120      -4.872  -3.985 -17.906  1.00 98.00           H  
ATOM   4290  HB3 GLN B 120      -3.235  -3.978 -17.268  1.00 98.00           H  
ATOM   4291  O   GLN B 120      -2.529  -6.944 -18.006  1.00 98.00           O  
ATOM   4292  CG  GLN B 120      -3.586  -2.477 -18.761  1.00 98.00           C  
ATOM   4293  HG2 GLN B 120      -4.264  -2.286 -19.592  1.00 98.00           H  
ATOM   4294  HG3 GLN B 120      -2.570  -2.401 -19.150  1.00 98.00           H  
ATOM   4295  CD  GLN B 120      -3.792  -1.394 -17.712  1.00 98.00           C  
ATOM   4296  NE2 GLN B 120      -5.013  -1.099 -17.334  1.00 98.00           N  
ATOM   4297 HE21 GLN B 120      -5.152  -0.362 -16.657  1.00 98.00           H  
ATOM   4298 HE22 GLN B 120      -5.801  -1.585 -17.738  1.00 98.00           H  
ATOM   4299  OE1 GLN B 120      -2.838  -0.816 -17.210  1.00 98.00           O  
ATOM   4300  N   GLN B 121      -4.756  -6.928 -18.276  1.00 98.01           N  
ATOM   4301  H   GLN B 121      -5.541  -6.467 -18.714  1.00 98.01           H  
ATOM   4302  CA  GLN B 121      -4.972  -8.237 -17.641  1.00 98.01           C  
ATOM   4303  HA  GLN B 121      -4.483  -8.240 -16.667  1.00 98.01           H  
ATOM   4304  C   GLN B 121      -4.359  -9.378 -18.468  1.00 98.01           C  
ATOM   4305  CB  GLN B 121      -6.475  -8.514 -17.440  1.00 98.01           C  
ATOM   4306  HB2 GLN B 121      -6.562  -9.489 -16.961  1.00 98.01           H  
ATOM   4307  HB3 GLN B 121      -6.971  -8.566 -18.409  1.00 98.01           H  
ATOM   4308  O   GLN B 121      -3.814 -10.331 -17.910  1.00 98.01           O  
ATOM   4309  CG  GLN B 121      -7.205  -7.479 -16.567  1.00 98.01           C  
ATOM   4310  HG2 GLN B 121      -7.275  -6.534 -17.106  1.00 98.01           H  
ATOM   4311  HG3 GLN B 121      -6.621  -7.309 -15.662  1.00 98.01           H  
ATOM   4312  CD  GLN B 121      -8.611  -7.914 -16.145  1.00 98.01           C  
ATOM   4313  NE2 GLN B 121      -9.355  -7.076 -15.461  1.00 98.01           N  
ATOM   4314 HE21 GLN B 121      -9.070  -6.116 -15.329  1.00 98.01           H  
ATOM   4315 HE22 GLN B 121     -10.306  -7.356 -15.268  1.00 98.01           H  
ATOM   4316  OE1 GLN B 121      -9.051  -9.037 -16.365  1.00 98.01           O  
ATOM   4317  N   ARG B 122      -4.438  -9.279 -19.801  1.00 98.24           N  
ATOM   4318  H   ARG B 122      -4.861  -8.442 -20.175  1.00 98.24           H  
ATOM   4319  CA  ARG B 122      -3.900 -10.277 -20.741  1.00 98.24           C  
ATOM   4320  HA  ARG B 122      -4.222 -11.274 -20.440  1.00 98.24           H  
ATOM   4321  C   ARG B 122      -2.372 -10.320 -20.707  1.00 98.24           C  
ATOM   4322  CB  ARG B 122      -4.434  -9.991 -22.157  1.00 98.24           C  
ATOM   4323  HB2 ARG B 122      -4.214  -8.962 -22.442  1.00 98.24           H  
ATOM   4324  HB3 ARG B 122      -3.924 -10.648 -22.862  1.00 98.24           H  
ATOM   4325  O   ARG B 122      -1.795 -11.382 -20.485  1.00 98.24           O  
ATOM   4326  CG  ARG B 122      -5.948 -10.241 -22.240  1.00 98.24           C  
ATOM   4327  HG2 ARG B 122      -6.142 -11.253 -21.884  1.00 98.24           H  
ATOM   4328  HG3 ARG B 122      -6.478  -9.537 -21.598  1.00 98.24           H  
ATOM   4329  CD  ARG B 122      -6.507 -10.136 -23.661  1.00 98.24           C  
ATOM   4330  HD2 ARG B 122      -7.450 -10.682 -23.693  1.00 98.24           H  
ATOM   4331  HD3 ARG B 122      -5.812 -10.620 -24.346  1.00 98.24           H  
ATOM   4332  NE  ARG B 122      -6.777  -8.746 -24.072  1.00 98.24           N  
ATOM   4333  HE  ARG B 122      -7.211  -8.139 -23.392  1.00 98.24           H  
ATOM   4334  NH1 ARG B 122      -6.423  -9.048 -26.314  1.00 98.24           N  
ATOM   4335 HH11 ARG B 122      -6.189  -8.666 -27.218  1.00 98.24           H  
ATOM   4336 HH12 ARG B 122      -6.062  -9.970 -26.113  1.00 98.24           H  
ATOM   4337  NH2 ARG B 122      -7.136  -7.069 -25.554  1.00 98.24           N  
ATOM   4338 HH21 ARG B 122      -7.604  -6.565 -24.815  1.00 98.24           H  
ATOM   4339 HH22 ARG B 122      -7.240  -6.761 -26.510  1.00 98.24           H  
ATOM   4340  CZ  ARG B 122      -6.773  -8.293 -25.311  1.00 98.24           C  
ATOM   4341  N   GLN B 123      -1.726  -9.160 -20.830  1.00 97.92           N  
ATOM   4342  H   GLN B 123      -2.274  -8.325 -20.985  1.00 97.92           H  
ATOM   4343  CA  GLN B 123      -0.264  -9.040 -20.821  1.00 97.92           C  
ATOM   4344  HA  GLN B 123       0.152  -9.689 -21.591  1.00 97.92           H  
ATOM   4345  C   GLN B 123       0.340  -9.483 -19.478  1.00 97.92           C  
ATOM   4346  CB  GLN B 123       0.131  -7.586 -21.135  1.00 97.92           C  
ATOM   4347  HB2 GLN B 123      -0.338  -6.924 -20.407  1.00 97.92           H  
ATOM   4348  HB3 GLN B 123       1.213  -7.494 -21.036  1.00 97.92           H  
ATOM   4349  O   GLN B 123       1.380 -10.143 -19.448  1.00 97.92           O  
ATOM   4350  CG  GLN B 123      -0.246  -7.111 -22.550  1.00 97.92           C  
ATOM   4351  HG2 GLN B 123      -1.307  -7.283 -22.733  1.00 97.92           H  
ATOM   4352  HG3 GLN B 123      -0.069  -6.038 -22.618  1.00 97.92           H  
ATOM   4353  CD  GLN B 123       0.547  -7.785 -23.666  1.00 97.92           C  
ATOM   4354  NE2 GLN B 123       0.011  -7.804 -24.867  1.00 97.92           N  
ATOM   4355 HE21 GLN B 123       0.474  -8.320 -25.601  1.00 97.92           H  
ATOM   4356 HE22 GLN B 123      -0.912  -7.431 -25.039  1.00 97.92           H  
ATOM   4357  OE1 GLN B 123       1.654  -8.272 -23.483  1.00 97.92           O  
ATOM   4358  N   VAL B 124      -0.325  -9.177 -18.356  1.00 97.74           N  
ATOM   4359  H   VAL B 124      -1.149  -8.597 -18.426  1.00 97.74           H  
ATOM   4360  CA  VAL B 124       0.110  -9.617 -17.020  1.00 97.74           C  
ATOM   4361  HA  VAL B 124       1.160  -9.354 -16.889  1.00 97.74           H  
ATOM   4362  C   VAL B 124       0.030 -11.137 -16.848  1.00 97.74           C  
ATOM   4363  CB  VAL B 124      -0.687  -8.875 -15.932  1.00 97.74           C  
ATOM   4364  HB  VAL B 124      -1.734  -8.822 -16.229  1.00 97.74           H  
ATOM   4365  O   VAL B 124       0.906 -11.710 -16.200  1.00 97.74           O  
ATOM   4366  CG1 VAL B 124      -0.633  -9.540 -14.558  1.00 97.74           C  
ATOM   4367 HG11 VAL B 124      -1.269  -8.985 -13.868  1.00 97.74           H  
ATOM   4368 HG12 VAL B 124      -1.038 -10.549 -14.634  1.00 97.74           H  
ATOM   4369 HG13 VAL B 124       0.390  -9.579 -14.186  1.00 97.74           H  
ATOM   4370  CG2 VAL B 124      -0.134  -7.459 -15.755  1.00 97.74           C  
ATOM   4371 HG21 VAL B 124      -0.191  -6.928 -16.705  1.00 97.74           H  
ATOM   4372 HG22 VAL B 124       0.905  -7.496 -15.427  1.00 97.74           H  
ATOM   4373 HG23 VAL B 124      -0.728  -6.922 -15.015  1.00 97.74           H  
ATOM   4374  N   LEU B 125      -0.980 -11.814 -17.409  1.00 98.22           N  
ATOM   4375  H   LEU B 125      -1.676 -11.308 -17.938  1.00 98.22           H  
ATOM   4376  CA  LEU B 125      -1.075 -13.279 -17.327  1.00 98.22           C  
ATOM   4377  HA  LEU B 125      -1.021 -13.571 -16.278  1.00 98.22           H  
ATOM   4378  C   LEU B 125       0.110 -13.966 -18.016  1.00 98.22           C  
ATOM   4379  CB  LEU B 125      -2.404 -13.770 -17.931  1.00 98.22           C  
ATOM   4380  HB2 LEU B 125      -2.604 -13.209 -18.844  1.00 98.22           H  
ATOM   4381  HB3 LEU B 125      -2.292 -14.816 -18.216  1.00 98.22           H  
ATOM   4382  O   LEU B 125       0.742 -14.832 -17.407  1.00 98.22           O  
ATOM   4383  CG  LEU B 125      -3.616 -13.663 -16.993  1.00 98.22           C  
ATOM   4384  HG  LEU B 125      -3.699 -12.651 -16.596  1.00 98.22           H  
ATOM   4385  CD1 LEU B 125      -4.884 -13.995 -17.783  1.00 98.22           C  
ATOM   4386 HD11 LEU B 125      -5.751 -13.949 -17.124  1.00 98.22           H  
ATOM   4387 HD12 LEU B 125      -5.005 -13.266 -18.584  1.00 98.22           H  
ATOM   4388 HD13 LEU B 125      -4.804 -14.995 -18.210  1.00 98.22           H  
ATOM   4389  CD2 LEU B 125      -3.530 -14.651 -15.823  1.00 98.22           C  
ATOM   4390 HD21 LEU B 125      -4.429 -14.581 -15.212  1.00 98.22           H  
ATOM   4391 HD22 LEU B 125      -3.425 -15.667 -16.202  1.00 98.22           H  
ATOM   4392 HD23 LEU B 125      -2.670 -14.414 -15.196  1.00 98.22           H  
ATOM   4393  N   GLU B 126       0.436 -13.555 -19.245  1.00 98.36           N  
ATOM   4394  H   GLU B 126      -0.125 -12.838 -19.681  1.00 98.36           H  
ATOM   4395  CA  GLU B 126       1.579 -14.095 -19.998  1.00 98.36           C  
ATOM   4396  HA  GLU B 126       1.494 -15.179 -20.072  1.00 98.36           H  
ATOM   4397  C   GLU B 126       2.901 -13.833 -19.275  1.00 98.36           C  
ATOM   4398  CB  GLU B 126       1.610 -13.527 -21.430  1.00 98.36           C  
ATOM   4399  HB2 GLU B 126       2.572 -13.774 -21.879  1.00 98.36           H  
ATOM   4400  HB3 GLU B 126       1.501 -12.443 -21.403  1.00 98.36           H  
ATOM   4401  O   GLU B 126       3.625 -14.770 -18.937  1.00 98.36           O  
ATOM   4402  CG  GLU B 126       0.498 -14.147 -22.288  1.00 98.36           C  
ATOM   4403  HG2 GLU B 126      -0.467 -13.875 -21.862  1.00 98.36           H  
ATOM   4404  HG3 GLU B 126       0.605 -15.230 -22.228  1.00 98.36           H  
ATOM   4405  CD  GLU B 126       0.523 -13.753 -23.776  1.00 98.36           C  
ATOM   4406  OE1 GLU B 126      -0.353 -14.287 -24.499  1.00 98.36           O  
ATOM   4407  OE2 GLU B 126       1.401 -12.959 -24.199  1.00 98.36           O  
ATOM   4408  N   THR B 127       3.173 -12.576 -18.929  1.00 98.33           N  
ATOM   4409  H   THR B 127       2.539 -11.848 -19.226  1.00 98.33           H  
ATOM   4410  CA  THR B 127       4.428 -12.210 -18.255  1.00 98.33           C  
ATOM   4411  HA  THR B 127       5.257 -12.593 -18.850  1.00 98.33           H  
ATOM   4412  C   THR B 127       4.571 -12.818 -16.859  1.00 98.33           C  
ATOM   4413  CB  THR B 127       4.600 -10.694 -18.152  1.00 98.33           C  
ATOM   4414  HB  THR B 127       5.401 -10.476 -17.446  1.00 98.33           H  
ATOM   4415  O   THR B 127       5.689 -13.100 -16.434  1.00 98.33           O  
ATOM   4416  CG2 THR B 127       4.961 -10.052 -19.486  1.00 98.33           C  
ATOM   4417 HG21 THR B 127       4.175 -10.230 -20.219  1.00 98.33           H  
ATOM   4418 HG22 THR B 127       5.889 -10.488 -19.857  1.00 98.33           H  
ATOM   4419 HG23 THR B 127       5.100  -8.979 -19.352  1.00 98.33           H  
ATOM   4420  OG1 THR B 127       3.413 -10.104 -17.690  1.00 98.33           O  
ATOM   4421  HG1 THR B 127       2.775 -10.132 -18.406  1.00 98.33           H  
ATOM   4422  N   THR B 128       3.478 -13.083 -16.133  1.00 98.58           N  
ATOM   4423  H   THR B 128       2.579 -12.801 -16.498  1.00 98.58           H  
ATOM   4424  CA  THR B 128       3.554 -13.793 -14.842  1.00 98.58           C  
ATOM   4425  HA  THR B 128       4.383 -13.372 -14.274  1.00 98.58           H  
ATOM   4426  C   THR B 128       3.847 -15.286 -15.025  1.00 98.58           C  
ATOM   4427  CB  THR B 128       2.290 -13.612 -13.988  1.00 98.58           C  
ATOM   4428  HB  THR B 128       1.440 -14.099 -14.464  1.00 98.58           H  
ATOM   4429  O   THR B 128       4.557 -15.874 -14.209  1.00 98.58           O  
ATOM   4430  CG2 THR B 128       2.488 -14.187 -12.582  1.00 98.58           C  
ATOM   4431 HG21 THR B 128       2.480 -15.276 -12.617  1.00 98.58           H  
ATOM   4432 HG22 THR B 128       3.439 -13.847 -12.174  1.00 98.58           H  
ATOM   4433 HG23 THR B 128       1.684 -13.851 -11.927  1.00 98.58           H  
ATOM   4434  OG1 THR B 128       1.999 -12.246 -13.812  1.00 98.58           O  
ATOM   4435  HG1 THR B 128       1.675 -11.929 -14.659  1.00 98.58           H  
ATOM   4436  N   TRP B 129       3.354 -15.912 -16.097  1.00 98.48           N  
ATOM   4437  H   TRP B 129       2.807 -15.391 -16.768  1.00 98.48           H  
ATOM   4438  CA  TRP B 129       3.745 -17.283 -16.439  1.00 98.48           C  
ATOM   4439  HA  TRP B 129       3.569 -17.929 -15.579  1.00 98.48           H  
ATOM   4440  C   TRP B 129       5.243 -17.359 -16.762  1.00 98.48           C  
ATOM   4441  CB  TRP B 129       2.894 -17.793 -17.609  1.00 98.48           C  
ATOM   4442  HB2 TRP B 129       1.841 -17.700 -17.343  1.00 98.48           H  
ATOM   4443  HB3 TRP B 129       3.066 -17.177 -18.491  1.00 98.48           H  
ATOM   4444  O   TRP B 129       5.973 -18.148 -16.157  1.00 98.48           O  
ATOM   4445  CG  TRP B 129       3.173 -19.217 -17.972  1.00 98.48           C  
ATOM   4446  CD1 TRP B 129       4.208 -19.653 -18.727  1.00 98.48           C  
ATOM   4447  HD1 TRP B 129       4.961 -19.021 -19.175  1.00 98.48           H  
ATOM   4448  CD2 TRP B 129       2.462 -20.414 -17.543  1.00 98.48           C  
ATOM   4449  CE2 TRP B 129       3.146 -21.553 -18.064  1.00 98.48           C  
ATOM   4450  CE3 TRP B 129       1.313 -20.652 -16.758  1.00 98.48           C  
ATOM   4451  HE3 TRP B 129       0.769 -19.806 -16.365  1.00 98.48           H  
ATOM   4452  NE1 TRP B 129       4.210 -21.032 -18.766  1.00 98.48           N  
ATOM   4453  HE1 TRP B 129       4.988 -21.560 -19.136  1.00 98.48           H  
ATOM   4454  CH2 TRP B 129       1.571 -23.067 -17.018  1.00 98.48           C  
ATOM   4455  HH2 TRP B 129       1.235 -24.070 -16.802  1.00 98.48           H  
ATOM   4456  CZ2 TRP B 129       2.722 -22.862 -17.799  1.00 98.48           C  
ATOM   4457  HZ2 TRP B 129       3.287 -23.692 -18.196  1.00 98.48           H  
ATOM   4458  CZ3 TRP B 129       0.868 -21.963 -16.501  1.00 98.48           C  
ATOM   4459  HZ3 TRP B 129      -0.013 -22.124 -15.898  1.00 98.48           H  
ATOM   4460  N   GLU B 130       5.710 -16.478 -17.650  1.00 98.17           N  
ATOM   4461  H   GLU B 130       5.047 -15.873 -18.113  1.00 98.17           H  
ATOM   4462  CA  GLU B 130       7.123 -16.344 -18.027  1.00 98.17           C  
ATOM   4463  HA  GLU B 130       7.473 -17.264 -18.494  1.00 98.17           H  
ATOM   4464  C   GLU B 130       8.010 -16.061 -16.804  1.00 98.17           C  
ATOM   4465  CB  GLU B 130       7.269 -15.185 -19.026  1.00 98.17           C  
ATOM   4466  HB2 GLU B 130       6.829 -14.301 -18.564  1.00 98.17           H  
ATOM   4467  HB3 GLU B 130       8.329 -14.989 -19.185  1.00 98.17           H  
ATOM   4468  O   GLU B 130       9.097 -16.620 -16.677  1.00 98.17           O  
ATOM   4469  CG  GLU B 130       6.609 -15.432 -20.399  1.00 98.17           C  
ATOM   4470  HG2 GLU B 130       7.213 -16.157 -20.945  1.00 98.17           H  
ATOM   4471  HG3 GLU B 130       5.621 -15.870 -20.256  1.00 98.17           H  
ATOM   4472  CD  GLU B 130       6.464 -14.141 -21.235  1.00 98.17           C  
ATOM   4473  OE1 GLU B 130       5.897 -14.216 -22.352  1.00 98.17           O  
ATOM   4474  OE2 GLU B 130       6.900 -13.069 -20.754  1.00 98.17           O  
ATOM   4475  N   LEU B 131       7.538 -15.243 -15.857  1.00 98.62           N  
ATOM   4476  H   LEU B 131       6.673 -14.757 -16.050  1.00 98.62           H  
ATOM   4477  CA  LEU B 131       8.244 -14.931 -14.615  1.00 98.62           C  
ATOM   4478  HA  LEU B 131       9.181 -14.438 -14.874  1.00 98.62           H  
ATOM   4479  C   LEU B 131       8.592 -16.188 -13.805  1.00 98.62           C  
ATOM   4480  CB  LEU B 131       7.369 -13.973 -13.785  1.00 98.62           C  
ATOM   4481  HB2 LEU B 131       6.391 -14.432 -13.641  1.00 98.62           H  
ATOM   4482  HB3 LEU B 131       7.223 -13.046 -14.340  1.00 98.62           H  
ATOM   4483  O   LEU B 131       9.722 -16.318 -13.326  1.00 98.62           O  
ATOM   4484  CG  LEU B 131       7.923 -13.642 -12.395  1.00 98.62           C  
ATOM   4485  HG  LEU B 131       8.128 -14.559 -11.843  1.00 98.62           H  
ATOM   4486  CD1 LEU B 131       9.207 -12.835 -12.524  1.00 98.62           C  
ATOM   4487 HD11 LEU B 131       9.947 -13.423 -13.067  1.00 98.62           H  
ATOM   4488 HD12 LEU B 131       9.598 -12.614 -11.531  1.00 98.62           H  
ATOM   4489 HD13 LEU B 131       9.007 -11.905 -13.056  1.00 98.62           H  
ATOM   4490  CD2 LEU B 131       6.901 -12.843 -11.592  1.00 98.62           C  
ATOM   4491 HD21 LEU B 131       5.985 -13.426 -11.497  1.00 98.62           H  
ATOM   4492 HD22 LEU B 131       6.673 -11.911 -12.109  1.00 98.62           H  
ATOM   4493 HD23 LEU B 131       7.287 -12.622 -10.597  1.00 98.62           H  
ATOM   4494  N   PHE B 132       7.634 -17.101 -13.629  1.00 98.29           N  
ATOM   4495  H   PHE B 132       6.739 -16.951 -14.073  1.00 98.29           H  
ATOM   4496  CA  PHE B 132       7.861 -18.344 -12.892  1.00 98.29           C  
ATOM   4497  HA  PHE B 132       8.357 -18.114 -11.949  1.00 98.29           H  
ATOM   4498  C   PHE B 132       8.801 -19.287 -13.646  1.00 98.29           C  
ATOM   4499  CB  PHE B 132       6.520 -19.028 -12.607  1.00 98.29           C  
ATOM   4500  HB2 PHE B 132       6.014 -19.161 -13.564  1.00 98.29           H  
ATOM   4501  HB3 PHE B 132       6.711 -20.016 -12.189  1.00 98.29           H  
ATOM   4502  O   PHE B 132       9.714 -19.851 -13.039  1.00 98.29           O  
ATOM   4503  CG  PHE B 132       5.577 -18.301 -11.667  1.00 98.29           C  
ATOM   4504  CD1 PHE B 132       6.048 -17.662 -10.504  1.00 98.29           C  
ATOM   4505  HD1 PHE B 132       7.103 -17.662 -10.274  1.00 98.29           H  
ATOM   4506  CD2 PHE B 132       4.196 -18.319 -11.929  1.00 98.29           C  
ATOM   4507  HD2 PHE B 132       3.821 -18.803 -12.819  1.00 98.29           H  
ATOM   4508  CE1 PHE B 132       5.148 -17.036  -9.622  1.00 98.29           C  
ATOM   4509  HE1 PHE B 132       5.502 -16.561  -8.719  1.00 98.29           H  
ATOM   4510  CE2 PHE B 132       3.300 -17.710 -11.037  1.00 98.29           C  
ATOM   4511  HE2 PHE B 132       2.239 -17.755 -11.235  1.00 98.29           H  
ATOM   4512  CZ  PHE B 132       3.772 -17.057  -9.889  1.00 98.29           C  
ATOM   4513  HZ  PHE B 132       3.079 -16.586  -9.207  1.00 98.29           H  
ATOM   4514  N   GLU B 133       8.648 -19.392 -14.968  1.00 96.76           N  
ATOM   4515  H   GLU B 133       7.889 -18.897 -15.413  1.00 96.76           H  
ATOM   4516  CA  GLU B 133       9.555 -20.178 -15.806  1.00 96.76           C  
ATOM   4517  HA  GLU B 133       9.589 -21.197 -15.420  1.00 96.76           H  
ATOM   4518  C   GLU B 133      10.992 -19.631 -15.774  1.00 96.76           C  
ATOM   4519  CB  GLU B 133       9.034 -20.217 -17.250  1.00 96.76           C  
ATOM   4520  HB2 GLU B 133       9.820 -20.626 -17.885  1.00 96.76           H  
ATOM   4521  HB3 GLU B 133       8.814 -19.206 -17.592  1.00 96.76           H  
ATOM   4522  O   GLU B 133      11.947 -20.411 -15.684  1.00 96.76           O  
ATOM   4523  CG  GLU B 133       7.785 -21.099 -17.397  1.00 96.76           C  
ATOM   4524  HG2 GLU B 133       7.978 -22.052 -16.903  1.00 96.76           H  
ATOM   4525  HG3 GLU B 133       6.942 -20.626 -16.893  1.00 96.76           H  
ATOM   4526  CD  GLU B 133       7.420 -21.375 -18.864  1.00 96.76           C  
ATOM   4527  OE1 GLU B 133       6.710 -22.383 -19.101  1.00 96.76           O  
ATOM   4528  OE2 GLU B 133       7.877 -20.633 -19.757  1.00 96.76           O  
ATOM   4529  N   ASN B 134      11.165 -18.306 -15.783  1.00 96.42           N  
ATOM   4530  H   ASN B 134      10.351 -17.730 -15.942  1.00 96.42           H  
ATOM   4531  CA  ASN B 134      12.465 -17.637 -15.668  1.00 96.42           C  
ATOM   4532  HA  ASN B 134      13.150 -18.063 -16.401  1.00 96.42           H  
ATOM   4533  C   ASN B 134      13.109 -17.842 -14.290  1.00 96.42           C  
ATOM   4534  CB  ASN B 134      12.292 -16.137 -15.968  1.00 96.42           C  
ATOM   4535  HB2 ASN B 134      13.208 -15.608 -15.704  1.00 96.42           H  
ATOM   4536  HB3 ASN B 134      11.477 -15.734 -15.367  1.00 96.42           H  
ATOM   4537  O   ASN B 134      14.332 -17.846 -14.181  1.00 96.42           O  
ATOM   4538  CG  ASN B 134      12.013 -15.844 -17.432  1.00 96.42           C  
ATOM   4539  ND2 ASN B 134      11.586 -14.641 -17.738  1.00 96.42           N  
ATOM   4540 HD21 ASN B 134      11.273 -14.515 -18.690  1.00 96.42           H  
ATOM   4541 HD22 ASN B 134      11.441 -13.952 -17.014  1.00 96.42           H  
ATOM   4542  OD1 ASN B 134      12.228 -16.660 -18.314  1.00 96.42           O  
ATOM   4543  N   ALA B 135      12.304 -18.055 -13.247  1.00 96.89           N  
ATOM   4544  H   ALA B 135      11.307 -17.997 -13.398  1.00 96.89           H  
ATOM   4545  CA  ALA B 135      12.776 -18.426 -11.913  1.00 96.89           C  
ATOM   4546  HA  ALA B 135      13.703 -17.888 -11.712  1.00 96.89           H  
ATOM   4547  C   ALA B 135      13.094 -19.931 -11.769  1.00 96.89           C  
ATOM   4548  CB  ALA B 135      11.730 -17.961 -10.895  1.00 96.89           C  
ATOM   4549  HB1 ALA B 135      10.801 -18.510 -11.045  1.00 96.89           H  
ATOM   4550  HB2 ALA B 135      11.534 -16.896 -11.023  1.00 96.89           H  
ATOM   4551  HB3 ALA B 135      12.104 -18.135  -9.886  1.00 96.89           H  
ATOM   4552  O   ALA B 135      13.458 -20.377 -10.679  1.00 96.89           O  
ATOM   4553  N   GLY B 136      12.926 -20.726 -12.834  1.00 95.94           N  
ATOM   4554  H   GLY B 136      12.614 -20.306 -13.698  1.00 95.94           H  
ATOM   4555  CA  GLY B 136      13.133 -22.176 -12.814  1.00 95.94           C  
ATOM   4556  HA2 GLY B 136      14.098 -22.398 -12.359  1.00 95.94           H  
ATOM   4557  HA3 GLY B 136      13.139 -22.540 -13.842  1.00 95.94           H  
ATOM   4558  C   GLY B 136      12.051 -22.945 -12.050  1.00 95.94           C  
ATOM   4559  O   GLY B 136      12.338 -23.995 -11.482  1.00 95.94           O  
ATOM   4560  N   ILE B 137      10.821 -22.428 -12.003  1.00 96.70           N  
ATOM   4561  H   ILE B 137      10.634 -21.576 -12.512  1.00 96.70           H  
ATOM   4562  CA  ILE B 137       9.695 -23.024 -11.274  1.00 96.70           C  
ATOM   4563  HA  ILE B 137      10.040 -23.878 -10.690  1.00 96.70           H  
ATOM   4564  C   ILE B 137       8.646 -23.497 -12.279  1.00 96.70           C  
ATOM   4565  CB  ILE B 137       9.050 -21.996 -10.321  1.00 96.70           C  
ATOM   4566  HB  ILE B 137       8.529 -21.277 -10.953  1.00 96.70           H  
ATOM   4567  O   ILE B 137       8.242 -22.726 -13.143  1.00 96.70           O  
ATOM   4568  CG1 ILE B 137      10.055 -21.220  -9.449  1.00 96.70           C  
ATOM   4569 HG12 ILE B 137      10.915 -20.909 -10.043  1.00 96.70           H  
ATOM   4570 HG13 ILE B 137      10.413 -21.830  -8.619  1.00 96.70           H  
ATOM   4571  CG2 ILE B 137       8.004 -22.661  -9.408  1.00 96.70           C  
ATOM   4572 HG21 ILE B 137       7.210 -23.099 -10.013  1.00 96.70           H  
ATOM   4573 HG22 ILE B 137       7.534 -21.926  -8.755  1.00 96.70           H  
ATOM   4574 HG23 ILE B 137       8.465 -23.446  -8.809  1.00 96.70           H  
ATOM   4575  CD1 ILE B 137       9.393 -19.939  -8.943  1.00 96.70           C  
ATOM   4576 HD11 ILE B 137      10.170 -19.201  -8.743  1.00 96.70           H  
ATOM   4577 HD12 ILE B 137       8.780 -20.133  -8.063  1.00 96.70           H  
ATOM   4578 HD13 ILE B 137       8.761 -19.502  -9.717  1.00 96.70           H  
ATOM   4579  N   ASP B 138       8.136 -24.721 -12.122  1.00 96.40           N  
ATOM   4580  H   ASP B 138       8.529 -25.335 -11.422  1.00 96.40           H  
ATOM   4581  CA  ASP B 138       6.896 -25.138 -12.786  1.00 96.40           C  
ATOM   4582  HA  ASP B 138       6.999 -24.983 -13.860  1.00 96.40           H  
ATOM   4583  C   ASP B 138       5.715 -24.303 -12.243  1.00 96.40           C  
ATOM   4584  CB  ASP B 138       6.663 -26.646 -12.566  1.00 96.40           C  
ATOM   4585  HB2 ASP B 138       6.710 -26.861 -11.498  1.00 96.40           H  
ATOM   4586  HB3 ASP B 138       7.467 -27.196 -13.054  1.00 96.40           H  
ATOM   4587  O   ASP B 138       5.374 -24.452 -11.063  1.00 96.40           O  
ATOM   4588  CG  ASP B 138       5.315 -27.159 -13.106  1.00 96.40           C  
ATOM   4589  OD1 ASP B 138       4.546 -26.363 -13.694  1.00 96.40           O  
ATOM   4590  OD2 ASP B 138       5.011 -28.356 -12.918  1.00 96.40           O  
ATOM   4591  N   PRO B 139       5.040 -23.471 -13.057  1.00 96.79           N  
ATOM   4592  CA  PRO B 139       3.902 -22.671 -12.602  1.00 96.79           C  
ATOM   4593  HA  PRO B 139       4.256 -21.948 -11.867  1.00 96.79           H  
ATOM   4594  C   PRO B 139       2.774 -23.506 -11.978  1.00 96.79           C  
ATOM   4595  CB  PRO B 139       3.413 -21.925 -13.848  1.00 96.79           C  
ATOM   4596  HB2 PRO B 139       2.651 -22.513 -14.360  1.00 96.79           H  
ATOM   4597  HB3 PRO B 139       3.027 -20.935 -13.603  1.00 96.79           H  
ATOM   4598  O   PRO B 139       2.124 -23.058 -11.034  1.00 96.79           O  
ATOM   4599  CG  PRO B 139       4.660 -21.846 -14.726  1.00 96.79           C  
ATOM   4600  HG2 PRO B 139       4.421 -21.723 -15.782  1.00 96.79           H  
ATOM   4601  HG3 PRO B 139       5.308 -21.038 -14.388  1.00 96.79           H  
ATOM   4602  CD  PRO B 139       5.337 -23.179 -14.453  1.00 96.79           C  
ATOM   4603  HD2 PRO B 139       6.404 -23.090 -14.654  1.00 96.79           H  
ATOM   4604  HD3 PRO B 139       4.901 -23.951 -15.087  1.00 96.79           H  
ATOM   4605  N   HIS B 140       2.561 -24.747 -12.433  1.00 94.21           N  
ATOM   4606  H   HIS B 140       3.192 -25.129 -13.123  1.00 94.21           H  
ATOM   4607  CA  HIS B 140       1.559 -25.639 -11.843  1.00 94.21           C  
ATOM   4608  HA  HIS B 140       0.612 -25.104 -11.768  1.00 94.21           H  
ATOM   4609  C   HIS B 140       1.921 -26.089 -10.424  1.00 94.21           C  
ATOM   4610  CB  HIS B 140       1.365 -26.877 -12.724  1.00 94.21           C  
ATOM   4611  HB2 HIS B 140       2.327 -27.370 -12.866  1.00 94.21           H  
ATOM   4612  HB3 HIS B 140       0.723 -27.577 -12.190  1.00 94.21           H  
ATOM   4613  O   HIS B 140       1.020 -26.384  -9.638  1.00 94.21           O  
ATOM   4614  CG  HIS B 140       0.732 -26.638 -14.069  1.00 94.21           C  
ATOM   4615  CD2 HIS B 140      -0.100 -25.618 -14.449  1.00 94.21           C  
ATOM   4616  HD2 HIS B 140      -0.395 -24.775 -13.842  1.00 94.21           H  
ATOM   4617  ND1 HIS B 140       0.823 -27.503 -15.130  1.00 94.21           N  
ATOM   4618  HD1 HIS B 140       1.444 -28.298 -15.168  1.00 94.21           H  
ATOM   4619  CE1 HIS B 140       0.065 -27.022 -16.127  1.00 94.21           C  
ATOM   4620  HE1 HIS B 140      -0.035 -27.475 -17.102  1.00 94.21           H  
ATOM   4621  NE2 HIS B 140      -0.535 -25.882 -15.755  1.00 94.21           N  
ATOM   4622  N   SER B 141       3.210 -26.114 -10.068  1.00 94.33           N  
ATOM   4623  H   SER B 141       3.898 -25.821 -10.747  1.00 94.33           H  
ATOM   4624  CA  SER B 141       3.657 -26.455  -8.710  1.00 94.33           C  
ATOM   4625  HA  SER B 141       3.157 -27.377  -8.414  1.00 94.33           H  
ATOM   4626  C   SER B 141       3.283 -25.391  -7.672  1.00 94.33           C  
ATOM   4627  CB  SER B 141       5.166 -26.722  -8.677  1.00 94.33           C  
ATOM   4628  HB2 SER B 141       5.442 -27.381  -9.500  1.00 94.33           H  
ATOM   4629  HB3 SER B 141       5.408 -27.224  -7.741  1.00 94.33           H  
ATOM   4630  O   SER B 141       3.236 -25.690  -6.480  1.00 94.33           O  
ATOM   4631  OG  SER B 141       5.917 -25.525  -8.748  1.00 94.33           O  
ATOM   4632  HG  SER B 141       5.755 -25.114  -9.600  1.00 94.33           H  
ATOM   4633  N   LEU B 142       2.974 -24.164  -8.111  1.00 96.20           N  
ATOM   4634  H   LEU B 142       3.027 -23.982  -9.103  1.00 96.20           H  
ATOM   4635  CA  LEU B 142       2.547 -23.065  -7.242  1.00 96.20           C  
ATOM   4636  HA  LEU B 142       3.019 -23.187  -6.267  1.00 96.20           H  
ATOM   4637  C   LEU B 142       1.038 -23.067  -6.965  1.00 96.20           C  
ATOM   4638  CB  LEU B 142       3.007 -21.725  -7.843  1.00 96.20           C  
ATOM   4639  HB2 LEU B 142       2.637 -20.916  -7.213  1.00 96.20           H  
ATOM   4640  HB3 LEU B 142       2.554 -21.607  -8.827  1.00 96.20           H  
ATOM   4641  O   LEU B 142       0.561 -22.260  -6.163  1.00 96.20           O  
ATOM   4642  CG  LEU B 142       4.532 -21.573  -7.972  1.00 96.20           C  
ATOM   4643  HG  LEU B 142       4.927 -22.345  -8.632  1.00 96.20           H  
ATOM   4644  CD1 LEU B 142       4.848 -20.211  -8.581  1.00 96.20           C  
ATOM   4645 HD11 LEU B 142       4.483 -19.414  -7.933  1.00 96.20           H  
ATOM   4646 HD12 LEU B 142       5.922 -20.100  -8.726  1.00 96.20           H  
ATOM   4647 HD13 LEU B 142       4.361 -20.128  -9.552  1.00 96.20           H  
ATOM   4648  CD2 LEU B 142       5.243 -21.657  -6.617  1.00 96.20           C  
ATOM   4649 HD21 LEU B 142       6.300 -21.422  -6.740  1.00 96.20           H  
ATOM   4650 HD22 LEU B 142       4.795 -20.950  -5.919  1.00 96.20           H  
ATOM   4651 HD23 LEU B 142       5.160 -22.669  -6.220  1.00 96.20           H  
ATOM   4652  N   ARG B 143       0.274 -23.974  -7.580  1.00 93.43           N  
ATOM   4653  H   ARG B 143       0.721 -24.636  -8.198  1.00 93.43           H  
ATOM   4654  CA  ARG B 143      -1.167 -24.079  -7.351  1.00 93.43           C  
ATOM   4655  HA  ARG B 143      -1.591 -23.088  -7.516  1.00 93.43           H  
ATOM   4656  C   ARG B 143      -1.446 -24.497  -5.904  1.00 93.43           C  
ATOM   4657  CB  ARG B 143      -1.757 -25.056  -8.373  1.00 93.43           C  
ATOM   4658  HB2 ARG B 143      -1.648 -26.082  -8.021  1.00 93.43           H  
ATOM   4659  HB3 ARG B 143      -1.211 -24.953  -9.311  1.00 93.43           H  
ATOM   4660  O   ARG B 143      -0.952 -25.520  -5.441  1.00 93.43           O  
ATOM   4661  CG  ARG B 143      -3.223 -24.734  -8.661  1.00 93.43           C  
ATOM   4662  HG2 ARG B 143      -3.268 -23.709  -9.027  1.00 93.43           H  
ATOM   4663  HG3 ARG B 143      -3.821 -24.817  -7.753  1.00 93.43           H  
ATOM   4664  CD  ARG B 143      -3.771 -25.674  -9.741  1.00 93.43           C  
ATOM   4665  HD2 ARG B 143      -2.955 -25.960 -10.405  1.00 93.43           H  
ATOM   4666  HD3 ARG B 143      -4.149 -26.579  -9.267  1.00 93.43           H  
ATOM   4667  NE  ARG B 143      -4.794 -24.996 -10.559  1.00 93.43           N  
ATOM   4668  HE  ARG B 143      -4.486 -24.154 -11.023  1.00 93.43           H  
ATOM   4669  NH1 ARG B 143      -6.589 -26.384 -10.182  1.00 93.43           N  
ATOM   4670 HH11 ARG B 143      -6.020 -26.921  -9.543  1.00 93.43           H  
ATOM   4671 HH12 ARG B 143      -7.576 -26.569 -10.292  1.00 93.43           H  
ATOM   4672  NH2 ARG B 143      -6.806 -24.612 -11.528  1.00 93.43           N  
ATOM   4673 HH21 ARG B 143      -7.794 -24.802 -11.625  1.00 93.43           H  
ATOM   4674 HH22 ARG B 143      -6.433 -23.766 -11.933  1.00 93.43           H  
ATOM   4675  CZ  ARG B 143      -6.053 -25.339 -10.751  1.00 93.43           C  
ATOM   4676  N   GLY B 144      -2.249 -23.715  -5.190  1.00 93.31           N  
ATOM   4677  H   GLY B 144      -2.600 -22.875  -5.625  1.00 93.31           H  
ATOM   4678  CA  GLY B 144      -2.506 -23.892  -3.759  1.00 93.31           C  
ATOM   4679  HA2 GLY B 144      -3.445 -23.399  -3.508  1.00 93.31           H  
ATOM   4680  HA3 GLY B 144      -2.614 -24.954  -3.535  1.00 93.31           H  
ATOM   4681  C   GLY B 144      -1.410 -23.332  -2.842  1.00 93.31           C  
ATOM   4682  O   GLY B 144      -1.484 -23.534  -1.633  1.00 93.31           O  
ATOM   4683  N   SER B 145      -0.387 -22.658  -3.383  1.00 95.30           N  
ATOM   4684  H   SER B 145      -0.380 -22.505  -4.381  1.00 95.30           H  
ATOM   4685  CA  SER B 145       0.652 -22.003  -2.574  1.00 95.30           C  
ATOM   4686  HA  SER B 145       0.837 -22.621  -1.695  1.00 95.30           H  
ATOM   4687  C   SER B 145       0.201 -20.631  -2.079  1.00 95.30           C  
ATOM   4688  CB  SER B 145       1.982 -21.881  -3.327  1.00 95.30           C  
ATOM   4689  HB2 SER B 145       2.252 -22.847  -3.754  1.00 95.30           H  
ATOM   4690  HB3 SER B 145       2.761 -21.584  -2.625  1.00 95.30           H  
ATOM   4691  O   SER B 145      -0.585 -19.944  -2.732  1.00 95.30           O  
ATOM   4692  OG  SER B 145       1.906 -20.908  -4.352  1.00 95.30           O  
ATOM   4693  HG  SER B 145       1.355 -21.276  -5.046  1.00 95.30           H  
ATOM   4694  N   ASP B 146       0.768 -20.177  -0.966  1.00 96.33           N  
ATOM   4695  H   ASP B 146       1.507 -20.713  -0.534  1.00 96.33           H  
ATOM   4696  CA  ASP B 146       0.583 -18.834  -0.418  1.00 96.33           C  
ATOM   4697  HA  ASP B 146      -0.463 -18.559  -0.551  1.00 96.33           H  
ATOM   4698  C   ASP B 146       1.416 -17.780  -1.173  1.00 96.33           C  
ATOM   4699  CB  ASP B 146       0.852 -18.860   1.097  1.00 96.33           C  
ATOM   4700  HB2 ASP B 146       0.599 -17.884   1.511  1.00 96.33           H  
ATOM   4701  HB3 ASP B 146       0.186 -19.590   1.558  1.00 96.33           H  
ATOM   4702  O   ASP B 146       2.059 -16.928  -0.567  1.00 96.33           O  
ATOM   4703  CG  ASP B 146       2.299 -19.208   1.483  1.00 96.33           C  
ATOM   4704  OD1 ASP B 146       3.039 -19.770   0.641  1.00 96.33           O  
ATOM   4705  OD2 ASP B 146       2.656 -18.927   2.646  1.00 96.33           O  
ATOM   4706  N   THR B 147       1.420 -17.829  -2.507  1.00 98.58           N  
ATOM   4707  H   THR B 147       0.862 -18.545  -2.951  1.00 98.58           H  
ATOM   4708  CA  THR B 147       2.088 -16.829  -3.349  1.00 98.58           C  
ATOM   4709  HA  THR B 147       3.021 -16.547  -2.862  1.00 98.58           H  
ATOM   4710  C   THR B 147       1.200 -15.590  -3.491  1.00 98.58           C  
ATOM   4711  CB  THR B 147       2.455 -17.401  -4.724  1.00 98.58           C  
ATOM   4712  HB  THR B 147       1.546 -17.712  -5.238  1.00 98.58           H  
ATOM   4713  O   THR B 147       0.076 -15.694  -3.977  1.00 98.58           O  
ATOM   4714  CG2 THR B 147       3.211 -16.397  -5.596  1.00 98.58           C  
ATOM   4715 HG21 THR B 147       2.557 -15.569  -5.871  1.00 98.58           H  
ATOM   4716 HG22 THR B 147       3.548 -16.891  -6.508  1.00 98.58           H  
ATOM   4717 HG23 THR B 147       4.072 -16.003  -5.056  1.00 98.58           H  
ATOM   4718  OG1 THR B 147       3.310 -18.515  -4.582  1.00 98.58           O  
ATOM   4719  HG1 THR B 147       2.771 -19.288  -4.399  1.00 98.58           H  
ATOM   4720  N   GLY B 148       1.680 -14.424  -3.054  1.00 98.75           N  
ATOM   4721  H   GLY B 148       2.624 -14.411  -2.696  1.00 98.75           H  
ATOM   4722  CA  GLY B 148       0.978 -13.144  -3.197  1.00 98.75           C  
ATOM   4723  HA2 GLY B 148       1.332 -12.443  -2.440  1.00 98.75           H  
ATOM   4724  HA3 GLY B 148      -0.089 -13.297  -3.040  1.00 98.75           H  
ATOM   4725  C   GLY B 148       1.173 -12.506  -4.577  1.00 98.75           C  
ATOM   4726  O   GLY B 148       2.155 -12.787  -5.264  1.00 98.75           O  
ATOM   4727  N   VAL B 149       0.257 -11.623  -4.972  1.00 98.91           N  
ATOM   4728  H   VAL B 149      -0.507 -11.427  -4.341  1.00 98.91           H  
ATOM   4729  CA  VAL B 149       0.291 -10.867  -6.233  1.00 98.91           C  
ATOM   4730  HA  VAL B 149       1.283 -10.949  -6.678  1.00 98.91           H  
ATOM   4731  C   VAL B 149       0.025  -9.391  -5.940  1.00 98.91           C  
ATOM   4732  CB  VAL B 149      -0.733 -11.417  -7.251  1.00 98.91           C  
ATOM   4733  HB  VAL B 149      -1.742 -11.283  -6.860  1.00 98.91           H  
ATOM   4734  O   VAL B 149      -1.096  -9.008  -5.621  1.00 98.91           O  
ATOM   4735  CG1 VAL B 149      -0.627 -10.671  -8.588  1.00 98.91           C  
ATOM   4736 HG11 VAL B 149      -1.355 -11.074  -9.292  1.00 98.91           H  
ATOM   4737 HG12 VAL B 149       0.374 -10.779  -9.006  1.00 98.91           H  
ATOM   4738 HG13 VAL B 149      -0.852  -9.614  -8.449  1.00 98.91           H  
ATOM   4739  CG2 VAL B 149      -0.536 -12.912  -7.534  1.00 98.91           C  
ATOM   4740 HG21 VAL B 149       0.476 -13.096  -7.895  1.00 98.91           H  
ATOM   4741 HG22 VAL B 149      -1.256 -13.241  -8.283  1.00 98.91           H  
ATOM   4742 HG23 VAL B 149      -0.705 -13.493  -6.626  1.00 98.91           H  
ATOM   4743  N   PHE B 150       1.047  -8.549  -6.068  1.00 98.87           N  
ATOM   4744  H   PHE B 150       1.945  -8.921  -6.343  1.00 98.87           H  
ATOM   4745  CA  PHE B 150       0.974  -7.109  -5.822  1.00 98.87           C  
ATOM   4746  HA  PHE B 150      -0.032  -6.831  -5.507  1.00 98.87           H  
ATOM   4747  C   PHE B 150       1.299  -6.362  -7.114  1.00 98.87           C  
ATOM   4748  CB  PHE B 150       1.938  -6.729  -4.689  1.00 98.87           C  
ATOM   4749  HB2 PHE B 150       2.954  -6.989  -4.985  1.00 98.87           H  
ATOM   4750  HB3 PHE B 150       1.905  -5.648  -4.553  1.00 98.87           H  
ATOM   4751  O   PHE B 150       2.439  -6.387  -7.583  1.00 98.87           O  
ATOM   4752  CG  PHE B 150       1.624  -7.394  -3.363  1.00 98.87           C  
ATOM   4753  CD1 PHE B 150       0.800  -6.744  -2.426  1.00 98.87           C  
ATOM   4754  HD1 PHE B 150       0.396  -5.767  -2.648  1.00 98.87           H  
ATOM   4755  CD2 PHE B 150       2.139  -8.673  -3.074  1.00 98.87           C  
ATOM   4756  HD2 PHE B 150       2.764  -9.176  -3.797  1.00 98.87           H  
ATOM   4757  CE1 PHE B 150       0.483  -7.374  -1.210  1.00 98.87           C  
ATOM   4758  HE1 PHE B 150      -0.161  -6.881  -0.496  1.00 98.87           H  
ATOM   4759  CE2 PHE B 150       1.823  -9.303  -1.857  1.00 98.87           C  
ATOM   4760  HE2 PHE B 150       2.212 -10.286  -1.636  1.00 98.87           H  
ATOM   4761  CZ  PHE B 150       0.987  -8.655  -0.932  1.00 98.87           C  
ATOM   4762  HZ  PHE B 150       0.720  -9.145  -0.007  1.00 98.87           H  
ATOM   4763  N   LEU B 151       0.307  -5.699  -7.707  1.00 98.83           N  
ATOM   4764  H   LEU B 151      -0.596  -5.663  -7.256  1.00 98.83           H  
ATOM   4765  CA  LEU B 151       0.463  -5.045  -9.008  1.00 98.83           C  
ATOM   4766  HA  LEU B 151       1.514  -5.057  -9.298  1.00 98.83           H  
ATOM   4767  C   LEU B 151       0.058  -3.575  -8.954  1.00 98.83           C  
ATOM   4768  CB  LEU B 151      -0.327  -5.808 -10.085  1.00 98.83           C  
ATOM   4769  HB2 LEU B 151      -1.361  -5.897  -9.752  1.00 98.83           H  
ATOM   4770  HB3 LEU B 151      -0.326  -5.220 -11.002  1.00 98.83           H  
ATOM   4771  O   LEU B 151      -1.014  -3.231  -8.465  1.00 98.83           O  
ATOM   4772  CG  LEU B 151       0.227  -7.209 -10.404  1.00 98.83           C  
ATOM   4773  HG  LEU B 151       0.283  -7.801  -9.491  1.00 98.83           H  
ATOM   4774  CD1 LEU B 151      -0.720  -7.909 -11.371  1.00 98.83           C  
ATOM   4775 HD11 LEU B 151      -1.727  -7.935 -10.955  1.00 98.83           H  
ATOM   4776 HD12 LEU B 151      -0.384  -8.931 -11.544  1.00 98.83           H  
ATOM   4777 HD13 LEU B 151      -0.743  -7.369 -12.317  1.00 98.83           H  
ATOM   4778  CD2 LEU B 151       1.613  -7.166 -11.057  1.00 98.83           C  
ATOM   4779 HD21 LEU B 151       2.349  -6.792 -10.344  1.00 98.83           H  
ATOM   4780 HD22 LEU B 151       1.909  -8.172 -11.352  1.00 98.83           H  
ATOM   4781 HD23 LEU B 151       1.595  -6.527 -11.939  1.00 98.83           H  
ATOM   4782  N   GLY B 152       0.914  -2.720  -9.508  1.00 98.74           N  
ATOM   4783  H   GLY B 152       1.802  -3.078  -9.828  1.00 98.74           H  
ATOM   4784  CA  GLY B 152       0.567  -1.351  -9.857  1.00 98.74           C  
ATOM   4785  HA2 GLY B 152       1.480  -0.764  -9.958  1.00 98.74           H  
ATOM   4786  HA3 GLY B 152      -0.044  -0.916  -9.066  1.00 98.74           H  
ATOM   4787  C   GLY B 152      -0.183  -1.303 -11.186  1.00 98.74           C  
ATOM   4788  O   GLY B 152       0.399  -1.649 -12.215  1.00 98.74           O  
ATOM   4789  N   ALA B 153      -1.441  -0.871 -11.178  1.00 97.99           N  
ATOM   4790  H   ALA B 153      -1.855  -0.571 -10.308  1.00 97.99           H  
ATOM   4791  CA  ALA B 153      -2.243  -0.695 -12.388  1.00 97.99           C  
ATOM   4792  HA  ALA B 153      -1.595  -0.389 -13.209  1.00 97.99           H  
ATOM   4793  C   ALA B 153      -3.292   0.402 -12.177  1.00 97.99           C  
ATOM   4794  CB  ALA B 153      -2.910  -2.024 -12.769  1.00 97.99           C  
ATOM   4795  HB1 ALA B 153      -3.633  -2.312 -12.005  1.00 97.99           H  
ATOM   4796  HB2 ALA B 153      -3.427  -1.915 -13.722  1.00 97.99           H  
ATOM   4797  HB3 ALA B 153      -2.155  -2.805 -12.865  1.00 97.99           H  
ATOM   4798  O   ALA B 153      -3.754   0.613 -11.057  1.00 97.99           O  
ATOM   4799  N   ALA B 154      -3.685   1.062 -13.263  1.00 94.32           N  
ATOM   4800  H   ALA B 154      -3.334   0.769 -14.164  1.00 94.32           H  
ATOM   4801  CA  ALA B 154      -4.742   2.066 -13.273  1.00 94.32           C  
ATOM   4802  HA  ALA B 154      -5.255   2.072 -12.311  1.00 94.32           H  
ATOM   4803  C   ALA B 154      -5.778   1.722 -14.348  1.00 94.32           C  
ATOM   4804  CB  ALA B 154      -4.118   3.451 -13.479  1.00 94.32           C  
ATOM   4805  HB1 ALA B 154      -3.590   3.487 -14.432  1.00 94.32           H  
ATOM   4806  HB2 ALA B 154      -3.424   3.666 -12.667  1.00 94.32           H  
ATOM   4807  HB3 ALA B 154      -4.899   4.211 -13.478  1.00 94.32           H  
ATOM   4808  O   ALA B 154      -5.485   0.987 -15.296  1.00 94.32           O  
ATOM   4809  N   TYR B 155      -6.987   2.259 -14.196  1.00 90.42           N  
ATOM   4810  H   TYR B 155      -7.150   2.882 -13.419  1.00 90.42           H  
ATOM   4811  CA  TYR B 155      -8.025   2.154 -15.214  1.00 90.42           C  
ATOM   4812  HA  TYR B 155      -8.158   1.102 -15.468  1.00 90.42           H  
ATOM   4813  C   TYR B 155      -7.611   2.916 -16.484  1.00 90.42           C  
ATOM   4814  CB  TYR B 155      -9.340   2.686 -14.639  1.00 90.42           C  
ATOM   4815  HB2 TYR B 155      -9.547   2.186 -13.692  1.00 90.42           H  
ATOM   4816  HB3 TYR B 155      -9.247   3.754 -14.439  1.00 90.42           H  
ATOM   4817  O   TYR B 155      -7.159   4.054 -16.392  1.00 90.42           O  
ATOM   4818  CG  TYR B 155     -10.502   2.443 -15.567  1.00 90.42           C  
ATOM   4819  CD1 TYR B 155     -11.034   3.490 -16.343  1.00 90.42           C  
ATOM   4820  HD1 TYR B 155     -10.651   4.495 -16.250  1.00 90.42           H  
ATOM   4821  CD2 TYR B 155     -11.017   1.141 -15.682  1.00 90.42           C  
ATOM   4822  HD2 TYR B 155     -10.616   0.336 -15.085  1.00 90.42           H  
ATOM   4823  CE1 TYR B 155     -12.081   3.225 -17.245  1.00 90.42           C  
ATOM   4824  HE1 TYR B 155     -12.497   4.021 -17.844  1.00 90.42           H  
ATOM   4825  CE2 TYR B 155     -12.058   0.877 -16.581  1.00 90.42           C  
ATOM   4826  HE2 TYR B 155     -12.458  -0.123 -16.654  1.00 90.42           H  
ATOM   4827  OH  TYR B 155     -13.532   1.600 -18.287  1.00 90.42           O  
ATOM   4828  HH  TYR B 155     -13.736   0.662 -18.318  1.00 90.42           H  
ATOM   4829  CZ  TYR B 155     -12.581   1.910 -17.377  1.00 90.42           C  
ATOM   4830  N   GLN B 156      -7.746   2.281 -17.653  1.00 85.95           N  
ATOM   4831  H   GLN B 156      -8.097   1.334 -17.640  1.00 85.95           H  
ATOM   4832  CA  GLN B 156      -7.287   2.813 -18.950  1.00 85.95           C  
ATOM   4833  HA  GLN B 156      -6.896   3.821 -18.814  1.00 85.95           H  
ATOM   4834  C   GLN B 156      -8.421   2.959 -19.983  1.00 85.95           C  
ATOM   4835  CB  GLN B 156      -6.139   1.930 -19.486  1.00 85.95           C  
ATOM   4836  HB2 GLN B 156      -6.451   0.887 -19.438  1.00 85.95           H  
ATOM   4837  HB3 GLN B 156      -5.937   2.158 -20.532  1.00 85.95           H  
ATOM   4838  O   GLN B 156      -8.144   3.147 -21.162  1.00 85.95           O  
ATOM   4839  CG  GLN B 156      -4.826   2.088 -18.699  1.00 85.95           C  
ATOM   4840  HG2 GLN B 156      -5.033   2.076 -17.629  1.00 85.95           H  
ATOM   4841  HG3 GLN B 156      -4.194   1.226 -18.913  1.00 85.95           H  
ATOM   4842  CD  GLN B 156      -4.015   3.341 -19.033  1.00 85.95           C  
ATOM   4843  NE2 GLN B 156      -3.003   3.642 -18.245  1.00 85.95           N  
ATOM   4844 HE21 GLN B 156      -2.848   3.103 -17.405  1.00 85.95           H  
ATOM   4845 HE22 GLN B 156      -2.496   4.488 -18.463  1.00 85.95           H  
ATOM   4846  OE1 GLN B 156      -4.224   4.048 -20.004  1.00 85.95           O  
ATOM   4847  N   GLY B 157      -9.691   2.830 -19.576  1.00 83.31           N  
ATOM   4848  H   GLY B 157      -9.877   2.734 -18.588  1.00 83.31           H  
ATOM   4849  CA  GLY B 157     -10.838   3.085 -20.462  1.00 83.31           C  
ATOM   4850  HA2 GLY B 157     -11.746   3.127 -19.861  1.00 83.31           H  
ATOM   4851  HA3 GLY B 157     -10.714   4.056 -20.941  1.00 83.31           H  
ATOM   4852  C   GLY B 157     -11.079   2.049 -21.567  1.00 83.31           C  
ATOM   4853  O   GLY B 157     -11.758   2.343 -22.549  1.00 83.31           O  
ATOM   4854  N   TYR B 158     -10.544   0.827 -21.451  1.00 88.78           N  
ATOM   4855  H   TYR B 158     -10.008   0.600 -20.625  1.00 88.78           H  
ATOM   4856  CA  TYR B 158     -10.735  -0.188 -22.491  1.00 88.78           C  
ATOM   4857  HA  TYR B 158     -10.392   0.252 -23.428  1.00 88.78           H  
ATOM   4858  C   TYR B 158     -12.220  -0.543 -22.672  1.00 88.78           C  
ATOM   4859  CB  TYR B 158      -9.874  -1.433 -22.234  1.00 88.78           C  
ATOM   4860  HB2 TYR B 158      -8.830  -1.129 -22.148  1.00 88.78           H  
ATOM   4861  HB3 TYR B 158     -10.153  -1.874 -21.277  1.00 88.78           H  
ATOM   4862  O   TYR B 158     -12.913  -0.929 -21.733  1.00 88.78           O  
ATOM   4863  CG  TYR B 158      -9.984  -2.480 -23.333  1.00 88.78           C  
ATOM   4864  CD1 TYR B 158     -10.754  -3.645 -23.148  1.00 88.78           C  
ATOM   4865  HD1 TYR B 158     -11.271  -3.804 -22.213  1.00 88.78           H  
ATOM   4866  CD2 TYR B 158      -9.327  -2.272 -24.560  1.00 88.78           C  
ATOM   4867  HD2 TYR B 158      -8.738  -1.378 -24.709  1.00 88.78           H  
ATOM   4868  CE1 TYR B 158     -10.844  -4.606 -24.175  1.00 88.78           C  
ATOM   4869  HE1 TYR B 158     -11.422  -5.508 -24.032  1.00 88.78           H  
ATOM   4870  CE2 TYR B 158      -9.436  -3.212 -25.599  1.00 88.78           C  
ATOM   4871  HE2 TYR B 158      -8.938  -3.028 -26.539  1.00 88.78           H  
ATOM   4872  OH  TYR B 158     -10.261  -5.294 -26.413  1.00 88.78           O  
ATOM   4873  HH  TYR B 158      -9.943  -4.915 -27.236  1.00 88.78           H  
ATOM   4874  CZ  TYR B 158     -10.190  -4.387 -25.404  1.00 88.78           C  
ATOM   4875  N   GLY B 159     -12.705  -0.418 -23.909  1.00 77.98           N  
ATOM   4876  H   GLY B 159     -12.108  -0.002 -24.609  1.00 77.98           H  
ATOM   4877  CA  GLY B 159     -14.060  -0.811 -24.294  1.00 77.98           C  
ATOM   4878  HA2 GLY B 159     -14.281  -1.783 -23.855  1.00 77.98           H  
ATOM   4879  HA3 GLY B 159     -14.094  -0.912 -25.379  1.00 77.98           H  
ATOM   4880  C   GLY B 159     -15.185   0.144 -23.883  1.00 77.98           C  
ATOM   4881  O   GLY B 159     -16.334  -0.204 -24.123  1.00 77.98           O  
ATOM   4882  N   GLN B 160     -14.899   1.320 -23.313  1.00 68.97           N  
ATOM   4883  H   GLN B 160     -13.937   1.569 -23.133  1.00 68.97           H  
ATOM   4884  CA  GLN B 160     -15.950   2.250 -22.866  1.00 68.97           C  
ATOM   4885  HA  GLN B 160     -16.641   1.715 -22.215  1.00 68.97           H  
ATOM   4886  C   GLN B 160     -16.798   2.806 -24.009  1.00 68.97           C  
ATOM   4887  CB  GLN B 160     -15.332   3.400 -22.080  1.00 68.97           C  
ATOM   4888  HB2 GLN B 160     -16.107   4.136 -21.865  1.00 68.97           H  
ATOM   4889  HB3 GLN B 160     -14.538   3.879 -22.653  1.00 68.97           H  
ATOM   4890  O   GLN B 160     -18.020   2.727 -23.956  1.00 68.97           O  
ATOM   4891  CG  GLN B 160     -14.787   2.860 -20.766  1.00 68.97           C  
ATOM   4892  HG2 GLN B 160     -15.534   2.218 -20.299  1.00 68.97           H  
ATOM   4893  HG3 GLN B 160     -13.889   2.269 -20.944  1.00 68.97           H  
ATOM   4894  CD  GLN B 160     -14.456   3.997 -19.838  1.00 68.97           C  
ATOM   4895  NE2 GLN B 160     -15.084   4.009 -18.686  1.00 68.97           N  
ATOM   4896 HE21 GLN B 160     -15.779   3.294 -18.525  1.00 68.97           H  
ATOM   4897 HE22 GLN B 160     -15.231   4.892 -18.218  1.00 68.97           H  
ATOM   4898  OE1 GLN B 160     -13.631   4.847 -20.123  1.00 68.97           O  
ATOM   4899  N   ASP B 161     -16.153   3.260 -25.084  1.00 65.84           N  
ATOM   4900  H   ASP B 161     -15.164   3.446 -24.999  1.00 65.84           H  
ATOM   4901  CA  ASP B 161     -16.844   3.755 -26.283  1.00 65.84           C  
ATOM   4902  HA  ASP B 161     -17.775   4.234 -25.982  1.00 65.84           H  
ATOM   4903  C   ASP B 161     -17.200   2.632 -27.272  1.00 65.84           C  
ATOM   4904  CB  ASP B 161     -15.969   4.809 -26.971  1.00 65.84           C  
ATOM   4905  HB2 ASP B 161     -15.022   4.351 -27.254  1.00 65.84           H  
ATOM   4906  HB3 ASP B 161     -16.464   5.147 -27.881  1.00 65.84           H  
ATOM   4907  O   ASP B 161     -17.681   2.874 -28.385  1.00 65.84           O  
ATOM   4908  CG  ASP B 161     -15.711   6.033 -26.098  1.00 65.84           C  
ATOM   4909  OD1 ASP B 161     -16.630   6.416 -25.347  1.00 65.84           O  
ATOM   4910  OD2 ASP B 161     -14.599   6.581 -26.239  1.00 65.84           O  
ATOM   4911  N   ALA B 162     -16.914   1.377 -26.915  1.00 65.63           N  
ATOM   4912  H   ALA B 162     -16.679   1.201 -25.949  1.00 65.63           H  
ATOM   4913  CA  ALA B 162     -17.141   0.260 -27.810  1.00 65.63           C  
ATOM   4914  HA  ALA B 162     -16.897   0.586 -28.821  1.00 65.63           H  
ATOM   4915  C   ALA B 162     -18.615  -0.144 -27.786  1.00 65.63           C  
ATOM   4916  CB  ALA B 162     -16.200  -0.900 -27.473  1.00 65.63           C  
ATOM   4917  HB1 ALA B 162     -16.331  -1.702 -28.199  1.00 65.63           H  
ATOM   4918  HB2 ALA B 162     -15.167  -0.554 -27.499  1.00 65.63           H  
ATOM   4919  HB3 ALA B 162     -16.432  -1.283 -26.479  1.00 65.63           H  
ATOM   4920  O   ALA B 162     -19.220  -0.346 -26.736  1.00 65.63           O  
ATOM   4921  N   VAL B 163     -19.178  -0.387 -28.970  1.00 61.58           N  
ATOM   4922  H   VAL B 163     -18.661  -0.156 -29.806  1.00 61.58           H  
ATOM   4923  CA  VAL B 163     -20.413  -1.167 -29.068  1.00 61.58           C  
ATOM   4924  HA  VAL B 163     -21.120  -0.798 -28.325  1.00 61.58           H  
ATOM   4925  C   VAL B 163     -20.052  -2.601 -28.718  1.00 61.58           C  
ATOM   4926  CB  VAL B 163     -21.083  -1.060 -30.444  1.00 61.58           C  
ATOM   4927  HB  VAL B 163     -20.421  -1.456 -31.214  1.00 61.58           H  
ATOM   4928  O   VAL B 163     -19.589  -3.374 -29.563  1.00 61.58           O  
ATOM   4929  CG1 VAL B 163     -22.403  -1.845 -30.463  1.00 61.58           C  
ATOM   4930 HG11 VAL B 163     -22.888  -1.732 -31.433  1.00 61.58           H  
ATOM   4931 HG12 VAL B 163     -23.068  -1.475 -29.683  1.00 61.58           H  
ATOM   4932 HG13 VAL B 163     -22.215  -2.905 -30.292  1.00 61.58           H  
ATOM   4933  CG2 VAL B 163     -21.397   0.402 -30.784  1.00 61.58           C  
ATOM   4934 HG21 VAL B 163     -21.912   0.462 -31.743  1.00 61.58           H  
ATOM   4935 HG22 VAL B 163     -20.476   0.981 -30.849  1.00 61.58           H  
ATOM   4936 HG23 VAL B 163     -22.025   0.837 -30.007  1.00 61.58           H  
ATOM   4937  N   VAL B 164     -20.196  -2.933 -27.442  1.00 63.85           N
[truncated: 1,798,372 more chars]
