# Supplementary material for: Module-Based Polyketide Synthase Engineering for de Novo Polyketide Biosynthesis
Source: ACS Synth Biol. 2023 Oct 23;12(11):3148–55. doi: 10.1021/acssynbio.3c00282 (PMC10661043; doi:10.1021/acssynbio.3c00282)
Supplement: Supplementary file 2 — sb3c00282_si_002.zip [file sb3c00282_si_002.zip › Final_PKS_Structures/menzella_pdbs/eryM5_ACP_eryM6_KSAT_dimer.pdb]

ATOM      1  N   LEU A   1     -14.994 -24.858 -51.742  1.00 64.89           N  
ATOM      2  H   LEU A   1     -15.735 -24.287 -52.124  1.00 64.89           H  
ATOM      3  H2  LEU A   1     -14.296 -24.242 -51.351  1.00 64.89           H  
ATOM      4  H3  LEU A   1     -14.556 -25.393 -52.478  1.00 64.89           H  
ATOM      5  CA  LEU A   1     -15.506 -25.757 -50.678  1.00 64.89           C  
ATOM      6  HA  LEU A   1     -14.658 -26.322 -50.292  1.00 64.89           H  
ATOM      7  C   LEU A   1     -16.462 -26.830 -51.201  1.00 64.89           C  
ATOM      8  CB  LEU A   1     -16.070 -24.967 -49.488  1.00 64.89           C  
ATOM      9  HB2 LEU A   1     -16.624 -24.105 -49.861  1.00 64.89           H  
ATOM     10  HB3 LEU A   1     -16.765 -25.588 -48.922  1.00 64.89           H  
ATOM     11  O   LEU A   1     -16.116 -27.990 -51.068  1.00 64.89           O  
ATOM     12  CG  LEU A   1     -14.925 -24.510 -48.554  1.00 64.89           C  
ATOM     13  HG  LEU A   1     -14.016 -24.382 -49.141  1.00 64.89           H  
ATOM     14  CD1 LEU A   1     -15.247 -23.168 -47.913  1.00 64.89           C  
ATOM     15 HD11 LEU A   1     -14.429 -22.864 -47.260  1.00 64.89           H  
ATOM     16 HD12 LEU A   1     -15.373 -22.395 -48.672  1.00 64.89           H  
ATOM     17 HD13 LEU A   1     -16.155 -23.235 -47.314  1.00 64.89           H  
ATOM     18  CD2 LEU A   1     -14.655 -25.540 -47.458  1.00 64.89           C  
ATOM     19 HD21 LEU A   1     -14.320 -26.484 -47.886  1.00 64.89           H  
ATOM     20 HD22 LEU A   1     -15.543 -25.696 -46.845  1.00 64.89           H  
ATOM     21 HD23 LEU A   1     -13.861 -25.176 -46.805  1.00 64.89           H  
ATOM     22  N   ALA A   2     -17.601 -26.510 -51.835  1.00 64.19           N  
ATOM     23  H   ALA A   2     -17.918 -25.551 -51.858  1.00 64.19           H  
ATOM     24  CA  ALA A   2     -18.579 -27.530 -52.269  1.00 64.19           C  
ATOM     25  HA  ALA A   2     -18.964 -28.024 -51.377  1.00 64.19           H  
ATOM     26  C   ALA A   2     -18.017 -28.637 -53.194  1.00 64.19           C  
ATOM     27  CB  ALA A   2     -19.761 -26.817 -52.937  1.00 64.19           C  
ATOM     28  HB1 ALA A   2     -20.208 -26.102 -52.247  1.00 64.19           H  
ATOM     29  HB2 ALA A   2     -19.434 -26.299 -53.839  1.00 64.19           H  
ATOM     30  HB3 ALA A   2     -20.520 -27.551 -53.210  1.00 64.19           H  
ATOM     31  O   ALA A   2     -18.472 -29.775 -53.132  1.00 64.19           O  
ATOM     32  N   ALA A   3     -17.005 -28.319 -54.008  1.00 68.78           N  
ATOM     33  H   ALA A   3     -16.718 -27.353 -54.068  1.00 68.78           H  
ATOM     34  CA  ALA A   3     -16.338 -29.277 -54.896  1.00 68.78           C  
ATOM     35  HA  ALA A   3     -17.096 -29.895 -55.377  1.00 68.78           H  
ATOM     36  C   ALA A   3     -15.366 -30.244 -54.186  1.00 68.78           C  
ATOM     37  CB  ALA A   3     -15.610 -28.477 -55.983  1.00 68.78           C  
ATOM     38  HB1 ALA A   3     -14.820 -27.870 -55.542  1.00 68.78           H  
ATOM     39  HB2 ALA A   3     -16.315 -27.839 -56.516  1.00 68.78           H  
ATOM     40  HB3 ALA A   3     -15.160 -29.168 -56.697  1.00 68.78           H  
ATOM     41  O   ALA A   3     -14.937 -31.217 -54.794  1.00 68.78           O  
ATOM     42  N   LEU A   4     -15.005 -29.972 -52.929  1.00 74.82           N  
ATOM     43  H   LEU A   4     -15.481 -29.231 -52.435  1.00 74.82           H  
ATOM     44  CA  LEU A   4     -14.091 -30.806 -52.149  1.00 74.82           C  
ATOM     45  HA  LEU A   4     -13.381 -31.298 -52.813  1.00 74.82           H  
ATOM     46  C   LEU A   4     -14.868 -31.907 -51.427  1.00 74.82           C  
ATOM     47  CB  LEU A   4     -13.312 -29.930 -51.153  1.00 74.82           C  
ATOM     48  HB2 LEU A   4     -12.725 -30.576 -50.500  1.00 74.82           H  
ATOM     49  HB3 LEU A   4     -14.033 -29.403 -50.528  1.00 74.82           H  
ATOM     50  O   LEU A   4     -16.014 -31.686 -50.998  1.00 74.82           O  
ATOM     51  CG  LEU A   4     -12.372 -28.893 -51.786  1.00 74.82           C  
ATOM     52  HG  LEU A   4     -12.936 -28.267 -52.478  1.00 74.82           H  
ATOM     53  CD1 LEU A   4     -11.810 -27.983 -50.692  1.00 74.82           C  
ATOM     54 HD11 LEU A   4     -11.168 -27.221 -51.133  1.00 74.82           H  
ATOM     55 HD12 LEU A   4     -11.212 -28.572 -49.997  1.00 74.82           H  
ATOM     56 HD13 LEU A   4     -12.616 -27.503 -50.136  1.00 74.82           H  
ATOM     57  CD2 LEU A   4     -11.214 -29.544 -52.537  1.00 74.82           C  
ATOM     58 HD21 LEU A   4     -10.674 -30.226 -51.880  1.00 74.82           H  
ATOM     59 HD22 LEU A   4     -11.583 -30.110 -53.393  1.00 74.82           H  
ATOM     60 HD23 LEU A   4     -10.522 -28.783 -52.897  1.00 74.82           H  
ATOM     61  N   SER A   5     -14.224 -33.062 -51.246  1.00 71.84           N  
ATOM     62  H   SER A   5     -13.270 -33.149 -51.568  1.00 71.84           H  
ATOM     63  CA  SER A   5     -14.734 -34.096 -50.346  1.00 71.84           C  
ATOM     64  HA  SER A   5     -15.728 -34.387 -50.687  1.00 71.84           H  
ATOM     65  C   SER A   5     -14.854 -33.548 -48.922  1.00 71.84           C  
ATOM     66  CB  SER A   5     -13.839 -35.339 -50.367  1.00 71.84           C  
ATOM     67  HB2 SER A   5     -13.684 -35.667 -51.395  1.00 71.84           H  
ATOM     68  HB3 SER A   5     -14.328 -36.140 -49.813  1.00 71.84           H  
ATOM     69  O   SER A   5     -14.214 -32.563 -48.555  1.00 71.84           O  
ATOM     70  OG  SER A   5     -12.598 -35.060 -49.765  1.00 71.84           O  
ATOM     71  HG  SER A   5     -12.081 -34.588 -50.422  1.00 71.84           H  
ATOM     72  N   THR A   6     -15.683 -34.173 -48.091  1.00 69.18           N  
ATOM     73  H   THR A   6     -16.267 -34.923 -48.433  1.00 69.18           H  
ATOM     74  CA  THR A   6     -15.906 -33.708 -46.714  1.00 69.18           C  
ATOM     75  HA  THR A   6     -16.338 -32.708 -46.747  1.00 69.18           H  
ATOM     76  C   THR A   6     -14.607 -33.621 -45.904  1.00 69.18           C  
ATOM     77  CB  THR A   6     -16.901 -34.636 -46.009  1.00 69.18           C  
ATOM     78  HB  THR A   6     -16.447 -35.617 -45.866  1.00 69.18           H  
ATOM     79  O   THR A   6     -14.406 -32.642 -45.190  1.00 69.18           O  
ATOM     80  CG2 THR A   6     -17.360 -34.098 -44.659  1.00 69.18           C  
ATOM     81 HG21 THR A   6     -17.807 -33.112 -44.783  1.00 69.18           H  
ATOM     82 HG22 THR A   6     -18.094 -34.773 -44.218  1.00 69.18           H  
ATOM     83 HG23 THR A   6     -16.513 -34.026 -43.977  1.00 69.18           H  
ATOM     84  OG1 THR A   6     -18.053 -34.781 -46.810  1.00 69.18           O  
ATOM     85  HG1 THR A   6     -18.728 -35.188 -46.262  1.00 69.18           H  
ATOM     86  N   ALA A   7     -13.707 -34.599 -46.048  1.00 73.21           N  
ATOM     87  H   ALA A   7     -13.890 -35.343 -46.706  1.00 73.21           H  
ATOM     88  CA  ALA A   7     -12.412 -34.599 -45.366  1.00 73.21           C  
ATOM     89  HA  ALA A   7     -12.571 -34.461 -44.296  1.00 73.21           H  
ATOM     90  C   ALA A   7     -11.516 -33.444 -45.842  1.00 73.21           C  
ATOM     91  CB  ALA A   7     -11.745 -35.962 -45.585  1.00 73.21           C  
ATOM     92  HB1 ALA A   7     -10.784 -35.979 -45.070  1.00 73.21           H  
ATOM     93  HB2 ALA A   7     -11.576 -36.135 -46.648  1.00 73.21           H  
ATOM     94  HB3 ALA A   7     -12.373 -36.755 -45.180  1.00 73.21           H  
ATOM     95  O   ALA A   7     -10.984 -32.699 -45.026  1.00 73.21           O  
ATOM     96  N   GLU A   8     -11.426 -33.228 -47.156  1.00 80.57           N  
ATOM     97  H   GLU A   8     -11.879 -33.864 -47.798  1.00 80.57           H  
ATOM     98  CA  GLU A   8     -10.672 -32.103 -47.719  1.00 80.57           C  
ATOM     99  HA  GLU A   8      -9.646 -32.126 -47.353  1.00 80.57           H  
ATOM    100  C   GLU A   8     -11.273 -30.747 -47.322  1.00 80.57           C  
ATOM    101  CB  GLU A   8     -10.663 -32.209 -49.246  1.00 80.57           C  
ATOM    102  HB2 GLU A   8     -11.699 -32.319 -49.564  1.00 80.57           H  
ATOM    103  HB3 GLU A   8     -10.275 -31.282 -49.668  1.00 80.57           H  
ATOM    104  O   GLU A   8     -10.530 -29.800 -47.076  1.00 80.57           O  
ATOM    105  CG  GLU A   8      -9.822 -33.375 -49.786  1.00 80.57           C  
ATOM    106  HG2 GLU A   8     -10.037 -34.279 -49.217  1.00 80.57           H  
ATOM    107  HG3 GLU A   8      -8.766 -33.138 -49.653  1.00 80.57           H  
ATOM    108  CD  GLU A   8     -10.134 -33.639 -51.265  1.00 80.57           C  
ATOM    109  OE1 GLU A   8      -9.190 -33.893 -52.038  1.00 80.57           O  
ATOM    110  OE2 GLU A   8     -11.349 -33.631 -51.603  1.00 80.57           O  
ATOM    111  N   ARG A   9     -12.607 -30.631 -47.214  1.00 80.63           N  
ATOM    112  H   ARG A   9     -13.172 -31.432 -47.457  1.00 80.63           H  
ATOM    113  CA  ARG A   9     -13.247 -29.407 -46.699  1.00 80.63           C  
ATOM    114  HA  ARG A   9     -12.896 -28.551 -47.276  1.00 80.63           H  
ATOM    115  C   ARG A   9     -12.844 -29.119 -45.260  1.00 80.63           C  
ATOM    116  CB  ARG A   9     -14.776 -29.469 -46.734  1.00 80.63           C  
ATOM    117  HB2 ARG A   9     -15.111 -30.409 -46.295  1.00 80.63           H  
ATOM    118  HB3 ARG A   9     -15.162 -28.650 -46.126  1.00 80.63           H  
ATOM    119  O   ARG A   9     -12.559 -27.965 -44.959  1.00 80.63           O  
ATOM    120  CG  ARG A   9     -15.373 -29.325 -48.123  1.00 80.63           C  
ATOM    121  HG2 ARG A   9     -14.975 -28.444 -48.628  1.00 80.63           H  
ATOM    122  HG3 ARG A   9     -15.108 -30.213 -48.697  1.00 80.63           H  
ATOM    123  CD  ARG A   9     -16.895 -29.218 -48.018  1.00 80.63           C  
ATOM    124  HD2 ARG A   9     -17.234 -29.766 -47.139  1.00 80.63           H  
ATOM    125  HD3 ARG A   9     -17.178 -28.171 -47.911  1.00 80.63           H  
ATOM    126  NE  ARG A   9     -17.520 -29.815 -49.203  1.00 80.63           N  
ATOM    127  HE  ARG A   9     -16.913 -30.318 -49.835  1.00 80.63           H  
ATOM    128  NH1 ARG A   9     -19.709 -29.340 -48.683  1.00 80.63           N  
ATOM    129 HH11 ARG A   9     -19.426 -28.884 -47.827  1.00 80.63           H  
ATOM    130 HH12 ARG A   9     -20.699 -29.410 -48.866  1.00 80.63           H  
ATOM    131  NH2 ARG A   9     -19.208 -30.543 -50.504  1.00 80.63           N  
ATOM    132 HH21 ARG A   9     -20.192 -30.650 -50.703  1.00 80.63           H  
ATOM    133 HH22 ARG A   9     -18.524 -30.893 -51.160  1.00 80.63           H  
ATOM    134  CZ  ARG A   9     -18.809 -29.898 -49.450  1.00 80.63           C  
ATOM    135  N   ARG A  10     -12.845 -30.135 -44.390  1.00 81.62           N  
ATOM    136  H   ARG A  10     -13.100 -31.050 -44.733  1.00 81.62           H  
ATOM    137  CA  ARG A  10     -12.464 -29.998 -42.975  1.00 81.62           C  
ATOM    138  HA  ARG A  10     -13.087 -29.245 -42.493  1.00 81.62           H  
ATOM    139  C   ARG A  10     -11.023 -29.524 -42.847  1.00 81.62           C  
ATOM    140  CB  ARG A  10     -12.656 -31.345 -42.271  1.00 81.62           C  
ATOM    141  HB2 ARG A  10     -11.917 -32.056 -42.641  1.00 81.62           H  
ATOM    142  HB3 ARG A  10     -13.648 -31.730 -42.510  1.00 81.62           H  
ATOM    143  O   ARG A  10     -10.757 -28.562 -42.136  1.00 81.62           O  
ATOM    144  CG  ARG A  10     -12.535 -31.242 -40.744  1.00 81.62           C  
ATOM    145  HG2 ARG A  10     -13.387 -30.678 -40.362  1.00 81.62           H  
ATOM    146  HG3 ARG A  10     -11.616 -30.733 -40.453  1.00 81.62           H  
ATOM    147  CD  ARG A  10     -12.530 -32.658 -40.157  1.00 81.62           C  
ATOM    148  HD2 ARG A  10     -11.500 -33.003 -40.078  1.00 81.62           H  
ATOM    149  HD3 ARG A  10     -13.064 -33.320 -40.839  1.00 81.62           H  
ATOM    150  NE  ARG A  10     -13.171 -32.705 -38.837  1.00 81.62           N  
ATOM    151  HE  ARG A  10     -13.146 -31.869 -38.271  1.00 81.62           H  
ATOM    152  NH1 ARG A  10     -14.223 -34.732 -38.988  1.00 81.62           N  
ATOM    153 HH11 ARG A  10     -14.774 -35.446 -38.532  1.00 81.62           H  
ATOM    154 HH12 ARG A  10     -13.751 -34.879 -39.869  1.00 81.62           H  
ATOM    155  NH2 ARG A  10     -14.453 -33.545 -37.146  1.00 81.62           N  
ATOM    156 HH21 ARG A  10     -15.074 -34.222 -36.727  1.00 81.62           H  
ATOM    157 HH22 ARG A  10     -14.258 -32.705 -36.620  1.00 81.62           H  
ATOM    158  CZ  ARG A  10     -13.944 -33.644 -38.331  1.00 81.62           C  
ATOM    159  N   GLU A  11     -10.126 -30.146 -43.602  1.00 83.95           N  
ATOM    160  H   GLU A  11     -10.410 -30.965 -44.119  1.00 83.95           H  
ATOM    161  CA  GLU A  11      -8.708 -29.796 -43.595  1.00 83.95           C  
ATOM    162  HA  GLU A  11      -8.353 -29.851 -42.567  1.00 83.95           H  
ATOM    163  C   GLU A  11      -8.477 -28.363 -44.091  1.00 83.95           C  
ATOM    164  CB  GLU A  11      -7.959 -30.823 -44.463  1.00 83.95           C  
ATOM    165  HB2 GLU A  11      -8.089 -30.575 -45.517  1.00 83.95           H  
ATOM    166  HB3 GLU A  11      -8.387 -31.813 -44.308  1.00 83.95           H  
ATOM    167  O   GLU A  11      -7.724 -27.597 -43.490  1.00 83.95           O  
ATOM    168  CG  GLU A  11      -6.463 -30.893 -44.139  1.00 83.95           C  
ATOM    169  HG2 GLU A  11      -6.003 -31.642 -44.784  1.00 83.95           H  
ATOM    170  HG3 GLU A  11      -6.012 -29.929 -44.372  1.00 83.95           H  
ATOM    171  CD  GLU A  11      -6.197 -31.254 -42.671  1.00 83.95           C  
ATOM    172  OE1 GLU A  11      -5.161 -30.778 -42.152  1.00 83.95           O  
ATOM    173  OE2 GLU A  11      -7.059 -31.912 -42.049  1.00 83.95           O  
ATOM    174  N   HIS A  12      -9.196 -27.966 -45.145  1.00 85.85           N  
ATOM    175  H   HIS A  12      -9.773 -28.647 -45.617  1.00 85.85           H  
ATOM    176  CA  HIS A  12      -9.150 -26.605 -45.666  1.00 85.85           C  
ATOM    177  HA  HIS A  12      -8.108 -26.351 -45.856  1.00 85.85           H  
ATOM    178  C   HIS A  12      -9.690 -25.575 -44.659  1.00 85.85           C  
ATOM    179  CB  HIS A  12      -9.912 -26.568 -46.995  1.00 85.85           C  
ATOM    180  HB2 HIS A  12     -10.982 -26.661 -46.808  1.00 85.85           H  
ATOM    181  HB3 HIS A  12      -9.600 -27.417 -47.604  1.00 85.85           H  
ATOM    182  O   HIS A  12      -9.096 -24.511 -44.506  1.00 85.85           O  
ATOM    183  CG  HIS A  12      -9.644 -25.326 -47.797  1.00 85.85           C  
ATOM    184  CD2 HIS A  12     -10.506 -24.289 -48.023  1.00 85.85           C  
ATOM    185  HD2 HIS A  12     -11.506 -24.199 -47.627  1.00 85.85           H  
ATOM    186  ND1 HIS A  12      -8.472 -25.032 -48.455  1.00 85.85           N  
ATOM    187  HD1 HIS A  12      -7.610 -25.556 -48.397  1.00 85.85           H  
ATOM    188  CE1 HIS A  12      -8.626 -23.847 -49.067  1.00 85.85           C  
ATOM    189  HE1 HIS A  12      -7.859 -23.332 -49.627  1.00 85.85           H  
ATOM    190  NE2 HIS A  12      -9.868 -23.375 -48.866  1.00 85.85           N  
ATOM    191  N   LEU A  13     -10.773 -25.891 -43.935  1.00 89.30           N  
ATOM    192  H   LEU A  13     -11.211 -26.787 -44.096  1.00 89.30           H  
ATOM    193  CA  LEU A  13     -11.323 -25.034 -42.876  1.00 89.30           C  
ATOM    194  HA  LEU A  13     -11.457 -24.027 -43.271  1.00 89.30           H  
ATOM    195  C   LEU A  13     -10.373 -24.899 -41.683  1.00 89.30           C  
ATOM    196  CB  LEU A  13     -12.681 -25.585 -42.402  1.00 89.30           C  
ATOM    197  HB2 LEU A  13     -12.882 -25.224 -41.394  1.00 89.30           H  
ATOM    198  HB3 LEU A  13     -12.619 -26.672 -42.346  1.00 89.30           H  
ATOM    199  O   LEU A  13     -10.146 -23.786 -41.219  1.00 89.30           O  
ATOM    200  CG  LEU A  13     -13.862 -25.180 -43.295  1.00 89.30           C  
ATOM    201  HG  LEU A  13     -13.603 -25.333 -44.343  1.00 89.30           H  
ATOM    202  CD1 LEU A  13     -15.073 -26.050 -42.968  1.00 89.30           C  
ATOM    203 HD11 LEU A  13     -14.817 -27.097 -43.132  1.00 89.30           H  
ATOM    204 HD12 LEU A  13     -15.916 -25.780 -43.605  1.00 89.30           H  
ATOM    205 HD13 LEU A  13     -15.352 -25.917 -41.923  1.00 89.30           H  
ATOM    206  CD2 LEU A  13     -14.253 -23.714 -43.085  1.00 89.30           C  
ATOM    207 HD21 LEU A  13     -15.126 -23.469 -43.690  1.00 89.30           H  
ATOM    208 HD22 LEU A  13     -14.487 -23.537 -42.035  1.00 89.30           H  
ATOM    209 HD23 LEU A  13     -13.433 -23.057 -43.374  1.00 89.30           H  
ATOM    210  N   ALA A  14      -9.785 -25.998 -41.207  1.00 90.39           N  
ATOM    211  H   ALA A  14     -10.029 -26.894 -41.604  1.00 90.39           H  
ATOM    212  CA  ALA A  14      -8.825 -25.964 -40.106  1.00 90.39           C  
ATOM    213  HA  ALA A  14      -9.290 -25.488 -39.243  1.00 90.39           H  
ATOM    214  C   ALA A  14      -7.579 -25.143 -40.467  1.00 90.39           C  
ATOM    215  CB  ALA A  14      -8.457 -27.403 -39.734  1.00 90.39           C  
ATOM    216  HB1 ALA A  14      -7.980 -27.903 -40.577  1.00 90.39           H  
ATOM    217  HB2 ALA A  14      -9.355 -27.954 -39.456  1.00 90.39           H  
ATOM    218  HB3 ALA A  14      -7.774 -27.397 -38.884  1.00 90.39           H  
ATOM    219  O   ALA A  14      -7.056 -24.414 -39.630  1.00 90.39           O  
ATOM    220  N   HIS A  15      -7.118 -25.227 -41.718  1.00 89.32           N  
ATOM    221  H   HIS A  15      -7.563 -25.872 -42.356  1.00 89.32           H  
ATOM    222  CA  HIS A  15      -6.013 -24.407 -42.210  1.00 89.32           C  
ATOM    223  HA  HIS A  15      -5.193 -24.469 -41.493  1.00 89.32           H  
ATOM    224  C   HIS A  15      -6.396 -22.921 -42.298  1.00 89.32           C  
ATOM    225  CB  HIS A  15      -5.527 -24.987 -43.544  1.00 89.32           C  
ATOM    226  HB2 HIS A  15      -6.184 -24.656 -44.349  1.00 89.32           H  
ATOM    227  HB3 HIS A  15      -5.578 -26.075 -43.504  1.00 89.32           H  
ATOM    228  O   HIS A  15      -5.648 -22.077 -41.818  1.00 89.32           O  
ATOM    229  CG  HIS A  15      -4.103 -24.626 -43.868  1.00 89.32           C  
ATOM    230  CD2 HIS A  15      -3.691 -23.644 -44.727  1.00 89.32           C  
ATOM    231  HD2 HIS A  15      -4.329 -22.969 -45.278  1.00 89.32           H  
ATOM    232  ND1 HIS A  15      -2.964 -25.233 -43.376  1.00 89.32           N  
ATOM    233  HD1 HIS A  15      -2.899 -26.016 -42.741  1.00 89.32           H  
ATOM    234  CE1 HIS A  15      -1.899 -24.603 -43.901  1.00 89.32           C  
ATOM    235  HE1 HIS A  15      -0.864 -24.809 -43.671  1.00 89.32           H  
ATOM    236  NE2 HIS A  15      -2.299 -23.675 -44.778  1.00 89.32           N  
ATOM    237  N   LEU A  16      -7.593 -22.605 -42.809  1.00 89.24           N  
ATOM    238  H   LEU A  16      -8.166 -23.341 -43.197  1.00 89.24           H  
ATOM    239  CA  LEU A  16      -8.109 -21.234 -42.854  1.00 89.24           C  
ATOM    240  HA  LEU A  16      -7.401 -20.618 -43.408  1.00 89.24           H  
ATOM    241  C   LEU A  16      -8.224 -20.617 -41.450  1.00 89.24           C  
ATOM    242  CB  LEU A  16      -9.448 -21.240 -43.615  1.00 89.24           C  
ATOM    243  HB2 LEU A  16      -9.266 -21.682 -44.595  1.00 89.24           H  
ATOM    244  HB3 LEU A  16     -10.155 -21.888 -43.098  1.00 89.24           H  
ATOM    245  O   LEU A  16      -7.730 -19.521 -41.223  1.00 89.24           O  
ATOM    246  CG  LEU A  16     -10.061 -19.833 -43.794  1.00 89.24           C  
ATOM    247  HG  LEU A  16      -9.344 -19.068 -43.498  1.00 89.24           H  
ATOM    248  CD1 LEU A  16     -10.424 -19.593 -45.261  1.00 89.24           C  
ATOM    249 HD11 LEU A  16     -10.831 -18.588 -45.372  1.00 89.24           H  
ATOM    250 HD12 LEU A  16      -9.523 -19.665 -45.871  1.00 89.24           H  
ATOM    251 HD13 LEU A  16     -11.157 -20.327 -45.596  1.00 89.24           H  
ATOM    252  CD2 LEU A  16     -11.333 -19.677 -42.956  1.00 89.24           C  
ATOM    253 HD21 LEU A  16     -12.082 -20.411 -43.253  1.00 89.24           H  
ATOM    254 HD22 LEU A  16     -11.735 -18.672 -43.085  1.00 89.24           H  
ATOM    255 HD23 LEU A  16     -11.090 -19.810 -41.902  1.00 89.24           H  
ATOM    256  N   ILE A  17      -8.806 -21.336 -40.487  1.00 92.44           N  
ATOM    257  H   ILE A  17      -9.201 -22.234 -40.729  1.00 92.44           H  
ATOM    258  CA  ILE A  17      -8.943 -20.846 -39.107  1.00 92.44           C  
ATOM    259  HA  ILE A  17      -9.398 -19.856 -39.135  1.00 92.44           H  
ATOM    260  C   ILE A  17      -7.573 -20.675 -38.449  1.00 92.44           C  
ATOM    261  CB  ILE A  17      -9.850 -21.786 -38.287  1.00 92.44           C  
ATOM    262  HB  ILE A  17      -9.459 -22.798 -38.386  1.00 92.44           H  
ATOM    263  O   ILE A  17      -7.342 -19.673 -37.783  1.00 92.44           O  
ATOM    264  CG1 ILE A  17     -11.298 -21.757 -38.820  1.00 92.44           C  
ATOM    265 HG12 ILE A  17     -11.803 -20.860 -38.460  1.00 92.44           H  
ATOM    266 HG13 ILE A  17     -11.304 -21.730 -39.910  1.00 92.44           H  
ATOM    267  CG2 ILE A  17      -9.866 -21.399 -36.793  1.00 92.44           C  
ATOM    268 HG21 ILE A  17     -10.258 -20.389 -36.670  1.00 92.44           H  
ATOM    269 HG22 ILE A  17     -10.476 -22.102 -36.226  1.00 92.44           H  
ATOM    270 HG23 ILE A  17      -8.861 -21.430 -36.373  1.00 92.44           H  
ATOM    271  CD1 ILE A  17     -12.111 -22.972 -38.386  1.00 92.44           C  
ATOM    272 HD11 ILE A  17     -13.117 -22.893 -38.798  1.00 92.44           H  
ATOM    273 HD12 ILE A  17     -11.636 -23.872 -38.778  1.00 92.44           H  
ATOM    274 HD13 ILE A  17     -12.175 -23.034 -37.300  1.00 92.44           H  
ATOM    275  N   ARG A  18      -6.651 -21.625 -38.639  1.00 91.02           N  
ATOM    276  H   ARG A  18      -6.896 -22.426 -39.202  1.00 91.02           H  
ATOM    277  CA  ARG A  18      -5.291 -21.539 -38.089  1.00 91.02           C  
ATOM    278  HA  ARG A  18      -5.350 -21.435 -37.006  1.00 91.02           H  
ATOM    279  C   ARG A  18      -4.539 -20.308 -38.598  1.00 91.02           C  
ATOM    280  CB  ARG A  18      -4.540 -22.820 -38.450  1.00 91.02           C  
ATOM    281  HB2 ARG A  18      -5.154 -23.681 -38.187  1.00 91.02           H  
ATOM    282  HB3 ARG A  18      -4.366 -22.830 -39.526  1.00 91.02           H  
ATOM    283  O   ARG A  18      -3.872 -19.654 -37.802  1.00 91.02           O  
ATOM    284  CG  ARG A  18      -3.209 -22.971 -37.713  1.00 91.02           C  
ATOM    285  HG2 ARG A  18      -2.626 -22.051 -37.748  1.00 91.02           H  
ATOM    286  HG3 ARG A  18      -3.403 -23.241 -36.675  1.00 91.02           H  
ATOM    287  CD  ARG A  18      -2.427 -24.077 -38.414  1.00 91.02           C  
ATOM    288  HD2 ARG A  18      -1.974 -23.649 -39.308  1.00 91.02           H  
ATOM    289  HD3 ARG A  18      -3.109 -24.873 -38.714  1.00 91.02           H  
ATOM    290  NE  ARG A  18      -1.399 -24.648 -37.548  1.00 91.02           N  
ATOM    291  HE  ARG A  18      -1.430 -24.413 -36.566  1.00 91.02           H  
ATOM    292  NH1 ARG A  18      -0.077 -25.563 -39.165  1.00 91.02           N  
ATOM    293 HH11 ARG A  18       0.805 -25.998 -39.399  1.00 91.02           H  
ATOM    294 HH12 ARG A  18      -0.517 -24.951 -39.837  1.00 91.02           H  
ATOM    295  NH2 ARG A  18       0.548 -25.658 -37.019  1.00 91.02           N  
ATOM    296 HH21 ARG A  18       1.519 -25.837 -37.234  1.00 91.02           H  
ATOM    297 HH22 ARG A  18       0.327 -25.403 -36.067  1.00 91.02           H  
ATOM    298  CZ  ARG A  18      -0.312 -25.288 -37.917  1.00 91.02           C  
ATOM    299  N   ALA A  19      -4.680 -19.980 -39.883  1.00 89.81           N  
ATOM    300  H   ALA A  19      -5.209 -20.590 -40.490  1.00 89.81           H  
ATOM    301  CA  ALA A  19      -4.087 -18.782 -40.469  1.00 89.81           C  
ATOM    302  HA  ALA A  19      -3.017 -18.784 -40.262  1.00 89.81           H  
ATOM    303  C   ALA A  19      -4.668 -17.496 -39.855  1.00 89.81           C  
ATOM    304  CB  ALA A  19      -4.280 -18.836 -41.988  1.00 89.81           C  
ATOM    305  HB1 ALA A  19      -3.806 -17.967 -42.444  1.00 89.81           H  
ATOM    306  HB2 ALA A  19      -5.342 -18.832 -42.235  1.00 89.81           H  
ATOM    307  HB3 ALA A  19      -3.818 -19.740 -42.386  1.00 89.81           H  
ATOM    308  O   ALA A  19      -3.909 -16.606 -39.476  1.00 89.81           O  
ATOM    309  N   GLU A  20      -5.992 -17.420 -39.673  1.00 91.77           N  
ATOM    310  H   GLU A  20      -6.582 -18.149 -40.046  1.00 91.77           H  
ATOM    311  CA  GLU A  20      -6.621 -16.271 -39.002  1.00 91.77           C  
ATOM    312  HA  GLU A  20      -6.292 -15.352 -39.487  1.00 91.77           H  
ATOM    313  C   GLU A  20      -6.197 -16.156 -37.533  1.00 91.77           C  
ATOM    314  CB  GLU A  20      -8.154 -16.354 -39.087  1.00 91.77           C  
ATOM    315  HB2 GLU A  20      -8.582 -15.555 -38.481  1.00 91.77           H  
ATOM    316  HB3 GLU A  20      -8.488 -17.301 -38.663  1.00 91.77           H  
ATOM    317  O   GLU A  20      -5.932 -15.065 -37.041  1.00 91.77           O  
ATOM    318  CG  GLU A  20      -8.716 -16.228 -40.510  1.00 91.77           C  
ATOM    319  HG2 GLU A  20      -9.804 -16.265 -40.448  1.00 91.77           H  
ATOM    320  HG3 GLU A  20      -8.395 -17.088 -41.098  1.00 91.77           H  
ATOM    321  CD  GLU A  20      -8.313 -14.938 -41.241  1.00 91.77           C  
ATOM    322  OE1 GLU A  20      -8.349 -14.968 -42.491  1.00 91.77           O  
ATOM    323  OE2 GLU A  20      -8.015 -13.921 -40.566  1.00 91.77           O  
ATOM    324  N   VAL A  21      -6.069 -17.282 -36.831  1.00 90.70           N  
ATOM    325  H   VAL A  21      -6.327 -18.148 -37.282  1.00 90.70           H  
ATOM    326  CA  VAL A  21      -5.582 -17.323 -35.447  1.00 90.70           C  
ATOM    327  HA  VAL A  21      -6.204 -16.673 -34.832  1.00 90.70           H  
ATOM    328  C   VAL A  21      -4.156 -16.800 -35.337  1.00 90.70           C  
ATOM    329  CB  VAL A  21      -5.673 -18.758 -34.912  1.00 90.70           C  
ATOM    330  HB  VAL A  21      -5.284 -19.453 -35.655  1.00 90.70           H  
ATOM    331  O   VAL A  21      -3.871 -15.986 -34.460  1.00 90.70           O  
ATOM    332  CG1 VAL A  21      -4.874 -18.954 -33.621  1.00 90.70           C  
ATOM    333 HG11 VAL A  21      -5.230 -19.819 -33.061  1.00 90.70           H  
ATOM    334 HG12 VAL A  21      -3.821 -19.094 -33.865  1.00 90.70           H  
ATOM    335 HG13 VAL A  21      -4.954 -18.050 -33.018  1.00 90.70           H  
ATOM    336  CG2 VAL A  21      -7.137 -19.104 -34.661  1.00 90.70           C  
ATOM    337 HG21 VAL A  21      -7.768 -18.749 -35.476  1.00 90.70           H  
ATOM    338 HG22 VAL A  21      -7.233 -20.189 -34.620  1.00 90.70           H  
ATOM    339 HG23 VAL A  21      -7.470 -18.640 -33.732  1.00 90.70           H  
ATOM    340  N   ALA A  22      -3.270 -17.246 -36.230  1.00 87.71           N  
ATOM    341  H   ALA A  22      -3.570 -17.912 -36.928  1.00 87.71           H  
ATOM    342  CA  ALA A  22      -1.900 -16.758 -36.289  1.00 87.71           C  
ATOM    343  HA  ALA A  22      -1.412 -16.962 -35.335  1.00 87.71           H  
ATOM    344  C   ALA A  22      -1.871 -15.241 -36.509  1.00 87.71           C  
ATOM    345  CB  ALA A  22      -1.155 -17.513 -37.396  1.00 87.71           C  
ATOM    346  HB1 ALA A  22      -0.114 -17.192 -37.431  1.00 87.71           H  
ATOM    347  HB2 ALA A  22      -1.196 -18.585 -37.205  1.00 87.71           H  
ATOM    348  HB3 ALA A  22      -1.612 -17.310 -38.365  1.00 87.71           H  
ATOM    349  O   ALA A  22      -1.185 -14.540 -35.771  1.00 87.71           O  
ATOM    350  N   ALA A  23      -2.675 -14.732 -37.449  1.00 84.81           N  
ATOM    351  H   ALA A  23      -3.215 -15.364 -38.022  1.00 84.81           H  
ATOM    352  CA  ALA A  23      -2.763 -13.303 -37.729  1.00 84.81           C  
ATOM    353  HA  ALA A  23      -1.764 -12.941 -37.971  1.00 84.81           H  
ATOM    354  C   ALA A  23      -3.257 -12.490 -36.518  1.00 84.81           C  
ATOM    355  CB  ALA A  23      -3.658 -13.101 -38.958  1.00 84.81           C  
ATOM    356  HB1 ALA A  23      -3.264 -13.669 -39.800  1.00 84.81           H  
ATOM    357  HB2 ALA A  23      -4.674 -13.436 -38.746  1.00 84.81           H  
ATOM    358  HB3 ALA A  23      -3.678 -12.043 -39.219  1.00 84.81           H  
ATOM    359  O   ALA A  23      -2.646 -11.480 -36.184  1.00 84.81           O  
ATOM    360  N   VAL A  24      -4.312 -12.942 -35.831  1.00 84.70           N  
ATOM    361  H   VAL A  24      -4.775 -13.773 -36.170  1.00 84.70           H  
ATOM    362  CA  VAL A  24      -4.895 -12.247 -34.663  1.00 84.70           C  
ATOM    363  HA  VAL A  24      -5.136 -11.220 -34.937  1.00 84.70           H  
ATOM    364  C   VAL A  24      -3.924 -12.172 -33.483  1.00 84.70           C  
ATOM    365  CB  VAL A  24      -6.194 -12.952 -34.233  1.00 84.70           C  
ATOM    366  HB  VAL A  24      -6.011 -14.024 -34.153  1.00 84.70           H  
ATOM    367  O   VAL A  24      -3.845 -11.149 -32.804  1.00 84.70           O  
ATOM    368  CG1 VAL A  24      -6.747 -12.460 -32.893  1.00 84.70           C  
ATOM    369 HG11 VAL A  24      -7.719 -12.920 -32.713  1.00 84.70           H  
ATOM    370 HG12 VAL A  24      -6.076 -12.745 -32.082  1.00 84.70           H  
ATOM    371 HG13 VAL A  24      -6.857 -11.376 -32.912  1.00 84.70           H  
ATOM    372  CG2 VAL A  24      -7.290 -12.719 -35.270  1.00 84.70           C  
ATOM    373 HG21 VAL A  24      -7.604 -11.676 -35.236  1.00 84.70           H  
ATOM    374 HG22 VAL A  24      -6.926 -12.940 -36.273  1.00 84.70           H  
ATOM    375 HG23 VAL A  24      -8.138 -13.367 -35.053  1.00 84.70           H  
ATOM    376  N   LEU A  25      -3.174 -13.248 -33.235  1.00 81.26           N  
ATOM    377  H   LEU A  25      -3.301 -14.063 -33.818  1.00 81.26           H  
ATOM    378  CA  LEU A  25      -2.182 -13.310 -32.157  1.00 81.26           C  
ATOM    379  HA  LEU A  25      -2.540 -12.729 -31.308  1.00 81.26           H  
ATOM    380  C   LEU A  25      -0.823 -12.692 -32.539  1.00 81.26           C  
ATOM    381  CB  LEU A  25      -2.026 -14.775 -31.726  1.00 81.26           C  
ATOM    382  HB2 LEU A  25      -1.176 -14.845 -31.047  1.00 81.26           H  
ATOM    383  HB3 LEU A  25      -1.799 -15.357 -32.619  1.00 81.26           H  
ATOM    384  O   LEU A  25       0.036 -12.530 -31.672  1.00 81.26           O  
ATOM    385  CG  LEU A  25      -3.247 -15.409 -31.039  1.00 81.26           C  
ATOM    386  HG  LEU A  25      -4.107 -15.383 -31.708  1.00 81.26           H  
ATOM    387  CD1 LEU A  25      -2.896 -16.868 -30.748  1.00 81.26           C  
ATOM    388 HD11 LEU A  25      -2.848 -17.427 -31.683  1.00 81.26           H  
ATOM    389 HD12 LEU A  25      -3.643 -17.303 -30.085  1.00 81.26           H  
ATOM    390 HD13 LEU A  25      -1.928 -16.922 -30.249  1.00 81.26           H  
ATOM    391  CD2 LEU A  25      -3.627 -14.719 -29.728  1.00 81.26           C  
ATOM    392 HD21 LEU A  25      -2.779 -14.723 -29.043  1.00 81.26           H  
ATOM    393 HD22 LEU A  25      -4.464 -15.238 -29.260  1.00 81.26           H  
ATOM    394 HD23 LEU A  25      -3.936 -13.691 -29.917  1.00 81.26           H  
ATOM    395  N   GLY A  26      -0.616 -12.345 -33.816  1.00 75.98           N  
ATOM    396  H   GLY A  26      -1.375 -12.473 -34.470  1.00 75.98           H  
ATOM    397  CA  GLY A  26       0.615 -11.727 -34.319  1.00 75.98           C  
ATOM    398  HA2 GLY A  26       0.369 -11.176 -35.227  1.00 75.98           H  
ATOM    399  HA3 GLY A  26       0.989 -11.014 -33.583  1.00 75.98           H  
ATOM    400  C   GLY A  26       1.751 -12.704 -34.660  1.00 75.98           C  
ATOM    401  O   GLY A  26       2.921 -12.325 -34.623  1.00 75.98           O  
ATOM    402  N   HIS A  27       1.448 -13.962 -34.989  1.00 76.46           N  
ATOM    403  H   HIS A  27       0.468 -14.193 -35.073  1.00 76.46           H  
ATOM    404  CA  HIS A  27       2.432 -14.938 -35.470  1.00 76.46           C  
ATOM    405  HA  HIS A  27       3.383 -14.741 -34.974  1.00 76.46           H  
ATOM    406  C   HIS A  27       2.661 -14.811 -36.989  1.00 76.46           C  
ATOM    407  CB  HIS A  27       1.996 -16.360 -35.090  1.00 76.46           C  
ATOM    408  HB2 HIS A  27       2.655 -17.076 -35.580  1.00 76.46           H  
ATOM    409  HB3 HIS A  27       0.986 -16.533 -35.463  1.00 76.46           H  
ATOM    410  O   HIS A  27       1.710 -14.744 -37.762  1.00 76.46           O  
ATOM    411  CG  HIS A  27       2.026 -16.632 -33.608  1.00 76.46           C  
ATOM    412  CD2 HIS A  27       0.951 -16.681 -32.765  1.00 76.46           C  
ATOM    413  HD2 HIS A  27      -0.076 -16.504 -33.049  1.00 76.46           H  
ATOM    414  ND1 HIS A  27       3.142 -16.891 -32.846  1.00 76.46           N  
ATOM    415  HD1 HIS A  27       4.098 -16.889 -33.171  1.00 76.46           H  
ATOM    416  CE1 HIS A  27       2.742 -17.103 -31.581  1.00 76.46           C  
ATOM    417  HE1 HIS A  27       3.396 -17.320 -30.748  1.00 76.46           H  
ATOM    418  NE2 HIS A  27       1.410 -17.010 -31.487  1.00 76.46           N  
ATOM    419  N   GLY A  28       3.925 -14.825 -37.435  1.00 71.63           N  
ATOM    420  H   GLY A  28       4.669 -14.829 -36.752  1.00 71.63           H  
ATOM    421  CA  GLY A  28       4.288 -14.692 -38.859  1.00 71.63           C  
ATOM    422  HA2 GLY A  28       5.319 -14.343 -38.925  1.00 71.63           H  
ATOM    423  HA3 GLY A  28       3.649 -13.938 -39.319  1.00 71.63           H  
ATOM    424  C   GLY A  28       4.178 -15.971 -39.705  1.00 71.63           C  
ATOM    425  O   GLY A  28       4.236 -15.894 -40.928  1.00 71.63           O  
ATOM    426  N   ASP A  29       4.032 -17.133 -39.069  1.00 76.09           N  
ATOM    427  H   ASP A  29       3.923 -17.118 -38.065  1.00 76.09           H  
ATOM    428  CA  ASP A  29       3.861 -18.436 -39.718  1.00 76.09           C  
ATOM    429  HA  ASP A  29       3.530 -18.297 -40.747  1.00 76.09           H  
ATOM    430  C   ASP A  29       2.775 -19.216 -38.966  1.00 76.09           C  
ATOM    431  CB  ASP A  29       5.209 -19.184 -39.745  1.00 76.09           C  
ATOM    432  HB2 ASP A  29       5.944 -18.553 -40.245  1.00 76.09           H  
ATOM    433  HB3 ASP A  29       5.546 -19.342 -38.721  1.00 76.09           H  
ATOM    434  O   ASP A  29       2.854 -19.396 -37.744  1.00 76.09           O  
ATOM    435  CG  ASP A  29       5.170 -20.538 -40.466  1.00 76.09           C  
ATOM    436  OD1 ASP A  29       4.090 -20.930 -40.955  1.00 76.09           O  
ATOM    437  OD2 ASP A  29       6.229 -21.204 -40.496  1.00 76.09           O  
ATOM    438  N   ASP A  30       1.750 -19.676 -39.682  1.00 75.33           N  
ATOM    439  H   ASP A  30       1.843 -19.700 -40.688  1.00 75.33           H  
ATOM    440  CA  ASP A  30       0.644 -20.432 -39.101  1.00 75.33           C  
ATOM    441  HA  ASP A  30       0.300 -19.890 -38.220  1.00 75.33           H  
ATOM    442  C   ASP A  30       1.094 -21.821 -38.625  1.00 75.33           C  
ATOM    443  CB  ASP A  30      -0.526 -20.502 -40.097  1.00 75.33           C  
ATOM    444  HB2 ASP A  30      -0.708 -19.512 -40.515  1.00 75.33           H  
ATOM    445  HB3 ASP A  30      -1.420 -20.797 -39.548  1.00 75.33           H  
ATOM    446  O   ASP A  30       0.456 -22.405 -37.745  1.00 75.33           O  
ATOM    447  CG  ASP A  30      -0.290 -21.500 -41.236  1.00 75.33           C  
ATOM    448  OD1 ASP A  30       0.798 -21.465 -41.841  1.00 75.33           O  
ATOM    449  OD2 ASP A  30      -1.179 -22.359 -41.440  1.00 75.33           O  
ATOM    450  N   ALA A  31       2.231 -22.327 -39.121  1.00 73.12           N  
ATOM    451  H   ALA A  31       2.693 -21.811 -39.857  1.00 73.12           H  
ATOM    452  CA  ALA A  31       2.837 -23.579 -38.683  1.00 73.12           C  
ATOM    453  HA  ALA A  31       2.135 -24.382 -38.909  1.00 73.12           H  
ATOM    454  C   ALA A  31       3.134 -23.628 -37.173  1.00 73.12           C  
ATOM    455  CB  ALA A  31       4.101 -23.843 -39.502  1.00 73.12           C  
ATOM    456  HB1 ALA A  31       3.881 -23.764 -40.566  1.00 73.12           H  
ATOM    457  HB2 ALA A  31       4.863 -23.106 -39.249  1.00 73.12           H  
ATOM    458  HB3 ALA A  31       4.489 -24.839 -39.283  1.00 73.12           H  
ATOM    459  O   ALA A  31       3.158 -24.724 -36.608  1.00 73.12           O  
ATOM    460  N   ALA A  32       3.296 -22.474 -36.516  1.00 67.53           N  
ATOM    461  H   ALA A  32       3.243 -21.617 -37.049  1.00 67.53           H  
ATOM    462  CA  ALA A  32       3.562 -22.369 -35.081  1.00 67.53           C  
ATOM    463  HA  ALA A  32       4.308 -23.116 -34.809  1.00 67.53           H  
ATOM    464  C   ALA A  32       2.328 -22.616 -34.190  1.00 67.53           C  
ATOM    465  CB  ALA A  32       4.156 -20.980 -34.820  1.00 67.53           C  
ATOM    466  HB1 ALA A  32       3.429 -20.210 -35.076  1.00 67.53           H  
ATOM    467  HB2 ALA A  32       5.052 -20.840 -35.425  1.00 67.53           H  
ATOM    468  HB3 ALA A  32       4.419 -20.885 -33.767  1.00 67.53           H  
ATOM    469  O   ALA A  32       2.471 -22.912 -33.003  1.00 67.53           O  
ATOM    470  N   ILE A  33       1.115 -22.504 -34.737  1.00 81.39           N  
ATOM    471  H   ILE A  33       1.050 -22.277 -35.719  1.00 81.39           H  
ATOM    472  CA  ILE A  33      -0.127 -22.635 -33.969  1.00 81.39           C  
ATOM    473  HA  ILE A  33       0.029 -22.258 -32.958  1.00 81.39           H  
ATOM    474  C   ILE A  33      -0.532 -24.108 -33.879  1.00 81.39           C  
ATOM    475  CB  ILE A  33      -1.238 -21.797 -34.630  1.00 81.39           C  
ATOM    476  HB  ILE A  33      -1.360 -22.155 -35.652  1.00 81.39           H  
ATOM    477  O   ILE A  33      -0.874 -24.716 -34.889  1.00 81.39           O  
ATOM    478  CG1 ILE A  33      -0.931 -20.290 -34.728  1.00 81.39           C  
ATOM    479 HG12 ILE A  33      -1.727 -19.828 -35.313  1.00 81.39           H  
ATOM    480 HG13 ILE A  33      -0.001 -20.135 -35.276  1.00 81.39           H  
ATOM    481  CG2 ILE A  33      -2.573 -22.010 -33.905  1.00 81.39           C  
ATOM    482 HG21 ILE A  33      -2.473 -21.821 -32.836  1.00 81.39           H  
ATOM    483 HG22 ILE A  33      -2.919 -23.034 -34.042  1.00 81.39           H  
ATOM    484 HG23 ILE A  33      -3.317 -21.334 -34.328  1.00 81.39           H  
ATOM    485  CD1 ILE A  33      -0.849 -19.544 -33.392  1.00 81.39           C  
ATOM    486 HD11 ILE A  33       0.026 -19.871 -32.830  1.00 81.39           H  
ATOM    487 HD12 ILE A  33      -1.747 -19.692 -32.793  1.00 81.39           H  
ATOM    488 HD13 ILE A  33      -0.765 -18.479 -33.607  1.00 81.39           H  
ATOM    489  N   ASP A  34      -0.559 -24.705 -32.695  1.00 75.49           N  
ATOM    490  H   ASP A  34      -0.272 -24.190 -31.875  1.00 75.49           H  
ATOM    491  CA  ASP A  34      -1.135 -26.044 -32.526  1.00 75.49           C  
ATOM    492  HA  ASP A  34      -0.779 -26.688 -33.330  1.00 75.49           H  
ATOM    493  C   ASP A  34      -2.675 -25.981 -32.617  1.00 75.49           C  
ATOM    494  CB  ASP A  34      -0.620 -26.650 -31.218  1.00 75.49           C  
ATOM    495  HB2 ASP A  34       0.469 -26.617 -31.231  1.00 75.49           H  
ATOM    496  HB3 ASP A  34      -0.957 -26.034 -30.384  1.00 75.49           H  
ATOM    497  O   ASP A  34      -3.314 -25.195 -31.917  1.00 75.49           O  
ATOM    498  CG  ASP A  34      -1.054 -28.103 -31.002  1.00 75.49           C  
ATOM    499  OD1 ASP A  34      -1.946 -28.573 -31.746  1.00 75.49           O  
ATOM    500  OD2 ASP A  34      -0.475 -28.714 -30.080  1.00 75.49           O  
ATOM    501  N   ARG A  35      -3.275 -26.789 -33.502  1.00 80.38           N  
ATOM    502  H   ARG A  35      -2.717 -27.552 -33.857  1.00 80.38           H  
ATOM    503  CA  ARG A  35      -4.720 -26.766 -33.795  1.00 80.38           C  
ATOM    504  HA  ARG A  35      -5.025 -25.727 -33.919  1.00 80.38           H  
ATOM    505  C   ARG A  35      -5.579 -27.323 -32.661  1.00 80.38           C  
ATOM    506  CB  ARG A  35      -5.020 -27.552 -35.076  1.00 80.38           C  
ATOM    507  HB2 ARG A  35      -4.618 -28.560 -34.974  1.00 80.38           H  
ATOM    508  HB3 ARG A  35      -6.102 -27.633 -35.185  1.00 80.38           H  
ATOM    509  O   ARG A  35      -6.751 -26.951 -32.554  1.00 80.38           O  
ATOM    510  CG  ARG A  35      -4.460 -26.896 -36.344  1.00 80.38           C  
ATOM    511  HG2 ARG A  35      -3.377 -26.796 -36.272  1.00 80.38           H  
ATOM    512  HG3 ARG A  35      -4.909 -25.912 -36.475  1.00 80.38           H  
ATOM    513  CD  ARG A  35      -4.818 -27.796 -37.529  1.00 80.38           C  
ATOM    514  HD2 ARG A  35      -4.315 -28.753 -37.395  1.00 80.38           H  
ATOM    515  HD3 ARG A  35      -5.894 -27.970 -37.522  1.00 80.38           H  
ATOM    516  NE  ARG A  35      -4.432 -27.210 -38.827  1.00 80.38           N  
ATOM    517  HE  ARG A  35      -4.107 -26.254 -38.822  1.00 80.38           H  
ATOM    518  NH1 ARG A  35      -4.973 -29.048 -40.076  1.00 80.38           N  
ATOM    519 HH11 ARG A  35      -4.994 -29.578 -40.935  1.00 80.38           H  
ATOM    520 HH12 ARG A  35      -5.235 -29.552 -39.241  1.00 80.38           H  
ATOM    521  NH2 ARG A  35      -4.212 -27.227 -41.098  1.00 80.38           N  
ATOM    522 HH21 ARG A  35      -4.053 -26.230 -41.089  1.00 80.38           H  
ATOM    523 HH22 ARG A  35      -4.405 -27.744 -41.944  1.00 80.38           H  
ATOM    524  CZ  ARG A  35      -4.530 -27.829 -39.990  1.00 80.38           C  
ATOM    525  N   ASP A  36      -5.009 -28.187 -31.829  1.00 76.99           N  
ATOM    526  H   ASP A  36      -4.043 -28.442 -31.976  1.00 76.99           H  
ATOM    527  CA  ASP A  36      -5.717 -28.831 -30.720  1.00 76.99           C  
ATOM    528  HA  ASP A  36      -6.791 -28.748 -30.888  1.00 76.99           H  
ATOM    529  C   ASP A  36      -5.458 -28.142 -29.377  1.00 76.99           C  
ATOM    530  CB  ASP A  36      -5.386 -30.327 -30.704  1.00 76.99           C  
ATOM    531  HB2 ASP A  36      -5.852 -30.789 -29.834  1.00 76.99           H  
ATOM    532  HB3 ASP A  36      -4.307 -30.459 -30.629  1.00 76.99           H  
ATOM    533  O   ASP A  36      -6.064 -28.490 -28.361  1.00 76.99           O  
ATOM    534  CG  ASP A  36      -5.920 -31.021 -31.961  1.00 76.99           C  
ATOM    535  OD1 ASP A  36      -7.094 -30.748 -32.325  1.00 76.99           O  
ATOM    536  OD2 ASP A  36      -5.169 -31.809 -32.568  1.00 76.99           O  
ATOM    537  N   ARG A  37      -4.609 -27.109 -29.368  1.00 76.08           N  
ATOM    538  H   ARG A  37      -4.174 -26.849 -30.242  1.00 76.08           H  
ATOM    539  CA  ARG A  37      -4.378 -26.281 -28.190  1.00 76.08           C  
ATOM    540  HA  ARG A  37      -4.335 -26.954 -27.334  1.00 76.08           H  
ATOM    541  C   ARG A  37      -5.546 -25.328 -27.975  1.00 76.08           C  
ATOM    542  CB  ARG A  37      -3.026 -25.586 -28.331  1.00 76.08           C  
ATOM    543  HB2 ARG A  37      -3.087 -24.783 -29.066  1.00 76.08           H  
ATOM    544  HB3 ARG A  37      -2.315 -26.335 -28.681  1.00 76.08           H  
ATOM    545  O   ARG A  37      -6.100 -24.770 -28.924  1.00 76.08           O  
ATOM    546  CG  ARG A  37      -2.519 -25.049 -26.992  1.00 76.08           C  
ATOM    547  HG2 ARG A  37      -2.632 -25.817 -26.227  1.00 76.08           H  
ATOM    548  HG3 ARG A  37      -3.091 -24.165 -26.710  1.00 76.08           H  
ATOM    549  CD  ARG A  37      -1.039 -24.692 -27.122  1.00 76.08           C  
ATOM    550  HD2 ARG A  37      -0.949 -23.834 -27.788  1.00 76.08           H  
ATOM    551  HD3 ARG A  37      -0.505 -25.536 -27.560  1.00 76.08           H  
ATOM    552  NE  ARG A  37      -0.452 -24.389 -25.808  1.00 76.08           N  
ATOM    553  HE  ARG A  37      -1.001 -24.648 -25.001  1.00 76.08           H  
ATOM    554  NH1 ARG A  37       1.410 -23.287 -26.576  1.00 76.08           N  
ATOM    555 HH11 ARG A  37       1.075 -23.422 -27.519  1.00 76.08           H  
ATOM    556 HH12 ARG A  37       2.200 -22.683 -26.403  1.00 76.08           H  
ATOM    557  NH2 ARG A  37       1.065 -23.495 -24.380  1.00 76.08           N  
ATOM    558 HH21 ARG A  37       1.823 -22.841 -24.243  1.00 76.08           H  
ATOM    559 HH22 ARG A  37       0.414 -23.676 -23.630  1.00 76.08           H  
ATOM    560  CZ  ARG A  37       0.670 -23.731 -25.597  1.00 76.08           C  
ATOM    561  N   ALA A  38      -5.934 -25.154 -26.713  1.00 78.17           N  
ATOM    562  H   ALA A  38      -5.438 -25.613 -25.963  1.00 78.17           H  
ATOM    563  CA  ALA A  38      -7.031 -24.263 -26.390  1.00 78.17           C  
ATOM    564  HA  ALA A  38      -7.869 -24.567 -27.018  1.00 78.17           H  
ATOM    565  C   ALA A  38      -6.658 -22.812 -26.722  1.00 78.17           C  
ATOM    566  CB  ALA A  38      -7.452 -24.445 -24.929  1.00 78.17           C  
ATOM    567  HB1 ALA A  38      -8.326 -23.829 -24.721  1.00 78.17           H  
ATOM    568  HB2 ALA A  38      -7.698 -25.490 -24.742  1.00 78.17           H  
ATOM    569  HB3 ALA A  38      -6.638 -24.144 -24.269  1.00 78.17           H  
ATOM    570  O   ALA A  38      -5.544 -22.381 -26.431  1.00 78.17           O  
ATOM    571  N   PHE A  39      -7.595 -22.034 -27.261  1.00 81.45           N  
ATOM    572  H   PHE A  39      -8.457 -22.469 -27.557  1.00 81.45           H  
ATOM    573  CA  PHE A  39      -7.384 -20.625 -27.595  1.00 81.45           C  
ATOM    574  HA  PHE A  39      -6.636 -20.553 -28.384  1.00 81.45           H  
ATOM    575  C   PHE A  39      -6.845 -19.820 -26.411  1.00 81.45           C  
ATOM    576  CB  PHE A  39      -8.708 -20.045 -28.102  1.00 81.45           C  
ATOM    577  HB2 PHE A  39      -8.621 -18.959 -28.154  1.00 81.45           H  
ATOM    578  HB3 PHE A  39      -9.502 -20.278 -27.393  1.00 81.45           H  
ATOM    579  O   PHE A  39      -5.893 -19.058 -26.555  1.00 81.45           O  
ATOM    580  CG  PHE A  39      -9.091 -20.530 -29.484  1.00 81.45           C  
ATOM    581  CD1 PHE A  39      -8.230 -20.274 -30.561  1.00 81.45           C  
ATOM    582  HD1 PHE A  39      -7.292 -19.764 -30.400  1.00 81.45           H  
ATOM    583  CD2 PHE A  39     -10.306 -21.201 -29.719  1.00 81.45           C  
ATOM    584  HD2 PHE A  39     -10.984 -21.399 -28.902  1.00 81.45           H  
ATOM    585  CE1 PHE A  39      -8.570 -20.698 -31.849  1.00 81.45           C  
ATOM    586  HE1 PHE A  39      -7.865 -20.545 -32.653  1.00 81.45           H  
ATOM    587  CE2 PHE A  39     -10.664 -21.578 -31.026  1.00 81.45           C  
ATOM    588  HE2 PHE A  39     -11.610 -22.060 -31.223  1.00 81.45           H  
ATOM    589  CZ  PHE A  39      -9.794 -21.333 -32.094  1.00 81.45           C  
ATOM    590  HZ  PHE A  39     -10.059 -21.641 -33.094  1.00 81.45           H  
ATOM    591  N   ARG A  40      -7.369 -20.065 -25.207  1.00 67.37           N  
ATOM    592  H   ARG A  40      -8.138 -20.718 -25.155  1.00 67.37           H  
ATOM    593  CA  ARG A  40      -6.872 -19.431 -23.981  1.00 67.37           C  
ATOM    594  HA  ARG A  40      -6.988 -18.351 -24.075  1.00 67.37           H  
ATOM    595  C   ARG A  40      -5.373 -19.679 -23.752  1.00 67.37           C  
ATOM    596  CB  ARG A  40      -7.708 -19.932 -22.800  1.00 67.37           C  
ATOM    597  HB2 ARG A  40      -7.490 -20.985 -22.624  1.00 67.37           H  
ATOM    598  HB3 ARG A  40      -8.767 -19.826 -23.038  1.00 67.37           H  
ATOM    599  O   ARG A  40      -4.659 -18.765 -23.365  1.00 67.37           O  
ATOM    600  CG  ARG A  40      -7.409 -19.122 -21.535  1.00 67.37           C  
ATOM    601  HG2 ARG A  40      -7.701 -18.084 -21.691  1.00 67.37           H  
ATOM    602  HG3 ARG A  40      -6.343 -19.161 -21.309  1.00 67.37           H  
ATOM    603  CD  ARG A  40      -8.173 -19.702 -20.347  1.00 67.37           C  
ATOM    604  HD2 ARG A  40      -7.870 -20.742 -20.222  1.00 67.37           H  
ATOM    605  HD3 ARG A  40      -9.242 -19.659 -20.556  1.00 67.37           H  
ATOM    606  NE  ARG A  40      -7.876 -18.943 -19.120  1.00 67.37           N  
ATOM    607  HE  ARG A  40      -7.436 -18.044 -19.251  1.00 67.37           H  
ATOM    608  NH1 ARG A  40      -8.704 -20.459 -17.615  1.00 67.37           N  
ATOM    609 HH11 ARG A  40      -8.887 -21.086 -18.386  1.00 67.37           H  
ATOM    610 HH12 ARG A  40      -8.991 -20.672 -16.671  1.00 67.37           H  
ATOM    611  NH2 ARG A  40      -7.902 -18.505 -16.886  1.00 67.37           N  
ATOM    612 HH21 ARG A  40      -8.237 -18.704 -15.954  1.00 67.37           H  
ATOM    613 HH22 ARG A  40      -7.477 -17.605 -17.059  1.00 67.37           H  
ATOM    614  CZ  ARG A  40      -8.157 -19.305 -17.883  1.00 67.37           C  
ATOM    615  N   ASP A  41      -4.887 -20.887 -24.032  1.00 67.93           N  
ATOM    616  H   ASP A  41      -5.499 -21.569 -24.458  1.00 67.93           H  
ATOM    617  CA  ASP A  41      -3.474 -21.257 -23.857  1.00 67.93           C  
ATOM    618  HA  ASP A  41      -3.106 -20.814 -22.931  1.00 67.93           H  
ATOM    619  C   ASP A  41      -2.576 -20.757 -24.999  1.00 67.93           C  
ATOM    620  CB  ASP A  41      -3.336 -22.782 -23.750  1.00 67.93           C  
ATOM    621  HB2 ASP A  41      -2.283 -23.033 -23.627  1.00 67.93           H  
ATOM    622  HB3 ASP A  41      -3.675 -23.230 -24.684  1.00 67.93           H  
ATOM    623  O   ASP A  41      -1.349 -20.787 -24.879  1.00 67.93           O  
ATOM    624  CG  ASP A  41      -4.107 -23.408 -22.590  1.00 67.93           C  
ATOM    625  OD1 ASP A  41      -4.229 -22.764 -21.525  1.00 67.93           O  
ATOM    626  OD2 ASP A  41      -4.539 -24.566 -22.778  1.00 67.93           O  
ATOM    627  N   LEU A  42      -3.183 -20.324 -26.109  1.00 74.69           N  
ATOM    628  H   LEU A  42      -4.190 -20.382 -26.144  1.00 74.69           H  
ATOM    629  CA  LEU A  42      -2.519 -19.606 -27.197  1.00 74.69           C  
ATOM    630  HA  LEU A  42      -1.490 -19.955 -27.278  1.00 74.69           H  
ATOM    631  C   LEU A  42      -2.420 -18.094 -26.917  1.00 74.69           C  
ATOM    632  CB  LEU A  42      -3.246 -19.897 -28.527  1.00 74.69           C  
ATOM    633  HB2 LEU A  42      -4.287 -19.589 -28.433  1.00 74.69           H  
ATOM    634  HB3 LEU A  42      -2.793 -19.282 -29.305  1.00 74.69           H  
ATOM    635  O   LEU A  42      -1.793 -17.386 -27.695  1.00 74.69           O  
ATOM    636  CG  LEU A  42      -3.201 -21.358 -29.008  1.00 74.69           C  
ATOM    637  HG  LEU A  42      -3.520 -22.029 -28.210  1.00 74.69           H  
ATOM    638  CD1 LEU A  42      -4.138 -21.545 -30.203  1.00 74.69           C  
ATOM    639 HD11 LEU A  42      -3.862 -20.862 -31.007  1.00 74.69           H  
ATOM    640 HD12 LEU A  42      -5.166 -21.349 -29.899  1.00 74.69           H  
ATOM    641 HD13 LEU A  42      -4.082 -22.573 -30.561  1.00 74.69           H  
ATOM    642  CD2 LEU A  42      -1.790 -21.754 -29.453  1.00 74.69           C  
ATOM    643 HD21 LEU A  42      -1.799 -22.775 -29.834  1.00 74.69           H  
ATOM    644 HD22 LEU A  42      -1.102 -21.682 -28.610  1.00 74.69           H  
ATOM    645 HD23 LEU A  42      -1.453 -21.082 -30.243  1.00 74.69           H  
ATOM    646  N   GLY A  43      -2.998 -17.605 -25.814  1.00 69.15           N  
ATOM    647  H   GLY A  43      -3.470 -18.242 -25.189  1.00 69.15           H  
ATOM    648  CA  GLY A  43      -2.995 -16.186 -25.453  1.00 69.15           C  
ATOM    649  HA2 GLY A  43      -2.946 -16.103 -24.368  1.00 69.15           H  
ATOM    650  HA3 GLY A  43      -2.117 -15.693 -25.869  1.00 69.15           H  
ATOM    651  C   GLY A  43      -4.233 -15.421 -25.919  1.00 69.15           C  
ATOM    652  O   GLY A  43      -4.201 -14.195 -25.943  1.00 69.15           O  
ATOM    653  N   PHE A  44      -5.323 -16.113 -26.282  1.00 73.37           N  
ATOM    654  H   PHE A  44      -5.305 -17.123 -26.263  1.00 73.37           H  
ATOM    655  CA  PHE A  44      -6.586 -15.428 -26.544  1.00 73.37           C  
ATOM    656  HA  PHE A  44      -6.366 -14.590 -27.205  1.00 73.37           H  
ATOM    657  C   PHE A  44      -7.192 -14.867 -25.260  1.00 73.37           C  
ATOM    658  CB  PHE A  44      -7.621 -16.304 -27.251  1.00 73.37           C  
ATOM    659  HB2 PHE A  44      -7.647 -17.294 -26.796  1.00 73.37           H  
ATOM    660  HB3 PHE A  44      -8.606 -15.868 -27.082  1.00 73.37           H  
ATOM    661  O   PHE A  44      -7.463 -15.587 -24.295  1.00 73.37           O  
ATOM    662  CG  PHE A  44      -7.422 -16.399 -28.743  1.00 73.37           C  
ATOM    663  CD1 PHE A  44      -8.176 -15.576 -29.591  1.00 73.37           C  
ATOM    664  HD1 PHE A  44      -8.887 -14.884 -29.163  1.00 73.37           H  
ATOM    665  CD2 PHE A  44      -6.463 -17.262 -29.289  1.00 73.37           C  
ATOM    666  HD2 PHE A  44      -5.842 -17.865 -28.644  1.00 73.37           H  
ATOM    667  CE1 PHE A  44      -7.961 -15.599 -30.976  1.00 73.37           C  
ATOM    668  HE1 PHE A  44      -8.505 -14.910 -31.606  1.00 73.37           H  
ATOM    669  CE2 PHE A  44      -6.275 -17.315 -30.675  1.00 73.37           C  
ATOM    670  HE2 PHE A  44      -5.532 -17.995 -31.065  1.00 73.37           H  
ATOM    671  CZ  PHE A  44      -7.006 -16.469 -31.525  1.00 73.37           C  
ATOM    672  HZ  PHE A  44      -6.816 -16.464 -32.588  1.00 73.37           H  
ATOM    673  N   ASP A  45      -7.501 -13.586 -25.327  1.00 58.76           N  
ATOM    674  H   ASP A  45      -7.243 -13.113 -26.181  1.00 58.76           H  
ATOM    675  CA  ASP A  45      -8.364 -12.845 -24.427  1.00 58.76           C  
ATOM    676  HA  ASP A  45      -8.632 -13.477 -23.580  1.00 58.76           H  
ATOM    677  C   ASP A  45      -9.669 -12.447 -25.140  1.00 58.76           C  
ATOM    678  CB  ASP A  45      -7.581 -11.642 -23.883  1.00 58.76           C  
ATOM    679  HB2 ASP A  45      -8.187 -11.141 -23.128  1.00 58.76           H  
ATOM    680  HB3 ASP A  45      -6.685 -12.011 -23.384  1.00 58.76           H  
ATOM    681  O   ASP A  45      -9.951 -12.862 -26.266  1.00 58.76           O  
ATOM    682  CG  ASP A  45      -7.172 -10.613 -24.943  1.00 58.76           C  
ATOM    683  OD1 ASP A  45      -7.702 -10.637 -26.083  1.00 58.76           O  
ATOM    684  OD2 ASP A  45      -6.361  -9.747 -24.574  1.00 58.76           O  
ATOM    685  N   SER A  46     -10.506 -11.642 -24.487  1.00 50.44           N  
ATOM    686  H   SER A  46     -10.268 -11.339 -23.554  1.00 50.44           H  
ATOM    687  CA  SER A  46     -11.783 -11.204 -25.063  1.00 50.44           C  
ATOM    688  HA  SER A  46     -12.390 -12.080 -25.287  1.00 50.44           H  
ATOM    689  C   SER A  46     -11.619 -10.402 -26.359  1.00 50.44           C  
ATOM    690  CB  SER A  46     -12.531 -10.337 -24.050  1.00 50.44           C  
ATOM    691  HB2 SER A  46     -11.943  -9.443 -23.838  1.00 50.44           H  
ATOM    692  HB3 SER A  46     -13.491 -10.036 -24.470  1.00 50.44           H  
ATOM    693  O   SER A  46     -12.461 -10.506 -27.251  1.00 50.44           O  
ATOM    694  OG  SER A  46     -12.746 -11.054 -22.849  1.00 50.44           O  
ATOM    695  HG  SER A  46     -12.996 -10.425 -22.168  1.00 50.44           H  
ATOM    696  N   MET A  47     -10.555  -9.603 -26.472  1.00 56.17           N  
ATOM    697  H   MET A  47      -9.804  -9.694 -25.803  1.00 56.17           H  
ATOM    698  CA  MET A  47     -10.344  -8.702 -27.602  1.00 56.17           C  
ATOM    699  HA  MET A  47     -11.279  -8.194 -27.836  1.00 56.17           H  
ATOM    700  C   MET A  47      -9.920  -9.496 -28.840  1.00 56.17           C  
ATOM    701  CB  MET A  47      -9.312  -7.649 -27.179  1.00 56.17           C  
ATOM    702  HB2 MET A  47      -9.639  -7.193 -26.244  1.00 56.17           H  
ATOM    703  HB3 MET A  47      -8.355  -8.140 -27.005  1.00 56.17           H  
ATOM    704  O   MET A  47     -10.563  -9.422 -29.887  1.00 56.17           O  
ATOM    705  CG  MET A  47      -9.140  -6.534 -28.212  1.00 56.17           C  
ATOM    706  HG2 MET A  47      -8.728  -6.969 -29.123  1.00 56.17           H  
ATOM    707  HG3 MET A  47     -10.117  -6.115 -28.452  1.00 56.17           H  
ATOM    708  SD  MET A  47      -8.056  -5.171 -27.699  1.00 56.17           S  
ATOM    709  CE  MET A  47      -6.669  -6.056 -26.923  1.00 56.17           C  
ATOM    710  HE1 MET A  47      -5.847  -5.362 -26.750  1.00 56.17           H  
ATOM    711  HE2 MET A  47      -6.981  -6.468 -25.963  1.00 56.17           H  
ATOM    712  HE3 MET A  47      -6.327  -6.871 -27.562  1.00 56.17           H  
ATOM    713  N   THR A  48      -8.916 -10.353 -28.683  1.00 69.61           N  
ATOM    714  H   THR A  48      -8.459 -10.386 -27.783  1.00 69.61           H  
ATOM    715  CA  THR A  48      -8.474 -11.292 -29.724  1.00 69.61           C  
ATOM    716  HA  THR A  48      -8.245 -10.732 -30.631  1.00 69.61           H  
ATOM    717  C   THR A  48      -9.566 -12.304 -30.087  1.00 69.61           C  
ATOM    718  CB  THR A  48      -7.198 -12.019 -29.284  1.00 69.61           C  
ATOM    719  HB  THR A  48      -6.988 -12.837 -29.974  1.00 69.61           H  
ATOM    720  O   THR A  48      -9.729 -12.639 -31.260  1.00 69.61           O  
ATOM    721  CG2 THR A  48      -5.985 -11.095 -29.223  1.00 69.61           C  
ATOM    722 HG21 THR A  48      -5.782 -10.686 -30.213  1.00 69.61           H  
ATOM    723 HG22 THR A  48      -5.114 -11.663 -28.895  1.00 69.61           H  
ATOM    724 HG23 THR A  48      -6.154 -10.279 -28.521  1.00 69.61           H  
ATOM    725  OG1 THR A  48      -7.380 -12.538 -27.996  1.00 69.61           O  
ATOM    726  HG1 THR A  48      -7.383 -11.794 -27.390  1.00 69.61           H  
ATOM    727  N   ALA A  49     -10.394 -12.752 -29.135  1.00 70.22           N  
ATOM    728  H   ALA A  49     -10.183 -12.537 -28.171  1.00 70.22           H  
ATOM    729  CA  ALA A  49     -11.512 -13.651 -29.433  1.00 70.22           C  
ATOM    730  HA  ALA A  49     -11.117 -14.511 -29.973  1.00 70.22           H  
ATOM    731  C   ALA A  49     -12.567 -12.990 -30.337  1.00 70.22           C  
ATOM    732  CB  ALA A  49     -12.135 -14.143 -28.122  1.00 70.22           C  
ATOM    733  HB1 ALA A  49     -12.984 -14.792 -28.337  1.00 70.22           H  
ATOM    734  HB2 ALA A  49     -12.477 -13.295 -27.528  1.00 70.22           H  
ATOM    735  HB3 ALA A  49     -11.395 -14.704 -27.552  1.00 70.22           H  
ATOM    736  O   ALA A  49     -13.074 -13.615 -31.276  1.00 70.22           O  
ATOM    737  N   VAL A  50     -12.886 -11.716 -30.084  1.00 67.28           N  
ATOM    738  H   VAL A  50     -12.431 -11.254 -29.309  1.00 67.28           H  
ATOM    739  CA  VAL A  50     -13.806 -10.941 -30.925  1.00 67.28           C  
ATOM    740  HA  VAL A  50     -14.703 -11.540 -31.080  1.00 67.28           H  
ATOM    741  C   VAL A  50     -13.213 -10.687 -32.309  1.00 67.28           C  
ATOM    742  CB  VAL A  50     -14.218  -9.630 -30.227  1.00 67.28           C  
ATOM    743  HB  VAL A  50     -13.340  -9.158 -29.785  1.00 67.28           H  
ATOM    744  O   VAL A  50     -13.941 -10.861 -33.290  1.00 67.28           O  
ATOM    745  CG1 VAL A  50     -14.869  -8.621 -31.187  1.00 67.28           C  
ATOM    746 HG11 VAL A  50     -15.562  -9.109 -31.872  1.00 67.28           H  
ATOM    747 HG12 VAL A  50     -14.084  -8.151 -31.780  1.00 67.28           H  
ATOM    748 HG13 VAL A  50     -15.367  -7.831 -30.626  1.00 67.28           H  
ATOM    749  CG2 VAL A  50     -15.220  -9.946 -29.108  1.00 67.28           C  
ATOM    750 HG21 VAL A  50     -16.127 -10.399 -29.510  1.00 67.28           H  
ATOM    751 HG22 VAL A  50     -15.466  -9.031 -28.569  1.00 67.28           H  
ATOM    752 HG23 VAL A  50     -14.770 -10.640 -28.398  1.00 67.28           H  
ATOM    753  N   ASP A  51     -11.929 -10.334 -32.393  1.00 70.82           N  
ATOM    754  H   ASP A  51     -11.407 -10.172 -31.544  1.00 70.82           H  
ATOM    755  CA  ASP A  51     -11.231 -10.112 -33.664  1.00 70.82           C  
ATOM    756  HA  ASP A  51     -11.757  -9.339 -34.224  1.00 70.82           H  
ATOM    757  C   ASP A  51     -11.231 -11.383 -34.530  1.00 70.82           C  
ATOM    758  CB  ASP A  51      -9.809  -9.593 -33.388  1.00 70.82           C  
ATOM    759  HB2 ASP A  51      -9.875  -8.711 -32.750  1.00 70.82           H  
ATOM    760  HB3 ASP A  51      -9.248 -10.358 -32.852  1.00 70.82           H  
ATOM    761  O   ASP A  51     -11.718 -11.367 -35.663  1.00 70.82           O  
ATOM    762  CG  ASP A  51      -9.045  -9.208 -34.665  1.00 70.82           C  
ATOM    763  OD1 ASP A  51      -9.673  -9.080 -35.740  1.00 70.82           O  
ATOM    764  OD2 ASP A  51      -7.803  -9.115 -34.594  1.00 70.82           O  
ATOM    765  N   LEU A  52     -10.851 -12.535 -33.962  1.00 82.67           N  
ATOM    766  H   LEU A  52     -10.462 -12.505 -33.030  1.00 82.67           H  
ATOM    767  CA  LEU A  52     -10.912 -13.817 -34.672  1.00 82.67           C  
ATOM    768  HA  LEU A  52     -10.260 -13.749 -35.543  1.00 82.67           H  
ATOM    769  C   LEU A  52     -12.319 -14.117 -35.190  1.00 82.67           C  
ATOM    770  CB  LEU A  52     -10.413 -14.943 -33.752  1.00 82.67           C  
ATOM    771  HB2 LEU A  52      -9.367 -14.741 -33.522  1.00 82.67           H  
ATOM    772  HB3 LEU A  52     -10.984 -14.925 -32.825  1.00 82.67           H  
ATOM    773  O   LEU A  52     -12.496 -14.485 -36.350  1.00 82.67           O  
ATOM    774  CG  LEU A  52     -10.512 -16.349 -34.377  1.00 82.67           C  
ATOM    775  HG  LEU A  52     -11.541 -16.551 -34.671  1.00 82.67           H  
ATOM    776  CD1 LEU A  52      -9.610 -16.483 -35.604  1.00 82.67           C  
ATOM    777 HD11 LEU A  52      -9.668 -17.497 -36.000  1.00 82.67           H  
ATOM    778 HD12 LEU A  52      -9.933 -15.797 -36.388  1.00 82.67           H  
ATOM    779 HD13 LEU A  52      -8.577 -16.254 -35.340  1.00 82.67           H  
ATOM    780  CD2 LEU A  52     -10.122 -17.414 -33.357  1.00 82.67           C  
ATOM    781 HD21 LEU A  52     -10.770 -17.349 -32.484  1.00 82.67           H  
ATOM    782 HD22 LEU A  52     -10.215 -18.408 -33.796  1.00 82.67           H  
ATOM    783 HD23 LEU A  52      -9.093 -17.255 -33.034  1.00 82.67           H  
ATOM    784  N   ARG A  53     -13.342 -13.935 -34.354  1.00 78.84           N  
ATOM    785  H   ARG A  53     -13.132 -13.627 -33.415  1.00 78.84           H  
ATOM    786  CA  ARG A  53     -14.735 -14.141 -34.760  1.00 78.84           C  
ATOM    787  HA  ARG A  53     -14.839 -15.161 -35.130  1.00 78.84           H  
ATOM    788  C   ARG A  53     -15.137 -13.228 -35.923  1.00 78.84           C  
ATOM    789  CB  ARG A  53     -15.604 -13.980 -33.509  1.00 78.84           C  
ATOM    790  HB2 ARG A  53     -15.333 -14.783 -32.824  1.00 78.84           H  
ATOM    791  HB3 ARG A  53     -15.353 -13.048 -33.002  1.00 78.84           H  
ATOM    792  O   ARG A  53     -15.852 -13.675 -36.821  1.00 78.84           O  
ATOM    793  CG  ARG A  53     -17.116 -14.066 -33.759  1.00 78.84           C  
ATOM    794  HG2 ARG A  53     -17.309 -14.798 -34.543  1.00 78.84           H  
ATOM    795  HG3 ARG A  53     -17.574 -14.429 -32.838  1.00 78.84           H  
ATOM    796  CD  ARG A  53     -17.797 -12.738 -34.117  1.00 78.84           C  
ATOM    797  HD2 ARG A  53     -18.866 -12.932 -34.205  1.00 78.84           H  
ATOM    798  HD3 ARG A  53     -17.441 -12.385 -35.085  1.00 78.84           H  
ATOM    799  NE  ARG A  53     -17.526 -11.704 -33.099  1.00 78.84           N  
ATOM    800  HE  ARG A  53     -16.550 -11.545 -32.893  1.00 78.84           H  
ATOM    801  NH1 ARG A  53     -19.637 -10.827 -32.917  1.00 78.84           N  
ATOM    802 HH11 ARG A  53     -19.931 -11.480 -33.629  1.00 78.84           H  
ATOM    803 HH12 ARG A  53     -20.252 -10.118 -32.545  1.00 78.84           H  
ATOM    804  NH2 ARG A  53     -17.996 -10.024 -31.641  1.00 78.84           N  
ATOM    805 HH21 ARG A  53     -17.019 -10.003 -31.383  1.00 78.84           H  
ATOM    806 HH22 ARG A  53     -18.615  -9.314 -31.277  1.00 78.84           H  
ATOM    807  CZ  ARG A  53     -18.381 -10.856 -32.565  1.00 78.84           C  
ATOM    808  N   ASN A  54     -14.697 -11.970 -35.925  1.00 76.32           N  
ATOM    809  H   ASN A  54     -14.080 -11.679 -35.180  1.00 76.32           H  
ATOM    810  CA  ASN A  54     -14.997 -11.014 -36.992  1.00 76.32           C  
ATOM    811  HA  ASN A  54     -16.067 -11.030 -37.198  1.00 76.32           H  
ATOM    812  C   ASN A  54     -14.289 -11.385 -38.300  1.00 76.32           C  
ATOM    813  CB  ASN A  54     -14.608  -9.602 -36.531  1.00 76.32           C  
ATOM    814  HB2 ASN A  54     -14.664  -8.919 -37.379  1.00 76.32           H  
ATOM    815  HB3 ASN A  54     -13.577  -9.602 -36.179  1.00 76.32           H  
ATOM    816  O   ASN A  54     -14.928 -11.409 -39.355  1.00 76.32           O  
ATOM    817  CG  ASN A  54     -15.500  -9.041 -35.438  1.00 76.32           C  
ATOM    818  ND2 ASN A  54     -15.053  -7.985 -34.801  1.00 76.32           N  
ATOM    819 HD21 ASN A  54     -14.128  -7.634 -35.002  1.00 76.32           H  
ATOM    820 HD22 ASN A  54     -15.623  -7.566 -34.080  1.00 76.32           H  
ATOM    821  OD1 ASN A  54     -16.606  -9.504 -35.173  1.00 76.32           O  
ATOM    822  N   ARG A  55     -13.005 -11.747 -38.228  1.00 85.24           N  
ATOM    823  H   ARG A  55     -12.534 -11.666 -37.338  1.00 85.24           H  
ATOM    824  CA  ARG A  55     -12.232 -12.232 -39.378  1.00 85.24           C  
ATOM    825  HA  ARG A  55     -12.219 -11.476 -40.163  1.00 85.24           H  
ATOM    826  C   ARG A  55     -12.860 -13.474 -39.982  1.00 85.24           C  
ATOM    827  CB  ARG A  55     -10.793 -12.518 -38.944  1.00 85.24           C  
ATOM    828  HB2 ARG A  55     -10.294 -13.098 -39.720  1.00 85.24           H  
ATOM    829  HB3 ARG A  55     -10.796 -13.103 -38.024  1.00 85.24           H  
ATOM    830  O   ARG A  55     -13.149 -13.490 -41.176  1.00 85.24           O  
ATOM    831  CG  ARG A  55     -10.019 -11.214 -38.737  1.00 85.24           C  
ATOM    832  HG2 ARG A  55     -10.575 -10.535 -38.090  1.00 85.24           H  
ATOM    833  HG3 ARG A  55      -9.847 -10.735 -39.701  1.00 85.24           H  
ATOM    834  CD  ARG A  55      -8.689 -11.537 -38.075  1.00 85.24           C  
ATOM    835  HD2 ARG A  55      -8.159 -12.300 -38.645  1.00 85.24           H  
ATOM    836  HD3 ARG A  55      -8.917 -11.946 -37.091  1.00 85.24           H  
ATOM    837  NE  ARG A  55      -7.874 -10.328 -37.903  1.00 85.24           N  
ATOM    838  HE  ARG A  55      -8.136  -9.733 -37.129  1.00 85.24           H  
ATOM    839  NH1 ARG A  55      -6.411 -10.696 -39.639  1.00 85.24           N  
ATOM    840 HH11 ARG A  55      -6.901 -11.552 -39.856  1.00 85.24           H  
ATOM    841 HH12 ARG A  55      -5.575 -10.432 -40.141  1.00 85.24           H  
ATOM    842  NH2 ARG A  55      -6.164  -8.904 -38.300  1.00 85.24           N  
ATOM    843 HH21 ARG A  55      -6.443  -8.411 -37.463  1.00 85.24           H  
ATOM    844 HH22 ARG A  55      -5.299  -8.638 -38.748  1.00 85.24           H  
ATOM    845  CZ  ARG A  55      -6.821  -9.983 -38.618  1.00 85.24           C  
ATOM    846  N   LEU A  56     -13.199 -14.465 -39.159  1.00 87.76           N  
ATOM    847  H   LEU A  56     -12.931 -14.392 -38.188  1.00 87.76           H  
ATOM    848  CA  LEU A  56     -13.846 -15.682 -39.640  1.00 87.76           C  
ATOM    849  HA  LEU A  56     -13.200 -16.132 -40.394  1.00 87.76           H  
ATOM    850  C   LEU A  56     -15.189 -15.403 -40.320  1.00 87.76           C  
ATOM    851  CB  LEU A  56     -14.003 -16.694 -38.508  1.00 87.76           C  
ATOM    852  HB2 LEU A  56     -14.552 -16.230 -37.689  1.00 87.76           H  
ATOM    853  HB3 LEU A  56     -14.584 -17.522 -38.913  1.00 87.76           H  
ATOM    854  O   LEU A  56     -15.476 -16.002 -41.356  1.00 87.76           O  
ATOM    855  CG  LEU A  56     -12.685 -17.284 -37.988  1.00 87.76           C  
ATOM    856  HG  LEU A  56     -11.997 -16.491 -37.693  1.00 87.76           H  
ATOM    857  CD1 LEU A  56     -12.983 -18.162 -36.775  1.00 87.76           C  
ATOM    858 HD11 LEU A  56     -13.486 -17.571 -36.010  1.00 87.76           H  
ATOM    859 HD12 LEU A  56     -12.043 -18.529 -36.364  1.00 87.76           H  
ATOM    860 HD13 LEU A  56     -13.600 -19.010 -37.072  1.00 87.76           H  
ATOM    861  CD2 LEU A  56     -11.994 -18.147 -39.042  1.00 87.76           C  
ATOM    862 HD21 LEU A  56     -11.667 -17.532 -39.881  1.00 87.76           H  
ATOM    863 HD22 LEU A  56     -11.103 -18.592 -38.600  1.00 87.76           H  
ATOM    864 HD23 LEU A  56     -12.668 -18.925 -39.403  1.00 87.76           H  
ATOM    865  N   ALA A  57     -15.984 -14.456 -39.815  1.00 82.08           N  
ATOM    866  H   ALA A  57     -15.719 -14.006 -38.950  1.00 82.08           H  
ATOM    867  CA  ALA A  57     -17.216 -14.043 -40.481  1.00 82.08           C  
ATOM    868  HA  ALA A  57     -17.821 -14.934 -40.650  1.00 82.08           H  
ATOM    869  C   ALA A  57     -16.960 -13.409 -41.860  1.00 82.08           C  
ATOM    870  CB  ALA A  57     -17.993 -13.099 -39.556  1.00 82.08           C  
ATOM    871  HB1 ALA A  57     -18.947 -12.844 -40.018  1.00 82.08           H  
ATOM    872  HB2 ALA A  57     -18.177 -13.595 -38.603  1.00 82.08           H  
ATOM    873  HB3 ALA A  57     -17.421 -12.188 -39.383  1.00 82.08           H  
ATOM    874  O   ALA A  57     -17.752 -13.624 -42.779  1.00 82.08           O  
ATOM    875  N   ALA A  58     -15.855 -12.678 -42.031  1.00 85.80           N  
ATOM    876  H   ALA A  58     -15.237 -12.539 -41.244  1.00 85.80           H  
ATOM    877  CA  ALA A  58     -15.472 -12.085 -43.309  1.00 85.80           C  
ATOM    878  HA  ALA A  58     -16.344 -11.586 -43.730  1.00 85.80           H  
ATOM    879  C   ALA A  58     -15.018 -13.139 -44.336  1.00 85.80           C  
ATOM    880  CB  ALA A  58     -14.399 -11.017 -43.062  1.00 85.80           C  
ATOM    881  HB1 ALA A  58     -13.478 -11.474 -42.699  1.00 85.80           H  
ATOM    882  HB2 ALA A  58     -14.752 -10.296 -42.325  1.00 85.80           H  
ATOM    883  HB3 ALA A  58     -14.182 -10.495 -43.995  1.00 85.80           H  
ATOM    884  O   ALA A  58     -15.468 -13.095 -45.481  1.00 85.80           O  
ATOM    885  N   VAL A  59     -14.188 -14.114 -43.940  1.00 88.33           N  
ATOM    886  H   VAL A  59     -13.803 -14.064 -43.008  1.00 88.33           H  
ATOM    887  CA  VAL A  59     -13.695 -15.160 -44.866  1.00 88.33           C  
ATOM    888  HA  VAL A  59     -13.543 -14.687 -45.836  1.00 88.33           H  
ATOM    889  C   VAL A  59     -14.709 -16.274 -45.134  1.00 88.33           C  
ATOM    890  CB  VAL A  59     -12.339 -15.782 -44.452  1.00 88.33           C  
ATOM    891  HB  VAL A  59     -12.371 -16.851 -44.666  1.00 88.33           H  
ATOM    892  O   VAL A  59     -14.707 -16.847 -46.223  1.00 88.33           O  
ATOM    893  CG1 VAL A  59     -11.196 -15.201 -45.282  1.00 88.33           C  
ATOM    894 HG11 VAL A  59     -11.129 -14.124 -45.122  1.00 88.33           H  
ATOM    895 HG12 VAL A  59     -11.360 -15.405 -46.340  1.00 88.33           H  
ATOM    896 HG13 VAL A  59     -10.252 -15.652 -44.977  1.00 88.33           H  
ATOM    897  CG2 VAL A  59     -11.972 -15.630 -42.981  1.00 88.33           C  
ATOM    898 HG21 VAL A  59     -11.111 -16.257 -42.750  1.00 88.33           H  
ATOM    899 HG22 VAL A  59     -11.687 -14.599 -42.770  1.00 88.33           H  
ATOM    900 HG23 VAL A  59     -12.821 -15.945 -42.373  1.00 88.33           H  
ATOM    901  N   THR A  60     -15.590 -16.594 -44.184  1.00 82.44           N  
ATOM    902  H   THR A  60     -15.517 -16.133 -43.288  1.00 82.44           H  
ATOM    903  CA  THR A  60     -16.582 -17.676 -44.353  1.00 82.44           C  
ATOM    904  HA  THR A  60     -16.248 -18.343 -45.148  1.00 82.44           H  
ATOM    905  C   THR A  60     -17.966 -17.177 -44.771  1.00 82.44           C  
ATOM    906  CB  THR A  60     -16.712 -18.536 -43.090  1.00 82.44           C  
ATOM    907  HB  THR A  60     -17.385 -19.365 -43.309  1.00 82.44           H  
ATOM    908  O   THR A  60     -18.773 -17.963 -45.267  1.00 82.44           O  
ATOM    909  CG2 THR A  60     -15.381 -19.120 -42.610  1.00 82.44           C  
ATOM    910 HG21 THR A  60     -14.684 -18.329 -42.332  1.00 82.44           H  
ATOM    911 HG22 THR A  60     -14.937 -19.722 -43.403  1.00 82.44           H  
ATOM    912 HG23 THR A  60     -15.554 -19.754 -41.740  1.00 82.44           H  
ATOM    913  OG1 THR A  60     -17.284 -17.769 -42.063  1.00 82.44           O  
ATOM    914  HG1 THR A  60     -16.591 -17.213 -41.699  1.00 82.44           H  
ATOM    915  N   GLY A  61     -18.274 -15.891 -44.560  1.00 81.21           N  
ATOM    916  H   GLY A  61     -17.569 -15.287 -44.161  1.00 81.21           H  
ATOM    917  CA  GLY A  61     -19.623 -15.331 -44.705  1.00 81.21           C  
ATOM    918  HA2 GLY A  61     -20.031 -15.624 -45.672  1.00 81.21           H  
ATOM    919  HA3 GLY A  61     -19.553 -14.244 -44.669  1.00 81.21           H  
ATOM    920  C   GLY A  61     -20.602 -15.782 -43.612  1.00 81.21           C  
ATOM    921  O   GLY A  61     -21.789 -15.449 -43.663  1.00 81.21           O  
ATOM    922  N   VAL A  62     -20.133 -16.547 -42.624  1.00 82.15           N  
ATOM    923  H   VAL A  62     -19.146 -16.760 -42.610  1.00 82.15           H  
ATOM    924  CA  VAL A  62     -20.953 -17.123 -41.562  1.00 82.15           C  
ATOM    925  HA  VAL A  62     -21.996 -17.132 -41.878  1.00 82.15           H  
ATOM    926  C   VAL A  62     -20.830 -16.256 -40.311  1.00 82.15           C  
ATOM    927  CB  VAL A  62     -20.540 -18.582 -41.309  1.00 82.15           C  
ATOM    928  HB  VAL A  62     -19.483 -18.606 -41.044  1.00 82.15           H  
ATOM    929  O   VAL A  62     -19.758 -16.089 -39.743  1.00 82.15           O  
ATOM    930  CG1 VAL A  62     -21.345 -19.205 -40.177  1.00 82.15           C  
ATOM    931 HG11 VAL A  62     -22.402 -19.204 -40.447  1.00 82.15           H  
ATOM    932 HG12 VAL A  62     -21.173 -18.661 -39.249  1.00 82.15           H  
ATOM    933 HG13 VAL A  62     -21.002 -20.227 -40.014  1.00 82.15           H  
ATOM    934  CG2 VAL A  62     -20.736 -19.472 -42.542  1.00 82.15           C  
ATOM    935 HG21 VAL A  62     -21.777 -19.454 -42.865  1.00 82.15           H  
ATOM    936 HG22 VAL A  62     -20.443 -20.496 -42.308  1.00 82.15           H  
ATOM    937 HG23 VAL A  62     -20.103 -19.122 -43.357  1.00 82.15           H  
ATOM    938  N   ARG A  63     -21.951 -15.690 -39.854  1.00 76.85           N  
ATOM    939  H   ARG A  63     -22.801 -15.830 -40.381  1.00 76.85           H  
ATOM    940  CA  ARG A  63     -21.988 -14.943 -38.589  1.00 76.85           C  
ATOM    941  HA  ARG A  63     -21.067 -14.366 -38.500  1.00 76.85           H  
ATOM    942  C   ARG A  63     -22.020 -15.891 -37.399  1.00 76.85           C  
ATOM    943  CB  ARG A  63     -23.179 -13.980 -38.540  1.00 76.85           C  
ATOM    944  HB2 ARG A  63     -24.051 -14.438 -39.006  1.00 76.85           H  
ATOM    945  HB3 ARG A  63     -23.417 -13.774 -37.497  1.00 76.85           H  
ATOM    946  O   ARG A  63     -22.998 -16.626 -37.230  1.00 76.85           O  
ATOM    947  CG  ARG A  63     -22.846 -12.649 -39.217  1.00 76.85           C  
ATOM    948  HG2 ARG A  63     -22.621 -12.813 -40.271  1.00 76.85           H  
ATOM    949  HG3 ARG A  63     -21.977 -12.206 -38.729  1.00 76.85           H  
ATOM    950  CD  ARG A  63     -24.041 -11.703 -39.082  1.00 76.85           C  
ATOM    951  HD2 ARG A  63     -24.327 -11.640 -38.033  1.00 76.85           H  
ATOM    952  HD3 ARG A  63     -24.872 -12.124 -39.649  1.00 76.85           H  
ATOM    953  NE  ARG A  63     -23.706 -10.353 -39.565  1.00 76.85           N  
ATOM    954  HE  ARG A  63     -22.746 -10.062 -39.448  1.00 76.85           H  
ATOM    955  NH1 ARG A  63     -25.784  -9.752 -40.338  1.00 76.85           N  
ATOM    956 HH11 ARG A  63     -26.392  -9.061 -40.754  1.00 76.85           H  
ATOM    957 HH12 ARG A  63     -26.133 -10.661 -40.068  1.00 76.85           H  
ATOM    958  NH2 ARG A  63     -24.092  -8.299 -40.458  1.00 76.85           N  
ATOM    959 HH21 ARG A  63     -23.127  -8.051 -40.294  1.00 76.85           H  
ATOM    960 HH22 ARG A  63     -24.710  -7.615 -40.871  1.00 76.85           H  
ATOM    961  CZ  ARG A  63     -24.527  -9.479 -40.118  1.00 76.85           C  
ATOM    962  N   GLU A  64     -20.995 -15.812 -36.565  1.00 75.46           N  
ATOM    963  H   GLU A  64     -20.201 -15.249 -36.835  1.00 75.46           H  
ATOM    964  CA  GLU A  64     -20.886 -16.540 -35.302  1.00 75.46           C  
ATOM    965  HA  GLU A  64     -21.584 -17.376 -35.304  1.00 75.46           H  
ATOM    966  C   GLU A  64     -21.253 -15.692 -34.083  1.00 75.46           C  
ATOM    967  CB  GLU A  64     -19.467 -17.100 -35.143  1.00 75.46           C  
ATOM    968  HB2 GLU A  64     -18.750 -16.291 -35.284  1.00 75.46           H  
ATOM    969  HB3 GLU A  64     -19.348 -17.481 -34.128  1.00 75.46           H  
ATOM    970  O   GLU A  64     -21.242 -14.455 -34.119  1.00 75.46           O  
ATOM    971  CG  GLU A  64     -19.122 -18.229 -36.115  1.00 75.46           C  
ATOM    972  HG2 GLU A  64     -18.113 -18.563 -35.874  1.00 75.46           H  
ATOM    973  HG3 GLU A  64     -19.140 -17.835 -37.131  1.00 75.46           H  
ATOM    974  CD  GLU A  64     -20.056 -19.432 -36.016  1.00 75.46           C  
ATOM    975  OE1 GLU A  64     -20.250 -20.127 -37.030  1.00 75.46           O  
ATOM    976  OE2 GLU A  64     -20.769 -19.597 -35.001  1.00 75.46           O  
ATOM    977  N   ALA A  65     -21.566 -16.383 -32.987  1.00 69.62           N  
ATOM    978  H   ALA A  65     -21.484 -17.390 -33.018  1.00 69.62           H  
ATOM    979  CA  ALA A  65     -21.686 -15.767 -31.674  1.00 69.62           C  
ATOM    980  HA  ALA A  65     -22.415 -14.959 -31.731  1.00 69.62           H  
ATOM    981  C   ALA A  65     -20.336 -15.177 -31.234  1.00 69.62           C  
ATOM    982  CB  ALA A  65     -22.194 -16.818 -30.679  1.00 69.62           C  
ATOM    983  HB1 ALA A  65     -23.152 -17.219 -31.012  1.00 69.62           H  
ATOM    984  HB2 ALA A  65     -22.320 -16.372 -29.693  1.00 69.62           H  
ATOM    985  HB3 ALA A  65     -21.477 -17.634 -30.597  1.00 69.62           H  
ATOM    986  O   ALA A  65     -19.278 -15.702 -31.567  1.00 69.62           O  
ATOM    987  N   ALA A  66     -20.354 -14.099 -30.448  1.00 58.38           N  
ATOM    988  H   ALA A  66     -21.241 -13.713 -30.158  1.00 58.38           H  
ATOM    989  CA  ALA A  66     -19.120 -13.489 -29.940  1.00 58.38           C  
ATOM    990  HA  ALA A  66     -18.478 -13.240 -30.785  1.00 58.38           H  
ATOM    991  C   ALA A  66     -18.306 -14.436 -29.033  1.00 58.38           C  
ATOM    992  CB  ALA A  66     -19.489 -12.194 -29.209  1.00 58.38           C  
ATOM    993  HB1 ALA A  66     -18.579 -11.696 -28.877  1.00 58.38           H  
ATOM    994  HB2 ALA A  66     -20.103 -12.417 -28.337  1.00 58.38           H  
ATOM    995  HB3 ALA A  66     -20.035 -11.527 -29.878  1.00 58.38           H  
ATOM    996  O   ALA A  66     -17.103 -14.264 -28.889  1.00 58.38           O  
ATOM    997  N   THR A  67     -18.955 -15.449 -28.457  1.00 62.38           N  
ATOM    998  H   THR A  67     -19.948 -15.549 -28.609  1.00 62.38           H  
ATOM    999  CA  THR A  67     -18.360 -16.473 -27.592  1.00 62.38           C  
ATOM   1000  HA  THR A  67     -17.527 -16.035 -27.042  1.00 62.38           H  
ATOM   1001  C   THR A  67     -17.796 -17.669 -28.350  1.00 62.38           C  
ATOM   1002  CB  THR A  67     -19.404 -16.969 -26.579  1.00 62.38           C  
ATOM   1003  HB  THR A  67     -19.030 -17.833 -26.031  1.00 62.38           H  
ATOM   1004  O   THR A  67     -17.317 -18.592 -27.704  1.00 62.38           O  
ATOM   1005  CG2 THR A  67     -19.745 -15.866 -25.574  1.00 62.38           C  
ATOM   1006 HG21 THR A  67     -20.188 -15.008 -26.081  1.00 62.38           H  
ATOM   1007 HG22 THR A  67     -20.457 -16.259 -24.848  1.00 62.38           H  
ATOM   1008 HG23 THR A  67     -18.843 -15.556 -25.047  1.00 62.38           H  
ATOM   1009  OG1 THR A  67     -20.591 -17.307 -27.264  1.00 62.38           O  
ATOM   1010  HG1 THR A  67     -20.515 -18.232 -27.510  1.00 62.38           H  
ATOM   1011  N   VAL A  68     -17.797 -17.667 -29.691  1.00 74.87           N  
ATOM   1012  H   VAL A  68     -18.206 -16.874 -30.166  1.00 74.87           H  
ATOM   1013  CA  VAL A  68     -17.465 -18.850 -30.508  1.00 74.87           C  
ATOM   1014  HA  VAL A  68     -18.237 -19.596 -30.320  1.00 74.87           H  
ATOM   1015  C   VAL A  68     -16.120 -19.497 -30.146  1.00 74.87           C  
ATOM   1016  CB  VAL A  68     -17.521 -18.486 -32.003  1.00 74.87           C  
ATOM   1017  HB  VAL A  68     -18.445 -17.932 -32.166  1.00 74.87           H  
ATOM   1018  O   VAL A  68     -15.983 -20.714 -30.193  1.00 74.87           O  
ATOM   1019  CG1 VAL A  68     -16.353 -17.605 -32.476  1.00 74.87           C  
ATOM   1020 HG11 VAL A  68     -15.419 -18.165 -32.463  1.00 74.87           H  
ATOM   1021 HG12 VAL A  68     -16.545 -17.269 -33.495  1.00 74.87           H  
ATOM   1022 HG13 VAL A  68     -16.267 -16.730 -31.831  1.00 74.87           H  
ATOM   1023  CG2 VAL A  68     -17.624 -19.735 -32.871  1.00 74.87           C  
ATOM   1024 HG21 VAL A  68     -18.578 -20.230 -32.689  1.00 74.87           H  
ATOM   1025 HG22 VAL A  68     -17.564 -19.474 -33.928  1.00 74.87           H  
ATOM   1026 HG23 VAL A  68     -16.821 -20.429 -32.623  1.00 74.87           H  
ATOM   1027  N   VAL A  69     -15.146 -18.689 -29.723  1.00 76.99           N  
ATOM   1028  H   VAL A  69     -15.349 -17.700 -29.700  1.00 76.99           H  
ATOM   1029  CA  VAL A  69     -13.803 -19.121 -29.304  1.00 76.99           C  
ATOM   1030  HA  VAL A  69     -13.399 -19.807 -30.049  1.00 76.99           H  
ATOM   1031  C   VAL A  69     -13.836 -19.872 -27.963  1.00 76.99           C  
ATOM   1032  CB  VAL A  69     -12.889 -17.879 -29.228  1.00 76.99           C  
ATOM   1033  HB  VAL A  69     -13.238 -17.237 -28.419  1.00 76.99           H  
ATOM   1034  O   VAL A  69     -13.033 -20.766 -27.729  1.00 76.99           O  
ATOM   1035  CG1 VAL A  69     -11.423 -18.211 -28.976  1.00 76.99           C  
ATOM   1036 HG11 VAL A  69     -10.863 -17.292 -28.802  1.00 76.99           H  
ATOM   1037 HG12 VAL A  69     -11.009 -18.703 -29.857  1.00 76.99           H  
ATOM   1038 HG13 VAL A  69     -11.319 -18.843 -28.094  1.00 76.99           H  
ATOM   1039  CG2 VAL A  69     -12.939 -17.083 -30.543  1.00 76.99           C  
ATOM   1040 HG21 VAL A  69     -12.813 -17.756 -31.390  1.00 76.99           H  
ATOM   1041 HG22 VAL A  69     -13.886 -16.552 -30.636  1.00 76.99           H  
ATOM   1042 HG23 VAL A  69     -12.142 -16.340 -30.565  1.00 76.99           H  
ATOM   1043  N   PHE A  70     -14.786 -19.554 -27.085  1.00 67.45           N  
ATOM   1044  H   PHE A  70     -15.478 -18.871 -27.360  1.00 67.45           H  
ATOM   1045  CA  PHE A  70     -15.016 -20.265 -25.825  1.00 67.45           C  
ATOM   1046  HA  PHE A  70     -14.070 -20.671 -25.466  1.00 67.45           H  
ATOM   1047  C   PHE A  70     -15.972 -21.453 -25.999  1.00 67.45           C  
ATOM   1048  CB  PHE A  70     -15.544 -19.277 -24.774  1.00 67.45           C  
ATOM   1049  HB2 PHE A  70     -16.546 -18.960 -25.063  1.00 67.45           H  
ATOM   1050  HB3 PHE A  70     -15.631 -19.800 -23.822  1.00 67.45           H  
ATOM   1051  O   PHE A  70     -15.800 -22.473 -25.333  1.00 67.45           O  
ATOM   1052  CG  PHE A  70     -14.668 -18.053 -24.568  1.00 67.45           C  
ATOM   1053  CD1 PHE A  70     -13.337 -18.201 -24.133  1.00 67.45           C  
ATOM   1054  HD1 PHE A  70     -12.937 -19.186 -23.943  1.00 67.45           H  
ATOM   1055  CD2 PHE A  70     -15.175 -16.765 -24.829  1.00 67.45           C  
ATOM   1056  HD2 PHE A  70     -16.194 -16.643 -25.165  1.00 67.45           H  
ATOM   1057  CE1 PHE A  70     -12.517 -17.071 -23.967  1.00 67.45           C  
ATOM   1058  HE1 PHE A  70     -11.489 -17.183 -23.653  1.00 67.45           H  
ATOM   1059  CE2 PHE A  70     -14.354 -15.634 -24.661  1.00 67.45           C  
ATOM   1060  HE2 PHE A  70     -14.737 -14.647 -24.871  1.00 67.45           H  
ATOM   1061  CZ  PHE A  70     -13.025 -15.788 -24.231  1.00 67.45           C  
ATOM   1062  HZ  PHE A  70     -12.390 -14.921 -24.118  1.00 67.45           H  
ATOM   1063  N   ASP A  71     -16.936 -21.344 -26.917  1.00 72.78           N  
ATOM   1064  H   ASP A  71     -17.067 -20.446 -27.360  1.00 72.78           H  
ATOM   1065  CA  ASP A  71     -17.878 -22.417 -27.261  1.00 72.78           C  
ATOM   1066  HA  ASP A  71     -18.317 -22.812 -26.345  1.00 72.78           H  
ATOM   1067  C   ASP A  71     -17.163 -23.577 -27.982  1.00 72.78           C  
ATOM   1068  CB  ASP A  71     -19.014 -21.846 -28.133  1.00 72.78           C  
ATOM   1069  HB2 ASP A  71     -18.586 -21.459 -29.058  1.00 72.78           H  
ATOM   1070  HB3 ASP A  71     -19.691 -22.659 -28.396  1.00 72.78           H  
ATOM   1071  O   ASP A  71     -17.441 -24.753 -27.731  1.00 72.78           O  
ATOM   1072  CG  ASP A  71     -19.833 -20.738 -27.452  1.00 72.78           C  
ATOM   1073  OD1 ASP A  71     -20.069 -20.833 -26.228  1.00 72.78           O  
ATOM   1074  OD2 ASP A  71     -20.232 -19.775 -28.152  1.00 72.78           O  
ATOM   1075  N   HIS A  72     -16.177 -23.251 -28.826  1.00 83.96           N  
ATOM   1076  H   HIS A  72     -16.036 -22.269 -29.016  1.00 83.96           H  
ATOM   1077  CA  HIS A  72     -15.328 -24.193 -29.555  1.00 83.96           C  
ATOM   1078  HA  HIS A  72     -15.574 -25.212 -29.258  1.00 83.96           H  
ATOM   1079  C   HIS A  72     -13.850 -23.922 -29.224  1.00 83.96           C  
ATOM   1080  CB  HIS A  72     -15.613 -24.085 -31.059  1.00 83.96           C  
ATOM   1081  HB2 HIS A  72     -15.310 -23.097 -31.407  1.00 83.96           H  
ATOM   1082  HB3 HIS A  72     -15.018 -24.830 -31.587  1.00 83.96           H  
ATOM   1083  O   HIS A  72     -13.175 -23.252 -29.994  1.00 83.96           O  
ATOM   1084  CG  HIS A  72     -17.063 -24.281 -31.399  1.00 83.96           C  
ATOM   1085  CD2 HIS A  72     -18.004 -23.293 -31.488  1.00 83.96           C  
ATOM   1086  HD2 HIS A  72     -17.829 -22.237 -31.345  1.00 83.96           H  
ATOM   1087  ND1 HIS A  72     -17.711 -25.480 -31.589  1.00 83.96           N  
ATOM   1088  HD1 HIS A  72     -17.277 -26.386 -31.698  1.00 83.96           H  
ATOM   1089  CE1 HIS A  72     -19.015 -25.215 -31.776  1.00 83.96           C  
ATOM   1090  HE1 HIS A  72     -19.775 -25.947 -32.008  1.00 83.96           H  
ATOM   1091  NE2 HIS A  72     -19.240 -23.896 -31.722  1.00 83.96           N  
ATOM   1092  N   PRO A  73     -13.313 -24.448 -28.105  1.00 80.43           N  
ATOM   1093  CA  PRO A  73     -12.055 -23.978 -27.513  1.00 80.43           C  
ATOM   1094  HA  PRO A  73     -12.146 -22.910 -27.317  1.00 80.43           H  
ATOM   1095  C   PRO A  73     -10.782 -24.196 -28.328  1.00 80.43           C  
ATOM   1096  CB  PRO A  73     -11.925 -24.700 -26.169  1.00 80.43           C  
ATOM   1097  HB2 PRO A  73     -11.354 -25.621 -26.290  1.00 80.43           H  
ATOM   1098  HB3 PRO A  73     -11.462 -24.063 -25.415  1.00 80.43           H  
ATOM   1099  O   PRO A  73      -9.739 -23.712 -27.911  1.00 80.43           O  
ATOM   1100  CG  PRO A  73     -13.361 -25.048 -25.807  1.00 80.43           C  
ATOM   1101  HG2 PRO A  73     -13.417 -25.921 -25.157  1.00 80.43           H  
ATOM   1102  HG3 PRO A  73     -13.832 -24.187 -25.333  1.00 80.43           H  
ATOM   1103  CD  PRO A  73     -14.006 -25.307 -27.160  1.00 80.43           C  
ATOM   1104  HD2 PRO A  73     -13.862 -26.349 -27.445  1.00 80.43           H  
ATOM   1105  HD3 PRO A  73     -15.069 -25.078 -27.086  1.00 80.43           H  
ATOM   1106  N   THR A  74     -10.829 -24.949 -29.425  1.00 88.27           N  
ATOM   1107  H   THR A  74     -11.737 -25.159 -29.813  1.00 88.27           H  
ATOM   1108  CA  THR A  74      -9.666 -25.294 -30.252  1.00 88.27           C  
ATOM   1109  HA  THR A  74      -8.829 -24.646 -29.992  1.00 88.27           H  
ATOM   1110  C   THR A  74      -9.991 -25.055 -31.720  1.00 88.27           C  
ATOM   1111  CB  THR A  74      -9.207 -26.751 -30.055  1.00 88.27           C  
ATOM   1112  HB  THR A  74      -8.246 -26.870 -30.556  1.00 88.27           H  
ATOM   1113  O   THR A  74     -11.160 -25.054 -32.120  1.00 88.27           O  
ATOM   1114  CG2 THR A  74      -9.023 -27.147 -28.592  1.00 88.27           C  
ATOM   1115 HG21 THR A  74      -9.967 -27.076 -28.050  1.00 88.27           H  
ATOM   1116 HG22 THR A  74      -8.657 -28.172 -28.535  1.00 88.27           H  
ATOM   1117 HG23 THR A  74      -8.285 -26.491 -28.132  1.00 88.27           H  
ATOM   1118  OG1 THR A  74     -10.111 -27.685 -30.615  1.00 88.27           O  
ATOM   1119  HG1 THR A  74      -9.597 -28.490 -30.712  1.00 88.27           H  
ATOM   1120  N   ILE A  75      -8.962 -24.916 -32.552  1.00 89.46           N  
ATOM   1121  H   ILE A  75      -8.025 -25.014 -32.188  1.00 89.46           H  
ATOM   1122  CA  ILE A  75      -9.129 -24.711 -33.995  1.00 89.46           C  
ATOM   1123  HA  ILE A  75      -9.756 -23.834 -34.155  1.00 89.46           H  
ATOM   1124  C   ILE A  75      -9.852 -25.897 -34.636  1.00 89.46           C  
ATOM   1125  CB  ILE A  75      -7.759 -24.456 -34.650  1.00 89.46           C  
ATOM   1126  HB  ILE A  75      -7.074 -25.247 -34.345  1.00 89.46           H  
ATOM   1127  O   ILE A  75     -10.743 -25.686 -35.456  1.00 89.46           O  
ATOM   1128  CG1 ILE A  75      -7.217 -23.106 -34.147  1.00 89.46           C  
ATOM   1129 HG12 ILE A  75      -7.352 -23.019 -33.068  1.00 89.46           H  
ATOM   1130 HG13 ILE A  75      -7.787 -22.306 -34.619  1.00 89.46           H  
ATOM   1131  CG2 ILE A  75      -7.852 -24.495 -36.186  1.00 89.46           C  
ATOM   1132 HG21 ILE A  75      -6.925 -24.156 -36.650  1.00 89.46           H  
ATOM   1133 HG22 ILE A  75      -8.036 -25.513 -36.527  1.00 89.46           H  
ATOM   1134 HG23 ILE A  75      -8.671 -23.860 -36.523  1.00 89.46           H  
ATOM   1135  CD1 ILE A  75      -5.729 -22.895 -34.409  1.00 89.46           C  
ATOM   1136 HD11 ILE A  75      -5.480 -23.053 -35.458  1.00 89.46           H  
ATOM   1137 HD12 ILE A  75      -5.153 -23.578 -33.784  1.00 89.46           H  
ATOM   1138 HD13 ILE A  75      -5.477 -21.871 -34.133  1.00 89.46           H  
ATOM   1139  N   THR A  76      -9.527 -27.132 -34.239  1.00 86.88           N  
ATOM   1140  H   THR A  76      -8.732 -27.250 -33.627  1.00 86.88           H  
ATOM   1141  CA  THR A  76     -10.180 -28.345 -34.758  1.00 86.88           C  
ATOM   1142  HA  THR A  76     -10.056 -28.375 -35.840  1.00 86.88           H  
ATOM   1143  C   THR A  76     -11.682 -28.342 -34.467  1.00 86.88           C  
ATOM   1144  CB  THR A  76      -9.522 -29.604 -34.170  1.00 86.88           C  
ATOM   1145  HB  THR A  76      -9.701 -29.638 -33.096  1.00 86.88           H  
ATOM   1146  O   THR A  76     -12.489 -28.546 -35.373  1.00 86.88           O  
ATOM   1147  CG2 THR A  76     -10.040 -30.889 -34.816  1.00 86.88           C  
ATOM   1148 HG21 THR A  76      -9.880 -30.853 -35.893  1.00 86.88           H  
ATOM   1149 HG22 THR A  76     -11.103 -31.018 -34.611  1.00 86.88           H  
ATOM   1150 HG23 THR A  76      -9.496 -31.738 -34.402  1.00 86.88           H  
ATOM   1151  OG1 THR A  76      -8.137 -29.540 -34.401  1.00 86.88           O  
ATOM   1152  HG1 THR A  76      -7.712 -30.053 -33.710  1.00 86.88           H  
ATOM   1153  N   ARG A  77     -12.085 -28.021 -33.228  1.00 89.44           N  
ATOM   1154  H   ARG A  77     -11.387 -27.768 -32.544  1.00 89.44           H  
ATOM   1155  CA  ARG A  77     -13.512 -27.932 -32.871  1.00 89.44           C  
ATOM   1156  HA  ARG A  77     -14.018 -28.841 -33.196  1.00 89.44           H  
ATOM   1157  C   ARG A  77     -14.222 -26.795 -33.591  1.00 89.44           C  
ATOM   1158  CB  ARG A  77     -13.685 -27.749 -31.363  1.00 89.44           C  
ATOM   1159  HB2 ARG A  77     -13.024 -26.961 -31.002  1.00 89.44           H  
ATOM   1160  HB3 ARG A  77     -14.715 -27.446 -31.173  1.00 89.44           H  
ATOM   1161  O   ARG A  77     -15.386 -26.941 -33.956  1.00 89.44           O  
ATOM   1162  CG  ARG A  77     -13.419 -29.050 -30.606  1.00 89.44           C  
ATOM   1163  HG2 ARG A  77     -13.992 -29.861 -31.056  1.00 89.44           H  
ATOM   1164  HG3 ARG A  77     -12.357 -29.293 -30.642  1.00 89.44           H  
ATOM   1165  CD  ARG A  77     -13.869 -28.862 -29.158  1.00 89.44           C  
ATOM   1166  HD2 ARG A  77     -14.930 -28.613 -29.149  1.00 89.44           H  
ATOM   1167  HD3 ARG A  77     -13.303 -28.034 -28.731  1.00 89.44           H  
ATOM   1168  NE  ARG A  77     -13.633 -30.071 -28.357  1.00 89.44           N  
ATOM   1169  HE  ARG A  77     -13.073 -30.794 -28.786  1.00 89.44           H  
ATOM   1170  NH1 ARG A  77     -14.739 -29.370 -26.471  1.00 89.44           N  
ATOM   1171 HH11 ARG A  77     -15.034 -28.540 -26.964  1.00 89.44           H  
ATOM   1172 HH12 ARG A  77     -15.020 -29.515 -25.512  1.00 89.44           H  
ATOM   1173  NH2 ARG A  77     -13.669 -31.334 -26.468  1.00 89.44           N  
ATOM   1174 HH21 ARG A  77     -13.081 -32.017 -26.924  1.00 89.44           H  
ATOM   1175 HH22 ARG A  77     -13.939 -31.467 -25.504  1.00 89.44           H  
ATOM   1176  CZ  ARG A  77     -14.016 -30.253 -27.107  1.00 89.44           C  
ATOM   1177  N   LEU A  78     -13.537 -25.671 -33.783  1.00 90.61           N  
ATOM   1178  H   LEU A  78     -12.606 -25.592 -33.400  1.00 90.61           H  
ATOM   1179  CA  LEU A  78     -14.095 -24.541 -34.508  1.00 90.61           C  
ATOM   1180  HA  LEU A  78     -15.083 -24.343 -34.093  1.00 90.61           H  
ATOM   1181  C   LEU A  78     -14.290 -24.890 -35.994  1.00 90.61           C  
ATOM   1182  CB  LEU A  78     -13.195 -23.320 -34.254  1.00 90.61           C  
ATOM   1183  HB2 LEU A  78     -12.216 -23.496 -34.700  1.00 90.61           H  
ATOM   1184  HB3 LEU A  78     -13.056 -23.220 -33.177  1.00 90.61           H  
ATOM   1185  O   LEU A  78     -15.339 -24.594 -36.556  1.00 90.61           O  
ATOM   1186  CG  LEU A  78     -13.749 -21.991 -34.789  1.00 90.61           C  
ATOM   1187  HG  LEU A  78     -13.774 -22.014 -35.878  1.00 90.61           H  
ATOM   1188  CD1 LEU A  78     -15.150 -21.692 -34.265  1.00 90.61           C  
ATOM   1189 HD11 LEU A  78     -15.149 -21.771 -33.178  1.00 90.61           H  
ATOM   1190 HD12 LEU A  78     -15.875 -22.389 -34.686  1.00 90.61           H  
ATOM   1191 HD13 LEU A  78     -15.445 -20.681 -34.547  1.00 90.61           H  
ATOM   1192  CD2 LEU A  78     -12.846 -20.843 -34.338  1.00 90.61           C  
ATOM   1193 HD21 LEU A  78     -13.247 -19.890 -34.683  1.00 90.61           H  
ATOM   1194 HD22 LEU A  78     -12.789 -20.819 -33.250  1.00 90.61           H  
ATOM   1195 HD23 LEU A  78     -11.842 -20.973 -34.742  1.00 90.61           H  
ATOM   1196  N   ALA A  79     -13.343 -25.594 -36.620  1.00 88.48           N  
ATOM   1197  H   ALA A  79     -12.497 -25.814 -36.115  1.00 88.48           H  
ATOM   1198  CA  ALA A  79     -13.454 -26.051 -38.007  1.00 88.48           C  
ATOM   1199  HA  ALA A  79     -13.614 -25.187 -38.652  1.00 88.48           H  
ATOM   1200  C   ALA A  79     -14.643 -26.997 -38.229  1.00 88.48           C  
ATOM   1201  CB  ALA A  79     -12.135 -26.727 -38.406  1.00 88.48           C  
ATOM   1202  HB1 ALA A  79     -11.296 -26.062 -38.204  1.00 88.48           H  
ATOM   1203  HB2 ALA A  79     -12.155 -26.975 -39.467  1.00 88.48           H  
ATOM   1204  HB3 ALA A  79     -11.998 -27.644 -37.833  1.00 88.48           H  
ATOM   1205  O   ALA A  79     -15.359 -26.861 -39.223  1.00 88.48           O  
ATOM   1206  N   ASP A  80     -14.873 -27.918 -37.294  1.00 84.99           N  
ATOM   1207  H   ASP A  80     -14.189 -28.030 -36.560  1.00 84.99           H  
ATOM   1208  CA  ASP A  80     -15.998 -28.859 -37.331  1.00 84.99           C  
ATOM   1209  HA  ASP A  80     -15.947 -29.450 -38.246  1.00 84.99           H  
ATOM   1210  C   ASP A  80     -17.342 -28.141 -37.322  1.00 84.99           C  
ATOM   1211  CB  ASP A  80     -15.911 -29.795 -36.119  1.00 84.99           C  
ATOM   1212  HB2 ASP A  80     -16.816 -30.401 -36.080  1.00 84.99           H  
ATOM   1213  HB3 ASP A  80     -15.850 -29.213 -35.200  1.00 84.99           H  
ATOM   1214  O   ASP A  80     -18.225 -28.441 -38.127  1.00 84.99           O  
ATOM   1215  CG  ASP A  80     -14.719 -30.732 -36.203  1.00 84.99           C  
ATOM   1216  OD1 ASP A  80     -14.069 -30.789 -37.268  1.00 84.99           O  
ATOM   1217  OD2 ASP A  80     -14.525 -31.556 -35.285  1.00 84.99           O  
ATOM   1218  N   HIS A  81     -17.458 -27.131 -36.463  1.00 88.09           N  
ATOM   1219  H   HIS A  81     -16.687 -26.946 -35.837  1.00 88.09           H  
ATOM   1220  CA  HIS A  81     -18.638 -26.282 -36.380  1.00 88.09           C  
ATOM   1221  HA  HIS A  81     -19.516 -26.891 -36.161  1.00 88.09           H  
ATOM   1222  C   HIS A  81     -18.920 -25.549 -37.697  1.00 88.09           C  
ATOM   1223  CB  HIS A  81     -18.419 -25.315 -35.222  1.00 88.09           C  
ATOM   1224  HB2 HIS A  81     -17.483 -24.772 -35.351  1.00 88.09           H  
ATOM   1225  HB3 HIS A  81     -18.349 -25.892 -34.300  1.00 88.09           H  
ATOM   1226  O   HIS A  81     -20.041 -25.582 -38.212  1.00 88.09           O  
ATOM   1227  CG  HIS A  81     -19.526 -24.318 -35.088  1.00 88.09           C  
ATOM   1228  CD2 HIS A  81     -19.408 -22.980 -35.303  1.00 88.09           C  
ATOM   1229  HD2 HIS A  81     -18.516 -22.449 -35.603  1.00 88.09           H  
ATOM   1230  ND1 HIS A  81     -20.828 -24.613 -34.691  1.00 88.09           N  
ATOM   1231  CE1 HIS A  81     -21.451 -23.430 -34.621  1.00 88.09           C  
ATOM   1232  HE1 HIS A  81     -22.466 -23.297 -34.276  1.00 88.09           H  
ATOM   1233  NE2 HIS A  81     -20.628 -22.435 -34.992  1.00 88.09           N  
ATOM   1234  HE2 HIS A  81     -20.822 -21.444 -34.957  1.00 88.09           H  
ATOM   1235  N   TYR A  82     -17.898 -24.954 -38.318  1.00 87.79           N  
ATOM   1236  H   TYR A  82     -16.996 -24.940 -37.863  1.00 87.79           H  
ATOM   1237  CA  TYR A  82     -18.066 -24.320 -39.630  1.00 87.79           C  
ATOM   1238  HA  TYR A  82     -18.890 -23.611 -39.562  1.00 87.79           H  
ATOM   1239  C   TYR A  82     -18.439 -25.323 -40.732  1.00 87.79           C  
ATOM   1240  CB  TYR A  82     -16.805 -23.541 -40.021  1.00 87.79           C  
ATOM   1241  HB2 TYR A  82     -15.917 -24.111 -39.747  1.00 87.79           H  
ATOM   1242  HB3 TYR A  82     -16.792 -23.420 -41.104  1.00 87.79           H  
ATOM   1243  O   TYR A  82     -19.218 -24.984 -41.627  1.00 87.79           O  
ATOM   1244  CG  TYR A  82     -16.745 -22.155 -39.415  1.00 87.79           C  
ATOM   1245  CD1 TYR A  82     -17.473 -21.098 -39.995  1.00 87.79           C  
ATOM   1246  HD1 TYR A  82     -18.080 -21.267 -40.872  1.00 87.79           H  
ATOM   1247  CD2 TYR A  82     -15.956 -21.912 -38.278  1.00 87.79           C  
ATOM   1248  HD2 TYR A  82     -15.361 -22.708 -37.855  1.00 87.79           H  
ATOM   1249  CE1 TYR A  82     -17.397 -19.812 -39.429  1.00 87.79           C  
ATOM   1250  HE1 TYR A  82     -17.916 -18.964 -39.851  1.00 87.79           H  
ATOM   1251  CE2 TYR A  82     -15.910 -20.636 -37.694  1.00 87.79           C  
ATOM   1252  HE2 TYR A  82     -15.308 -20.463 -36.815  1.00 87.79           H  
ATOM   1253  OH  TYR A  82     -16.557 -18.331 -37.762  1.00 87.79           O  
ATOM   1254  HH  TYR A  82     -16.019 -18.309 -36.967  1.00 87.79           H  
ATOM   1255  CZ  TYR A  82     -16.630 -19.581 -38.278  1.00 87.79           C  
ATOM   1256  N   LEU A  83     -17.924 -26.555 -40.679  1.00 81.76           N  
ATOM   1257  H   LEU A  83     -17.295 -26.778 -39.921  1.00 81.76           H  
ATOM   1258  CA  LEU A  83     -18.257 -27.605 -41.644  1.00 81.76           C  
ATOM   1259  HA  LEU A  83     -18.039 -27.230 -42.643  1.00 81.76           H  
ATOM   1260  C   LEU A  83     -19.751 -27.964 -41.590  1.00 81.76           C  
ATOM   1261  CB  LEU A  83     -17.385 -28.840 -41.360  1.00 81.76           C  
ATOM   1262  HB2 LEU A  83     -17.753 -29.316 -40.451  1.00 81.76           H  
ATOM   1263  HB3 LEU A  83     -16.357 -28.531 -41.171  1.00 81.76           H  
ATOM   1264  O   LEU A  83     -20.381 -28.101 -42.641  1.00 81.76           O  
ATOM   1265  CG  LEU A  83     -17.401 -29.870 -42.501  1.00 81.76           C  
ATOM   1266  HG  LEU A  83     -18.394 -29.933 -42.945  1.00 81.76           H  
ATOM   1267  CD1 LEU A  83     -16.393 -29.508 -43.593  1.00 81.76           C  
ATOM   1268 HD11 LEU A  83     -16.650 -28.537 -44.016  1.00 81.76           H  
ATOM   1269 HD12 LEU A  83     -15.392 -29.464 -43.164  1.00 81.76           H  
ATOM   1270 HD13 LEU A  83     -16.421 -30.270 -44.372  1.00 81.76           H  
ATOM   1271  CD2 LEU A  83     -17.038 -31.255 -41.972  1.00 81.76           C  
ATOM   1272 HD21 LEU A  83     -17.014 -31.976 -42.789  1.00 81.76           H  
ATOM   1273 HD22 LEU A  83     -16.064 -31.219 -41.484  1.00 81.76           H  
ATOM   1274 HD23 LEU A  83     -17.783 -31.567 -41.240  1.00 81.76           H  
ATOM   1275  N   GLU A  84     -20.318 -28.078 -40.386  1.00 80.73           N  
ATOM   1276  H   GLU A  84     -19.736 -27.987 -39.566  1.00 80.73           H  
ATOM   1277  CA  GLU A  84     -21.754 -28.307 -40.191  1.00 80.73           C  
ATOM   1278  HA  GLU A  84     -22.059 -29.181 -40.767  1.00 80.73           H  
ATOM   1279  C   GLU A  84     -22.587 -27.125 -40.700  1.00 80.73           C  
ATOM   1280  CB  GLU A  84     -22.065 -28.573 -38.709  1.00 80.73           C  
ATOM   1281  HB2 GLU A  84     -21.614 -27.795 -38.093  1.00 80.73           H  
ATOM   1282  HB3 GLU A  84     -23.147 -28.535 -38.580  1.00 80.73           H  
ATOM   1283  O   GLU A  84     -23.552 -27.319 -41.447  1.00 80.73           O  
ATOM   1284  CG  GLU A  84     -21.575 -29.955 -38.251  1.00 80.73           C  
ATOM   1285  HG2 GLU A  84     -21.986 -30.703 -38.928  1.00 80.73           H  
ATOM   1286  HG3 GLU A  84     -20.488 -29.996 -38.334  1.00 80.73           H  
ATOM   1287  CD  GLU A  84     -21.988 -30.306 -36.812  1.00 80.73           C  
ATOM   1288  OE1 GLU A  84     -21.814 -31.494 -36.453  1.00 80.73           O  
ATOM   1289  OE2 GLU A  84     -22.528 -29.426 -36.104  1.00 80.73           O  
ATOM   1290  N   ARG A  85     -22.187 -25.889 -40.369  1.00 81.11           N  
ATOM   1291  H   ARG A  85     -21.402 -25.806 -39.739  1.00 81.11           H  
ATOM   1292  CA  ARG A  85     -22.918 -24.678 -40.776  1.00 81.11           C  
ATOM   1293  HA  ARG A  85     -23.965 -24.802 -40.500  1.00 81.11           H  
ATOM   1294  C   ARG A  85     -22.929 -24.434 -42.281  1.00 81.11           C  
ATOM   1295  CB  ARG A  85     -22.352 -23.448 -40.060  1.00 81.11           C  
ATOM   1296  HB2 ARG A  85     -22.736 -22.558 -40.558  1.00 81.11           H  
ATOM   1297  HB3 ARG A  85     -21.265 -23.435 -40.136  1.00 81.11           H  
ATOM   1298  O   ARG A  85     -23.906 -23.891 -42.793  1.00 81.11           O  
ATOM   1299  CG  ARG A  85     -22.772 -23.415 -38.585  1.00 81.11           C  
ATOM   1300  HG2 ARG A  85     -23.838 -23.624 -38.489  1.00 81.11           H  
ATOM   1301  HG3 ARG A  85     -22.222 -24.176 -38.031  1.00 81.11           H  
ATOM   1302  CD  ARG A  85     -22.477 -22.047 -37.974  1.00 81.11           C  
ATOM   1303  HD2 ARG A  85     -22.588 -22.123 -36.893  1.00 81.11           H  
ATOM   1304  HD3 ARG A  85     -21.440 -21.795 -38.196  1.00 81.11           H  
ATOM   1305  NE  ARG A  85     -23.388 -21.004 -38.494  1.00 81.11           N  
ATOM   1306  HE  ARG A  85     -23.901 -21.229 -39.334  1.00 81.11           H  
ATOM   1307  NH1 ARG A  85     -22.887 -19.402 -36.932  1.00 81.11           N  
ATOM   1308 HH11 ARG A  85     -22.078 -19.934 -36.646  1.00 81.11           H  
ATOM   1309 HH12 ARG A  85     -22.909 -18.430 -36.656  1.00 81.11           H  
ATOM   1310  NH2 ARG A  85     -24.290 -18.896 -38.528  1.00 81.11           N  
ATOM   1311 HH21 ARG A  85     -24.231 -17.972 -38.125  1.00 81.11           H  
ATOM   1312 HH22 ARG A  85     -24.813 -19.108 -39.366  1.00 81.11           H  
ATOM   1313  CZ  ARG A  85     -23.518 -19.793 -37.985  1.00 81.11           C  
ATOM   1314  N   LEU A  86     -21.875 -24.819 -42.998  1.00 74.76           N  
ATOM   1315  H   LEU A  86     -21.088 -25.211 -42.501  1.00 74.76           H  
ATOM   1316  CA  LEU A  86     -21.771 -24.609 -44.447  1.00 74.76           C  
ATOM   1317  HA  LEU A  86     -22.215 -23.639 -44.673  1.00 74.76           H  
ATOM   1318  C   LEU A  86     -22.596 -25.604 -45.285  1.00 74.76           C  
ATOM   1319  CB  LEU A  86     -20.285 -24.556 -44.844  1.00 74.76           C  
ATOM   1320  HB2 LEU A  86     -20.198 -24.649 -45.927  1.00 74.76           H  
ATOM   1321  HB3 LEU A  86     -19.779 -25.410 -44.394  1.00 74.76           H  
ATOM   1322  O   LEU A  86     -22.662 -25.455 -46.505  1.00 74.76           O  
ATOM   1323  CG  LEU A  86     -19.587 -23.251 -44.408  1.00 74.76           C  
ATOM   1324  HG  LEU A  86     -19.789 -23.046 -43.357  1.00 74.76           H  
ATOM   1325  CD1 LEU A  86     -18.077 -23.399 -44.592  1.00 74.76           C  
ATOM   1326 HD11 LEU A  86     -17.840 -23.615 -45.634  1.00 74.76           H  
ATOM   1327 HD12 LEU A  86     -17.580 -22.479 -44.283  1.00 74.76           H  
ATOM   1328 HD13 LEU A  86     -17.721 -24.207 -43.953  1.00 74.76           H  
ATOM   1329  CD2 LEU A  86     -20.043 -22.046 -45.239  1.00 74.76           C  
ATOM   1330 HD21 LEU A  86     -19.899 -22.239 -46.302  1.00 74.76           H  
ATOM   1331 HD22 LEU A  86     -19.467 -21.166 -44.955  1.00 74.76           H  
ATOM   1332 HD23 LEU A  86     -21.094 -21.830 -45.046  1.00 74.76           H  
ATOM   1333  N   GLY A  87     -23.276 -26.564 -44.652  1.00 61.03           N  
ATOM   1334  H   GLY A  87     -23.162 -26.638 -43.651  1.00 61.03           H  
ATOM   1335  CA  GLY A  87     -24.230 -27.458 -45.298  1.00 61.03           C  
ATOM   1336  HA2 GLY A  87     -24.836 -27.918 -44.517  1.00 61.03           H  
ATOM   1337  HA3 GLY A  87     -24.895 -26.875 -45.935  1.00 61.03           H  
ATOM   1338  C   GLY A  87     -23.594 -28.562 -46.152  1.00 61.03           C  
ATOM   1339  O   GLY A  87     -22.633 -28.384 -46.905  1.00 61.03           O  
ATOM   1340  N   THR A  88     -24.189 -29.749 -46.073  1.00 44.90           N  
ATOM   1341  H   THR A  88     -24.907 -29.889 -45.377  1.00 44.90           H  
ATOM   1342  CA  THR A  88     -23.891 -30.894 -46.944  1.00 44.90           C  
ATOM   1343  HA  THR A  88     -22.849 -30.841 -47.260  1.00 44.90           H  
ATOM   1344  C   THR A  88     -24.723 -30.920 -48.217  1.00 44.90           C  
ATOM   1345  CB  THR A  88     -24.099 -32.229 -46.209  1.00 44.90           C  
ATOM   1346  HB  THR A  88     -24.306 -33.031 -46.918  1.00 44.90           H  
ATOM   1347  O   THR A  88     -24.475 -31.803 -49.035  1.00 44.90           O  
ATOM   1348  CG2 THR A  88     -22.859 -32.630 -45.421  1.00 44.90           C  
ATOM   1349 HG21 THR A  88     -22.615 -31.858 -44.691  1.00 44.90           H  
ATOM   1350 HG22 THR A  88     -22.016 -32.756 -46.102  1.00 44.90           H  
ATOM   1351 HG23 THR A  88     -23.036 -33.573 -44.904  1.00 44.90           H  
ATOM   1352  OG1 THR A  88     -25.184 -32.123 -45.315  1.00 44.90           O  
ATOM   1353  HG1 THR A  88     -25.068 -32.784 -44.628  1.00 44.90           H  
ATOM   1354  N   GLU A  89     -25.690 -30.008 -48.414  1.00 38.05           N  
ATOM   1355  H   GLU A  89     -25.838 -29.297 -47.712  1.00 38.05           H  
ATOM   1356  CA  GLU A  89     -26.525 -29.981 -49.622  1.00 38.05           C  
ATOM   1357  HA  GLU A  89     -26.937 -30.979 -49.771  1.00 38.05           H  
ATOM   1358  C   GLU A  89     -25.658 -29.687 -50.858  1.00 38.05           C  
ATOM   1359  CB  GLU A  89     -27.729 -29.011 -49.527  1.00 38.05           C  
ATOM   1360  HB2 GLU A  89     -27.432 -28.103 -49.002  1.00 38.05           H  
ATOM   1361  HB3 GLU A  89     -27.994 -28.734 -50.547  1.00 38.05           H  
ATOM   1362  O   GLU A  89     -25.570 -28.574 -51.370  1.00 38.05           O  
ATOM   1363  CG  GLU A  89     -29.011 -29.594 -48.888  1.00 38.05           C  
ATOM   1364  HG2 GLU A  89     -29.133 -30.619 -49.237  1.00 38.05           H  
ATOM   1365  HG3 GLU A  89     -28.889 -29.618 -47.805  1.00 38.05           H  
ATOM   1366  CD  GLU A  89     -30.287 -28.794 -49.262  1.00 38.05           C  
ATOM   1367  OE1 GLU A  89     -31.408 -29.357 -49.270  1.00 38.05           O  
ATOM   1368  OE2 GLU A  89     -30.182 -27.625 -49.686  1.00 38.05           O  
ATOM   1369  N   VAL A  90     -25.051 -30.739 -51.403  1.00 36.23           N  
ATOM   1370  H   VAL A  90     -25.016 -31.582 -50.847  1.00 36.23           H  
ATOM   1371  CA  VAL A  90     -24.683 -30.823 -52.806  1.00 36.23           C  
ATOM   1372  HA  VAL A  90     -24.185 -29.899 -53.101  1.00 36.23           H  
ATOM   1373  C   VAL A  90     -26.009 -30.921 -53.555  1.00 36.23           C  
ATOM   1374  CB  VAL A  90     -23.729 -32.010 -53.085  1.00 36.23           C  
ATOM   1375  HB  VAL A  90     -24.248 -32.951 -52.904  1.00 36.23           H  
ATOM   1376  O   VAL A  90     -26.394 -31.984 -54.037  1.00 36.23           O  
ATOM   1377  CG1 VAL A  90     -23.227 -31.983 -54.537  1.00 36.23           C  
ATOM   1378 HG11 VAL A  90     -24.064 -32.081 -55.228  1.00 36.23           H  
ATOM   1379 HG12 VAL A  90     -22.550 -32.820 -54.707  1.00 36.23           H  
ATOM   1380 HG13 VAL A  90     -22.702 -31.049 -54.737  1.00 36.23           H  
ATOM   1381  CG2 VAL A  90     -22.489 -31.972 -52.179  1.00 36.23           C  
ATOM   1382 HG21 VAL A  90     -22.783 -32.098 -51.137  1.00 36.23           H  
ATOM   1383 HG22 VAL A  90     -21.973 -31.020 -52.301  1.00 36.23           H  
ATOM   1384 HG23 VAL A  90     -21.815 -32.788 -52.442  1.00 36.23           H  
ATOM   1385  N   ARG A  91     -26.760 -29.813 -53.629  1.00 32.72           N  
ATOM   1386  H   ARG A  91     -26.452 -29.007 -53.105  1.00 32.72           H  
ATOM   1387  CA  ARG A  91     -27.798 -29.646 -54.648  1.00 32.72           C  
ATOM   1388  HA  ARG A  91     -28.408 -30.548 -54.703  1.00 32.72           H  
ATOM   1389  C   ARG A  91     -27.080 -29.519 -55.979  1.00 32.72           C  
ATOM   1390  CB  ARG A  91     -28.720 -28.451 -54.361  1.00 32.72           C  
ATOM   1391  HB2 ARG A  91     -28.138 -27.611 -53.981  1.00 32.72           H  
ATOM   1392  HB3 ARG A  91     -29.197 -28.145 -55.292  1.00 32.72           H  
ATOM   1393  O   ARG A  91     -26.937 -28.442 -56.540  1.00 32.72           O  
ATOM   1394  CG  ARG A  91     -29.829 -28.819 -53.375  1.00 32.72           C  
ATOM   1395  HG2 ARG A  91     -30.364 -29.700 -53.728  1.00 32.72           H  
ATOM   1396  HG3 ARG A  91     -29.390 -29.033 -52.401  1.00 32.72           H  
ATOM   1397  CD  ARG A  91     -30.811 -27.655 -53.257  1.00 32.72           C  
ATOM   1398  HD2 ARG A  91     -31.316 -27.517 -54.212  1.00 32.72           H  
ATOM   1399  HD3 ARG A  91     -30.256 -26.751 -53.004  1.00 32.72           H  
ATOM   1400  NE  ARG A  91     -31.784 -27.923 -52.196  1.00 32.72           N  
ATOM   1401  HE  ARG A  91     -31.459 -28.483 -51.422  1.00 32.72           H  
ATOM   1402  NH1 ARG A  91     -33.267 -26.234 -52.653  1.00 32.72           N  
ATOM   1403 HH11 ARG A  91     -34.108 -25.727 -52.416  1.00 32.72           H  
ATOM   1404 HH12 ARG A  91     -32.697 -25.981 -53.447  1.00 32.72           H  
ATOM   1405  NH2 ARG A  91     -33.570 -27.604 -50.893  1.00 32.72           N  
ATOM   1406 HH21 ARG A  91     -34.353 -27.055 -50.569  1.00 32.72           H  
ATOM   1407 HH22 ARG A  91     -33.104 -28.241 -50.263  1.00 32.72           H  
ATOM   1408  CZ  ARG A  91     -32.876 -27.249 -51.932  1.00 32.72           C  
ATOM   1409  N   GLY A  92     -26.574 -30.645 -56.462  1.00 32.86           N  
ATOM   1410  H   GLY A  92     -26.664 -31.473 -55.891  1.00 32.86           H  
ATOM   1411  CA  GLY A  92     -25.958 -30.764 -57.770  1.00 32.86           C  
ATOM   1412  HA2 GLY A  92     -25.365 -31.677 -57.814  1.00 32.86           H  
ATOM   1413  HA3 GLY A  92     -25.306 -29.909 -57.948  1.00 32.86           H  
ATOM   1414  C   GLY A  92     -27.002 -30.805 -58.878  1.00 32.86           C  
ATOM   1415  O   GLY A  92     -26.741 -31.468 -59.876  1.00 32.86           O  
ATOM   1416  N   GLU A  93     -28.187 -30.194 -58.702  1.00 33.27           N  
ATOM   1417  H   GLU A  93     -28.292 -29.552 -57.929  1.00 33.27           H  
ATOM   1418  CA  GLU A  93     -29.168 -30.121 -59.784  1.00 33.27           C  
ATOM   1419  HA  GLU A  93     -29.373 -31.138 -60.121  1.00 33.27           H  
ATOM   1420  C   GLU A  93     -28.506 -29.386 -60.945  1.00 33.27           C  
ATOM   1421  CB  GLU A  93     -30.509 -29.490 -59.359  1.00 33.27           C  
ATOM   1422  HB2 GLU A  93     -30.846 -28.806 -60.139  1.00 33.27           H  
ATOM   1423  HB3 GLU A  93     -30.385 -28.932 -58.431  1.00 33.27           H  
ATOM   1424  O   GLU A  93     -28.253 -28.181 -60.903  1.00 33.27           O  
ATOM   1425  CG  GLU A  93     -31.578 -30.585 -59.188  1.00 33.27           C  
ATOM   1426  HG2 GLU A  93     -31.617 -31.173 -60.105  1.00 33.27           H  
ATOM   1427  HG3 GLU A  93     -31.266 -31.248 -58.380  1.00 33.27           H  
ATOM   1428  CD  GLU A  93     -32.991 -30.055 -58.890  1.00 33.27           C  
ATOM   1429  OE1 GLU A  93     -33.927 -30.885 -58.939  1.00 33.27           O  
ATOM   1430  OE2 GLU A  93     -33.134 -28.845 -58.601  1.00 33.27           O  
ATOM   1431  N   ALA A  94     -28.114 -30.182 -61.938  1.00 38.60           N  
ATOM   1432  H   ALA A  94     -28.257 -31.177 -61.831  1.00 38.60           H  
ATOM   1433  CA  ALA A  94     -27.301 -29.736 -63.044  1.00 38.60           C  
ATOM   1434  HA  ALA A  94     -26.381 -29.327 -62.625  1.00 38.60           H  
ATOM   1435  C   ALA A  94     -28.084 -28.659 -63.811  1.00 38.60           C  
ATOM   1436  CB  ALA A  94     -26.932 -30.945 -63.910  1.00 38.60           C  
ATOM   1437  HB1 ALA A  94     -26.307 -30.618 -64.741  1.00 38.60           H  
ATOM   1438  HB2 ALA A  94     -26.382 -31.672 -63.313  1.00 38.60           H  
ATOM   1439  HB3 ALA A  94     -27.836 -31.407 -64.306  1.00 38.60           H  
ATOM   1440  O   ALA A  94     -29.256 -28.886 -64.132  1.00 38.60           O  
ATOM   1441  N   PRO A  95     -27.473 -27.499 -64.113  1.00 41.69           N  
ATOM   1442  CA  PRO A  95     -28.142 -26.430 -64.844  1.00 41.69           C  
ATOM   1443  HA  PRO A  95     -28.917 -26.005 -64.206  1.00 41.69           H  
ATOM   1444  C   PRO A  95     -28.756 -26.974 -66.136  1.00 41.69           C  
ATOM   1445  CB  PRO A  95     -27.065 -25.377 -65.122  1.00 41.69           C  
ATOM   1446  HB2 PRO A  95     -26.621 -25.542 -66.104  1.00 41.69           H  
ATOM   1447  HB3 PRO A  95     -27.465 -24.365 -65.056  1.00 41.69           H  
ATOM   1448  O   PRO A  95     -28.099 -27.711 -66.876  1.00 41.69           O  
ATOM   1449  CG  PRO A  95     -26.008 -25.637 -64.051  1.00 41.69           C  
ATOM   1450  HG2 PRO A  95     -26.276 -25.096 -63.143  1.00 41.69           H  
ATOM   1451  HG3 PRO A  95     -25.012 -25.349 -64.386  1.00 41.69           H  
ATOM   1452  CD  PRO A  95     -26.107 -27.133 -63.790  1.00 41.69           C  
ATOM   1453  HD2 PRO A  95     -25.873 -27.327 -62.743  1.00 41.69           H  
ATOM   1454  HD3 PRO A  95     -25.421 -27.672 -64.444  1.00 41.69           H  
ATOM   1455  N   SER A  96     -30.026 -26.652 -66.397  1.00 49.08           N  
ATOM   1456  H   SER A  96     -30.526 -26.081 -65.732  1.00 49.08           H  
ATOM   1457  CA  SER A  96     -30.735 -27.220 -67.549  1.00 49.08           C  
ATOM   1458  HA  SER A  96     -30.688 -28.304 -67.435  1.00 49.08           H  
ATOM   1459  C   SER A  96     -30.025 -26.861 -68.861  1.00 49.08           C  
ATOM   1460  CB  SER A  96     -32.225 -26.834 -67.554  1.00 49.08           C  
ATOM   1461  HB2 SER A  96     -32.811 -27.744 -67.676  1.00 49.08           H  
ATOM   1462  HB3 SER A  96     -32.501 -26.386 -66.600  1.00 49.08           H  
ATOM   1463  O   SER A  96     -29.585 -25.725 -69.048  1.00 49.08           O  
ATOM   1464  OG  SER A  96     -32.563 -25.951 -68.609  1.00 49.08           O  
ATOM   1465  HG  SER A  96     -32.323 -25.060 -68.343  1.00 49.08           H  
ATOM   1466  N   ALA A  97     -29.956 -27.819 -69.790  1.00 54.25           N  
ATOM   1467  H   ALA A  97     -30.301 -28.738 -69.551  1.00 54.25           H  
ATOM   1468  CA  ALA A  97     -29.253 -27.663 -71.065  1.00 54.25           C  
ATOM   1469  HA  ALA A  97     -28.193 -27.509 -70.860  1.00 54.25           H  
ATOM   1470  C   ALA A  97     -29.738 -26.457 -71.896  1.00 54.25           C  
ATOM   1471  CB  ALA A  97     -29.421 -28.970 -71.851  1.00 54.25           C  
ATOM   1472  HB1 ALA A  97     -28.876 -28.897 -72.792  1.00 54.25           H  
ATOM   1473  HB2 ALA A  97     -30.475 -29.149 -72.065  1.00 54.25           H  
ATOM   1474  HB3 ALA A  97     -29.018 -29.804 -71.277  1.00 54.25           H  
ATOM   1475  O   ALA A  97     -28.949 -25.860 -72.623  1.00 54.25           O  
ATOM   1476  N   LEU A  98     -31.019 -26.084 -71.770  1.00 59.17           N  
ATOM   1477  H   LEU A  98     -31.590 -26.570 -71.094  1.00 59.17           H  
ATOM   1478  CA  LEU A  98     -31.624 -24.974 -72.513  1.00 59.17           C  
ATOM   1479  HA  LEU A  98     -31.373 -25.069 -73.570  1.00 59.17           H  
ATOM   1480  C   LEU A  98     -31.088 -23.606 -72.075  1.00 59.17           C  
ATOM   1481  CB  LEU A  98     -33.154 -25.026 -72.349  1.00 59.17           C  
ATOM   1482  HB2 LEU A  98     -33.576 -24.084 -72.698  1.00 59.17           H  
ATOM   1483  HB3 LEU A  98     -33.386 -25.113 -71.288  1.00 59.17           H  
ATOM   1484  O   LEU A  98     -30.836 -22.761 -72.920  1.00 59.17           O  
ATOM   1485  CG  LEU A  98     -33.834 -26.173 -73.118  1.00 59.17           C  
ATOM   1486  HG  LEU A  98     -33.318 -27.110 -72.911  1.00 59.17           H  
ATOM   1487  CD1 LEU A  98     -35.283 -26.319 -72.653  1.00 59.17           C  
ATOM   1488 HD11 LEU A  98     -35.763 -27.139 -73.188  1.00 59.17           H  
ATOM   1489 HD12 LEU A  98     -35.307 -26.531 -71.584  1.00 59.17           H  
ATOM   1490 HD13 LEU A  98     -35.827 -25.394 -72.846  1.00 59.17           H  
ATOM   1491  CD2 LEU A  98     -33.840 -25.928 -74.629  1.00 59.17           C  
ATOM   1492 HD21 LEU A  98     -34.374 -26.732 -75.135  1.00 59.17           H  
ATOM   1493 HD22 LEU A  98     -34.326 -24.978 -74.851  1.00 59.17           H  
ATOM   1494 HD23 LEU A  98     -32.819 -25.897 -75.010  1.00 59.17           H  
ATOM   1495  N   ALA A  99     -30.835 -23.400 -70.781  1.00 54.20           N  
ATOM   1496  H   ALA A  99     -30.932 -24.167 -70.131  1.00 54.20           H  
ATOM   1497  CA  ALA A  99     -30.327 -22.114 -70.293  1.00 54.20           C  
ATOM   1498  HA  ALA A  99     -30.964 -21.315 -70.673  1.00 54.20           H  
ATOM   1499  C   ALA A  99     -28.897 -21.828 -70.795  1.00 54.20           C  
ATOM   1500  CB  ALA A  99     -30.405 -22.116 -68.763  1.00 54.20           C  
ATOM   1501  HB1 ALA A  99     -31.439 -22.258 -68.446  1.00 54.20           H  
ATOM   1502  HB2 ALA A  99     -30.052 -21.156 -68.385  1.00 54.20           H  
ATOM   1503  HB3 ALA A  99     -29.781 -22.911 -68.355  1.00 54.20           H  
ATOM   1504  O   ALA A  99     -28.510 -20.675 -70.972  1.00 54.20           O  
ATOM   1505  N   GLY A 100     -28.119 -22.883 -71.073  1.00 55.50           N  
ATOM   1506  H   GLY A 100     -28.496 -23.807 -70.920  1.00 55.50           H  
ATOM   1507  CA  GLY A 100     -26.809 -22.758 -71.713  1.00 55.50           C  
ATOM   1508  HA2 GLY A 100     -26.197 -22.053 -71.150  1.00 55.50           H  
ATOM   1509  HA3 GLY A 100     -26.319 -23.732 -71.706  1.00 55.50           H  
ATOM   1510  C   GLY A 100     -26.876 -22.275 -73.169  1.00 55.50           C  
ATOM   1511  O   GLY A 100     -25.927 -21.648 -73.633  1.00 55.50           O  
ATOM   1512  N   LEU A 101     -27.983 -22.531 -73.881  1.00 62.26           N  
ATOM   1513  H   LEU A 101     -28.770 -22.958 -73.413  1.00 62.26           H  
ATOM   1514  CA  LEU A 101     -28.193 -22.071 -75.261  1.00 62.26           C  
ATOM   1515  HA  LEU A 101     -27.279 -22.239 -75.831  1.00 62.26           H  
ATOM   1516  C   LEU A 101     -28.453 -20.558 -75.329  1.00 62.26           C  
ATOM   1517  CB  LEU A 101     -29.338 -22.873 -75.918  1.00 62.26           C  
ATOM   1518  HB2 LEU A 101     -30.093 -23.113 -75.170  1.00 62.26           H  
ATOM   1519  HB3 LEU A 101     -29.834 -22.246 -76.659  1.00 62.26           H  
ATOM   1520  O   LEU A 101     -27.828 -19.890 -76.150  1.00 62.26           O  
ATOM   1521  CG  LEU A 101     -28.864 -24.167 -76.600  1.00 62.26           C  
ATOM   1522  HG  LEU A 101     -28.001 -24.569 -76.070  1.00 62.26           H  
ATOM   1523  CD1 LEU A 101     -29.961 -25.234 -76.591  1.00 62.26           C  
ATOM   1524 HD11 LEU A 101     -29.616 -26.124 -77.118  1.00 62.26           H  
ATOM   1525 HD12 LEU A 101     -30.858 -24.843 -77.072  1.00 62.26           H  
ATOM   1526 HD13 LEU A 101     -30.189 -25.499 -75.559  1.00 62.26           H  
ATOM   1527  CD2 LEU A 101     -28.476 -23.891 -78.055  1.00 62.26           C  
ATOM   1528 HD21 LEU A 101     -27.699 -23.127 -78.085  1.00 62.26           H  
ATOM   1529 HD22 LEU A 101     -28.098 -24.802 -78.519  1.00 62.26           H  
ATOM   1530 HD23 LEU A 101     -29.341 -23.529 -78.611  1.00 62.26           H  
ATOM   1531  N   ASP A 102     -29.288 -20.008 -74.442  1.00 58.19           N  
ATOM   1532  H   ASP A 102     -29.846 -20.618 -73.861  1.00 58.19           H  
ATOM   1533  CA  ASP A 102     -29.606 -18.567 -74.421  1.00 58.19           C  
ATOM   1534  HA  ASP A 102     -30.028 -18.277 -75.383  1.00 58.19           H  
ATOM   1535  C   ASP A 102     -28.354 -17.705 -74.166  1.00 58.19           C  
ATOM   1536  CB  ASP A 102     -30.643 -18.269 -73.320  1.00 58.19           C  
ATOM   1537  HB2 ASP A 102     -30.784 -17.190 -73.266  1.00 58.19           H  
ATOM   1538  HB3 ASP A 102     -30.240 -18.597 -72.362  1.00 58.19           H  
ATOM   1539  O   ASP A 102     -28.134 -16.676 -74.809  1.00 58.19           O  
ATOM   1540  CG  ASP A 102     -32.023 -18.910 -73.523  1.00 58.19           C  
ATOM   1541  OD1 ASP A 102     -32.366 -19.263 -74.670  1.00 58.19           O  
ATOM   1542  OD2 ASP A 102     -32.733 -19.051 -72.500  1.00 58.19           O  
ATOM   1543  N   ALA A 103     -27.488 -18.147 -73.246  1.00 58.80           N  
ATOM   1544  H   ALA A 103     -27.728 -18.984 -72.734  1.00 58.80           H  
ATOM   1545  CA  ALA A 103     -26.233 -17.459 -72.940  1.00 58.80           C  
ATOM   1546  HA  ALA A 103     -26.455 -16.420 -72.695  1.00 58.80           H  
ATOM   1547  C   ALA A 103     -25.270 -17.454 -74.138  1.00 58.80           C  
ATOM   1548  CB  ALA A 103     -25.597 -18.130 -71.718  1.00 58.80           C  
ATOM   1549  HB1 ALA A 103     -25.371 -19.173 -71.941  1.00 58.80           H  
ATOM   1550  HB2 ALA A 103     -24.676 -17.610 -71.455  1.00 58.80           H  
ATOM   1551  HB3 ALA A 103     -26.286 -18.086 -70.874  1.00 58.80           H  
ATOM   1552  O   ALA A 103     -24.571 -16.466 -74.373  1.00 58.80           O  
ATOM   1553  N   LEU A 104     -25.254 -18.545 -74.913  1.00 62.61           N  
ATOM   1554  H   LEU A 104     -25.889 -19.300 -74.697  1.00 62.61           H  
ATOM   1555  CA  LEU A 104     -24.475 -18.621 -76.142  1.00 62.61           C  
ATOM   1556  HA  LEU A 104     -23.447 -18.345 -75.907  1.00 62.61           H  
ATOM   1557  C   LEU A 104     -24.998 -17.617 -77.179  1.00 62.61           C  
ATOM   1558  CB  LEU A 104     -24.506 -20.063 -76.671  1.00 62.61           C  
ATOM   1559  HB2 LEU A 104     -24.278 -20.759 -75.864  1.00 62.61           H  
ATOM   1560  HB3 LEU A 104     -25.514 -20.278 -77.025  1.00 62.61           H  
ATOM   1561  O   LEU A 104     -24.191 -16.902 -77.769  1.00 62.61           O  
ATOM   1562  CG  LEU A 104     -23.519 -20.280 -77.826  1.00 62.61           C  
ATOM   1563  HG  LEU A 104     -23.554 -19.439 -78.519  1.00 62.61           H  
ATOM   1564  CD1 LEU A 104     -22.081 -20.459 -77.331  1.00 62.61           C  
ATOM   1565 HD11 LEU A 104     -21.416 -20.629 -78.178  1.00 62.61           H  
ATOM   1566 HD12 LEU A 104     -22.022 -21.300 -76.640  1.00 62.61           H  
ATOM   1567 HD13 LEU A 104     -21.758 -19.553 -76.819  1.00 62.61           H  
ATOM   1568  CD2 LEU A 104     -23.904 -21.527 -78.606  1.00 62.61           C  
ATOM   1569 HD21 LEU A 104     -23.839 -22.409 -77.969  1.00 62.61           H  
ATOM   1570 HD22 LEU A 104     -23.214 -21.606 -79.446  1.00 62.61           H  
ATOM   1571 HD23 LEU A 104     -24.919 -21.422 -78.989  1.00 62.61           H  
ATOM   1572  N   GLU A 105     -26.319 -17.521 -77.371  1.00 65.02           N  
ATOM   1573  H   GLU A 105     -26.933 -18.123 -76.841  1.00 65.02           H  
ATOM   1574  CA  GLU A 105     -26.929 -16.585 -78.329  1.00 65.02           C  
ATOM   1575  HA  GLU A 105     -26.532 -16.805 -79.320  1.00 65.02           H  
ATOM   1576  C   GLU A 105     -26.582 -15.122 -78.036  1.00 65.02           C  
ATOM   1577  CB  GLU A 105     -28.460 -16.737 -78.377  1.00 65.02           C  
ATOM   1578  HB2 GLU A 105     -28.849 -16.922 -77.376  1.00 65.02           H  
ATOM   1579  HB3 GLU A 105     -28.882 -15.800 -78.741  1.00 65.02           H  
ATOM   1580  O   GLU A 105     -26.221 -14.382 -78.953  1.00 65.02           O  
ATOM   1581  CG  GLU A 105     -28.913 -17.848 -79.334  1.00 65.02           C  
ATOM   1582  HG2 GLU A 105     -28.414 -17.702 -80.291  1.00 65.02           H  
ATOM   1583  HG3 GLU A 105     -28.595 -18.811 -78.936  1.00 65.02           H  
ATOM   1584  CD  GLU A 105     -30.436 -17.863 -79.567  1.00 65.02           C  
ATOM   1585  OE1 GLU A 105     -30.847 -18.494 -80.571  1.00 65.02           O  
ATOM   1586  OE2 GLU A 105     -31.175 -17.216 -78.794  1.00 65.02           O  
ATOM   1587  N   ALA A 106     -26.642 -14.708 -76.768  1.00 58.92           N  
ATOM   1588  H   ALA A 106     -26.981 -15.354 -76.070  1.00 58.92           H  
ATOM   1589  CA  ALA A 106     -26.335 -13.334 -76.373  1.00 58.92           C  
ATOM   1590  HA  ALA A 106     -26.912 -12.657 -77.003  1.00 58.92           H  
ATOM   1591  C   ALA A 106     -24.851 -12.969 -76.554  1.00 58.92           C  
ATOM   1592  CB  ALA A 106     -26.781 -13.139 -74.921  1.00 58.92           C  
ATOM   1593  HB1 ALA A 106     -26.220 -13.808 -74.268  1.00 58.92           H  
ATOM   1594  HB2 ALA A 106     -26.602 -12.107 -74.618  1.00 58.92           H  
ATOM   1595  HB3 ALA A 106     -27.844 -13.361 -74.829  1.00 58.92           H  
ATOM   1596  O   ALA A 106     -24.542 -11.809 -76.819  1.00 58.92           O  
ATOM   1597  N   ALA A 107     -23.941 -13.942 -76.439  1.00 60.04           N  
ATOM   1598  H   ALA A 107     -24.261 -14.868 -76.194  1.00 60.04           H  
ATOM   1599  CA  ALA A 107     -22.502 -13.735 -76.607  1.00 60.04           C  
ATOM   1600  HA  ALA A 107     -22.237 -12.767 -76.182  1.00 60.04           H  
ATOM   1601  C   ALA A 107     -22.051 -13.714 -78.083  1.00 60.04           C  
ATOM   1602  CB  ALA A 107     -21.771 -14.817 -75.804  1.00 60.04           C  
ATOM   1603  HB1 ALA A 107     -22.009 -15.802 -76.204  1.00 60.04           H  
ATOM   1604  HB2 ALA A 107     -22.078 -14.771 -74.759  1.00 60.04           H  
ATOM   1605  HB3 ALA A 107     -20.695 -14.653 -75.865  1.00 60.04           H  
ATOM   1606  O   ALA A 107     -20.987 -13.175 -78.389  1.00 60.04           O  
ATOM   1607  N   LEU A 108     -22.856 -14.248 -79.016  1.00 67.19           N  
ATOM   1608  H   LEU A 108     -23.714 -14.678 -78.699  1.00 67.19           H  
ATOM   1609  CA  LEU A 108     -22.536 -14.305 -80.453  1.00 67.19           C  
ATOM   1610  HA  LEU A 108     -21.681 -14.971 -80.569  1.00 67.19           H  
ATOM   1611  C   LEU A 108     -22.111 -12.963 -81.095  1.00 67.19           C  
ATOM   1612  CB  LEU A 108     -23.724 -14.887 -81.248  1.00 67.19           C  
ATOM   1613  HB2 LEU A 108     -23.603 -14.632 -82.301  1.00 67.19           H  
ATOM   1614  HB3 LEU A 108     -24.640 -14.401 -80.912  1.00 67.19           H  
ATOM   1615  O   LEU A 108     -21.204 -12.994 -81.935  1.00 67.19           O  
ATOM   1616  CG  LEU A 108     -23.893 -16.412 -81.158  1.00 67.19           C  
ATOM   1617  HG  LEU A 108     -23.844 -16.729 -80.116  1.00 67.19           H  
ATOM   1618  CD1 LEU A 108     -25.245 -16.831 -81.736  1.00 67.19           C  
ATOM   1619 HD11 LEU A 108     -25.258 -16.682 -82.816  1.00 67.19           H  
ATOM   1620 HD12 LEU A 108     -26.040 -16.227 -81.299  1.00 67.19           H  
ATOM   1621 HD13 LEU A 108     -25.433 -17.880 -81.508  1.00 67.19           H  
ATOM   1622  CD2 LEU A 108     -22.809 -17.155 -81.945  1.00 67.19           C  
ATOM   1623 HD21 LEU A 108     -22.975 -18.229 -81.863  1.00 67.19           H  
ATOM   1624 HD22 LEU A 108     -21.829 -16.924 -81.525  1.00 67.19           H  
ATOM   1625 HD23 LEU A 108     -22.832 -16.859 -82.994  1.00 67.19           H  
ATOM   1626  N   PRO A 109     -22.705 -11.793 -80.766  1.00 62.45           N  
ATOM   1627  CA  PRO A 109     -22.341 -10.523 -81.396  1.00 62.45           C  
ATOM   1628  HA  PRO A 109     -22.489 -10.611 -82.472  1.00 62.45           H  
ATOM   1629  C   PRO A 109     -20.892 -10.106 -81.124  1.00 62.45           C  
ATOM   1630  CB  PRO A 109     -23.316  -9.477 -80.833  1.00 62.45           C  
ATOM   1631  HB2 PRO A 109     -22.860  -8.949 -79.995  1.00 62.45           H  
ATOM   1632  HB3 PRO A 109     -23.628  -8.767 -81.598  1.00 62.45           H  
ATOM   1633  O   PRO A 109     -20.246  -9.527 -82.002  1.00 62.45           O  
ATOM   1634  CG  PRO A 109     -24.492 -10.298 -80.314  1.00 62.45           C  
ATOM   1635  HG2 PRO A 109     -25.179 -10.521 -81.130  1.00 62.45           H  
ATOM   1636  HG3 PRO A 109     -25.010  -9.799 -79.494  1.00 62.45           H  
ATOM   1637  CD  PRO A 109     -23.814 -11.578 -79.852  1.00 62.45           C  
ATOM   1638  HD2 PRO A 109     -24.530 -12.399 -79.851  1.00 62.45           H  
ATOM   1639  HD3 PRO A 109     -23.401 -11.420 -78.856  1.00 62.45           H  
ATOM   1640  N   GLU A 110     -20.379 -10.417 -79.933  1.00 61.36           N  
ATOM   1641  H   GLU A 110     -20.942 -10.948 -79.283  1.00 61.36           H  
ATOM   1642  CA  GLU A 110     -19.077  -9.946 -79.445  1.00 61.36           C  
ATOM   1643  HA  GLU A 110     -18.866  -8.976 -79.895  1.00 61.36           H  
ATOM   1644  C   GLU A 110     -17.906 -10.852 -79.842  1.00 61.36           C  
ATOM   1645  CB  GLU A 110     -19.117  -9.733 -77.924  1.00 61.36           C  
ATOM   1646  HB2 GLU A 110     -19.305 -10.680 -77.418  1.00 61.36           H  
ATOM   1647  HB3 GLU A 110     -18.134  -9.368 -77.629  1.00 61.36           H  
ATOM   1648  O   GLU A 110     -16.749 -10.497 -79.628  1.00 61.36           O  
ATOM   1649  CG  GLU A 110     -20.184  -8.702 -77.512  1.00 61.36           C  
ATOM   1650  HG2 GLU A 110     -20.294  -7.978 -78.319  1.00 61.36           H  
ATOM   1651  HG3 GLU A 110     -21.141  -9.210 -77.394  1.00 61.36           H  
ATOM   1652  CD  GLU A 110     -19.833  -7.932 -76.227  1.00 61.36           C  
ATOM   1653  OE1 GLU A 110     -20.432  -6.848 -76.047  1.00 61.36           O  
ATOM   1654  OE2 GLU A 110     -18.959  -8.395 -75.461  1.00 61.36           O  
ATOM   1655  N   VAL A 111     -18.180 -12.004 -80.468  1.00 62.26           N  
ATOM   1656  H   VAL A 111     -19.151 -12.256 -80.583  1.00 62.26           H  
ATOM   1657  CA  VAL A 111     -17.140 -12.976 -80.829  1.00 62.26           C  
ATOM   1658  HA  VAL A 111     -16.621 -13.240 -79.908  1.00 62.26           H  
ATOM   1659  C   VAL A 111     -16.159 -12.345 -81.832  1.00 62.26           C  
ATOM   1660  CB  VAL A 111     -17.737 -14.282 -81.381  1.00 62.26           C  
ATOM   1661  HB  VAL A 111     -18.273 -14.072 -82.307  1.00 62.26           H  
ATOM   1662  O   VAL A 111     -16.605 -11.922 -82.911  1.00 62.26           O  
ATOM   1663  CG1 VAL A 111     -16.642 -15.321 -81.663  1.00 62.26           C  
ATOM   1664 HG11 VAL A 111     -15.914 -14.940 -82.379  1.00 62.26           H  
ATOM   1665 HG12 VAL A 111     -17.086 -16.227 -82.076  1.00 62.26           H  
ATOM   1666 HG13 VAL A 111     -16.118 -15.573 -80.740  1.00 62.26           H  
ATOM   1667  CG2 VAL A 111     -18.713 -14.903 -80.375  1.00 62.26           C  
ATOM   1668 HG21 VAL A 111     -19.168 -15.799 -80.795  1.00 62.26           H  
ATOM   1669 HG22 VAL A 111     -18.198 -15.151 -79.447  1.00 62.26           H  
ATOM   1670 HG23 VAL A 111     -19.518 -14.202 -80.150  1.00 62.26           H  
ATOM   1671  N   PRO A 112     -14.844 -12.286 -81.531  1.00 69.74           N  
ATOM   1672  CA  PRO A 112     -13.847 -11.664 -82.398  1.00 69.74           C  
ATOM   1673  HA  PRO A 112     -14.089 -10.605 -82.487  1.00 69.74           H  
ATOM   1674  C   PRO A 112     -13.800 -12.304 -83.787  1.00 69.74           C  
ATOM   1675  CB  PRO A 112     -12.498 -11.816 -81.685  1.00 69.74           C  
ATOM   1676  HB2 PRO A 112     -11.991 -12.719 -82.027  1.00 69.74           H  
ATOM   1677  HB3 PRO A 112     -11.860 -10.945 -81.834  1.00 69.74           H  
ATOM   1678  O   PRO A 112     -14.014 -13.506 -83.949  1.00 69.74           O  
ATOM   1679  CG  PRO A 112     -12.876 -11.993 -80.219  1.00 69.74           C  
ATOM   1680  HG2 PRO A 112     -12.132 -12.576 -79.675  1.00 69.74           H  
ATOM   1681  HG3 PRO A 112     -13.014 -11.017 -79.755  1.00 69.74           H  
ATOM   1682  CD  PRO A 112     -14.216 -12.716 -80.287  1.00 69.74           C  
ATOM   1683  HD2 PRO A 112     -14.805 -12.441 -79.412  1.00 69.74           H  
ATOM   1684  HD3 PRO A 112     -14.053 -13.793 -80.311  1.00 69.74           H  
ATOM   1685  N   ALA A 113     -13.460 -11.507 -84.806  1.00 62.91           N  
ATOM   1686  H   ALA A 113     -13.271 -10.536 -84.605  1.00 62.91           H  
ATOM   1687  CA  ALA A 113     -13.469 -11.945 -86.206  1.00 62.91           C  
ATOM   1688  HA  ALA A 113     -14.498 -12.161 -86.496  1.00 62.91           H  
ATOM   1689  C   ALA A 113     -12.647 -13.220 -86.460  1.00 62.91           C  
ATOM   1690  CB  ALA A 113     -12.940 -10.792 -87.069  1.00 62.91           C  
ATOM   1691  HB1 ALA A 113     -11.913 -10.556 -86.792  1.00 62.91           H  
ATOM   1692  HB2 ALA A 113     -12.966 -11.085 -88.118  1.00 62.91           H  
ATOM   1693  HB3 ALA A 113     -13.564  -9.908 -86.933  1.00 62.91           H  
ATOM   1694  O   ALA A 113     -13.044 -14.052 -87.271  1.00 62.91           O  
ATOM   1695  N   THR A 114     -11.526 -13.365 -85.757  1.00 66.62           N  
ATOM   1696  H   THR A 114     -11.299 -12.674 -85.056  1.00 66.62           H  
ATOM   1697  CA  THR A 114     -10.563 -14.463 -85.900  1.00 66.62           C  
ATOM   1698  HA  THR A 114     -10.359 -14.632 -86.957  1.00 66.62           H  
ATOM   1699  C   THR A 114     -11.048 -15.795 -85.335  1.00 66.62           C  
ATOM   1700  CB  THR A 114      -9.253 -14.075 -85.196  1.00 66.62           C  
ATOM   1701  HB  THR A 114      -8.611 -14.949 -85.087  1.00 66.62           H  
ATOM   1702  O   THR A 114     -10.583 -16.833 -85.784  1.00 66.62           O  
ATOM   1703  CG2 THR A 114      -8.501 -13.005 -85.991  1.00 66.62           C  
ATOM   1704 HG21 THR A 114      -7.569 -12.769 -85.478  1.00 66.62           H  
ATOM   1705 HG22 THR A 114      -8.271 -13.383 -86.986  1.00 66.62           H  
ATOM   1706 HG23 THR A 114      -9.102 -12.099 -86.074  1.00 66.62           H  
ATOM   1707  OG1 THR A 114      -9.523 -13.511 -83.927  1.00 66.62           O  
ATOM   1708  HG1 THR A 114      -9.473 -14.207 -83.267  1.00 66.62           H  
ATOM   1709  N   GLU A 115     -11.968 -15.785 -84.369  1.00 70.75           N  
ATOM   1710  H   GLU A 115     -12.319 -14.894 -84.047  1.00 70.75           H  
ATOM   1711  CA  GLU A 115     -12.424 -16.992 -83.656  1.00 70.75           C  
ATOM   1712  HA  GLU A 115     -11.738 -17.819 -83.834  1.00 70.75           H  
ATOM   1713  C   GLU A 115     -13.812 -17.462 -84.110  1.00 70.75           C  
ATOM   1714  CB  GLU A 115     -12.435 -16.709 -82.150  1.00 70.75           C  
ATOM   1715  HB2 GLU A 115     -13.036 -15.819 -81.962  1.00 70.75           H  
ATOM   1716  HB3 GLU A 115     -12.896 -17.556 -81.640  1.00 70.75           H  
ATOM   1717  O   GLU A 115     -14.185 -18.620 -83.908  1.00 70.75           O  
ATOM   1718  CG  GLU A 115     -11.019 -16.507 -81.588  1.00 70.75           C  
ATOM   1719  HG2 GLU A 115     -10.445 -17.421 -81.744  1.00 70.75           H  
ATOM   1720  HG3 GLU A 115     -10.529 -15.704 -82.137  1.00 70.75           H  
ATOM   1721  CD  GLU A 115     -11.019 -16.152 -80.095  1.00 70.75           C  
ATOM   1722  OE1 GLU A 115      -9.949 -15.699 -79.633  1.00 70.75           O  
ATOM   1723  OE2 GLU A 115     -12.081 -16.285 -79.447  1.00 70.75           O  
ATOM   1724  N   ARG A 116     -14.579 -16.581 -84.773  1.00 65.43           N  
ATOM   1725  H   ARG A 116     -14.218 -15.642 -84.868  1.00 65.43           H  
ATOM   1726  CA  ARG A 116     -15.925 -16.888 -85.293  1.00 65.43           C  
ATOM   1727  HA  ARG A 116     -16.598 -17.079 -84.457  1.00 65.43           H  
ATOM   1728  C   ARG A 116     -15.958 -18.148 -86.147  1.00 65.43           C  
ATOM   1729  CB  ARG A 116     -16.449 -15.716 -86.139  1.00 65.43           C  
ATOM   1730  HB2 ARG A 116     -17.215 -16.083 -86.821  1.00 65.43           H  
ATOM   1731  HB3 ARG A 116     -15.637 -15.295 -86.732  1.00 65.43           H  
ATOM   1732  O   ARG A 116     -16.919 -18.907 -86.078  1.00 65.43           O  
ATOM   1733  CG  ARG A 116     -17.083 -14.637 -85.266  1.00 65.43           C  
ATOM   1734  HG2 ARG A 116     -17.908 -15.063 -84.695  1.00 65.43           H  
ATOM   1735  HG3 ARG A 116     -16.335 -14.253 -84.572  1.00 65.43           H  
ATOM   1736  CD  ARG A 116     -17.604 -13.484 -86.124  1.00 65.43           C  
ATOM   1737  HD2 ARG A 116     -18.440 -13.839 -86.727  1.00 65.43           H  
ATOM   1738  HD3 ARG A 116     -16.801 -13.142 -86.778  1.00 65.43           H  
ATOM   1739  NE  ARG A 116     -18.033 -12.378 -85.259  1.00 65.43           N  
ATOM   1740  HE  ARG A 116     -17.773 -12.444 -84.286  1.00 65.43           H  
ATOM   1741  NH1 ARG A 116     -18.798 -10.932 -86.855  1.00 65.43           N  
ATOM   1742 HH11 ARG A 116     -19.239 -10.053 -87.085  1.00 65.43           H  
ATOM   1743 HH12 ARG A 116     -18.548 -11.615 -87.555  1.00 65.43           H  
ATOM   1744  NH2 ARG A 116     -18.928 -10.385 -84.681  1.00 65.43           N  
ATOM   1745 HH21 ARG A 116     -18.788 -10.623 -83.709  1.00 65.43           H  
ATOM   1746 HH22 ARG A 116     -19.419  -9.523 -84.872  1.00 65.43           H  
ATOM   1747  CZ  ARG A 116     -18.586 -11.238 -85.603  1.00 65.43           C  
ATOM   1748  N   GLU A 117     -14.922 -18.353 -86.950  1.00 66.89           N  
ATOM   1749  H   GLU A 117     -14.155 -17.697 -86.910  1.00 66.89           H  
ATOM   1750  CA  GLU A 117     -14.828 -19.467 -87.891  1.00 66.89           C  
ATOM   1751  HA  GLU A 117     -15.701 -19.452 -88.544  1.00 66.89           H  
ATOM   1752  C   GLU A 117     -14.813 -20.819 -87.164  1.00 66.89           C  
ATOM   1753  CB  GLU A 117     -13.566 -19.231 -88.737  1.00 66.89           C  
ATOM   1754  HB2 GLU A 117     -12.682 -19.534 -88.177  1.00 66.89           H  
ATOM   1755  HB3 GLU A 117     -13.490 -18.162 -88.938  1.00 66.89           H  
ATOM   1756  O   GLU A 117     -15.553 -21.741 -87.514  1.00 66.89           O  
ATOM   1757  CG  GLU A 117     -13.605 -19.943 -90.092  1.00 66.89           C  
ATOM   1758  HG2 GLU A 117     -13.495 -21.016 -89.935  1.00 66.89           H  
ATOM   1759  HG3 GLU A 117     -14.579 -19.767 -90.548  1.00 66.89           H  
ATOM   1760  CD  GLU A 117     -12.505 -19.436 -91.042  1.00 66.89           C  
ATOM   1761  OE1 GLU A 117     -12.746 -19.481 -92.270  1.00 66.89           O  
ATOM   1762  OE2 GLU A 117     -11.435 -19.013 -90.552  1.00 66.89           O  
ATOM   1763  N   GLU A 118     -14.036 -20.908 -86.085  1.00 68.97           N  
ATOM   1764  H   GLU A 118     -13.505 -20.099 -85.798  1.00 68.97           H  
ATOM   1765  CA  GLU A 118     -13.918 -22.121 -85.283  1.00 68.97           C  
ATOM   1766  HA  GLU A 118     -13.815 -22.966 -85.964  1.00 68.97           H  
ATOM   1767  C   GLU A 118     -15.177 -22.366 -84.432  1.00 68.97           C  
ATOM   1768  CB  GLU A 118     -12.635 -22.023 -84.443  1.00 68.97           C  
ATOM   1769  HB2 GLU A 118     -12.808 -21.380 -83.580  1.00 68.97           H  
ATOM   1770  HB3 GLU A 118     -11.848 -21.585 -85.057  1.00 68.97           H  
ATOM   1771  O   GLU A 118     -15.636 -23.507 -84.312  1.00 68.97           O  
ATOM   1772  CG  GLU A 118     -12.171 -23.412 -83.991  1.00 68.97           C  
ATOM   1773  HG2 GLU A 118     -12.096 -24.055 -84.868  1.00 68.97           H  
ATOM   1774  HG3 GLU A 118     -12.929 -23.838 -83.334  1.00 68.97           H  
ATOM   1775  CD  GLU A 118     -10.819 -23.414 -83.261  1.00 68.97           C  
ATOM   1776  OE1 GLU A 118     -10.359 -24.543 -82.966  1.00 68.97           O  
ATOM   1777  OE2 GLU A 118     -10.277 -22.326 -82.977  1.00 68.97           O  
ATOM   1778  N   LEU A 119     -15.800 -21.297 -83.915  1.00 66.89           N  
ATOM   1779  H   LEU A 119     -15.357 -20.396 -84.030  1.00 66.89           H  
ATOM   1780  CA  LEU A 119     -17.070 -21.366 -83.185  1.00 66.89           C  
ATOM   1781  HA  LEU A 119     -16.933 -22.020 -82.323  1.00 66.89           H  
ATOM   1782  C   LEU A 119     -18.195 -21.958 -84.052  1.00 66.89           C  
ATOM   1783  CB  LEU A 119     -17.449 -19.958 -82.690  1.00 66.89           C  
ATOM   1784  HB2 LEU A 119     -16.599 -19.507 -82.178  1.00 66.89           H  
ATOM   1785  HB3 LEU A 119     -17.672 -19.340 -83.559  1.00 66.89           H  
ATOM   1786  O   LEU A 119     -18.891 -22.875 -83.607  1.00 66.89           O  
ATOM   1787  CG  LEU A 119     -18.669 -19.961 -81.746  1.00 66.89           C  
ATOM   1788  HG  LEU A 119     -19.403 -20.697 -82.074  1.00 66.89           H  
ATOM   1789  CD1 LEU A 119     -18.263 -20.282 -80.307  1.00 66.89           C  
ATOM   1790 HD11 LEU A 119     -17.562 -19.533 -79.940  1.00 66.89           H  
ATOM   1791 HD12 LEU A 119     -17.794 -21.265 -80.264  1.00 66.89           H  
ATOM   1792 HD13 LEU A 119     -19.146 -20.284 -79.668  1.00 66.89           H  
ATOM   1793  CD2 LEU A 119     -19.351 -18.600 -81.760  1.00 66.89           C  
ATOM   1794 HD21 LEU A 119     -19.713 -18.372 -82.762  1.00 66.89           H  
ATOM   1795 HD22 LEU A 119     -20.194 -18.605 -81.070  1.00 66.89           H  
ATOM   1796 HD23 LEU A 119     -18.634 -17.841 -81.446  1.00 66.89           H  
ATOM   1797  N   VAL A 120     -18.348 -21.479 -85.293  1.00 69.21           N  
ATOM   1798  H   VAL A 120     -17.734 -20.735 -85.593  1.00 69.21           H  
ATOM   1799  CA  VAL A 120     -19.370 -21.971 -86.236  1.00 69.21           C  
ATOM   1800  HA  VAL A 120     -20.353 -21.853 -85.780  1.00 69.21           H  
ATOM   1801  C   VAL A 120     -19.182 -23.463 -86.501  1.00 69.21           C  
ATOM   1802  CB  VAL A 120     -19.356 -21.165 -87.552  1.00 69.21           C  
ATOM   1803  HB  VAL A 120     -18.334 -21.107 -87.928  1.00 69.21           H  
ATOM   1804  O   VAL A 120     -20.128 -24.232 -86.332  1.00 69.21           O  
ATOM   1805  CG1 VAL A 120     -20.242 -21.789 -88.639  1.00 69.21           C  
ATOM   1806 HG11 VAL A 120     -19.840 -22.750 -88.960  1.00 69.21           H  
ATOM   1807 HG12 VAL A 120     -21.256 -21.938 -88.266  1.00 69.21           H  
ATOM   1808 HG13 VAL A 120     -20.274 -21.139 -89.513  1.00 69.21           H  
ATOM   1809  CG2 VAL A 120     -19.880 -19.742 -87.315  1.00 69.21           C  
ATOM   1810 HG21 VAL A 120     -19.336 -19.261 -86.502  1.00 69.21           H  
ATOM   1811 HG22 VAL A 120     -20.937 -19.772 -87.051  1.00 69.21           H  
ATOM   1812 HG23 VAL A 120     -19.749 -19.148 -88.220  1.00 69.21           H  
ATOM   1813  N   GLN A 121     -17.956 -23.904 -86.806  1.00 67.14           N  
ATOM   1814  H   GLN A 121     -17.213 -23.229 -86.910  1.00 67.14           H  
ATOM   1815  CA  GLN A 121     -17.668 -25.326 -87.050  1.00 67.14           C  
ATOM   1816  HA  GLN A 121     -18.240 -25.672 -87.911  1.00 67.14           H  
ATOM   1817  C   GLN A 121     -18.015 -26.215 -85.853  1.00 67.14           C  
ATOM   1818  CB  GLN A 121     -16.170 -25.514 -87.308  1.00 67.14           C  
ATOM   1819  HB2 GLN A 121     -15.944 -26.579 -87.252  1.00 67.14           H  
ATOM   1820  HB3 GLN A 121     -15.599 -25.006 -86.530  1.00 67.14           H  
ATOM   1821  O   GLN A 121     -18.388 -27.387 -85.992  1.00 67.14           O  
ATOM   1822  CG  GLN A 121     -15.709 -25.017 -88.678  1.00 67.14           C  
ATOM   1823  HG2 GLN A 121     -16.257 -25.543 -89.460  1.00 67.14           H  
ATOM   1824  HG3 GLN A 121     -15.917 -23.951 -88.775  1.00 67.14           H  
ATOM   1825  CD  GLN A 121     -14.216 -25.252 -88.880  1.00 67.14           C  
ATOM   1826  NE2 GLN A 121     -13.644 -24.731 -89.941  1.00 67.14           N  
ATOM   1827 HE21 GLN A 121     -12.637 -24.796 -89.975  1.00 67.14           H  
ATOM   1828 HE22 GLN A 121     -14.154 -24.072 -90.512  1.00 67.14           H  
ATOM   1829  OE1 GLN A 121     -13.542 -25.927 -88.113  1.00 67.14           O  
ATOM   1830  N   ARG A 122     -17.817 -25.699 -84.640  1.00 71.92           N  
ATOM   1831  H   ARG A 122     -17.477 -24.750 -84.577  1.00 71.92           H  
ATOM   1832  CA  ARG A 122     -18.093 -26.445 -83.415  1.00 71.92           C  
ATOM   1833  HA  ARG A 122     -17.765 -27.474 -83.559  1.00 71.92           H  
ATOM   1834  C   ARG A 122     -19.598 -26.531 -83.153  1.00 71.92           C  
ATOM   1835  CB  ARG A 122     -17.276 -25.820 -82.278  1.00 71.92           C  
ATOM   1836  HB2 ARG A 122     -17.861 -25.053 -81.771  1.00 71.92           H  
ATOM   1837  HB3 ARG A 122     -16.386 -25.347 -82.693  1.00 71.92           H  
ATOM   1838  O   ARG A 122     -20.079 -27.625 -82.858  1.00 71.92           O  
ATOM   1839  CG  ARG A 122     -16.802 -26.881 -81.284  1.00 71.92           C  
ATOM   1840  HG2 ARG A 122     -17.665 -27.274 -80.747  1.00 71.92           H  
ATOM   1841  HG3 ARG A 122     -16.301 -27.693 -81.811  1.00 71.92           H  
ATOM   1842  CD  ARG A 122     -15.818 -26.247 -80.301  1.00 71.92           C  
ATOM   1843  HD2 ARG A 122     -16.261 -25.333 -79.904  1.00 71.92           H  
ATOM   1844  HD3 ARG A 122     -14.902 -25.985 -80.831  1.00 71.92           H  
ATOM   1845  NE  ARG A 122     -15.518 -27.159 -79.184  1.00 71.92           N  
ATOM   1846  HE  ARG A 122     -16.020 -28.034 -79.157  1.00 71.92           H  
ATOM   1847  NH1 ARG A 122     -14.067 -25.762 -78.081  1.00 71.92           N  
ATOM   1848 HH11 ARG A 122     -14.112 -25.103 -78.845  1.00 71.92           H  
ATOM   1849 HH12 ARG A 122     -13.475 -25.547 -77.291  1.00 71.92           H  
ATOM   1850  NH2 ARG A 122     -14.632 -27.717 -77.165  1.00 71.92           N  
ATOM   1851 HH21 ARG A 122     -14.052 -27.473 -76.375  1.00 71.92           H  
ATOM   1852 HH22 ARG A 122     -15.167 -28.574 -77.154  1.00 71.92           H  
ATOM   1853  CZ  ARG A 122     -14.741 -26.875 -78.154  1.00 71.92           C  
ATOM   1854  N   LEU A 123     -20.335 -25.440 -83.369  1.00 67.48           N  
ATOM   1855  H   LEU A 123     -19.857 -24.587 -83.625  1.00 67.48           H  
ATOM   1856  CA  LEU A 123     -21.799 -25.413 -83.304  1.00 67.48           C  
ATOM   1857  HA  LEU A 123     -22.103 -25.789 -82.327  1.00 67.48           H  
ATOM   1858  C   LEU A 123     -22.447 -26.337 -84.340  1.00 67.48           C  
ATOM   1859  CB  LEU A 123     -22.289 -23.962 -83.483  1.00 67.48           C  
ATOM   1860  HB2 LEU A 123     -23.328 -23.964 -83.815  1.00 67.48           H  
ATOM   1861  HB3 LEU A 123     -21.697 -23.477 -84.259  1.00 67.48           H  
ATOM   1862  O   LEU A 123     -23.347 -27.104 -84.000  1.00 67.48           O  
ATOM   1863  CG  LEU A 123     -22.199 -23.156 -82.181  1.00 67.48           C  
ATOM   1864  HG  LEU A 123     -21.222 -23.326 -81.726  1.00 67.48           H  
ATOM   1865  CD1 LEU A 123     -22.340 -21.660 -82.469  1.00 67.48           C  
ATOM   1866 HD11 LEU A 123     -22.252 -21.095 -81.541  1.00 67.48           H  
ATOM   1867 HD12 LEU A 123     -21.547 -21.341 -83.145  1.00 67.48           H  
ATOM   1868 HD13 LEU A 123     -23.307 -21.452 -82.927  1.00 67.48           H  
ATOM   1869  CD2 LEU A 123     -23.290 -23.612 -81.202  1.00 67.48           C  
ATOM   1870 HD21 LEU A 123     -23.632 -24.626 -81.413  1.00 67.48           H  
ATOM   1871 HD22 LEU A 123     -22.884 -23.610 -80.190  1.00 67.48           H  
ATOM   1872 HD23 LEU A 123     -24.156 -22.953 -81.257  1.00 67.48           H  
ATOM   1873  N   GLU A 124     -21.950 -26.341 -85.577  1.00 69.31           N  
ATOM   1874  H   GLU A 124     -21.260 -25.644 -85.820  1.00 69.31           H  
ATOM   1875  CA  GLU A 124     -22.434 -27.229 -86.641  1.00 69.31           C  
ATOM   1876  HA  GLU A 124     -23.496 -27.048 -86.812  1.00 69.31           H  
ATOM   1877  C   GLU A 124     -22.271 -28.708 -86.282  1.00 69.31           C  
ATOM   1878  CB  GLU A 124     -21.670 -26.956 -87.939  1.00 69.31           C  
ATOM   1879  HB2 GLU A 124     -21.838 -27.788 -88.622  1.00 69.31           H  
ATOM   1880  HB3 GLU A 124     -20.604 -26.902 -87.718  1.00 69.31           H  
ATOM   1881  O   GLU A 124     -23.194 -29.502 -86.481  1.00 69.31           O  
ATOM   1882  CG  GLU A 124     -22.135 -25.673 -88.637  1.00 69.31           C  
ATOM   1883  HG2 GLU A 124     -21.996 -24.816 -87.978  1.00 69.31           H  
ATOM   1884  HG3 GLU A 124     -23.202 -25.765 -88.840  1.00 69.31           H  
ATOM   1885  CD  GLU A 124     -21.383 -25.438 -89.955  1.00 69.31           C  
ATOM   1886  OE1 GLU A 124     -21.975 -24.772 -90.832  1.00 69.31           O  
ATOM   1887  OE2 GLU A 124     -20.251 -25.960 -90.096  1.00 69.31           O  
ATOM   1888  N   ARG A 125     -21.122 -29.088 -85.704  1.00 69.29           N  
ATOM   1889  H   ARG A 125     -20.402 -28.388 -85.591  1.00 69.29           H  
ATOM   1890  CA  ARG A 125     -20.888 -30.466 -85.244  1.00 69.29           C  
ATOM   1891  HA  ARG A 125     -21.099 -31.147 -86.069  1.00 69.29           H  
ATOM   1892  C   ARG A 125     -21.856 -30.876 -84.139  1.00 69.29           C  
ATOM   1893  CB  ARG A 125     -19.433 -30.649 -84.793  1.00 69.29           C  
ATOM   1894  HB2 ARG A 125     -19.376 -31.501 -84.116  1.00 69.29           H  
ATOM   1895  HB3 ARG A 125     -19.094 -29.762 -84.258  1.00 69.29           H  
ATOM   1896  O   ARG A 125     -22.352 -32.002 -84.165  1.00 69.29           O  
ATOM   1897  CG  ARG A 125     -18.525 -30.935 -85.995  1.00 69.29           C  
ATOM   1898  HG2 ARG A 125     -18.888 -31.830 -86.502  1.00 69.29           H  
ATOM   1899  HG3 ARG A 125     -18.564 -30.104 -86.700  1.00 69.29           H  
ATOM   1900  CD  ARG A 125     -17.075 -31.180 -85.568  1.00 69.29           C  
ATOM   1901  HD2 ARG A 125     -16.545 -31.590 -86.427  1.00 69.29           H  
ATOM   1902  HD3 ARG A 125     -17.050 -31.911 -84.759  1.00 69.29           H  
ATOM   1903  NE  ARG A 125     -16.426 -29.927 -85.140  1.00 69.29           N  
ATOM   1904  HE  ARG A 125     -17.037 -29.132 -85.021  1.00 69.29           H  
ATOM   1905  NH1 ARG A 125     -14.243 -30.573 -85.464  1.00 69.29           N  
ATOM   1906 HH11 ARG A 125     -13.265 -30.324 -85.485  1.00 69.29           H  
ATOM   1907 HH12 ARG A 125     -14.560 -31.480 -85.776  1.00 69.29           H  
ATOM   1908  NH2 ARG A 125     -14.686 -28.504 -84.764  1.00 69.29           N  
ATOM   1909 HH21 ARG A 125     -13.706 -28.273 -84.846  1.00 69.29           H  
ATOM   1910 HH22 ARG A 125     -15.329 -27.738 -84.624  1.00 69.29           H  
ATOM   1911  CZ  ARG A 125     -15.127 -29.678 -85.119  1.00 69.29           C  
ATOM   1912  N   MET A 126     -22.159 -29.975 -83.204  1.00 68.12           N  
ATOM   1913  H   MET A 126     -21.725 -29.064 -83.254  1.00 68.12           H  
ATOM   1914  CA  MET A 126     -23.150 -30.233 -82.153  1.00 68.12           C  
ATOM   1915  HA  MET A 126     -22.897 -31.164 -81.646  1.00 68.12           H  
ATOM   1916  C   MET A 126     -24.557 -30.419 -82.742  1.00 68.12           C  
ATOM   1917  CB  MET A 126     -23.126 -29.099 -81.118  1.00 68.12           C  
ATOM   1918  HB2 MET A 126     -23.967 -29.231 -80.438  1.00 68.12           H  
ATOM   1919  HB3 MET A 126     -23.235 -28.135 -81.614  1.00 68.12           H  
ATOM   1920  O   MET A 126     -25.264 -31.359 -82.378  1.00 68.12           O  
ATOM   1921  CG  MET A 126     -21.828 -29.107 -80.301  1.00 68.12           C  
ATOM   1922  HG2 MET A 126     -20.980 -29.066 -80.985  1.00 68.12           H  
ATOM   1923  HG3 MET A 126     -21.766 -30.045 -79.749  1.00 68.12           H  
ATOM   1924  SD  MET A 126     -21.651 -27.736 -79.128  1.00 68.12           S  
ATOM   1925  CE  MET A 126     -22.997 -28.102 -77.965  1.00 68.12           C  
ATOM   1926  HE1 MET A 126     -23.959 -28.010 -78.468  1.00 68.12           H  
ATOM   1927  HE2 MET A 126     -22.883 -29.112 -77.570  1.00 68.12           H  
ATOM   1928  HE3 MET A 126     -22.964 -27.389 -77.142  1.00 68.12           H  
ATOM   1929  N   LEU A 127     -24.932 -29.592 -83.720  1.00 67.78           N  
ATOM   1930  H   LEU A 127     -24.316 -28.825 -83.950  1.00 67.78           H  
ATOM   1931  CA  LEU A 127     -26.198 -29.696 -84.452  1.00 67.78           C  
ATOM   1932  HA  LEU A 127     -27.012 -29.696 -83.728  1.00 67.78           H  
ATOM   1933  C   LEU A 127     -26.319 -31.007 -85.247  1.00 67.78           C  
ATOM   1934  CB  LEU A 127     -26.318 -28.462 -85.372  1.00 67.78           C  
ATOM   1935  HB2 LEU A 127     -25.377 -27.911 -85.365  1.00 67.78           H  
ATOM   1936  HB3 LEU A 127     -26.468 -28.775 -86.406  1.00 67.78           H  
ATOM   1937  O   LEU A 127     -27.387 -31.622 -85.271  1.00 67.78           O  
ATOM   1938  CG  LEU A 127     -27.454 -27.512 -84.953  1.00 67.78           C  
ATOM   1939  HG  LEU A 127     -27.637 -27.598 -83.882  1.00 67.78           H  
ATOM   1940  CD1 LEU A 127     -27.079 -26.062 -85.247  1.00 67.78           C  
ATOM   1941 HD11 LEU A 127     -27.894 -25.401 -84.951  1.00 67.78           H  
ATOM   1942 HD12 LEU A 127     -26.195 -25.789 -84.670  1.00 67.78           H  
ATOM   1943 HD13 LEU A 127     -26.868 -25.927 -86.307  1.00 67.78           H  
ATOM   1944  CD2 LEU A 127     -28.737 -27.856 -85.715  1.00 67.78           C  
ATOM   1945 HD21 LEU A 127     -29.541 -27.206 -85.370  1.00 67.78           H  
ATOM   1946 HD22 LEU A 127     -28.587 -27.710 -86.785  1.00 67.78           H  
ATOM   1947 HD23 LEU A 127     -29.011 -28.891 -85.512  1.00 67.78           H  
ATOM   1948  N   ALA A 128     -25.232 -31.459 -85.880  1.00 65.55           N  
ATOM   1949  H   ALA A 128     -24.405 -30.879 -85.874  1.00 65.55           H  
ATOM   1950  CA  ALA A 128     -25.206 -32.703 -86.648  1.00 65.55           C  
ATOM   1951  HA  ALA A 128     -25.992 -32.661 -87.403  1.00 65.55           H  
ATOM   1952  C   ALA A 128     -25.479 -33.935 -85.772  1.00 65.55           C  
ATOM   1953  CB  ALA A 128     -23.854 -32.814 -87.362  1.00 65.55           C  
ATOM   1954  HB1 ALA A 128     -23.837 -33.713 -87.978  1.00 65.55           H  
ATOM   1955  HB2 ALA A 128     -23.047 -32.868 -86.631  1.00 65.55           H  
ATOM   1956  HB3 ALA A 128     -23.698 -31.943 -87.998  1.00 65.55           H  
ATOM   1957  O   ALA A 128     -26.221 -34.825 -86.187  1.00 65.55           O  
ATOM   1958  N   ALA A 129     -24.930 -33.962 -84.553  1.00 64.70           N  
ATOM   1959  H   ALA A 129     -24.325 -33.201 -84.278  1.00 64.70           H  
ATOM   1960  CA  ALA A 129     -25.156 -35.045 -83.598  1.00 64.70           C  
ATOM   1961  HA  ALA A 129     -24.962 -35.995 -84.096  1.00 64.70           H  
ATOM   1962  C   ALA A 129     -26.607 -35.093 -83.079  1.00 64.70           C  
ATOM   1963  CB  ALA A 129     -24.148 -34.885 -82.455  1.00 64.70           C  
ATOM   1964  HB1 ALA A 129     -23.132 -34.895 -82.850  1.00 64.70           H  
ATOM   1965  HB2 ALA A 129     -24.263 -35.709 -81.750  1.00 64.70           H  
ATOM   1966  HB3 ALA A 129     -24.321 -33.944 -81.933  1.00 64.70           H  
ATOM   1967  O   ALA A 129     -27.126 -36.174 -82.811  1.00 64.70           O  
ATOM   1968  N   LEU A 130     -27.279 -33.942 -82.977  1.00 57.34           N  
ATOM   1969  H   LEU A 130     -26.778 -33.086 -83.168  1.00 57.34           H  
ATOM   1970  CA  LEU A 130     -28.666 -33.838 -82.502  1.00 57.34           C  
ATOM   1971  HA  LEU A 130     -28.799 -34.521 -81.664  1.00 57.34           H  
ATOM   1972  C   LEU A 130     -29.718 -34.249 -83.547  1.00 57.34           C  
ATOM   1973  CB  LEU A 130     -28.893 -32.393 -82.011  1.00 57.34           C  
ATOM   1974  HB2 LEU A 130     -28.217 -31.721 -82.539  1.00 57.34           H  
ATOM   1975  HB3 LEU A 130     -29.907 -32.073 -82.252  1.00 57.34           H  
ATOM   1976  O   LEU A 130     -30.800 -34.711 -83.184  1.00 57.34           O  
ATOM   1977  CG  LEU A 130     -28.681 -32.256 -80.492  1.00 57.34           C  
ATOM   1978  HG  LEU A 130     -27.875 -32.916 -80.173  1.00 57.34           H  
ATOM   1979  CD1 LEU A 130     -28.294 -30.826 -80.123  1.00 57.34           C  
ATOM   1980 HD11 LEU A 130     -29.073 -30.132 -80.437  1.00 57.34           H  
ATOM   1981 HD12 LEU A 130     -27.357 -30.563 -80.613  1.00 57.34           H  
ATOM   1982 HD13 LEU A 130     -28.157 -30.748 -79.045  1.00 57.34           H  
ATOM   1983  CD2 LEU A 130     -29.963 -32.623 -79.739  1.00 57.34           C  
ATOM   1984 HD21 LEU A 130     -30.262 -33.642 -79.986  1.00 57.34           H  
ATOM   1985 HD22 LEU A 130     -30.768 -31.938 -80.007  1.00 57.34           H  
ATOM   1986 HD23 LEU A 130     -29.787 -32.561 -78.665  1.00 57.34           H  
ATOM   1987  N   ARG A 131     -29.429 -34.106 -84.846  1.00 57.63           N  
ATOM   1988  H   ARG A 131     -28.522 -33.724 -85.074  1.00 57.63           H  
ATOM   1989  CA  ARG A 131     -30.431 -34.279 -85.918  1.00 57.63           C  
ATOM   1990  HA  ARG A 131     -31.241 -33.579 -85.713  1.00 57.63           H  
ATOM   1991  C   ARG A 131     -31.142 -35.639 -85.996  1.00 57.63           C  
ATOM   1992  CB  ARG A 131     -29.821 -33.941 -87.285  1.00 57.63           C  
ATOM   1993  HB2 ARG A 131     -30.294 -34.553 -88.053  1.00 57.63           H  
ATOM   1994  HB3 ARG A 131     -28.754 -34.161 -87.288  1.00 57.63           H  
ATOM   1995  O   ARG A 131     -32.356 -35.613 -86.202  1.00 57.63           O  
ATOM   1996  CG  ARG A 131     -30.059 -32.473 -87.645  1.00 57.63           C  
ATOM   1997  HG2 ARG A 131     -29.554 -31.836 -86.919  1.00 57.63           H  
ATOM   1998  HG3 ARG A 131     -31.128 -32.258 -87.628  1.00 57.63           H  
ATOM   1999  CD  ARG A 131     -29.511 -32.197 -89.045  1.00 57.63           C  
ATOM   2000  HD2 ARG A 131     -30.056 -32.805 -89.767  1.00 57.63           H  
ATOM   2001  HD3 ARG A 131     -28.459 -32.483 -89.060  1.00 57.63           H  
ATOM   2002  NE  ARG A 131     -29.641 -30.773 -89.395  1.00 57.63           N  
ATOM   2003  HE  ARG A 131     -30.204 -30.205 -88.778  1.00 57.63           H  
ATOM   2004  NH1 ARG A 131     -28.266 -30.796 -91.234  1.00 57.63           N  
ATOM   2005 HH11 ARG A 131     -28.133 -31.790 -91.111  1.00 57.63           H  
ATOM   2006 HH12 ARG A 131     -27.769 -30.295 -91.956  1.00 57.63           H  
ATOM   2007  NH2 ARG A 131     -29.163 -28.871 -90.549  1.00 57.63           N  
ATOM   2008 HH21 ARG A 131     -28.657 -28.390 -91.278  1.00 57.63           H  
ATOM   2009 HH22 ARG A 131     -29.716 -28.333 -89.896  1.00 57.63           H  
ATOM   2010  CZ  ARG A 131     -29.028 -30.157 -90.389  1.00 57.63           C  
ATOM   2011  N   PRO A 132     -30.476 -36.807 -85.877  1.00 56.16           N  
ATOM   2012  CA  PRO A 132     -31.123 -38.096 -86.150  1.00 56.16           C  
ATOM   2013  HA  PRO A 132     -31.450 -38.115 -87.190  1.00 56.16           H  
ATOM   2014  C   PRO A 132     -32.331 -38.374 -85.250  1.00 56.16           C  
ATOM   2015  CB  PRO A 132     -30.041 -39.161 -85.938  1.00 56.16           C  
ATOM   2016  HB2 PRO A 132     -30.136 -39.977 -86.655  1.00 56.16           H  
ATOM   2017  HB3 PRO A 132     -30.087 -39.547 -84.920  1.00 56.16           H  
ATOM   2018  O   PRO A 132     -33.271 -39.044 -85.664  1.00 56.16           O  
ATOM   2019  CG  PRO A 132     -28.730 -38.400 -86.118  1.00 56.16           C  
ATOM   2020  HG2 PRO A 132     -27.917 -38.851 -85.550  1.00 56.16           H  
ATOM   2021  HG3 PRO A 132     -28.478 -38.354 -87.178  1.00 56.16           H  
ATOM   2022  CD  PRO A 132     -29.059 -36.999 -85.615  1.00 56.16           C  
ATOM   2023  HD2 PRO A 132     -28.883 -36.946 -84.541  1.00 56.16           H  
ATOM   2024  HD3 PRO A 132     -28.443 -36.266 -86.136  1.00 56.16           H  
ATOM   2025  N   VAL A 133     -32.317 -37.833 -84.028  1.00 49.87           N  
ATOM   2026  H   VAL A 133     -31.532 -37.254 -83.769  1.00 49.87           H  
ATOM   2027  CA  VAL A 133     -33.365 -38.050 -83.023  1.00 49.87           C  
ATOM   2028  HA  VAL A 133     -33.545 -39.121 -82.933  1.00 49.87           H  
ATOM   2029  C   VAL A 133     -34.696 -37.408 -83.435  1.00 49.87           C  
ATOM   2030  CB  VAL A 133     -32.887 -37.523 -81.652  1.00 49.87           C  
ATOM   2031  HB  VAL A 133     -32.732 -36.446 -81.719  1.00 49.87           H  
ATOM   2032  O   VAL A 133     -35.754 -37.950 -83.132  1.00 49.87           O  
ATOM   2033  CG1 VAL A 133     -33.905 -37.796 -80.539  1.00 49.87           C  
ATOM   2034 HG11 VAL A 133     -33.510 -37.455 -79.581  1.00 49.87           H  
ATOM   2035 HG12 VAL A 133     -34.121 -38.863 -80.480  1.00 49.87           H  
ATOM   2036 HG13 VAL A 133     -34.831 -37.254 -80.730  1.00 49.87           H  
ATOM   2037  CG2 VAL A 133     -31.561 -38.179 -81.232  1.00 49.87           C  
ATOM   2038 HG21 VAL A 133     -30.760 -37.901 -81.918  1.00 49.87           H  
ATOM   2039 HG22 VAL A 133     -31.668 -39.264 -81.217  1.00 49.87           H  
ATOM   2040 HG23 VAL A 133     -31.277 -37.834 -80.238  1.00 49.87           H  
ATOM   2041  N   ALA A 134     -34.675 -36.280 -84.151  1.00 40.81           N  
ATOM   2042  H   ALA A 134     -33.784 -35.909 -84.448  1.00 40.81           H  
ATOM   2043  CA  ALA A 134     -35.881 -35.490 -84.408  1.00 40.81           C  
ATOM   2044  HA  ALA A 134     -36.469 -35.452 -83.491  1.00 40.81           H  
ATOM   2045  C   ALA A 134     -36.808 -36.069 -85.501  1.00 40.81           C  
ATOM   2046  CB  ALA A 134     -35.440 -34.059 -84.738  1.00 40.81           C  
ATOM   2047  HB1 ALA A 134     -36.320 -33.433 -84.882  1.00 40.81           H  
ATOM   2048  HB2 ALA A 134     -34.844 -34.053 -85.651  1.00 40.81           H  
ATOM   2049  HB3 ALA A 134     -34.849 -33.652 -83.917  1.00 40.81           H  
ATOM   2050  O   ALA A 134     -38.017 -35.862 -85.449  1.00 40.81           O  
ATOM   2051  N   GLN A 135     -36.280 -36.786 -86.500  1.00 41.18           N  
ATOM   2052  H   GLN A 135     -35.293 -36.999 -86.465  1.00 41.18           H  
ATOM   2053  CA  GLN A 135     -37.028 -37.091 -87.736  1.00 41.18           C  
ATOM   2054  HA  GLN A 135     -37.568 -36.192 -88.032  1.00 41.18           H  
ATOM   2055  C   GLN A 135     -38.110 -38.180 -87.624  1.00 41.18           C  
ATOM   2056  CB  GLN A 135     -36.048 -37.444 -88.867  1.00 41.18           C  
ATOM   2057  HB2 GLN A 135     -36.587 -37.943 -89.672  1.00 41.18           H  
ATOM   2058  HB3 GLN A 135     -35.287 -38.129 -88.492  1.00 41.18           H  
ATOM   2059  O   GLN A 135     -38.934 -38.293 -88.527  1.00 41.18           O  
ATOM   2060  CG  GLN A 135     -35.389 -36.192 -89.460  1.00 41.18           C  
ATOM   2061  HG2 GLN A 135     -36.170 -35.517 -89.811  1.00 41.18           H  
ATOM   2062  HG3 GLN A 135     -34.812 -35.681 -88.690  1.00 41.18           H  
ATOM   2063  CD  GLN A 135     -34.460 -36.515 -90.628  1.00 41.18           C  
ATOM   2064  NE2 GLN A 135     -34.125 -35.542 -91.446  1.00 41.18           N  
ATOM   2065 HE21 GLN A 135     -33.572 -35.822 -92.243  1.00 41.18           H  
ATOM   2066 HE22 GLN A 135     -34.546 -34.629 -91.346  1.00 41.18           H  
ATOM   2067  OE1 GLN A 135     -34.001 -37.625 -90.834  1.00 41.18           O  
ATOM   2068  N   ALA A 136     -38.154 -38.979 -86.555  1.00 36.58           N  
ATOM   2069  H   ALA A 136     -37.482 -38.840 -85.814  1.00 36.58           H  
ATOM   2070  CA  ALA A 136     -39.136 -40.065 -86.432  1.00 36.58           C  
ATOM   2071  HA  ALA A 136     -39.135 -40.635 -87.361  1.00 36.58           H  
ATOM   2072  C   ALA A 136     -40.590 -39.588 -86.214  1.00 36.58           C  
ATOM   2073  CB  ALA A 136     -38.683 -40.999 -85.303  1.00 36.58           C  
ATOM   2074  HB1 ALA A 136     -38.690 -40.466 -84.353  1.00 36.58           H  
ATOM   2075  HB2 ALA A 136     -39.363 -41.849 -85.239  1.00 36.58           H  
ATOM   2076  HB3 ALA A 136     -37.677 -41.366 -85.504  1.00 36.58           H  
ATOM   2077  O   ALA A 136     -41.508 -40.403 -86.268  1.00 36.58           O  
ATOM   2078  N   ALA A 137     -40.803 -38.300 -85.925  1.00 28.21           N  
ATOM   2079  H   ALA A 137     -40.012 -37.673 -85.903  1.00 28.21           H  
ATOM   2080  CA  ALA A 137     -42.105 -37.767 -85.527  1.00 28.21           C  
ATOM   2081  HA  ALA A 137     -42.598 -38.484 -84.872  1.00 28.21           H  
ATOM   2082  C   ALA A 137     -43.070 -37.481 -86.690  1.00 28.21           C  
ATOM   2083  CB  ALA A 137     -41.843 -36.478 -84.734  1.00 28.21           C  
ATOM   2084  HB1 ALA A 137     -41.361 -35.738 -85.372  1.00 28.21           H  
ATOM   2085  HB2 ALA A 137     -41.202 -36.690 -83.879  1.00 28.21           H  
ATOM   2086  HB3 ALA A 137     -42.790 -36.072 -84.377  1.00 28.21           H  
ATOM   2087  O   ALA A 137     -44.280 -37.444 -86.471  1.00 28.21           O  
ATOM   2088  N   ASP A 138     -42.549 -37.168 -87.877  1.00 27.61           N  
ATOM   2089  H   ASP A 138     -41.560 -37.308 -88.029  1.00 27.61           H  
ATOM   2090  CA  ASP A 138     -43.252 -36.229 -88.752  1.00 27.61           C  
ATOM   2091  HA  ASP A 138     -43.792 -35.573 -88.070  1.00 27.61           H  
ATOM   2092  C   ASP A 138     -44.351 -36.835 -89.652  1.00 27.61           C  
ATOM   2093  CB  ASP A 138     -42.232 -35.356 -89.512  1.00 27.61           C  
ATOM   2094  HB2 ASP A 138     -42.183 -35.679 -90.552  1.00 27.61           H  
ATOM   2095  HB3 ASP A 138     -41.241 -35.500 -89.082  1.00 27.61           H  
ATOM   2096  O   ASP A 138     -44.504 -38.047 -89.789  1.00 27.61           O  
ATOM   2097  CG  ASP A 138     -42.539 -33.851 -89.458  1.00 27.61           C  
ATOM   2098  OD1 ASP A 138     -43.633 -33.481 -88.972  1.00 27.61           O  
ATOM   2099  OD2 ASP A 138     -41.684 -33.081 -89.944  1.00 27.61           O  
ATOM   2100  N   ALA A 139     -45.148 -35.937 -90.240  1.00 26.33           N  
ATOM   2101  H   ALA A 139     -44.853 -34.982 -90.095  1.00 26.33           H  
ATOM   2102  CA  ALA A 139     -46.580 -36.114 -90.477  1.00 26.33           C  
ATOM   2103  HA  ALA A 139     -46.936 -36.833 -89.740  1.00 26.33           H  
ATOM   2104  C   ALA A 139     -47.054 -36.663 -91.851  1.00 26.33           C  
ATOM   2105  CB  ALA A 139     -47.218 -34.756 -90.137  1.00 26.33           C  
ATOM   2106  HB1 ALA A 139     -46.960 -34.484 -89.114  1.00 26.33           H  
ATOM   2107  HB2 ALA A 139     -46.846 -33.978 -90.802  1.00 26.33           H  
ATOM   2108  HB3 ALA A 139     -48.303 -34.827 -90.210  1.00 26.33           H  
ATOM   2109  O   ALA A 139     -47.292 -37.851 -92.034  1.00 26.33           O  
ATOM   2110  N   SER A 140     -47.398 -35.763 -92.778  1.00 25.20           N  
ATOM   2111  H   SER A 140     -46.978 -34.848 -92.688  1.00 25.20           H  
ATOM   2112  CA  SER A 140     -48.690 -35.750 -93.476  1.00 25.20           C  
ATOM   2113  HA  SER A 140     -49.316 -36.526 -93.036  1.00 25.20           H  
ATOM   2114  C   SER A 140     -48.630 -36.019 -94.991  1.00 25.20           C  
ATOM   2115  CB  SER A 140     -49.364 -34.401 -93.172  1.00 25.20           C  
ATOM   2116  HB2 SER A 140     -50.216 -34.261 -93.837  1.00 25.20           H  
ATOM   2117  HB3 SER A 140     -49.728 -34.422 -92.144  1.00 25.20           H  
ATOM   2118  O   SER A 140     -47.917 -35.360 -95.740  1.00 25.20           O  
ATOM   2119  OG  SER A 140     -48.463 -33.314 -93.306  1.00 25.20           O  
ATOM   2120  HG  SER A 140     -48.555 -32.716 -92.560  1.00 25.20           H  
ATOM   2121  N   GLY A 141     -49.474 -36.954 -95.451  1.00 24.31           N  
ATOM   2122  H   GLY A 141     -49.967 -37.499 -94.757  1.00 24.31           H  
ATOM   2123  CA  GLY A 141     -49.771 -37.271 -96.858  1.00 24.31           C  
ATOM   2124  HA2 GLY A 141     -50.021 -38.329 -96.942  1.00 24.31           H  
ATOM   2125  HA3 GLY A 141     -48.885 -37.082 -97.464  1.00 24.31           H  
ATOM   2126  C   GLY A 141     -50.935 -36.452 -97.428  1.00 24.31           C  
ATOM   2127  O   GLY A 141     -51.983 -37.003 -97.747  1.00 24.31           O  
ATOM   2128  N   THR A 142     -50.787 -35.127 -97.477  1.00 23.66           N  
ATOM   2129  H   THR A 142     -49.899 -34.734 -97.199  1.00 23.66           H  
ATOM   2130  CA  THR A 142     -51.908 -34.184 -97.663  1.00 23.66           C  
ATOM   2131  HA  THR A 142     -52.785 -34.626 -97.190  1.00 23.66           H  
ATOM   2132  C   THR A 142     -52.355 -33.894 -99.100  1.00 23.66           C  
ATOM   2133  CB  THR A 142     -51.635 -32.844 -96.952  1.00 23.66           C  
ATOM   2134  HB  THR A 142     -52.130 -32.033 -97.485  1.00 23.66           H  
ATOM   2135  O   THR A 142     -53.507 -34.145 -99.433  1.00 23.66           O  
ATOM   2136  CG2 THR A 142     -52.183 -32.840 -95.529  1.00 23.66           C  
ATOM   2137 HG21 THR A 142     -53.272 -32.817 -95.566  1.00 23.66           H  
ATOM   2138 HG22 THR A 142     -51.831 -31.960 -94.991  1.00 23.66           H  
ATOM   2139 HG23 THR A 142     -51.877 -33.748 -95.010  1.00 23.66           H  
ATOM   2140  OG1 THR A 142     -50.250 -32.574 -96.917  1.00 23.66           O  
ATOM   2141  HG1 THR A 142     -50.027 -32.165 -96.077  1.00 23.66           H  
ATOM   2142  N   GLY A 143     -51.551 -33.181 -99.892  1.00 22.38           N  
ATOM   2143  H   GLY A 143     -50.602 -33.040 -99.576  1.00 22.38           H  
ATOM   2144  CA  GLY A 143     -52.086 -32.257-100.907  1.00 22.38           C  
ATOM   2145  HA2 GLY A 143     -51.255 -31.691-101.327  1.00 22.38           H  
ATOM   2146  HA3 GLY A 143     -52.733 -31.544-100.395  1.00 22.38           H  
ATOM   2147  C   GLY A 143     -52.880 -32.845-102.091  1.00 22.38           C  
ATOM   2148  O   GLY A 143     -52.642 -33.956-102.553  1.00 22.38           O  
ATOM   2149  N   ALA A 144     -53.773 -32.009-102.637  1.00 22.26           N  
ATOM   2150  H   ALA A 144     -53.819 -31.089-102.223  1.00 22.26           H  
ATOM   2151  CA  ALA A 144     -54.843 -32.295-103.607  1.00 22.26           C  
ATOM   2152  HA  ALA A 144     -55.336 -33.217-103.298  1.00 22.26           H  
ATOM   2153  C   ALA A 144     -54.404 -32.498-105.078  1.00 22.26           C  
ATOM   2154  CB  ALA A 144     -55.849 -31.137-103.477  1.00 22.26           C  
ATOM   2155  HB1 ALA A 144     -56.174 -31.038-102.441  1.00 22.26           H  
ATOM   2156  HB2 ALA A 144     -55.394 -30.204-103.809  1.00 22.26           H  
ATOM   2157  HB3 ALA A 144     -56.725 -31.342-104.093  1.00 22.26           H  
ATOM   2158  O   ALA A 144     -55.025 -31.941-105.979  1.00 22.26           O  
ATOM   2159  N   ASN A 145     -53.305 -33.216-105.308  1.00 22.73           N  
ATOM   2160  H   ASN A 145     -52.930 -33.715-104.515  1.00 22.73           H  
ATOM   2161  CA  ASN A 145     -52.389 -32.990-106.434  1.00 22.73           C  
ATOM   2162  HA  ASN A 145     -51.851 -32.077-106.179  1.00 22.73           H  
ATOM   2163  C   ASN A 145     -53.080 -32.780-107.813  1.00 22.73           C  
ATOM   2164  CB  ASN A 145     -51.366 -34.145-106.438  1.00 22.73           C  
ATOM   2165  HB2 ASN A 145     -51.312 -34.603-105.451  1.00 22.73           H  
ATOM   2166  HB3 ASN A 145     -51.670 -34.918-107.145  1.00 22.73           H  
ATOM   2167  O   ASN A 145     -53.542 -33.754-108.404  1.00 22.73           O  
ATOM   2168  CG  ASN A 145     -49.963 -33.680-106.772  1.00 22.73           C  
ATOM   2169  ND2 ASN A 145     -49.030 -34.594-106.876  1.00 22.73           N  
ATOM   2170 HD21 ASN A 145     -49.260 -35.574-106.790  1.00 22.73           H  
ATOM   2171 HD22 ASN A 145     -48.104 -34.260-107.102  1.00 22.73           H  
ATOM   2172  OD1 ASN A 145     -49.668 -32.503-106.895  1.00 22.73           O  
ATOM   2173  N   PRO A 146     -53.214 -31.532-108.313  1.00 22.40           N  
ATOM   2174  CA  PRO A 146     -54.370 -31.189-109.141  1.00 22.40           C  
ATOM   2175  HA  PRO A 146     -55.235 -31.727-108.752  1.00 22.40           H  
ATOM   2176  C   PRO A 146     -54.288 -31.548-110.632  1.00 22.40           C  
ATOM   2177  CB  PRO A 146     -54.625 -29.694-108.903  1.00 22.40           C  
ATOM   2178  HB2 PRO A 146     -55.033 -29.191-109.780  1.00 22.40           H  
ATOM   2179  HB3 PRO A 146     -55.304 -29.578-108.059  1.00 22.40           H  
ATOM   2180  O   PRO A 146     -55.120 -32.309-111.110  1.00 22.40           O  
ATOM   2181  CG  PRO A 146     -53.250 -29.152-108.519  1.00 22.40           C  
ATOM   2182  HG2 PRO A 146     -52.668 -28.946-109.417  1.00 22.40           H  
ATOM   2183  HG3 PRO A 146     -53.324 -28.260-107.898  1.00 22.40           H  
ATOM   2184  CD  PRO A 146     -52.626 -30.320-107.759  1.00 22.40           C  
ATOM   2185  HD2 PRO A 146     -52.890 -30.233-106.705  1.00 22.40           H  
ATOM   2186  HD3 PRO A 146     -51.542 -30.319-107.878  1.00 22.40           H  
ATOM   2187  N   SER A 147     -53.443 -30.865-111.412  1.00 19.73           N  
ATOM   2188  H   SER A 147     -52.697 -30.345-110.973  1.00 19.73           H  
ATOM   2189  CA  SER A 147     -53.983 -30.269-112.648  1.00 19.73           C  
ATOM   2190  HA  SER A 147     -55.071 -30.294-112.589  1.00 19.73           H  
ATOM   2191  C   SER A 147     -53.656 -30.933-113.989  1.00 19.73           C  
ATOM   2192  CB  SER A 147     -53.604 -28.786-112.722  1.00 19.73           C  
ATOM   2193  HB2 SER A 147     -53.922 -28.381-113.683  1.00 19.73           H  
ATOM   2194  HB3 SER A 147     -54.121 -28.243-111.930  1.00 19.73           H  
ATOM   2195  O   SER A 147     -54.580 -31.196-114.744  1.00 19.73           O  
ATOM   2196  OG  SER A 147     -52.204 -28.609-112.564  1.00 19.73           O  
ATOM   2197  HG  SER A 147     -51.940 -27.851-113.090  1.00 19.73           H  
ATOM   2198  N   GLY A 148     -52.369 -31.019-114.341  1.00 19.24           N  
ATOM   2199  H   GLY A 148     -51.707 -30.897-113.588  1.00 19.24           H  
ATOM   2200  CA  GLY A 148     -51.895 -30.598-115.675  1.00 19.24           C  
ATOM   2201  HA2 GLY A 148     -50.807 -30.666-115.692  1.00 19.24           H  
ATOM   2202  HA3 GLY A 148     -52.154 -29.547-115.802  1.00 19.24           H  
ATOM   2203  C   GLY A 148     -52.405 -31.341-116.925  1.00 19.24           C  
ATOM   2204  O   GLY A 148     -52.729 -32.522-116.868  1.00 19.24           O  
ATOM   2205  N   ASP A 149     -52.385 -30.621-118.058  1.00 20.32           N  
ATOM   2206  H   ASP A 149     -52.040 -29.674-117.986  1.00 20.32           H  
ATOM   2207  CA  ASP A 149     -53.196 -30.856-119.269  1.00 20.32           C  
ATOM   2208  HA  ASP A 149     -54.189 -31.190-118.968  1.00 20.32           H  
ATOM   2209  C   ASP A 149     -52.686 -31.874-120.321  1.00 20.32           C  
ATOM   2210  CB  ASP A 149     -53.345 -29.502-120.008  1.00 20.32           C  
ATOM   2211  HB2 ASP A 149     -53.774 -29.685-120.993  1.00 20.32           H  
ATOM   2212  HB3 ASP A 149     -52.357 -29.069-120.159  1.00 20.32           H  
ATOM   2213  O   ASP A 149     -53.487 -32.618-120.881  1.00 20.32           O  
ATOM   2214  CG  ASP A 149     -54.239 -28.466-119.321  1.00 20.32           C  
ATOM   2215  OD1 ASP A 149     -55.344 -28.841-118.873  1.00 20.32           O  
ATOM   2216  OD2 ASP A 149     -53.812 -27.291-119.240  1.00 20.32           O  
ATOM   2217  N   ASP A 150     -51.421 -31.784-120.748  1.00 20.60           N  
ATOM   2218  H   ASP A 150     -50.768 -31.383-120.090  1.00 20.60           H  
ATOM   2219  CA  ASP A 150     -51.212 -31.312-122.138  1.00 20.60           C  
ATOM   2220  HA  ASP A 150     -52.181 -30.959-122.492  1.00 20.60           H  
ATOM   2221  C   ASP A 150     -50.725 -32.330-123.212  1.00 20.60           C  
ATOM   2222  CB  ASP A 150     -50.265 -30.092-122.061  1.00 20.60           C  
ATOM   2223  HB2 ASP A 150     -49.236 -30.428-122.191  1.00 20.60           H  
ATOM   2224  HB3 ASP A 150     -50.326 -29.640-121.071  1.00 20.60           H  
ATOM   2225  O   ASP A 150     -50.178 -33.375-122.874  1.00 20.60           O  
ATOM   2226  CG  ASP A 150     -50.568 -28.981-123.072  1.00 20.60           C  
ATOM   2227  OD1 ASP A 150     -51.559 -29.115-123.829  1.00 20.60           O  
ATOM   2228  OD2 ASP A 150     -49.748 -28.037-123.138  1.00 20.60           O  
ATOM   2229  N   LEU A 151     -50.848 -31.924-124.497  1.00 20.14           N  
ATOM   2230  H   LEU A 151     -51.327 -31.037-124.557  1.00 20.14           H  
ATOM   2231  CA  LEU A 151     -50.230 -32.369-125.790  1.00 20.14           C  
ATOM   2232  HA  LEU A 151     -50.907 -32.030-126.574  1.00 20.14           H  
ATOM   2233  C   LEU A 151     -50.113 -33.900-126.079  1.00 20.14           C  
ATOM   2234  CB  LEU A 151     -48.909 -31.590-125.988  1.00 20.14           C  
ATOM   2235  HB2 LEU A 151     -48.240 -31.854-125.169  1.00 20.14           H  
ATOM   2236  HB3 LEU A 151     -48.434 -31.902-126.919  1.00 20.14           H  
ATOM   2237  O   LEU A 151     -50.569 -34.722-125.306  1.00 20.14           O  
ATOM   2238  CG  LEU A 151     -49.059 -30.054-126.029  1.00 20.14           C  
ATOM   2239  HG  LEU A 151     -49.485 -29.735-125.078  1.00 20.14           H  
ATOM   2240  CD1 LEU A 151     -47.699 -29.368-126.135  1.00 20.14           C  
ATOM   2241 HD11 LEU A 151     -47.073 -29.685-125.301  1.00 20.14           H  
ATOM   2242 HD12 LEU A 151     -47.220 -29.620-127.081  1.00 20.14           H  
ATOM   2243 HD13 LEU A 151     -47.841 -28.290-126.062  1.00 20.14           H  
ATOM   2244  CD2 LEU A 151     -49.958 -29.544-127.160  1.00 20.14           C  
ATOM   2245 HD21 LEU A 151     -50.978 -29.894-127.000  1.00 20.14           H  
ATOM   2246 HD22 LEU A 151     -49.982 -28.454-127.134  1.00 20.14           H  
ATOM   2247 HD23 LEU A 151     -49.586 -29.889-128.125  1.00 20.14           H  
ATOM   2248  N   GLY A 152     -49.599 -34.461-127.189  1.00 23.51           N  
ATOM   2249  H   GLY A 152     -49.690 -35.465-127.126  1.00 23.51           H  
ATOM   2250  CA  GLY A 152     -49.035 -34.046-128.488  1.00 23.51           C  
ATOM   2251  HA2 GLY A 152     -48.051 -33.602-128.336  1.00 23.51           H  
ATOM   2252  HA3 GLY A 152     -49.690 -33.318-128.967  1.00 23.51           H  
ATOM   2253  C   GLY A 152     -48.883 -35.284-129.427  1.00 23.51           C  
ATOM   2254  O   GLY A 152     -49.595 -36.260-129.238  1.00 23.51           O  
ATOM   2255  N   GLU A 153     -47.988 -35.247-130.433  1.00 25.91           N  
ATOM   2256  H   GLU A 153     -47.343 -34.470-130.417  1.00 25.91           H  
ATOM   2257  CA  GLU A 153     -48.059 -35.958-131.750  1.00 25.91           C  
ATOM   2258  HA  GLU A 153     -49.103 -35.932-132.063  1.00 25.91           H  
ATOM   2259  C   GLU A 153     -47.653 -37.473-131.870  1.00 25.91           C  
ATOM   2260  CB  GLU A 153     -47.272 -35.116-132.777  1.00 25.91           C  
ATOM   2261  HB2 GLU A 153     -46.216 -35.133-132.505  1.00 25.91           H  
ATOM   2262  HB3 GLU A 153     -47.383 -35.563-133.764  1.00 25.91           H  
ATOM   2263  O   GLU A 153     -47.736 -38.231-130.915  1.00 25.91           O  
ATOM   2264  CG  GLU A 153     -47.738 -33.661-132.925  1.00 25.91           C  
ATOM   2265  HG2 GLU A 153     -47.541 -33.118-132.000  1.00 25.91           H  
ATOM   2266  HG3 GLU A 153     -48.813 -33.659-133.101  1.00 25.91           H  
ATOM   2267  CD  GLU A 153     -47.024 -32.951-134.089  1.00 25.91           C  
ATOM   2268  OE1 GLU A 153     -47.590 -31.950-134.582  1.00 25.91           O  
ATOM   2269  OE2 GLU A 153     -45.931 -33.413-134.486  1.00 25.91           O  
ATOM   2270  N   ALA A 154     -47.298 -37.956-133.087  1.00 24.78           N  
ATOM   2271  H   ALA A 154     -46.910 -37.261-133.708  1.00 24.78           H  
ATOM   2272  CA  ALA A 154     -48.104 -38.970-133.798  1.00 24.78           C  
ATOM   2273  HA  ALA A 154     -48.983 -39.186-133.190  1.00 24.78           H  
ATOM   2274  C   ALA A 154     -47.514 -40.354-134.200  1.00 24.78           C  
ATOM   2275  CB  ALA A 154     -48.575 -38.288-135.097  1.00 24.78           C  
ATOM   2276  HB1 ALA A 154     -49.252 -38.953-135.632  1.00 24.78           H  
ATOM   2277  HB2 ALA A 154     -49.106 -37.366-134.863  1.00 24.78           H  
ATOM   2278  HB3 ALA A 154     -47.721 -38.059-135.735  1.00 24.78           H  
ATOM   2279  O   ALA A 154     -48.265 -41.326-134.198  1.00 24.78           O  
ATOM   2280  N   GLY A 155     -46.295 -40.428-134.751  1.00 28.77           N  
ATOM   2281  H   GLY A 155     -45.664 -39.657-134.587  1.00 28.77           H  
ATOM   2282  CA  GLY A 155     -46.003 -41.293-135.920  1.00 28.77           C  
ATOM   2283  HA2 GLY A 155     -46.730 -41.054-136.696  1.00 28.77           H  
ATOM   2284  HA3 GLY A 155     -45.024 -41.016-136.310  1.00 28.77           H  
ATOM   2285  C   GLY A 155     -45.990 -42.825-135.744  1.00 28.77           C  
ATOM   2286  O   GLY A 155     -45.577 -43.349-134.718  1.00 28.77           O  
ATOM   2287  N   VAL A 156     -46.391 -43.542-136.808  1.00 28.16           N  
ATOM   2288  H   VAL A 156     -46.663 -43.024-137.632  1.00 28.16           H  
ATOM   2289  CA  VAL A 156     -46.464 -45.024-136.897  1.00 28.16           C  
ATOM   2290  HA  VAL A 156     -46.818 -45.426-135.948  1.00 28.16           H  
ATOM   2291  C   VAL A 156     -45.106 -45.672-137.192  1.00 28.16           C  
ATOM   2292  CB  VAL A 156     -47.451 -45.428-138.027  1.00 28.16           C  
ATOM   2293  HB  VAL A 156     -47.105 -44.990-138.962  1.00 28.16           H  
ATOM   2294  O   VAL A 156     -44.903 -46.844-136.888  1.00 28.16           O  
ATOM   2295  CG1 VAL A 156     -47.599 -46.944-138.246  1.00 28.16           C  
ATOM   2296 HG11 VAL A 156     -48.386 -47.147-138.972  1.00 28.16           H  
ATOM   2297 HG12 VAL A 156     -47.833 -47.434-137.301  1.00 28.16           H  
ATOM   2298 HG13 VAL A 156     -46.671 -47.355-138.641  1.00 28.16           H  
ATOM   2299  CG2 VAL A 156     -48.864 -44.887-137.757  1.00 28.16           C  
ATOM   2300 HG21 VAL A 156     -49.237 -45.289-136.815  1.00 28.16           H  
ATOM   2301 HG22 VAL A 156     -48.849 -43.799-137.695  1.00 28.16           H  
ATOM   2302 HG23 VAL A 156     -49.535 -45.172-138.567  1.00 28.16           H  
ATOM   2303  N   ASP A 157     -44.224 -44.920-137.852  1.00 23.39           N  
ATOM   2304  H   ASP A 157     -44.440 -43.938-137.945  1.00 23.39           H  
ATOM   2305  CA  ASP A 157     -43.274 -45.445-138.841  1.00 23.39           C  
ATOM   2306  HA  ASP A 157     -43.822 -45.967-139.625  1.00 23.39           H  
ATOM   2307  C   ASP A 157     -42.215 -46.416-138.310  1.00 23.39           C  
ATOM   2308  CB  ASP A 157     -42.520 -44.254-139.470  1.00 23.39           C  
ATOM   2309  HB2 ASP A 157     -41.702 -44.638-140.080  1.00 23.39           H  
ATOM   2310  HB3 ASP A 157     -42.083 -43.647-138.678  1.00 23.39           H  
ATOM   2311  O   ASP A 157     -41.739 -47.273-139.055  1.00 23.39           O  
ATOM   2312  CG  ASP A 157     -43.386 -43.375-140.374  1.00 23.39           C  
ATOM   2313  OD1 ASP A 157     -44.266 -43.933-141.069  1.00 23.39           O  
ATOM   2314  OD2 ASP A 157     -43.176 -42.143-140.366  1.00 23.39           O  
ATOM   2315  N   GLU A 158     -41.745 -46.178-137.090  1.00 24.52           N  
ATOM   2316  H   GLU A 158     -42.287 -45.558-136.506  1.00 24.52           H  
ATOM   2317  CA  GLU A 158     -40.310 -46.252-136.818  1.00 24.52           C  
ATOM   2318  HA  GLU A 158     -39.814 -45.794-137.673  1.00 24.52           H  
ATOM   2319  C   GLU A 158     -39.685 -47.654-136.711  1.00 24.52           C  
ATOM   2320  CB  GLU A 158     -39.961 -45.389-135.593  1.00 24.52           C  
ATOM   2321  HB2 GLU A 158     -40.713 -45.539-134.818  1.00 24.52           H  
ATOM   2322  HB3 GLU A 158     -38.996 -45.697-135.191  1.00 24.52           H  
ATOM   2323  O   GLU A 158     -40.333 -48.686-136.551  1.00 24.52           O  
ATOM   2324  CG  GLU A 158     -39.859 -43.899-135.954  1.00 24.52           C  
ATOM   2325  HG2 GLU A 158     -39.136 -43.790-136.763  1.00 24.52           H  
ATOM   2326  HG3 GLU A 158     -40.828 -43.555-136.316  1.00 24.52           H  
ATOM   2327  CD  GLU A 158     -39.419 -43.025-134.768  1.00 24.52           C  
ATOM   2328  OE1 GLU A 158     -39.102 -41.841-135.020  1.00 24.52           O  
ATOM   2329  OE2 GLU A 158     -39.374 -43.542-133.628  1.00 24.52           O  
ATOM   2330  N   LEU A 159     -38.351 -47.617-136.816  1.00 21.17           N  
ATOM   2331  H   LEU A 159     -37.978 -46.682-136.893  1.00 21.17           H  
ATOM   2332  CA  LEU A 159     -37.333 -48.662-136.709  1.00 21.17           C  
ATOM   2333  HA  LEU A 159     -36.810 -48.666-137.665  1.00 21.17           H  
ATOM   2334  C   LEU A 159     -37.817 -50.120-136.531  1.00 21.17           C  
ATOM   2335  CB  LEU A 159     -36.294 -48.248-135.642  1.00 21.17           C  
ATOM   2336  HB2 LEU A 159     -36.795 -47.856-134.757  1.00 21.17           H  
ATOM   2337  HB3 LEU A 159     -35.774 -49.153-135.329  1.00 21.17           H  
ATOM   2338  O   LEU A 159     -37.683 -50.736-135.478  1.00 21.17           O  
ATOM   2339  CG  LEU A 159     -35.220 -47.256-136.145  1.00 21.17           C  
ATOM   2340  HG  LEU A 159     -35.102 -47.347-137.225  1.00 21.17           H  
ATOM   2341  CD1 LEU A 159     -35.529 -45.802-135.792  1.00 21.17           C  
ATOM   2342 HD11 LEU A 159     -34.726 -45.158-136.151  1.00 21.17           H  
ATOM   2343 HD12 LEU A 159     -35.630 -45.684-134.713  1.00 21.17           H  
ATOM   2344 HD13 LEU A 159     -36.459 -45.490-136.266  1.00 21.17           H  
ATOM   2345  CD2 LEU A 159     -33.885 -47.581-135.490  1.00 21.17           C  
ATOM   2346 HD21 LEU A 159     -33.608 -48.621-135.664  1.00 21.17           H  
ATOM   2347 HD22 LEU A 159     -33.941 -47.409-134.415  1.00 21.17           H  
ATOM   2348 HD23 LEU A 159     -33.107 -46.945-135.913  1.00 21.17           H  
ATOM   2349  N   LEU A 160     -38.164 -50.742-137.661  1.00 26.39           N  
ATOM   2350  H   LEU A 160     -38.396 -50.142-138.440  1.00 26.39           H  
ATOM   2351  CA  LEU A 160     -38.064 -52.193-137.923  1.00 26.39           C  
ATOM   2352  HA  LEU A 160     -38.467 -52.731-137.064  1.00 26.39           H  
ATOM   2353  C   LEU A 160     -36.598 -52.681-138.110  1.00 26.39           C  
ATOM   2354  CB  LEU A 160     -38.917 -52.497-139.178  1.00 26.39           C  
ATOM   2355  HB2 LEU A 160     -38.709 -51.732-139.926  1.00 26.39           H  
ATOM   2356  HB3 LEU A 160     -38.618 -53.451-139.611  1.00 26.39           H  
ATOM   2357  O   LEU A 160     -36.349 -53.735-138.687  1.00 26.39           O  
ATOM   2358  CG  LEU A 160     -40.432 -52.563-138.921  1.00 26.39           C  
ATOM   2359  HG  LEU A 160     -40.739 -51.741-138.275  1.00 26.39           H  
ATOM   2360  CD1 LEU A 160     -41.189 -52.453-140.247  1.00 26.39           C  
ATOM   2361 HD11 LEU A 160     -40.890 -53.256-140.922  1.00 26.39           H  
ATOM   2362 HD12 LEU A 160     -40.972 -51.488-140.705  1.00 26.39           H  
ATOM   2363 HD13 LEU A 160     -42.261 -52.506-140.058  1.00 26.39           H  
ATOM   2364  CD2 LEU A 160     -40.818 -53.898-138.275  1.00 26.39           C  
ATOM   2365 HD21 LEU A 160     -40.322 -53.994-137.309  1.00 26.39           H  
ATOM   2366 HD22 LEU A 160     -41.895 -53.920-138.109  1.00 26.39           H  
ATOM   2367 HD23 LEU A 160     -40.527 -54.729-138.917  1.00 26.39           H  
ATOM   2368  N   GLU A 161     -35.613 -51.882-137.702  1.00 24.52           N  
ATOM   2369  H   GLU A 161     -35.886 -51.138-137.076  1.00 24.52           H  
ATOM   2370  CA  GLU A 161     -34.346 -51.690-138.422  1.00 24.52           C  
ATOM   2371  HA  GLU A 161     -34.577 -51.566-139.480  1.00 24.52           H  
ATOM   2372  C   GLU A 161     -33.301 -52.824-138.331  1.00 24.52           C  
ATOM   2373  CB  GLU A 161     -33.761 -50.365-137.907  1.00 24.52           C  
ATOM   2374  HB2 GLU A 161     -33.329 -50.538-136.922  1.00 24.52           H  
ATOM   2375  HB3 GLU A 161     -34.573 -49.646-137.797  1.00 24.52           H  
ATOM   2376  O   GLU A 161     -32.816 -53.305-139.357  1.00 24.52           O  
ATOM   2377  CG  GLU A 161     -32.724 -49.728-138.833  1.00 24.52           C  
ATOM   2378  HG2 GLU A 161     -31.945 -50.458-139.052  1.00 24.52           H  
ATOM   2379  HG3 GLU A 161     -33.207 -49.459-139.773  1.00 24.52           H  
ATOM   2380  CD  GLU A 161     -32.081 -48.495-138.183  1.00 24.52           C  
ATOM   2381  OE1 GLU A 161     -32.123 -47.412-138.805  1.00 24.52           O  
ATOM   2382  OE2 GLU A 161     -31.511 -48.671-137.083  1.00 24.52           O  
ATOM   2383  N   ALA A 162     -32.859 -53.197-137.124  1.00 22.58           N  
ATOM   2384  H   ALA A 162     -33.317 -52.799-136.316  1.00 22.58           H  
ATOM   2385  CA  ALA A 162     -31.565 -53.861-136.924  1.00 22.58           C  
ATOM   2386  HA  ALA A 162     -30.848 -53.381-137.590  1.00 22.58           H  
ATOM   2387  C   ALA A 162     -31.588 -55.363-137.299  1.00 22.58           C  
ATOM   2388  CB  ALA A 162     -31.085 -53.579-135.494  1.00 22.58           C  
ATOM   2389  HB1 ALA A 162     -31.785 -54.008-134.778  1.00 22.58           H  
ATOM   2390  HB2 ALA A 162     -30.103 -54.026-135.341  1.00 22.58           H  
ATOM   2391  HB3 ALA A 162     -31.018 -52.503-135.333  1.00 22.58           H  
ATOM   2392  O   ALA A 162     -31.791 -56.234-136.460  1.00 22.58           O  
ATOM   2393  N   LEU A 163     -31.377 -55.635-138.592  1.00 23.75           N  
ATOM   2394  H   LEU A 163     -31.384 -54.811-139.175  1.00 23.75           H  
ATOM   2395  CA  LEU A 163     -31.634 -56.903-139.290  1.00 23.75           C  
ATOM   2396  HA  LEU A 163     -32.450 -57.404-138.768  1.00 23.75           H  
ATOM   2397  C   LEU A 163     -30.468 -57.918-139.328  1.00 23.75           C  
ATOM   2398  CB  LEU A 163     -32.115 -56.534-140.721  1.00 23.75           C  
ATOM   2399  HB2 LEU A 163     -32.043 -55.454-140.851  1.00 23.75           H  
ATOM   2400  HB3 LEU A 163     -31.458 -56.961-141.478  1.00 23.75           H  
ATOM   2401  O   LEU A 163     -30.593 -59.014-138.794  1.00 23.75           O  
ATOM   2402  CG  LEU A 163     -33.557 -56.949-141.047  1.00 23.75           C  
ATOM   2403  HG  LEU A 163     -34.180 -56.865-140.157  1.00 23.75           H  
ATOM   2404  CD1 LEU A 163     -34.127 -56.027-142.125  1.00 23.75           C  
ATOM   2405 HD11 LEU A 163     -33.511 -56.062-143.024  1.00 23.75           H  
ATOM   2406 HD12 LEU A 163     -35.146 -56.329-142.364  1.00 23.75           H  
ATOM   2407 HD13 LEU A 163     -34.157 -55.006-141.745  1.00 23.75           H  
ATOM   2408  CD2 LEU A 163     -33.602 -58.386-141.573  1.00 23.75           C  
ATOM   2409 HD21 LEU A 163     -33.025 -58.474-142.493  1.00 23.75           H  
ATOM   2410 HD22 LEU A 163     -33.189 -59.059-140.821  1.00 23.75           H  
ATOM   2411 HD23 LEU A 163     -34.637 -58.670-141.764  1.00 23.75           H  
ATOM   2412  N   GLY A 164     -29.393 -57.623-140.081  1.00 23.49           N  
ATOM   2413  H   GLY A 164     -29.348 -56.678-140.434  1.00 23.49           H  
ATOM   2414  CA  GLY A 164     -28.775 -58.673-140.921  1.00 23.49           C  
ATOM   2415  HA2 GLY A 164     -29.101 -58.514-141.949  1.00 23.49           H  
ATOM   2416  HA3 GLY A 164     -29.156 -59.649-140.621  1.00 23.49           H  
ATOM   2417  C   GLY A 164     -27.250 -58.818-140.956  1.00 23.49           C  
ATOM   2418  O   GLY A 164     -26.761 -59.522-141.833  1.00 23.49           O  
ATOM   2419  N   ARG A 165     -26.487 -58.148-140.082  1.00 23.54           N  
ATOM   2420  H   ARG A 165     -26.969 -57.671-139.333  1.00 23.54           H  
ATOM   2421  CA  ARG A 165     -25.006 -58.283-140.012  1.00 23.54           C  
ATOM   2422  HA  ARG A 165     -24.549 -57.984-140.955  1.00 23.54           H  
ATOM   2423  C   ARG A 165     -24.583 -59.745-139.767  1.00 23.54           C  
ATOM   2424  CB  ARG A 165     -24.489 -57.412-138.851  1.00 23.54           C  
ATOM   2425  HB2 ARG A 165     -25.157 -57.498-137.994  1.00 23.54           H  
ATOM   2426  HB3 ARG A 165     -23.515 -57.782-138.532  1.00 23.54           H  
ATOM   2427  O   ARG A 165     -25.407 -60.537-139.335  1.00 23.54           O  
ATOM   2428  CG  ARG A 165     -24.332 -55.938-139.244  1.00 23.54           C  
ATOM   2429  HG2 ARG A 165     -25.306 -55.483-139.420  1.00 23.54           H  
ATOM   2430  HG3 ARG A 165     -23.759 -55.894-140.170  1.00 23.54           H  
ATOM   2431  CD  ARG A 165     -23.553 -55.149-138.181  1.00 23.54           C  
ATOM   2432  HD2 ARG A 165     -23.125 -54.273-138.668  1.00 23.54           H  
ATOM   2433  HD3 ARG A 165     -22.727 -55.760-137.818  1.00 23.54           H  
ATOM   2434  NE  ARG A 165     -24.400 -54.692-137.058  1.00 23.54           N  
ATOM   2435  HE  ARG A 165     -25.398 -54.808-137.156  1.00 23.54           H  
ATOM   2436  NH1 ARG A 165     -22.683 -53.932-135.739  1.00 23.54           N  
ATOM   2437 HH11 ARG A 165     -22.026 -54.352-136.382  1.00 23.54           H  
ATOM   2438 HH12 ARG A 165     -22.348 -53.474-134.904  1.00 23.54           H  
ATOM   2439  NH2 ARG A 165     -24.797 -53.570-135.112  1.00 23.54           N  
ATOM   2440 HH21 ARG A 165     -25.792 -53.640-135.269  1.00 23.54           H  
ATOM   2441 HH22 ARG A 165     -24.452 -53.091-134.292  1.00 23.54           H  
ATOM   2442  CZ  ARG A 165     -23.959 -54.072-135.977  1.00 23.54           C  
ATOM   2443  N   GLU A 166     -23.329 -60.182-139.840  1.00 20.81           N  
ATOM   2444  H   GLU A 166     -23.241 -61.065-139.357  1.00 20.81           H  
ATOM   2445  CA  GLU A 166     -22.156 -59.962-140.700  1.00 20.81           C  
ATOM   2446  HA  GLU A 166     -22.458 -59.582-141.676  1.00 20.81           H  
ATOM   2447  C   GLU A 166     -21.614 -61.410-140.831  1.00 20.81           C  
ATOM   2448  CB  GLU A 166     -21.157 -58.985-140.032  1.00 20.81           C  
ATOM   2449  HB2 GLU A 166     -21.717 -58.091-139.757  1.00 20.81           H  
ATOM   2450  HB3 GLU A 166     -20.768 -59.435-139.119  1.00 20.81           H  
ATOM   2451  O   GLU A 166     -21.435 -62.074-139.812  1.00 20.81           O  
ATOM   2452  CG  GLU A 166     -19.983 -58.513-140.913  1.00 20.81           C  
ATOM   2453  HG2 GLU A 166     -20.394 -58.166-141.861  1.00 20.81           H  
ATOM   2454  HG3 GLU A 166     -19.333 -59.363-141.119  1.00 20.81           H  
ATOM   2455  CD  GLU A 166     -19.165 -57.369-140.266  1.00 20.81           C  
ATOM   2456  OE1 GLU A 166     -18.418 -56.700-141.016  1.00 20.81           O  
ATOM   2457  OE2 GLU A 166     -19.350 -57.105-139.054  1.00 20.81           O  
ATOM   2458  N   LEU A 167     -21.549 -61.962-142.052  1.00 24.13           N  
ATOM   2459  H   LEU A 167     -21.692 -61.359-142.850  1.00 24.13           H  
ATOM   2460  CA  LEU A 167     -21.498 -63.417-142.324  1.00 24.13           C  
ATOM   2461  HA  LEU A 167     -22.147 -63.943-141.624  1.00 24.13           H  
ATOM   2462  C   LEU A 167     -20.110 -64.065-142.206  1.00 24.13           C  
ATOM   2463  CB  LEU A 167     -21.985 -63.663-143.773  1.00 24.13           C  
ATOM   2464  HB2 LEU A 167     -21.585 -62.873-144.408  1.00 24.13           H  
ATOM   2465  HB3 LEU A 167     -21.554 -64.593-144.145  1.00 24.13           H  
ATOM   2466  O   LEU A 167     -19.966 -65.106-141.574  1.00 24.13           O  
ATOM   2467  CG  LEU A 167     -23.504 -63.753-143.969  1.00 24.13           C  
ATOM   2468  HG  LEU A 167     -24.000 -63.002-143.353  1.00 24.13           H  
ATOM   2469  CD1 LEU A 167     -23.850 -63.486-145.435  1.00 24.13           C  
ATOM   2470 HD11 LEU A 167     -24.926 -63.573-145.584  1.00 24.13           H  
ATOM   2471 HD12 LEU A 167     -23.330 -64.203-146.070  1.00 24.13           H  
ATOM   2472 HD13 LEU A 167     -23.533 -62.480-145.709  1.00 24.13           H  
ATOM   2473  CD2 LEU A 167     -24.029 -65.144-143.604  1.00 24.13           C  
ATOM   2474 HD21 LEU A 167     -23.789 -65.360-142.563  1.00 24.13           H  
ATOM   2475 HD22 LEU A 167     -25.110 -65.177-143.734  1.00 24.13           H  
ATOM   2476 HD23 LEU A 167     -23.558 -65.896-144.236  1.00 24.13           H  
ATOM   2477  N   ASP A 168     -19.150 -63.510-142.951  1.00 22.11           N  
ATOM   2478  H   ASP A 168     -19.371 -62.626-143.385  1.00 22.11           H  
ATOM   2479  CA  ASP A 168     -18.117 -64.305-143.642  1.00 22.11           C  
ATOM   2480  HA  ASP A 168     -18.450 -65.337-143.749  1.00 22.11           H  
ATOM   2481  C   ASP A 168     -16.753 -64.358-142.950  1.00 22.11           C  
ATOM   2482  CB  ASP A 168     -17.886 -63.698-145.047  1.00 22.11           C  
ATOM   2483  HB2 ASP A 168     -17.897 -62.611-144.972  1.00 22.11           H  
ATOM   2484  HB3 ASP A 168     -16.896 -63.976-145.409  1.00 22.11           H  
ATOM   2485  O   ASP A 168     -15.909 -65.137-143.379  1.00 22.11           O  
ATOM   2486  CG  ASP A 168     -18.868 -64.147-146.132  1.00 22.11           C  
ATOM   2487  OD1 ASP A 168     -19.383 -65.284-146.058  1.00 22.11           O  
ATOM   2488  OD2 ASP A 168     -19.093 -63.336-147.060  1.00 22.11           O  
ATOM   2489  N   GLY A 169     -16.490 -63.459-141.999  1.00 20.99           N  
ATOM   2490  H   GLY A 169     -17.263 -62.918-141.639  1.00 20.99           H  
ATOM   2491  CA  GLY A 169     -15.122 -63.020-141.710  1.00 20.99           C  
ATOM   2492  HA2 GLY A 169     -15.146 -62.320-140.874  1.00 20.99           H  
ATOM   2493  HA3 GLY A 169     -14.729 -62.497-142.582  1.00 20.99           H  
ATOM   2494  C   GLY A 169     -14.131 -64.132-141.356  1.00 20.99           C  
ATOM   2495  O   GLY A 169     -13.211 -64.395-142.132  1.00 20.99           O  
ATOM   2496  N   ASP A 170     -14.297 -64.702-140.162  1.00 18.11           N  
ATOM   2497  H   ASP A 170     -15.169 -64.559-139.672  1.00 18.11           H  
ATOM   2498  CA  ASP A 170     -13.351 -65.633-139.527  1.00 18.11           C  
ATOM   2499  HA  ASP A 170     -12.433 -65.672-140.114  1.00 18.11           H  
ATOM   2500  C   ASP A 170     -13.871 -67.079-139.496  1.00 18.11           C  
ATOM   2501  CB  ASP A 170     -12.979 -65.132-138.107  1.00 18.11           C  
ATOM   2502  HB2 ASP A 170     -13.870 -64.724-137.630  1.00 18.11           H  
ATOM   2503  HB3 ASP A 170     -12.675 -65.997-137.518  1.00 18.11           H  
ATOM   2504  O   ASP A 170     -15.052 -67.286-139.125  1.00 18.11           O  
ATOM   2505  CG  ASP A 170     -11.826 -64.108-138.005  1.00 18.11           C  
ATOM   2506  OD1 ASP A 170     -10.964 -64.026-138.912  1.00 18.11           O  
ATOM   2507  OD2 ASP A 170     -11.759 -63.432-136.947  1.00 18.11           O  
ATOM   2508  OXT ASP A 170     -13.053 -67.977-139.807  1.00 18.11           O  
TER    2509      ASP A 170                                                       
ATOM   2509  N   MET B   1       1.622 -10.636  57.747  1.00 75.12           N  
ATOM   2510  H   MET B   1       2.488 -11.145  57.846  1.00 75.12           H  
ATOM   2511  H2  MET B   1       1.805  -9.671  57.512  1.00 75.12           H  
ATOM   2512  H3  MET B   1       1.109 -10.668  58.616  1.00 75.12           H  
ATOM   2513  CA  MET B   1       0.810 -11.255  56.693  1.00 75.12           C  
ATOM   2514  HA  MET B   1      -0.217 -10.906  56.807  1.00 75.12           H  
ATOM   2515  C   MET B   1       0.822 -12.758  56.853  1.00 75.12           C  
ATOM   2516  CB  MET B   1       1.255 -10.871  55.284  1.00 75.12           C  
ATOM   2517  HB2 MET B   1       1.035 -11.705  54.617  1.00 75.12           H  
ATOM   2518  HB3 MET B   1       2.323 -10.656  55.250  1.00 75.12           H  
ATOM   2519  O   MET B   1       1.898 -13.357  56.808  1.00 75.12           O  
ATOM   2520  CG  MET B   1       0.445  -9.687  54.770  1.00 75.12           C  
ATOM   2521  HG2 MET B   1      -0.615  -9.896  54.913  1.00 75.12           H  
ATOM   2522  HG3 MET B   1       0.691  -8.787  55.334  1.00 75.12           H  
ATOM   2523  SD  MET B   1       0.737  -9.404  53.016  1.00 75.12           S  
ATOM   2524  CE  MET B   1       1.809  -7.945  53.087  1.00 75.12           C  
ATOM   2525  HE1 MET B   1       2.063  -7.647  52.070  1.00 75.12           H  
ATOM   2526  HE2 MET B   1       1.278  -7.122  53.565  1.00 75.12           H  
ATOM   2527  HE3 MET B   1       2.723  -8.173  53.636  1.00 75.12           H  
ATOM   2528  N   THR B   2      -0.352 -13.339  57.069  1.00 87.60           N  
ATOM   2529  H   THR B   2      -1.168 -12.744  57.056  1.00 87.60           H  
ATOM   2530  CA  THR B   2      -0.589 -14.777  56.921  1.00 87.60           C  
ATOM   2531  HA  THR B   2       0.054 -15.323  57.612  1.00 87.60           H  
ATOM   2532  C   THR B   2      -0.242 -15.216  55.499  1.00 87.60           C  
ATOM   2533  CB  THR B   2      -2.052 -15.137  57.229  1.00 87.60           C  
ATOM   2534  HB  THR B   2      -2.177 -16.213  57.114  1.00 87.60           H  
ATOM   2535  O   THR B   2      -0.179 -14.391  54.585  1.00 87.60           O  
ATOM   2536  CG2 THR B   2      -2.467 -14.748  58.647  1.00 87.60           C  
ATOM   2537 HG21 THR B   2      -2.438 -13.666  58.776  1.00 87.60           H  
ATOM   2538 HG22 THR B   2      -3.484 -15.094  58.830  1.00 87.60           H  
ATOM   2539 HG23 THR B   2      -1.801 -15.219  59.370  1.00 87.60           H  
ATOM   2540  OG1 THR B   2      -2.916 -14.486  56.335  1.00 87.60           O  
ATOM   2541  HG1 THR B   2      -3.106 -13.612  56.682  1.00 87.60           H  
ATOM   2542  N   ASP B   3       0.007 -16.508  55.299  1.00 81.04           N  
ATOM   2543  H   ASP B   3      -0.038 -17.167  56.064  1.00 81.04           H  
ATOM   2544  CA  ASP B   3       0.291 -17.032  53.960  1.00 81.04           C  
ATOM   2545  HA  ASP B   3       1.181 -16.534  53.576  1.00 81.04           H  
ATOM   2546  C   ASP B   3      -0.865 -16.722  52.989  1.00 81.04           C  
ATOM   2547  CB  ASP B   3       0.580 -18.533  54.078  1.00 81.04           C  
ATOM   2548  HB2 ASP B   3       1.146 -18.721  54.991  1.00 81.04           H  
ATOM   2549  HB3 ASP B   3      -0.357 -19.086  54.143  1.00 81.04           H  
ATOM   2550  O   ASP B   3      -0.641 -16.232  51.884  1.00 81.04           O  
ATOM   2551  CG  ASP B   3       1.420 -19.025  52.903  1.00 81.04           C  
ATOM   2552  OD1 ASP B   3       2.505 -18.425  52.711  1.00 81.04           O  
ATOM   2553  OD2 ASP B   3       0.983 -19.997  52.254  1.00 81.04           O  
ATOM   2554  N   SER B   4      -2.108 -16.841  53.471  1.00 81.65           N  
ATOM   2555  H   SER B   4      -2.237 -17.278  54.372  1.00 81.65           H  
ATOM   2556  CA  SER B   4      -3.320 -16.444  52.747  1.00 81.65           C  
ATOM   2557  HA  SER B   4      -3.397 -17.045  51.841  1.00 81.65           H  
ATOM   2558  C   SER B   4      -3.322 -14.971  52.321  1.00 81.65           C  
ATOM   2559  CB  SER B   4      -4.553 -16.714  53.618  1.00 81.65           C  
ATOM   2560  HB2 SER B   4      -5.457 -16.457  53.066  1.00 81.65           H  
ATOM   2561  HB3 SER B   4      -4.502 -16.096  54.515  1.00 81.65           H  
ATOM   2562  O   SER B   4      -3.667 -14.676  51.179  1.00 81.65           O  
ATOM   2563  OG  SER B   4      -4.603 -18.076  53.999  1.00 81.65           O  
ATOM   2564  HG  SER B   4      -4.949 -18.587  53.264  1.00 81.65           H  
ATOM   2565  N   GLU B   5      -2.913 -14.038  53.191  1.00 84.51           N  
ATOM   2566  H   GLU B   5      -2.624 -14.323  54.115  1.00 84.51           H  
ATOM   2567  CA  GLU B   5      -2.847 -12.609  52.839  1.00 84.51           C  
ATOM   2568  HA  GLU B   5      -3.807 -12.294  52.430  1.00 84.51           H  
ATOM   2569  C   GLU B   5      -1.795 -12.328  51.757  1.00 84.51           C  
ATOM   2570  CB  GLU B   5      -2.546 -11.754  54.078  1.00 84.51           C  
ATOM   2571  HB2 GLU B   5      -1.691 -12.193  54.593  1.00 84.51           H  
ATOM   2572  HB3 GLU B   5      -2.269 -10.754  53.747  1.00 84.51           H  
ATOM   2573  O   GLU B   5      -2.083 -11.595  50.811  1.00 84.51           O  
ATOM   2574  CG  GLU B   5      -3.739 -11.607  55.037  1.00 84.51           C  
ATOM   2575  HG2 GLU B   5      -4.202 -12.581  55.200  1.00 84.51           H  
ATOM   2576  HG3 GLU B   5      -4.485 -10.970  54.562  1.00 84.51           H  
ATOM   2577  CD  GLU B   5      -3.332 -11.017  56.397  1.00 84.51           C  
ATOM   2578  OE1 GLU B   5      -4.154 -10.324  57.022  1.00 84.51           O  
ATOM   2579  OE2 GLU B   5      -2.206 -11.323  56.865  1.00 84.51           O  
ATOM   2580  N   LYS B   6      -0.608 -12.949  51.842  1.00 85.55           N  
ATOM   2581  H   LYS B   6      -0.462 -13.593  52.606  1.00 85.55           H  
ATOM   2582  CA  LYS B   6       0.440 -12.780  50.816  1.00 85.55           C  
ATOM   2583  HA  LYS B   6       0.651 -11.719  50.688  1.00 85.55           H  
ATOM   2584  C   LYS B   6      -0.029 -13.298  49.462  1.00 85.55           C  
ATOM   2585  CB  LYS B   6       1.728 -13.523  51.191  1.00 85.55           C  
ATOM   2586  HB2 LYS B   6       2.443 -13.394  50.378  1.00 85.55           H  
ATOM   2587  HB3 LYS B   6       1.513 -14.587  51.288  1.00 85.55           H  
ATOM   2588  O   LYS B   6       0.120 -12.627  48.444  1.00 85.55           O  
ATOM   2589  CG  LYS B   6       2.369 -13.025  52.484  1.00 85.55           C  
ATOM   2590  HG2 LYS B   6       2.565 -11.954  52.424  1.00 85.55           H  
ATOM   2591  HG3 LYS B   6       1.688 -13.239  53.307  1.00 85.55           H  
ATOM   2592  CD  LYS B   6       3.670 -13.785  52.733  1.00 85.55           C  
ATOM   2593  HD2 LYS B   6       3.469 -14.853  52.647  1.00 85.55           H  
ATOM   2594  HD3 LYS B   6       4.406 -13.502  51.980  1.00 85.55           H  
ATOM   2595  CE  LYS B   6       4.197 -13.486  54.135  1.00 85.55           C  
ATOM   2596  HE2 LYS B   6       3.388 -13.656  54.846  1.00 85.55           H  
ATOM   2597  HE3 LYS B   6       4.492 -12.438  54.184  1.00 85.55           H  
ATOM   2598  NZ  LYS B   6       5.338 -14.378  54.443  1.00 85.55           N  
ATOM   2599  HZ1 LYS B   6       5.039 -15.339  54.358  1.00 85.55           H  
ATOM   2600  HZ2 LYS B   6       5.681 -14.228  55.381  1.00 85.55           H  
ATOM   2601  HZ3 LYS B   6       6.085 -14.235  53.779  1.00 85.55           H  
ATOM   2602  N   VAL B   7      -0.610 -14.498  49.446  1.00 84.65           N  
ATOM   2603  H   VAL B   7      -0.691 -15.007  50.315  1.00 84.65           H  
ATOM   2604  CA  VAL B   7      -1.085 -15.125  48.210  1.00 84.65           C  
ATOM   2605  HA  VAL B   7      -0.275 -15.112  47.482  1.00 84.65           H  
ATOM   2606  C   VAL B   7      -2.234 -14.322  47.593  1.00 84.65           C  
ATOM   2607  CB  VAL B   7      -1.457 -16.596  48.459  1.00 84.65           C  
ATOM   2608  HB  VAL B   7      -2.206 -16.660  49.248  1.00 84.65           H  
ATOM   2609  O   VAL B   7      -2.276 -14.178  46.371  1.00 84.65           O  
ATOM   2610  CG1 VAL B   7      -2.006 -17.239  47.188  1.00 84.65           C  
ATOM   2611 HG11 VAL B   7      -1.308 -17.102  46.362  1.00 84.65           H  
ATOM   2612 HG12 VAL B   7      -2.965 -16.794  46.924  1.00 84.65           H  
ATOM   2613 HG13 VAL B   7      -2.138 -18.307  47.365  1.00 84.65           H  
ATOM   2614  CG2 VAL B   7      -0.226 -17.426  48.852  1.00 84.65           C  
ATOM   2615 HG21 VAL B   7       0.486 -17.466  48.028  1.00 84.65           H  
ATOM   2616 HG22 VAL B   7       0.279 -16.999  49.719  1.00 84.65           H  
ATOM   2617 HG23 VAL B   7      -0.529 -18.440  49.113  1.00 84.65           H  
ATOM   2618  N   ALA B   8      -3.115 -13.725  48.404  1.00 83.03           N  
ATOM   2619  H   ALA B   8      -3.058 -13.890  49.398  1.00 83.03           H  
ATOM   2620  CA  ALA B   8      -4.170 -12.841  47.911  1.00 83.03           C  
ATOM   2621  HA  ALA B   8      -4.761 -13.389  47.177  1.00 83.03           H  
ATOM   2622  C   ALA B   8      -3.614 -11.588  47.206  1.00 83.03           C  
ATOM   2623  CB  ALA B   8      -5.087 -12.467  49.082  1.00 83.03           C  
ATOM   2624  HB1 ALA B   8      -5.497 -13.371  49.531  1.00 83.03           H  
ATOM   2625  HB2 ALA B   8      -5.907 -11.847  48.720  1.00 83.03           H  
ATOM   2626  HB3 ALA B   8      -4.526 -11.915  49.836  1.00 83.03           H  
ATOM   2627  O   ALA B   8      -4.137 -11.189  46.162  1.00 83.03           O  
ATOM   2628  N   GLU B   9      -2.542 -10.984  47.728  1.00 86.36           N  
ATOM   2629  H   GLU B   9      -2.164 -11.327  48.599  1.00 86.36           H  
ATOM   2630  CA  GLU B   9      -1.861  -9.857  47.076  1.00 86.36           C  
ATOM   2631  HA  GLU B   9      -2.605  -9.099  46.830  1.00 86.36           H  
ATOM   2632  C   GLU B   9      -1.209 -10.256  45.747  1.00 86.36           C  
ATOM   2633  CB  GLU B   9      -0.816  -9.238  48.022  1.00 86.36           C  
ATOM   2634  HB2 GLU B   9      -0.617  -9.907  48.858  1.00 86.36           H  
ATOM   2635  HB3 GLU B   9       0.115  -9.081  47.478  1.00 86.36           H  
ATOM   2636  O   GLU B   9      -1.404  -9.572  44.736  1.00 86.36           O  
ATOM   2637  CG  GLU B   9      -1.303  -7.882  48.547  1.00 86.36           C  
ATOM   2638  HG2 GLU B   9      -1.546  -7.250  47.693  1.00 86.36           H  
ATOM   2639  HG3 GLU B   9      -2.219  -8.034  49.116  1.00 86.36           H  
ATOM   2640  CD  GLU B   9      -0.270  -7.155  49.421  1.00 86.36           C  
ATOM   2641  OE1 GLU B   9      -0.576  -5.993  49.770  1.00 86.36           O  
ATOM   2642  OE2 GLU B   9       0.797  -7.736  49.723  1.00 86.36           O  
ATOM   2643  N   TYR B  10      -0.498 -11.389  45.715  1.00 85.91           N  
ATOM   2644  H   TYR B  10      -0.336 -11.882  46.582  1.00 85.91           H  
ATOM   2645  CA  TYR B  10       0.104 -11.900  44.480  1.00 85.91           C  
ATOM   2646  HA  TYR B  10       0.740 -11.121  44.061  1.00 85.91           H  
ATOM   2647  C   TYR B  10      -0.947 -12.225  43.418  1.00 85.91           C  
ATOM   2648  CB  TYR B  10       0.959 -13.142  44.768  1.00 85.91           C  
ATOM   2649  HB2 TYR B  10       0.365 -13.862  45.330  1.00 85.91           H  
ATOM   2650  HB3 TYR B  10       1.220 -13.608  43.818  1.00 85.91           H  
ATOM   2651  O   TYR B  10      -0.775 -11.857  42.253  1.00 85.91           O  
ATOM   2652  CG  TYR B  10       2.256 -12.860  45.499  1.00 85.91           C  
ATOM   2653  CD1 TYR B  10       3.179 -11.938  44.965  1.00 85.91           C  
ATOM   2654  HD1 TYR B  10       2.963 -11.427  44.039  1.00 85.91           H  
ATOM   2655  CD2 TYR B  10       2.558 -13.541  46.694  1.00 85.91           C  
ATOM   2656  HD2 TYR B  10       1.858 -14.253  47.104  1.00 85.91           H  
ATOM   2657  CE1 TYR B  10       4.386 -11.673  45.638  1.00 85.91           C  
ATOM   2658  HE1 TYR B  10       5.085 -10.956  45.232  1.00 85.91           H  
ATOM   2659  CE2 TYR B  10       3.768 -13.285  47.366  1.00 85.91           C  
ATOM   2660  HE2 TYR B  10       4.005 -13.800  48.286  1.00 85.91           H  
ATOM   2661  OH  TYR B  10       5.843 -12.097  47.499  1.00 85.91           O  
ATOM   2662  HH  TYR B  10       6.360 -11.426  47.048  1.00 85.91           H  
ATOM   2663  CZ  TYR B  10       4.679 -12.346  46.844  1.00 85.91           C  
ATOM   2664  N   LEU B  11      -2.056 -12.860  43.810  1.00 84.21           N  
ATOM   2665  H   LEU B  11      -2.130 -13.158  44.772  1.00 84.21           H  
ATOM   2666  CA  LEU B  11      -3.145 -13.178  42.892  1.00 84.21           C  
ATOM   2667  HA  LEU B  11      -2.718 -13.728  42.053  1.00 84.21           H  
ATOM   2668  C   LEU B  11      -3.775 -11.900  42.331  1.00 84.21           C  
ATOM   2669  CB  LEU B  11      -4.178 -14.067  43.605  1.00 84.21           C  
ATOM   2670  HB2 LEU B  11      -4.663 -13.482  44.385  1.00 84.21           H  
ATOM   2671  HB3 LEU B  11      -3.660 -14.898  44.085  1.00 84.21           H  
ATOM   2672  O   LEU B  11      -3.970 -11.806  41.121  1.00 84.21           O  
ATOM   2673  CG  LEU B  11      -5.251 -14.642  42.660  1.00 84.21           C  
ATOM   2674  HG  LEU B  11      -5.728 -13.834  42.107  1.00 84.21           H  
ATOM   2675  CD1 LEU B  11      -4.662 -15.651  41.667  1.00 84.21           C  
ATOM   2676 HD11 LEU B  11      -3.974 -15.152  40.985  1.00 84.21           H  
ATOM   2677 HD12 LEU B  11      -5.464 -16.091  41.073  1.00 84.21           H  
ATOM   2678 HD13 LEU B  11      -4.139 -16.444  42.201  1.00 84.21           H  
ATOM   2679  CD2 LEU B  11      -6.325 -15.355  43.480  1.00 84.21           C  
ATOM   2680 HD21 LEU B  11      -7.098 -15.745  42.817  1.00 84.21           H  
ATOM   2681 HD22 LEU B  11      -6.784 -14.653  44.175  1.00 84.21           H  
ATOM   2682 HD23 LEU B  11      -5.884 -16.179  44.041  1.00 84.21           H  
ATOM   2683  N   ARG B  12      -4.007 -10.885  43.180  1.00 86.13           N  
ATOM   2684  H   ARG B  12      -3.816 -11.035  44.160  1.00 86.13           H  
ATOM   2685  CA  ARG B  12      -4.530  -9.582  42.748  1.00 86.13           C  
ATOM   2686  HA  ARG B  12      -5.494  -9.750  42.267  1.00 86.13           H  
ATOM   2687  C   ARG B  12      -3.618  -8.942  41.703  1.00 86.13           C  
ATOM   2688  CB  ARG B  12      -4.735  -8.666  43.964  1.00 86.13           C  
ATOM   2689  HB2 ARG B  12      -5.331  -9.200  44.704  1.00 86.13           H  
ATOM   2690  HB3 ARG B  12      -3.770  -8.426  44.409  1.00 86.13           H  
ATOM   2691  O   ARG B  12      -4.115  -8.520  40.656  1.00 86.13           O  
ATOM   2692  CG  ARG B  12      -5.462  -7.364  43.583  1.00 86.13           C  
ATOM   2693  HG2 ARG B  12      -4.908  -6.850  42.798  1.00 86.13           H  
ATOM   2694  HG3 ARG B  12      -6.457  -7.599  43.205  1.00 86.13           H  
ATOM   2695  CD  ARG B  12      -5.580  -6.406  44.775  1.00 86.13           C  
ATOM   2696  HD2 ARG B  12      -6.039  -5.479  44.431  1.00 86.13           H  
ATOM   2697  HD3 ARG B  12      -4.573  -6.174  45.123  1.00 86.13           H  
ATOM   2698  NE  ARG B  12      -6.401  -6.971  45.865  1.00 86.13           N  
ATOM   2699  HE  ARG B  12      -7.231  -7.476  45.589  1.00 86.13           H  
ATOM   2700  NH1 ARG B  12      -5.112  -6.291  47.654  1.00 86.13           N  
ATOM   2701 HH11 ARG B  12      -4.907  -6.304  48.643  1.00 86.13           H  
ATOM   2702 HH12 ARG B  12      -4.447  -5.855  47.032  1.00 86.13           H  
ATOM   2703  NH2 ARG B  12      -6.965  -7.474  48.012  1.00 86.13           N  
ATOM   2704 HH21 ARG B  12      -7.776  -7.981  47.688  1.00 86.13           H  
ATOM   2705 HH22 ARG B  12      -6.758  -7.432  48.999  1.00 86.13           H  
ATOM   2706  CZ  ARG B  12      -6.154  -6.906  47.164  1.00 86.13           C  
ATOM   2707  N   ARG B  13      -2.301  -8.906  41.947  1.00 85.76           N  
ATOM   2708  H   ARG B  13      -1.972  -9.281  42.825  1.00 85.76           H  
ATOM   2709  CA  ARG B  13      -1.328  -8.362  40.988  1.00 85.76           C  
ATOM   2710  HA  ARG B  13      -1.636  -7.345  40.746  1.00 85.76           H  
ATOM   2711  C   ARG B  13      -1.355  -9.129  39.667  1.00 85.76           C  
ATOM   2712  CB  ARG B  13       0.083  -8.342  41.606  1.00 85.76           C  
ATOM   2713  HB2 ARG B  13       0.061  -7.788  42.544  1.00 85.76           H  
ATOM   2714  HB3 ARG B  13       0.387  -9.365  41.829  1.00 85.76           H  
ATOM   2715  O   ARG B  13      -1.463  -8.499  38.621  1.00 85.76           O  
ATOM   2716  CG  ARG B  13       1.137  -7.713  40.675  1.00 85.76           C  
ATOM   2717  HG2 ARG B  13       2.127  -7.867  41.105  1.00 85.76           H  
ATOM   2718  HG3 ARG B  13       1.118  -8.220  39.710  1.00 85.76           H  
ATOM   2719  CD  ARG B  13       0.923  -6.206  40.478  1.00 85.76           C  
ATOM   2720  HD2 ARG B  13       1.334  -5.684  41.343  1.00 85.76           H  
ATOM   2721  HD3 ARG B  13      -0.142  -5.982  40.413  1.00 85.76           H  
ATOM   2722  NE  ARG B  13       1.549  -5.726  39.240  1.00 85.76           N  
ATOM   2723  HE  ARG B  13       1.663  -6.397  38.494  1.00 85.76           H  
ATOM   2724  NH1 ARG B  13       1.572  -3.473  39.724  1.00 85.76           N  
ATOM   2725 HH11 ARG B  13       1.769  -2.529  39.422  1.00 85.76           H  
ATOM   2726 HH12 ARG B  13       1.272  -3.671  40.668  1.00 85.76           H  
ATOM   2727  NH2 ARG B  13       2.171  -4.197  37.704  1.00 85.76           N  
ATOM   2728 HH21 ARG B  13       2.301  -3.247  37.386  1.00 85.76           H  
ATOM   2729 HH22 ARG B  13       1.944  -4.909  37.025  1.00 85.76           H  
ATOM   2730  CZ  ARG B  13       1.770  -4.469  38.904  1.00 85.76           C  
ATOM   2731  N   ALA B  14      -1.349 -10.462  39.716  1.00 86.89           N  
ATOM   2732  H   ALA B  14      -1.260 -10.914  40.615  1.00 86.89           H  
ATOM   2733  CA  ALA B  14      -1.412 -11.298  38.520  1.00 86.89           C  
ATOM   2734  HA  ALA B  14      -0.562 -11.051  37.883  1.00 86.89           H  
ATOM   2735  C   ALA B  14      -2.687 -11.041  37.697  1.00 86.89           C  
ATOM   2736  CB  ALA B  14      -1.290 -12.768  38.937  1.00 86.89           C  
ATOM   2737  HB1 ALA B  14      -0.360 -12.921  39.485  1.00 86.89           H  
ATOM   2738  HB2 ALA B  14      -1.286 -13.401  38.049  1.00 86.89           H  
ATOM   2739  HB3 ALA B  14      -2.129 -13.052  39.573  1.00 86.89           H  
ATOM   2740  O   ALA B  14      -2.606 -10.899  36.480  1.00 86.89           O  
ATOM   2741  N   THR B  15      -3.857 -10.910  38.338  1.00 86.32           N  
ATOM   2742  H   THR B  15      -3.899 -11.113  39.326  1.00 86.32           H  
ATOM   2743  CA  THR B  15      -5.105 -10.567  37.631  1.00 86.32           C  
ATOM   2744  HA  THR B  15      -5.206 -11.239  36.778  1.00 86.32           H  
ATOM   2745  C   THR B  15      -5.107  -9.155  37.050  1.00 86.32           C  
ATOM   2746  CB  THR B  15      -6.357 -10.736  38.506  1.00 86.32           C  
ATOM   2747  HB  THR B  15      -7.158 -10.120  38.098  1.00 86.32           H  
ATOM   2748  O   THR B  15      -5.655  -8.956  35.966  1.00 86.32           O  
ATOM   2749  CG2 THR B  15      -6.842 -12.182  38.506  1.00 86.32           C  
ATOM   2750 HG21 THR B  15      -7.090 -12.493  37.491  1.00 86.32           H  
ATOM   2751 HG22 THR B  15      -6.064 -12.832  38.906  1.00 86.32           H  
ATOM   2752 HG23 THR B  15      -7.732 -12.266  39.130  1.00 86.32           H  
ATOM   2753  OG1 THR B  15      -6.144 -10.364  39.848  1.00 86.32           O  
ATOM   2754  HG1 THR B  15      -5.464  -9.687  39.893  1.00 86.32           H  
ATOM   2755  N   LEU B  16      -4.490  -8.178  37.724  1.00 88.74           N  
ATOM   2756  H   LEU B  16      -4.031  -8.398  38.597  1.00 88.74           H  
ATOM   2757  CA  LEU B  16      -4.354  -6.817  37.195  1.00 88.74           C  
ATOM   2758  HA  LEU B  16      -5.327  -6.477  36.841  1.00 88.74           H  
ATOM   2759  C   LEU B  16      -3.427  -6.785  35.976  1.00 88.74           C  
ATOM   2760  CB  LEU B  16      -3.848  -5.865  38.294  1.00 88.74           C  
ATOM   2761  HB2 LEU B  16      -3.482  -4.952  37.824  1.00 88.74           H  
ATOM   2762  HB3 LEU B  16      -3.001  -6.331  38.797  1.00 88.74           H  
ATOM   2763  O   LEU B  16      -3.804  -6.219  34.951  1.00 88.74           O  
ATOM   2764  CG  LEU B  16      -4.908  -5.476  39.338  1.00 88.74           C  
ATOM   2765  HG  LEU B  16      -5.379  -6.372  39.743  1.00 88.74           H  
ATOM   2766  CD1 LEU B  16      -4.240  -4.717  40.486  1.00 88.74           C  
ATOM   2767 HD11 LEU B  16      -3.488  -5.353  40.953  1.00 88.74           H  
ATOM   2768 HD12 LEU B  16      -3.763  -3.813  40.108  1.00 88.74           H  
ATOM   2769 HD13 LEU B  16      -4.985  -4.445  41.234  1.00 88.74           H  
ATOM   2770  CD2 LEU B  16      -5.996  -4.576  38.745  1.00 88.74           C  
ATOM   2771 HD21 LEU B  16      -6.563  -5.123  37.991  1.00 88.74           H  
ATOM   2772 HD22 LEU B  16      -6.683  -4.267  39.532  1.00 88.74           H  
ATOM   2773 HD23 LEU B  16      -5.542  -3.693  38.296  1.00 88.74           H  
ATOM   2774  N   ASP B  17      -2.272  -7.446  36.057  1.00 86.99           N  
ATOM   2775  H   ASP B  17      -2.013  -7.864  36.940  1.00 86.99           H  
ATOM   2776  CA  ASP B  17      -1.320  -7.544  34.948  1.00 86.99           C  
ATOM   2777  HA  ASP B  17      -1.091  -6.541  34.589  1.00 86.99           H  
ATOM   2778  C   ASP B  17      -1.917  -8.323  33.764  1.00 86.99           C  
ATOM   2779  CB  ASP B  17      -0.011  -8.199  35.428  1.00 86.99           C  
ATOM   2780  HB2 ASP B  17       0.601  -8.426  34.554  1.00 86.99           H  
ATOM   2781  HB3 ASP B  17      -0.242  -9.142  35.924  1.00 86.99           H  
ATOM   2782  O   ASP B  17      -1.731  -7.930  32.615  1.00 86.99           O  
ATOM   2783  CG  ASP B  17       0.831  -7.318  36.365  1.00 86.99           C  
ATOM   2784  OD1 ASP B  17       0.737  -6.073  36.311  1.00 86.99           O  
ATOM   2785  OD2 ASP B  17       1.654  -7.861  37.133  1.00 86.99           O  
ATOM   2786  N   LEU B  18      -2.692  -9.385  34.020  1.00 86.96           N  
ATOM   2787  H   LEU B  18      -2.761  -9.707  34.975  1.00 86.96           H  
ATOM   2788  CA  LEU B  18      -3.408 -10.126  32.977  1.00 86.96           C  
ATOM   2789  HA  LEU B  18      -2.691 -10.410  32.206  1.00 86.96           H  
ATOM   2790  C   LEU B  18      -4.481  -9.264  32.303  1.00 86.96           C  
ATOM   2791  CB  LEU B  18      -4.022 -11.401  33.584  1.00 86.96           C  
ATOM   2792  HB2 LEU B  18      -4.671 -11.112  34.411  1.00 86.96           H  
ATOM   2793  HB3 LEU B  18      -3.218 -12.016  33.988  1.00 86.96           H  
ATOM   2794  O   LEU B  18      -4.628  -9.314  31.082  1.00 86.96           O  
ATOM   2795  CG  LEU B  18      -4.846 -12.247  32.592  1.00 86.96           C  
ATOM   2796  HG  LEU B  18      -5.671 -11.655  32.196  1.00 86.96           H  
ATOM   2797  CD1 LEU B  18      -4.003 -12.765  31.427  1.00 86.96           C  
ATOM   2798 HD11 LEU B  18      -4.602 -13.416  30.790  1.00 86.96           H  
ATOM   2799 HD12 LEU B  18      -3.638 -11.935  30.822  1.00 86.96           H  
ATOM   2800 HD13 LEU B  18      -3.156 -13.332  31.811  1.00 86.96           H  
ATOM   2801  CD2 LEU B  18      -5.448 -13.450  33.317  1.00 86.96           C  
ATOM   2802 HD21 LEU B  18      -6.079 -13.110  34.138  1.00 86.96           H  
ATOM   2803 HD22 LEU B  18      -6.052 -14.038  32.626  1.00 86.96           H  
ATOM   2804 HD23 LEU B  18      -4.652 -14.081  33.714  1.00 86.96           H  
ATOM   2805  N   ARG B  19      -5.230  -8.470  33.078  1.00 87.04           N  
ATOM   2806  H   ARG B  19      -5.073  -8.486  34.075  1.00 87.04           H  
ATOM   2807  CA  ARG B  19      -6.232  -7.548  32.527  1.00 87.04           C  
ATOM   2808  HA  ARG B  19      -6.900  -8.113  31.877  1.00 87.04           H  
ATOM   2809  C   ARG B  19      -5.572  -6.493  31.644  1.00 87.04           C  
ATOM   2810  CB  ARG B  19      -7.052  -6.919  33.661  1.00 87.04           C  
ATOM   2811  HB2 ARG B  19      -6.400  -6.307  34.284  1.00 87.04           H  
ATOM   2812  HB3 ARG B  19      -7.470  -7.715  34.277  1.00 87.04           H  
ATOM   2813  O   ARG B  19      -6.054  -6.278  30.538  1.00 87.04           O  
ATOM   2814  CG  ARG B  19      -8.205  -6.062  33.112  1.00 87.04           C  
ATOM   2815  HG2 ARG B  19      -7.817  -5.252  32.495  1.00 87.04           H  
ATOM   2816  HG3 ARG B  19      -8.847  -6.689  32.492  1.00 87.04           H  
ATOM   2817  CD  ARG B  19      -9.052  -5.462  34.238  1.00 87.04           C  
ATOM   2818  HD2 ARG B  19      -9.381  -6.263  34.900  1.00 87.04           H  
ATOM   2819  HD3 ARG B  19      -9.930  -4.995  33.791  1.00 87.04           H  
ATOM   2820  NE  ARG B  19      -8.304  -4.444  34.999  1.00 87.04           N  
ATOM   2821  HE  ARG B  19      -7.423  -4.144  34.606  1.00 87.04           H  
ATOM   2822  NH1 ARG B  19      -9.881  -4.064  36.623  1.00 87.04           N  
ATOM   2823 HH11 ARG B  19     -10.492  -4.729  36.170  1.00 87.04           H  
ATOM   2824 HH12 ARG B  19     -10.224  -3.500  37.389  1.00 87.04           H  
ATOM   2825  NH2 ARG B  19      -7.997  -2.866  36.608  1.00 87.04           N  
ATOM   2826 HH21 ARG B  19      -7.145  -2.575  36.151  1.00 87.04           H  
ATOM   2827 HH22 ARG B  19      -8.353  -2.319  37.379  1.00 87.04           H  
ATOM   2828  CZ  ARG B  19      -8.728  -3.802  36.072  1.00 87.04           C  
ATOM   2829  N   ALA B  20      -4.473  -5.897  32.108  1.00 87.27           N  
ATOM   2830  H   ALA B  20      -4.143  -6.138  33.032  1.00 87.27           H  
ATOM   2831  CA  ALA B  20      -3.701  -4.927  31.338  1.00 87.27           C  
ATOM   2832  HA  ALA B  20      -4.354  -4.105  31.042  1.00 87.27           H  
ATOM   2833  C   ALA B  20      -3.139  -5.549  30.050  1.00 87.27           C  
ATOM   2834  CB  ALA B  20      -2.591  -4.363  32.233  1.00 87.27           C  
ATOM   2835  HB1 ALA B  20      -1.914  -5.158  32.546  1.00 87.27           H  
ATOM   2836  HB2 ALA B  20      -3.027  -3.894  33.114  1.00 87.27           H  
ATOM   2837  HB3 ALA B  20      -2.026  -3.614  31.679  1.00 87.27           H  
ATOM   2838  O   ALA B  20      -3.314  -4.985  28.977  1.00 87.27           O  
ATOM   2839  N   ALA B  21      -2.560  -6.753  30.126  1.00 86.77           N  
ATOM   2840  H   ALA B  21      -2.400  -7.161  31.036  1.00 86.77           H  
ATOM   2841  CA  ALA B  21      -2.056  -7.460  28.951  1.00 86.77           C  
ATOM   2842  HA  ALA B  21      -1.333  -6.818  28.448  1.00 86.77           H  
ATOM   2843  C   ALA B  21      -3.174  -7.765  27.936  1.00 86.77           C  
ATOM   2844  CB  ALA B  21      -1.337  -8.735  29.412  1.00 86.77           C  
ATOM   2845  HB1 ALA B  21      -2.033  -9.395  29.929  1.00 86.77           H  
ATOM   2846  HB2 ALA B  21      -0.521  -8.473  30.085  1.00 86.77           H  
ATOM   2847  HB3 ALA B  21      -0.927  -9.255  28.546  1.00 86.77           H  
ATOM   2848  O   ALA B  21      -3.023  -7.497  26.751  1.00 86.77           O  
ATOM   2849  N   ARG B  22      -4.332  -8.265  28.385  1.00 84.23           N  
ATOM   2850  H   ARG B  22      -4.411  -8.468  29.371  1.00 84.23           H  
ATOM   2851  CA  ARG B  22      -5.481  -8.523  27.496  1.00 84.23           C  
ATOM   2852  HA  ARG B  22      -5.151  -9.116  26.643  1.00 84.23           H  
ATOM   2853  C   ARG B  22      -6.061  -7.253  26.886  1.00 84.23           C  
ATOM   2854  CB  ARG B  22      -6.584  -9.268  28.250  1.00 84.23           C  
ATOM   2855  HB2 ARG B  22      -7.504  -9.209  27.669  1.00 84.23           H  
ATOM   2856  HB3 ARG B  22      -6.754  -8.795  29.217  1.00 84.23           H  
ATOM   2857  O   ARG B  22      -6.565  -7.299  25.771  1.00 84.23           O  
ATOM   2858  CG  ARG B  22      -6.234 -10.746  28.437  1.00 84.23           C  
ATOM   2859  HG2 ARG B  22      -6.081 -11.202  27.459  1.00 84.23           H  
ATOM   2860  HG3 ARG B  22      -5.322 -10.849  29.025  1.00 84.23           H  
ATOM   2861  CD  ARG B  22      -7.392 -11.450  29.149  1.00 84.23           C  
ATOM   2862  HD2 ARG B  22      -7.486 -11.035  30.153  1.00 84.23           H  
ATOM   2863  HD3 ARG B  22      -8.310 -11.262  28.594  1.00 84.23           H  
ATOM   2864  NE  ARG B  22      -7.166 -12.902  29.226  1.00 84.23           N  
ATOM   2865  HE  ARG B  22      -6.353 -13.258  28.744  1.00 84.23           H  
ATOM   2866  NH1 ARG B  22      -9.040 -13.441  30.440  1.00 84.23           N  
ATOM   2867 HH11 ARG B  22      -9.333 -12.475  30.398  1.00 84.23           H  
ATOM   2868 HH12 ARG B  22      -9.638 -14.148  30.843  1.00 84.23           H  
ATOM   2869  NH2 ARG B  22      -7.613 -15.048  29.835  1.00 84.23           N  
ATOM   2870 HH21 ARG B  22      -6.782 -15.363  29.355  1.00 84.23           H  
ATOM   2871 HH22 ARG B  22      -8.179 -15.734  30.314  1.00 84.23           H  
ATOM   2872  CZ  ARG B  22      -7.939 -13.787  29.830  1.00 84.23           C  
ATOM   2873  N   GLN B  23      -6.033  -6.146  27.620  1.00 81.71           N  
ATOM   2874  H   GLN B  23      -5.626  -6.174  28.544  1.00 81.71           H  
ATOM   2875  CA  GLN B  23      -6.442  -4.857  27.084  1.00 81.71           C  
ATOM   2876  HA  GLN B  23      -7.405  -4.974  26.588  1.00 81.71           H  
ATOM   2877  C   GLN B  23      -5.463  -4.384  26.007  1.00 81.71           C  
ATOM   2878  CB  GLN B  23      -6.616  -3.865  28.235  1.00 81.71           C  
ATOM   2879  HB2 GLN B  23      -5.670  -3.725  28.760  1.00 81.71           H  
ATOM   2880  HB3 GLN B  23      -7.356  -4.256  28.932  1.00 81.71           H  
ATOM   2881  O   GLN B  23      -5.915  -4.053  24.919  1.00 81.71           O  
ATOM   2882  CG  GLN B  23      -7.091  -2.519  27.690  1.00 81.71           C  
ATOM   2883  HG2 GLN B  23      -7.984  -2.651  27.079  1.00 81.71           H  
ATOM   2884  HG3 GLN B  23      -6.302  -2.115  27.056  1.00 81.71           H  
ATOM   2885  CD  GLN B  23      -7.397  -1.495  28.769  1.00 81.71           C  
ATOM   2886  NE2 GLN B  23      -7.488  -0.249  28.374  1.00 81.71           N  
ATOM   2887 HE21 GLN B  23      -7.123  -0.027  27.459  1.00 81.71           H  
ATOM   2888 HE22 GLN B  23      -7.632   0.483  29.055  1.00 81.71           H  
ATOM   2889  OE1 GLN B  23      -7.578  -1.811  29.942  1.00 81.71           O  
ATOM   2890  N   ARG B  24      -4.151  -4.475  26.257  1.00 81.17           N  
ATOM   2891  H   ARG B  24      -3.850  -4.722  27.189  1.00 81.17           H  
ATOM   2892  CA  ARG B  24      -3.125  -4.126  25.270  1.00 81.17           C  
ATOM   2893  HA  ARG B  24      -3.301  -3.092  24.975  1.00 81.17           H  
ATOM   2894  C   ARG B  24      -3.237  -4.956  23.989  1.00 81.17           C  
ATOM   2895  CB  ARG B  24      -1.728  -4.245  25.908  1.00 81.17           C  
ATOM   2896  HB2 ARG B  24      -1.699  -3.620  26.801  1.00 81.17           H  
ATOM   2897  HB3 ARG B  24      -1.557  -5.277  26.212  1.00 81.17           H  
ATOM   2898  O   ARG B  24      -3.144  -4.393  22.912  1.00 81.17           O  
ATOM   2899  CG  ARG B  24      -0.577  -3.817  24.979  1.00 81.17           C  
ATOM   2900  HG2 ARG B  24       0.363  -3.899  25.525  1.00 81.17           H  
ATOM   2901  HG3 ARG B  24      -0.528  -4.485  24.119  1.00 81.17           H  
ATOM   2902  CD  ARG B  24      -0.746  -2.374  24.494  1.00 81.17           C  
ATOM   2903  HD2 ARG B  24      -1.663  -2.303  23.909  1.00 81.17           H  
ATOM   2904  HD3 ARG B  24      -0.833  -1.710  25.354  1.00 81.17           H  
ATOM   2905  NE  ARG B  24       0.369  -1.933  23.644  1.00 81.17           N  
ATOM   2906  HE  ARG B  24       1.124  -2.566  23.420  1.00 81.17           H  
ATOM   2907  NH1 ARG B  24      -0.607   0.037  22.965  1.00 81.17           N  
ATOM   2908 HH11 ARG B  24      -0.619   0.807  22.312  1.00 81.17           H  
ATOM   2909 HH12 ARG B  24      -1.439  -0.175  23.497  1.00 81.17           H  
ATOM   2910  NH2 ARG B  24       1.387  -0.594  22.154  1.00 81.17           N  
ATOM   2911 HH21 ARG B  24       2.027  -1.367  22.036  1.00 81.17           H  
ATOM   2912 HH22 ARG B  24       1.362   0.128  21.448  1.00 81.17           H  
ATOM   2913  CZ  ARG B  24       0.375  -0.825  22.931  1.00 81.17           C  
ATOM   2914  N   ILE B  25      -3.499  -6.263  24.093  1.00 80.33           N  
ATOM   2915  H   ILE B  25      -3.492  -6.676  25.015  1.00 80.33           H  
ATOM   2916  CA  ILE B  25      -3.742  -7.120  22.915  1.00 80.33           C  
ATOM   2917  HA  ILE B  25      -2.871  -7.080  22.261  1.00 80.33           H  
ATOM   2918  C   ILE B  25      -4.922  -6.597  22.096  1.00 80.33           C  
ATOM   2919  CB  ILE B  25      -3.976  -8.592  23.325  1.00 80.33           C  
ATOM   2920  HB  ILE B  25      -4.748  -8.617  24.095  1.00 80.33           H  
ATOM   2921  O   ILE B  25      -4.802  -6.461  20.887  1.00 80.33           O  
ATOM   2922  CG1 ILE B  25      -2.679  -9.191  23.895  1.00 80.33           C  
ATOM   2923 HG12 ILE B  25      -1.954  -9.323  23.092  1.00 80.33           H  
ATOM   2924 HG13 ILE B  25      -2.253  -8.494  24.617  1.00 80.33           H  
ATOM   2925  CG2 ILE B  25      -4.448  -9.454  22.141  1.00 80.33           C  
ATOM   2926 HG21 ILE B  25      -3.733  -9.395  21.320  1.00 80.33           H  
ATOM   2927 HG22 ILE B  25      -5.411  -9.114  21.759  1.00 80.33           H  
ATOM   2928 HG23 ILE B  25      -4.575 -10.499  22.423  1.00 80.33           H  
ATOM   2929  CD1 ILE B  25      -2.878 -10.527  24.618  1.00 80.33           C  
ATOM   2930 HD11 ILE B  25      -3.114 -11.319  23.907  1.00 80.33           H  
ATOM   2931 HD12 ILE B  25      -1.954 -10.785  25.133  1.00 80.33           H  
ATOM   2932 HD13 ILE B  25      -3.678 -10.440  25.354  1.00 80.33           H  
ATOM   2933  N   ARG B  26      -6.045  -6.257  22.744  1.00 75.48           N  
ATOM   2934  H   ARG B  26      -6.070  -6.338  23.750  1.00 75.48           H  
ATOM   2935  CA  ARG B  26      -7.208  -5.711  22.031  1.00 75.48           C  
ATOM   2936  HA  ARG B  26      -7.460  -6.375  21.204  1.00 75.48           H  
ATOM   2937  C   ARG B  26      -6.920  -4.365  21.384  1.00 75.48           C  
ATOM   2938  CB  ARG B  26      -8.413  -5.565  22.956  1.00 75.48           C  
ATOM   2939  HB2 ARG B  26      -8.108  -5.064  23.875  1.00 75.48           H  
ATOM   2940  HB3 ARG B  26      -9.153  -4.940  22.456  1.00 75.48           H  
ATOM   2941  O   ARG B  26      -7.420  -4.133  20.294  1.00 75.48           O  
ATOM   2942  CG  ARG B  26      -9.064  -6.915  23.265  1.00 75.48           C  
ATOM   2943  HG2 ARG B  26      -8.381  -7.545  23.835  1.00 75.48           H  
ATOM   2944  HG3 ARG B  26      -9.306  -7.416  22.327  1.00 75.48           H  
ATOM   2945  CD  ARG B  26     -10.359  -6.691  24.050  1.00 75.48           C  
ATOM   2946  HD2 ARG B  26     -10.878  -7.645  24.152  1.00 75.48           H  
ATOM   2947  HD3 ARG B  26     -11.006  -6.038  23.464  1.00 75.48           H  
ATOM   2948  NE  ARG B  26     -10.096  -6.065  25.362  1.00 75.48           N  
ATOM   2949  HE  ARG B  26      -9.865  -5.083  25.322  1.00 75.48           H  
ATOM   2950  NH1 ARG B  26     -10.360  -7.926  26.666  1.00 75.48           N  
ATOM   2951 HH11 ARG B  26     -10.541  -8.429  25.810  1.00 75.48           H  
ATOM   2952 HH12 ARG B  26     -10.495  -8.348  27.574  1.00 75.48           H  
ATOM   2953  NH2 ARG B  26      -9.836  -5.967  27.618  1.00 75.48           N  
ATOM   2954 HH21 ARG B  26      -9.808  -6.407  28.526  1.00 75.48           H  
ATOM   2955 HH22 ARG B  26      -9.663  -4.976  27.522  1.00 75.48           H  
ATOM   2956  CZ  ARG B  26     -10.093  -6.655  26.539  1.00 75.48           C  
ATOM   2957  N   GLU B  27      -6.150  -3.503  22.040  1.00 74.46           N  
ATOM   2958  H   GLU B  27      -5.808  -3.752  22.957  1.00 74.46           H  
ATOM   2959  CA  GLU B  27      -5.735  -2.218  21.468  1.00 74.46           C  
ATOM   2960  HA  GLU B  27      -6.619  -1.668  21.146  1.00 74.46           H  
ATOM   2961  C   GLU B  27      -4.853  -2.428  20.224  1.00 74.46           C  
ATOM   2962  CB  GLU B  27      -5.001  -1.384  22.535  1.00 74.46           C  
ATOM   2963  HB2 GLU B  27      -4.220  -2.003  22.977  1.00 74.46           H  
ATOM   2964  HB3 GLU B  27      -4.523  -0.529  22.057  1.00 74.46           H  
ATOM   2965  O   GLU B  27      -5.043  -1.768  19.210  1.00 74.46           O  
ATOM   2966  CG  GLU B  27      -5.940  -0.861  23.643  1.00 74.46           C  
ATOM   2967  HG2 GLU B  27      -6.604  -1.666  23.960  1.00 74.46           H  
ATOM   2968  HG3 GLU B  27      -6.567  -0.074  23.227  1.00 74.46           H  
ATOM   2969  CD  GLU B  27      -5.204  -0.324  24.888  1.00 74.46           C  
ATOM   2970  OE1 GLU B  27      -5.912  -0.014  25.886  1.00 74.46           O  
ATOM   2971  OE2 GLU B  27      -3.947  -0.311  24.901  1.00 74.46           O  
ATOM   2972  N   LEU B  28      -3.938  -3.396  20.263  1.00 73.72           N  
ATOM   2973  H   LEU B  28      -3.813  -3.914  21.121  1.00 73.72           H  
ATOM   2974  CA  LEU B  28      -3.073  -3.714  19.126  1.00 73.72           C  
ATOM   2975  HA  LEU B  28      -2.647  -2.793  18.728  1.00 73.72           H  
ATOM   2976  C   LEU B  28      -3.838  -4.363  17.964  1.00 73.72           C  
ATOM   2977  CB  LEU B  28      -1.943  -4.628  19.613  1.00 73.72           C  
ATOM   2978  HB2 LEU B  28      -1.406  -5.015  18.747  1.00 73.72           H  
ATOM   2979  HB3 LEU B  28      -2.387  -5.479  20.129  1.00 73.72           H  
ATOM   2980  O   LEU B  28      -3.708  -3.927  16.828  1.00 73.72           O  
ATOM   2981  CG  LEU B  28      -0.942  -3.924  20.541  1.00 73.72           C  
ATOM   2982  HG  LEU B  28      -1.461  -3.349  21.307  1.00 73.72           H  
ATOM   2983  CD1 LEU B  28      -0.121  -5.008  21.237  1.00 73.72           C  
ATOM   2984 HD11 LEU B  28       0.368  -5.627  20.484  1.00 73.72           H  
ATOM   2985 HD12 LEU B  28      -0.779  -5.634  21.840  1.00 73.72           H  
ATOM   2986 HD13 LEU B  28       0.625  -4.546  21.884  1.00 73.72           H  
ATOM   2987  CD2 LEU B  28      -0.037  -2.970  19.763  1.00 73.72           C  
ATOM   2988 HD21 LEU B  28       0.444  -3.500  18.941  1.00 73.72           H  
ATOM   2989 HD22 LEU B  28       0.735  -2.566  20.417  1.00 73.72           H  
ATOM   2990 HD23 LEU B  28      -0.618  -2.146  19.348  1.00 73.72           H  
ATOM   2991  N   GLU B  29      -4.653  -5.385  18.236  1.00 66.63           N  
ATOM   2992  H   GLU B  29      -4.697  -5.726  19.186  1.00 66.63           H  
ATOM   2993  CA  GLU B  29      -5.342  -6.152  17.185  1.00 66.63           C  
ATOM   2994  HA  GLU B  29      -4.678  -6.267  16.328  1.00 66.63           H  
ATOM   2995  C   GLU B  29      -6.611  -5.460  16.668  1.00 66.63           C  
ATOM   2996  CB  GLU B  29      -5.712  -7.557  17.712  1.00 66.63           C  
ATOM   2997  HB2 GLU B  29      -6.332  -8.058  16.969  1.00 66.63           H  
ATOM   2998  HB3 GLU B  29      -6.297  -7.449  18.626  1.00 66.63           H  
ATOM   2999  O   GLU B  29      -7.038  -5.692  15.539  1.00 66.63           O  
ATOM   3000  CG  GLU B  29      -4.487  -8.445  17.983  1.00 66.63           C  
ATOM   3001  HG2 GLU B  29      -3.904  -8.512  17.065  1.00 66.63           H  
ATOM   3002  HG3 GLU B  29      -3.880  -7.956  18.744  1.00 66.63           H  
ATOM   3003  CD  GLU B  29      -4.826  -9.870  18.475  1.00 66.63           C  
ATOM   3004  OE1 GLU B  29      -4.026 -10.810  18.221  1.00 66.63           O  
ATOM   3005  OE2 GLU B  29      -5.835 -10.054  19.190  1.00 66.63           O  
ATOM   3006  N   SER B  30      -7.266  -4.659  17.510  1.00 68.63           N  
ATOM   3007  H   SER B  30      -6.837  -4.456  18.401  1.00 68.63           H  
ATOM   3008  CA  SER B  30      -8.679  -4.318  17.321  1.00 68.63           C  
ATOM   3009  HA  SER B  30      -8.864  -4.220  16.252  1.00 68.63           H  
ATOM   3010  C   SER B  30      -9.094  -2.970  17.924  1.00 68.63           C  
ATOM   3011  CB  SER B  30      -9.558  -5.481  17.826  1.00 68.63           C  
ATOM   3012  HB2 SER B  30     -10.613  -5.214  17.759  1.00 68.63           H  
ATOM   3013  HB3 SER B  30      -9.392  -6.346  17.184  1.00 68.63           H  
ATOM   3014  O   SER B  30     -10.287  -2.782  18.159  1.00 68.63           O  
ATOM   3015  OG  SER B  30      -9.232  -5.841  19.160  1.00 68.63           O  
ATOM   3016  HG  SER B  30      -8.584  -5.196  19.452  1.00 68.63           H  
ATOM   3017  N   ASP B  31      -8.172  -2.017  18.170  1.00 75.80           N  
ATOM   3018  H   ASP B  31      -7.191  -2.198  18.012  1.00 75.80           H  
ATOM   3019  CA  ASP B  31      -8.602  -0.644  18.500  1.00 75.80           C  
ATOM   3020  HA  ASP B  31      -9.251  -0.725  19.372  1.00 75.80           H  
ATOM   3021  C   ASP B  31      -9.391  -0.091  17.296  1.00 75.80           C  
ATOM   3022  CB  ASP B  31      -7.460   0.308  18.929  1.00 75.80           C  
ATOM   3023  HB2 ASP B  31      -6.884   0.619  18.058  1.00 75.80           H  
ATOM   3024  HB3 ASP B  31      -6.801  -0.234  19.608  1.00 75.80           H  
ATOM   3025  O   ASP B  31      -8.852  -0.044  16.172  1.00 75.80           O  
ATOM   3026  CG  ASP B  31      -7.925   1.547  19.729  1.00 75.80           C  
ATOM   3027  OD1 ASP B  31      -9.147   1.760  19.884  1.00 75.80           O  
ATOM   3028  OD2 ASP B  31      -7.066   2.287  20.267  1.00 75.80           O  
ATOM   3029  N   PRO B  32     -10.681   0.258  17.474  1.00 88.67           N  
ATOM   3030  CA  PRO B  32     -11.478   0.820  16.401  1.00 88.67           C  
ATOM   3031  HA  PRO B  32     -11.445   0.147  15.544  1.00 88.67           H  
ATOM   3032  C   PRO B  32     -10.926   2.190  16.008  1.00 88.67           C  
ATOM   3033  CB  PRO B  32     -12.913   0.895  16.929  1.00 88.67           C  
ATOM   3034  HB2 PRO B  32     -13.142   1.910  17.252  1.00 88.67           H  
ATOM   3035  HB3 PRO B  32     -13.620   0.550  16.175  1.00 88.67           H  
ATOM   3036  O   PRO B  32     -10.517   2.986  16.856  1.00 88.67           O  
ATOM   3037  CG  PRO B  32     -12.928  -0.031  18.140  1.00 88.67           C  
ATOM   3038  HG2 PRO B  32     -13.663   0.280  18.883  1.00 88.67           H  
ATOM   3039  HG3 PRO B  32     -13.109  -1.057  17.818  1.00 88.67           H  
ATOM   3040  CD  PRO B  32     -11.507   0.094  18.663  1.00 88.67           C  
ATOM   3041  HD2 PRO B  32     -11.260  -0.796  19.242  1.00 88.67           H  
ATOM   3042  HD3 PRO B  32     -11.426   0.984  19.286  1.00 88.67           H  
ATOM   3043  N   ILE B  33     -10.937   2.494  14.715  1.00 97.39           N  
ATOM   3044  H   ILE B  33     -11.334   1.841  14.055  1.00 97.39           H  
ATOM   3045  CA  ILE B  33     -10.437   3.777  14.218  1.00 97.39           C  
ATOM   3046  HA  ILE B  33      -9.797   4.239  14.970  1.00 97.39           H  
ATOM   3047  C   ILE B  33     -11.624   4.716  14.010  1.00 97.39           C  
ATOM   3048  CB  ILE B  33      -9.560   3.567  12.969  1.00 97.39           C  
ATOM   3049  HB  ILE B  33     -10.174   3.126  12.185  1.00 97.39           H  
ATOM   3050  O   ILE B  33     -12.538   4.415  13.252  1.00 97.39           O  
ATOM   3051  CG1 ILE B  33      -8.378   2.597  13.212  1.00 97.39           C  
ATOM   3052 HG12 ILE B  33      -7.787   2.536  12.298  1.00 97.39           H  
ATOM   3053 HG13 ILE B  33      -8.770   1.597  13.402  1.00 97.39           H  
ATOM   3054  CG2 ILE B  33      -9.050   4.912  12.438  1.00 97.39           C  
ATOM   3055 HG21 ILE B  33      -8.487   5.442  13.205  1.00 97.39           H  
ATOM   3056 HG22 ILE B  33      -8.410   4.740  11.572  1.00 97.39           H  
ATOM   3057 HG23 ILE B  33      -9.887   5.535  12.125  1.00 97.39           H  
ATOM   3058  CD1 ILE B  33      -7.433   2.967  14.363  1.00 97.39           C  
ATOM   3059 HD11 ILE B  33      -6.607   2.256  14.389  1.00 97.39           H  
ATOM   3060 HD12 ILE B  33      -7.960   2.915  15.316  1.00 97.39           H  
ATOM   3061 HD13 ILE B  33      -7.024   3.968  14.221  1.00 97.39           H  
ATOM   3062  N   ALA B  34     -11.634   5.845  14.706  1.00 98.02           N  
ATOM   3063  H   ALA B  34     -10.802   6.085  15.225  1.00 98.02           H  
ATOM   3064  CA  ALA B  34     -12.631   6.893  14.557  1.00 98.02           C  
ATOM   3065  HA  ALA B  34     -13.620   6.442  14.474  1.00 98.02           H  
ATOM   3066  C   ALA B  34     -12.369   7.723  13.294  1.00 98.02           C  
ATOM   3067  CB  ALA B  34     -12.603   7.769  15.814  1.00 98.02           C  
ATOM   3068  HB1 ALA B  34     -13.234   8.646  15.669  1.00 98.02           H  
ATOM   3069  HB2 ALA B  34     -12.963   7.198  16.670  1.00 98.02           H  
ATOM   3070  HB3 ALA B  34     -11.586   8.114  16.006  1.00 98.02           H  
ATOM   3071  O   ALA B  34     -11.243   8.159  13.051  1.00 98.02           O  
ATOM   3072  N   ILE B  35     -13.430   7.996  12.538  1.00 98.75           N  
ATOM   3073  H   ILE B  35     -14.315   7.592  12.809  1.00 98.75           H  
ATOM   3074  CA  ILE B  35     -13.477   9.059  11.534  1.00 98.75           C  
ATOM   3075  HA  ILE B  35     -12.488   9.194  11.095  1.00 98.75           H  
ATOM   3076  C   ILE B  35     -13.871  10.338  12.275  1.00 98.75           C  
ATOM   3077  CB  ILE B  35     -14.472   8.711  10.402  1.00 98.75           C  
ATOM   3078  HB  ILE B  35     -15.461   8.571  10.838  1.00 98.75           H  
ATOM   3079  O   ILE B  35     -14.973  10.415  12.818  1.00 98.75           O  
ATOM   3080  CG1 ILE B  35     -14.065   7.399   9.690  1.00 98.75           C  
ATOM   3081 HG12 ILE B  35     -13.874   6.621  10.429  1.00 98.75           H  
ATOM   3082 HG13 ILE B  35     -13.146   7.568   9.128  1.00 98.75           H  
ATOM   3083  CG2 ILE B  35     -14.541   9.879   9.400  1.00 98.75           C  
ATOM   3084 HG21 ILE B  35     -15.216   9.647   8.576  1.00 98.75           H  
ATOM   3085 HG22 ILE B  35     -14.923  10.778   9.884  1.00 98.75           H  
ATOM   3086 HG23 ILE B  35     -13.549  10.091   9.001  1.00 98.75           H  
ATOM   3087  CD1 ILE B  35     -15.121   6.845   8.727  1.00 98.75           C  
ATOM   3088 HD11 ILE B  35     -16.064   6.698   9.254  1.00 98.75           H  
ATOM   3089 HD12 ILE B  35     -14.779   5.887   8.337  1.00 98.75           H  
ATOM   3090 HD13 ILE B  35     -15.268   7.523   7.886  1.00 98.75           H  
ATOM   3091  N   VAL B  36     -12.974  11.321  12.327  1.00 98.24           N  
ATOM   3092  H   VAL B  36     -12.090  11.171  11.863  1.00 98.24           H  
ATOM   3093  CA  VAL B  36     -13.158  12.580  13.082  1.00 98.24           C  
ATOM   3094  HA  VAL B  36     -14.089  12.518  13.646  1.00 98.24           H  
ATOM   3095  C   VAL B  36     -13.327  13.809  12.187  1.00 98.24           C  
ATOM   3096  CB  VAL B  36     -12.032  12.796  14.112  1.00 98.24           C  
ATOM   3097  HB  VAL B  36     -12.203  13.743  14.625  1.00 98.24           H  
ATOM   3098  O   VAL B  36     -13.575  14.903  12.678  1.00 98.24           O  
ATOM   3099  CG1 VAL B  36     -12.022  11.695  15.178  1.00 98.24           C  
ATOM   3100 HG11 VAL B  36     -11.804  10.728  14.725  1.00 98.24           H  
ATOM   3101 HG12 VAL B  36     -11.261  11.916  15.927  1.00 98.24           H  
ATOM   3102 HG13 VAL B  36     -12.997  11.654  15.664  1.00 98.24           H  
ATOM   3103  CG2 VAL B  36     -10.642  12.853  13.468  1.00 98.24           C  
ATOM   3104 HG21 VAL B  36      -9.897  13.129  14.215  1.00 98.24           H  
ATOM   3105 HG22 VAL B  36     -10.641  13.596  12.671  1.00 98.24           H  
ATOM   3106 HG23 VAL B  36     -10.373  11.881  13.055  1.00 98.24           H  
ATOM   3107  N   GLY B  37     -13.196  13.639  10.874  1.00 98.44           N  
ATOM   3108  H   GLY B  37     -12.969  12.717  10.530  1.00 98.44           H  
ATOM   3109  CA  GLY B  37     -13.404  14.684   9.878  1.00 98.44           C  
ATOM   3110  HA2 GLY B  37     -12.544  15.352   9.848  1.00 98.44           H  
ATOM   3111  HA3 GLY B  37     -14.289  15.267  10.132  1.00 98.44           H  
ATOM   3112  C   GLY B  37     -13.577  14.077   8.493  1.00 98.44           C  
ATOM   3113  O   GLY B  37     -13.104  12.965   8.242  1.00 98.44           O  
ATOM   3114  N   MET B  38     -14.255  14.799   7.604  1.00 98.74           N  
ATOM   3115  H   MET B  38     -14.576  15.719   7.867  1.00 98.74           H  
ATOM   3116  CA  MET B  38     -14.430  14.428   6.198  1.00 98.74           C  
ATOM   3117  HA  MET B  38     -13.616  13.773   5.887  1.00 98.74           H  
ATOM   3118  C   MET B  38     -14.395  15.685   5.323  1.00 98.74           C  
ATOM   3119  CB  MET B  38     -15.762  13.686   5.987  1.00 98.74           C  
ATOM   3120  HB2 MET B  38     -16.581  14.388   6.142  1.00 98.74           H  
ATOM   3121  HB3 MET B  38     -15.802  13.335   4.957  1.00 98.74           H  
ATOM   3122  O   MET B  38     -14.900  16.733   5.732  1.00 98.74           O  
ATOM   3123  CG  MET B  38     -15.963  12.489   6.927  1.00 98.74           C  
ATOM   3124  HG2 MET B  38     -15.069  11.867   6.902  1.00 98.74           H  
ATOM   3125  HG3 MET B  38     -16.082  12.856   7.946  1.00 98.74           H  
ATOM   3126  SD  MET B  38     -17.386  11.436   6.539  1.00 98.74           S  
ATOM   3127  CE  MET B  38     -18.757  12.592   6.810  1.00 98.74           C  
ATOM   3128  HE1 MET B  38     -18.676  13.432   6.121  1.00 98.74           H  
ATOM   3129  HE2 MET B  38     -18.740  12.956   7.837  1.00 98.74           H  
ATOM   3130  HE3 MET B  38     -19.699  12.077   6.624  1.00 98.74           H  
ATOM   3131  N   ALA B  39     -13.847  15.573   4.118  1.00 98.81           N  
ATOM   3132  H   ALA B  39     -13.405  14.704   3.856  1.00 98.81           H  
ATOM   3133  CA  ALA B  39     -13.947  16.583   3.068  1.00 98.81           C  
ATOM   3134  HA  ALA B  39     -14.884  17.128   3.182  1.00 98.81           H  
ATOM   3135  C   ALA B  39     -13.965  15.899   1.698  1.00 98.81           C  
ATOM   3136  CB  ALA B  39     -12.798  17.588   3.182  1.00 98.81           C  
ATOM   3137  HB1 ALA B  39     -11.841  17.081   3.058  1.00 98.81           H  
ATOM   3138  HB2 ALA B  39     -12.828  18.085   4.151  1.00 98.81           H  
ATOM   3139  HB3 ALA B  39     -12.889  18.349   2.407  1.00 98.81           H  
ATOM   3140  O   ALA B  39     -13.439  14.794   1.529  1.00 98.81           O  
ATOM   3141  N   CYS B  40     -14.606  16.534   0.724  1.00 98.69           N  
ATOM   3142  H   CYS B  40     -14.966  17.466   0.868  1.00 98.69           H  
ATOM   3143  CA  CYS B  40     -14.681  16.003  -0.626  1.00 98.69           C  
ATOM   3144  HA  CYS B  40     -13.697  15.612  -0.888  1.00 98.69           H  
ATOM   3145  C   CYS B  40     -15.034  17.082  -1.640  1.00 98.69           C  
ATOM   3146  CB  CYS B  40     -15.717  14.868  -0.695  1.00 98.69           C  
ATOM   3147  HB2 CYS B  40     -15.401  14.045  -0.055  1.00 98.69           H  
ATOM   3148  HB3 CYS B  40     -15.747  14.508  -1.723  1.00 98.69           H  
ATOM   3149  O   CYS B  40     -15.775  18.003  -1.315  1.00 98.69           O  
ATOM   3150  SG  CYS B  40     -17.380  15.429  -0.202  1.00 98.69           S  
ATOM   3151  HG  CYS B  40     -17.384  16.539  -0.945  1.00 98.69           H  
ATOM   3152  N   ARG B  41     -14.605  16.876  -2.884  1.00 98.39           N  
ATOM   3153  H   ARG B  41     -14.040  16.055  -3.050  1.00 98.39           H  
ATOM   3154  CA  ARG B  41     -15.172  17.529  -4.064  1.00 98.39           C  
ATOM   3155  HA  ARG B  41     -16.066  18.084  -3.777  1.00 98.39           H  
ATOM   3156  C   ARG B  41     -15.598  16.468  -5.062  1.00 98.39           C  
ATOM   3157  CB  ARG B  41     -14.187  18.511  -4.708  1.00 98.39           C  
ATOM   3158  HB2 ARG B  41     -13.214  18.037  -4.844  1.00 98.39           H  
ATOM   3159  HB3 ARG B  41     -14.578  18.772  -5.692  1.00 98.39           H  
ATOM   3160  O   ARG B  41     -14.819  15.559  -5.352  1.00 98.39           O  
ATOM   3161  CG  ARG B  41     -14.033  19.805  -3.902  1.00 98.39           C  
ATOM   3162  HG2 ARG B  41     -13.426  19.621  -3.016  1.00 98.39           H  
ATOM   3163  HG3 ARG B  41     -15.012  20.167  -3.588  1.00 98.39           H  
ATOM   3164  CD  ARG B  41     -13.375  20.873  -4.778  1.00 98.39           C  
ATOM   3165  HD2 ARG B  41     -13.973  21.027  -5.677  1.00 98.39           H  
ATOM   3166  HD3 ARG B  41     -12.391  20.506  -5.069  1.00 98.39           H  
ATOM   3167  NE  ARG B  41     -13.231  22.153  -4.067  1.00 98.39           N  
ATOM   3168  HE  ARG B  41     -13.598  22.217  -3.129  1.00 98.39           H  
ATOM   3169  NH1 ARG B  41     -11.900  23.191  -5.635  1.00 98.39           N  
ATOM   3170 HH11 ARG B  41     -11.786  22.316  -6.127  1.00 98.39           H  
ATOM   3171 HH12 ARG B  41     -11.220  23.923  -5.788  1.00 98.39           H  
ATOM   3172  NH2 ARG B  41     -12.261  24.172  -3.687  1.00 98.39           N  
ATOM   3173 HH21 ARG B  41     -11.371  24.624  -3.844  1.00 98.39           H  
ATOM   3174 HH22 ARG B  41     -12.557  24.118  -2.723  1.00 98.39           H  
ATOM   3175  CZ  ARG B  41     -12.496  23.171  -4.479  1.00 98.39           C  
ATOM   3176  N   PHE B  42     -16.809  16.589  -5.585  1.00 98.51           N  
ATOM   3177  H   PHE B  42     -17.349  17.414  -5.364  1.00 98.51           H  
ATOM   3178  CA  PHE B  42     -17.356  15.695  -6.597  1.00 98.51           C  
ATOM   3179  HA  PHE B  42     -16.524  15.173  -7.069  1.00 98.51           H  
ATOM   3180  C   PHE B  42     -18.094  16.484  -7.683  1.00 98.51           C  
ATOM   3181  CB  PHE B  42     -18.279  14.652  -5.952  1.00 98.51           C  
ATOM   3182  HB2 PHE B  42     -18.762  14.064  -6.733  1.00 98.51           H  
ATOM   3183  HB3 PHE B  42     -19.074  15.163  -5.408  1.00 98.51           H  
ATOM   3184  O   PHE B  42     -18.523  17.612  -7.436  1.00 98.51           O  
ATOM   3185  CG  PHE B  42     -17.575  13.689  -5.025  1.00 98.51           C  
ATOM   3186  CD1 PHE B  42     -16.586  12.822  -5.529  1.00 98.51           C  
ATOM   3187  HD1 PHE B  42     -16.325  12.850  -6.576  1.00 98.51           H  
ATOM   3188  CD2 PHE B  42     -17.908  13.661  -3.660  1.00 98.51           C  
ATOM   3189  HD2 PHE B  42     -18.642  14.349  -3.268  1.00 98.51           H  
ATOM   3190  CE1 PHE B  42     -15.934  11.925  -4.666  1.00 98.51           C  
ATOM   3191  HE1 PHE B  42     -15.165  11.271  -5.050  1.00 98.51           H  
ATOM   3192  CE2 PHE B  42     -17.276  12.747  -2.805  1.00 98.51           C  
ATOM   3193  HE2 PHE B  42     -17.523  12.724  -1.754  1.00 98.51           H  
ATOM   3194  CZ  PHE B  42     -16.289  11.889  -3.307  1.00 98.51           C  
ATOM   3195  HZ  PHE B  42     -15.808  11.199  -2.630  1.00 98.51           H  
ATOM   3196  N   PRO B  43     -18.258  15.889  -8.876  1.00 98.07           N  
ATOM   3197  CA  PRO B  43     -19.057  16.467  -9.946  1.00 98.07           C  
ATOM   3198  HA  PRO B  43     -18.561  17.367 -10.311  1.00 98.07           H  
ATOM   3199  C   PRO B  43     -20.484  16.806  -9.501  1.00 98.07           C  
ATOM   3200  CB  PRO B  43     -19.066  15.401 -11.044  1.00 98.07           C  
ATOM   3201  HB2 PRO B  43     -19.883  14.702 -10.867  1.00 98.07           H  
ATOM   3202  HB3 PRO B  43     -19.146  15.834 -12.041  1.00 98.07           H  
ATOM   3203  O   PRO B  43     -21.040  16.164  -8.606  1.00 98.07           O  
ATOM   3204  CG  PRO B  43     -17.755  14.652 -10.829  1.00 98.07           C  
ATOM   3205  HG2 PRO B  43     -17.784  13.639 -11.231  1.00 98.07           H  
ATOM   3206  HG3 PRO B  43     -16.922  15.216 -11.249  1.00 98.07           H  
ATOM   3207  CD  PRO B  43     -17.649  14.640  -9.314  1.00 98.07           C  
ATOM   3208  HD2 PRO B  43     -18.204  13.791  -8.915  1.00 98.07           H  
ATOM   3209  HD3 PRO B  43     -16.597  14.584  -9.034  1.00 98.07           H  
ATOM   3210  N   GLY B  44     -21.099  17.770 -10.185  1.00 96.81           N  
ATOM   3211  H   GLY B  44     -20.562  18.273 -10.877  1.00 96.81           H  
ATOM   3212  CA  GLY B  44     -22.468  18.205  -9.904  1.00 96.81           C  
ATOM   3213  HA2 GLY B  44     -23.061  17.360  -9.554  1.00 96.81           H  
ATOM   3214  HA3 GLY B  44     -22.911  18.575 -10.829  1.00 96.81           H  
ATOM   3215  C   GLY B  44     -22.565  19.322  -8.863  1.00 96.81           C  
ATOM   3216  O   GLY B  44     -23.607  19.437  -8.217  1.00 96.81           O  
ATOM   3217  N   GLY B  45     -21.512  20.134  -8.692  1.00 95.88           N  
ATOM   3218  H   GLY B  45     -20.683  20.025  -9.258  1.00 95.88           H  
ATOM   3219  CA  GLY B  45     -21.505  21.238  -7.726  1.00 95.88           C  
ATOM   3220  HA2 GLY B  45     -20.651  21.885  -7.925  1.00 95.88           H  
ATOM   3221  HA3 GLY B  45     -22.414  21.829  -7.832  1.00 95.88           H  
ATOM   3222  C   GLY B  45     -21.389  20.782  -6.275  1.00 95.88           C  
ATOM   3223  O   GLY B  45     -21.950  21.418  -5.385  1.00 95.88           O  
ATOM   3224  N   VAL B  46     -20.731  19.644  -6.031  1.00 97.78           N  
ATOM   3225  H   VAL B  46     -20.261  19.193  -6.802  1.00 97.78           H  
ATOM   3226  CA  VAL B  46     -20.539  19.097  -4.686  1.00 97.78           C  
ATOM   3227  HA  VAL B  46     -21.271  19.538  -4.009  1.00 97.78           H  
ATOM   3228  C   VAL B  46     -19.153  19.483  -4.185  1.00 97.78           C  
ATOM   3229  CB  VAL B  46     -20.755  17.575  -4.678  1.00 97.78           C  
ATOM   3230  HB  VAL B  46     -20.113  17.117  -5.430  1.00 97.78           H  
ATOM   3231  O   VAL B  46     -18.147  18.900  -4.589  1.00 97.78           O  
ATOM   3232  CG1 VAL B  46     -20.416  16.966  -3.312  1.00 97.78           C  
ATOM   3233 HG11 VAL B  46     -20.677  15.907  -3.324  1.00 97.78           H  
ATOM   3234 HG12 VAL B  46     -20.971  17.483  -2.529  1.00 97.78           H  
ATOM   3235 HG13 VAL B  46     -19.348  17.051  -3.112  1.00 97.78           H  
ATOM   3236  CG2 VAL B  46     -22.208  17.205  -5.007  1.00 97.78           C  
ATOM   3237 HG21 VAL B  46     -22.884  17.649  -4.276  1.00 97.78           H  
ATOM   3238 HG22 VAL B  46     -22.467  17.578  -5.998  1.00 97.78           H  
ATOM   3239 HG23 VAL B  46     -22.329  16.122  -5.015  1.00 97.78           H  
ATOM   3240  N   HIS B  47     -19.091  20.424  -3.250  1.00 96.22           N  
ATOM   3241  H   HIS B  47     -19.935  20.925  -3.013  1.00 96.22           H  
ATOM   3242  CA  HIS B  47     -17.843  20.942  -2.689  1.00 96.22           C  
ATOM   3243  HA  HIS B  47     -17.010  20.554  -3.275  1.00 96.22           H  
ATOM   3244  C   HIS B  47     -17.602  20.514  -1.238  1.00 96.22           C  
ATOM   3245  CB  HIS B  47     -17.826  22.465  -2.825  1.00 96.22           C  
ATOM   3246  HB2 HIS B  47     -18.537  22.889  -2.116  1.00 96.22           H  
ATOM   3247  HB3 HIS B  47     -16.834  22.838  -2.571  1.00 96.22           H  
ATOM   3248  O   HIS B  47     -16.558  20.816  -0.667  1.00 96.22           O  
ATOM   3249  CG  HIS B  47     -18.185  22.947  -4.206  1.00 96.22           C  
ATOM   3250  CD2 HIS B  47     -19.270  23.715  -4.526  1.00 96.22           C  
ATOM   3251  HD2 HIS B  47     -20.018  24.071  -3.833  1.00 96.22           H  
ATOM   3252  ND1 HIS B  47     -17.531  22.656  -5.384  1.00 96.22           N  
ATOM   3253  HD1 HIS B  47     -16.737  22.043  -5.508  1.00 96.22           H  
ATOM   3254  CE1 HIS B  47     -18.195  23.258  -6.385  1.00 96.22           C  
ATOM   3255  HE1 HIS B  47     -17.923  23.207  -7.429  1.00 96.22           H  
ATOM   3256  NE2 HIS B  47     -19.249  23.936  -5.904  1.00 96.22           N  
ATOM   3257  N   ASN B  48     -18.567  19.837  -0.611  1.00 96.66           N  
ATOM   3258  H   ASN B  48     -19.432  19.692  -1.111  1.00 96.66           H  
ATOM   3259  CA  ASN B  48     -18.445  19.332   0.753  1.00 96.66           C  
ATOM   3260  HA  ASN B  48     -17.416  18.992   0.876  1.00 96.66           H  
ATOM   3261  C   ASN B  48     -19.380  18.128   1.019  1.00 96.66           C  
ATOM   3262  CB  ASN B  48     -18.693  20.503   1.728  1.00 96.66           C  
ATOM   3263  HB2 ASN B  48     -18.584  20.180   2.763  1.00 96.66           H  
ATOM   3264  HB3 ASN B  48     -17.939  21.271   1.556  1.00 96.66           H  
ATOM   3265  O   ASN B  48     -20.295  17.850   0.238  1.00 96.66           O  
ATOM   3266  CG  ASN B  48     -20.071  21.116   1.569  1.00 96.66           C  
ATOM   3267  ND2 ASN B  48     -20.134  22.333   1.085  1.00 96.66           N  
ATOM   3268 HD21 ASN B  48     -19.303  22.741   0.681  1.00 96.66           H  
ATOM   3269 HD22 ASN B  48     -21.009  22.681   0.720  1.00 96.66           H  
ATOM   3270  OD1 ASN B  48     -21.068  20.486   1.905  1.00 96.66           O  
ATOM   3271  N   PRO B  49     -19.206  17.404   2.146  1.00 98.01           N  
ATOM   3272  CA  PRO B  49     -20.053  16.253   2.479  1.00 98.01           C  
ATOM   3273  HA  PRO B  49     -19.970  15.521   1.676  1.00 98.01           H  
ATOM   3274  C   PRO B  49     -21.541  16.590   2.688  1.00 98.01           C  
ATOM   3275  CB  PRO B  49     -19.443  15.671   3.760  1.00 98.01           C  
ATOM   3276  HB2 PRO B  49     -19.912  16.118   4.637  1.00 98.01           H  
ATOM   3277  HB3 PRO B  49     -19.536  14.585   3.792  1.00 98.01           H  
ATOM   3278  O   PRO B  49     -22.402  15.726   2.515  1.00 98.01           O  
ATOM   3279  CG  PRO B  49     -17.980  16.104   3.705  1.00 98.01           C  
ATOM   3280  HG2 PRO B  49     -17.418  15.431   3.057  1.00 98.01           H  
ATOM   3281  HG3 PRO B  49     -17.532  16.154   4.697  1.00 98.01           H  
ATOM   3282  CD  PRO B  49     -18.072  17.482   3.060  1.00 98.01           C  
ATOM   3283  HD2 PRO B  49     -18.269  18.230   3.828  1.00 98.01           H  
ATOM   3284  HD3 PRO B  49     -17.140  17.706   2.542  1.00 98.01           H  
ATOM   3285  N   GLY B  50     -21.862  17.823   3.092  1.00 96.48           N  
ATOM   3286  H   GLY B  50     -21.146  18.535   3.081  1.00 96.48           H  
ATOM   3287  CA  GLY B  50     -23.244  18.274   3.268  1.00 96.48           C  
ATOM   3288  HA2 GLY B  50     -23.770  17.608   3.951  1.00 96.48           H  
ATOM   3289  HA3 GLY B  50     -23.236  19.283   3.680  1.00 96.48           H  
ATOM   3290  C   GLY B  50     -23.990  18.315   1.936  1.00 96.48           C  
ATOM   3291  O   GLY B  50     -25.055  17.709   1.813  1.00 96.48           O  
ATOM   3292  N   GLU B  51     -23.378  18.947   0.937  1.00 97.22           N  
ATOM   3293  H   GLU B  51     -22.519  19.440   1.137  1.00 97.22           H  
ATOM   3294  CA  GLU B  51     -23.868  19.017  -0.443  1.00 97.22           C  
ATOM   3295  HA  GLU B  51     -24.875  19.433  -0.460  1.00 97.22           H  
ATOM   3296  C   GLU B  51     -23.932  17.642  -1.105  1.00 97.22           C  
ATOM   3297  CB  GLU B  51     -22.949  19.934  -1.254  1.00 97.22           C  
ATOM   3298  HB2 GLU B  51     -21.918  19.651  -1.045  1.00 97.22           H  
ATOM   3299  HB3 GLU B  51     -23.138  19.795  -2.319  1.00 97.22           H  
ATOM   3300  O   GLU B  51     -24.915  17.348  -1.778  1.00 97.22           O  
ATOM   3301  CG  GLU B  51     -23.190  21.409  -0.902  1.00 97.22           C  
ATOM   3302  HG2 GLU B  51     -24.112  21.740  -1.380  1.00 97.22           H  
ATOM   3303  HG3 GLU B  51     -23.324  21.502   0.176  1.00 97.22           H  
ATOM   3304  CD  GLU B  51     -22.029  22.316  -1.317  1.00 97.22           C  
ATOM   3305  OE1 GLU B  51     -22.014  23.461  -0.811  1.00 97.22           O  
ATOM   3306  OE2 GLU B  51     -21.075  21.825  -1.956  1.00 97.22           O  
ATOM   3307  N   LEU B  52     -22.963  16.752  -0.850  1.00 98.20           N  
ATOM   3308  H   LEU B  52     -22.138  17.071  -0.362  1.00 98.20           H  
ATOM   3309  CA  LEU B  52     -23.019  15.376  -1.359  1.00 98.20           C  
ATOM   3310  HA  LEU B  52     -23.031  15.420  -2.448  1.00 98.20           H  
ATOM   3311  C   LEU B  52     -24.296  14.658  -0.903  1.00 98.20           C  
ATOM   3312  CB  LEU B  52     -21.779  14.594  -0.886  1.00 98.20           C  
ATOM   3313  HB2 LEU B  52     -21.772  14.585   0.204  1.00 98.20           H  
ATOM   3314  HB3 LEU B  52     -20.876  15.109  -1.213  1.00 98.20           H  
ATOM   3315  O   LEU B  52     -24.920  13.928  -1.672  1.00 98.20           O  
ATOM   3316  CG  LEU B  52     -21.743  13.133  -1.381  1.00 98.20           C  
ATOM   3317  HG  LEU B  52     -22.623  12.603  -1.017  1.00 98.20           H  
ATOM   3318  CD1 LEU B  52     -21.694  13.008  -2.906  1.00 98.20           C  
ATOM   3319 HD11 LEU B  52     -21.594  11.962  -3.194  1.00 98.20           H  
ATOM   3320 HD12 LEU B  52     -22.612  13.397  -3.345  1.00 98.20           H  
ATOM   3321 HD13 LEU B  52     -20.846  13.565  -3.305  1.00 98.20           H  
ATOM   3322  CD2 LEU B  52     -20.526  12.431  -0.785  1.00 98.20           C  
ATOM   3323 HD21 LEU B  52     -20.468  11.405  -1.148  1.00 98.20           H  
ATOM   3324 HD22 LEU B  52     -19.623  12.972  -1.069  1.00 98.20           H  
ATOM   3325 HD23 LEU B  52     -20.613  12.424   0.301  1.00 98.20           H  
ATOM   3326  N   TRP B  53     -24.694  14.851   0.357  1.00 97.52           N  
ATOM   3327  H   TRP B  53     -24.173  15.499   0.930  1.00 97.52           H  
ATOM   3328  CA  TRP B  53     -25.926  14.252   0.860  1.00 97.52           C  
ATOM   3329  HA  TRP B  53     -25.914  13.184   0.645  1.00 97.52           H  
ATOM   3330  C   TRP B  53     -27.173  14.824   0.192  1.00 97.52           C  
ATOM   3331  CB  TRP B  53     -26.041  14.448   2.361  1.00 97.52           C  
ATOM   3332  HB2 TRP B  53     -25.995  15.512   2.597  1.00 97.52           H  
ATOM   3333  HB3 TRP B  53     -25.202  13.954   2.850  1.00 97.52           H  
ATOM   3334  O   TRP B  53     -28.033  14.049  -0.225  1.00 97.52           O  
ATOM   3335  CG  TRP B  53     -27.314  13.891   2.903  1.00 97.52           C  
ATOM   3336  CD1 TRP B  53     -28.459  14.580   3.108  1.00 97.52           C  
ATOM   3337  HD1 TRP B  53     -28.604  15.623   2.865  1.00 97.52           H  
ATOM   3338  CD2 TRP B  53     -27.601  12.510   3.256  1.00 97.52           C  
ATOM   3339  CE2 TRP B  53     -28.945  12.438   3.725  1.00 97.52           C  
ATOM   3340  CE3 TRP B  53     -26.858  11.313   3.215  1.00 97.52           C  
ATOM   3341  HE3 TRP B  53     -25.851  11.328   2.826  1.00 97.52           H  
ATOM   3342  NE1 TRP B  53     -29.418  13.732   3.621  1.00 97.52           N  
ATOM   3343  HE1 TRP B  53     -30.381  14.014   3.732  1.00 97.52           H  
ATOM   3344  CH2 TRP B  53     -28.751  10.057   4.112  1.00 97.52           C  
ATOM   3345  HH2 TRP B  53     -29.177   9.112   4.417  1.00 97.52           H  
ATOM   3346  CZ2 TRP B  53     -29.520  11.233   4.155  1.00 97.52           C  
ATOM   3347  HZ2 TRP B  53     -30.549  11.205   4.481  1.00 97.52           H  
ATOM   3348  CZ3 TRP B  53     -27.425  10.103   3.647  1.00 97.52           C  
ATOM   3349  HZ3 TRP B  53     -26.836   9.198   3.613  1.00 97.52           H  
ATOM   3350  N   GLU B  54     -27.275  16.154   0.112  1.00 97.32           N  
ATOM   3351  H   GLU B  54     -26.507  16.721   0.440  1.00 97.32           H  
ATOM   3352  CA  GLU B  54     -28.379  16.838  -0.576  1.00 97.32           C  
ATOM   3353  HA  GLU B  54     -29.330  16.612  -0.095  1.00 97.32           H  
ATOM   3354  C   GLU B  54     -28.483  16.358  -2.028  1.00 97.32           C  
ATOM   3355  CB  GLU B  54     -28.153  18.359  -0.538  1.00 97.32           C  
ATOM   3356  HB2 GLU B  54     -28.762  18.836  -1.305  1.00 97.32           H  
ATOM   3357  HB3 GLU B  54     -27.112  18.563  -0.791  1.00 97.32           H  
ATOM   3358  O   GLU B  54     -29.569  16.009  -2.487  1.00 97.32           O  
ATOM   3359  CG  GLU B  54     -28.456  19.006   0.826  1.00 97.32           C  
ATOM   3360  HG2 GLU B  54     -28.013  20.002   0.832  1.00 97.32           H  
ATOM   3361  HG3 GLU B  54     -27.965  18.429   1.610  1.00 97.32           H  
ATOM   3362  CD  GLU B  54     -29.957  19.149   1.134  1.00 97.32           C  
ATOM   3363  OE1 GLU B  54     -30.312  18.991   2.327  1.00 97.32           O  
ATOM   3364  OE2 GLU B  54     -30.746  19.395   0.195  1.00 97.32           O  
ATOM   3365  N   PHE B  55     -27.346  16.228  -2.714  1.00 97.69           N  
ATOM   3366  H   PHE B  55     -26.491  16.560  -2.291  1.00 97.69           H  
ATOM   3367  CA  PHE B  55     -27.270  15.737  -4.084  1.00 97.69           C  
ATOM   3368  HA  PHE B  55     -27.891  16.377  -4.712  1.00 97.69           H  
ATOM   3369  C   PHE B  55     -27.804  14.303  -4.219  1.00 97.69           C  
ATOM   3370  CB  PHE B  55     -25.819  15.852  -4.567  1.00 97.69           C  
ATOM   3371  HB2 PHE B  55     -25.185  15.158  -4.013  1.00 97.69           H  
ATOM   3372  HB3 PHE B  55     -25.457  16.860  -4.365  1.00 97.69           H  
ATOM   3373  O   PHE B  55     -28.668  14.037  -5.054  1.00 97.69           O  
ATOM   3374  CG  PHE B  55     -25.673  15.595  -6.047  1.00 97.69           C  
ATOM   3375  CD1 PHE B  55     -25.303  14.323  -6.525  1.00 97.69           C  
ATOM   3376  HD1 PHE B  55     -25.096  13.520  -5.833  1.00 97.69           H  
ATOM   3377  CD2 PHE B  55     -25.931  16.640  -6.951  1.00 97.69           C  
ATOM   3378  HD2 PHE B  55     -26.181  17.626  -6.586  1.00 97.69           H  
ATOM   3379  CE1 PHE B  55     -25.197  14.102  -7.910  1.00 97.69           C  
ATOM   3380  HE1 PHE B  55     -24.906  13.134  -8.292  1.00 97.69           H  
ATOM   3381  CE2 PHE B  55     -25.827  16.418  -8.331  1.00 97.69           C  
ATOM   3382  HE2 PHE B  55     -25.991  17.232  -9.022  1.00 97.69           H  
ATOM   3383  CZ  PHE B  55     -25.463  15.150  -8.808  1.00 97.69           C  
ATOM   3384  HZ  PHE B  55     -25.371  14.994  -9.873  1.00 97.69           H  
ATOM   3385  N   ILE B  56     -27.353  13.375  -3.367  1.00 97.22           N  
ATOM   3386  H   ILE B  56     -26.645  13.654  -2.702  1.00 97.22           H  
ATOM   3387  CA  ILE B  56     -27.786  11.967  -3.408  1.00 97.22           C  
ATOM   3388  HA  ILE B  56     -27.666  11.599  -4.426  1.00 97.22           H  
ATOM   3389  C   ILE B  56     -29.276  11.834  -3.064  1.00 97.22           C  
ATOM   3390  CB  ILE B  56     -26.905  11.105  -2.474  1.00 97.22           C  
ATOM   3391  HB  ILE B  56     -26.875  11.584  -1.496  1.00 97.22           H  
ATOM   3392  O   ILE B  56     -30.014  11.148  -3.771  1.00 97.22           O  
ATOM   3393  CG1 ILE B  56     -25.466  11.017  -3.034  1.00 97.22           C  
ATOM   3394 HG12 ILE B  56     -25.461  10.398  -3.931  1.00 97.22           H  
ATOM   3395 HG13 ILE B  56     -25.116  12.007  -3.324  1.00 97.22           H  
ATOM   3396  CG2 ILE B  56     -27.477   9.682  -2.296  1.00 97.22           C  
ATOM   3397 HG21 ILE B  56     -26.848   9.093  -1.628  1.00 97.22           H  
ATOM   3398 HG22 ILE B  56     -27.543   9.181  -3.262  1.00 97.22           H  
ATOM   3399 HG23 ILE B  56     -28.471   9.720  -1.850  1.00 97.22           H  
ATOM   3400  CD1 ILE B  56     -24.461  10.448  -2.027  1.00 97.22           C  
ATOM   3401 HD11 ILE B  56     -24.515  11.001  -1.089  1.00 97.22           H  
ATOM   3402 HD12 ILE B  56     -23.454  10.535  -2.435  1.00 97.22           H  
ATOM   3403 HD13 ILE B  56     -24.669   9.393  -1.847  1.00 97.22           H  
ATOM   3404  N   VAL B  57     -29.736  12.483  -1.990  1.00 96.02           N  
ATOM   3405  H   VAL B  57     -29.098  13.077  -1.480  1.00 96.02           H  
ATOM   3406  CA  VAL B  57     -31.142  12.417  -1.551  1.00 96.02           C  
ATOM   3407  HA  VAL B  57     -31.453  11.373  -1.537  1.00 96.02           H  
ATOM   3408  C   VAL B  57     -32.077  13.117  -2.535  1.00 96.02           C  
ATOM   3409  CB  VAL B  57     -31.292  12.987  -0.129  1.00 96.02           C  
ATOM   3410  HB  VAL B  57     -30.796  13.955  -0.062  1.00 96.02           H  
ATOM   3411  O   VAL B  57     -33.199  12.654  -2.737  1.00 96.02           O  
ATOM   3412  CG1 VAL B  57     -32.754  13.175   0.301  1.00 96.02           C  
ATOM   3413 HG11 VAL B  57     -32.810  13.440   1.356  1.00 96.02           H  
ATOM   3414 HG12 VAL B  57     -33.320  12.262   0.112  1.00 96.02           H  
ATOM   3415 HG13 VAL B  57     -33.201  13.989  -0.270  1.00 96.02           H  
ATOM   3416  CG2 VAL B  57     -30.640  12.016   0.861  1.00 96.02           C  
ATOM   3417 HG21 VAL B  57     -29.558  12.018   0.724  1.00 96.02           H  
ATOM   3418 HG22 VAL B  57     -30.872  12.328   1.879  1.00 96.02           H  
ATOM   3419 HG23 VAL B  57     -31.021  11.006   0.708  1.00 96.02           H  
ATOM   3420  N   GLY B  58     -31.608  14.181  -3.187  1.00 96.06           N  
ATOM   3421  H   GLY B  58     -30.703  14.551  -2.935  1.00 96.06           H  
ATOM   3422  CA  GLY B  58     -32.312  14.858  -4.273  1.00 96.06           C  
ATOM   3423  HA2 GLY B  58     -31.787  15.787  -4.496  1.00 96.06           H  
ATOM   3424  HA3 GLY B  58     -33.325  15.100  -3.951  1.00 96.06           H  
ATOM   3425  C   GLY B  58     -32.400  14.045  -5.568  1.00 96.06           C  
ATOM   3426  O   GLY B  58     -33.102  14.461  -6.487  1.00 96.06           O  
ATOM   3427  N   GLY B  59     -31.726  12.891  -5.655  1.00 95.91           N  
ATOM   3428  H   GLY B  59     -31.171  12.597  -4.863  1.00 95.91           H  
ATOM   3429  CA  GLY B  59     -31.687  12.063  -6.861  1.00 95.91           C  
ATOM   3430  HA2 GLY B  59     -32.697  11.939  -7.253  1.00 95.91           H  
ATOM   3431  HA3 GLY B  59     -31.289  11.083  -6.598  1.00 95.91           H  
ATOM   3432  C   GLY B  59     -30.807  12.648  -7.968  1.00 95.91           C  
ATOM   3433  O   GLY B  59     -31.099  12.446  -9.145  1.00 95.91           O  
ATOM   3434  N   GLY B  60     -29.759  13.390  -7.602  1.00 96.96           N  
ATOM   3435  H   GLY B  60     -29.573  13.522  -6.618  1.00 96.96           H  
ATOM   3436  CA  GLY B  60     -28.828  14.010  -8.539  1.00 96.96           C  
ATOM   3437  HA2 GLY B  60     -29.381  14.682  -9.196  1.00 96.96           H  
ATOM   3438  HA3 GLY B  60     -28.100  14.602  -7.984  1.00 96.96           H  
ATOM   3439  C   GLY B  60     -28.066  12.989  -9.390  1.00 96.96           C  
ATOM   3440  O   GLY B  60     -27.601  11.965  -8.882  1.00 96.96           O  
ATOM   3441  N   ASP B  61     -27.939  13.296 -10.682  1.00 97.61           N  
ATOM   3442  H   ASP B  61     -28.337  14.170 -10.994  1.00 97.61           H  
ATOM   3443  CA  ASP B  61     -27.103  12.610 -11.674  1.00 97.61           C  
ATOM   3444  HA  ASP B  61     -26.577  11.771 -11.218  1.00 97.61           H  
ATOM   3445  C   ASP B  61     -26.074  13.625 -12.186  1.00 97.61           C  
ATOM   3446  CB  ASP B  61     -27.991  12.070 -12.814  1.00 97.61           C  
ATOM   3447  HB2 ASP B  61     -28.561  12.895 -13.242  1.00 97.61           H  
ATOM   3448  HB3 ASP B  61     -28.703  11.364 -12.388  1.00 97.61           H  
ATOM   3449  O   ASP B  61     -26.453  14.642 -12.768  1.00 97.61           O  
ATOM   3450  CG  ASP B  61     -27.232  11.362 -13.951  1.00 97.61           C  
ATOM   3451  OD1 ASP B  61     -25.988  11.297 -13.921  1.00 97.61           O  
ATOM   3452  OD2 ASP B  61     -27.923  10.826 -14.860  1.00 97.61           O  
ATOM   3453  N   ALA B  62     -24.794  13.386 -11.906  1.00 98.10           N  
ATOM   3454  H   ALA B  62     -24.557  12.522 -11.439  1.00 98.10           H  
ATOM   3455  CA  ALA B  62     -23.714  14.326 -12.195  1.00 98.10           C  
ATOM   3456  HA  ALA B  62     -24.125  15.335 -12.187  1.00 98.10           H  
ATOM   3457  C   ALA B  62     -23.075  14.122 -13.578  1.00 98.10           C  
ATOM   3458  CB  ALA B  62     -22.670  14.245 -11.079  1.00 98.10           C  
ATOM   3459  HB1 ALA B  62     -22.049  13.361 -11.218  1.00 98.10           H  
ATOM   3460  HB2 ALA B  62     -22.043  15.134 -11.139  1.00 98.10           H  
ATOM   3461  HB3 ALA B  62     -23.140  14.219 -10.096  1.00 98.10           H  
ATOM   3462  O   ALA B  62     -22.120  14.820 -13.912  1.00 98.10           O  
ATOM   3463  N   VAL B  63     -23.555  13.155 -14.368  1.00 97.88           N  
ATOM   3464  H   VAL B  63     -24.359  12.625 -14.064  1.00 97.88           H  
ATOM   3465  CA  VAL B  63     -23.000  12.873 -15.696  1.00 97.88           C  
ATOM   3466  HA  VAL B  63     -21.914  12.863 -15.612  1.00 97.88           H  
ATOM   3467  C   VAL B  63     -23.379  13.987 -16.675  1.00 97.88           C  
ATOM   3468  CB  VAL B  63     -23.435  11.487 -16.204  1.00 97.88           C  
ATOM   3469  HB  VAL B  63     -24.523  11.434 -16.240  1.00 97.88           H  
ATOM   3470  O   VAL B  63     -24.557  14.286 -16.885  1.00 97.88           O  
ATOM   3471  CG1 VAL B  63     -22.897  11.193 -17.611  1.00 97.88           C  
ATOM   3472 HG11 VAL B  63     -23.304  11.904 -18.330  1.00 97.88           H  
ATOM   3473 HG12 VAL B  63     -21.809  11.262 -17.617  1.00 97.88           H  
ATOM   3474 HG13 VAL B  63     -23.193  10.191 -17.922  1.00 97.88           H  
ATOM   3475  CG2 VAL B  63     -22.912  10.388 -15.266  1.00 97.88           C  
ATOM   3476 HG21 VAL B  63     -21.827  10.450 -15.187  1.00 97.88           H  
ATOM   3477 HG22 VAL B  63     -23.182   9.406 -15.654  1.00 97.88           H  
ATOM   3478 HG23 VAL B  63     -23.355  10.500 -14.277  1.00 97.88           H  
ATOM   3479  N   THR B  64     -22.368  14.564 -17.317  1.00 97.04           N  
ATOM   3480  H   THR B  64     -21.432  14.251 -17.101  1.00 97.04           H  
ATOM   3481  CA  THR B  64     -22.469  15.605 -18.344  1.00 97.04           C  
ATOM   3482  HA  THR B  64     -23.518  15.766 -18.596  1.00 97.04           H  
ATOM   3483  C   THR B  64     -21.753  15.168 -19.624  1.00 97.04           C  
ATOM   3484  CB  THR B  64     -21.899  16.943 -17.830  1.00 97.04           C  
ATOM   3485  HB  THR B  64     -22.058  17.706 -18.592  1.00 97.04           H  
ATOM   3486  O   THR B  64     -21.186  14.076 -19.701  1.00 97.04           O  
ATOM   3487  CG2 THR B  64     -22.594  17.413 -16.549  1.00 97.04           C  
ATOM   3488 HG21 THR B  64     -23.674  17.422 -16.691  1.00 97.04           H  
ATOM   3489 HG22 THR B  64     -22.343  16.749 -15.721  1.00 97.04           H  
ATOM   3490 HG23 THR B  64     -22.250  18.418 -16.304  1.00 97.04           H  
ATOM   3491  OG1 THR B  64     -20.515  16.863 -17.569  1.00 97.04           O  
ATOM   3492  HG1 THR B  64     -20.037  16.845 -18.401  1.00 97.04           H  
ATOM   3493  N   GLU B  65     -21.769  16.016 -20.654  1.00 95.48           N  
ATOM   3494  H   GLU B  65     -22.242  16.904 -20.559  1.00 95.48           H  
ATOM   3495  CA  GLU B  65     -20.779  15.913 -21.733  1.00 95.48           C  
ATOM   3496  HA  GLU B  65     -20.755  14.886 -22.099  1.00 95.48           H  
ATOM   3497  C   GLU B  65     -19.366  16.238 -21.213  1.00 95.48           C  
ATOM   3498  CB  GLU B  65     -21.156  16.825 -22.915  1.00 95.48           C  
ATOM   3499  HB2 GLU B  65     -21.391  17.822 -22.543  1.00 95.48           H  
ATOM   3500  HB3 GLU B  65     -20.302  16.899 -23.587  1.00 95.48           H  
ATOM   3501  O   GLU B  65     -19.201  16.802 -20.124  1.00 95.48           O  
ATOM   3502  CG  GLU B  65     -22.340  16.269 -23.723  1.00 95.48           C  
ATOM   3503  HG2 GLU B  65     -22.120  15.234 -23.987  1.00 95.48           H  
ATOM   3504  HG3 GLU B  65     -23.232  16.274 -23.096  1.00 95.48           H  
ATOM   3505  CD  GLU B  65     -22.622  17.065 -25.012  1.00 95.48           C  
ATOM   3506  OE1 GLU B  65     -23.184  16.464 -25.959  1.00 95.48           O  
ATOM   3507  OE2 GLU B  65     -22.320  18.279 -25.047  1.00 95.48           O  
ATOM   3508  N   MET B  66     -18.352  15.860 -21.993  1.00 96.00           N  
ATOM   3509  H   MET B  66     -18.572  15.353 -22.838  1.00 96.00           H  
ATOM   3510  CA  MET B  66     -16.943  16.161 -21.727  1.00 96.00           C  
ATOM   3511  HA  MET B  66     -16.688  15.708 -20.769  1.00 96.00           H  
ATOM   3512  C   MET B  66     -16.654  17.675 -21.638  1.00 96.00           C  
ATOM   3513  CB  MET B  66     -16.068  15.526 -22.815  1.00 96.00           C  
ATOM   3514  HB2 MET B  66     -16.488  15.769 -23.792  1.00 96.00           H  
ATOM   3515  HB3 MET B  66     -15.061  15.940 -22.763  1.00 96.00           H  
ATOM   3516  O   MET B  66     -17.290  18.472 -22.333  1.00 96.00           O  
ATOM   3517  CG  MET B  66     -15.962  14.006 -22.668  1.00 96.00           C  
ATOM   3518  HG2 MET B  66     -15.373  13.785 -21.778  1.00 96.00           H  
ATOM   3519  HG3 MET B  66     -16.955  13.580 -22.532  1.00 96.00           H  
ATOM   3520  SD  MET B  66     -15.179  13.209 -24.091  1.00 96.00           S  
ATOM   3521  CE  MET B  66     -15.111  11.501 -23.498  1.00 96.00           C  
ATOM   3522  HE1 MET B  66     -16.117  11.136 -23.291  1.00 96.00           H  
ATOM   3523  HE2 MET B  66     -14.646  10.870 -24.256  1.00 96.00           H  
ATOM   3524  HE3 MET B  66     -14.516  11.463 -22.586  1.00 96.00           H  
ATOM   3525  N   PRO B  67     -15.673  18.086 -20.814  1.00 94.71           N  
ATOM   3526  CA  PRO B  67     -15.295  19.485 -20.645  1.00 94.71           C  
ATOM   3527  HA  PRO B  67     -16.181  20.072 -20.404  1.00 94.71           H  
ATOM   3528  C   PRO B  67     -14.654  20.057 -21.915  1.00 94.71           C  
ATOM   3529  CB  PRO B  67     -14.341  19.510 -19.446  1.00 94.71           C  
ATOM   3530  HB2 PRO B  67     -14.913  19.658 -18.530  1.00 94.71           H  
ATOM   3531  HB3 PRO B  67     -13.576  20.280 -19.542  1.00 94.71           H  
ATOM   3532  O   PRO B  67     -13.829  19.418 -22.566  1.00 94.71           O  
ATOM   3533  CG  PRO B  67     -13.733  18.109 -19.441  1.00 94.71           C  
ATOM   3534  HG2 PRO B  67     -13.425  17.799 -18.442  1.00 94.71           H  
ATOM   3535  HG3 PRO B  67     -12.896  18.069 -20.138  1.00 94.71           H  
ATOM   3536  CD  PRO B  67     -14.861  17.235 -19.964  1.00 94.71           C  
ATOM   3537  HD2 PRO B  67     -15.472  16.898 -19.126  1.00 94.71           H  
ATOM   3538  HD3 PRO B  67     -14.452  16.383 -20.506  1.00 94.71           H  
ATOM   3539  N   THR B  68     -15.008  21.295 -22.255  1.00 94.33           N  
ATOM   3540  H   THR B  68     -15.710  21.761 -21.697  1.00 94.33           H  
ATOM   3541  CA  THR B  68     -14.553  21.977 -23.482  1.00 94.33           C  
ATOM   3542  HA  THR B  68     -14.274  21.229 -24.224  1.00 94.33           H  
ATOM   3543  C   THR B  68     -13.325  22.868 -23.275  1.00 94.33           C  
ATOM   3544  CB  THR B  68     -15.691  22.822 -24.073  1.00 94.33           C  
ATOM   3545  HB  THR B  68     -15.323  23.358 -24.947  1.00 94.33           H  
ATOM   3546  O   THR B  68     -12.804  23.439 -24.228  1.00 94.33           O  
ATOM   3547  CG2 THR B  68     -16.890  21.977 -24.501  1.00 94.33           C  
ATOM   3548 HG21 THR B  68     -17.661  22.623 -24.919  1.00 94.33           H  
ATOM   3549 HG22 THR B  68     -17.303  21.435 -23.650  1.00 94.33           H  
ATOM   3550 HG23 THR B  68     -16.580  21.260 -25.261  1.00 94.33           H  
ATOM   3551  OG1 THR B  68     -16.157  23.761 -23.122  1.00 94.33           O  
ATOM   3552  HG1 THR B  68     -15.400  24.264 -22.813  1.00 94.33           H  
ATOM   3553  N   ASP B  69     -12.887  23.055 -22.034  1.00 91.41           N  
ATOM   3554  H   ASP B  69     -13.329  22.554 -21.276  1.00 91.41           H  
ATOM   3555  CA  ASP B  69     -11.864  24.018 -21.611  1.00 91.41           C  
ATOM   3556  HA  ASP B  69     -11.660  24.697 -22.439  1.00 91.41           H  
ATOM   3557  C   ASP B  69     -10.509  23.375 -21.258  1.00 91.41           C  
ATOM   3558  CB  ASP B  69     -12.431  24.871 -20.463  1.00 91.41           C  
ATOM   3559  HB2 ASP B  69     -13.317  25.391 -20.827  1.00 91.41           H  
ATOM   3560  HB3 ASP B  69     -11.698  25.630 -20.191  1.00 91.41           H  
ATOM   3561  O   ASP B  69      -9.586  24.074 -20.845  1.00 91.41           O  
ATOM   3562  CG  ASP B  69     -12.819  24.074 -19.208  1.00 91.41           C  
ATOM   3563  OD1 ASP B  69     -12.918  22.825 -19.292  1.00 91.41           O  
ATOM   3564  OD2 ASP B  69     -13.081  24.738 -18.184  1.00 91.41           O  
ATOM   3565  N   ARG B  70     -10.359  22.060 -21.473  1.00 90.91           N  
ATOM   3566  H   ARG B  70     -11.185  21.552 -21.754  1.00 90.91           H  
ATOM   3567  CA  ARG B  70      -9.120  21.296 -21.209  1.00 90.91           C  
ATOM   3568  HA  ARG B  70      -8.505  21.864 -20.510  1.00 90.91           H  
ATOM   3569  C   ARG B  70      -8.222  21.089 -22.430  1.00 90.91           C  
ATOM   3570  CB  ARG B  70      -9.459  19.956 -20.544  1.00 90.91           C  
ATOM   3571  HB2 ARG B  70     -10.079  19.356 -21.210  1.00 90.91           H  
ATOM   3572  HB3 ARG B  70      -8.536  19.412 -20.345  1.00 90.91           H  
ATOM   3573  O   ARG B  70      -7.189  20.443 -22.326  1.00 90.91           O  
ATOM   3574  CG  ARG B  70     -10.188  20.183 -19.221  1.00 90.91           C  
ATOM   3575  HG2 ARG B  70     -11.177  20.601 -19.413  1.00 90.91           H  
ATOM   3576  HG3 ARG B  70      -9.622  20.878 -18.601  1.00 90.91           H  
ATOM   3577  CD  ARG B  70     -10.339  18.864 -18.479  1.00 90.91           C  
ATOM   3578  HD2 ARG B  70     -10.804  18.129 -19.137  1.00 90.91           H  
ATOM   3579  HD3 ARG B  70      -9.351  18.499 -18.195  1.00 90.91           H  
ATOM   3580  NE  ARG B  70     -11.168  19.065 -17.285  1.00 90.91           N  
ATOM   3581  HE  ARG B  70     -11.569  19.981 -17.148  1.00 90.91           H  
ATOM   3582  NH1 ARG B  70     -11.021  16.923 -16.545  1.00 90.91           N  
ATOM   3583 HH11 ARG B  70     -11.095  16.314 -15.744  1.00 90.91           H  
ATOM   3584 HH12 ARG B  70     -10.296  16.693 -17.210  1.00 90.91           H  
ATOM   3585  NH2 ARG B  70     -12.200  18.401 -15.378  1.00 90.91           N  
ATOM   3586 HH21 ARG B  70     -12.382  17.671 -14.704  1.00 90.91           H  
ATOM   3587 HH22 ARG B  70     -12.627  19.306 -15.241  1.00 90.91           H  
ATOM   3588  CZ  ARG B  70     -11.458  18.131 -16.409  1.00 90.91           C  
ATOM   3589  N   GLY B  71      -8.613  21.627 -23.587  1.00 90.09           N  
ATOM   3590  H   GLY B  71      -9.468  22.163 -23.587  1.00 90.09           H  
ATOM   3591  CA  GLY B  71      -7.859  21.489 -24.839  1.00 90.09           C  
ATOM   3592  HA2 GLY B  71      -6.795  21.606 -24.635  1.00 90.09           H  
ATOM   3593  HA3 GLY B  71      -8.166  22.280 -25.523  1.00 90.09           H  
ATOM   3594  C   GLY B  71      -8.047  20.151 -25.563  1.00 90.09           C  
ATOM   3595  O   GLY B  71      -7.312  19.877 -26.504  1.00 90.09           O  
ATOM   3596  N   TRP B  72      -9.022  19.331 -25.158  1.00 90.30           N  
ATOM   3597  H   TRP B  72      -9.587  19.592 -24.363  1.00 90.30           H  
ATOM   3598  CA  TRP B  72      -9.341  18.070 -25.833  1.00 90.30           C  
ATOM   3599  HA  TRP B  72      -8.417  17.520 -26.013  1.00 90.30           H  
ATOM   3600  C   TRP B  72     -10.016  18.334 -27.185  1.00 90.30           C  
ATOM   3601  CB  TRP B  72     -10.250  17.214 -24.937  1.00 90.30           C  
ATOM   3602  HB2 TRP B  72     -11.203  17.729 -24.819  1.00 90.30           H  
ATOM   3603  HB3 TRP B  72     -10.451  16.276 -25.456  1.00 90.30           H  
ATOM   3604  O   TRP B  72     -10.968  19.116 -27.260  1.00 90.30           O  
ATOM   3605  CG  TRP B  72      -9.745  16.874 -23.564  1.00 90.30           C  
ATOM   3606  CD1 TRP B  72      -8.516  17.147 -23.062  1.00 90.30           C  
ATOM   3607  HD1 TRP B  72      -7.714  17.648 -23.583  1.00 90.30           H  
ATOM   3608  CD2 TRP B  72     -10.449  16.149 -22.506  1.00 90.30           C  
ATOM   3609  CE2 TRP B  72      -9.569  16.019 -21.393  1.00 90.30           C  
ATOM   3610  CE3 TRP B  72     -11.727  15.556 -22.381  1.00 90.30           C  
ATOM   3611  HE3 TRP B  72     -12.415  15.617 -23.212  1.00 90.30           H  
ATOM   3612  NE1 TRP B  72      -8.422  16.669 -21.776  1.00 90.30           N  
ATOM   3613  HE1 TRP B  72      -7.584  16.735 -21.216  1.00 90.30           H  
ATOM   3614  CH2 TRP B  72     -11.190  14.736 -20.142  1.00 90.30           C  
ATOM   3615  HH2 TRP B  72     -11.447  14.161 -19.265  1.00 90.30           H  
ATOM   3616  CZ2 TRP B  72      -9.919  15.322 -20.234  1.00 90.30           C  
ATOM   3617  HZ2 TRP B  72      -9.186  15.187 -19.453  1.00 90.30           H  
ATOM   3618  CZ3 TRP B  72     -12.095  14.859 -21.212  1.00 90.30           C  
ATOM   3619  HZ3 TRP B  72     -13.063  14.385 -21.151  1.00 90.30           H  
ATOM   3620  N   ASP B  73      -9.578  17.655 -28.247  1.00 91.79           N  
ATOM   3621  H   ASP B  73      -8.779  17.044 -28.151  1.00 91.79           H  
ATOM   3622  CA  ASP B  73     -10.262  17.690 -29.546  1.00 91.79           C  
ATOM   3623  HA  ASP B  73     -10.625  18.703 -29.721  1.00 91.79           H  
ATOM   3624  C   ASP B  73     -11.487  16.764 -29.521  1.00 91.79           C  
ATOM   3625  CB  ASP B  73      -9.290  17.373 -30.695  1.00 91.79           C  
ATOM   3626  HB2 ASP B  73      -8.415  18.015 -30.594  1.00 91.79           H  
ATOM   3627  HB3 ASP B  73      -8.957  16.337 -30.623  1.00 91.79           H  
ATOM   3628  O   ASP B  73     -11.443  15.621 -29.966  1.00 91.79           O  
ATOM   3629  CG  ASP B  73      -9.915  17.619 -32.081  1.00 91.79           C  
ATOM   3630  OD1 ASP B  73     -11.164  17.706 -32.182  1.00 91.79           O  
ATOM   3631  OD2 ASP B  73      -9.134  17.742 -33.051  1.00 91.79           O  
ATOM   3632  N   LEU B  74     -12.591  17.252 -28.949  1.00 93.66           N  
ATOM   3633  H   LEU B  74     -12.517  18.168 -28.529  1.00 93.66           H  
ATOM   3634  CA  LEU B  74     -13.820  16.474 -28.749  1.00 93.66           C  
ATOM   3635  HA  LEU B  74     -13.577  15.588 -28.161  1.00 93.66           H  
ATOM   3636  C   LEU B  74     -14.459  15.969 -30.058  1.00 93.66           C  
ATOM   3637  CB  LEU B  74     -14.842  17.329 -27.975  1.00 93.66           C  
ATOM   3638  HB2 LEU B  74     -15.755  16.745 -27.860  1.00 93.66           H  
ATOM   3639  HB3 LEU B  74     -15.082  18.202 -28.581  1.00 93.66           H  
ATOM   3640  O   LEU B  74     -15.205  14.986 -30.032  1.00 93.66           O  
ATOM   3641  CG  LEU B  74     -14.397  17.807 -26.580  1.00 93.66           C  
ATOM   3642  HG  LEU B  74     -13.509  18.432 -26.671  1.00 93.66           H  
ATOM   3643  CD1 LEU B  74     -15.510  18.654 -25.963  1.00 93.66           C  
ATOM   3644 HD11 LEU B  74     -15.187  19.025 -24.991  1.00 93.66           H  
ATOM   3645 HD12 LEU B  74     -15.726  19.501 -26.615  1.00 93.66           H  
ATOM   3646 HD13 LEU B  74     -16.411  18.056 -25.829  1.00 93.66           H  
ATOM   3647  CD2 LEU B  74     -14.092  16.646 -25.635  1.00 93.66           C  
ATOM   3648 HD21 LEU B  74     -13.210  16.108 -25.982  1.00 93.66           H  
ATOM   3649 HD22 LEU B  74     -14.939  15.960 -25.595  1.00 93.66           H  
ATOM   3650 HD23 LEU B  74     -13.882  17.036 -24.639  1.00 93.66           H  
ATOM   3651  N   ASP B  75     -14.195  16.631 -31.189  1.00 92.94           N  
ATOM   3652  H   ASP B  75     -13.482  17.346 -31.171  1.00 92.94           H  
ATOM   3653  CA  ASP B  75     -14.713  16.220 -32.496  1.00 92.94           C  
ATOM   3654  HA  ASP B  75     -15.731  15.850 -32.376  1.00 92.94           H  
ATOM   3655  C   ASP B  75     -13.899  15.060 -33.075  1.00 92.94           C  
ATOM   3656  CB  ASP B  75     -14.740  17.408 -33.475  1.00 92.94           C  
ATOM   3657  HB2 ASP B  75     -14.789  17.016 -34.491  1.00 92.94           H  
ATOM   3658  HB3 ASP B  75     -13.814  17.975 -33.385  1.00 92.94           H  
ATOM   3659  O   ASP B  75     -14.491  14.100 -33.572  1.00 92.94           O  
ATOM   3660  CG  ASP B  75     -15.945  18.341 -33.295  1.00 92.94           C  
ATOM   3661  OD1 ASP B  75     -17.039  17.845 -32.920  1.00 92.94           O  
ATOM   3662  OD2 ASP B  75     -15.808  19.540 -33.632  1.00 92.94           O  
ATOM   3663  N   ALA B  76     -12.566  15.121 -32.981  1.00 93.98           N  
ATOM   3664  H   ALA B  76     -12.138  15.946 -32.587  1.00 93.98           H  
ATOM   3665  CA  ALA B  76     -11.694  14.021 -33.392  1.00 93.98           C  
ATOM   3666  HA  ALA B  76     -12.021  13.660 -34.367  1.00 93.98           H  
ATOM   3667  C   ALA B  76     -11.750  12.830 -32.423  1.00 93.98           C  
ATOM   3668  CB  ALA B  76     -10.264  14.550 -33.527  1.00 93.98           C  
ATOM   3669  HB1 ALA B  76      -9.618  13.764 -33.918  1.00 93.98           H  
ATOM   3670  HB2 ALA B  76      -9.890  14.855 -32.550  1.00 93.98           H  
ATOM   3671  HB3 ALA B  76     -10.242  15.406 -34.202  1.00 93.98           H  
ATOM   3672  O   ALA B  76     -11.624  11.686 -32.853  1.00 93.98           O  
ATOM   3673  N   LEU B  77     -11.966  13.093 -31.130  1.00 93.94           N  
ATOM   3674  H   LEU B  77     -11.968  14.063 -30.847  1.00 93.94           H  
ATOM   3675  CA  LEU B  77     -11.981  12.081 -30.077  1.00 93.94           C  
ATOM   3676  HA  LEU B  77     -11.076  11.482 -30.168  1.00 93.94           H  
ATOM   3677  C   LEU B  77     -13.176  11.134 -30.188  1.00 93.94           C  
ATOM   3678  CB  LEU B  77     -11.982  12.800 -28.714  1.00 93.94           C  
ATOM   3679  HB2 LEU B  77     -12.888  13.403 -28.651  1.00 93.94           H  
ATOM   3680  HB3 LEU B  77     -11.123  13.470 -28.673  1.00 93.94           H  
ATOM   3681  O   LEU B  77     -13.077   9.997 -29.749  1.00 93.94           O  
ATOM   3682  CG  LEU B  77     -11.916  11.879 -27.482  1.00 93.94           C  
ATOM   3683  HG  LEU B  77     -12.713  11.137 -27.519  1.00 93.94           H  
ATOM   3684  CD1 LEU B  77     -10.568  11.169 -27.383  1.00 93.94           C  
ATOM   3685 HD11 LEU B  77     -10.545  10.558 -26.480  1.00 93.94           H  
ATOM   3686 HD12 LEU B  77     -10.421  10.513 -28.241  1.00 93.94           H  
ATOM   3687 HD13 LEU B  77      -9.754  11.894 -27.348  1.00 93.94           H  
ATOM   3688  CD2 LEU B  77     -12.133  12.703 -26.214  1.00 93.94           C  
ATOM   3689 HD21 LEU B  77     -13.083  13.234 -26.278  1.00 93.94           H  
ATOM   3690 HD22 LEU B  77     -11.326  13.426 -26.095  1.00 93.94           H  
ATOM   3691 HD23 LEU B  77     -12.163  12.042 -25.347  1.00 93.94           H  
ATOM   3692  N   PHE B  78     -14.319  11.561 -30.727  1.00 95.00           N  
ATOM   3693  H   PHE B  78     -14.350  12.483 -31.138  1.00 95.00           H  
ATOM   3694  CA  PHE B  78     -15.497  10.699 -30.763  1.00 95.00           C  
ATOM   3695  HA  PHE B  78     -15.443  10.010 -29.921  1.00 95.00           H  
ATOM   3696  C   PHE B  78     -15.602   9.872 -32.040  1.00 95.00           C  
ATOM   3697  CB  PHE B  78     -16.764  11.509 -30.572  1.00 95.00           C  
ATOM   3698  HB2 PHE B  78     -16.729  11.988 -29.594  1.00 95.00           H  
ATOM   3699  HB3 PHE B  78     -16.760  12.294 -31.328  1.00 95.00           H  
ATOM   3700  O   PHE B  78     -15.743  10.422 -33.133  1.00 95.00           O  
ATOM   3701  CG  PHE B  78     -18.035  10.676 -30.686  1.00 95.00           C  
ATOM   3702  CD1 PHE B  78     -18.787  10.662 -31.879  1.00 95.00           C  
ATOM   3703  HD1 PHE B  78     -18.390  11.120 -32.773  1.00 95.00           H  
ATOM   3704  CD2 PHE B  78     -18.502   9.959 -29.573  1.00 95.00           C  
ATOM   3705  HD2 PHE B  78     -17.900   9.904 -28.678  1.00 95.00           H  
ATOM   3706  CE1 PHE B  78     -20.039  10.024 -31.923  1.00 95.00           C  
ATOM   3707  HE1 PHE B  78     -20.607  10.013 -32.841  1.00 95.00           H  
ATOM   3708  CE2 PHE B  78     -19.755   9.323 -29.616  1.00 95.00           C  
ATOM   3709  HE2 PHE B  78     -20.117   8.790 -28.750  1.00 95.00           H  
ATOM   3710  CZ  PHE B  78     -20.531   9.364 -30.785  1.00 95.00           C  
ATOM   3711  HZ  PHE B  78     -21.481   8.851 -30.816  1.00 95.00           H  
ATOM   3712  N   ASP B  79     -15.746   8.562 -31.873  1.00 94.45           N  
ATOM   3713  H   ASP B  79     -15.636   8.166 -30.951  1.00 94.45           H  
ATOM   3714  CA  ASP B  79     -16.269   7.685 -32.911  1.00 94.45           C  
ATOM   3715  HA  ASP B  79     -16.866   8.296 -33.588  1.00 94.45           H  
ATOM   3716  C   ASP B  79     -17.144   6.583 -32.302  1.00 94.45           C  
ATOM   3717  CB  ASP B  79     -15.142   7.063 -33.730  1.00 94.45           C  
ATOM   3718  HB2 ASP B  79     -14.378   7.812 -33.940  1.00 94.45           H  
ATOM   3719  HB3 ASP B  79     -14.695   6.233 -33.183  1.00 94.45           H  
ATOM   3720  O   ASP B  79     -16.746   5.962 -31.320  1.00 94.45           O  
ATOM   3721  CG  ASP B  79     -15.717   6.552 -35.042  1.00 94.45           C  
ATOM   3722  OD1 ASP B  79     -16.388   5.503 -35.058  1.00 94.45           O  
ATOM   3723  OD2 ASP B  79     -15.555   7.258 -36.061  1.00 94.45           O  
ATOM   3724  N   PRO B  80     -18.343   6.315 -32.846  1.00 91.77           N  
ATOM   3725  CA  PRO B  80     -19.211   5.260 -32.333  1.00 91.77           C  
ATOM   3726  HA  PRO B  80     -19.363   5.408 -31.264  1.00 91.77           H  
ATOM   3727  C   PRO B  80     -18.661   3.837 -32.531  1.00 91.77           C  
ATOM   3728  CB  PRO B  80     -20.541   5.457 -33.065  1.00 91.77           C  
ATOM   3729  HB2 PRO B  80     -21.164   6.148 -32.496  1.00 91.77           H  
ATOM   3730  HB3 PRO B  80     -21.070   4.518 -33.227  1.00 91.77           H  
ATOM   3731  O   PRO B  80     -19.229   2.914 -31.947  1.00 91.77           O  
ATOM   3732  CG  PRO B  80     -20.131   6.111 -34.383  1.00 91.77           C  
ATOM   3733  HG2 PRO B  80     -19.780   5.348 -35.077  1.00 91.77           H  
ATOM   3734  HG3 PRO B  80     -20.942   6.692 -34.821  1.00 91.77           H  
ATOM   3735  CD  PRO B  80     -18.962   6.995 -33.971  1.00 91.77           C  
ATOM   3736  HD2 PRO B  80     -19.329   7.967 -33.642  1.00 91.77           H  
ATOM   3737  HD3 PRO B  80     -18.281   7.120 -34.812  1.00 91.77           H  
ATOM   3738  N   ASP B  81     -17.630   3.633 -33.357  1.00 88.42           N  
ATOM   3739  H   ASP B  81     -17.195   4.421 -33.814  1.00 88.42           H  
ATOM   3740  CA  ASP B  81     -16.948   2.350 -33.518  1.00 88.42           C  
ATOM   3741  HA  ASP B  81     -17.694   1.557 -33.454  1.00 88.42           H  
ATOM   3742  C   ASP B  81     -15.877   2.151 -32.426  1.00 88.42           C  
ATOM   3743  CB  ASP B  81     -16.344   2.229 -34.926  1.00 88.42           C  
ATOM   3744  HB2 ASP B  81     -15.587   3.000 -35.067  1.00 88.42           H  
ATOM   3745  HB3 ASP B  81     -17.134   2.394 -35.659  1.00 88.42           H  
ATOM   3746  O   ASP B  81     -14.832   2.802 -32.464  1.00 88.42           O  
ATOM   3747  CG  ASP B  81     -15.715   0.854 -35.194  1.00 88.42           C  
ATOM   3748  OD1 ASP B  81     -15.812  -0.041 -34.315  1.00 88.42           O  
ATOM   3749  OD2 ASP B  81     -15.198   0.667 -36.317  1.00 88.42           O  
ATOM   3750  N   PRO B  82     -16.067   1.204 -31.484  1.00 83.23           N  
ATOM   3751  CA  PRO B  82     -15.083   0.910 -30.442  1.00 83.23           C  
ATOM   3752  HA  PRO B  82     -14.920   1.805 -29.842  1.00 83.23           H  
ATOM   3753  C   PRO B  82     -13.726   0.436 -30.972  1.00 83.23           C  
ATOM   3754  CB  PRO B  82     -15.707  -0.204 -29.591  1.00 83.23           C  
ATOM   3755  HB2 PRO B  82     -15.524  -0.046 -28.529  1.00 83.23           H  
ATOM   3756  HB3 PRO B  82     -15.308  -1.173 -29.892  1.00 83.23           H  
ATOM   3757  O   PRO B  82     -12.763   0.408 -30.215  1.00 83.23           O  
ATOM   3758  CG  PRO B  82     -17.196  -0.166 -29.919  1.00 83.23           C  
ATOM   3759  HG2 PRO B  82     -17.699   0.564 -29.284  1.00 83.23           H  
ATOM   3760  HG3 PRO B  82     -17.659  -1.147 -29.817  1.00 83.23           H  
ATOM   3761  CD  PRO B  82     -17.213   0.321 -31.357  1.00 83.23           C  
ATOM   3762  HD2 PRO B  82     -17.091  -0.523 -32.037  1.00 83.23           H  
ATOM   3763  HD3 PRO B  82     -18.159   0.826 -31.551  1.00 83.23           H  
ATOM   3764  N   GLN B  83     -13.648  -0.016 -32.227  1.00 78.74           N  
ATOM   3765  H   GLN B  83     -14.464   0.044 -32.820  1.00 78.74           H  
ATOM   3766  CA  GLN B  83     -12.400  -0.473 -32.843  1.00 78.74           C  
ATOM   3767  HA  GLN B  83     -11.753  -0.907 -32.081  1.00 78.74           H  
ATOM   3768  C   GLN B  83     -11.601   0.669 -33.481  1.00 78.74           C  
ATOM   3769  CB  GLN B  83     -12.717  -1.553 -33.889  1.00 78.74           C  
ATOM   3770  HB2 GLN B  83     -13.421  -1.148 -34.615  1.00 78.74           H  
ATOM   3771  HB3 GLN B  83     -11.805  -1.814 -34.427  1.00 78.74           H  
ATOM   3772  O   GLN B  83     -10.480   0.443 -33.934  1.00 78.74           O  
ATOM   3773  CG  GLN B  83     -13.303  -2.834 -33.279  1.00 78.74           C  
ATOM   3774  HG2 GLN B  83     -14.166  -2.593 -32.659  1.00 78.74           H  
ATOM   3775  HG3 GLN B  83     -13.647  -3.475 -34.091  1.00 78.74           H  
ATOM   3776  CD  GLN B  83     -12.272  -3.616 -32.472  1.00 78.74           C  
ATOM   3777  NE2 GLN B  83     -12.487  -3.844 -31.196  1.00 78.74           N  
ATOM   3778 HE21 GLN B  83     -13.175  -3.290 -30.707  1.00 78.74           H  
ATOM   3779 HE22 GLN B  83     -11.691  -4.235 -30.712  1.00 78.74           H  
ATOM   3780  OE1 GLN B  83     -11.266  -4.076 -32.974  1.00 78.74           O  
ATOM   3781  N   ARG B  84     -12.155   1.886 -33.554  1.00 84.73           N  
ATOM   3782  H   ARG B  84     -13.047   2.056 -33.112  1.00 84.73           H  
ATOM   3783  CA  ARG B  84     -11.484   3.001 -34.214  1.00 84.73           C  
ATOM   3784  HA  ARG B  84     -10.968   2.588 -35.081  1.00 84.73           H  
ATOM   3785  C   ARG B  84     -10.427   3.605 -33.293  1.00 84.73           C  
ATOM   3786  CB  ARG B  84     -12.528   3.998 -34.719  1.00 84.73           C  
ATOM   3787  HB2 ARG B  84     -13.390   3.439 -35.082  1.00 84.73           H  
ATOM   3788  HB3 ARG B  84     -12.862   4.654 -33.916  1.00 84.73           H  
ATOM   3789  O   ARG B  84     -10.732   4.123 -32.221  1.00 84.73           O  
ATOM   3790  CG  ARG B  84     -11.969   4.808 -35.890  1.00 84.73           C  
ATOM   3791  HG2 ARG B  84     -11.628   4.120 -36.664  1.00 84.73           H  
ATOM   3792  HG3 ARG B  84     -11.133   5.423 -35.557  1.00 84.73           H  
ATOM   3793  CD  ARG B  84     -13.072   5.696 -36.456  1.00 84.73           C  
ATOM   3794  HD2 ARG B  84     -13.181   6.539 -35.773  1.00 84.73           H  
ATOM   3795  HD3 ARG B  84     -14.004   5.133 -36.492  1.00 84.73           H  
ATOM   3796  NE  ARG B  84     -12.753   6.162 -37.814  1.00 84.73           N  
ATOM   3797  HE  ARG B  84     -12.207   5.523 -38.374  1.00 84.73           H  
ATOM   3798  NH1 ARG B  84     -13.733   8.249 -37.689  1.00 84.73           N  
ATOM   3799 HH11 ARG B  84     -14.270   7.927 -36.897  1.00 84.73           H  
ATOM   3800 HH12 ARG B  84     -13.856   9.204 -37.994  1.00 84.73           H  
ATOM   3801  NH2 ARG B  84     -12.568   7.685 -39.481  1.00 84.73           N  
ATOM   3802 HH21 ARG B  84     -11.913   7.059 -39.929  1.00 84.73           H  
ATOM   3803 HH22 ARG B  84     -12.691   8.641 -39.783  1.00 84.73           H  
ATOM   3804  CZ  ARG B  84     -13.030   7.353 -38.310  1.00 84.73           C  
ATOM   3805  N   HIS B  85      -9.178   3.528 -33.738  1.00 81.22           N  
ATOM   3806  H   HIS B  85      -9.006   3.039 -34.605  1.00 81.22           H  
ATOM   3807  CA  HIS B  85      -8.019   3.875 -32.927  1.00 81.22           C  
ATOM   3808  HA  HIS B  85      -8.012   3.199 -32.073  1.00 81.22           H  
ATOM   3809  C   HIS B  85      -8.049   5.314 -32.410  1.00 81.22           C  
ATOM   3810  CB  HIS B  85      -6.757   3.646 -33.758  1.00 81.22           C  
ATOM   3811  HB2 HIS B  85      -6.804   2.654 -34.206  1.00 81.22           H  
ATOM   3812  HB3 HIS B  85      -6.714   4.377 -34.565  1.00 81.22           H  
ATOM   3813  O   HIS B  85      -8.378   6.230 -33.164  1.00 81.22           O  
ATOM   3814  CG  HIS B  85      -5.488   3.735 -32.956  1.00 81.22           C  
ATOM   3815  CD2 HIS B  85      -4.645   2.694 -32.728  1.00 81.22           C  
ATOM   3816  HD2 HIS B  85      -4.820   1.688 -33.080  1.00 81.22           H  
ATOM   3817  ND1 HIS B  85      -4.956   4.828 -32.309  1.00 81.22           N  
ATOM   3818  HD1 HIS B  85      -5.415   5.714 -32.155  1.00 81.22           H  
ATOM   3819  CE1 HIS B  85      -3.821   4.441 -31.705  1.00 81.22           C  
ATOM   3820  HE1 HIS B  85      -3.214   5.064 -31.064  1.00 81.22           H  
ATOM   3821  NE2 HIS B  85      -3.568   3.150 -31.969  1.00 81.22           N  
ATOM   3822  N   GLY B  86      -7.641   5.527 -31.157  1.00 85.65           N  
ATOM   3823  H   GLY B  86      -7.320   4.746 -30.604  1.00 85.65           H  
ATOM   3824  CA  GLY B  86      -7.489   6.855 -30.562  1.00 85.65           C  
ATOM   3825  HA2 GLY B  86      -7.004   6.743 -29.592  1.00 85.65           H  
ATOM   3826  HA3 GLY B  86      -6.854   7.471 -31.199  1.00 85.65           H  
ATOM   3827  C   GLY B  86      -8.807   7.597 -30.347  1.00 85.65           C  
ATOM   3828  O   GLY B  86      -8.797   8.807 -30.133  1.00 85.65           O  
ATOM   3829  N   THR B  87      -9.942   6.895 -30.420  1.00 91.85           N  
ATOM   3830  H   THR B  87      -9.875   5.898 -30.565  1.00 91.85           H  
ATOM   3831  CA  THR B  87     -11.275   7.485 -30.267  1.00 91.85           C  
ATOM   3832  HA  THR B  87     -11.154   8.528 -29.976  1.00 91.85           H  
ATOM   3833  C   THR B  87     -12.078   6.820 -29.150  1.00 91.85           C  
ATOM   3834  CB  THR B  87     -12.071   7.490 -31.581  1.00 91.85           C  
ATOM   3835  HB  THR B  87     -12.981   8.069 -31.423  1.00 91.85           H  
ATOM   3836  O   THR B  87     -11.721   5.767 -28.626  1.00 91.85           O  
ATOM   3837  CG2 THR B  87     -11.335   8.124 -32.758  1.00 91.85           C  
ATOM   3838 HG21 THR B  87     -10.511   7.486 -33.079  1.00 91.85           H  
ATOM   3839 HG22 THR B  87     -12.027   8.263 -33.588  1.00 91.85           H  
ATOM   3840 HG23 THR B  87     -10.942   9.096 -32.458  1.00 91.85           H  
ATOM   3841  OG1 THR B  87     -12.461   6.194 -31.947  1.00 91.85           O  
ATOM   3842  HG1 THR B  87     -11.714   5.593 -31.892  1.00 91.85           H  
ATOM   3843  N   SER B  88     -13.174   7.462 -28.762  1.00 94.75           N  
ATOM   3844  H   SER B  88     -13.374   8.338 -29.224  1.00 94.75           H  
ATOM   3845  CA  SER B  88     -14.120   7.011 -27.755  1.00 94.75           C  
ATOM   3846  HA  SER B  88     -13.864   5.988 -27.480  1.00 94.75           H  
ATOM   3847  C   SER B  88     -15.539   7.016 -28.312  1.00 94.75           C  
ATOM   3848  CB  SER B  88     -14.013   7.902 -26.513  1.00 94.75           C  
ATOM   3849  HB2 SER B  88     -14.085   8.947 -26.817  1.00 94.75           H  
ATOM   3850  HB3 SER B  88     -13.043   7.742 -26.044  1.00 94.75           H  
ATOM   3851  O   SER B  88     -15.988   8.011 -28.882  1.00 94.75           O  
ATOM   3852  OG  SER B  88     -15.047   7.626 -25.580  1.00 94.75           O  
ATOM   3853  HG  SER B  88     -15.552   8.433 -25.456  1.00 94.75           H  
ATOM   3854  N   TYR B  89     -16.297   5.946 -28.068  1.00 94.39           N  
ATOM   3855  H   TYR B  89     -15.883   5.165 -27.579  1.00 94.39           H  
ATOM   3856  CA  TYR B  89     -17.725   5.904 -28.414  1.00 94.39           C  
ATOM   3857  HA  TYR B  89     -17.881   6.476 -29.328  1.00 94.39           H  
ATOM   3858  C   TYR B  89     -18.618   6.571 -27.367  1.00 94.39           C  
ATOM   3859  CB  TYR B  89     -18.174   4.469 -28.690  1.00 94.39           C  
ATOM   3860  HB2 TYR B  89     -17.600   4.081 -29.531  1.00 94.39           H  
ATOM   3861  HB3 TYR B  89     -19.221   4.472 -28.994  1.00 94.39           H  
ATOM   3862  O   TYR B  89     -19.826   6.696 -27.578  1.00 94.39           O  
ATOM   3863  CG  TYR B  89     -18.019   3.546 -27.502  1.00 94.39           C  
ATOM   3864  CD1 TYR B  89     -17.001   2.588 -27.533  1.00 94.39           C  
ATOM   3865  HD1 TYR B  89     -16.357   2.513 -28.397  1.00 94.39           H  
ATOM   3866  CD2 TYR B  89     -18.873   3.635 -26.381  1.00 94.39           C  
ATOM   3867  HD2 TYR B  89     -19.678   4.355 -26.365  1.00 94.39           H  
ATOM   3868  CE1 TYR B  89     -16.845   1.713 -26.454  1.00 94.39           C  
ATOM   3869  HE1 TYR B  89     -16.124   0.912 -26.515  1.00 94.39           H  
ATOM   3870  CE2 TYR B  89     -18.662   2.803 -25.263  1.00 94.39           C  
ATOM   3871  HE2 TYR B  89     -19.281   2.884 -24.382  1.00 94.39           H  
ATOM   3872  OH  TYR B  89     -17.342   1.047 -24.248  1.00 94.39           O  
ATOM   3873  HH  TYR B  89     -16.546   0.547 -24.446  1.00 94.39           H  
ATOM   3874  CZ  TYR B  89     -17.627   1.850 -25.299  1.00 94.39           C  
ATOM   3875  N   SER B  90     -18.058   6.991 -26.232  1.00 94.41           N  
ATOM   3876  H   SER B  90     -17.062   6.862 -26.125  1.00 94.41           H  
ATOM   3877  CA  SER B  90     -18.759   7.795 -25.233  1.00 94.41           C  
ATOM   3878  HA  SER B  90     -19.824   7.810 -25.464  1.00 94.41           H  
ATOM   3879  C   SER B  90     -18.246   9.233 -25.255  1.00 94.41           C  
ATOM   3880  CB  SER B  90     -18.625   7.180 -23.842  1.00 94.41           C  
ATOM   3881  HB2 SER B  90     -18.989   6.152 -23.863  1.00 94.41           H  
ATOM   3882  HB3 SER B  90     -17.581   7.187 -23.530  1.00 94.41           H  
ATOM   3883  O   SER B  90     -17.039   9.472 -25.276  1.00 94.41           O  
ATOM   3884  OG  SER B  90     -19.408   7.939 -22.939  1.00 94.41           O  
ATOM   3885  HG  SER B  90     -19.426   7.466 -22.104  1.00 94.41           H  
ATOM   3886  N   ARG B  91     -19.174  10.196 -25.217  1.00 94.34           N  
ATOM   3887  H   ARG B  91     -20.138   9.892 -25.211  1.00 94.34           H  
ATOM   3888  CA  ARG B  91     -18.898  11.636 -25.024  1.00 94.34           C  
ATOM   3889  HA  ARG B  91     -17.832  11.820 -25.160  1.00 94.34           H  
ATOM   3890  C   ARG B  91     -19.218  12.115 -23.607  1.00 94.34           C  
ATOM   3891  CB  ARG B  91     -19.668  12.499 -26.040  1.00 94.34           C  
ATOM   3892  HB2 ARG B  91     -20.739  12.379 -25.882  1.00 94.34           H  
ATOM   3893  HB3 ARG B  91     -19.417  13.545 -25.863  1.00 94.34           H  
ATOM   3894  O   ARG B  91     -19.265  13.319 -23.366  1.00 94.34           O  
ATOM   3895  CG  ARG B  91     -19.333  12.183 -27.495  1.00 94.34           C  
ATOM   3896  HG2 ARG B  91     -18.251  12.171 -27.623  1.00 94.34           H  
ATOM   3897  HG3 ARG B  91     -19.759  11.207 -27.727  1.00 94.34           H  
ATOM   3898  CD  ARG B  91     -19.951  13.237 -28.425  1.00 94.34           C  
ATOM   3899  HD2 ARG B  91     -21.036  13.200 -28.334  1.00 94.34           H  
ATOM   3900  HD3 ARG B  91     -19.610  14.217 -28.090  1.00 94.34           H  
ATOM   3901  NE  ARG B  91     -19.563  13.034 -29.834  1.00 94.34           N  
ATOM   3902  HE  ARG B  91     -19.293  12.096 -30.092  1.00 94.34           H  
ATOM   3903  NH1 ARG B  91     -19.759  15.203 -30.552  1.00 94.34           N  
ATOM   3904 HH11 ARG B  91     -20.128  15.449 -29.644  1.00 94.34           H  
ATOM   3905 HH12 ARG B  91     -19.405  15.930 -31.156  1.00 94.34           H  
ATOM   3906  NH2 ARG B  91     -18.803  13.728 -31.888  1.00 94.34           N  
ATOM   3907 HH21 ARG B  91     -18.482  14.510 -32.441  1.00 94.34           H  
ATOM   3908 HH22 ARG B  91     -18.315  12.851 -31.998  1.00 94.34           H  
ATOM   3909  CZ  ARG B  91     -19.382  13.974 -30.748  1.00 94.34           C  
ATOM   3910  N   HIS B  92     -19.515  11.191 -22.696  1.00 95.99           N  
ATOM   3911  H   HIS B  92     -19.365  10.217 -22.918  1.00 95.99           H  
ATOM   3912  CA  HIS B  92     -20.110  11.507 -21.403  1.00 95.99           C  
ATOM   3913  HA  HIS B  92     -20.175  12.590 -21.296  1.00 95.99           H  
ATOM   3914  C   HIS B  92     -19.263  10.986 -20.244  1.00 95.99           C  
ATOM   3915  CB  HIS B  92     -21.536  10.950 -21.334  1.00 95.99           C  
ATOM   3916  HB2 HIS B  92     -21.485   9.864 -21.415  1.00 95.99           H  
ATOM   3917  HB3 HIS B  92     -21.970  11.201 -20.367  1.00 95.99           H  
ATOM   3918  O   HIS B  92     -18.678   9.904 -20.310  1.00 95.99           O  
ATOM   3919  CG  HIS B  92     -22.456  11.450 -22.416  1.00 95.99           C  
ATOM   3920  CD2 HIS B  92     -23.219  12.586 -22.392  1.00 95.99           C  
ATOM   3921  HD2 HIS B  92     -23.247  13.313 -21.593  1.00 95.99           H  
ATOM   3922  ND1 HIS B  92     -22.713  10.806 -23.604  1.00 95.99           N  
ATOM   3923  HD1 HIS B  92     -22.356   9.900 -23.871  1.00 95.99           H  
ATOM   3924  CE1 HIS B  92     -23.600  11.547 -24.288  1.00 95.99           C  
ATOM   3925  HE1 HIS B  92     -24.001  11.294 -25.258  1.00 95.99           H  
ATOM   3926  NE2 HIS B  92     -23.963  12.624 -23.578  1.00 95.99           N  
ATOM   3927  N   GLY B  93     -19.257  11.750 -19.159  1.00 96.89           N  
ATOM   3928  H   GLY B  93     -19.801  12.601 -19.176  1.00 96.89           H  
ATOM   3929  CA  GLY B  93     -18.585  11.444 -17.900  1.00 96.89           C  
ATOM   3930  HA2 GLY B  93     -17.505  11.507 -18.029  1.00 96.89           H  
ATOM   3931  HA3 GLY B  93     -18.844  10.438 -17.569  1.00 96.89           H  
ATOM   3932  C   GLY B  93     -19.017  12.443 -16.832  1.00 96.89           C  
ATOM   3933  O   GLY B  93     -19.856  13.301 -17.091  1.00 96.89           O  
ATOM   3934  N   ALA B  94     -18.470  12.344 -15.628  1.00 98.32           N  
ATOM   3935  H   ALA B  94     -17.808  11.603 -15.449  1.00 98.32           H  
ATOM   3936  CA  ALA B  94     -18.756  13.293 -14.556  1.00 98.32           C  
ATOM   3937  HA  ALA B  94     -19.483  14.034 -14.888  1.00 98.32           H  
ATOM   3938  C   ALA B  94     -17.477  14.048 -14.172  1.00 98.32           C  
ATOM   3939  CB  ALA B  94     -19.407  12.524 -13.409  1.00 98.32           C  
ATOM   3940  HB1 ALA B  94     -19.724  13.215 -12.628  1.00 98.32           H  
ATOM   3941  HB2 ALA B  94     -20.288  11.993 -13.771  1.00 98.32           H  
ATOM   3942  HB3 ALA B  94     -18.695  11.806 -13.003  1.00 98.32           H  
ATOM   3943  O   ALA B  94     -16.487  13.451 -13.750  1.00 98.32           O  
ATOM   3944  N   PHE B  95     -17.488  15.369 -14.324  1.00 98.09           N  
ATOM   3945  H   PHE B  95     -18.340  15.823 -14.622  1.00 98.09           H  
ATOM   3946  CA  PHE B  95     -16.289  16.200 -14.216  1.00 98.09           C  
ATOM   3947  HA  PHE B  95     -15.427  15.579 -13.973  1.00 98.09           H  
ATOM   3948  C   PHE B  95     -16.427  17.227 -13.096  1.00 98.09           C  
ATOM   3949  CB  PHE B  95     -16.001  16.850 -15.574  1.00 98.09           C  
ATOM   3950  HB2 PHE B  95     -15.096  17.451 -15.492  1.00 98.09           H  
ATOM   3951  HB3 PHE B  95     -16.821  17.522 -15.830  1.00 98.09           H  
ATOM   3952  O   PHE B  95     -17.524  17.720 -12.833  1.00 98.09           O  
ATOM   3953  CG  PHE B  95     -15.819  15.837 -16.689  1.00 98.09           C  
ATOM   3954  CD1 PHE B  95     -14.554  15.267 -16.926  1.00 98.09           C  
ATOM   3955  HD1 PHE B  95     -13.707  15.563 -16.325  1.00 98.09           H  
ATOM   3956  CD2 PHE B  95     -16.921  15.442 -17.474  1.00 98.09           C  
ATOM   3957  HD2 PHE B  95     -17.896  15.873 -17.300  1.00 98.09           H  
ATOM   3958  CE1 PHE B  95     -14.390  14.319 -17.952  1.00 98.09           C  
ATOM   3959  HE1 PHE B  95     -13.417  13.890 -18.139  1.00 98.09           H  
ATOM   3960  CE2 PHE B  95     -16.757  14.488 -18.493  1.00 98.09           C  
ATOM   3961  HE2 PHE B  95     -17.606  14.203 -19.096  1.00 98.09           H  
ATOM   3962  CZ  PHE B  95     -15.490  13.932 -18.738  1.00 98.09           C  
ATOM   3963  HZ  PHE B  95     -15.359  13.211 -19.531  1.00 98.09           H  
ATOM   3964  N   LEU B  96     -15.314  17.534 -12.430  1.00 97.58           N  
ATOM   3965  H   LEU B  96     -14.440  17.146 -12.755  1.00 97.58           H  
ATOM   3966  CA  LEU B  96     -15.258  18.596 -11.438  1.00 97.58           C  
ATOM   3967  HA  LEU B  96     -16.099  18.492 -10.753  1.00 97.58           H  
ATOM   3968  C   LEU B  96     -15.399  19.949 -12.128  1.00 97.58           C  
ATOM   3969  CB  LEU B  96     -13.939  18.543 -10.645  1.00 97.58           C  
ATOM   3970  HB2 LEU B  96     -13.838  19.474 -10.087  1.00 97.58           H  
ATOM   3971  HB3 LEU B  96     -13.114  18.492 -11.356  1.00 97.58           H  
ATOM   3972  O   LEU B  96     -14.612  20.323 -13.002  1.00 97.58           O  
ATOM   3973  CG  LEU B  96     -13.802  17.375  -9.659  1.00 97.58           C  
ATOM   3974  HG  LEU B  96     -13.902  16.430 -10.193  1.00 97.58           H  
ATOM   3975  CD1 LEU B  96     -12.423  17.416  -9.000  1.00 97.58           C  
ATOM   3976 HD11 LEU B  96     -12.299  16.558  -8.339  1.00 97.58           H  
ATOM   3977 HD12 LEU B  96     -11.656  17.379  -9.773  1.00 97.58           H  
ATOM   3978 HD13 LEU B  96     -12.310  18.338  -8.429  1.00 97.58           H  
ATOM   3979  CD2 LEU B  96     -14.860  17.417  -8.561  1.00 97.58           C  
ATOM   3980 HD21 LEU B  96     -14.672  16.626  -7.835  1.00 97.58           H  
ATOM   3981 HD22 LEU B  96     -14.844  18.387  -8.065  1.00 97.58           H  
ATOM   3982 HD23 LEU B  96     -15.844  17.265  -9.004  1.00 97.58           H  
ATOM   3983  N   ASP B  97     -16.373  20.711 -11.664  1.00 90.67           N  
ATOM   3984  H   ASP B  97     -17.041  20.319 -11.016  1.00 90.67           H  
ATOM   3985  CA  ASP B  97     -16.448  22.141 -11.867  1.00 90.67           C  
ATOM   3986  HA  ASP B  97     -16.343  22.331 -12.935  1.00 90.67           H  
ATOM   3987  C   ASP B  97     -15.259  22.827 -11.168  1.00 90.67           C  
ATOM   3988  CB  ASP B  97     -17.841  22.661 -11.459  1.00 90.67           C  
ATOM   3989  HB2 ASP B  97     -17.770  23.734 -11.280  1.00 90.67           H  
ATOM   3990  HB3 ASP B  97     -18.498  22.531 -12.319  1.00 90.67           H  
ATOM   3991  O   ASP B  97     -14.923  22.527 -10.023  1.00 90.67           O  
ATOM   3992  CG  ASP B  97     -18.536  21.977 -10.261  1.00 90.67           C  
ATOM   3993  OD1 ASP B  97     -18.664  20.726 -10.226  1.00 90.67           O  
ATOM   3994  OD2 ASP B  97     -19.054  22.733  -9.420  1.00 90.67           O  
ATOM   3995  N   GLY B  98     -14.553  23.697 -11.897  1.00 90.62           N  
ATOM   3996  H   GLY B  98     -14.860  23.913 -12.835  1.00 90.62           H  
ATOM   3997  CA  GLY B  98     -13.359  24.373 -11.378  1.00 90.62           C  
ATOM   3998  HA2 GLY B  98     -13.606  24.865 -10.437  1.00 90.62           H  
ATOM   3999  HA3 GLY B  98     -13.052  25.146 -12.083  1.00 90.62           H  
ATOM   4000  C   GLY B  98     -12.159  23.449 -11.131  1.00 90.62           C  
ATOM   4001  O   GLY B  98     -11.346  23.724 -10.253  1.00 90.62           O  
ATOM   4002  N   ALA B  99     -11.999  22.351 -11.885  1.00 93.25           N  
ATOM   4003  H   ALA B  99     -12.751  22.083 -12.505  1.00 93.25           H  
ATOM   4004  CA  ALA B  99     -10.852  21.442 -11.728  1.00 93.25           C  
ATOM   4005  HA  ALA B  99     -10.921  20.972 -10.747  1.00 93.25           H  
ATOM   4006  C   ALA B  99      -9.482  22.155 -11.816  1.00 93.25           C  
ATOM   4007  CB  ALA B  99     -10.947  20.345 -12.795  1.00 93.25           C  
ATOM   4008  HB1 ALA B  99     -10.840  20.778 -13.790  1.00 93.25           H  
ATOM   4009  HB2 ALA B  99     -10.156  19.611 -12.639  1.00 93.25           H  
ATOM   4010  HB3 ALA B  99     -11.911  19.841 -12.728  1.00 93.25           H  
ATOM   4011  O   ALA B  99      -8.528  21.753 -11.144  1.00 93.25           O  
ATOM   4012  N   ALA B 100      -9.395  23.220 -12.621  1.00 92.78           N  
ATOM   4013  H   ALA B 100     -10.229  23.504 -13.114  1.00 92.78           H  
ATOM   4014  CA  ALA B 100      -8.198  24.041 -12.793  1.00 92.78           C  
ATOM   4015  HA  ALA B 100      -7.324  23.397 -12.694  1.00 92.78           H  
ATOM   4016  C   ALA B 100      -8.047  25.167 -11.748  1.00 92.78           C  
ATOM   4017  CB  ALA B 100      -8.216  24.605 -14.220  1.00 92.78           C  
ATOM   4018  HB1 ALA B 100      -9.076  25.263 -14.347  1.00 92.78           H  
ATOM   4019  HB2 ALA B 100      -7.306  25.176 -14.403  1.00 92.78           H  
ATOM   4020  HB3 ALA B 100      -8.276  23.792 -14.943  1.00 92.78           H  
ATOM   4021  O   ALA B 100      -6.973  25.775 -11.686  1.00 92.78           O  
ATOM   4022  N   ASP B 101      -9.074  25.439 -10.939  1.00 94.40           N  
ATOM   4023  H   ASP B 101      -9.891  24.845 -10.955  1.00 94.40           H  
ATOM   4024  CA  ASP B 101      -9.073  26.514  -9.945  1.00 94.40           C  
ATOM   4025  HA  ASP B 101      -8.599  27.388 -10.391  1.00 94.40           H  
ATOM   4026  C   ASP B 101      -8.261  26.115  -8.706  1.00 94.40           C  
ATOM   4027  CB  ASP B 101     -10.507  26.919  -9.554  1.00 94.40           C  
ATOM   4028  HB2 ASP B 101     -10.445  27.668  -8.765  1.00 94.40           H  
ATOM   4029  HB3 ASP B 101     -11.029  26.055  -9.144  1.00 94.40           H  
ATOM   4030  O   ASP B 101      -8.319  24.973  -8.247  1.00 94.40           O  
ATOM   4031  CG  ASP B 101     -11.320  27.521 -10.707  1.00 94.40           C  
ATOM   4032  OD1 ASP B 101     -10.698  28.058 -11.652  1.00 94.40           O  
ATOM   4033  OD2 ASP B 101     -12.567  27.489 -10.616  1.00 94.40           O  
ATOM   4034  N   PHE B 102      -7.470  27.056  -8.178  1.00 96.21           N  
ATOM   4035  H   PHE B 102      -7.463  27.974  -8.600  1.00 96.21           H  
ATOM   4036  CA  PHE B 102      -6.629  26.838  -6.999  1.00 96.21           C  
ATOM   4037  HA  PHE B 102      -7.202  26.277  -6.261  1.00 96.21           H  
ATOM   4038  C   PHE B 102      -6.156  28.155  -6.367  1.00 96.21           C  
ATOM   4039  CB  PHE B 102      -5.408  26.011  -7.431  1.00 96.21           C  
ATOM   4040  HB2 PHE B 102      -4.883  26.548  -8.222  1.00 96.21           H  
ATOM   4041  HB3 PHE B 102      -5.760  25.068  -7.851  1.00 96.21           H  
ATOM   4042  O   PHE B 102      -5.606  29.012  -7.069  1.00 96.21           O  
ATOM   4043  CG  PHE B 102      -4.435  25.678  -6.320  1.00 96.21           C  
ATOM   4044  CD1 PHE B 102      -3.073  26.014  -6.437  1.00 96.21           C  
ATOM   4045  HD1 PHE B 102      -2.720  26.536  -7.314  1.00 96.21           H  
ATOM   4046  CD2 PHE B 102      -4.890  24.992  -5.181  1.00 96.21           C  
ATOM   4047  HD2 PHE B 102      -5.932  24.724  -5.088  1.00 96.21           H  
ATOM   4048  CE1 PHE B 102      -2.170  25.659  -5.419  1.00 96.21           C  
ATOM   4049  HE1 PHE B 102      -1.123  25.904  -5.516  1.00 96.21           H  
ATOM   4050  CE2 PHE B 102      -3.992  24.648  -4.160  1.00 96.21           C  
ATOM   4051  HE2 PHE B 102      -4.354  24.124  -3.288  1.00 96.21           H  
ATOM   4052  CZ  PHE B 102      -2.635  24.982  -4.278  1.00 96.21           C  
ATOM   4053  HZ  PHE B 102      -1.958  24.706  -3.483  1.00 96.21           H  
ATOM   4054  N   ASP B 103      -6.267  28.309  -5.043  1.00 96.08           N  
ATOM   4055  H   ASP B 103      -6.758  27.598  -4.520  1.00 96.08           H  
ATOM   4056  CA  ASP B 103      -5.659  29.446  -4.327  1.00 96.08           C  
ATOM   4057  HA  ASP B 103      -5.706  30.309  -4.991  1.00 96.08           H  
ATOM   4058  C   ASP B 103      -4.165  29.204  -4.039  1.00 96.08           C  
ATOM   4059  CB  ASP B 103      -6.460  29.861  -3.081  1.00 96.08           C  
ATOM   4060  HB2 ASP B 103      -7.515  29.918  -3.350  1.00 96.08           H  
ATOM   4061  HB3 ASP B 103      -6.350  29.105  -2.303  1.00 96.08           H  
ATOM   4062  O   ASP B 103      -3.733  28.912  -2.919  1.00 96.08           O  
ATOM   4063  CG  ASP B 103      -6.024  31.238  -2.534  1.00 96.08           C  
ATOM   4064  OD1 ASP B 103      -4.905  31.718  -2.862  1.00 96.08           O  
ATOM   4065  OD2 ASP B 103      -6.795  31.839  -1.750  1.00 96.08           O  
ATOM   4066  N   ALA B 104      -3.339  29.361  -5.076  1.00 94.59           N  
ATOM   4067  H   ALA B 104      -3.766  29.494  -5.982  1.00 94.59           H  
ATOM   4068  CA  ALA B 104      -1.893  29.167  -4.978  1.00 94.59           C  
ATOM   4069  HA  ALA B 104      -1.705  28.127  -4.713  1.00 94.59           H  
ATOM   4070  C   ALA B 104      -1.244  30.035  -3.878  1.00 94.59           C  
ATOM   4071  CB  ALA B 104      -1.283  29.444  -6.359  1.00 94.59           C  
ATOM   4072  HB1 ALA B 104      -1.781  28.832  -7.111  1.00 94.59           H  
ATOM   4073  HB2 ALA B 104      -0.223  29.192  -6.348  1.00 94.59           H  
ATOM   4074  HB3 ALA B 104      -1.401  30.496  -6.619  1.00 94.59           H  
ATOM   4075  O   ALA B 104      -0.390  29.563  -3.121  1.00 94.59           O  
ATOM   4076  N   ALA B 105      -1.684  31.290  -3.731  1.00 91.59           N  
ATOM   4077  H   ALA B 105      -2.516  31.557  -4.238  1.00 91.59           H  
ATOM   4078  CA  ALA B 105      -1.126  32.226  -2.757  1.00 91.59           C  
ATOM   4079  HA  ALA B 105      -0.041  32.223  -2.861  1.00 91.59           H  
ATOM   4080  C   ALA B 105      -1.450  31.831  -1.306  1.00 91.59           C  
ATOM   4081  CB  ALA B 105      -1.644  33.631  -3.082  1.00 91.59           C  
ATOM   4082  HB1 ALA B 105      -1.214  34.352  -2.386  1.00 91.59           H  
ATOM   4083  HB2 ALA B 105      -2.730  33.651  -2.995  1.00 91.59           H  
ATOM   4084  HB3 ALA B 105      -1.362  33.901  -4.099  1.00 91.59           H  
ATOM   4085  O   ALA B 105      -0.642  32.084  -0.402  1.00 91.59           O  
ATOM   4086  N   PHE B 106      -2.596  31.186  -1.068  1.00 95.20           N  
ATOM   4087  H   PHE B 106      -3.255  31.059  -1.823  1.00 95.20           H  
ATOM   4088  CA  PHE B 106      -2.961  30.659   0.244  1.00 95.20           C  
ATOM   4089  HA  PHE B 106      -2.953  31.482   0.958  1.00 95.20           H  
ATOM   4090  C   PHE B 106      -1.977  29.605   0.758  1.00 95.20           C  
ATOM   4091  CB  PHE B 106      -4.385  30.115   0.202  1.00 95.20           C  
ATOM   4092  HB2 PHE B 106      -5.041  30.907  -0.159  1.00 95.20           H  
ATOM   4093  HB3 PHE B 106      -4.447  29.272  -0.486  1.00 95.20           H  
ATOM   4094  O   PHE B 106      -1.612  29.628   1.938  1.00 95.20           O  
ATOM   4095  CG  PHE B 106      -4.887  29.690   1.557  1.00 95.20           C  
ATOM   4096  CD1 PHE B 106      -4.681  28.374   2.003  1.00 95.20           C  
ATOM   4097  HD1 PHE B 106      -4.191  27.653   1.366  1.00 95.20           H  
ATOM   4098  CD2 PHE B 106      -5.560  30.618   2.370  1.00 95.20           C  
ATOM   4099  HD2 PHE B 106      -5.763  31.610   1.994  1.00 95.20           H  
ATOM   4100  CE1 PHE B 106      -5.149  27.986   3.267  1.00 95.20           C  
ATOM   4101  HE1 PHE B 106      -5.023  26.965   3.594  1.00 95.20           H  
ATOM   4102  CE2 PHE B 106      -6.031  30.229   3.634  1.00 95.20           C  
ATOM   4103  HE2 PHE B 106      -6.604  30.915   4.240  1.00 95.20           H  
ATOM   4104  CZ  PHE B 106      -5.826  28.913   4.078  1.00 95.20           C  
ATOM   4105  HZ  PHE B 106      -6.235  28.602   5.028  1.00 95.20           H  
ATOM   4106  N   PHE B 107      -1.478  28.746  -0.129  1.00 94.49           N  
ATOM   4107  H   PHE B 107      -1.863  28.758  -1.062  1.00 94.49           H  
ATOM   4108  CA  PHE B 107      -0.500  27.705   0.203  1.00 94.49           C  
ATOM   4109  HA  PHE B 107      -0.599  27.460   1.261  1.00 94.49           H  
ATOM   4110  C   PHE B 107       0.959  28.143   0.013  1.00 94.49           C  
ATOM   4111  CB  PHE B 107      -0.846  26.436  -0.578  1.00 94.49           C  
ATOM   4112  HB2 PHE B 107      -0.094  25.671  -0.380  1.00 94.49           H  
ATOM   4113  HB3 PHE B 107      -0.821  26.656  -1.645  1.00 94.49           H  
ATOM   4114  O   PHE B 107       1.873  27.376   0.302  1.00 94.49           O  
ATOM   4115  CG  PHE B 107      -2.205  25.884  -0.200  1.00 94.49           C  
ATOM   4116  CD1 PHE B 107      -2.391  25.232   1.036  1.00 94.49           C  
ATOM   4117  HD1 PHE B 107      -1.563  25.111   1.719  1.00 94.49           H  
ATOM   4118  CD2 PHE B 107      -3.305  26.079  -1.053  1.00 94.49           C  
ATOM   4119  HD2 PHE B 107      -3.189  26.600  -1.992  1.00 94.49           H  
ATOM   4120  CE1 PHE B 107      -3.660  24.752   1.401  1.00 94.49           C  
ATOM   4121  HE1 PHE B 107      -3.805  24.244   2.343  1.00 94.49           H  
ATOM   4122  CE2 PHE B 107      -4.575  25.618  -0.680  1.00 94.49           C  
ATOM   4123  HE2 PHE B 107      -5.415  25.796  -1.335  1.00 94.49           H  
ATOM   4124  CZ  PHE B 107      -4.753  24.950   0.544  1.00 94.49           C  
ATOM   4125  HZ  PHE B 107      -5.735  24.608   0.838  1.00 94.49           H  
ATOM   4126  N   GLY B 108       1.197  29.384  -0.425  1.00 88.64           N  
ATOM   4127  H   GLY B 108       0.403  29.948  -0.693  1.00 88.64           H  
ATOM   4128  CA  GLY B 108       2.545  29.899  -0.684  1.00 88.64           C  
ATOM   4129  HA2 GLY B 108       2.489  30.982  -0.795  1.00 88.64           H  
ATOM   4130  HA3 GLY B 108       3.194  29.662   0.159  1.00 88.64           H  
ATOM   4131  C   GLY B 108       3.192  29.333  -1.953  1.00 88.64           C  
ATOM   4132  O   GLY B 108       4.415  29.327  -2.051  1.00 88.64           O  
ATOM   4133  N   ILE B 109       2.384  28.870  -2.908  1.00 90.12           N  
ATOM   4134  H   ILE B 109       1.388  28.978  -2.778  1.00 90.12           H  
ATOM   4135  CA  ILE B 109       2.812  28.317  -4.196  1.00 90.12           C  
ATOM   4136  HA  ILE B 109       3.833  27.946  -4.106  1.00 90.12           H  
ATOM   4137  C   ILE B 109       2.812  29.439  -5.240  1.00 90.12           C  
ATOM   4138  CB  ILE B 109       1.912  27.116  -4.567  1.00 90.12           C  
ATOM   4139  HB  ILE B 109       0.870  27.428  -4.493  1.00 90.12           H  
ATOM   4140  O   ILE B 109       1.895  30.262  -5.300  1.00 90.12           O  
ATOM   4141  CG1 ILE B 109       2.165  25.962  -3.565  1.00 90.12           C  
ATOM   4142 HG12 ILE B 109       2.156  26.346  -2.545  1.00 90.12           H  
ATOM   4143 HG13 ILE B 109       3.151  25.535  -3.747  1.00 90.12           H  
ATOM   4144  CG2 ILE B 109       2.165  26.627  -6.002  1.00 90.12           C  
ATOM   4145 HG21 ILE B 109       1.966  27.423  -6.720  1.00 90.12           H  
ATOM   4146 HG22 ILE B 109       3.197  26.291  -6.105  1.00 90.12           H  
ATOM   4147 HG23 ILE B 109       1.500  25.800  -6.251  1.00 90.12           H  
ATOM   4148  CD1 ILE B 109       1.119  24.846  -3.617  1.00 90.12           C  
ATOM   4149 HD11 ILE B 109       0.138  25.272  -3.410  1.00 90.12           H  
ATOM   4150 HD12 ILE B 109       1.350  24.102  -2.855  1.00 90.12           H  
ATOM   4151 HD13 ILE B 109       1.114  24.360  -4.592  1.00 90.12           H  
ATOM   4152  N   SER B 110       3.859  29.505  -6.065  1.00 84.96           N  
ATOM   4153  H   SER B 110       4.547  28.767  -6.021  1.00 84.96           H  
ATOM   4154  CA  SER B 110       3.936  30.523  -7.120  1.00 84.96           C  
ATOM   4155  HA  SER B 110       3.654  31.473  -6.667  1.00 84.96           H  
ATOM   4156  C   SER B 110       2.957  30.215  -8.265  1.00 84.96           C  
ATOM   4157  CB  SER B 110       5.367  30.678  -7.645  1.00 84.96           C  
ATOM   4158  HB2 SER B 110       5.434  31.612  -8.203  1.00 84.96           H  
ATOM   4159  HB3 SER B 110       6.062  30.727  -6.807  1.00 84.96           H  
ATOM   4160  O   SER B 110       2.697  29.044  -8.532  1.00 84.96           O  
ATOM   4161  OG  SER B 110       5.728  29.619  -8.509  1.00 84.96           O  
ATOM   4162  HG  SER B 110       5.904  28.834  -7.985  1.00 84.96           H  
ATOM   4163  N   PRO B 111       2.465  31.216  -9.020  1.00 86.62           N  
ATOM   4164  CA  PRO B 111       1.615  30.954 -10.185  1.00 86.62           C  
ATOM   4165  HA  PRO B 111       0.689  30.489  -9.847  1.00 86.62           H  
ATOM   4166  C   PRO B 111       2.276  30.042 -11.229  1.00 86.62           C  
ATOM   4167  CB  PRO B 111       1.303  32.332 -10.777  1.00 86.62           C  
ATOM   4168  HB2 PRO B 111       0.303  32.364 -11.209  1.00 86.62           H  
ATOM   4169  HB3 PRO B 111       2.048  32.598 -11.528  1.00 86.62           H  
ATOM   4170  O   PRO B 111       1.595  29.239 -11.857  1.00 86.62           O  
ATOM   4171  CG  PRO B 111       1.439  33.272  -9.581  1.00 86.62           C  
ATOM   4172  HG2 PRO B 111       0.518  33.256  -8.999  1.00 86.62           H  
ATOM   4173  HG3 PRO B 111       1.683  34.288  -9.891  1.00 86.62           H  
ATOM   4174  CD  PRO B 111       2.565  32.643  -8.766  1.00 86.62           C  
ATOM   4175  HD2 PRO B 111       2.425  32.879  -7.711  1.00 86.62           H  
ATOM   4176  HD3 PRO B 111       3.530  33.012  -9.115  1.00 86.62           H  
ATOM   4177  N   ARG B 112       3.606  30.137 -11.389  1.00 81.99           N  
ATOM   4178  H   ARG B 112       4.110  30.775 -10.789  1.00 81.99           H  
ATOM   4179  CA  ARG B 112       4.375  29.305 -12.327  1.00 81.99           C  
ATOM   4180  HA  ARG B 112       3.871  29.314 -13.294  1.00 81.99           H  
ATOM   4181  C   ARG B 112       4.400  27.840 -11.891  1.00 81.99           C  
ATOM   4182  CB  ARG B 112       5.797  29.874 -12.493  1.00 81.99           C  
ATOM   4183  HB2 ARG B 112       5.736  30.956 -12.606  1.00 81.99           H  
ATOM   4184  HB3 ARG B 112       6.396  29.648 -11.612  1.00 81.99           H  
ATOM   4185  O   ARG B 112       4.171  26.957 -12.705  1.00 81.99           O  
ATOM   4186  CG  ARG B 112       6.472  29.299 -13.749  1.00 81.99           C  
ATOM   4187  HG2 ARG B 112       5.857  29.555 -14.611  1.00 81.99           H  
ATOM   4188  HG3 ARG B 112       6.525  28.212 -13.687  1.00 81.99           H  
ATOM   4189  CD  ARG B 112       7.878  29.866 -13.988  1.00 81.99           C  
ATOM   4190  HD2 ARG B 112       8.090  29.750 -15.051  1.00 81.99           H  
ATOM   4191  HD3 ARG B 112       7.895  30.928 -13.745  1.00 81.99           H  
ATOM   4192  NE  ARG B 112       8.911  29.135 -13.232  1.00 81.99           N  
ATOM   4193  HE  ARG B 112       8.652  28.216 -12.902  1.00 81.99           H  
ATOM   4194  NH1 ARG B 112      10.709  30.503 -13.694  1.00 81.99           N  
ATOM   4195 HH11 ARG B 112      11.708  30.569 -13.822  1.00 81.99           H  
ATOM   4196 HH12 ARG B 112      10.107  31.068 -14.276  1.00 81.99           H  
ATOM   4197  NH2 ARG B 112      11.044  28.559 -12.659  1.00 81.99           N  
ATOM   4198 HH21 ARG B 112      10.730  27.607 -12.541  1.00 81.99           H  
ATOM   4199 HH22 ARG B 112      12.033  28.687 -12.819  1.00 81.99           H  
ATOM   4200  CZ  ARG B 112      10.207  29.410 -13.187  1.00 81.99           C  
ATOM   4201  N   GLU B 113       4.631  27.595 -10.605  1.00 85.34           N  
ATOM   4202  H   GLU B 113       4.780  28.376  -9.981  1.00 85.34           H  
ATOM   4203  CA  GLU B 113       4.569  26.248 -10.034  1.00 85.34           C  
ATOM   4204  HA  GLU B 113       5.192  25.575 -10.624  1.00 85.34           H  
ATOM   4205  C   GLU B 113       3.138  25.695 -10.077  1.00 85.34           C  
ATOM   4206  CB  GLU B 113       5.123  26.292  -8.606  1.00 85.34           C  
ATOM   4207  HB2 GLU B 113       4.506  26.967  -8.013  1.00 85.34           H  
ATOM   4208  HB3 GLU B 113       6.136  26.693  -8.641  1.00 85.34           H  
ATOM   4209  O   GLU B 113       2.943  24.565 -10.501  1.00 85.34           O  
ATOM   4210  CG  GLU B 113       5.164  24.911  -7.932  1.00 85.34           C  
ATOM   4211  HG2 GLU B 113       5.777  24.242  -8.536  1.00 85.34           H  
ATOM   4212  HG3 GLU B 113       4.153  24.504  -7.892  1.00 85.34           H  
ATOM   4213  CD  GLU B 113       5.718  24.965  -6.502  1.00 85.34           C  
ATOM   4214  OE1 GLU B 113       5.904  23.869  -5.916  1.00 85.34           O  
ATOM   4215  OE2 GLU B 113       5.919  26.090  -5.981  1.00 85.34           O  
ATOM   4216  N   ALA B 114       2.128  26.503  -9.733  1.00 91.43           N  
ATOM   4217  H   ALA B 114       2.344  27.426  -9.385  1.00 91.43           H  
ATOM   4218  CA  ALA B 114       0.725  26.092  -9.774  1.00 91.43           C  
ATOM   4219  HA  ALA B 114       0.599  25.225  -9.125  1.00 91.43           H  
ATOM   4220  C   ALA B 114       0.262  25.678 -11.182  1.00 91.43           C  
ATOM   4221  CB  ALA B 114      -0.140  27.237  -9.235  1.00 91.43           C  
ATOM   4222  HB1 ALA B 114      -1.187  26.936  -9.245  1.00 91.43           H  
ATOM   4223  HB2 ALA B 114      -0.020  28.122  -9.860  1.00 91.43           H  
ATOM   4224  HB3 ALA B 114       0.153  27.471  -8.212  1.00 91.43           H  
ATOM   4225  O   ALA B 114      -0.544  24.760 -11.304  1.00 91.43           O  
ATOM   4226  N   LEU B 115       0.781  26.325 -12.233  1.00 88.54           N  
ATOM   4227  H   LEU B 115       1.396  27.108 -12.062  1.00 88.54           H  
ATOM   4228  CA  LEU B 115       0.495  25.959 -13.622  1.00 88.54           C  
ATOM   4229  HA  LEU B 115      -0.584  25.849 -13.730  1.00 88.54           H  
ATOM   4230  C   LEU B 115       1.135  24.614 -14.006  1.00 88.54           C  
ATOM   4231  CB  LEU B 115       0.992  27.085 -14.546  1.00 88.54           C  
ATOM   4232  HB2 LEU B 115       2.079  27.027 -14.602  1.00 88.54           H  
ATOM   4233  HB3 LEU B 115       0.735  28.054 -14.117  1.00 88.54           H  
ATOM   4234  O   LEU B 115       0.519  23.838 -14.731  1.00 88.54           O  
ATOM   4235  CG  LEU B 115       0.403  27.007 -15.968  1.00 88.54           C  
ATOM   4236  HG  LEU B 115       0.393  25.975 -16.317  1.00 88.54           H  
ATOM   4237  CD1 LEU B 115      -1.023  27.566 -16.002  1.00 88.54           C  
ATOM   4238 HD11 LEU B 115      -1.669  26.973 -15.354  1.00 88.54           H  
ATOM   4239 HD12 LEU B 115      -1.035  28.605 -15.675  1.00 88.54           H  
ATOM   4240 HD13 LEU B 115      -1.414  27.499 -17.018  1.00 88.54           H  
ATOM   4241  CD2 LEU B 115       1.257  27.824 -16.938  1.00 88.54           C  
ATOM   4242 HD21 LEU B 115       2.267  27.414 -16.962  1.00 88.54           H  
ATOM   4243 HD22 LEU B 115       1.291  28.867 -16.624  1.00 88.54           H  
ATOM   4244 HD23 LEU B 115       0.834  27.754 -17.940  1.00 88.54           H  
ATOM   4245  N   ALA B 116       2.346  24.336 -13.515  1.00 87.55           N  
ATOM   4246  H   ALA B 116       2.793  25.024 -12.926  1.00 87.55           H  
ATOM   4247  CA  ALA B 116       3.065  23.080 -13.753  1.00 87.55           C  
ATOM   4248  HA  ALA B 116       2.896  22.766 -14.783  1.00 87.55           H  
ATOM   4249  C   ALA B 116       2.595  21.921 -12.850  1.00 87.55           C  
ATOM   4250  CB  ALA B 116       4.562  23.355 -13.576  1.00 87.55           C  
ATOM   4251  HB1 ALA B 116       5.128  22.448 -13.788  1.00 87.55           H  
ATOM   4252  HB2 ALA B 116       4.879  24.137 -14.265  1.00 87.55           H  
ATOM   4253  HB3 ALA B 116       4.760  23.671 -12.551  1.00 87.55           H  
ATOM   4254  O   ALA B 116       2.940  20.768 -13.102  1.00 87.55           O  
ATOM   4255  N   MET B 117       1.822  22.215 -11.802  1.00 91.81           N  
ATOM   4256  H   MET B 117       1.620  23.189 -11.624  1.00 91.81           H  
ATOM   4257  CA  MET B 117       1.266  21.222 -10.887  1.00 91.81           C  
ATOM   4258  HA  MET B 117       2.019  20.456 -10.700  1.00 91.81           H  
ATOM   4259  C   MET B 117       0.038  20.526 -11.471  1.00 91.81           C  
ATOM   4260  CB  MET B 117       0.889  21.865  -9.546  1.00 91.81           C  
ATOM   4261  HB2 MET B 117       0.169  21.215  -9.048  1.00 91.81           H  
ATOM   4262  HB3 MET B 117       0.409  22.828  -9.723  1.00 91.81           H  
ATOM   4263  O   MET B 117      -0.959  21.175 -11.816  1.00 91.81           O  
ATOM   4264  CG  MET B 117       2.084  22.044  -8.606  1.00 91.81           C  
ATOM   4265  HG2 MET B 117       2.882  22.567  -9.132  1.00 91.81           H  
ATOM   4266  HG3 MET B 117       2.461  21.058  -8.334  1.00 91.81           H  
ATOM   4267  SD  MET B 117       1.700  22.954  -7.080  1.00 91.81           S  
ATOM   4268  CE  MET B 117       0.485  21.837  -6.334  1.00 91.81           C  
ATOM   4269  HE1 MET B 117       0.897  20.829  -6.280  1.00 91.81           H  
ATOM   4270  HE2 MET B 117       0.227  22.186  -5.334  1.00 91.81           H  
ATOM   4271  HE3 MET B 117      -0.419  21.812  -6.943  1.00 91.81           H  
ATOM   4272  N   ASP B 118       0.068  19.195 -11.425  1.00 94.39           N  
ATOM   4273  H   ASP B 118       0.924  18.725 -11.168  1.00 94.39           H  
ATOM   4274  CA  ASP B 118      -1.097  18.344 -11.624  1.00 94.39           C  
ATOM   4275  HA  ASP B 118      -1.354  18.384 -12.683  1.00 94.39           H  
ATOM   4276  C   ASP B 118      -2.263  18.861 -10.750  1.00 94.39           C  
ATOM   4277  CB  ASP B 118      -0.726  16.885 -11.290  1.00 94.39           C  
ATOM   4278  HB2 ASP B 118       0.088  16.573 -11.944  1.00 94.39           H  
ATOM   4279  HB3 ASP B 118      -0.366  16.843 -10.262  1.00 94.39           H  
ATOM   4280  O   ASP B 118      -2.096  19.043  -9.530  1.00 94.39           O  
ATOM   4281  CG  ASP B 118      -1.872  15.877 -11.435  1.00 94.39           C  
ATOM   4282  OD1 ASP B 118      -3.028  16.298 -11.643  1.00 94.39           O  
ATOM   4283  OD2 ASP B 118      -1.632  14.673 -11.210  1.00 94.39           O  
ATOM   4284  N   PRO B 119      -3.447  19.137 -11.332  1.00 96.70           N  
ATOM   4285  CA  PRO B 119      -4.631  19.528 -10.573  1.00 96.70           C  
ATOM   4286  HA  PRO B 119      -4.461  20.506 -10.123  1.00 96.70           H  
ATOM   4287  C   PRO B 119      -4.984  18.556  -9.438  1.00 96.70           C  
ATOM   4288  CB  PRO B 119      -5.759  19.657 -11.602  1.00 96.70           C  
ATOM   4289  HB2 PRO B 119      -5.854  20.700 -11.902  1.00 96.70           H  
ATOM   4290  HB3 PRO B 119      -6.712  19.299 -11.212  1.00 96.70           H  
ATOM   4291  O   PRO B 119      -5.521  19.006  -8.426  1.00 96.70           O  
ATOM   4292  CG  PRO B 119      -5.282  18.831 -12.796  1.00 96.70           C  
ATOM   4293  HG2 PRO B 119      -5.528  17.781 -12.639  1.00 96.70           H  
ATOM   4294  HG3 PRO B 119      -5.702  19.189 -13.736  1.00 96.70           H  
ATOM   4295  CD  PRO B 119      -3.773  19.004 -12.746  1.00 96.70           C  
ATOM   4296  HD2 PRO B 119      -3.305  18.139 -13.216  1.00 96.70           H  
ATOM   4297  HD3 PRO B 119      -3.482  19.913 -13.273  1.00 96.70           H  
ATOM   4298  N   GLN B 120      -4.612  17.274  -9.511  1.00 97.78           N  
ATOM   4299  H   GLN B 120      -4.149  16.947 -10.347  1.00 97.78           H  
ATOM   4300  CA  GLN B 120      -4.767  16.340  -8.391  1.00 97.78           C  
ATOM   4301  HA  GLN B 120      -5.830  16.258  -8.164  1.00 97.78           H  
ATOM   4302  C   GLN B 120      -4.054  16.832  -7.117  1.00 97.78           C  
ATOM   4303  CB  GLN B 120      -4.235  14.950  -8.776  1.00 97.78           C  
ATOM   4304  HB2 GLN B 120      -3.179  15.025  -9.034  1.00 97.78           H  
ATOM   4305  HB3 GLN B 120      -4.313  14.299  -7.904  1.00 97.78           H  
ATOM   4306  O   GLN B 120      -4.635  16.791  -6.031  1.00 97.78           O  
ATOM   4307  CG  GLN B 120      -5.000  14.294  -9.937  1.00 97.78           C  
ATOM   4308  HG2 GLN B 120      -6.071  14.322  -9.741  1.00 97.78           H  
ATOM   4309  HG3 GLN B 120      -4.826  14.837 -10.866  1.00 97.78           H  
ATOM   4310  CD  GLN B 120      -4.575  12.846 -10.137  1.00 97.78           C  
ATOM   4311  NE2 GLN B 120      -3.410  12.595 -10.686  1.00 97.78           N  
ATOM   4312 HE21 GLN B 120      -3.138  11.635 -10.843  1.00 97.78           H  
ATOM   4313 HE22 GLN B 120      -2.808  13.355 -10.968  1.00 97.78           H  
ATOM   4314  OE1 GLN B 120      -5.294  11.925  -9.773  1.00 97.78           O  
ATOM   4315  N   GLN B 121      -2.827  17.360  -7.234  1.00 97.72           N  
ATOM   4316  H   GLN B 121      -2.440  17.463  -8.161  1.00 97.72           H  
ATOM   4317  CA  GLN B 121      -2.075  17.903  -6.092  1.00 97.72           C  
ATOM   4318  HA  GLN B 121      -2.066  17.161  -5.294  1.00 97.72           H  
ATOM   4319  C   GLN B 121      -2.731  19.175  -5.532  1.00 97.72           C  
ATOM   4320  CB  GLN B 121      -0.619  18.219  -6.486  1.00 97.72           C  
ATOM   4321  HB2 GLN B 121      -0.124  18.615  -5.600  1.00 97.72           H  
ATOM   4322  HB3 GLN B 121      -0.606  18.991  -7.255  1.00 97.72           H  
ATOM   4323  O   GLN B 121      -2.756  19.381  -4.318  1.00 97.72           O  
ATOM   4324  CG  GLN B 121       0.185  17.008  -6.990  1.00 97.72           C  
ATOM   4325  HG2 GLN B 121      -0.198  16.695  -7.961  1.00 97.72           H  
ATOM   4326  HG3 GLN B 121       0.051  16.183  -6.290  1.00 97.72           H  
ATOM   4327  CD  GLN B 121       1.687  17.278  -7.115  1.00 97.72           C  
ATOM   4328  NE2 GLN B 121       2.457  16.349  -7.629  1.00 97.72           N  
ATOM   4329 HE21 GLN B 121       3.428  16.584  -7.776  1.00 97.72           H  
ATOM   4330 HE22 GLN B 121       2.060  15.530  -8.069  1.00 97.72           H  
ATOM   4331  OE1 GLN B 121       2.213  18.301  -6.691  1.00 97.72           O  
ATOM   4332  N   ARG B 122      -3.273  20.025  -6.414  1.00 97.85           N  
ATOM   4333  H   ARG B 122      -3.245  19.755  -7.387  1.00 97.85           H  
ATOM   4334  CA  ARG B 122      -3.949  21.282  -6.051  1.00 97.85           C  
ATOM   4335  HA  ARG B 122      -3.321  21.853  -5.367  1.00 97.85           H  
ATOM   4336  C   ARG B 122      -5.250  21.024  -5.290  1.00 97.85           C  
ATOM   4337  CB  ARG B 122      -4.194  22.122  -7.318  1.00 97.85           C  
ATOM   4338  HB2 ARG B 122      -4.824  22.972  -7.056  1.00 97.85           H  
ATOM   4339  HB3 ARG B 122      -4.727  21.531  -8.063  1.00 97.85           H  
ATOM   4340  O   ARG B 122      -5.421  21.524  -4.180  1.00 97.85           O  
ATOM   4341  CG  ARG B 122      -2.876  22.640  -7.915  1.00 97.85           C  
ATOM   4342  HG2 ARG B 122      -2.258  21.803  -8.240  1.00 97.85           H  
ATOM   4343  HG3 ARG B 122      -2.343  23.184  -7.135  1.00 97.85           H  
ATOM   4344  CD  ARG B 122      -3.084  23.596  -9.093  1.00 97.85           C  
ATOM   4345  HD2 ARG B 122      -2.194  24.219  -9.186  1.00 97.85           H  
ATOM   4346  HD3 ARG B 122      -3.932  24.246  -8.877  1.00 97.85           H  
ATOM   4347  NE  ARG B 122      -3.278  22.896 -10.375  1.00 97.85           N  
ATOM   4348  HE  ARG B 122      -2.733  22.060 -10.534  1.00 97.85           H  
ATOM   4349  NH1 ARG B 122      -4.449  24.555 -11.439  1.00 97.85           N  
ATOM   4350 HH11 ARG B 122      -4.606  25.005 -10.548  1.00 97.85           H  
ATOM   4351 HH12 ARG B 122      -5.045  24.852 -12.199  1.00 97.85           H  
ATOM   4352  NH2 ARG B 122      -3.810  22.737 -12.571  1.00 97.85           N  
ATOM   4353 HH21 ARG B 122      -3.174  21.954 -12.630  1.00 97.85           H  
ATOM   4354 HH22 ARG B 122      -4.116  23.168 -13.431  1.00 97.85           H  
ATOM   4355  CZ  ARG B 122      -3.849  23.400 -11.453  1.00 97.85           C  
ATOM   4356  N   GLN B 123      -6.118  20.176  -5.840  1.00 97.71           N  
ATOM   4357  H   GLN B 123      -5.895  19.787  -6.745  1.00 97.71           H  
ATOM   4358  CA  GLN B 123      -7.415  19.841  -5.243  1.00 97.71           C  
ATOM   4359  HA  GLN B 123      -7.974  20.760  -5.064  1.00 97.71           H  
ATOM   4360  C   GLN B 123      -7.256  19.133  -3.888  1.00 97.71           C  
ATOM   4361  CB  GLN B 123      -8.215  18.961  -6.221  1.00 97.71           C  
ATOM   4362  HB2 GLN B 123      -9.139  18.654  -5.731  1.00 97.71           H  
ATOM   4363  HB3 GLN B 123      -7.635  18.068  -6.450  1.00 97.71           H  
ATOM   4364  O   GLN B 123      -8.013  19.396  -2.951  1.00 97.71           O  
ATOM   4365  CG  GLN B 123      -8.598  19.652  -7.542  1.00 97.71           C  
ATOM   4366  HG2 GLN B 123      -7.716  20.096  -8.003  1.00 97.71           H  
ATOM   4367  HG3 GLN B 123      -8.985  18.900  -8.229  1.00 97.71           H  
ATOM   4368  CD  GLN B 123      -9.661  20.740  -7.402  1.00 97.71           C  
ATOM   4369  NE2 GLN B 123      -9.750  21.628  -8.368  1.00 97.71           N  
ATOM   4370 HE21 GLN B 123     -10.401  22.396  -8.290  1.00 97.71           H  
ATOM   4371 HE22 GLN B 123      -9.104  21.625  -9.144  1.00 97.71           H  
ATOM   4372  OE1 GLN B 123     -10.431  20.794  -6.453  1.00 97.71           O  
ATOM   4373  N   VAL B 124      -6.242  18.270  -3.745  1.00 97.44           N  
ATOM   4374  H   VAL B 124      -5.677  18.052  -4.553  1.00 97.44           H  
ATOM   4375  CA  VAL B 124      -5.929  17.602  -2.471  1.00 97.44           C  
ATOM   4376  HA  VAL B 124      -6.838  17.141  -2.086  1.00 97.44           H  
ATOM   4377  C   VAL B 124      -5.466  18.585  -1.391  1.00 97.44           C  
ATOM   4378  CB  VAL B 124      -4.904  16.476  -2.704  1.00 97.44           C  
ATOM   4379  HB  VAL B 124      -4.178  16.803  -3.448  1.00 97.44           H  
ATOM   4380  O   VAL B 124      -5.830  18.405  -0.229  1.00 97.44           O  
ATOM   4381  CG1 VAL B 124      -4.120  16.071  -1.460  1.00 97.44           C  
ATOM   4382 HG11 VAL B 124      -3.549  16.932  -1.111  1.00 97.44           H  
ATOM   4383 HG12 VAL B 124      -4.790  15.721  -0.675  1.00 97.44           H  
ATOM   4384 HG13 VAL B 124      -3.403  15.293  -1.723  1.00 97.44           H  
ATOM   4385  CG2 VAL B 124      -5.624  15.226  -3.214  1.00 97.44           C  
ATOM   4386 HG21 VAL B 124      -4.894  14.449  -3.439  1.00 97.44           H  
ATOM   4387 HG22 VAL B 124      -6.163  15.477  -4.127  1.00 97.44           H  
ATOM   4388 HG23 VAL B 124      -6.329  14.860  -2.468  1.00 97.44           H  
ATOM   4389  N   LEU B 125      -4.686  19.620  -1.725  1.00 97.92           N  
ATOM   4390  H   LEU B 125      -4.420  19.742  -2.692  1.00 97.92           H  
ATOM   4391  CA  LEU B 125      -4.253  20.618  -0.738  1.00 97.92           C  
ATOM   4392  HA  LEU B 125      -3.772  20.100   0.092  1.00 97.92           H  
ATOM   4393  C   LEU B 125      -5.443  21.371  -0.129  1.00 97.92           C  
ATOM   4394  CB  LEU B 125      -3.260  21.608  -1.375  1.00 97.92           C  
ATOM   4395  HB2 LEU B 125      -3.264  22.529  -0.793  1.00 97.92           H  
ATOM   4396  HB3 LEU B 125      -3.609  21.861  -2.376  1.00 97.92           H  
ATOM   4397  O   LEU B 125      -5.537  21.461   1.097  1.00 97.92           O  
ATOM   4398  CG  LEU B 125      -1.810  21.107  -1.457  1.00 97.92           C  
ATOM   4399  HG  LEU B 125      -1.773  20.131  -1.940  1.00 97.92           H  
ATOM   4400  CD1 LEU B 125      -0.990  22.104  -2.277  1.00 97.92           C  
ATOM   4401 HD11 LEU B 125      -1.387  22.144  -3.291  1.00 97.92           H  
ATOM   4402 HD12 LEU B 125       0.052  21.785  -2.315  1.00 97.92           H  
ATOM   4403 HD13 LEU B 125      -1.050  23.094  -1.825  1.00 97.92           H  
ATOM   4404  CD2 LEU B 125      -1.160  21.003  -0.072  1.00 97.92           C  
ATOM   4405 HD21 LEU B 125      -0.118  20.701  -0.173  1.00 97.92           H  
ATOM   4406 HD22 LEU B 125      -1.678  20.255   0.529  1.00 97.92           H  
ATOM   4407 HD23 LEU B 125      -1.212  21.966   0.435  1.00 97.92           H  
ATOM   4408  N   GLU B 126      -6.361  21.856  -0.970  1.00 98.21           N  
ATOM   4409  H   GLU B 126      -6.214  21.742  -1.963  1.00 98.21           H  
ATOM   4410  CA  GLU B 126      -7.580  22.550  -0.527  1.00 98.21           C  
ATOM   4411  HA  GLU B 126      -7.314  23.393   0.110  1.00 98.21           H  
ATOM   4412  C   GLU B 126      -8.460  21.641   0.333  1.00 98.21           C  
ATOM   4413  CB  GLU B 126      -8.363  23.101  -1.734  1.00 98.21           C  
ATOM   4414  HB2 GLU B 126      -9.346  23.425  -1.391  1.00 98.21           H  
ATOM   4415  HB3 GLU B 126      -8.491  22.319  -2.482  1.00 98.21           H  
ATOM   4416  O   GLU B 126      -8.741  21.955   1.490  1.00 98.21           O  
ATOM   4417  CG  GLU B 126      -7.641  24.307  -2.352  1.00 98.21           C  
ATOM   4418  HG2 GLU B 126      -6.673  23.979  -2.732  1.00 98.21           H  
ATOM   4419  HG3 GLU B 126      -7.467  25.028  -1.554  1.00 98.21           H  
ATOM   4420  CD  GLU B 126      -8.406  25.025  -3.479  1.00 98.21           C  
ATOM   4421  OE1 GLU B 126      -7.865  26.061  -3.934  1.00 98.21           O  
ATOM   4422  OE2 GLU B 126      -9.511  24.573  -3.874  1.00 98.21           O  
ATOM   4423  N   THR B 127      -8.804  20.458  -0.174  1.00 98.25           N  
ATOM   4424  H   THR B 127      -8.533  20.245  -1.124  1.00 98.25           H  
ATOM   4425  CA  THR B 127      -9.672  19.523   0.559  1.00 98.25           C  
ATOM   4426  HA  THR B 127     -10.572  20.062   0.857  1.00 98.25           H  
ATOM   4427  C   THR B 127      -9.042  18.986   1.846  1.00 98.25           C  
ATOM   4428  CB  THR B 127     -10.113  18.343  -0.309  1.00 98.25           C  
ATOM   4429  HB  THR B 127     -10.517  17.564   0.337  1.00 98.25           H  
ATOM   4430  O   THR B 127      -9.762  18.708   2.802  1.00 98.25           O  
ATOM   4431  CG2 THR B 127     -11.196  18.725  -1.311  1.00 98.25           C  
ATOM   4432 HG21 THR B 127     -10.824  19.485  -1.997  1.00 98.25           H  
ATOM   4433 HG22 THR B 127     -12.058  19.127  -0.779  1.00 98.25           H  
ATOM   4434 HG23 THR B 127     -11.504  17.844  -1.875  1.00 98.25           H  
ATOM   4435  OG1 THR B 127      -9.022  17.820  -1.022  1.00 98.25           O  
ATOM   4436  HG1 THR B 127      -8.795  18.443  -1.717  1.00 98.25           H  
ATOM   4437  N   THR B 128      -7.712  18.869   1.941  1.00 98.54           N  
ATOM   4438  H   THR B 128      -7.155  19.069   1.122  1.00 98.54           H  
ATOM   4439  CA  THR B 128      -7.047  18.495   3.206  1.00 98.54           C  
ATOM   4440  HA  THR B 128      -7.586  17.655   3.643  1.00 98.54           H  
ATOM   4441  C   THR B 128      -7.083  19.646   4.220  1.00 98.54           C  
ATOM   4442  CB  THR B 128      -5.595  18.039   2.995  1.00 98.54           C  
ATOM   4443  HB  THR B 128      -4.998  18.890   2.669  1.00 98.54           H  
ATOM   4444  O   THR B 128      -7.244  19.406   5.417  1.00 98.54           O  
ATOM   4445  CG2 THR B 128      -4.964  17.432   4.257  1.00 98.54           C  
ATOM   4446 HG21 THR B 128      -4.996  16.344   4.208  1.00 98.54           H  
ATOM   4447 HG22 THR B 128      -5.473  17.744   5.169  1.00 98.54           H  
ATOM   4448 HG23 THR B 128      -3.925  17.755   4.327  1.00 98.54           H  
ATOM   4449  OG1 THR B 128      -5.535  17.026   2.018  1.00 98.54           O  
ATOM   4450  HG1 THR B 128      -5.702  17.448   1.173  1.00 98.54           H  
ATOM   4451  N   TRP B 129      -6.976  20.903   3.778  1.00 98.39           N  
ATOM   4452  H   TRP B 129      -6.885  21.076   2.787  1.00 98.39           H  
ATOM   4453  CA  TRP B 129      -7.175  22.050   4.669  1.00 98.39           C  
ATOM   4454  HA  TRP B 129      -6.496  21.965   5.517  1.00 98.39           H  
ATOM   4455  C   TRP B 129      -8.602  22.065   5.234  1.00 98.39           C  
ATOM   4456  CB  TRP B 129      -6.854  23.352   3.927  1.00 98.39           C  
ATOM   4457  HB2 TRP B 129      -5.841  23.291   3.530  1.00 98.39           H  
ATOM   4458  HB3 TRP B 129      -7.532  23.478   3.083  1.00 98.39           H  
ATOM   4459  O   TRP B 129      -8.792  22.090   6.453  1.00 98.39           O  
ATOM   4460  CG  TRP B 129      -6.956  24.565   4.794  1.00 98.39           C  
ATOM   4461  CD1 TRP B 129      -8.101  25.213   5.114  1.00 98.39           C  
ATOM   4462  HD1 TRP B 129      -9.087  24.941   4.768  1.00 98.39           H  
ATOM   4463  CD2 TRP B 129      -5.895  25.247   5.522  1.00 98.39           C  
ATOM   4464  CE2 TRP B 129      -6.481  26.298   6.287  1.00 98.39           C  
ATOM   4465  CE3 TRP B 129      -4.496  25.076   5.620  1.00 98.39           C  
ATOM   4466  HE3 TRP B 129      -4.026  24.294   5.043  1.00 98.39           H  
ATOM   4467  NE1 TRP B 129      -7.829  26.222   6.015  1.00 98.39           N  
ATOM   4468  HE1 TRP B 129      -8.558  26.722   6.504  1.00 98.39           H  
ATOM   4469  CH2 TRP B 129      -4.327  26.944   7.186  1.00 98.39           C  
ATOM   4470  HH2 TRP B 129      -3.726  27.578   7.821  1.00 98.39           H  
ATOM   4471  CZ2 TRP B 129      -5.718  27.130   7.118  1.00 98.39           C  
ATOM   4472  HZ2 TRP B 129      -6.212  27.901   7.690  1.00 98.39           H  
ATOM   4473  CZ3 TRP B 129      -3.718  25.920   6.437  1.00 98.39           C  
ATOM   4474  HZ3 TRP B 129      -2.649  25.777   6.494  1.00 98.39           H  
ATOM   4475  N   GLU B 130      -9.597  21.956   4.351  1.00 98.06           N  
ATOM   4476  H   GLU B 130      -9.362  21.955   3.369  1.00 98.06           H  
ATOM   4477  CA  GLU B 130     -11.019  21.869   4.704  1.00 98.06           C  
ATOM   4478  HA  GLU B 130     -11.335  22.783   5.208  1.00 98.06           H  
ATOM   4479  C   GLU B 130     -11.301  20.684   5.639  1.00 98.06           C  
ATOM   4480  CB  GLU B 130     -11.845  21.690   3.424  1.00 98.06           C  
ATOM   4481  HB2 GLU B 130     -12.878  21.474   3.696  1.00 98.06           H  
ATOM   4482  HB3 GLU B 130     -11.446  20.822   2.898  1.00 98.06           H  
ATOM   4483  O   GLU B 130     -12.066  20.808   6.593  1.00 98.06           O  
ATOM   4484  CG  GLU B 130     -11.837  22.912   2.486  1.00 98.06           C  
ATOM   4485  HG2 GLU B 130     -12.438  23.699   2.942  1.00 98.06           H  
ATOM   4486  HG3 GLU B 130     -10.820  23.292   2.387  1.00 98.06           H  
ATOM   4487  CD  GLU B 130     -12.385  22.587   1.081  1.00 98.06           C  
ATOM   4488  OE1 GLU B 130     -12.408  23.509   0.233  1.00 98.06           O  
ATOM   4489  OE2 GLU B 130     -12.770  21.416   0.851  1.00 98.06           O  
ATOM   4490  N   LEU B 131     -10.647  19.538   5.422  1.00 98.58           N  
ATOM   4491  H   LEU B 131     -10.087  19.473   4.584  1.00 98.58           H  
ATOM   4492  CA  LEU B 131     -10.771  18.352   6.268  1.00 98.58           C  
ATOM   4493  HA  LEU B 131     -11.807  18.016   6.228  1.00 98.58           H  
ATOM   4494  C   LEU B 131     -10.434  18.642   7.737  1.00 98.58           C  
ATOM   4495  CB  LEU B 131      -9.851  17.254   5.701  1.00 98.58           C  
ATOM   4496  HB2 LEU B 131      -8.838  17.650   5.632  1.00 98.58           H  
ATOM   4497  HB3 LEU B 131     -10.177  16.995   4.694  1.00 98.58           H  
ATOM   4498  O   LEU B 131     -11.166  18.210   8.633  1.00 98.58           O  
ATOM   4499  CG  LEU B 131      -9.777  15.979   6.546  1.00 98.58           C  
ATOM   4500  HG  LEU B 131      -9.507  16.223   7.573  1.00 98.58           H  
ATOM   4501  CD1 LEU B 131     -11.123  15.269   6.533  1.00 98.58           C  
ATOM   4502 HD11 LEU B 131     -11.065  14.368   7.143  1.00 98.58           H  
ATOM   4503 HD12 LEU B 131     -11.879  15.930   6.955  1.00 98.58           H  
ATOM   4504 HD13 LEU B 131     -11.389  15.005   5.510  1.00 98.58           H  
ATOM   4505  CD2 LEU B 131      -8.704  15.043   5.998  1.00 98.58           C  
ATOM   4506 HD21 LEU B 131      -7.742  15.554   6.008  1.00 98.58           H  
ATOM   4507 HD22 LEU B 131      -8.635  14.141   6.607  1.00 98.58           H  
ATOM   4508 HD23 LEU B 131      -8.944  14.769   4.971  1.00 98.58           H  
ATOM   4509  N   PHE B 132      -9.331  19.348   7.997  1.00 98.35           N  
ATOM   4510  H   PHE B 132      -8.791  19.699   7.219  1.00 98.35           H  
ATOM   4511  CA  PHE B 132      -8.927  19.703   9.358  1.00 98.35           C  
ATOM   4512  HA  PHE B 132      -8.978  18.812   9.985  1.00 98.35           H  
ATOM   4513  C   PHE B 132      -9.881  20.721   9.986  1.00 98.35           C  
ATOM   4514  CB  PHE B 132      -7.489  20.233   9.350  1.00 98.35           C  
ATOM   4515  HB2 PHE B 132      -7.446  21.055   8.635  1.00 98.35           H  
ATOM   4516  HB3 PHE B 132      -7.255  20.634  10.336  1.00 98.35           H  
ATOM   4517  O   PHE B 132     -10.280  20.550  11.142  1.00 98.35           O  
ATOM   4518  CG  PHE B 132      -6.414  19.225   8.989  1.00 98.35           C  
ATOM   4519  CD1 PHE B 132      -6.409  17.937   9.558  1.00 98.35           C  
ATOM   4520  HD1 PHE B 132      -7.179  17.653  10.260  1.00 98.35           H  
ATOM   4521  CD2 PHE B 132      -5.382  19.593   8.109  1.00 98.35           C  
ATOM   4522  HD2 PHE B 132      -5.382  20.572   7.653  1.00 98.35           H  
ATOM   4523  CE1 PHE B 132      -5.390  17.022   9.241  1.00 98.35           C  
ATOM   4524  HE1 PHE B 132      -5.375  16.040   9.690  1.00 98.35           H  
ATOM   4525  CE2 PHE B 132      -4.360  18.680   7.803  1.00 98.35           C  
ATOM   4526  HE2 PHE B 132      -3.574  18.970   7.121  1.00 98.35           H  
ATOM   4527  CZ  PHE B 132      -4.363  17.393   8.361  1.00 98.35           C  
ATOM   4528  HZ  PHE B 132      -3.578  16.694   8.115  1.00 98.35           H  
ATOM   4529  N   GLU B 133     -10.319  21.718   9.217  1.00 96.64           N  
ATOM   4530  H   GLU B 133      -9.964  21.801   8.275  1.00 96.64           H  
ATOM   4531  CA  GLU B 133     -11.311  22.692   9.673  1.00 96.64           C  
ATOM   4532  HA  GLU B 133     -10.949  23.154  10.591  1.00 96.64           H  
ATOM   4533  C   GLU B 133     -12.664  22.034   9.997  1.00 96.64           C  
ATOM   4534  CB  GLU B 133     -11.497  23.786   8.613  1.00 96.64           C  
ATOM   4535  HB2 GLU B 133     -12.374  24.374   8.883  1.00 96.64           H  
ATOM   4536  HB3 GLU B 133     -11.682  23.331   7.640  1.00 96.64           H  
ATOM   4537  O   GLU B 133     -13.283  22.361  11.016  1.00 96.64           O  
ATOM   4538  CG  GLU B 133     -10.287  24.728   8.527  1.00 96.64           C  
ATOM   4539  HG2 GLU B 133      -9.440  24.197   8.094  1.00 96.64           H  
ATOM   4540  HG3 GLU B 133     -10.014  25.028   9.538  1.00 96.64           H  
ATOM   4541  CD  GLU B 133     -10.579  25.993   7.705  1.00 96.64           C  
ATOM   4542  OE1 GLU B 133      -9.842  26.990   7.904  1.00 96.64           O  
ATOM   4543  OE2 GLU B 133     -11.562  26.008   6.937  1.00 96.64           O  
ATOM   4544  N   ASN B 134     -13.105  21.068   9.187  1.00 96.29           N  
ATOM   4545  H   ASN B 134     -12.595  20.909   8.330  1.00 96.29           H  
ATOM   4546  CA  ASN B 134     -14.328  20.290   9.408  1.00 96.29           C  
ATOM   4547  HA  ASN B 134     -15.158  20.974   9.582  1.00 96.29           H  
ATOM   4548  C   ASN B 134     -14.230  19.389  10.647  1.00 96.29           C  
ATOM   4549  CB  ASN B 134     -14.630  19.454   8.151  1.00 96.29           C  
ATOM   4550  HB2 ASN B 134     -13.739  18.901   7.854  1.00 96.29           H  
ATOM   4551  HB3 ASN B 134     -15.421  18.737   8.374  1.00 96.29           H  
ATOM   4552  O   ASN B 134     -15.242  19.107  11.282  1.00 96.29           O  
ATOM   4553  CG  ASN B 134     -15.104  20.289   6.974  1.00 96.29           C  
ATOM   4554  ND2 ASN B 134     -15.124  19.715   5.794  1.00 96.29           N  
ATOM   4555 HD21 ASN B 134     -15.298  20.329   5.011  1.00 96.29           H  
ATOM   4556 HD22 ASN B 134     -14.810  18.761   5.683  1.00 96.29           H  
ATOM   4557  OD1 ASN B 134     -15.514  21.430   7.109  1.00 96.29           O  
ATOM   4558  N   ALA B 135     -13.020  18.970  11.023  1.00 96.92           N  
ATOM   4559  H   ALA B 135     -12.234  19.204  10.434  1.00 96.92           H  
ATOM   4560  CA  ALA B 135     -12.756  18.248  12.267  1.00 96.92           C  
ATOM   4561  HA  ALA B 135     -13.587  17.568  12.455  1.00 96.92           H  
ATOM   4562  C   ALA B 135     -12.645  19.169  13.502  1.00 96.92           C  
ATOM   4563  CB  ALA B 135     -11.494  17.405  12.064  1.00 96.92           C  
ATOM   4564  HB1 ALA B 135     -10.637  18.059  11.898  1.00 96.92           H  
ATOM   4565  HB2 ALA B 135     -11.324  16.787  12.946  1.00 96.92           H  
ATOM   4566  HB3 ALA B 135     -11.614  16.760  11.194  1.00 96.92           H  
ATOM   4567  O   ALA B 135     -12.374  18.684  14.604  1.00 96.92           O  
ATOM   4568  N   GLY B 136     -12.809  20.488  13.334  1.00 95.94           N  
ATOM   4569  H   GLY B 136     -13.014  20.828  12.405  1.00 95.94           H  
ATOM   4570  CA  GLY B 136     -12.673  21.476  14.406  1.00 95.94           C  
ATOM   4571  HA2 GLY B 136     -13.266  21.163  15.265  1.00 95.94           H  
ATOM   4572  HA3 GLY B 136     -13.054  22.432  14.047  1.00 95.94           H  
ATOM   4573  C   GLY B 136     -11.229  21.691  14.869  1.00 95.94           C  
ATOM   4574  O   GLY B 136     -11.004  21.997  16.038  1.00 95.94           O  
ATOM   4575  N   ILE B 137     -10.248  21.501  13.983  1.00 96.80           N  
ATOM   4576  H   ILE B 137     -10.494  21.287  13.027  1.00 96.80           H  
ATOM   4577  CA  ILE B 137      -8.819  21.635  14.283  1.00 96.80           C  
ATOM   4578  HA  ILE B 137      -8.675  21.790  15.352  1.00 96.80           H  
ATOM   4579  C   ILE B 137      -8.268  22.840  13.523  1.00 96.80           C  
ATOM   4580  CB  ILE B 137      -8.037  20.380  13.846  1.00 96.80           C  
ATOM   4581  HB  ILE B 137      -7.984  20.415  12.758  1.00 96.80           H  
ATOM   4582  O   ILE B 137      -8.473  22.943  12.318  1.00 96.80           O  
ATOM   4583  CG1 ILE B 137      -8.689  19.042  14.241  1.00 96.80           C  
ATOM   4584 HG12 ILE B 137      -9.760  19.067  14.041  1.00 96.80           H  
ATOM   4585 HG13 ILE B 137      -8.539  18.827  15.299  1.00 96.80           H  
ATOM   4586  CG2 ILE B 137      -6.595  20.410  14.384  1.00 96.80           C  
ATOM   4587 HG21 ILE B 137      -6.593  20.434  15.474  1.00 96.80           H  
ATOM   4588 HG22 ILE B 137      -6.081  21.297  14.014  1.00 96.80           H  
ATOM   4589 HG23 ILE B 137      -6.028  19.549  14.031  1.00 96.80           H  
ATOM   4590  CD1 ILE B 137      -8.108  17.932  13.360  1.00 96.80           C  
ATOM   4591 HD11 ILE B 137      -7.944  18.295  12.346  1.00 96.80           H  
ATOM   4592 HD12 ILE B 137      -8.842  17.131  13.270  1.00 96.80           H  
ATOM   4593 HD13 ILE B 137      -7.162  17.565  13.757  1.00 96.80           H  
ATOM   4594  N   ASP B 138      -7.496  23.699  14.191  1.00 96.69           N  
ATOM   4595  H   ASP B 138      -7.391  23.600  15.190  1.00 96.69           H  
ATOM   4596  CA  ASP B 138      -6.629  24.660  13.500  1.00 96.69           C  
ATOM   4597  HA  ASP B 138      -7.234  25.256  12.817  1.00 96.69           H  
ATOM   4598  C   ASP B 138      -5.538  23.899  12.714  1.00 96.69           C  
ATOM   4599  CB  ASP B 138      -6.010  25.630  14.523  1.00 96.69           C  
ATOM   4600  HB2 ASP B 138      -5.532  25.053  15.314  1.00 96.69           H  
ATOM   4601  HB3 ASP B 138      -6.810  26.217  14.973  1.00 96.69           H  
ATOM   4602  O   ASP B 138      -4.684  23.265  13.346  1.00 96.69           O  
ATOM   4603  CG  ASP B 138      -4.967  26.592  13.925  1.00 96.69           C  
ATOM   4604  OD1 ASP B 138      -4.724  26.548  12.698  1.00 96.69           O  
ATOM   4605  OD2 ASP B 138      -4.366  27.371  14.695  1.00 96.69           O  
ATOM   4606  N   PRO B 139      -5.495  23.969  11.370  1.00 96.91           N  
ATOM   4607  CA  PRO B 139      -4.476  23.281  10.576  1.00 96.91           C  
ATOM   4608  HA  PRO B 139      -4.609  22.206  10.697  1.00 96.91           H  
ATOM   4609  C   PRO B 139      -3.038  23.655  10.968  1.00 96.91           C  
ATOM   4610  CB  PRO B 139      -4.777  23.662   9.122  1.00 96.91           C  
ATOM   4611  HB2 PRO B 139      -4.559  22.844   8.435  1.00 96.91           H  
ATOM   4612  HB3 PRO B 139      -4.212  24.553   8.846  1.00 96.91           H  
ATOM   4613  O   PRO B 139      -2.150  22.804  10.935  1.00 96.91           O  
ATOM   4614  CG  PRO B 139      -6.266  24.000   9.141  1.00 96.91           C  
ATOM   4615  HG2 PRO B 139      -6.556  24.668   8.329  1.00 96.91           H  
ATOM   4616  HG3 PRO B 139      -6.862  23.087   9.106  1.00 96.91           H  
ATOM   4617  CD  PRO B 139      -6.438  24.658  10.499  1.00 96.91           C  
ATOM   4618  HD2 PRO B 139      -7.473  24.556  10.823  1.00 96.91           H  
ATOM   4619  HD3 PRO B 139      -6.170  25.712  10.435  1.00 96.91           H  
ATOM   4620  N   HIS B 140      -2.789  24.891  11.419  1.00 94.97           N  
ATOM   4621  H   HIS B 140      -3.563  25.525  11.557  1.00 94.97           H  
ATOM   4622  CA  HIS B 140      -1.464  25.306  11.890  1.00 94.97           C  
ATOM   4623  HA  HIS B 140      -0.723  25.036  11.138  1.00 94.97           H  
ATOM   4624  C   HIS B 140      -1.046  24.607  13.188  1.00 94.97           C  
ATOM   4625  CB  HIS B 140      -1.423  26.823  12.104  1.00 94.97           C  
ATOM   4626  HB2 HIS B 140      -0.477  27.072  12.586  1.00 94.97           H  
ATOM   4627  HB3 HIS B 140      -2.218  27.111  12.793  1.00 94.97           H  
ATOM   4628  O   HIS B 140       0.151  24.437  13.424  1.00 94.97           O  
ATOM   4629  CG  HIS B 140      -1.517  27.670  10.863  1.00 94.97           C  
ATOM   4630  CD2 HIS B 140      -1.176  27.334   9.578  1.00 94.97           C  
ATOM   4631  HD2 HIS B 140      -0.829  26.368   9.242  1.00 94.97           H  
ATOM   4632  ND1 HIS B 140      -1.872  28.995  10.853  1.00 94.97           N  
ATOM   4633  HD1 HIS B 140      -2.249  29.494  11.646  1.00 94.97           H  
ATOM   4634  CE1 HIS B 140      -1.751  29.451   9.598  1.00 94.97           C  
ATOM   4635  HE1 HIS B 140      -1.989  30.455   9.276  1.00 94.97           H  
ATOM   4636  NE2 HIS B 140      -1.312  28.481   8.785  1.00 94.97           N  
ATOM   4637  N   SER B 141      -2.000  24.167  14.015  1.00 95.46           N  
ATOM   4638  H   SER B 141      -2.964  24.304  13.747  1.00 95.46           H  
ATOM   4639  CA  SER B 141      -1.708  23.417  15.244  1.00 95.46           C  
ATOM   4640  HA  SER B 141      -0.940  23.960  15.795  1.00 95.46           H  
ATOM   4641  C   SER B 141      -1.149  22.015  14.974  1.00 95.46           C  
ATOM   4642  CB  SER B 141      -2.945  23.333  16.145  1.00 95.46           C  
ATOM   4643  HB2 SER B 141      -3.408  24.317  16.221  1.00 95.46           H  
ATOM   4644  HB3 SER B 141      -2.626  23.025  17.141  1.00 95.46           H  
ATOM   4645  O   SER B 141      -0.520  21.427  15.852  1.00 95.46           O  
ATOM   4646  OG  SER B 141      -3.893  22.394  15.673  1.00 95.46           O  
ATOM   4647  HG  SER B 141      -4.228  22.702  14.827  1.00 95.46           H  
ATOM   4648  N   LEU B 142      -1.337  21.490  13.757  1.00 96.62           N  
ATOM   4649  H   LEU B 142      -1.855  22.029  13.078  1.00 96.62           H  
ATOM   4650  CA  LEU B 142      -0.815  20.188  13.339  1.00 96.62           C  
ATOM   4651  HA  LEU B 142      -0.768  19.535  14.210  1.00 96.62           H  
ATOM   4652  C   LEU B 142       0.619  20.260  12.804  1.00 96.62           C  
ATOM   4653  CB  LEU B 142      -1.766  19.558  12.309  1.00 96.62           C  
ATOM   4654  HB2 LEU B 142      -1.837  20.218  11.444  1.00 96.62           H  
ATOM   4655  HB3 LEU B 142      -1.337  18.616  11.968  1.00 96.62           H  
ATOM   4656  O   LEU B 142       1.221  19.219  12.525  1.00 96.62           O  
ATOM   4657  CG  LEU B 142      -3.179  19.275  12.842  1.00 96.62           C  
ATOM   4658  HG  LEU B 142      -3.652  20.203  13.164  1.00 96.62           H  
ATOM   4659  CD1 LEU B 142      -4.018  18.671  11.723  1.00 96.62           C  
ATOM   4660 HD11 LEU B 142      -4.044  19.358  10.878  1.00 96.62           H  
ATOM   4661 HD12 LEU B 142      -3.584  17.726  11.397  1.00 96.62           H  
ATOM   4662 HD13 LEU B 142      -5.041  18.507  12.064  1.00 96.62           H  
ATOM   4663  CD2 LEU B 142      -3.172  18.281  14.010  1.00 96.62           C  
ATOM   4664 HD21 LEU B 142      -2.614  17.387  13.729  1.00 96.62           H  
ATOM   4665 HD22 LEU B 142      -2.709  18.743  14.882  1.00 96.62           H  
ATOM   4666 HD23 LEU B 142      -4.194  18.004  14.267  1.00 96.62           H  
ATOM   4667  N   ARG B 143       1.202  21.455  12.687  1.00 95.34           N  
ATOM   4668  H   ARG B 143       0.678  22.274  12.961  1.00 95.34           H  
ATOM   4669  CA  ARG B 143       2.583  21.618  12.235  1.00 95.34           C  
ATOM   4670  HA  ARG B 143       2.673  21.091  11.285  1.00 95.34           H  
ATOM   4671  C   ARG B 143       3.548  20.982  13.240  1.00 95.34           C  
ATOM   4672  CB  ARG B 143       2.861  23.107  12.013  1.00 95.34           C  
ATOM   4673  HB2 ARG B 143       3.124  23.587  12.956  1.00 95.34           H  
ATOM   4674  HB3 ARG B 143       1.958  23.578  11.625  1.00 95.34           H  
ATOM   4675  O   ARG B 143       3.528  21.312  14.423  1.00 95.34           O  
ATOM   4676  CG  ARG B 143       3.964  23.304  10.975  1.00 95.34           C  
ATOM   4677  HG2 ARG B 143       3.620  22.858  10.041  1.00 95.34           H  
ATOM   4678  HG3 ARG B 143       4.886  22.814  11.289  1.00 95.34           H  
ATOM   4679  CD  ARG B 143       4.214  24.794  10.742  1.00 95.34           C  
ATOM   4680  HD2 ARG B 143       4.839  25.171  11.551  1.00 95.34           H  
ATOM   4681  HD3 ARG B 143       3.259  25.318  10.773  1.00 95.34           H  
ATOM   4682  NE  ARG B 143       4.820  25.022   9.417  1.00 95.34           N  
ATOM   4683  HE  ARG B 143       4.425  24.486   8.658  1.00 95.34           H  
ATOM   4684  NH1 ARG B 143       6.335  26.654   9.980  1.00 95.34           N  
ATOM   4685 HH11 ARG B 143       6.044  26.566  10.943  1.00 95.34           H  
ATOM   4686 HH12 ARG B 143       7.077  27.282   9.704  1.00 95.34           H  
ATOM   4687  NH2 ARG B 143       6.150  25.994   7.853  1.00 95.34           N  
ATOM   4688 HH21 ARG B 143       6.911  26.604   7.590  1.00 95.34           H  
ATOM   4689 HH22 ARG B 143       5.727  25.413   7.145  1.00 95.34           H  
ATOM   4690  CZ  ARG B 143       5.763  25.887   9.093  1.00 95.34           C  
ATOM   4691  N   GLY B 144       4.403  20.079  12.773  1.00 95.84           N  
ATOM   4692  H   GLY B 144       4.347  19.837  11.794  1.00 95.84           H  
ATOM   4693  CA  GLY B 144       5.297  19.281  13.615  1.00 95.84           C  
ATOM   4694  HA2 GLY B 144       5.714  19.911  14.401  1.00 95.84           H  
ATOM   4695  HA3 GLY B 144       6.122  18.918  13.002  1.00 95.84           H  
ATOM   4696  C   GLY B 144       4.629  18.074  14.286  1.00 95.84           C  
ATOM   4697  O   GLY B 144       5.268  17.414  15.102  1.00 95.84           O  
ATOM   4698  N   SER B 145       3.357  17.781  13.985  1.00 96.64           N  
ATOM   4699  H   SER B 145       2.878  18.349  13.301  1.00 96.64           H  
ATOM   4700  CA  SER B 145       2.666  16.591  14.500  1.00 96.64           C  
ATOM   4701  HA  SER B 145       3.016  16.407  15.515  1.00 96.64           H  
ATOM   4702  C   SER B 145       2.991  15.349  13.674  1.00 96.64           C  
ATOM   4703  CB  SER B 145       1.148  16.795  14.578  1.00 96.64           C  
ATOM   4704  HB2 SER B 145       0.714  15.978  15.156  1.00 96.64           H  
ATOM   4705  HB3 SER B 145       0.930  17.733  15.089  1.00 96.64           H  
ATOM   4706  O   SER B 145       3.241  15.430  12.471  1.00 96.64           O  
ATOM   4707  OG  SER B 145       0.551  16.801  13.295  1.00 96.64           O  
ATOM   4708  HG  SER B 145       0.801  17.627  12.875  1.00 96.64           H  
ATOM   4709  N   ASP B 146       2.903  14.175  14.289  1.00 96.78           N  
ATOM   4710  H   ASP B 146       2.568  14.137  15.241  1.00 96.78           H  
ATOM   4711  CA  ASP B 146       3.030  12.876  13.630  1.00 96.78           C  
ATOM   4712  HA  ASP B 146       3.821  12.953  12.885  1.00 96.78           H  
ATOM   4713  C   ASP B 146       1.747  12.487  12.872  1.00 96.78           C  
ATOM   4714  CB  ASP B 146       3.478  11.823  14.659  1.00 96.78           C  
ATOM   4715  HB2 ASP B 146       4.407  12.158  15.120  1.00 96.78           H  
ATOM   4716  HB3 ASP B 146       3.694  10.894  14.132  1.00 96.78           H  
ATOM   4717  O   ASP B 146       1.273  11.359  12.970  1.00 96.78           O  
ATOM   4718  CG  ASP B 146       2.454  11.540  15.771  1.00 96.78           C  
ATOM   4719  OD1 ASP B 146       1.561  12.386  16.013  1.00 96.78           O  
ATOM   4720  OD2 ASP B 146       2.588  10.471  16.406  1.00 96.78           O  
ATOM   4721  N   THR B 147       1.162  13.419  12.116  1.00 98.63           N  
ATOM   4722  H   THR B 147       1.604  14.326  12.064  1.00 98.63           H  
ATOM   4723  CA  THR B 147      -0.006  13.152  11.268  1.00 98.63           C  
ATOM   4724  HA  THR B 147      -0.659  12.460  11.800  1.00 98.63           H  
ATOM   4725  C   THR B 147       0.442  12.509   9.954  1.00 98.63           C  
ATOM   4726  CB  THR B 147      -0.818  14.427  11.009  1.00 98.63           C  
ATOM   4727  HB  THR B 147      -0.190  15.151  10.490  1.00 98.63           H  
ATOM   4728  O   THR B 147       1.219  13.108   9.214  1.00 98.63           O  
ATOM   4729  CG2 THR B 147      -2.074  14.161  10.177  1.00 98.63           C  
ATOM   4730 HG21 THR B 147      -1.798  13.852   9.169  1.00 98.63           H  
ATOM   4731 HG22 THR B 147      -2.672  13.375  10.638  1.00 98.63           H  
ATOM   4732 HG23 THR B 147      -2.665  15.075  10.109  1.00 98.63           H  
ATOM   4733  OG1 THR B 147      -1.261  14.984  12.228  1.00 98.63           O  
ATOM   4734  HG1 THR B 147      -0.555  15.530  12.583  1.00 98.63           H  
ATOM   4735  N   GLY B 148      -0.016  11.290   9.664  1.00 98.75           N  
ATOM   4736  H   GLY B 148      -0.676  10.872  10.304  1.00 98.75           H  
ATOM   4737  CA  GLY B 148       0.261  10.589   8.406  1.00 98.75           C  
ATOM   4738  HA2 GLY B 148       0.139   9.515   8.548  1.00 98.75           H  
ATOM   4739  HA3 GLY B 148       1.293  10.774   8.107  1.00 98.75           H  
ATOM   4740  C   GLY B 148      -0.656  11.034   7.263  1.00 98.75           C  
ATOM   4741  O   GLY B 148      -1.760  11.525   7.501  1.00 98.75           O  
ATOM   4742  N   VAL B 149      -0.218  10.837   6.020  1.00 98.91           N  
ATOM   4743  H   VAL B 149       0.685  10.400   5.904  1.00 98.91           H  
ATOM   4744  CA  VAL B 149      -0.978  11.145   4.799  1.00 98.91           C  
ATOM   4745  HA  VAL B 149      -2.020  11.333   5.056  1.00 98.91           H  
ATOM   4746  C   VAL B 149      -0.934   9.938   3.865  1.00 98.91           C  
ATOM   4747  CB  VAL B 149      -0.429  12.404   4.091  1.00 98.91           C  
ATOM   4748  HB  VAL B 149       0.596  12.223   3.770  1.00 98.91           H  
ATOM   4749  O   VAL B 149       0.108   9.623   3.302  1.00 98.91           O  
ATOM   4750  CG1 VAL B 149      -1.270  12.747   2.854  1.00 98.91           C  
ATOM   4751 HG11 VAL B 149      -0.868  13.637   2.371  1.00 98.91           H  
ATOM   4752 HG12 VAL B 149      -2.307  12.930   3.136  1.00 98.91           H  
ATOM   4753 HG13 VAL B 149      -1.227  11.933   2.131  1.00 98.91           H  
ATOM   4754  CG2 VAL B 149      -0.423  13.633   5.010  1.00 98.91           C  
ATOM   4755 HG21 VAL B 149      -0.090  14.507   4.451  1.00 98.91           H  
ATOM   4756 HG22 VAL B 149      -1.423  13.814   5.404  1.00 98.91           H  
ATOM   4757 HG23 VAL B 149       0.268  13.478   5.839  1.00 98.91           H  
ATOM   4758  N   PHE B 150      -2.067   9.269   3.677  1.00 98.86           N  
ATOM   4759  H   PHE B 150      -2.896   9.576   4.165  1.00 98.86           H  
ATOM   4760  CA  PHE B 150      -2.200   8.085   2.828  1.00 98.86           C  
ATOM   4761  HA  PHE B 150      -1.244   7.847   2.361  1.00 98.86           H  
ATOM   4762  C   PHE B 150      -3.217   8.371   1.726  1.00 98.86           C  
ATOM   4763  CB  PHE B 150      -2.612   6.880   3.683  1.00 98.86           C  
ATOM   4764  HB2 PHE B 150      -2.750   6.020   3.029  1.00 98.86           H  
ATOM   4765  HB3 PHE B 150      -3.573   7.089   4.154  1.00 98.86           H  
ATOM   4766  O   PHE B 150      -4.413   8.497   1.997  1.00 98.86           O  
ATOM   4767  CG  PHE B 150      -1.607   6.517   4.758  1.00 98.86           C  
ATOM   4768  CD1 PHE B 150      -0.599   5.572   4.488  1.00 98.86           C  
ATOM   4769  HD1 PHE B 150      -0.544   5.104   3.517  1.00 98.86           H  
ATOM   4770  CD2 PHE B 150      -1.664   7.140   6.019  1.00 98.86           C  
ATOM   4771  HD2 PHE B 150      -2.431   7.875   6.221  1.00 98.86           H  
ATOM   4772  CE1 PHE B 150       0.350   5.255   5.475  1.00 98.86           C  
ATOM   4773  HE1 PHE B 150       1.132   4.541   5.265  1.00 98.86           H  
ATOM   4774  CE2 PHE B 150      -0.717   6.822   7.008  1.00 98.86           C  
ATOM   4775  HE2 PHE B 150      -0.756   7.299   7.976  1.00 98.86           H  
ATOM   4776  CZ  PHE B 150       0.292   5.885   6.730  1.00 98.86           C  
ATOM   4777  HZ  PHE B 150       1.034   5.654   7.480  1.00 98.86           H  
ATOM   4778  N   LEU B 151      -2.757   8.482   0.480  1.00 98.80           N  
ATOM   4779  H   LEU B 151      -1.778   8.315   0.299  1.00 98.80           H  
ATOM   4780  CA  LEU B 151      -3.613   8.869  -0.642  1.00 98.80           C  
ATOM   4781  HA  LEU B 151      -4.653   8.896  -0.318  1.00 98.80           H  
ATOM   4782  C   LEU B 151      -3.552   7.848  -1.772  1.00 98.80           C  
ATOM   4783  CB  LEU B 151      -3.243  10.280  -1.134  1.00 98.80           C  
ATOM   4784  HB2 LEU B 151      -3.777  10.478  -2.064  1.00 98.80           H  
ATOM   4785  HB3 LEU B 151      -2.177  10.298  -1.358  1.00 98.80           H  
ATOM   4786  O   LEU B 151      -2.477   7.442  -2.206  1.00 98.80           O  
ATOM   4787  CG  LEU B 151      -3.574  11.404  -0.134  1.00 98.80           C  
ATOM   4788  HG  LEU B 151      -3.082  11.205   0.818  1.00 98.80           H  
ATOM   4789  CD1 LEU B 151      -3.046  12.727  -0.677  1.00 98.80           C  
ATOM   4790 HD11 LEU B 151      -1.981  12.644  -0.894  1.00 98.80           H  
ATOM   4791 HD12 LEU B 151      -3.198  13.517   0.057  1.00 98.80           H  
ATOM   4792 HD13 LEU B 151      -3.573  12.981  -1.597  1.00 98.80           H  
ATOM   4793  CD2 LEU B 151      -5.079  11.565   0.106  1.00 98.80           C  
ATOM   4794 HD21 LEU B 151      -5.471  10.690   0.623  1.00 98.80           H  
ATOM   4795 HD22 LEU B 151      -5.598  11.699  -0.843  1.00 98.80           H  
ATOM   4796 HD23 LEU B 151      -5.256  12.438   0.734  1.00 98.80           H  
ATOM   4797  N   GLY B 152      -4.726   7.463  -2.263  1.00 98.67           N  
ATOM   4798  H   GLY B 152      -5.564   7.795  -1.808  1.00 98.67           H  
ATOM   4799  CA  GLY B 152      -4.870   6.774  -3.534  1.00 98.67           C  
ATOM   4800  HA2 GLY B 152      -4.074   6.036  -3.638  1.00 98.67           H  
ATOM   4801  HA3 GLY B 152      -5.834   6.266  -3.558  1.00 98.67           H  
ATOM   4802  C   GLY B 152      -4.822   7.763  -4.693  1.00 98.67           C  
ATOM   4803  O   GLY B 152      -5.721   8.597  -4.803  1.00 98.67           O  
ATOM   4804  N   ALA B 153      -3.815   7.666  -5.554  1.00 97.78           N  
ATOM   4805  H   ALA B 153      -3.118   6.946  -5.425  1.00 97.78           H  
ATOM   4806  CA  ALA B 153      -3.688   8.489  -6.755  1.00 97.78           C  
ATOM   4807  HA  ALA B 153      -4.680   8.721  -7.142  1.00 97.78           H  
ATOM   4808  C   ALA B 153      -2.924   7.722  -7.840  1.00 97.78           C  
ATOM   4809  CB  ALA B 153      -2.985   9.808  -6.406  1.00 97.78           C  
ATOM   4810  HB1 ALA B 153      -2.963  10.455  -7.283  1.00 97.78           H  
ATOM   4811  HB2 ALA B 153      -3.527  10.317  -5.609  1.00 97.78           H  
ATOM   4812  HB3 ALA B 153      -1.963   9.615  -6.083  1.00 97.78           H  
ATOM   4813  O   ALA B 153      -2.136   6.830  -7.531  1.00 97.78           O  
ATOM   4814  N   ALA B 154      -3.154   8.090  -9.096  1.00 93.63           N  
ATOM   4815  H   ALA B 154      -3.748   8.887  -9.271  1.00 93.63           H  
ATOM   4816  CA  ALA B 154      -2.446   7.550 -10.250  1.00 93.63           C  
ATOM   4817  HA  ALA B 154      -1.564   7.002  -9.920  1.00 93.63           H  
ATOM   4818  C   ALA B 154      -1.972   8.698 -11.146  1.00 93.63           C  
ATOM   4819  CB  ALA B 154      -3.363   6.570 -10.993  1.00 93.63           C  
ATOM   4820  HB1 ALA B 154      -3.647   5.754 -10.327  1.00 93.63           H  
ATOM   4821  HB2 ALA B 154      -4.257   7.085 -11.345  1.00 93.63           H  
ATOM   4822  HB3 ALA B 154      -2.836   6.149 -11.849  1.00 93.63           H  
ATOM   4823  O   ALA B 154      -2.506   9.810 -11.080  1.00 93.63           O  
ATOM   4824  N   TYR B 155      -0.970   8.424 -11.978  1.00 89.85           N  
ATOM   4825  H   TYR B 155      -0.606   7.482 -12.013  1.00 89.85           H  
ATOM   4826  CA  TYR B 155      -0.513   9.366 -12.992  1.00 89.85           C  
ATOM   4827  HA  TYR B 155      -0.292  10.317 -12.509  1.00 89.85           H  
ATOM   4828  C   TYR B 155      -1.611   9.594 -14.045  1.00 89.85           C  
ATOM   4829  CB  TYR B 155       0.775   8.827 -13.621  1.00 89.85           C  
ATOM   4830  HB2 TYR B 155       0.557   7.914 -14.175  1.00 89.85           H  
ATOM   4831  HB3 TYR B 155       1.483   8.578 -12.831  1.00 89.85           H  
ATOM   4832  O   TYR B 155      -2.213   8.631 -14.514  1.00 89.85           O  
ATOM   4833  CG  TYR B 155       1.421   9.834 -14.536  1.00 89.85           C  
ATOM   4834  CD1 TYR B 155       1.294   9.719 -15.932  1.00 89.85           C  
ATOM   4835  HD1 TYR B 155       0.770   8.883 -16.371  1.00 89.85           H  
ATOM   4836  CD2 TYR B 155       2.121  10.915 -13.973  1.00 89.85           C  
ATOM   4837  HD2 TYR B 155       2.227  11.002 -12.902  1.00 89.85           H  
ATOM   4838  CE1 TYR B 155       1.862  10.699 -16.765  1.00 89.85           C  
ATOM   4839  HE1 TYR B 155       1.770  10.620 -17.838  1.00 89.85           H  
ATOM   4840  CE2 TYR B 155       2.691  11.888 -14.804  1.00 89.85           C  
ATOM   4841  HE2 TYR B 155       3.252  12.701 -14.368  1.00 89.85           H  
ATOM   4842  OH  TYR B 155       3.040  12.795 -16.969  1.00 89.85           O  
ATOM   4843  HH  TYR B 155       3.423  13.513 -16.460  1.00 89.85           H  
ATOM   4844  CZ  TYR B 155       2.545  11.798 -16.200  1.00 89.85           C  
ATOM   4845  N   GLN B 156      -1.884  10.857 -14.385  1.00 83.87           N  
ATOM   4846  H   GLN B 156      -1.364  11.593 -13.930  1.00 83.87           H  
ATOM   4847  CA  GLN B 156      -2.981  11.264 -15.285  1.00 83.87           C  
ATOM   4848  HA  GLN B 156      -3.457  10.378 -15.706  1.00 83.87           H  
ATOM   4849  C   GLN B 156      -2.495  12.077 -16.501  1.00 83.87           C  
ATOM   4850  CB  GLN B 156      -4.049  12.032 -14.475  1.00 83.87           C  
ATOM   4851  HB2 GLN B 156      -4.749  12.533 -15.143  1.00 83.87           H  
ATOM   4852  HB3 GLN B 156      -3.549  12.808 -13.894  1.00 83.87           H  
ATOM   4853  O   GLN B 156      -3.305  12.714 -17.165  1.00 83.87           O  
ATOM   4854  CG  GLN B 156      -4.858  11.142 -13.515  1.00 83.87           C  
ATOM   4855  HG2 GLN B 156      -4.187  10.463 -12.988  1.00 83.87           H  
ATOM   4856  HG3 GLN B 156      -5.322  11.783 -12.765  1.00 83.87           H  
ATOM   4857  CD  GLN B 156      -5.977  10.329 -14.167  1.00 83.87           C  
ATOM   4858  NE2 GLN B 156      -6.531   9.372 -13.451  1.00 83.87           N  
ATOM   4859 HE21 GLN B 156      -6.144   9.137 -12.548  1.00 83.87           H  
ATOM   4860 HE22 GLN B 156      -7.251   8.829 -13.907  1.00 83.87           H  
ATOM   4861  OE1 GLN B 156      -6.416  10.546 -15.282  1.00 83.87           O  
ATOM   4862  N   GLY B 157      -1.184  12.112 -16.774  1.00 82.62           N  
ATOM   4863  H   GLY B 157      -0.560  11.531 -16.234  1.00 82.62           H  
ATOM   4864  CA  GLY B 157      -0.645  12.731 -17.996  1.00 82.62           C  
ATOM   4865  HA2 GLY B 157       0.403  12.451 -18.099  1.00 82.62           H  
ATOM   4866  HA3 GLY B 157      -1.178  12.340 -18.862  1.00 82.62           H  
ATOM   4867  C   GLY B 157      -0.706  14.261 -18.066  1.00 82.62           C  
ATOM   4868  O   GLY B 157      -0.592  14.832 -19.148  1.00 82.62           O  
ATOM   4869  N   TYR B 158      -0.878  14.966 -16.940  1.00 88.50           N  
ATOM   4870  H   TYR B 158      -0.952  14.477 -16.059  1.00 88.50           H  
ATOM   4871  CA  TYR B 158      -0.961  16.429 -16.967  1.00 88.50           C  
ATOM   4872  HA  TYR B 158      -1.766  16.689 -17.655  1.00 88.50           H  
ATOM   4873  C   TYR B 158       0.328  17.063 -17.518  1.00 88.50           C  
ATOM   4874  CB  TYR B 158      -1.340  16.996 -15.592  1.00 88.50           C  
ATOM   4875  HB2 TYR B 158      -2.291  16.565 -15.281  1.00 88.50           H  
ATOM   4876  HB3 TYR B 158      -0.598  16.683 -14.858  1.00 88.50           H  
ATOM   4877  O   TYR B 158       1.427  16.842 -17.012  1.00 88.50           O  
ATOM   4878  CG  TYR B 158      -1.463  18.513 -15.573  1.00 88.50           C  
ATOM   4879  CD1 TYR B 158      -0.390  19.304 -15.121  1.00 88.50           C  
ATOM   4880  HD1 TYR B 158       0.522  18.830 -14.790  1.00 88.50           H  
ATOM   4881  CD2 TYR B 158      -2.641  19.138 -16.026  1.00 88.50           C  
ATOM   4882  HD2 TYR B 158      -3.465  18.538 -16.385  1.00 88.50           H  
ATOM   4883  CE1 TYR B 158      -0.498  20.706 -15.100  1.00 88.50           C  
ATOM   4884  HE1 TYR B 158       0.330  21.299 -14.739  1.00 88.50           H  
ATOM   4885  CE2 TYR B 158      -2.754  20.542 -16.011  1.00 88.50           C  
ATOM   4886  HE2 TYR B 158      -3.654  21.022 -16.367  1.00 88.50           H  
ATOM   4887  OH  TYR B 158      -1.802  22.682 -15.492  1.00 88.50           O  
ATOM   4888  HH  TYR B 158      -0.966  23.072 -15.225  1.00 88.50           H  
ATOM   4889  CZ  TYR B 158      -1.683  21.329 -15.541  1.00 88.50           C  
ATOM   4890  N   GLY B 159       0.175  17.879 -18.562  1.00 77.48           N  
ATOM   4891  H   GLY B 159      -0.740  17.938 -18.985  1.00 77.48           H  
ATOM   4892  CA  GLY B 159       1.264  18.647 -19.162  1.00 77.48           C  
ATOM   4893  HA2 GLY B 159       1.873  19.077 -18.366  1.00 77.48           H  
ATOM   4894  HA3 GLY B 159       0.833  19.465 -19.740  1.00 77.48           H  
ATOM   4895  C   GLY B 159       2.205  17.871 -20.088  1.00 77.48           C  
ATOM   4896  O   GLY B 159       3.170  18.474 -20.541  1.00 77.48           O  
ATOM   4897  N   GLN B 160       1.950  16.594 -20.394  1.00 68.62           N  
ATOM   4898  H   GLN B 160       1.141  16.135 -20.002  1.00 68.62           H  
ATOM   4899  CA  GLN B 160       2.844  15.802 -21.255  1.00 68.62           C  
ATOM   4900  HA  GLN B 160       3.861  15.875 -20.869  1.00 68.62           H  
ATOM   4901  C   GLN B 160       2.909  16.309 -22.693  1.00 68.62           C  
ATOM   4902  CB  GLN B 160       2.422  14.337 -21.245  1.00 68.62           C  
ATOM   4903  HB2 GLN B 160       1.365  14.236 -21.492  1.00 68.62           H  
ATOM   4904  HB3 GLN B 160       3.013  13.796 -21.983  1.00 68.62           H  
ATOM   4905  O   GLN B 160       3.995  16.567 -23.197  1.00 68.62           O  
ATOM   4906  CG  GLN B 160       2.703  13.763 -19.866  1.00 68.62           C  
ATOM   4907  HG2 GLN B 160       3.701  14.060 -19.544  1.00 68.62           H  
ATOM   4908  HG3 GLN B 160       1.983  14.144 -19.143  1.00 68.62           H  
ATOM   4909  CD  GLN B 160       2.618  12.263 -19.902  1.00 68.62           C  
ATOM   4910  NE2 GLN B 160       3.706  11.614 -19.557  1.00 68.62           N  
ATOM   4911 HE21 GLN B 160       3.865  10.681 -19.910  1.00 68.62           H  
ATOM   4912 HE22 GLN B 160       4.530  12.159 -19.347  1.00 68.62           H  
ATOM   4913  OE1 GLN B 160       1.591  11.676 -20.197  1.00 68.62           O  
ATOM   4914  N   ASP B 161       1.752  16.559 -23.304  1.00 65.09           N  
ATOM   4915  H   ASP B 161       0.909  16.171 -22.905  1.00 65.09           H  
ATOM   4916  CA  ASP B 161       1.670  17.114 -24.663  1.00 65.09           C  
ATOM   4917  HA  ASP B 161       2.513  16.744 -25.247  1.00 65.09           H  
ATOM   4918  C   ASP B 161       1.730  18.649 -24.682  1.00 65.09           C  
ATOM   4919  CB  ASP B 161       0.382  16.625 -25.331  1.00 65.09           C  
ATOM   4920  HB2 ASP B 161      -0.471  16.979 -24.752  1.00 65.09           H  
ATOM   4921  HB3 ASP B 161       0.312  17.052 -26.331  1.00 65.09           H  
ATOM   4922  O   ASP B 161       1.573  19.295 -25.724  1.00 65.09           O  
ATOM   4923  CG  ASP B 161       0.319  15.106 -25.464  1.00 65.09           C  
ATOM   4924  OD1 ASP B 161       1.385  14.496 -25.678  1.00 65.09           O  
ATOM   4925  OD2 ASP B 161      -0.815  14.596 -25.366  1.00 65.09           O  
ATOM   4926  N   ALA B 162       1.902  19.275 -23.515  1.00 64.70           N  
ATOM   4927  H   ALA B 162       2.192  18.719 -22.722  1.00 64.70           H  
ATOM   4928  CA  ALA B 162       1.935  20.719 -23.425  1.00 64.70           C  
ATOM   4929  HA  ALA B 162       1.186  21.116 -24.111  1.00 64.70           H  
ATOM   4930  C   ALA B 162       3.304  21.237 -23.864  1.00 64.70           C  
ATOM   4931  CB  ALA B 162       1.548  21.180 -22.016  1.00 64.70           C  
ATOM   4932  HB1 ALA B 162       2.290  20.829 -21.300  1.00 64.70           H  
ATOM   4933  HB2 ALA B 162       0.569  20.777 -21.756  1.00 64.70           H  
ATOM   4934  HB3 ALA B 162       1.511  22.269 -21.984  1.00 64.70           H  
ATOM   4935  O   ALA B 162       4.350  20.772 -23.417  1.00 64.70           O  
ATOM   4936  N   VAL B 163       3.301  22.303 -24.665  1.00 62.02           N  
ATOM   4937  H   VAL B 163       2.422  22.614 -25.052  1.00 62.02           H
[truncated: 1,799,587 more chars]
