# Supplementary material for: Module-Based Polyketide Synthase Engineering for de Novo Polyketide Biosynthesis
Source: ACS Synth Biol. 2023 Oct 23;12(11):3148–55. doi: 10.1021/acssynbio.3c00282 (PMC10661043; doi:10.1021/acssynbio.3c00282)
Supplement: Supplementary file 2 — sb3c00282_si_002.zip [file sb3c00282_si_002.zip › Final_PKS_Structures/menzella_pdbs/rifM5_ACP_gelM3_KSAT_dimer.pdb]

ATOM      1  N   LEU A   1      19.393  56.085  57.149  1.00 61.38           N  
ATOM      2  H   LEU A   1      19.467  56.258  58.142  1.00 61.38           H  
ATOM      3  H2  LEU A   1      20.309  55.904  56.767  1.00 61.38           H  
ATOM      4  H3  LEU A   1      19.003  56.905  56.706  1.00 61.38           H  
ATOM      5  CA  LEU A   1      18.503  54.927  56.923  1.00 61.38           C  
ATOM      6  HA  LEU A   1      17.533  55.169  57.358  1.00 61.38           H  
ATOM      7  C   LEU A   1      18.961  53.733  57.736  1.00 61.38           C  
ATOM      8  CB  LEU A   1      18.248  54.673  55.436  1.00 61.38           C  
ATOM      9  HB2 LEU A   1      19.171  54.820  54.875  1.00 61.38           H  
ATOM     10  HB3 LEU A   1      17.899  53.654  55.272  1.00 61.38           H  
ATOM     11  O   LEU A   1      18.492  53.664  58.854  1.00 61.38           O  
ATOM     12  CG  LEU A   1      17.163  55.676  54.999  1.00 61.38           C  
ATOM     13  HG  LEU A   1      17.226  56.570  55.620  1.00 61.38           H  
ATOM     14  CD1 LEU A   1      17.406  56.143  53.575  1.00 61.38           C  
ATOM     15 HD11 LEU A   1      17.629  55.285  52.940  1.00 61.38           H  
ATOM     16 HD12 LEU A   1      16.528  56.667  53.197  1.00 61.38           H  
ATOM     17 HD13 LEU A   1      18.257  56.823  53.537  1.00 61.38           H  
ATOM     18  CD2 LEU A   1      15.781  55.070  55.209  1.00 61.38           C  
ATOM     19 HD21 LEU A   1      15.642  54.212  54.551  1.00 61.38           H  
ATOM     20 HD22 LEU A   1      15.646  54.744  56.240  1.00 61.38           H  
ATOM     21 HD23 LEU A   1      15.018  55.816  54.990  1.00 61.38           H  
ATOM     22  N   ALA A   2      19.924  52.915  57.298  1.00 61.12           N  
ATOM     23  H   ALA A   2      20.208  52.965  56.330  1.00 61.12           H  
ATOM     24  CA  ALA A   2      20.326  51.686  58.009  1.00 61.12           C  
ATOM     25  HA  ALA A   2      19.552  50.936  57.846  1.00 61.12           H  
ATOM     26  C   ALA A   2      20.509  51.799  59.545  1.00 61.12           C  
ATOM     27  CB  ALA A   2      21.615  51.175  57.352  1.00 61.12           C  
ATOM     28  HB1 ALA A   2      21.448  50.999  56.289  1.00 61.12           H  
ATOM     29  HB2 ALA A   2      21.902  50.230  57.812  1.00 61.12           H  
ATOM     30  HB3 ALA A   2      22.424  51.893  57.482  1.00 61.12           H  
ATOM     31  O   ALA A   2      20.057  50.926  60.270  1.00 61.12           O  
ATOM     32  N   GLY A   3      21.123  52.877  60.056  1.00 61.88           N  
ATOM     33  H   GLY A   3      21.527  53.544  59.415  1.00 61.88           H  
ATOM     34  CA  GLY A   3      21.312  53.097  61.505  1.00 61.88           C  
ATOM     35  HA2 GLY A   3      22.108  53.827  61.653  1.00 61.88           H  
ATOM     36  HA3 GLY A   3      21.632  52.160  61.960  1.00 61.88           H  
ATOM     37  C   GLY A   3      20.082  53.582  62.295  1.00 61.88           C  
ATOM     38  O   GLY A   3      20.207  53.868  63.480  1.00 61.88           O  
ATOM     39  N   LEU A   4      18.924  53.731  61.649  1.00 62.75           N  
ATOM     40  H   LEU A   4      18.883  53.394  60.698  1.00 62.75           H  
ATOM     41  CA  LEU A   4      17.624  53.986  62.281  1.00 62.75           C  
ATOM     42  HA  LEU A   4      17.757  54.441  63.263  1.00 62.75           H  
ATOM     43  C   LEU A   4      16.894  52.650  62.465  1.00 62.75           C  
ATOM     44  CB  LEU A   4      16.792  54.917  61.380  1.00 62.75           C  
ATOM     45  HB2 LEU A   4      16.668  54.432  60.411  1.00 62.75           H  
ATOM     46  HB3 LEU A   4      15.797  55.018  61.812  1.00 62.75           H  
ATOM     47  O   LEU A   4      17.077  51.756  61.640  1.00 62.75           O  
ATOM     48  CG  LEU A   4      17.357  56.324  61.152  1.00 62.75           C  
ATOM     49  HG  LEU A   4      18.391  56.258  60.814  1.00 62.75           H  
ATOM     50  CD1 LEU A   4      16.554  57.030  60.057  1.00 62.75           C  
ATOM     51 HD11 LEU A   4      16.962  58.026  59.888  1.00 62.75           H  
ATOM     52 HD12 LEU A   4      16.580  56.451  59.134  1.00 62.75           H  
ATOM     53 HD13 LEU A   4      15.515  57.127  60.373  1.00 62.75           H  
ATOM     54  CD2 LEU A   4      17.296  57.171  62.421  1.00 62.75           C  
ATOM     55 HD21 LEU A   4      17.657  58.179  62.220  1.00 62.75           H  
ATOM     56 HD22 LEU A   4      17.918  56.726  63.197  1.00 62.75           H  
ATOM     57 HD23 LEU A   4      16.269  57.227  62.784  1.00 62.75           H  
ATOM     58  N   ALA A   5      16.021  52.516  63.466  1.00 63.87           N  
ATOM     59  H   ALA A   5      15.814  53.295  64.074  1.00 63.87           H  
ATOM     60  CA  ALA A   5      15.153  51.341  63.539  1.00 63.87           C  
ATOM     61  HA  ALA A   5      15.789  50.457  63.498  1.00 63.87           H  
ATOM     62  C   ALA A   5      14.170  51.332  62.339  1.00 63.87           C  
ATOM     63  CB  ALA A   5      14.426  51.330  64.888  1.00 63.87           C  
ATOM     64  HB1 ALA A   5      13.775  52.201  64.969  1.00 63.87           H  
ATOM     65  HB2 ALA A   5      15.152  51.353  65.701  1.00 63.87           H  
ATOM     66  HB3 ALA A   5      13.825  50.426  64.976  1.00 63.87           H  
ATOM     67  O   ALA A   5      13.724  52.399  61.919  1.00 63.87           O  
ATOM     68  N   PRO A   6      13.785  50.174  61.775  1.00 60.37           N  
ATOM     69  CA  PRO A   6      12.880  50.061  60.618  1.00 60.37           C  
ATOM     70  HA  PRO A   6      13.418  50.402  59.733  1.00 60.37           H  
ATOM     71  C   PRO A   6      11.550  50.820  60.669  1.00 60.37           C  
ATOM     72  CB  PRO A   6      12.610  48.572  60.462  1.00 60.37           C  
ATOM     73  HB2 PRO A   6      11.809  48.257  61.130  1.00 60.37           H  
ATOM     74  HB3 PRO A   6      12.385  48.303  59.430  1.00 60.37           H  
ATOM     75  O   PRO A   6      10.988  51.138  59.618  1.00 60.37           O  
ATOM     76  CG  PRO A   6      13.923  47.974  60.923  1.00 60.37           C  
ATOM     77  HG2 PRO A   6      14.636  47.976  60.098  1.00 60.37           H  
ATOM     78  HG3 PRO A   6      13.739  46.973  61.315  1.00 60.37           H  
ATOM     79  CD  PRO A   6      14.425  48.900  62.019  1.00 60.37           C  
ATOM     80  HD2 PRO A   6      14.125  48.532  63.000  1.00 60.37           H  
ATOM     81  HD3 PRO A   6      15.511  48.975  61.960  1.00 60.37           H  
ATOM     82  N   ALA A   7      11.045  51.136  61.863  1.00 61.13           N  
ATOM     83  H   ALA A   7      11.554  50.857  62.690  1.00 61.13           H  
ATOM     84  CA  ALA A   7       9.921  52.056  62.022  1.00 61.13           C  
ATOM     85  HA  ALA A   7       9.114  51.750  61.357  1.00 61.13           H  
ATOM     86  C   ALA A   7      10.322  53.491  61.624  1.00 61.13           C  
ATOM     87  CB  ALA A   7       9.415  51.962  63.466  1.00 61.13           C  
ATOM     88  HB1 ALA A   7       9.093  50.943  63.682  1.00 61.13           H  
ATOM     89  HB2 ALA A   7       8.569  52.636  63.598  1.00 61.13           H  
ATOM     90  HB3 ALA A   7      10.202  52.249  64.164  1.00 61.13           H  
ATOM     91  O   ALA A   7       9.734  54.069  60.712  1.00 61.13           O  
ATOM     92  N   ASP A   8      11.385  54.023  62.228  1.00 70.12           N  
ATOM     93  H   ASP A   8      11.846  53.486  62.948  1.00 70.12           H  
ATOM     94  CA  ASP A   8      11.936  55.357  61.952  1.00 70.12           C  
ATOM     95  HA  ASP A   8      11.163  56.106  62.121  1.00 70.12           H  
ATOM     96  C   ASP A   8      12.448  55.496  60.506  1.00 70.12           C  
ATOM     97  CB  ASP A   8      13.101  55.625  62.916  1.00 70.12           C  
ATOM     98  HB2 ASP A   8      13.903  54.929  62.669  1.00 70.12           H  
ATOM     99  HB3 ASP A   8      13.468  56.640  62.763  1.00 70.12           H  
ATOM    100  O   ASP A   8      12.373  56.572  59.909  1.00 70.12           O  
ATOM    101  CG  ASP A   8      12.761  55.434  64.392  1.00 70.12           C  
ATOM    102  OD1 ASP A   8      11.659  55.858  64.798  1.00 70.12           O  
ATOM    103  OD2 ASP A   8      13.616  54.833  65.082  1.00 70.12           O  
ATOM    104  N   GLN A   9      12.934  54.396  59.914  1.00 69.54           N  
ATOM    105  H   GLN A   9      13.014  53.567  60.486  1.00 69.54           H  
ATOM    106  CA  GLN A   9      13.292  54.323  58.493  1.00 69.54           C  
ATOM    107  HA  GLN A   9      14.045  55.081  58.279  1.00 69.54           H  
ATOM    108  C   GLN A   9      12.084  54.610  57.590  1.00 69.54           C  
ATOM    109  CB  GLN A   9      13.858  52.936  58.146  1.00 69.54           C  
ATOM    110  HB2 GLN A   9      13.127  52.181  58.433  1.00 69.54           H  
ATOM    111  HB3 GLN A   9      13.992  52.874  57.066  1.00 69.54           H  
ATOM    112  O   GLN A   9      12.229  55.355  56.619  1.00 69.54           O  
ATOM    113  CG  GLN A   9      15.209  52.627  58.810  1.00 69.54           C  
ATOM    114  HG2 GLN A   9      15.136  52.777  59.887  1.00 69.54           H  
ATOM    115  HG3 GLN A   9      15.954  53.319  58.416  1.00 69.54           H  
ATOM    116  CD  GLN A   9      15.694  51.199  58.565  1.00 69.54           C  
ATOM    117  NE2 GLN A   9      16.855  50.817  59.041  1.00 69.54           N  
ATOM    118 HE21 GLN A   9      17.095  49.845  58.910  1.00 69.54           H  
ATOM    119 HE22 GLN A   9      17.265  51.329  59.809  1.00 69.54           H  
ATOM    120  OE1 GLN A   9      15.030  50.380  57.962  1.00 69.54           O  
ATOM    121  N   LEU A  10      10.902  54.057  57.914  1.00 72.77           N  
ATOM    122  H   LEU A  10      10.833  53.515  58.764  1.00 72.77           H  
ATOM    123  CA  LEU A  10       9.679  54.341  57.161  1.00 72.77           C  
ATOM    124  HA  LEU A  10       9.893  54.129  56.113  1.00 72.77           H  
ATOM    125  C   LEU A  10       9.308  55.814  57.276  1.00 72.77           C  
ATOM    126  CB  LEU A  10       8.482  53.492  57.645  1.00 72.77           C  
ATOM    127  HB2 LEU A  10       8.188  53.828  58.639  1.00 72.77           H  
ATOM    128  HB3 LEU A  10       8.767  52.447  57.767  1.00 72.77           H  
ATOM    129  O   LEU A  10       9.063  56.460  56.265  1.00 72.77           O  
ATOM    130  CG  LEU A  10       7.244  53.620  56.726  1.00 72.77           C  
ATOM    131  HG  LEU A  10       6.803  54.605  56.878  1.00 72.77           H  
ATOM    132  CD1 LEU A  10       7.506  53.456  55.224  1.00 72.77           C  
ATOM    133 HD11 LEU A  10       8.202  54.213  54.863  1.00 72.77           H  
ATOM    134 HD12 LEU A  10       7.896  52.463  55.000  1.00 72.77           H  
ATOM    135 HD13 LEU A  10       6.578  53.618  54.677  1.00 72.77           H  
ATOM    136  CD2 LEU A  10       6.202  52.571  57.116  1.00 72.77           C  
ATOM    137 HD21 LEU A  10       5.303  52.707  56.516  1.00 72.77           H  
ATOM    138 HD22 LEU A  10       6.601  51.570  56.954  1.00 72.77           H  
ATOM    139 HD23 LEU A  10       5.944  52.694  58.168  1.00 72.77           H  
ATOM    140  N   THR A  11       9.287  56.331  58.505  1.00 73.72           N  
ATOM    141  H   THR A  11       9.457  55.715  59.288  1.00 73.72           H  
ATOM    142  CA  THR A  11       8.892  57.707  58.819  1.00 73.72           C  
ATOM    143  HA  THR A  11       7.847  57.850  58.543  1.00 73.72           H  
ATOM    144  C   THR A  11       9.726  58.718  58.034  1.00 73.72           C  
ATOM    145  CB  THR A  11       9.028  57.952  60.329  1.00 73.72           C  
ATOM    146  HB  THR A  11      10.083  57.939  60.606  1.00 73.72           H  
ATOM    147  O   THR A  11       9.168  59.593  57.378  1.00 73.72           O  
ATOM    148  CG2 THR A  11       8.404  59.271  60.773  1.00 73.72           C  
ATOM    149 HG21 THR A  11       7.347  59.292  60.508  1.00 73.72           H  
ATOM    150 HG22 THR A  11       8.509  59.386  61.852  1.00 73.72           H  
ATOM    151 HG23 THR A  11       8.903  60.108  60.285  1.00 73.72           H  
ATOM    152  OG1 THR A  11       8.362  56.927  61.031  1.00 73.72           O  
ATOM    153  HG1 THR A  11       8.643  56.969  61.949  1.00 73.72           H  
ATOM    154  N   LEU A  12      11.053  58.544  58.001  1.00 74.33           N  
ATOM    155  H   LEU A  12      11.451  57.795  58.549  1.00 74.33           H  
ATOM    156  CA  LEU A  12      11.958  59.432  57.265  1.00 74.33           C  
ATOM    157  HA  LEU A  12      11.836  60.440  57.660  1.00 74.33           H  
ATOM    158  C   LEU A  12      11.647  59.486  55.760  1.00 74.33           C  
ATOM    159  CB  LEU A  12      13.401  58.953  57.507  1.00 74.33           C  
ATOM    160  HB2 LEU A  12      13.600  58.952  58.579  1.00 74.33           H  
ATOM    161  HB3 LEU A  12      13.485  57.926  57.152  1.00 74.33           H  
ATOM    162  O   LEU A  12      11.631  60.563  55.166  1.00 74.33           O  
ATOM    163  CG  LEU A  12      14.466  59.812  56.797  1.00 74.33           C  
ATOM    164  HG  LEU A  12      14.250  59.873  55.730  1.00 74.33           H  
ATOM    165  CD1 LEU A  12      14.545  61.226  57.374  1.00 74.33           C  
ATOM    166 HD11 LEU A  12      14.718  61.188  58.449  1.00 74.33           H  
ATOM    167 HD12 LEU A  12      15.350  61.781  56.890  1.00 74.33           H  
ATOM    168 HD13 LEU A  12      13.611  61.753  57.181  1.00 74.33           H  
ATOM    169  CD2 LEU A  12      15.839  59.157  56.944  1.00 74.33           C  
ATOM    170 HD21 LEU A  12      16.573  59.730  56.378  1.00 74.33           H  
ATOM    171 HD22 LEU A  12      15.787  58.142  56.549  1.00 74.33           H  
ATOM    172 HD23 LEU A  12      16.117  59.134  57.997  1.00 74.33           H  
ATOM    173  N   LEU A  13      11.423  58.329  55.134  1.00 78.49           N  
ATOM    174  H   LEU A  13      11.412  57.479  55.680  1.00 78.49           H  
ATOM    175  CA  LEU A  13      11.109  58.251  53.704  1.00 78.49           C  
ATOM    176  HA  LEU A  13      11.770  58.919  53.152  1.00 78.49           H  
ATOM    177  C   LEU A  13       9.688  58.704  53.405  1.00 78.49           C  
ATOM    178  CB  LEU A  13      11.311  56.813  53.226  1.00 78.49           C  
ATOM    179  HB2 LEU A  13      10.797  56.140  53.912  1.00 78.49           H  
ATOM    180  HB3 LEU A  13      10.870  56.684  52.237  1.00 78.49           H  
ATOM    181  O   LEU A  13       9.428  59.242  52.334  1.00 78.49           O  
ATOM    182  CG  LEU A  13      12.800  56.462  53.160  1.00 78.49           C  
ATOM    183  HG  LEU A  13      13.301  56.798  54.068  1.00 78.49           H  
ATOM    184  CD1 LEU A  13      12.927  54.955  53.070  1.00 78.49           C  
ATOM    185 HD11 LEU A  13      13.976  54.662  53.018  1.00 78.49           H  
ATOM    186 HD12 LEU A  13      12.481  54.498  53.953  1.00 78.49           H  
ATOM    187 HD13 LEU A  13      12.412  54.611  52.173  1.00 78.49           H  
ATOM    188  CD2 LEU A  13      13.490  57.102  51.951  1.00 78.49           C  
ATOM    189 HD21 LEU A  13      14.523  56.761  51.891  1.00 78.49           H  
ATOM    190 HD22 LEU A  13      13.490  58.188  52.045  1.00 78.49           H  
ATOM    191 HD23 LEU A  13      12.972  56.819  51.035  1.00 78.49           H  
ATOM    192  N   LEU A  14       8.782  58.521  54.356  1.00 74.90           N  
ATOM    193  H   LEU A  14       9.059  58.038  55.199  1.00 74.90           H  
ATOM    194  CA  LEU A  14       7.412  58.971  54.251  1.00 74.90           C  
ATOM    195  HA  LEU A  14       7.020  58.648  53.287  1.00 74.90           H  
ATOM    196  C   LEU A  14       7.345  60.489  54.233  1.00 74.90           C  
ATOM    197  CB  LEU A  14       6.612  58.304  55.374  1.00 74.90           C  
ATOM    198  HB2 LEU A  14       6.750  57.226  55.285  1.00 74.90           H  
ATOM    199  HB3 LEU A  14       7.007  58.619  56.340  1.00 74.90           H  
ATOM    200  O   LEU A  14       6.808  61.056  53.286  1.00 74.90           O  
ATOM    201  CG  LEU A  14       5.113  58.602  55.345  1.00 74.90           C  
ATOM    202  HG  LEU A  14       4.940  59.653  55.578  1.00 74.90           H  
ATOM    203  CD1 LEU A  14       4.517  58.270  53.981  1.00 74.90           C  
ATOM    204 HD11 LEU A  14       4.771  57.236  53.747  1.00 74.90           H  
ATOM    205 HD12 LEU A  14       4.906  58.935  53.210  1.00 74.90           H  
ATOM    206 HD13 LEU A  14       3.434  58.392  53.991  1.00 74.90           H  
ATOM    207  CD2 LEU A  14       4.444  57.721  56.405  1.00 74.90           C  
ATOM    208 HD21 LEU A  14       4.785  58.025  57.395  1.00 74.90           H  
ATOM    209 HD22 LEU A  14       3.359  57.815  56.357  1.00 74.90           H  
ATOM    210 HD23 LEU A  14       4.703  56.675  56.244  1.00 74.90           H  
ATOM    211  N   ASP A  15       7.983  61.146  55.196  1.00 77.49           N  
ATOM    212  H   ASP A  15       8.406  60.626  55.951  1.00 77.49           H  
ATOM    213  CA  ASP A  15       8.083  62.601  55.208  1.00 77.49           C  
ATOM    214  HA  ASP A  15       7.081  63.020  55.119  1.00 77.49           H  
ATOM    215  C   ASP A  15       8.858  63.139  53.994  1.00 77.49           C  
ATOM    216  CB  ASP A  15       8.652  63.066  56.553  1.00 77.49           C  
ATOM    217  HB2 ASP A  15       8.860  64.134  56.492  1.00 77.49           H  
ATOM    218  HB3 ASP A  15       9.591  62.548  56.747  1.00 77.49           H  
ATOM    219  O   ASP A  15       8.486  64.181  53.454  1.00 77.49           O  
ATOM    220  CG  ASP A  15       7.671  62.839  57.719  1.00 77.49           C  
ATOM    221  OD1 ASP A  15       6.429  62.896  57.492  1.00 77.49           O  
ATOM    222  OD2 ASP A  15       8.174  62.664  58.849  1.00 77.49           O  
ATOM    223  N   LEU A  16       9.847  62.397  53.477  1.00 81.05           N  
ATOM    224  H   LEU A  16      10.139  61.573  53.982  1.00 81.05           H  
ATOM    225  CA  LEU A  16      10.523  62.736  52.221  1.00 81.05           C  
ATOM    226  HA  LEU A  16      10.896  63.756  52.317  1.00 81.05           H  
ATOM    227  C   LEU A  16       9.576  62.704  51.015  1.00 81.05           C  
ATOM    228  CB  LEU A  16      11.706  61.782  51.997  1.00 81.05           C  
ATOM    229  HB2 LEU A  16      12.310  61.740  52.904  1.00 81.05           H  
ATOM    230  HB3 LEU A  16      11.318  60.781  51.806  1.00 81.05           H  
ATOM    231  O   LEU A  16       9.575  63.653  50.228  1.00 81.05           O  
ATOM    232  CG  LEU A  16      12.609  62.182  50.818  1.00 81.05           C  
ATOM    233  HG  LEU A  16      12.020  62.306  49.909  1.00 81.05           H  
ATOM    234  CD1 LEU A  16      13.349  63.488  51.127  1.00 81.05           C  
ATOM    235 HD11 LEU A  16      12.659  64.328  51.054  1.00 81.05           H  
ATOM    236 HD12 LEU A  16      13.762  63.449  52.135  1.00 81.05           H  
ATOM    237 HD13 LEU A  16      14.175  63.641  50.433  1.00 81.05           H  
ATOM    238  CD2 LEU A  16      13.619  61.064  50.574  1.00 81.05           C  
ATOM    239 HD21 LEU A  16      14.247  60.928  51.454  1.00 81.05           H  
ATOM    240 HD22 LEU A  16      14.250  61.315  49.721  1.00 81.05           H  
ATOM    241 HD23 LEU A  16      13.091  60.135  50.358  1.00 81.05           H  
ATOM    242  N   VAL A  17       8.771  61.644  50.867  1.00 83.85           N  
ATOM    243  H   VAL A  17       8.825  60.892  51.538  1.00 83.85           H  
ATOM    244  CA  VAL A  17       7.798  61.560  49.772  1.00 83.85           C  
ATOM    245  HA  VAL A  17       8.332  61.748  48.841  1.00 83.85           H  
ATOM    246  C   VAL A  17       6.788  62.681  49.903  1.00 83.85           C  
ATOM    247  CB  VAL A  17       7.105  60.193  49.650  1.00 83.85           C  
ATOM    248  HB  VAL A  17       6.585  59.952  50.578  1.00 83.85           H  
ATOM    249  O   VAL A  17       6.672  63.490  48.989  1.00 83.85           O  
ATOM    250  CG1 VAL A  17       6.116  60.212  48.483  1.00 83.85           C  
ATOM    251 HG11 VAL A  17       5.251  60.825  48.737  1.00 83.85           H  
ATOM    252 HG12 VAL A  17       5.779  59.195  48.280  1.00 83.85           H  
ATOM    253 HG13 VAL A  17       6.589  60.620  47.590  1.00 83.85           H  
ATOM    254  CG2 VAL A  17       8.083  59.076  49.306  1.00 83.85           C  
ATOM    255 HG21 VAL A  17       8.401  59.176  48.268  1.00 83.85           H  
ATOM    256 HG22 VAL A  17       8.956  59.115  49.957  1.00 83.85           H  
ATOM    257 HG23 VAL A  17       7.588  58.112  49.424  1.00 83.85           H  
ATOM    258  N   ARG A  18       6.142  62.809  51.064  1.00 74.70           N  
ATOM    259  H   ARG A  18       6.367  62.155  51.801  1.00 74.70           H  
ATOM    260  CA  ARG A  18       5.196  63.895  51.349  1.00 74.70           C  
ATOM    261  HA  ARG A  18       4.289  63.761  50.760  1.00 74.70           H  
ATOM    262  C   ARG A  18       5.761  65.272  51.008  1.00 74.70           C  
ATOM    263  CB  ARG A  18       4.855  63.900  52.833  1.00 74.70           C  
ATOM    264  HB2 ARG A  18       5.789  64.011  53.384  1.00 74.70           H  
ATOM    265  HB3 ARG A  18       4.240  64.776  53.038  1.00 74.70           H  
ATOM    266  O   ARG A  18       5.048  66.075  50.421  1.00 74.70           O  
ATOM    267  CG  ARG A  18       4.102  62.671  53.348  1.00 74.70           C  
ATOM    268  HG2 ARG A  18       4.572  61.743  53.020  1.00 74.70           H  
ATOM    269  HG3 ARG A  18       3.076  62.669  52.980  1.00 74.70           H  
ATOM    270  CD  ARG A  18       4.129  62.768  54.874  1.00 74.70           C  
ATOM    271  HD2 ARG A  18       4.061  61.775  55.318  1.00 74.70           H  
ATOM    272  HD3 ARG A  18       5.072  63.191  55.219  1.00 74.70           H  
ATOM    273  NE  ARG A  18       3.030  63.612  55.335  1.00 74.70           N  
ATOM    274  HE  ARG A  18       2.408  63.996  54.638  1.00 74.70           H  
ATOM    275  NH1 ARG A  18       3.538  63.601  57.568  1.00 74.70           N  
ATOM    276 HH11 ARG A  18       4.452  63.213  57.382  1.00 74.70           H  
ATOM    277 HH12 ARG A  18       3.343  63.888  58.516  1.00 74.70           H  
ATOM    278  NH2 ARG A  18       1.690  64.651  56.789  1.00 74.70           N  
ATOM    279 HH21 ARG A  18       1.175  64.987  55.987  1.00 74.70           H  
ATOM    280 HH22 ARG A  18       1.447  64.981  57.712  1.00 74.70           H  
ATOM    281  CZ  ARG A  18       2.764  63.947  56.571  1.00 74.70           C  
ATOM    282  N   ALA A  19       7.030  65.539  51.324  1.00 79.19           N  
ATOM    283  H   ALA A  19       7.547  64.851  51.853  1.00 79.19           H  
ATOM    284  CA  ALA A  19       7.686  66.808  51.022  1.00 79.19           C  
ATOM    285  HA  ALA A  19       7.086  67.619  51.435  1.00 79.19           H  
ATOM    286  C   ALA A  19       7.810  67.076  49.517  1.00 79.19           C  
ATOM    287  CB  ALA A  19       9.067  66.831  51.692  1.00 79.19           C  
ATOM    288  HB1 ALA A  19       9.529  67.806  51.540  1.00 79.19           H  
ATOM    289  HB2 ALA A  19       9.708  66.062  51.261  1.00 79.19           H  
ATOM    290  HB3 ALA A  19       8.975  66.648  52.763  1.00 79.19           H  
ATOM    291  O   ALA A  19       7.525  68.187  49.072  1.00 79.19           O  
ATOM    292  N   GLN A  20       8.206  66.079  48.719  1.00 77.99           N  
ATOM    293  H   GLN A  20       8.389  65.170  49.121  1.00 77.99           H  
ATOM    294  CA  GLN A  20       8.284  66.258  47.266  1.00 77.99           C  
ATOM    295  HA  GLN A  20       8.788  67.202  47.060  1.00 77.99           H  
ATOM    296  C   GLN A  20       6.898  66.379  46.642  1.00 77.99           C  
ATOM    297  CB  GLN A  20       9.068  65.121  46.599  1.00 77.99           C  
ATOM    298  HB2 GLN A  20       8.541  64.183  46.774  1.00 77.99           H  
ATOM    299  HB3 GLN A  20       9.082  65.299  45.524  1.00 77.99           H  
ATOM    300  O   GLN A  20       6.685  67.250  45.805  1.00 77.99           O  
ATOM    301  CG  GLN A  20      10.516  64.986  47.092  1.00 77.99           C  
ATOM    302  HG2 GLN A  20      11.049  64.289  46.445  1.00 77.99           H  
ATOM    303  HG3 GLN A  20      10.507  64.556  48.094  1.00 77.99           H  
ATOM    304  CD  GLN A  20      11.293  66.301  47.132  1.00 77.99           C  
ATOM    305  NE2 GLN A  20      12.168  66.474  48.095  1.00 77.99           N  
ATOM    306 HE21 GLN A  20      12.637  67.368  48.117  1.00 77.99           H  
ATOM    307 HE22 GLN A  20      12.274  65.770  48.811  1.00 77.99           H  
ATOM    308  OE1 GLN A  20      11.137  67.202  46.321  1.00 77.99           O  
ATOM    309  N   VAL A  21       5.953  65.557  47.095  1.00 75.37           N  
ATOM    310  H   VAL A  21       6.223  64.874  47.788  1.00 75.37           H  
ATOM    311  CA  VAL A  21       4.543  65.585  46.687  1.00 75.37           C  
ATOM    312  HA  VAL A  21       4.459  65.387  45.618  1.00 75.37           H  
ATOM    313  C   VAL A  21       3.952  66.967  46.938  1.00 75.37           C  
ATOM    314  CB  VAL A  21       3.777  64.503  47.464  1.00 75.37           C  
ATOM    315  HB  VAL A  21       3.900  64.694  48.530  1.00 75.37           H  
ATOM    316  O   VAL A  21       3.410  67.578  46.021  1.00 75.37           O  
ATOM    317  CG1 VAL A  21       2.289  64.424  47.139  1.00 75.37           C  
ATOM    318 HG11 VAL A  21       1.813  65.403  47.199  1.00 75.37           H  
ATOM    319 HG12 VAL A  21       2.184  64.011  46.136  1.00 75.37           H  
ATOM    320 HG13 VAL A  21       1.782  63.740  47.820  1.00 75.37           H  
ATOM    321  CG2 VAL A  21       4.312  63.104  47.167  1.00 75.37           C  
ATOM    322 HG21 VAL A  21       3.935  62.744  46.210  1.00 75.37           H  
ATOM    323 HG22 VAL A  21       4.003  62.448  47.981  1.00 75.37           H  
ATOM    324 HG23 VAL A  21       5.399  63.077  47.089  1.00 75.37           H  
ATOM    325  N   ALA A  22       4.156  67.492  48.147  1.00 71.69           N  
ATOM    326  H   ALA A  22       4.610  66.923  48.847  1.00 71.69           H  
ATOM    327  CA  ALA A  22       3.691  68.803  48.566  1.00 71.69           C  
ATOM    328  HA  ALA A  22       2.602  68.835  48.520  1.00 71.69           H  
ATOM    329  C   ALA A  22       4.226  69.872  47.627  1.00 71.69           C  
ATOM    330  CB  ALA A  22       4.167  69.054  50.006  1.00 71.69           C  
ATOM    331  HB1 ALA A  22       3.968  70.088  50.290  1.00 71.69           H  
ATOM    332  HB2 ALA A  22       3.654  68.391  50.703  1.00 71.69           H  
ATOM    333  HB3 ALA A  22       5.241  68.887  50.089  1.00 71.69           H  
ATOM    334  O   ALA A  22       3.472  70.645  47.043  1.00 71.69           O  
ATOM    335  N   ALA A  23       5.539  69.859  47.433  1.00 73.63           N  
ATOM    336  H   ALA A  23       6.097  69.182  47.933  1.00 73.63           H  
ATOM    337  CA  ALA A  23       6.213  70.898  46.696  1.00 73.63           C  
ATOM    338  HA  ALA A  23       5.810  71.853  47.034  1.00 73.63           H  
ATOM    339  C   ALA A  23       5.956  70.836  45.172  1.00 73.63           C  
ATOM    340  CB  ALA A  23       7.682  70.843  47.128  1.00 73.63           C  
ATOM    341  HB1 ALA A  23       8.216  71.710  46.739  1.00 73.63           H  
ATOM    342  HB2 ALA A  23       7.740  70.884  48.215  1.00 73.63           H  
ATOM    343  HB3 ALA A  23       8.139  69.912  46.792  1.00 73.63           H  
ATOM    344  O   ALA A  23       6.198  71.848  44.511  1.00 73.63           O  
ATOM    345  N   VAL A  24       5.482  69.714  44.602  1.00 65.74           N  
ATOM    346  H   VAL A  24       5.360  68.899  45.186  1.00 65.74           H  
ATOM    347  CA  VAL A  24       4.962  69.660  43.214  1.00 65.74           C  
ATOM    348  HA  VAL A  24       5.584  70.276  42.566  1.00 65.74           H  
ATOM    349  C   VAL A  24       3.550  70.220  43.126  1.00 65.74           C  
ATOM    350  CB  VAL A  24       4.938  68.240  42.630  1.00 65.74           C  
ATOM    351  HB  VAL A  24       4.373  67.576  43.284  1.00 65.74           H  
ATOM    352  O   VAL A  24       3.278  71.044  42.263  1.00 65.74           O  
ATOM    353  CG1 VAL A  24       4.314  68.231  41.232  1.00 65.74           C  
ATOM    354 HG11 VAL A  24       3.235  68.371  41.304  1.00 65.74           H  
ATOM    355 HG12 VAL A  24       4.506  67.277  40.742  1.00 65.74           H  
ATOM    356 HG13 VAL A  24       4.736  69.028  40.619  1.00 65.74           H  
ATOM    357  CG2 VAL A  24       6.348  67.695  42.474  1.00 65.74           C  
ATOM    358 HG21 VAL A  24       6.839  67.683  43.447  1.00 65.74           H  
ATOM    359 HG22 VAL A  24       6.281  66.673  42.103  1.00 65.74           H  
ATOM    360 HG23 VAL A  24       6.907  68.309  41.768  1.00 65.74           H  
ATOM    361  N   LEU A  25       2.671  69.825  44.048  1.00 62.73           N  
ATOM    362  H   LEU A  25       2.960  69.147  44.738  1.00 62.73           H  
ATOM    363  CA  LEU A  25       1.292  70.317  44.122  1.00 62.73           C  
ATOM    364  HA  LEU A  25       0.842  70.267  43.130  1.00 62.73           H  
ATOM    365  C   LEU A  25       1.185  71.789  44.567  1.00 62.73           C  
ATOM    366  CB  LEU A  25       0.512  69.408  45.077  1.00 62.73           C  
ATOM    367  HB2 LEU A  25       1.019  69.410  46.042  1.00 62.73           H  
ATOM    368  HB3 LEU A  25      -0.483  69.826  45.228  1.00 62.73           H  
ATOM    369  O   LEU A  25       0.090  72.313  44.755  1.00 62.73           O  
ATOM    370  CG  LEU A  25       0.351  67.961  44.595  1.00 62.73           C  
ATOM    371  HG  LEU A  25       1.329  67.530  44.381  1.00 62.73           H  
ATOM    372  CD1 LEU A  25      -0.278  67.190  45.751  1.00 62.73           C  
ATOM    373 HD11 LEU A  25      -0.668  66.236  45.399  1.00 62.73           H  
ATOM    374 HD12 LEU A  25      -1.113  67.758  46.160  1.00 62.73           H  
ATOM    375 HD13 LEU A  25       0.458  67.048  46.543  1.00 62.73           H  
ATOM    376  CD2 LEU A  25      -0.512  67.862  43.335  1.00 62.73           C  
ATOM    377 HD21 LEU A  25      -0.713  66.817  43.098  1.00 62.73           H  
ATOM    378 HD22 LEU A  25      -0.001  68.311  42.484  1.00 62.73           H  
ATOM    379 HD23 LEU A  25      -1.462  68.369  43.499  1.00 62.73           H  
ATOM    380  N   GLY A  26       2.318  72.465  44.777  1.00 64.64           N  
ATOM    381  H   GLY A  26       3.183  71.984  44.577  1.00 64.64           H  
ATOM    382  CA  GLY A  26       2.379  73.854  45.228  1.00 64.64           C  
ATOM    383  HA2 GLY A  26       1.669  74.447  44.651  1.00 64.64           H  
ATOM    384  HA3 GLY A  26       3.382  74.237  45.042  1.00 64.64           H  
ATOM    385  C   GLY A  26       2.066  74.054  46.715  1.00 64.64           C  
ATOM    386  O   GLY A  26       1.901  75.192  47.153  1.00 64.64           O  
ATOM    387  N   HIS A  27       1.992  72.986  47.513  1.00 67.46           N  
ATOM    388  H   HIS A  27       2.195  72.080  47.115  1.00 67.46           H  
ATOM    389  CA  HIS A  27       1.830  73.077  48.962  1.00 67.46           C  
ATOM    390  HA  HIS A  27       1.039  73.798  49.165  1.00 67.46           H  
ATOM    391  C   HIS A  27       3.117  73.585  49.635  1.00 67.46           C  
ATOM    392  CB  HIS A  27       1.398  71.728  49.549  1.00 67.46           C  
ATOM    393  HB2 HIS A  27       2.210  71.016  49.400  1.00 67.46           H  
ATOM    394  HB3 HIS A  27       1.252  71.847  50.623  1.00 67.46           H  
ATOM    395  O   HIS A  27       4.231  73.212  49.264  1.00 67.46           O  
ATOM    396  CG  HIS A  27       0.141  71.129  48.966  1.00 67.46           C  
ATOM    397  CD2 HIS A  27      -0.100  69.796  48.781  1.00 67.46           C  
ATOM    398  HD2 HIS A  27       0.572  68.984  49.018  1.00 67.46           H  
ATOM    399  ND1 HIS A  27      -0.988  71.798  48.547  1.00 67.46           N  
ATOM    400  HD1 HIS A  27      -1.084  72.796  48.423  1.00 67.46           H  
ATOM    401  CE1 HIS A  27      -1.876  70.885  48.115  1.00 67.46           C  
ATOM    402  HE1 HIS A  27      -2.834  71.105  47.669  1.00 67.46           H  
ATOM    403  NE2 HIS A  27      -1.380  69.650  48.255  1.00 67.46           N  
ATOM    404  N   ALA A  28       2.954  74.432  50.656  1.00 66.54           N  
ATOM    405  H   ALA A  28       2.014  74.693  50.916  1.00 66.54           H  
ATOM    406  CA  ALA A  28       4.061  75.137  51.308  1.00 66.54           C  
ATOM    407  HA  ALA A  28       4.684  75.585  50.534  1.00 66.54           H  
ATOM    408  C   ALA A  28       4.981  74.233  52.153  1.00 66.54           C  
ATOM    409  CB  ALA A  28       3.460  76.262  52.159  1.00 66.54           C  
ATOM    410  HB1 ALA A  28       4.265  76.840  52.613  1.00 66.54           H  
ATOM    411  HB2 ALA A  28       2.858  76.922  51.534  1.00 66.54           H  
ATOM    412  HB3 ALA A  28       2.841  75.841  52.951  1.00 66.54           H  
ATOM    413  O   ALA A  28       6.155  74.558  52.330  1.00 66.54           O  
ATOM    414  N   ASP A  29       4.466  73.113  52.669  1.00 70.27           N  
ATOM    415  H   ASP A  29       3.503  72.882  52.474  1.00 70.27           H  
ATOM    416  CA  ASP A  29       5.233  72.136  53.440  1.00 70.27           C  
ATOM    417  HA  ASP A  29       6.248  72.127  53.041  1.00 70.27           H  
ATOM    418  C   ASP A  29       4.686  70.704  53.287  1.00 70.27           C  
ATOM    419  CB  ASP A  29       5.330  72.572  54.915  1.00 70.27           C  
ATOM    420  HB2 ASP A  29       5.687  73.601  54.964  1.00 70.27           H  
ATOM    421  HB3 ASP A  29       6.077  71.951  55.409  1.00 70.27           H  
ATOM    422  O   ASP A  29       3.571  70.478  52.812  1.00 70.27           O  
ATOM    423  CG  ASP A  29       4.018  72.449  55.691  1.00 70.27           C  
ATOM    424  OD1 ASP A  29       3.572  71.292  55.866  1.00 70.27           O  
ATOM    425  OD2 ASP A  29       3.504  73.479  56.168  1.00 70.27           O  
ATOM    426  N   ALA A  30       5.495  69.729  53.709  1.00 64.27           N  
ATOM    427  H   ALA A  30       6.374  70.001  54.124  1.00 64.27           H  
ATOM    428  CA  ALA A  30       5.208  68.298  53.618  1.00 64.27           C  
ATOM    429  HA  ALA A  30       5.060  68.028  52.572  1.00 64.27           H  
ATOM    430  C   ALA A  30       3.968  67.842  54.405  1.00 64.27           C  
ATOM    431  CB  ALA A  30       6.440  67.565  54.163  1.00 64.27           C  
ATOM    432  HB1 ALA A  30       6.348  66.495  53.977  1.00 64.27           H  
ATOM    433  HB2 ALA A  30       7.345  67.942  53.686  1.00 64.27           H  
ATOM    434  HB3 ALA A  30       6.524  67.725  55.238  1.00 64.27           H  
ATOM    435  O   ALA A  30       3.368  66.822  54.070  1.00 64.27           O  
ATOM    436  N   SER A  31       3.590  68.551  55.473  1.00 67.95           N  
ATOM    437  H   SER A  31       3.967  69.478  55.607  1.00 67.95           H  
ATOM    438  CA  SER A  31       2.529  68.108  56.380  1.00 67.95           C  
ATOM    439  HA  SER A  31       2.727  67.064  56.624  1.00 67.95           H  
ATOM    440  C   SER A  31       1.147  68.163  55.727  1.00 67.95           C  
ATOM    441  CB  SER A  31       2.562  68.891  57.697  1.00 67.95           C  
ATOM    442  HB2 SER A  31       3.589  68.959  58.057  1.00 67.95           H  
ATOM    443  HB3 SER A  31       1.975  68.345  58.436  1.00 67.95           H  
ATOM    444  O   SER A  31       0.309  67.311  56.029  1.00 67.95           O  
ATOM    445  OG  SER A  31       2.017  70.185  57.576  1.00 67.95           O  
ATOM    446  HG  SER A  31       2.562  70.696  56.972  1.00 67.95           H  
ATOM    447  N   ALA A  32       0.957  69.089  54.777  1.00 68.67           N  
ATOM    448  H   ALA A  32       1.700  69.756  54.626  1.00 68.67           H  
ATOM    449  CA  ALA A  32      -0.248  69.223  53.960  1.00 68.67           C  
ATOM    450  HA  ALA A  32      -1.105  69.381  54.614  1.00 68.67           H  
ATOM    451  C   ALA A  32      -0.534  67.975  53.109  1.00 68.67           C  
ATOM    452  CB  ALA A  32      -0.071  70.454  53.064  1.00 68.67           C  
ATOM    453  HB1 ALA A  32       0.789  70.314  52.409  1.00 68.67           H  
ATOM    454  HB2 ALA A  32      -0.963  70.594  52.453  1.00 68.67           H  
ATOM    455  HB3 ALA A  32       0.085  71.341  53.678  1.00 68.67           H  
ATOM    456  O   ALA A  32      -1.692  67.649  52.855  1.00 68.67           O  
ATOM    457  N   VAL A  33       0.509  67.242  52.707  1.00 72.34           N  
ATOM    458  H   VAL A  33       1.437  67.513  52.999  1.00 72.34           H  
ATOM    459  CA  VAL A  33       0.332  65.960  52.030  1.00 72.34           C  
ATOM    460  HA  VAL A  33      -0.533  66.037  51.371  1.00 72.34           H  
ATOM    461  C   VAL A  33       0.040  64.883  53.051  1.00 72.34           C  
ATOM    462  CB  VAL A  33       1.527  65.596  51.151  1.00 72.34           C  
ATOM    463  HB  VAL A  33       2.456  65.717  51.708  1.00 72.34           H  
ATOM    464  O   VAL A  33       0.838  64.585  53.944  1.00 72.34           O  
ATOM    465  CG1 VAL A  33       1.445  64.164  50.618  1.00 72.34           C  
ATOM    466 HG11 VAL A  33       2.291  63.966  49.960  1.00 72.34           H  
ATOM    467 HG12 VAL A  33       1.496  63.449  51.439  1.00 72.34           H  
ATOM    468 HG13 VAL A  33       0.516  64.015  50.068  1.00 72.34           H  
ATOM    469  CG2 VAL A  33       1.517  66.539  49.958  1.00 72.34           C  
ATOM    470 HG21 VAL A  33       0.590  66.441  49.393  1.00 72.34           H  
ATOM    471 HG22 VAL A  33       2.355  66.276  49.312  1.00 72.34           H  
ATOM    472 HG23 VAL A  33       1.624  67.567  50.303  1.00 72.34           H  
ATOM    473  N   ARG A  34      -1.106  64.245  52.871  1.00 72.28           N  
ATOM    474  H   ARG A  34      -1.703  64.557  52.118  1.00 72.28           H  
ATOM    475  CA  ARG A  34      -1.473  63.030  53.579  1.00 72.28           C  
ATOM    476  HA  ARG A  34      -1.255  63.144  54.641  1.00 72.28           H  
ATOM    477  C   ARG A  34      -0.687  61.839  53.055  1.00 72.28           C  
ATOM    478  CB  ARG A  34      -2.961  62.811  53.385  1.00 72.28           C  
ATOM    479  HB2 ARG A  34      -3.223  63.019  52.347  1.00 72.28           H  
ATOM    480  HB3 ARG A  34      -3.180  61.762  53.584  1.00 72.28           H  
ATOM    481  O   ARG A  34      -0.554  61.655  51.855  1.00 72.28           O  
ATOM    482  CG  ARG A  34      -3.786  63.712  54.307  1.00 72.28           C  
ATOM    483  HG2 ARG A  34      -3.696  64.748  53.982  1.00 72.28           H  
ATOM    484  HG3 ARG A  34      -3.430  63.627  55.333  1.00 72.28           H  
ATOM    485  CD  ARG A  34      -5.251  63.286  54.248  1.00 72.28           C  
ATOM    486  HD2 ARG A  34      -5.834  64.007  54.819  1.00 72.28           H  
ATOM    487  HD3 ARG A  34      -5.588  63.317  53.212  1.00 72.28           H  
ATOM    488  NE  ARG A  34      -5.428  61.916  54.778  1.00 72.28           N  
ATOM    489  HE  ARG A  34      -4.781  61.205  54.468  1.00 72.28           H  
ATOM    490  NH1 ARG A  34      -7.285  62.274  56.076  1.00 72.28           N  
ATOM    491 HH11 ARG A  34      -7.304  63.231  55.754  1.00 72.28           H  
ATOM    492 HH12 ARG A  34      -8.029  61.890  56.641  1.00 72.28           H  
ATOM    493  NH2 ARG A  34      -6.416  60.227  55.910  1.00 72.28           N  
ATOM    494 HH21 ARG A  34      -7.170  59.833  56.454  1.00 72.28           H  
ATOM    495 HH22 ARG A  34      -5.795  59.577  55.451  1.00 72.28           H  
ATOM    496  CZ  ARG A  34      -6.370  61.482  55.585  1.00 72.28           C  
ATOM    497  N   VAL A  35      -0.195  61.025  53.980  1.00 71.63           N  
ATOM    498  H   VAL A  35      -0.435  61.224  54.941  1.00 71.63           H  
ATOM    499  CA  VAL A  35       0.620  59.827  53.726  1.00 71.63           C  
ATOM    500  HA  VAL A  35       1.549  60.127  53.242  1.00 71.63           H  
ATOM    501  C   VAL A  35      -0.067  58.823  52.796  1.00 71.63           C  
ATOM    502  CB  VAL A  35       0.959  59.166  55.080  1.00 71.63           C  
ATOM    503  HB  VAL A  35       1.497  58.235  54.902  1.00 71.63           H  
ATOM    504  O   VAL A  35       0.572  58.169  51.985  1.00 71.63           O  
ATOM    505  CG1 VAL A  35       1.870  60.105  55.874  1.00 71.63           C  
ATOM    506 HG11 VAL A  35       2.770  60.260  55.278  1.00 71.63           H  
ATOM    507 HG12 VAL A  35       2.144  59.653  56.827  1.00 71.63           H  
ATOM    508 HG13 VAL A  35       1.387  61.061  56.070  1.00 71.63           H  
ATOM    509  CG2 VAL A  35      -0.238  58.821  55.972  1.00 71.63           C  
ATOM    510 HG21 VAL A  35      -0.829  59.704  56.212  1.00 71.63           H  
ATOM    511 HG22 VAL A  35       0.114  58.365  56.898  1.00 71.63           H  
ATOM    512 HG23 VAL A  35      -0.874  58.090  55.473  1.00 71.63           H  
ATOM    513  N   ASP A  36      -1.380  58.731  52.905  1.00 68.54           N  
ATOM    514  H   ASP A  36      -1.832  59.341  53.572  1.00 68.54           H  
ATOM    515  CA  ASP A  36      -2.245  57.681  52.385  1.00 68.54           C  
ATOM    516  HA  ASP A  36      -1.638  56.815  52.120  1.00 68.54           H  
ATOM    517  C   ASP A  36      -3.022  58.076  51.116  1.00 68.54           C  
ATOM    518  CB  ASP A  36      -3.184  57.269  53.540  1.00 68.54           C  
ATOM    519  HB2 ASP A  36      -3.895  56.535  53.159  1.00 68.54           H  
ATOM    520  HB3 ASP A  36      -2.586  56.767  54.299  1.00 68.54           H  
ATOM    521  O   ASP A  36      -3.477  57.199  50.384  1.00 68.54           O  
ATOM    522  CG  ASP A  36      -3.964  58.415  54.234  1.00 68.54           C  
ATOM    523  OD1 ASP A  36      -3.440  59.540  54.430  1.00 68.54           O  
ATOM    524  OD2 ASP A  36      -5.112  58.188  54.663  1.00 68.54           O  
ATOM    525  N   THR A  37      -3.149  59.374  50.828  1.00 68.19           N  
ATOM    526  H   THR A  37      -2.710  60.042  51.446  1.00 68.19           H  
ATOM    527  CA  THR A  37      -3.919  59.901  49.687  1.00 68.19           C  
ATOM    528  HA  THR A  37      -4.903  59.433  49.678  1.00 68.19           H  
ATOM    529  C   THR A  37      -3.238  59.590  48.362  1.00 68.19           C  
ATOM    530  CB  THR A  37      -4.100  61.418  49.831  1.00 68.19           C  
ATOM    531  HB  THR A  37      -3.124  61.897  49.917  1.00 68.19           H  
ATOM    532  O   THR A  37      -2.049  59.875  48.210  1.00 68.19           O  
ATOM    533  CG2 THR A  37      -4.885  62.070  48.696  1.00 68.19           C  
ATOM    534 HG21 THR A  37      -4.319  62.009  47.767  1.00 68.19           H  
ATOM    535 HG22 THR A  37      -5.843  61.570  48.556  1.00 68.19           H  
ATOM    536 HG23 THR A  37      -5.053  63.123  48.918  1.00 68.19           H  
ATOM    537  OG1 THR A  37      -4.847  61.671  50.999  1.00 68.19           O  
ATOM    538  HG1 THR A  37      -5.749  61.412  50.796  1.00 68.19           H  
ATOM    539  N   ALA A  38      -3.969  59.039  47.387  1.00 57.54           N  
ATOM    540  H   ALA A  38      -4.964  58.899  47.488  1.00 57.54           H  
ATOM    541  CA  ALA A  38      -3.369  58.756  46.093  1.00 57.54           C  
ATOM    542  HA  ALA A  38      -2.463  58.186  46.296  1.00 57.54           H  
ATOM    543  C   ALA A  38      -2.928  60.048  45.400  1.00 57.54           C  
ATOM    544  CB  ALA A  38      -4.273  57.875  45.227  1.00 57.54           C  
ATOM    545  HB1 ALA A  38      -5.128  58.451  44.870  1.00 57.54           H  
ATOM    546  HB2 ALA A  38      -3.716  57.520  44.359  1.00 57.54           H  
ATOM    547  HB3 ALA A  38      -4.627  57.017  45.798  1.00 57.54           H  
ATOM    548  O   ALA A  38      -3.582  61.078  45.502  1.00 57.54           O  
ATOM    549  N   PHE A  39      -1.812  60.013  44.683  1.00 69.67           N  
ATOM    550  H   PHE A  39      -1.312  59.137  44.631  1.00 69.67           H  
ATOM    551  CA  PHE A  39      -1.280  61.149  43.954  1.00 69.67           C  
ATOM    552  HA  PHE A  39      -1.046  61.951  44.654  1.00 69.67           H  
ATOM    553  C   PHE A  39      -2.327  61.680  42.968  1.00 69.67           C  
ATOM    554  CB  PHE A  39      -0.002  60.693  43.251  1.00 69.67           C  
ATOM    555  HB2 PHE A  39      -0.286  59.904  42.555  1.00 69.67           H  
ATOM    556  HB3 PHE A  39       0.401  61.522  42.669  1.00 69.67           H  
ATOM    557  O   PHE A  39      -2.646  62.865  42.989  1.00 69.67           O  
ATOM    558  CG  PHE A  39       1.102  60.171  44.157  1.00 69.67           C  
ATOM    559  CD1 PHE A  39       1.563  60.915  45.256  1.00 69.67           C  
ATOM    560  HD1 PHE A  39       1.104  61.859  45.507  1.00 69.67           H  
ATOM    561  CD2 PHE A  39       1.693  58.929  43.887  1.00 69.67           C  
ATOM    562  HD2 PHE A  39       1.245  58.293  43.138  1.00 69.67           H  
ATOM    563  CE1 PHE A  39       2.611  60.405  46.044  1.00 69.67           C  
ATOM    564  HE1 PHE A  39       2.940  60.937  46.924  1.00 69.67           H  
ATOM    565  CE2 PHE A  39       2.829  58.498  44.589  1.00 69.67           C  
ATOM    566  HE2 PHE A  39       3.336  57.588  44.305  1.00 69.67           H  
ATOM    567  CZ  PHE A  39       3.273  59.223  45.695  1.00 69.67           C  
ATOM    568  HZ  PHE A  39       4.096  58.856  46.289  1.00 69.67           H  
ATOM    569  N   LYS A  40      -2.962  60.806  42.181  1.00 55.07           N  
ATOM    570  H   LYS A  40      -2.697  59.833  42.235  1.00 55.07           H  
ATOM    571  CA  LYS A  40      -4.058  61.204  41.283  1.00 55.07           C  
ATOM    572  HA  LYS A  40      -3.659  61.880  40.527  1.00 55.07           H  
ATOM    573  C   LYS A  40      -5.172  61.994  42.010  1.00 55.07           C  
ATOM    574  CB  LYS A  40      -4.585  59.942  40.589  1.00 55.07           C  
ATOM    575  HB2 LYS A  40      -3.742  59.372  40.199  1.00 55.07           H  
ATOM    576  HB3 LYS A  40      -5.102  59.332  41.330  1.00 55.07           H  
ATOM    577  O   LYS A  40      -5.719  62.917  41.416  1.00 55.07           O  
ATOM    578  CG  LYS A  40      -5.537  60.255  39.426  1.00 55.07           C  
ATOM    579  HG2 LYS A  40      -6.363  60.869  39.787  1.00 55.07           H  
ATOM    580  HG3 LYS A  40      -5.004  60.795  38.643  1.00 55.07           H  
ATOM    581  CD  LYS A  40      -6.105  58.946  38.869  1.00 55.07           C  
ATOM    582  HD2 LYS A  40      -5.309  58.367  38.400  1.00 55.07           H  
ATOM    583  HD3 LYS A  40      -6.511  58.373  39.703  1.00 55.07           H  
ATOM    584  CE  LYS A  40      -7.228  59.215  37.864  1.00 55.07           C  
ATOM    585  HE2 LYS A  40      -7.875  59.986  38.284  1.00 55.07           H  
ATOM    586  HE3 LYS A  40      -6.795  59.597  36.939  1.00 55.07           H  
ATOM    587  NZ  LYS A  40      -8.020  57.981  37.624  1.00 55.07           N  
ATOM    588  HZ1 LYS A  40      -8.406  57.653  38.498  1.00 55.07           H  
ATOM    589  HZ2 LYS A  40      -7.446  57.238  37.252  1.00 55.07           H  
ATOM    590  HZ3 LYS A  40      -8.800  58.146  37.004  1.00 55.07           H  
ATOM    591  N   ASP A  41      -5.430  61.706  43.290  1.00 57.88           N  
ATOM    592  H   ASP A  41      -4.939  60.931  43.714  1.00 57.88           H  
ATOM    593  CA  ASP A  41      -6.418  62.404  44.134  1.00 57.88           C  
ATOM    594  HA  ASP A  41      -7.274  62.686  43.521  1.00 57.88           H  
ATOM    595  C   ASP A  41      -5.855  63.674  44.794  1.00 57.88           C  
ATOM    596  CB  ASP A  41      -6.920  61.494  45.269  1.00 57.88           C  
ATOM    597  HB2 ASP A  41      -6.129  61.397  46.013  1.00 57.88           H  
ATOM    598  HB3 ASP A  41      -7.761  61.987  45.758  1.00 57.88           H  
ATOM    599  O   ASP A  41      -6.570  64.651  44.994  1.00 57.88           O  
ATOM    600  CG  ASP A  41      -7.358  60.088  44.864  1.00 57.88           C  
ATOM    601  OD1 ASP A  41      -7.704  59.871  43.680  1.00 57.88           O  
ATOM    602  OD2 ASP A  41      -7.274  59.219  45.763  1.00 57.88           O  
ATOM    603  N   ALA A  42      -4.562  63.686  45.130  1.00 57.15           N  
ATOM    604  H   ALA A  42      -4.035  62.839  44.975  1.00 57.15           H  
ATOM    605  CA  ALA A  42      -3.881  64.832  45.731  1.00 57.15           C  
ATOM    606  HA  ALA A  42      -4.496  65.190  46.556  1.00 57.15           H  
ATOM    607  C   ALA A  42      -3.728  66.018  44.751  1.00 57.15           C  
ATOM    608  CB  ALA A  42      -2.541  64.350  46.307  1.00 57.15           C  
ATOM    609  HB1 ALA A  42      -1.872  64.061  45.497  1.00 57.15           H  
ATOM    610  HB2 ALA A  42      -2.701  63.494  46.962  1.00 57.15           H  
ATOM    611  HB3 ALA A  42      -2.089  65.154  46.888  1.00 57.15           H  
ATOM    612  O   ALA A  42      -3.277  67.086  45.152  1.00 57.15           O  
ATOM    613  N   GLY A  43      -4.111  65.839  43.483  1.00 52.18           N  
ATOM    614  H   GLY A  43      -4.540  64.952  43.261  1.00 52.18           H  
ATOM    615  CA  GLY A  43      -4.063  66.853  42.429  1.00 52.18           C  
ATOM    616  HA2 GLY A  43      -5.056  66.933  41.986  1.00 52.18           H  
ATOM    617  HA3 GLY A  43      -3.801  67.824  42.848  1.00 52.18           H  
ATOM    618  C   GLY A  43      -3.077  66.539  41.303  1.00 52.18           C  
ATOM    619  O   GLY A  43      -2.775  67.428  40.511  1.00 52.18           O  
ATOM    620  N   PHE A  44      -2.553  65.308  41.221  1.00 55.83           N  
ATOM    621  H   PHE A  44      -2.830  64.601  41.887  1.00 55.83           H  
ATOM    622  CA  PHE A  44      -1.592  64.949  40.179  1.00 55.83           C  
ATOM    623  HA  PHE A  44      -0.943  65.814  40.045  1.00 55.83           H  
ATOM    624  C   PHE A  44      -2.251  64.665  38.822  1.00 55.83           C  
ATOM    625  CB  PHE A  44      -0.675  63.800  40.609  1.00 55.83           C  
ATOM    626  HB2 PHE A  44      -0.155  63.441  39.721  1.00 55.83           H  
ATOM    627  HB3 PHE A  44      -1.261  62.955  40.969  1.00 55.83           H  
ATOM    628  O   PHE A  44      -2.845  63.608  38.596  1.00 55.83           O  
ATOM    629  CG  PHE A  44       0.376  64.216  41.619  1.00 55.83           C  
ATOM    630  CD1 PHE A  44       1.608  64.656  41.139  1.00 55.83           C  
ATOM    631  HD1 PHE A  44       1.759  64.656  40.070  1.00 55.83           H  
ATOM    632  CD2 PHE A  44       0.133  64.288  42.997  1.00 55.83           C  
ATOM    633  HD2 PHE A  44      -0.845  64.089  43.409  1.00 55.83           H  
ATOM    634  CE1 PHE A  44       2.581  65.172  42.001  1.00 55.83           C  
ATOM    635  HE1 PHE A  44       3.491  65.579  41.585  1.00 55.83           H  
ATOM    636  CE2 PHE A  44       1.116  64.753  43.869  1.00 55.83           C  
ATOM    637  HE2 PHE A  44       0.857  64.867  44.911  1.00 55.83           H  
ATOM    638  CZ  PHE A  44       2.345  65.211  43.380  1.00 55.83           C  
ATOM    639  HZ  PHE A  44       3.068  65.660  44.045  1.00 55.83           H  
ATOM    640  N   ASP A  45      -2.048  65.590  37.888  1.00 42.61           N  
ATOM    641  H   ASP A  45      -1.546  66.413  38.191  1.00 42.61           H  
ATOM    642  CA  ASP A  45      -2.124  65.354  36.447  1.00 42.61           C  
ATOM    643  HA  ASP A  45      -2.942  64.658  36.261  1.00 42.61           H  
ATOM    644  C   ASP A  45      -0.834  64.697  35.901  1.00 42.61           C  
ATOM    645  CB  ASP A  45      -2.473  66.675  35.733  1.00 42.61           C  
ATOM    646  HB2 ASP A  45      -3.383  67.077  36.177  1.00 42.61           H  
ATOM    647  HB3 ASP A  45      -2.697  66.452  34.690  1.00 42.61           H  
ATOM    648  O   ASP A  45       0.102  64.392  36.639  1.00 42.61           O  
ATOM    649  CG  ASP A  45      -1.383  67.760  35.765  1.00 42.61           C  
ATOM    650  OD1 ASP A  45      -0.189  67.433  35.992  1.00 42.61           O  
ATOM    651  OD2 ASP A  45      -1.733  68.919  35.478  1.00 42.61           O  
ATOM    652  N   SER A  46      -0.745  64.477  34.586  1.00 41.31           N  
ATOM    653  H   SER A  46      -1.534  64.703  33.997  1.00 41.31           H  
ATOM    654  CA  SER A  46       0.420  63.833  33.955  1.00 41.31           C  
ATOM    655  HA  SER A  46       0.547  62.841  34.390  1.00 41.31           H  
ATOM    656  C   SER A  46       1.742  64.597  34.127  1.00 41.31           C  
ATOM    657  CB  SER A  46       0.181  63.679  32.450  1.00 41.31           C  
ATOM    658  HB2 SER A  46       0.975  63.064  32.026  1.00 41.31           H  
ATOM    659  HB3 SER A  46       0.208  64.661  31.978  1.00 41.31           H  
ATOM    660  O   SER A  46       2.815  63.993  34.064  1.00 41.31           O  
ATOM    661  OG  SER A  46      -1.073  63.077  32.185  1.00 41.31           O  
ATOM    662  HG  SER A  46      -1.111  62.852  31.252  1.00 41.31           H  
ATOM    663  N   LEU A  47       1.691  65.920  34.298  1.00 45.31           N  
ATOM    664  H   LEU A  47       0.804  66.342  34.532  1.00 45.31           H  
ATOM    665  CA  LEU A  47       2.865  66.792  34.265  1.00 45.31           C  
ATOM    666  HA  LEU A  47       3.622  66.328  33.632  1.00 45.31           H  
ATOM    667  C   LEU A  47       3.458  66.913  35.670  1.00 45.31           C  
ATOM    668  CB  LEU A  47       2.436  68.124  33.619  1.00 45.31           C  
ATOM    669  HB2 LEU A  47       1.959  68.771  34.355  1.00 45.31           H  
ATOM    670  HB3 LEU A  47       1.682  67.893  32.867  1.00 45.31           H  
ATOM    671  O   LEU A  47       4.637  66.618  35.885  1.00 45.31           O  
ATOM    672  CG  LEU A  47       3.579  68.868  32.906  1.00 45.31           C  
ATOM    673  HG  LEU A  47       4.265  68.146  32.463  1.00 45.31           H  
ATOM    674  CD1 LEU A  47       3.013  69.724  31.772  1.00 45.31           C  
ATOM    675 HD11 LEU A  47       2.509  69.088  31.043  1.00 45.31           H  
ATOM    676 HD12 LEU A  47       3.820  70.258  31.271  1.00 45.31           H  
ATOM    677 HD13 LEU A  47       2.299  70.443  32.174  1.00 45.31           H  
ATOM    678  CD2 LEU A  47       4.364  69.779  33.849  1.00 45.31           C  
ATOM    679 HD21 LEU A  47       3.698  70.517  34.296  1.00 45.31           H  
ATOM    680 HD22 LEU A  47       5.155  70.291  33.303  1.00 45.31           H  
ATOM    681 HD23 LEU A  47       4.816  69.189  34.647  1.00 45.31           H  
ATOM    682  N   THR A  48       2.595  67.190  36.643  1.00 48.18           N  
ATOM    683  H   THR A  48       1.640  67.386  36.379  1.00 48.18           H  
ATOM    684  CA  THR A  48       2.895  67.044  38.070  1.00 48.18           C  
ATOM    685  HA  THR A  48       3.720  67.708  38.325  1.00 48.18           H  
ATOM    686  C   THR A  48       3.332  65.610  38.404  1.00 48.18           C  
ATOM    687  CB  THR A  48       1.679  67.444  38.919  1.00 48.18           C  
ATOM    688  HB  THR A  48       1.864  67.176  39.958  1.00 48.18           H  
ATOM    689  O   THR A  48       4.273  65.427  39.174  1.00 48.18           O  
ATOM    690  CG2 THR A  48       1.354  68.934  38.855  1.00 48.18           C  
ATOM    691 HG21 THR A  48       0.505  69.145  39.504  1.00 48.18           H  
ATOM    692 HG22 THR A  48       2.212  69.515  39.194  1.00 48.18           H  
ATOM    693 HG23 THR A  48       1.101  69.226  37.836  1.00 48.18           H  
ATOM    694  OG1 THR A  48       0.546  66.759  38.469  1.00 48.18           O  
ATOM    695  HG1 THR A  48       0.307  67.095  37.602  1.00 48.18           H  
ATOM    696  N   ALA A  49       2.741  64.568  37.802  1.00 52.83           N  
ATOM    697  H   ALA A  49       1.899  64.741  37.272  1.00 52.83           H  
ATOM    698  CA  ALA A  49       3.120  63.170  38.053  1.00 52.83           C  
ATOM    699  HA  ALA A  49       2.960  62.940  39.107  1.00 52.83           H  
ATOM    700  C   ALA A  49       4.595  62.889  37.728  1.00 52.83           C  
ATOM    701  CB  ALA A  49       2.224  62.266  37.203  1.00 52.83           C  
ATOM    702  HB1 ALA A  49       2.591  61.241  37.247  1.00 52.83           H  
ATOM    703  HB2 ALA A  49       1.199  62.312  37.570  1.00 52.83           H  
ATOM    704  HB3 ALA A  49       2.241  62.585  36.161  1.00 52.83           H  
ATOM    705  O   ALA A  49       5.347  62.332  38.538  1.00 52.83           O  
ATOM    706  N   VAL A  50       5.021  63.330  36.541  1.00 49.95           N  
ATOM    707  H   VAL A  50       4.341  63.772  35.940  1.00 49.95           H  
ATOM    708  CA  VAL A  50       6.419  63.291  36.100  1.00 49.95           C  
ATOM    709  HA  VAL A  50       6.776  62.262  36.140  1.00 49.95           H  
ATOM    710  C   VAL A  50       7.303  64.114  37.027  1.00 49.95           C  
ATOM    711  CB  VAL A  50       6.517  63.807  34.651  1.00 49.95           C  
ATOM    712  HB  VAL A  50       5.873  64.678  34.528  1.00 49.95           H  
ATOM    713  O   VAL A  50       8.411  63.683  37.362  1.00 49.95           O  
ATOM    714  CG1 VAL A  50       7.938  64.215  34.233  1.00 49.95           C  
ATOM    715 HG11 VAL A  50       7.959  64.424  33.163  1.00 49.95           H  
ATOM    716 HG12 VAL A  50       8.637  63.414  34.472  1.00 49.95           H  
ATOM    717 HG13 VAL A  50       8.224  65.127  34.757  1.00 49.95           H  
ATOM    718  CG2 VAL A  50       6.040  62.709  33.695  1.00 49.95           C  
ATOM    719 HG21 VAL A  50       6.682  61.831  33.767  1.00 49.95           H  
ATOM    720 HG22 VAL A  50       5.018  62.423  33.943  1.00 49.95           H  
ATOM    721 HG23 VAL A  50       6.041  63.084  32.671  1.00 49.95           H  
ATOM    722  N   GLU A  51       6.831  65.283  37.450  1.00 52.12           N  
ATOM    723  H   GLU A  51       5.930  65.602  37.123  1.00 52.12           H  
ATOM    724  CA  GLU A  51       7.589  66.156  38.329  1.00 52.12           C  
ATOM    725  HA  GLU A  51       8.571  66.296  37.877  1.00 52.12           H  
ATOM    726  C   GLU A  51       7.817  65.519  39.704  1.00 52.12           C  
ATOM    727  CB  GLU A  51       6.919  67.528  38.415  1.00 52.12           C  
ATOM    728  HB2 GLU A  51       6.578  67.832  37.425  1.00 52.12           H  
ATOM    729  HB3 GLU A  51       6.073  67.493  39.100  1.00 52.12           H  
ATOM    730  O   GLU A  51       8.957  65.491  40.166  1.00 52.12           O  
ATOM    731  CG  GLU A  51       7.967  68.525  38.904  1.00 52.12           C  
ATOM    732  HG2 GLU A  51       8.773  68.579  38.173  1.00 52.12           H  
ATOM    733  HG3 GLU A  51       8.396  68.161  39.838  1.00 52.12           H  
ATOM    734  CD  GLU A  51       7.415  69.924  39.136  1.00 52.12           C  
ATOM    735  OE1 GLU A  51       8.000  70.567  40.035  1.00 52.12           O  
ATOM    736  OE2 GLU A  51       6.473  70.345  38.442  1.00 52.12           O  
ATOM    737  N   LEU A  52       6.800  64.899  40.311  1.00 64.96           N  
ATOM    738  H   LEU A  52       5.887  64.951  39.883  1.00 64.96           H  
ATOM    739  CA  LEU A  52       6.951  64.160  41.565  1.00 64.96           C  
ATOM    740  HA  LEU A  52       7.374  64.827  42.316  1.00 64.96           H  
ATOM    741  C   LEU A  52       7.935  63.016  41.405  1.00 64.96           C  
ATOM    742  CB  LEU A  52       5.584  63.675  42.064  1.00 64.96           C  
ATOM    743  HB2 LEU A  52       5.008  63.288  41.224  1.00 64.96           H  
ATOM    744  HB3 LEU A  52       5.073  64.542  42.485  1.00 64.96           H  
ATOM    745  O   LEU A  52       8.871  62.913  42.192  1.00 64.96           O  
ATOM    746  CG  LEU A  52       5.647  62.599  43.159  1.00 64.96           C  
ATOM    747  HG  LEU A  52       6.183  61.723  42.795  1.00 64.96           H  
ATOM    748  CD1 LEU A  52       6.332  63.128  44.417  1.00 64.96           C  
ATOM    749 HD11 LEU A  52       5.738  63.943  44.829  1.00 64.96           H  
ATOM    750 HD12 LEU A  52       7.321  63.526  44.192  1.00 64.96           H  
ATOM    751 HD13 LEU A  52       6.421  62.324  45.148  1.00 64.96           H  
ATOM    752  CD2 LEU A  52       4.240  62.163  43.528  1.00 64.96           C  
ATOM    753 HD21 LEU A  52       3.682  61.882  42.635  1.00 64.96           H  
ATOM    754 HD22 LEU A  52       4.296  61.300  44.192  1.00 64.96           H  
ATOM    755 HD23 LEU A  52       3.696  62.975  44.011  1.00 64.96           H  
ATOM    756  N   ARG A  53       7.793  62.196  40.363  1.00 58.88           N  
ATOM    757  H   ARG A  53       6.995  62.327  39.757  1.00 58.88           H  
ATOM    758  CA  ARG A  53       8.766  61.140  40.072  1.00 58.88           C  
ATOM    759  HA  ARG A  53       8.783  60.436  40.905  1.00 58.88           H  
ATOM    760  C   ARG A  53      10.185  61.691  39.974  1.00 58.88           C  
ATOM    761  CB  ARG A  53       8.328  60.428  38.792  1.00 58.88           C  
ATOM    762  HB2 ARG A  53       7.339  59.994  38.937  1.00 58.88           H  
ATOM    763  HB3 ARG A  53       8.235  61.179  38.008  1.00 58.88           H  
ATOM    764  O   ARG A  53      11.097  61.115  40.561  1.00 58.88           O  
ATOM    765  CG  ARG A  53       9.295  59.318  38.344  1.00 58.88           C  
ATOM    766  HG2 ARG A  53       9.023  58.384  38.836  1.00 58.88           H  
ATOM    767  HG3 ARG A  53      10.332  59.543  38.594  1.00 58.88           H  
ATOM    768  CD  ARG A  53       9.200  59.150  36.831  1.00 58.88           C  
ATOM    769  HD2 ARG A  53       9.723  58.235  36.552  1.00 58.88           H  
ATOM    770  HD3 ARG A  53       8.144  59.057  36.579  1.00 58.88           H  
ATOM    771  NE  ARG A  53       9.792  60.292  36.104  1.00 58.88           N  
ATOM    772  HE  ARG A  53      10.076  61.094  36.647  1.00 58.88           H  
ATOM    773  NH1 ARG A  53       9.459  59.533  33.952  1.00 58.88           N  
ATOM    774 HH11 ARG A  53       9.450  59.710  32.958  1.00 58.88           H  
ATOM    775 HH12 ARG A  53       9.048  58.687  34.320  1.00 58.88           H  
ATOM    776  NH2 ARG A  53      10.398  61.504  34.293  1.00 58.88           N  
ATOM    777 HH21 ARG A  53      10.762  62.192  34.936  1.00 58.88           H  
ATOM    778 HH22 ARG A  53      10.404  61.662  33.295  1.00 58.88           H  
ATOM    779  CZ  ARG A  53       9.868  60.433  34.795  1.00 58.88           C  
ATOM    780  N   ASN A  54      10.391  62.801  39.270  1.00 55.51           N  
ATOM    781  H   ASN A  54       9.593  63.241  38.835  1.00 55.51           H  
ATOM    782  CA  ASN A  54      11.709  63.421  39.138  1.00 55.51           C  
ATOM    783  HA  ASN A  54      12.416  62.680  38.764  1.00 55.51           H  
ATOM    784  C   ASN A  54      12.243  63.899  40.491  1.00 55.51           C  
ATOM    785  CB  ASN A  54      11.638  64.583  38.136  1.00 55.51           C  
ATOM    786  HB2 ASN A  54      10.855  65.280  38.437  1.00 55.51           H  
ATOM    787  HB3 ASN A  54      12.585  65.121  38.145  1.00 55.51           H  
ATOM    788  O   ASN A  54      13.349  63.522  40.877  1.00 55.51           O  
ATOM    789  CG  ASN A  54      11.375  64.145  36.710  1.00 55.51           C  
ATOM    790  ND2 ASN A  54      11.037  65.080  35.854  1.00 55.51           N  
ATOM    791 HD21 ASN A  54      10.791  64.818  34.911  1.00 55.51           H  
ATOM    792 HD22 ASN A  54      10.882  66.023  36.183  1.00 55.51           H  
ATOM    793  OD1 ASN A  54      11.498  62.983  36.338  1.00 55.51           O  
ATOM    794  N   ARG A  55      11.438  64.661  41.237  1.00 65.28           N  
ATOM    795  H   ARG A  55      10.528  64.897  40.866  1.00 65.28           H  
ATOM    796  CA  ARG A  55      11.782  65.151  42.573  1.00 65.28           C  
ATOM    797  HA  ARG A  55      12.697  65.741  42.519  1.00 65.28           H  
ATOM    798  C   ARG A  55      12.081  64.007  43.538  1.00 65.28           C  
ATOM    799  CB  ARG A  55      10.645  66.033  43.100  1.00 65.28           C  
ATOM    800  HB2 ARG A  55       9.694  65.505  43.030  1.00 65.28           H  
ATOM    801  HB3 ARG A  55      10.851  66.216  44.155  1.00 65.28           H  
ATOM    802  O   ARG A  55      13.042  64.088  44.296  1.00 65.28           O  
ATOM    803  CG  ARG A  55      10.541  67.391  42.383  1.00 65.28           C  
ATOM    804  HG2 ARG A  55      10.064  67.271  41.411  1.00 65.28           H  
ATOM    805  HG3 ARG A  55      11.534  67.816  42.238  1.00 65.28           H  
ATOM    806  CD  ARG A  55       9.721  68.344  43.250  1.00 65.28           C  
ATOM    807  HD2 ARG A  55       8.878  67.797  43.670  1.00 65.28           H  
ATOM    808  HD3 ARG A  55      10.353  68.650  44.084  1.00 65.28           H  
ATOM    809  NE  ARG A  55       9.222  69.535  42.524  1.00 65.28           N  
ATOM    810  HE  ARG A  55       9.002  69.479  41.539  1.00 65.28           H  
ATOM    811  NH1 ARG A  55       8.939  70.828  44.378  1.00 65.28           N  
ATOM    812 HH11 ARG A  55       8.445  71.611  44.782  1.00 65.28           H  
ATOM    813 HH12 ARG A  55       9.373  70.109  44.938  1.00 65.28           H  
ATOM    814  NH2 ARG A  55       8.101  71.533  42.480  1.00 65.28           N  
ATOM    815 HH21 ARG A  55       7.443  72.105  42.990  1.00 65.28           H  
ATOM    816 HH22 ARG A  55       7.938  71.381  41.495  1.00 65.28           H  
ATOM    817  CZ  ARG A  55       8.765  70.622  43.113  1.00 65.28           C  
ATOM    818  N   MET A  56      11.346  62.902  43.445  1.00 71.21           N  
ATOM    819  H   MET A  56      10.545  62.921  42.831  1.00 71.21           H  
ATOM    820  CA  MET A  56      11.599  61.690  44.218  1.00 71.21           C  
ATOM    821  HA  MET A  56      11.723  61.983  45.260  1.00 71.21           H  
ATOM    822  C   MET A  56      12.906  61.006  43.832  1.00 71.21           C  
ATOM    823  CB  MET A  56      10.406  60.729  44.103  1.00 71.21           C  
ATOM    824  HB2 MET A  56      10.108  60.608  43.062  1.00 71.21           H  
ATOM    825  HB3 MET A  56      10.690  59.752  44.493  1.00 71.21           H  
ATOM    826  O   MET A  56      13.677  60.647  44.721  1.00 71.21           O  
ATOM    827  CG  MET A  56       9.219  61.236  44.918  1.00 71.21           C  
ATOM    828  HG2 MET A  56       8.875  62.170  44.474  1.00 71.21           H  
ATOM    829  HG3 MET A  56       8.404  60.516  44.850  1.00 71.21           H  
ATOM    830  SD  MET A  56       9.558  61.581  46.658  1.00 71.21           S  
ATOM    831  CE  MET A  56      10.569  60.163  47.124  1.00 71.21           C  
ATOM    832  HE1 MET A  56      11.568  60.268  46.699  1.00 71.21           H  
ATOM    833  HE2 MET A  56      10.107  59.259  46.729  1.00 71.21           H  
ATOM    834  HE3 MET A  56      10.647  60.109  48.209  1.00 71.21           H  
ATOM    835  N   ARG A  57      13.222  60.886  42.537  1.00 61.01           N  
ATOM    836  H   ARG A  57      12.557  61.212  41.850  1.00 61.01           H  
ATOM    837  CA  ARG A  57      14.526  60.370  42.090  1.00 61.01           C  
ATOM    838  HA  ARG A  57      14.688  59.380  42.518  1.00 61.01           H  
ATOM    839  C   ARG A  57      15.675  61.239  42.601  1.00 61.01           C  
ATOM    840  CB  ARG A  57      14.582  60.264  40.563  1.00 61.01           C  
ATOM    841  HB2 ARG A  57      15.621  60.072  40.293  1.00 61.01           H  
ATOM    842  HB3 ARG A  57      14.285  61.210  40.111  1.00 61.01           H  
ATOM    843  O   ARG A  57      16.667  60.700  43.073  1.00 61.01           O  
ATOM    844  CG  ARG A  57      13.702  59.131  40.009  1.00 61.01           C  
ATOM    845  HG2 ARG A  57      12.649  59.348  40.189  1.00 61.01           H  
ATOM    846  HG3 ARG A  57      13.920  58.197  40.527  1.00 61.01           H  
ATOM    847  CD  ARG A  57      13.913  58.947  38.503  1.00 61.01           C  
ATOM    848  HD2 ARG A  57      13.240  58.167  38.146  1.00 61.01           H  
ATOM    849  HD3 ARG A  57      13.656  59.882  38.006  1.00 61.01           H  
ATOM    850  NE  ARG A  57      15.311  58.578  38.208  1.00 61.01           N  
ATOM    851  HE  ARG A  57      15.861  58.291  39.006  1.00 61.01           H  
ATOM    852  NH1 ARG A  57      15.274  59.009  35.955  1.00 61.01           N  
ATOM    853 HH11 ARG A  57      14.271  59.116  36.013  1.00 61.01           H  
ATOM    854 HH12 ARG A  57      15.748  59.120  35.070  1.00 61.01           H  
ATOM    855  NH2 ARG A  57      17.212  58.532  36.962  1.00 61.01           N  
ATOM    856 HH21 ARG A  57      17.730  58.355  37.810  1.00 61.01           H  
ATOM    857 HH22 ARG A  57      17.696  58.724  36.097  1.00 61.01           H  
ATOM    858  CZ  ARG A  57      15.923  58.705  37.045  1.00 61.01           C  
ATOM    859  N   THR A  58      15.534  62.564  42.574  1.00 71.04           N  
ATOM    860  H   THR A  58      14.727  62.955  42.109  1.00 71.04           H  
ATOM    861  CA  THR A  58      16.526  63.488  43.147  1.00 71.04           C  
ATOM    862  HA  THR A  58      17.505  63.255  42.727  1.00 71.04           H  
ATOM    863  C   THR A  58      16.646  63.338  44.667  1.00 71.04           C  
ATOM    864  CB  THR A  58      16.176  64.939  42.782  1.00 71.04           C  
ATOM    865  HB  THR A  58      15.198  65.193  43.191  1.00 71.04           H  
ATOM    866  O   THR A  58      17.756  63.333  45.189  1.00 71.04           O  
ATOM    867  CG2 THR A  58      17.206  65.956  43.270  1.00 71.04           C  
ATOM    868 HG21 THR A  58      18.205  65.676  42.934  1.00 71.04           H  
ATOM    869 HG22 THR A  58      16.953  66.945  42.887  1.00 71.04           H  
ATOM    870 HG23 THR A  58      17.196  65.999  44.359  1.00 71.04           H  
ATOM    871  OG1 THR A  58      16.133  65.075  41.381  1.00 71.04           O  
ATOM    872  HG1 THR A  58      17.036  65.179  41.072  1.00 71.04           H  
ATOM    873  N   ALA A  59      15.526  63.178  45.374  1.00 66.15           N  
ATOM    874  H   ALA A  59      14.641  63.247  44.891  1.00 66.15           H  
ATOM    875  CA  ALA A  59      15.478  63.066  46.830  1.00 66.15           C  
ATOM    876  HA  ALA A  59      16.081  63.864  47.264  1.00 66.15           H  
ATOM    877  C   ALA A  59      16.023  61.730  47.379  1.00 66.15           C  
ATOM    878  CB  ALA A  59      14.017  63.280  47.241  1.00 66.15           C  
ATOM    879  HB1 ALA A  59      13.939  63.287  48.328  1.00 66.15           H  
ATOM    880  HB2 ALA A  59      13.657  64.236  46.860  1.00 66.15           H  
ATOM    881  HB3 ALA A  59      13.392  62.476  46.852  1.00 66.15           H  
ATOM    882  O   ALA A  59      16.507  61.684  48.507  1.00 66.15           O  
ATOM    883  N   THR A  60      15.930  60.649  46.597  1.00 63.14           N  
ATOM    884  H   THR A  60      15.466  60.770  45.708  1.00 63.14           H  
ATOM    885  CA  THR A  60      16.241  59.267  47.026  1.00 63.14           C  
ATOM    886  HA  THR A  60      16.471  59.254  48.092  1.00 63.14           H  
ATOM    887  C   THR A  60      17.438  58.642  46.309  1.00 63.14           C  
ATOM    888  CB  THR A  60      15.037  58.343  46.798  1.00 63.14           C  
ATOM    889  HB  THR A  60      15.299  57.334  47.116  1.00 63.14           H  
ATOM    890  O   THR A  60      17.969  57.638  46.771  1.00 63.14           O  
ATOM    891  CG2 THR A  60      13.812  58.786  47.601  1.00 63.14           C  
ATOM    892 HG21 THR A  60      12.933  58.240  47.257  1.00 63.14           H  
ATOM    893 HG22 THR A  60      13.627  59.855  47.499  1.00 63.14           H  
ATOM    894 HG23 THR A  60      13.985  58.562  48.653  1.00 63.14           H  
ATOM    895  OG1 THR A  60      14.716  58.297  45.422  1.00 63.14           O  
ATOM    896  HG1 THR A  60      14.278  59.122  45.200  1.00 63.14           H  
ATOM    897  N   GLY A  61      17.852  59.197  45.167  1.00 63.29           N  
ATOM    898  H   GLY A  61      17.356  60.006  44.822  1.00 63.29           H  
ATOM    899  CA  GLY A  61      18.863  58.623  44.273  1.00 63.29           C  
ATOM    900  HA2 GLY A  61      19.692  58.246  44.872  1.00 63.29           H  
ATOM    901  HA3 GLY A  61      19.238  59.414  43.622  1.00 63.29           H  
ATOM    902  C   GLY A  61      18.369  57.475  43.379  1.00 63.29           C  
ATOM    903  O   GLY A  61      19.110  57.027  42.505  1.00 63.29           O  
ATOM    904  N   LEU A  62      17.132  57.002  43.557  1.00 59.03           N  
ATOM    905  H   LEU A  62      16.560  57.421  44.277  1.00 59.03           H  
ATOM    906  CA  LEU A  62      16.610  55.813  42.878  1.00 59.03           C  
ATOM    907  HA  LEU A  62      17.399  55.061  42.862  1.00 59.03           H  
ATOM    908  C   LEU A  62      16.230  56.069  41.403  1.00 59.03           C  
ATOM    909  CB  LEU A  62      15.436  55.245  43.704  1.00 59.03           C  
ATOM    910  HB2 LEU A  62      14.677  56.022  43.788  1.00 59.03           H  
ATOM    911  HB3 LEU A  62      14.988  54.405  43.173  1.00 59.03           H  
ATOM    912  O   LEU A  62      16.103  57.205  40.927  1.00 59.03           O  
ATOM    913  CG  LEU A  62      15.830  54.764  45.119  1.00 59.03           C  
ATOM    914  HG  LEU A  62      16.360  55.558  45.645  1.00 59.03           H  
ATOM    915  CD1 LEU A  62      14.566  54.447  45.900  1.00 59.03           C  
ATOM    916 HD11 LEU A  62      14.051  53.591  45.465  1.00 59.03           H  
ATOM    917 HD12 LEU A  62      13.921  55.324  45.846  1.00 59.03           H  
ATOM    918 HD13 LEU A  62      14.810  54.225  46.939  1.00 59.03           H  
ATOM    919  CD2 LEU A  62      16.701  53.510  45.105  1.00 59.03           C  
ATOM    920 HD21 LEU A  62      17.659  53.711  44.626  1.00 59.03           H  
ATOM    921 HD22 LEU A  62      16.892  53.187  46.129  1.00 59.03           H  
ATOM    922 HD23 LEU A  62      16.191  52.699  44.586  1.00 59.03           H  
ATOM    923  N   LYS A  63      16.006  54.983  40.652  1.00 52.36           N  
ATOM    924  H   LYS A  63      16.108  54.086  41.105  1.00 52.36           H  
ATOM    925  CA  LYS A  63      15.265  55.008  39.382  1.00 52.36           C  
ATOM    926  HA  LYS A  63      15.259  56.014  38.962  1.00 52.36           H  
ATOM    927  C   LYS A  63      13.818  54.622  39.668  1.00 52.36           C  
ATOM    928  CB  LYS A  63      15.876  54.049  38.348  1.00 52.36           C  
ATOM    929  HB2 LYS A  63      15.104  53.808  37.618  1.00 52.36           H  
ATOM    930  HB3 LYS A  63      16.164  53.120  38.840  1.00 52.36           H  
ATOM    931  O   LYS A  63      13.536  53.463  39.923  1.00 52.36           O  
ATOM    932  CG  LYS A  63      17.074  54.632  37.586  1.00 52.36           C  
ATOM    933  HG2 LYS A  63      17.899  54.812  38.277  1.00 52.36           H  
ATOM    934  HG3 LYS A  63      16.784  55.571  37.114  1.00 52.36           H  
ATOM    935  CD  LYS A  63      17.497  53.631  36.499  1.00 52.36           C  
ATOM    936  HD2 LYS A  63      16.642  53.439  35.851  1.00 52.36           H  
ATOM    937  HD3 LYS A  63      17.779  52.693  36.977  1.00 52.36           H  
ATOM    938  CE  LYS A  63      18.663  54.138  35.642  1.00 52.36           C  
ATOM    939  HE2 LYS A  63      19.516  54.334  36.291  1.00 52.36           H  
ATOM    940  HE3 LYS A  63      18.368  55.075  35.170  1.00 52.36           H  
ATOM    941  NZ  LYS A  63      19.030  53.135  34.605  1.00 52.36           N  
ATOM    942  HZ1 LYS A  63      18.251  52.941  33.993  1.00 52.36           H  
ATOM    943  HZ2 LYS A  63      19.806  53.450  34.041  1.00 52.36           H  
ATOM    944  HZ3 LYS A  63      19.293  52.259  35.034  1.00 52.36           H  
ATOM    945  N   LEU A  64      12.923  55.600  39.599  1.00 60.68           N  
ATOM    946  H   LEU A  64      13.240  56.533  39.377  1.00 60.68           H  
ATOM    947  CA  LEU A  64      11.490  55.400  39.793  1.00 60.68           C  
ATOM    948  HA  LEU A  64      11.334  54.419  40.242  1.00 60.68           H  
ATOM    949  C   LEU A  64      10.776  55.428  38.425  1.00 60.68           C  
ATOM    950  CB  LEU A  64      10.972  56.455  40.784  1.00 60.68           C  
ATOM    951  HB2 LEU A  64      11.116  57.444  40.348  1.00 60.68           H  
ATOM    952  HB3 LEU A  64       9.902  56.301  40.916  1.00 60.68           H  
ATOM    953  O   LEU A  64      11.131  56.287  37.604  1.00 60.68           O  
ATOM    954  CG  LEU A  64      11.658  56.405  42.168  1.00 60.68           C  
ATOM    955  HG  LEU A  64      12.736  56.510  42.044  1.00 60.68           H  
ATOM    956  CD1 LEU A  64      11.192  57.579  43.020  1.00 60.68           C  
ATOM    957 HD11 LEU A  64      11.371  58.510  42.483  1.00 60.68           H  
ATOM    958 HD12 LEU A  64      10.129  57.478  43.242  1.00 60.68           H  
ATOM    959 HD13 LEU A  64      11.752  57.588  43.955  1.00 60.68           H  
ATOM    960  CD2 LEU A  64      11.383  55.112  42.934  1.00 60.68           C  
ATOM    961 HD21 LEU A  64      11.811  54.257  42.410  1.00 60.68           H  
ATOM    962 HD22 LEU A  64      10.311  54.949  43.049  1.00 60.68           H  
ATOM    963 HD23 LEU A  64      11.840  55.155  43.922  1.00 60.68           H  
ATOM    964  N   PRO A  65       9.831  54.504  38.154  1.00 44.94           N  
ATOM    965  CA  PRO A  65       9.168  54.351  36.852  1.00 44.94           C  
ATOM    966  HA  PRO A  65       9.917  54.124  36.094  1.00 44.94           H  
ATOM    967  C   PRO A  65       8.408  55.609  36.409  1.00 44.94           C  
ATOM    968  CB  PRO A  65       8.238  53.136  36.995  1.00 44.94           C  
ATOM    969  HB2 PRO A  65       8.749  52.242  36.636  1.00 44.94           H  
ATOM    970  HB3 PRO A  65       7.296  53.265  36.463  1.00 44.94           H  
ATOM    971  O   PRO A  65       8.055  56.456  37.223  1.00 44.94           O  
ATOM    972  CG  PRO A  65       8.016  53.016  38.502  1.00 44.94           C  
ATOM    973  HG2 PRO A  65       7.234  53.708  38.814  1.00 44.94           H  
ATOM    974  HG3 PRO A  65       7.772  51.996  38.801  1.00 44.94           H  
ATOM    975  CD  PRO A  65       9.351  53.476  39.070  1.00 44.94           C  
ATOM    976  HD2 PRO A  65       9.209  53.857  40.081  1.00 44.94           H  
ATOM    977  HD3 PRO A  65      10.052  52.641  39.082  1.00 44.94           H  
ATOM    978  N   ALA A  66       8.154  55.778  35.106  1.00 38.64           N  
ATOM    979  H   ALA A  66       8.374  55.028  34.465  1.00 38.64           H  
ATOM    980  CA  ALA A  66       7.410  56.945  34.608  1.00 38.64           C  
ATOM    981  HA  ALA A  66       7.904  57.848  34.968  1.00 38.64           H  
ATOM    982  C   ALA A  66       5.988  57.026  35.171  1.00 38.64           C  
ATOM    983  CB  ALA A  66       7.430  56.952  33.077  1.00 38.64           C  
ATOM    984  HB1 ALA A  66       6.903  56.077  32.697  1.00 38.64           H  
ATOM    985  HB2 ALA A  66       8.455  56.936  32.708  1.00 38.64           H  
ATOM    986  HB3 ALA A  66       6.925  57.845  32.708  1.00 38.64           H  
ATOM    987  O   ALA A  66       5.516  58.104  35.523  1.00 38.64           O  
ATOM    988  N   THR A  67       5.390  55.857  35.333  1.00 53.36           N  
ATOM    989  H   THR A  67       5.861  55.023  35.013  1.00 53.36           H  
ATOM    990  CA  THR A  67       4.103  55.569  35.947  1.00 53.36           C  
ATOM    991  HA  THR A  67       3.394  56.346  35.662  1.00 53.36           H  
ATOM    992  C   THR A  67       4.140  55.542  37.476  1.00 53.36           C  
ATOM    993  CB  THR A  67       3.610  54.218  35.393  1.00 53.36           C  
ATOM    994  HB  THR A  67       2.791  53.820  35.991  1.00 53.36           H  
ATOM    995  O   THR A  67       3.136  55.169  38.064  1.00 53.36           O  
ATOM    996  CG2 THR A  67       3.132  54.380  33.948  1.00 53.36           C  
ATOM    997 HG21 THR A  67       2.778  53.414  33.588  1.00 53.36           H  
ATOM    998 HG22 THR A  67       2.305  55.089  33.908  1.00 53.36           H  
ATOM    999 HG23 THR A  67       3.944  54.721  33.306  1.00 53.36           H  
ATOM   1000  OG1 THR A  67       4.697  53.316  35.365  1.00 53.36           O  
ATOM   1001  HG1 THR A  67       4.668  52.846  36.202  1.00 53.36           H  
ATOM   1002  N   LEU A  68       5.224  55.995  38.136  1.00 52.19           N  
ATOM   1003  H   LEU A  68       6.023  56.264  37.579  1.00 52.19           H  
ATOM   1004  CA  LEU A  68       5.412  55.964  39.600  1.00 52.19           C  
ATOM   1005  HA  LEU A  68       5.734  54.965  39.893  1.00 52.19           H  
ATOM   1006  C   LEU A  68       4.151  56.289  40.400  1.00 52.19           C  
ATOM   1007  CB  LEU A  68       6.484  57.005  39.987  1.00 52.19           C  
ATOM   1008  HB2 LEU A  68       6.159  57.984  39.633  1.00 52.19           H  
ATOM   1009  HB3 LEU A  68       7.421  56.754  39.491  1.00 52.19           H  
ATOM   1010  O   LEU A  68       3.873  55.640  41.404  1.00 52.19           O  
ATOM   1011  CG  LEU A  68       6.776  57.096  41.498  1.00 52.19           C  
ATOM   1012  HG  LEU A  68       5.862  57.268  42.066  1.00 52.19           H  
ATOM   1013  CD1 LEU A  68       7.438  55.813  41.991  1.00 52.19           C  
ATOM   1014 HD11 LEU A  68       8.193  56.024  42.748  1.00 52.19           H  
ATOM   1015 HD12 LEU A  68       6.663  55.191  42.439  1.00 52.19           H  
ATOM   1016 HD13 LEU A  68       7.894  55.256  41.172  1.00 52.19           H  
ATOM   1017  CD2 LEU A  68       7.678  58.292  41.772  1.00 52.19           C  
ATOM   1018 HD21 LEU A  68       8.597  58.211  41.192  1.00 52.19           H  
ATOM   1019 HD22 LEU A  68       7.916  58.338  42.835  1.00 52.19           H  
ATOM   1020 HD23 LEU A  68       7.129  59.196  41.508  1.00 52.19           H  
ATOM   1021  N   VAL A  69       3.424  57.322  39.969  1.00 50.73           N  
ATOM   1022  H   VAL A  69       3.694  57.771  39.105  1.00 50.73           H  
ATOM   1023  CA  VAL A  69       2.258  57.829  40.693  1.00 50.73           C  
ATOM   1024  HA  VAL A  69       2.546  57.802  41.744  1.00 50.73           H  
ATOM   1025  C   VAL A  69       0.997  56.972  40.553  1.00 50.73           C  
ATOM   1026  CB  VAL A  69       1.939  59.280  40.311  1.00 50.73           C  
ATOM   1027  HB  VAL A  69       1.162  59.643  40.985  1.00 50.73           H  
ATOM   1028  O   VAL A  69       0.018  57.197  41.256  1.00 50.73           O  
ATOM   1029  CG1 VAL A  69       3.159  60.188  40.495  1.00 50.73           C  
ATOM   1030 HG11 VAL A  69       2.832  61.227  40.484  1.00 50.73           H  
ATOM   1031 HG12 VAL A  69       3.885  60.029  39.698  1.00 50.73           H  
ATOM   1032 HG13 VAL A  69       3.625  59.971  41.456  1.00 50.73           H  
ATOM   1033  CG2 VAL A  69       1.395  59.403  38.887  1.00 50.73           C  
ATOM   1034 HG21 VAL A  69       1.039  60.423  38.742  1.00 50.73           H  
ATOM   1035 HG22 VAL A  69       2.158  59.148  38.152  1.00 50.73           H  
ATOM   1036 HG23 VAL A  69       0.531  58.755  38.742  1.00 50.73           H  
ATOM   1037  N   PHE A  70       1.017  56.029  39.618  1.00 51.05           N  
ATOM   1038  H   PHE A  70       1.870  55.923  39.088  1.00 51.05           H  
ATOM   1039  CA  PHE A  70      -0.004  55.019  39.383  1.00 51.05           C  
ATOM   1040  HA  PHE A  70      -0.929  55.308  39.883  1.00 51.05           H  
ATOM   1041  C   PHE A  70       0.443  53.678  39.989  1.00 51.05           C  
ATOM   1042  CB  PHE A  70      -0.273  54.924  37.870  1.00 51.05           C  
ATOM   1043  HB2 PHE A  70      -1.117  54.251  37.714  1.00 51.05           H  
ATOM   1044  HB3 PHE A  70       0.590  54.466  37.387  1.00 51.05           H  
ATOM   1045  O   PHE A  70      -0.347  53.040  40.677  1.00 51.05           O  
ATOM   1046  CG  PHE A  70      -0.581  56.250  37.184  1.00 51.05           C  
ATOM   1047  CD1 PHE A  70      -1.757  56.956  37.502  1.00 51.05           C  
ATOM   1048  HD1 PHE A  70      -2.439  56.552  38.236  1.00 51.05           H  
ATOM   1049  CD2 PHE A  70       0.311  56.789  36.236  1.00 51.05           C  
ATOM   1050  HD2 PHE A  70       1.206  56.241  35.980  1.00 51.05           H  
ATOM   1051  CE1 PHE A  70      -2.034  58.191  36.885  1.00 51.05           C  
ATOM   1052  HE1 PHE A  70      -2.926  58.739  37.150  1.00 51.05           H  
ATOM   1053  CE2 PHE A  70       0.037  58.024  35.618  1.00 51.05           C  
ATOM   1054  HE2 PHE A  70       0.727  58.431  34.893  1.00 51.05           H  
ATOM   1055  CZ  PHE A  70      -1.137  58.726  35.943  1.00 51.05           C  
ATOM   1056  HZ  PHE A  70      -1.343  59.679  35.479  1.00 51.05           H  
ATOM   1057  N   ASP A  71       1.720  53.312  39.816  1.00 53.55           N  
ATOM   1058  H   ASP A  71       2.273  53.850  39.164  1.00 53.55           H  
ATOM   1059  CA  ASP A  71       2.323  52.070  40.330  1.00 53.55           C  
ATOM   1060  HA  ASP A  71       1.751  51.216  39.967  1.00 53.55           H  
ATOM   1061  C   ASP A  71       2.346  52.026  41.868  1.00 53.55           C  
ATOM   1062  CB  ASP A  71       3.778  51.945  39.830  1.00 53.55           C  
ATOM   1063  HB2 ASP A  71       4.178  50.985  40.154  1.00 53.55           H  
ATOM   1064  HB3 ASP A  71       4.373  52.728  40.301  1.00 53.55           H  
ATOM   1065  O   ASP A  71       2.029  51.016  42.492  1.00 53.55           O  
ATOM   1066  CG  ASP A  71       3.970  52.064  38.316  1.00 53.55           C  
ATOM   1067  OD1 ASP A  71       3.065  51.701  37.543  1.00 53.55           O  
ATOM   1068  OD2 ASP A  71       5.032  52.590  37.908  1.00 53.55           O  
ATOM   1069  N   TYR A  72       2.711  53.150  42.489  1.00 60.46           N  
ATOM   1070  H   TYR A  72       2.958  53.942  41.913  1.00 60.46           H  
ATOM   1071  CA  TYR A  72       2.779  53.319  43.936  1.00 60.46           C  
ATOM   1072  HA  TYR A  72       2.461  52.403  44.435  1.00 60.46           H  
ATOM   1073  C   TYR A  72       1.829  54.439  44.321  1.00 60.46           C  
ATOM   1074  CB  TYR A  72       4.222  53.606  44.359  1.00 60.46           C  
ATOM   1075  HB2 TYR A  72       4.584  54.508  43.866  1.00 60.46           H  
ATOM   1076  HB3 TYR A  72       4.238  53.774  45.436  1.00 60.46           H  
ATOM   1077  O   TYR A  72       2.282  55.555  44.553  1.00 60.46           O  
ATOM   1078  CG  TYR A  72       5.135  52.454  44.037  1.00 60.46           C  
ATOM   1079  CD1 TYR A  72       5.140  51.322  44.870  1.00 60.46           C  
ATOM   1080  HD1 TYR A  72       4.547  51.303  45.773  1.00 60.46           H  
ATOM   1081  CD2 TYR A  72       5.867  52.459  42.836  1.00 60.46           C  
ATOM   1082  HD2 TYR A  72       5.778  53.289  42.151  1.00 60.46           H  
ATOM   1083  CE1 TYR A  72       5.875  50.186  44.491  1.00 60.46           C  
ATOM   1084  HE1 TYR A  72       5.873  49.293  45.099  1.00 60.46           H  
ATOM   1085  CE2 TYR A  72       6.636  51.340  42.475  1.00 60.46           C  
ATOM   1086  HE2 TYR A  72       7.185  51.330  41.545  1.00 60.46           H  
ATOM   1087  OH  TYR A  72       7.346  49.098  42.958  1.00 60.46           O  
ATOM   1088  HH  TYR A  72       7.882  49.249  42.176  1.00 60.46           H  
ATOM   1089  CZ  TYR A  72       6.631  50.197  43.302  1.00 60.46           C  
ATOM   1090  N   PRO A  73       0.511  54.195  44.355  1.00 65.38           N  
ATOM   1091  CA  PRO A  73      -0.457  55.246  44.083  1.00 65.38           C  
ATOM   1092  HA  PRO A  73      -0.218  55.674  43.110  1.00 65.38           H  
ATOM   1093  C   PRO A  73      -0.470  56.401  45.082  1.00 65.38           C  
ATOM   1094  CB  PRO A  73      -1.819  54.549  43.963  1.00 65.38           C  
ATOM   1095  HB2 PRO A  73      -2.619  55.111  44.446  1.00 65.38           H  
ATOM   1096  HB3 PRO A  73      -2.051  54.398  42.909  1.00 65.38           H  
ATOM   1097  O   PRO A  73      -1.001  57.437  44.726  1.00 65.38           O  
ATOM   1098  CG  PRO A  73      -1.606  53.193  44.633  1.00 65.38           C  
ATOM   1099  HG2 PRO A  73      -2.268  52.430  44.225  1.00 65.38           H  
ATOM   1100  HG3 PRO A  73      -1.740  53.290  45.711  1.00 65.38           H  
ATOM   1101  CD  PRO A  73      -0.143  52.899  44.321  1.00 65.38           C  
ATOM   1102  HD2 PRO A  73       0.275  52.215  45.060  1.00 65.38           H  
ATOM   1103  HD3 PRO A  73      -0.063  52.472  43.322  1.00 65.38           H  
ATOM   1104  N   ASN A  74       0.098  56.275  46.289  1.00 73.87           N  
ATOM   1105  H   ASN A  74       0.667  55.454  46.441  1.00 73.87           H  
ATOM   1106  CA  ASN A  74       0.105  57.302  47.341  1.00 73.87           C  
ATOM   1107  HA  ASN A  74      -0.142  58.261  46.884  1.00 73.87           H  
ATOM   1108  C   ASN A  74       1.490  57.476  48.012  1.00 73.87           C  
ATOM   1109  CB  ASN A  74      -1.005  56.963  48.357  1.00 73.87           C  
ATOM   1110  HB2 ASN A  74      -1.058  57.734  49.125  1.00 73.87           H  
ATOM   1111  HB3 ASN A  74      -1.968  56.946  47.847  1.00 73.87           H  
ATOM   1112  O   ASN A  74       2.351  56.596  47.874  1.00 73.87           O  
ATOM   1113  CG  ASN A  74      -0.855  55.650  49.084  1.00 73.87           C  
ATOM   1114  ND2 ASN A  74      -1.886  54.842  49.105  1.00 73.87           N  
ATOM   1115 HD21 ASN A  74      -2.775  55.203  48.790  1.00 73.87           H  
ATOM   1116 HD22 ASN A  74      -1.822  53.999  49.659  1.00 73.87           H  
ATOM   1117  OD1 ASN A  74       0.165  55.343  49.674  1.00 73.87           O  
ATOM   1118  N   PRO A  75       1.725  58.562  48.786  1.00 78.37           N  
ATOM   1119  CA  PRO A  75       3.013  58.831  49.421  1.00 78.37           C  
ATOM   1120  HA  PRO A  75       3.718  59.036  48.615  1.00 78.37           H  
ATOM   1121  C   PRO A  75       3.577  57.702  50.288  1.00 78.37           C  
ATOM   1122  CB  PRO A  75       2.823  60.098  50.260  1.00 78.37           C  
ATOM   1123  HB2 PRO A  75       3.732  60.696  50.334  1.00 78.37           H  
ATOM   1124  HB3 PRO A  75       2.479  59.833  51.260  1.00 78.37           H  
ATOM   1125  O   PRO A  75       4.792  57.576  50.369  1.00 78.37           O  
ATOM   1126  CG  PRO A  75       1.713  60.838  49.532  1.00 78.37           C  
ATOM   1127  HG2 PRO A  75       2.120  61.461  48.735  1.00 78.37           H  
ATOM   1128  HG3 PRO A  75       1.142  61.470  50.212  1.00 78.37           H  
ATOM   1129  CD  PRO A  75       0.853  59.718  48.959  1.00 78.37           C  
ATOM   1130  HD2 PRO A  75       0.066  59.484  49.676  1.00 78.37           H  
ATOM   1131  HD3 PRO A  75       0.425  60.040  48.010  1.00 78.37           H  
ATOM   1132  N   GLN A  76       2.739  56.878  50.925  1.00 72.69           N  
ATOM   1133  H   GLN A  76       1.754  57.097  50.873  1.00 72.69           H  
ATOM   1134  CA  GLN A  76       3.137  55.804  51.842  1.00 72.69           C  
ATOM   1135  HA  GLN A  76       4.119  56.047  52.248  1.00 72.69           H  
ATOM   1136  C   GLN A  76       3.295  54.446  51.170  1.00 72.69           C  
ATOM   1137  CB  GLN A  76       2.134  55.715  53.001  1.00 72.69           C  
ATOM   1138  HB2 GLN A  76       2.032  56.707  53.442  1.00 72.69           H  
ATOM   1139  HB3 GLN A  76       1.162  55.413  52.610  1.00 72.69           H  
ATOM   1140  O   GLN A  76       4.076  53.629  51.651  1.00 72.69           O  
ATOM   1141  CG  GLN A  76       2.555  54.750  54.123  1.00 72.69           C  
ATOM   1142  HG2 GLN A  76       2.678  53.745  53.721  1.00 72.69           H  
ATOM   1143  HG3 GLN A  76       3.507  55.075  54.543  1.00 72.69           H  
ATOM   1144  CD  GLN A  76       1.528  54.660  55.247  1.00 72.69           C  
ATOM   1145  NE2 GLN A  76       1.672  53.715  56.150  1.00 72.69           N  
ATOM   1146 HE21 GLN A  76       0.970  53.718  56.876  1.00 72.69           H  
ATOM   1147 HE22 GLN A  76       2.483  53.113  56.164  1.00 72.69           H  
ATOM   1148  OE1 GLN A  76       0.573  55.405  55.340  1.00 72.69           O  
ATOM   1149  N   ALA A  77       2.580  54.180  50.083  1.00 73.91           N  
ATOM   1150  H   ALA A  77       1.904  54.865  49.777  1.00 73.91           H  
ATOM   1151  CA  ALA A  77       2.869  53.077  49.181  1.00 73.91           C  
ATOM   1152  HA  ALA A  77       2.935  52.145  49.743  1.00 73.91           H  
ATOM   1153  C   ALA A  77       4.227  53.331  48.529  1.00 73.91           C  
ATOM   1154  CB  ALA A  77       1.742  52.953  48.149  1.00 73.91           C  
ATOM   1155  HB1 ALA A  77       1.652  53.875  47.576  1.00 73.91           H  
ATOM   1156  HB2 ALA A  77       1.960  52.133  47.465  1.00 73.91           H  
ATOM   1157  HB3 ALA A  77       0.796  52.752  48.652  1.00 73.91           H  
ATOM   1158  O   ALA A  77       5.102  52.472  48.609  1.00 73.91           O  
ATOM   1159  N   LEU A  78       4.448  54.554  48.029  1.00 74.63           N  
ATOM   1160  H   LEU A  78       3.683  55.210  47.971  1.00 74.63           H  
ATOM   1161  CA  LEU A  78       5.757  54.967  47.549  1.00 74.63           C  
ATOM   1162  HA  LEU A  78       6.066  54.239  46.799  1.00 74.63           H  
ATOM   1163  C   LEU A  78       6.794  54.900  48.674  1.00 74.63           C  
ATOM   1164  CB  LEU A  78       5.664  56.343  46.868  1.00 74.63           C  
ATOM   1165  HB2 LEU A  78       4.960  56.265  46.039  1.00 74.63           H  
ATOM   1166  HB3 LEU A  78       5.268  57.068  47.579  1.00 74.63           H  
ATOM   1167  O   LEU A  78       7.787  54.212  48.518  1.00 74.63           O  
ATOM   1168  CG  LEU A  78       7.017  56.851  46.330  1.00 74.63           C  
ATOM   1169  HG  LEU A  78       7.662  57.112  47.169  1.00 74.63           H  
ATOM   1170  CD1 LEU A  78       7.746  55.819  45.471  1.00 74.63           C  
ATOM   1171 HD11 LEU A  78       8.102  54.991  46.084  1.00 74.63           H  
ATOM   1172 HD12 LEU A  78       8.619  56.268  44.996  1.00 74.63           H  
ATOM   1173 HD13 LEU A  78       7.064  55.422  44.720  1.00 74.63           H  
ATOM   1174  CD2 LEU A  78       6.823  58.095  45.466  1.00 74.63           C  
ATOM   1175 HD21 LEU A  78       6.195  57.856  44.608  1.00 74.63           H  
ATOM   1176 HD22 LEU A  78       6.346  58.887  46.044  1.00 74.63           H  
ATOM   1177 HD23 LEU A  78       7.796  58.448  45.127  1.00 74.63           H  
ATOM   1178  N   ALA A  79       6.578  55.510  49.839  1.00 80.17           N  
ATOM   1179  H   ALA A  79       5.776  56.116  49.935  1.00 80.17           H  
ATOM   1180  CA  ALA A  79       7.582  55.504  50.904  1.00 80.17           C  
ATOM   1181  HA  ALA A  79       8.524  55.857  50.483  1.00 80.17           H  
ATOM   1182  C   ALA A  79       7.862  54.130  51.517  1.00 80.17           C  
ATOM   1183  CB  ALA A  79       7.175  56.468  52.001  1.00 80.17           C  
ATOM   1184  HB1 ALA A  79       7.958  56.488  52.759  1.00 80.17           H  
ATOM   1185  HB2 ALA A  79       7.050  57.465  51.578  1.00 80.17           H  
ATOM   1186  HB3 ALA A  79       6.248  56.131  52.465  1.00 80.17           H  
ATOM   1187  O   ALA A  79       8.991  53.896  51.938  1.00 80.17           O  
ATOM   1188  N   ARG A  80       6.879  53.218  51.563  1.00 71.37           N  
ATOM   1189  H   ARG A  80       5.963  53.475  51.224  1.00 71.37           H  
ATOM   1190  CA  ARG A  80       7.138  51.811  51.898  1.00 71.37           C  
ATOM   1191  HA  ARG A  80       7.765  51.761  52.788  1.00 71.37           H  
ATOM   1192  C   ARG A  80       7.959  51.146  50.816  1.00 71.37           C  
ATOM   1193  CB  ARG A  80       5.865  50.998  52.141  1.00 71.37           C  
ATOM   1194  HB2 ARG A  80       5.092  51.285  51.428  1.00 71.37           H  
ATOM   1195  HB3 ARG A  80       6.092  49.944  51.980  1.00 71.37           H  
ATOM   1196  O   ARG A  80       8.952  50.543  51.175  1.00 71.37           O  
ATOM   1197  CG  ARG A  80       5.385  51.152  53.586  1.00 71.37           C  
ATOM   1198  HG2 ARG A  80       5.139  52.194  53.789  1.00 71.37           H  
ATOM   1199  HG3 ARG A  80       6.179  50.829  54.260  1.00 71.37           H  
ATOM   1200  CD  ARG A  80       4.154  50.284  53.836  1.00 71.37           C  
ATOM   1201  HD2 ARG A  80       4.355  49.279  53.465  1.00 71.37           H  
ATOM   1202  HD3 ARG A  80       3.978  50.230  54.910  1.00 71.37           H  
ATOM   1203  NE  ARG A  80       2.969  50.868  53.182  1.00 71.37           N  
ATOM   1204  HE  ARG A  80       3.044  51.836  52.906  1.00 71.37           H  
ATOM   1205  NH1 ARG A  80       1.775  48.929  52.873  1.00 71.37           N  
ATOM   1206 HH11 ARG A  80       2.595  48.391  53.112  1.00 71.37           H  
ATOM   1207 HH12 ARG A  80       0.950  48.458  52.530  1.00 71.37           H  
ATOM   1208  NH2 ARG A  80       0.846  50.895  52.374  1.00 71.37           N  
ATOM   1209 HH21 ARG A  80       0.886  51.901  52.286  1.00 71.37           H  
ATOM   1210 HH22 ARG A  80       0.017  50.405  52.071  1.00 71.37           H  
ATOM   1211  CZ  ARG A  80       1.874  50.228  52.816  1.00 71.37           C  
ATOM   1212  N   HIS A  81       7.633  51.333  49.539  1.00 68.79           N  
ATOM   1213  H   HIS A  81       6.798  51.847  49.299  1.00 68.79           H  
ATOM   1214  CA  HIS A  81       8.481  50.843  48.455  1.00 68.79           C  
ATOM   1215  HA  HIS A  81       8.545  49.758  48.534  1.00 68.79           H  
ATOM   1216  C   HIS A  81       9.915  51.377  48.594  1.00 68.79           C  
ATOM   1217  CB  HIS A  81       7.835  51.175  47.107  1.00 68.79           C  
ATOM   1218  HB2 HIS A  81       6.922  50.588  47.014  1.00 68.79           H  
ATOM   1219  HB3 HIS A  81       7.559  52.229  47.069  1.00 68.79           H  
ATOM   1220  O   HIS A  81      10.838  50.580  48.681  1.00 68.79           O  
ATOM   1221  CG  HIS A  81       8.725  50.882  45.929  1.00 68.79           C  
ATOM   1222  CD2 HIS A  81       8.995  51.732  44.891  1.00 68.79           C  
ATOM   1223  HD2 HIS A  81       8.577  52.719  44.758  1.00 68.79           H  
ATOM   1224  ND1 HIS A  81       9.454  49.735  45.709  1.00 68.79           N  
ATOM   1225  HD1 HIS A  81       9.561  48.943  46.328  1.00 68.79           H  
ATOM   1226  CE1 HIS A  81      10.150  49.894  44.573  1.00 68.79           C  
ATOM   1227  HE1 HIS A  81      10.855  49.174  44.183  1.00 68.79           H  
ATOM   1228  NE2 HIS A  81       9.902  51.103  44.032  1.00 68.79           N  
ATOM   1229  N   LEU A  82      10.111  52.687  48.787  1.00 72.57           N  
ATOM   1230  H   LEU A  82       9.310  53.298  48.712  1.00 72.57           H  
ATOM   1231  CA  LEU A  82      11.430  53.253  49.091  1.00 72.57           C  
ATOM   1232  HA  LEU A  82      12.093  53.073  48.244  1.00 72.57           H  
ATOM   1233  C   LEU A  82      12.074  52.598  50.322  1.00 72.57           C  
ATOM   1234  CB  LEU A  82      11.341  54.762  49.366  1.00 72.57           C  
ATOM   1235  HB2 LEU A  82      10.757  54.903  50.275  1.00 72.57           H  
ATOM   1236  HB3 LEU A  82      12.352  55.114  49.568  1.00 72.57           H  
ATOM   1237  O   LEU A  82      13.266  52.336  50.310  1.00 72.57           O  
ATOM   1238  CG  LEU A  82      10.739  55.658  48.278  1.00 72.57           C  
ATOM   1239  HG  LEU A  82       9.721  55.354  48.034  1.00 72.57           H  
ATOM   1240  CD1 LEU A  82      10.688  57.076  48.830  1.00 72.57           C  
ATOM   1241 HD11 LEU A  82      10.164  57.697  48.103  1.00 72.57           H  
ATOM   1242 HD12 LEU A  82      11.693  57.456  49.013  1.00 72.57           H  
ATOM   1243 HD13 LEU A  82      10.135  57.093  49.769  1.00 72.57           H  
ATOM   1244  CD2 LEU A  82      11.531  55.678  46.985  1.00 72.57           C  
ATOM   1245 HD21 LEU A  82      11.059  56.347  46.266  1.00 72.57           H  
ATOM   1246 HD22 LEU A  82      11.564  54.673  46.564  1.00 72.57           H  
ATOM   1247 HD23 LEU A  82      12.539  56.020  47.219  1.00 72.57           H  
ATOM   1248  N   ARG A  83      11.325  52.371  51.409  1.00 68.22           N  
ATOM   1249  H   ARG A  83      10.346  52.614  51.373  1.00 68.22           H  
ATOM   1250  CA  ARG A  83      11.867  51.805  52.656  1.00 68.22           C  
ATOM   1251  HA  ARG A  83      12.787  52.325  52.920  1.00 68.22           H  
ATOM   1252  C   ARG A  83      12.245  50.344  52.497  1.00 68.22           C  
ATOM   1253  CB  ARG A  83      10.858  51.949  53.796  1.00 68.22           C  
ATOM   1254  HB2 ARG A  83       9.974  51.365  53.540  1.00 68.22           H  
ATOM   1255  HB3 ARG A  83      10.556  52.991  53.896  1.00 68.22           H  
ATOM   1256  O   ARG A  83      13.242  49.923  53.063  1.00 68.22           O  
ATOM   1257  CG  ARG A  83      11.448  51.473  55.142  1.00 68.22           C  
ATOM   1258  HG2 ARG A  83      11.953  52.313  55.618  1.00 68.22           H  
ATOM   1259  HG3 ARG A  83      12.177  50.668  55.040  1.00 68.22           H  
ATOM   1260  CD  ARG A  83      10.357  50.952  56.061  1.00 68.22           C  
ATOM   1261  HD2 ARG A  83       9.611  51.744  56.119  1.00 68.22           H  
ATOM   1262  HD3 ARG A  83      10.790  50.769  57.045  1.00 68.22           H  
ATOM   1263  NE  ARG A  83       9.683  49.738  55.565  1.00 68.22           N  
ATOM   1264  HE  ARG A  83       9.918  49.369  54.655  1.00 68.22           H  
ATOM   1265  NH1 ARG A  83       8.407  49.357  57.425  1.00 68.22           N  
ATOM   1266 HH11 ARG A  83       7.731  48.780  57.904  1.00 68.22           H  
ATOM   1267 HH12 ARG A  83       9.000  50.002  57.927  1.00 68.22           H  
ATOM   1268  NH2 ARG A  83       8.091  48.133  55.582  1.00 68.22           N  
ATOM   1269 HH21 ARG A  83       7.458  47.494  56.042  1.00 68.22           H  
ATOM   1270 HH22 ARG A  83       8.432  47.910  54.657  1.00 68.22           H  
ATOM   1271  CZ  ARG A  83       8.732  49.080  56.191  1.00 68.22           C  
ATOM   1272  N   ASP A  84      11.456  49.580  51.769  1.00 62.96           N  
ATOM   1273  H   ASP A  84      10.640  49.994  51.341  1.00 62.96           H  
ATOM   1274  CA  ASP A  84      11.684  48.158  51.558  1.00 62.96           C  
ATOM   1275  HA  ASP A  84      11.971  47.705  52.507  1.00 62.96           H  
ATOM   1276  C   ASP A  84      12.890  47.970  50.615  1.00 62.96           C  
ATOM   1277  CB  ASP A  84      10.352  47.508  51.130  1.00 62.96           C  
ATOM   1278  HB2 ASP A  84      10.522  46.447  50.947  1.00 62.96           H  
ATOM   1279  HB3 ASP A  84      10.010  47.966  50.201  1.00 62.96           H  
ATOM   1280  O   ASP A  84      13.698  47.074  50.831  1.00 62.96           O  
ATOM   1281  CG  ASP A  84       9.253  47.655  52.210  1.00 62.96           C  
ATOM   1282  OD1 ASP A  84       9.582  47.948  53.388  1.00 62.96           O  
ATOM   1283  OD2 ASP A  84       8.047  47.494  51.916  1.00 62.96           O  
ATOM   1284  N   GLU A  85      13.142  48.937  49.724  1.00 61.85           N  
ATOM   1285  H   GLU A  85      12.407  49.604  49.532  1.00 61.85           H  
ATOM   1286  CA  GLU A  85      14.422  49.135  49.019  1.00 61.85           C  
ATOM   1287  HA  GLU A  85      14.743  48.177  48.609  1.00 61.85           H  
ATOM   1288  C   GLU A  85      15.580  49.641  49.937  1.00 61.85           C  
ATOM   1289  CB  GLU A  85      14.200  50.107  47.835  1.00 61.85           C  
ATOM   1290  HB2 GLU A  85      15.155  50.312  47.352  1.00 61.85           H  
ATOM   1291  HB3 GLU A  85      13.846  51.057  48.233  1.00 61.85           H  
ATOM   1292  O   GLU A  85      16.694  49.861  49.457  1.00 61.85           O  
ATOM   1293  CG  GLU A  85      13.191  49.654  46.760  1.00 61.85           C  
ATOM   1294  HG2 GLU A  85      12.938  50.521  46.150  1.00 61.85           H  
ATOM   1295  HG3 GLU A  85      12.273  49.308  47.235  1.00 61.85           H  
ATOM   1296  CD  GLU A  85      13.694  48.543  45.835  1.00 61.85           C  
ATOM   1297  OE1 GLU A  85      12.866  47.665  45.504  1.00 61.85           O  
ATOM   1298  OE2 GLU A  85      14.870  48.618  45.409  1.00 61.85           O  
ATOM   1299  N   LEU A  86      15.360  49.871  51.248  1.00 66.75           N  
ATOM   1300  H   LEU A  86      14.438  49.649  51.596  1.00 66.75           H  
ATOM   1301  CA  LEU A  86      16.289  50.574  52.166  1.00 66.75           C  
ATOM   1302  HA  LEU A  86      17.294  50.452  51.761  1.00 66.75           H  
ATOM   1303  C   LEU A  86      16.406  50.054  53.646  1.00 66.75           C  
ATOM   1304  CB  LEU A  86      15.943  52.097  52.139  1.00 66.75           C  
ATOM   1305  HB2 LEU A  86      14.880  52.201  52.356  1.00 66.75           H  
ATOM   1306  HB3 LEU A  86      16.479  52.596  52.947  1.00 66.75           H  
ATOM   1307  O   LEU A  86      17.197  50.659  54.383  1.00 66.75           O  
ATOM   1308  CG  LEU A  86      16.260  52.873  50.833  1.00 66.75           C  
ATOM   1309  HG  LEU A  86      15.855  52.351  49.966  1.00 66.75           H  
ATOM   1310  CD1 LEU A  86      15.680  54.296  50.836  1.00 66.75           C  
ATOM   1311 HD11 LEU A  86      14.591  54.252  50.791  1.00 66.75           H  
ATOM   1312 HD12 LEU A  86      16.023  54.839  49.956  1.00 66.75           H  
ATOM   1313 HD13 LEU A  86      15.963  54.825  51.746  1.00 66.75           H  
ATOM   1314  CD2 LEU A  86      17.772  53.034  50.643  1.00 66.75           C  
ATOM   1315 HD21 LEU A  86      18.222  53.525  51.506  1.00 66.75           H  
ATOM   1316 HD22 LEU A  86      17.969  53.606  49.737  1.00 66.75           H  
ATOM   1317 HD23 LEU A  86      18.215  52.047  50.509  1.00 66.75           H  
ATOM   1318  N   GLY A  87      15.694  49.010  54.135  1.00 53.11           N  
ATOM   1319  H   GLY A  87      15.066  48.538  53.499  1.00 53.11           H  
ATOM   1320  CA  GLY A  87      15.500  48.751  55.599  1.00 53.11           C  
ATOM   1321  HA2 GLY A  87      14.607  49.308  55.885  1.00 53.11           H  
ATOM   1322  HA3 GLY A  87      16.343  49.176  56.144  1.00 53.11           H  
ATOM   1323  C   GLY A  87      15.295  47.303  56.149  1.00 53.11           C  
ATOM   1324  O   GLY A  87      15.035  46.395  55.369  1.00 53.11           O  
ATOM   1325  N   THR A  88      15.426  47.064  57.489  1.00 40.71           N  
ATOM   1326  H   THR A  88      15.579  47.868  58.080  1.00 40.71           H  
ATOM   1327  CA  THR A  88      15.557  45.696  58.128  1.00 40.71           C  
ATOM   1328  HA  THR A  88      15.065  45.009  57.438  1.00 40.71           H  
ATOM   1329  C   THR A  88      14.859  45.358  59.503  1.00 40.71           C  
ATOM   1330  CB  THR A  88      17.024  45.223  58.170  1.00 40.71           C  
ATOM   1331  HB  THR A  88      17.046  44.227  58.611  1.00 40.71           H  
ATOM   1332  O   THR A  88      13.666  45.070  59.504  1.00 40.71           O  
ATOM   1333  CG2 THR A  88      17.696  45.127  56.801  1.00 40.71           C  
ATOM   1334 HG21 THR A  88      17.835  46.119  56.371  1.00 40.71           H  
ATOM   1335 HG22 THR A  88      18.666  44.639  56.901  1.00 40.71           H  
ATOM   1336 HG23 THR A  88      17.075  44.534  56.130  1.00 40.71           H  
ATOM   1337  OG1 THR A  88      17.805  46.092  58.964  1.00 40.71           O  
ATOM   1338  HG1 THR A  88      18.656  45.664  59.086  1.00 40.71           H  
ATOM   1339  N   GLU A  89      15.553  45.284  60.671  1.00 38.03           N  
ATOM   1340  H   GLU A  89      16.509  45.607  60.626  1.00 38.03           H  
ATOM   1341  CA  GLU A  89      15.191  44.478  61.899  1.00 38.03           C  
ATOM   1342  HA  GLU A  89      14.534  43.668  61.584  1.00 38.03           H  
ATOM   1343  C   GLU A  89      14.519  45.163  63.146  1.00 38.03           C  
ATOM   1344  CB  GLU A  89      16.477  43.843  62.469  1.00 38.03           C  
ATOM   1345  HB2 GLU A  89      17.129  44.643  62.821  1.00 38.03           H  
ATOM   1346  HB3 GLU A  89      16.198  43.242  63.334  1.00 38.03           H  
ATOM   1347  O   GLU A  89      14.913  46.265  63.521  1.00 38.03           O  
ATOM   1348  CG  GLU A  89      17.288  42.955  61.521  1.00 38.03           C  
ATOM   1349  HG2 GLU A  89      17.657  43.556  60.690  1.00 38.03           H  
ATOM   1350  HG3 GLU A  89      16.646  42.169  61.122  1.00 38.03           H  
ATOM   1351  CD  GLU A  89      18.470  42.335  62.280  1.00 38.03           C  
ATOM   1352  OE1 GLU A  89      18.212  41.451  63.132  1.00 38.03           O  
ATOM   1353  OE2 GLU A  89      19.613  42.775  62.025  1.00 38.03           O  
ATOM   1354  N   VAL A  90      13.605  44.479  63.893  1.00 34.28           N  
ATOM   1355  H   VAL A  90      13.343  43.559  63.569  1.00 34.28           H  
ATOM   1356  CA  VAL A  90      13.006  44.901  65.216  1.00 34.28           C  
ATOM   1357  HA  VAL A  90      13.758  45.483  65.748  1.00 34.28           H  
ATOM   1358  C   VAL A  90      12.595  43.697  66.132  1.00 34.28           C  
ATOM   1359  CB  VAL A  90      11.751  45.804  65.018  1.00 34.28           C  
ATOM   1360  HB  VAL A  90      10.942  45.194  64.616  1.00 34.28           H  
ATOM   1361  O   VAL A  90      12.311  42.622  65.607  1.00 34.28           O  
ATOM   1362  CG1 VAL A  90      11.267  46.445  66.333  1.00 34.28           C  
ATOM   1363 HG11 VAL A  90      10.493  47.186  66.133  1.00 34.28           H  
ATOM   1364 HG12 VAL A  90      12.097  46.937  66.841  1.00 34.28           H  
ATOM   1365 HG13 VAL A  90      10.818  45.699  66.988  1.00 34.28           H  
ATOM   1366  CG2 VAL A  90      11.960  46.985  64.062  1.00 34.28           C  
ATOM   1367 HG21 VAL A  90      12.770  47.613  64.433  1.00 34.28           H  
ATOM   1368 HG22 VAL A  90      12.201  46.617  63.065  1.00 34.28           H  
ATOM   1369 HG23 VAL A  90      11.050  47.578  63.982  1.00 34.28           H  
ATOM   1370  N   ARG A  91      12.512  43.853  67.483  1.00 28.73           N  
ATOM   1371  H   ARG A  91      12.744  44.767  67.844  1.00 28.73           H  
ATOM   1372  CA  ARG A  91      11.953  42.889  68.504  1.00 28.73           C  
ATOM   1373  HA  ARG A  91      11.161  42.302  68.038  1.00 28.73           H  
ATOM   1374  C   ARG A  91      11.331  43.600  69.763  1.00 28.73           C  
ATOM   1375  CB  ARG A  91      13.076  41.934  68.978  1.00 28.73           C  
ATOM   1376  HB2 ARG A  91      13.886  42.531  69.396  1.00 28.73           H  
ATOM   1377  HB3 ARG A  91      12.674  41.317  69.782  1.00 28.73           H  
ATOM   1378  O   ARG A  91      11.700  44.749  69.982  1.00 28.73           O  
ATOM   1379  CG  ARG A  91      13.659  40.986  67.910  1.00 28.73           C  
ATOM   1380  HG2 ARG A  91      12.849  40.407  67.465  1.00 28.73           H  
ATOM   1381  HG3 ARG A  91      14.156  41.565  67.131  1.00 28.73           H  
ATOM   1382  CD  ARG A  91      14.689  40.031  68.536  1.00 28.73           C  
ATOM   1383  HD2 ARG A  91      14.220  39.514  69.372  1.00 28.73           H  
ATOM   1384  HD3 ARG A  91      15.523  40.623  68.912  1.00 28.73           H  
ATOM   1385  NE  ARG A  91      15.185  39.032  67.567  1.00 28.73           N  
ATOM   1386  HE  ARG A  91      14.807  39.086  66.632  1.00 28.73           H  
ATOM   1387  NH1 ARG A  91      16.696  37.983  68.947  1.00 28.73           N  
ATOM   1388 HH11 ARG A  91      17.391  37.266  69.100  1.00 28.73           H  
ATOM   1389 HH12 ARG A  91      16.456  38.637  69.679  1.00 28.73           H  
ATOM   1390  NH2 ARG A  91      16.416  37.245  66.862  1.00 28.73           N  
ATOM   1391 HH21 ARG A  91      17.137  36.556  67.021  1.00 28.73           H  
ATOM   1392 HH22 ARG A  91      16.023  37.349  65.937  1.00 28.73           H  
ATOM   1393  CZ  ARG A  91      16.093  38.096  67.795  1.00 28.73           C  
ATOM   1394  N   GLY A  92      10.467  42.975  70.615  1.00 26.13           N  
ATOM   1395  H   GLY A  92      10.170  42.032  70.411  1.00 26.13           H  
ATOM   1396  CA  GLY A  92       9.929  43.592  71.885  1.00 26.13           C  
ATOM   1397  HA2 GLY A  92      10.784  43.953  72.458  1.00 26.13           H  
ATOM   1398  HA3 GLY A  92       9.346  44.472  71.613  1.00 26.13           H  
ATOM   1399  C   GLY A  92       9.045  42.748  72.878  1.00 26.13           C  
ATOM   1400  O   GLY A  92       8.422  41.781  72.452  1.00 26.13           O  
ATOM   1401  N   GLU A  93       8.975  43.122  74.187  1.00 29.93           N  
ATOM   1402  H   GLU A  93       9.433  43.987  74.435  1.00 29.93           H  
ATOM   1403  CA  GLU A  93       8.407  42.366  75.369  1.00 29.93           C  
ATOM   1404  HA  GLU A  93       7.795  41.547  74.992  1.00 29.93           H  
ATOM   1405  C   GLU A  93       7.485  43.208  76.348  1.00 29.93           C  
ATOM   1406  CB  GLU A  93       9.578  41.742  76.168  1.00 29.93           C  
ATOM   1407  HB2 GLU A  93      10.237  42.548  76.489  1.00 29.93           H  
ATOM   1408  HB3 GLU A  93       9.177  41.258  77.059  1.00 29.93           H  
ATOM   1409  O   GLU A  93       7.299  44.399  76.103  1.00 29.93           O  
ATOM   1410  CG  GLU A  93      10.392  40.687  75.391  1.00 29.93           C  
ATOM   1411  HG2 GLU A  93       9.716  39.885  75.093  1.00 29.93           H  
ATOM   1412  HG3 GLU A  93      10.795  41.138  74.485  1.00 29.93           H  
ATOM   1413  CD  GLU A  93      11.566  40.107  76.204  1.00 29.93           C  
ATOM   1414  OE1 GLU A  93      11.813  38.886  76.077  1.00 29.93           O  
ATOM   1415  OE2 GLU A  93      12.233  40.892  76.914  1.00 29.93           O  
ATOM   1416  N   ALA A  94       6.877  42.643  77.434  1.00 31.80           N  
ATOM   1417  H   ALA A  94       7.165  41.710  77.691  1.00 31.80           H  
ATOM   1418  CA  ALA A  94       5.666  43.183  78.153  1.00 31.80           C  
ATOM   1419  HA  ALA A  94       5.489  44.179  77.748  1.00 31.80           H  
ATOM   1420  C   ALA A  94       5.674  43.335  79.736  1.00 31.80           C  
ATOM   1421  CB  ALA A  94       4.488  42.290  77.726  1.00 31.80           C  
ATOM   1422  HB1 ALA A  94       3.551  42.675  78.129  1.00 31.80           H  
ATOM   1423  HB2 ALA A  94       4.640  41.276  78.098  1.00 31.80           H  
ATOM   1424  HB3 ALA A  94       4.417  42.267  76.639  1.00 31.80           H  
ATOM   1425  O   ALA A  94       6.504  42.702  80.388  1.00 31.80           O  
ATOM   1426  N   PRO A  95       4.757  44.127  80.391  1.00 41.06           N  
ATOM   1427  CA  PRO A  95       4.847  44.612  81.808  1.00 41.06           C  
ATOM   1428  HA  PRO A  95       5.851  44.409  82.179  1.00 41.06           H  
ATOM   1429  C   PRO A  95       3.840  44.042  82.875  1.00 41.06           C  
ATOM   1430  CB  PRO A  95       4.679  46.141  81.693  1.00 41.06           C  
ATOM   1431  HB2 PRO A  95       5.641  46.636  81.831  1.00 41.06           H  
ATOM   1432  HB3 PRO A  95       3.966  46.518  82.427  1.00 41.06           H  
ATOM   1433  O   PRO A  95       2.875  43.371  82.527  1.00 41.06           O  
ATOM   1434  CG  PRO A  95       4.159  46.406  80.275  1.00 41.06           C  
ATOM   1435  HG2 PRO A  95       3.286  47.059  80.280  1.00 41.06           H  
ATOM   1436  HG3 PRO A  95       4.954  46.838  79.667  1.00 41.06           H  
ATOM   1437  CD  PRO A  95       3.807  45.021  79.743  1.00 41.06           C  
ATOM   1438  HD2 PRO A  95       2.798  44.753  80.056  1.00 41.06           H  
ATOM   1439  HD3 PRO A  95       3.859  45.013  78.655  1.00 41.06           H  
ATOM   1440  N   SER A  96       4.042  44.333  84.187  1.00 45.70           N  
ATOM   1441  H   SER A  96       4.756  45.017  84.390  1.00 45.70           H  
ATOM   1442  CA  SER A  96       3.435  43.643  85.376  1.00 45.70           C  
ATOM   1443  HA  SER A  96       2.803  42.836  85.007  1.00 45.70           H  
ATOM   1444  C   SER A  96       2.543  44.502  86.329  1.00 45.70           C  
ATOM   1445  CB  SER A  96       4.580  42.992  86.169  1.00 45.70           C  
ATOM   1446  HB2 SER A  96       5.253  43.771  86.527  1.00 45.70           H  
ATOM   1447  HB3 SER A  96       5.136  42.334  85.502  1.00 45.70           H  
ATOM   1448  O   SER A  96       2.562  45.728  86.264  1.00 45.70           O  
ATOM   1449  OG  SER A  96       4.122  42.236  87.277  1.00 45.70           O  
ATOM   1450  HG  SER A  96       4.853  41.705  87.601  1.00 45.70           H  
ATOM   1451  N   ALA A  97       1.768  43.864  87.232  1.00 50.30           N  
ATOM   1452  H   ALA A  97       1.913  42.867  87.302  1.00 50.30           H  
ATOM   1453  CA  ALA A  97       0.549  44.413  87.871  1.00 50.30           C  
ATOM   1454  HA  ALA A  97       0.264  45.314  87.327  1.00 50.30           H  
ATOM   1455  C   ALA A  97       0.587  44.822  89.373  1.00 50.30           C  
ATOM   1456  CB  ALA A  97      -0.567  43.377  87.653  1.00 50.30           C  
ATOM   1457  HB1 ALA A  97      -1.514  43.777  88.015  1.00 50.30           H  
ATOM   1458  HB2 ALA A  97      -0.340  42.459  88.196  1.00 50.30           H  
ATOM   1459  HB3 ALA A  97      -0.668  43.155  86.591  1.00 50.30           H  
ATOM   1460  O   ALA A  97      -0.343  45.484  89.830  1.00 50.30           O  
ATOM   1461  N   LEU A  98       1.595  44.436  90.169  1.00 50.59           N  
ATOM   1462  H   LEU A  98       2.354  43.917  89.751  1.00 50.59           H  
ATOM   1463  CA  LEU A  98       1.544  44.547  91.650  1.00 50.59           C  
ATOM   1464  HA  LEU A  98       0.627  44.071  91.995  1.00 50.59           H  
ATOM   1465  C   LEU A  98       1.490  45.983  92.222  1.00 50.59           C  
ATOM   1466  CB  LEU A  98       2.750  43.792  92.251  1.00 50.59           C  
ATOM   1467  HB2 LEU A  98       3.630  44.002  91.644  1.00 50.59           H  
ATOM   1468  HB3 LEU A  98       2.954  44.175  93.251  1.00 50.59           H  
ATOM   1469  O   LEU A  98       0.982  46.178  93.322  1.00 50.59           O  
ATOM   1470  CG  LEU A  98       2.539  42.270  92.358  1.00 50.59           C  
ATOM   1471  HG  LEU A  98       2.073  41.902  91.445  1.00 50.59           H  
ATOM   1472  CD1 LEU A  98       3.883  41.561  92.525  1.00 50.59           C  
ATOM   1473 HD11 LEU A  98       4.521  41.767  91.665  1.00 50.59           H  
ATOM   1474 HD12 LEU A  98       4.377  41.911  93.431  1.00 50.59           H  
ATOM   1475 HD13 LEU A  98       3.726  40.484  92.596  1.00 50.59           H  
ATOM   1476  CD2 LEU A  98       1.660  41.904  93.557  1.00 50.59           C  
ATOM   1477 HD21 LEU A  98       2.120  42.254  94.481  1.00 50.59           H  
ATOM   1478 HD22 LEU A  98       0.678  42.364  93.458  1.00 50.59           H  
ATOM   1479 HD23 LEU A  98       1.534  40.822  93.608  1.00 50.59           H  
ATOM   1480  N   ALA A  99       1.987  46.983  91.490  1.00 52.09           N  
ATOM   1481  H   ALA A  99       2.324  46.761  90.565  1.00 52.09           H  
ATOM   1482  CA  ALA A  99       2.292  48.322  92.017  1.00 52.09           C  
ATOM   1483  HA  ALA A  99       2.884  48.203  92.924  1.00 52.09           H  
ATOM   1484  C   ALA A  99       1.079  49.199  92.410  1.00 52.09           C  
ATOM   1485  CB  ALA A  99       3.163  49.027  90.967  1.00 52.09           C  
ATOM   1486  HB1 ALA A  99       4.051  48.430  90.757  1.00 52.09           H  
ATOM   1487  HB2 ALA A  99       2.596  49.178  90.049  1.00 52.09           H  
ATOM   1488  HB3 ALA A  99       3.480  49.996  91.352  1.00 52.09           H  
ATOM   1489  O   ALA A  99       1.260  50.306  92.909  1.00 52.09           O  
ATOM   1490  N   GLY A 100      -0.158  48.759  92.154  1.00 54.47           N  
ATOM   1491  H   GLY A 100      -0.261  47.830  91.772  1.00 54.47           H  
ATOM   1492  CA  GLY A 100      -1.358  49.570  92.405  1.00 54.47           C  
ATOM   1493  HA2 GLY A 100      -2.176  49.170  91.806  1.00 54.47           H  
ATOM   1494  HA3 GLY A 100      -1.173  50.595  92.084  1.00 54.47           H  
ATOM   1495  C   GLY A 100      -1.832  49.615  93.864  1.00 54.47           C  
ATOM   1496  O   GLY A 100      -2.575  50.525  94.225  1.00 54.47           O  
ATOM   1497  N   LEU A 101      -1.443  48.641  94.695  1.00 58.34           N  
ATOM   1498  H   LEU A 101      -0.771  47.966  94.360  1.00 58.34           H  
ATOM   1499  CA  LEU A 101      -1.967  48.478  96.061  1.00 58.34           C  
ATOM   1500  HA  LEU A 101      -3.039  48.676  96.045  1.00 58.34           H  
ATOM   1501  C   LEU A 101      -1.386  49.488  97.064  1.00 58.34           C  
ATOM   1502  CB  LEU A 101      -1.740  47.017  96.504  1.00 58.34           C  
ATOM   1503  HB2 LEU A 101      -1.500  46.988  97.567  1.00 58.34           H  
ATOM   1504  HB3 LEU A 101      -0.877  46.611  95.977  1.00 58.34           H  
ATOM   1505  O   LEU A 101      -2.130  50.013  97.893  1.00 58.34           O  
ATOM   1506  CG  LEU A 101      -2.978  46.136  96.249  1.00 58.34           C  
ATOM   1507  HG  LEU A 101      -3.467  46.453  95.329  1.00 58.34           H  
ATOM   1508  CD1 LEU A 101      -2.595  44.665  96.088  1.00 58.34           C  
ATOM   1509 HD11 LEU A 101      -2.094  44.314  96.990  1.00 58.34           H  
ATOM   1510 HD12 LEU A 101      -1.918  44.558  95.241  1.00 58.34           H  
ATOM   1511 HD13 LEU A 101      -3.488  44.066  95.909  1.00 58.34           H  
ATOM   1512  CD2 LEU A 101      -3.973  46.245  97.409  1.00 58.34           C  
ATOM   1513 HD21 LEU A 101      -4.266  47.286  97.544  1.00 58.34           H  
ATOM   1514 HD22 LEU A 101      -3.512  45.890  98.330  1.00 58.34           H  
ATOM   1515 HD23 LEU A 101      -4.860  45.651  97.193  1.00 58.34           H  
ATOM   1516  N   ASP A 102      -0.093  49.801  96.949  1.00 54.85           N  
ATOM   1517  H   ASP A 102       0.457  49.267  96.291  1.00 54.85           H  
ATOM   1518  CA  ASP A 102       0.671  50.591  97.929  1.00 54.85           C  
ATOM   1519  HA  ASP A 102       0.679  50.062  98.882  1.00 54.85           H  
ATOM   1520  C   ASP A 102       0.097  52.000  98.170  1.00 54.85           C  
ATOM   1521  CB  ASP A 102       2.126  50.729  97.435  1.00 54.85           C  
ATOM   1522  HB2 ASP A 102       2.125  51.317  96.518  1.00 54.85           H  
ATOM   1523  HB3 ASP A 102       2.695  51.282  98.183  1.00 54.85           H  
ATOM   1524  O   ASP A 102       0.200  52.557  99.263  1.00 54.85           O  
ATOM   1525  CG  ASP A 102       2.849  49.401  97.168  1.00 54.85           C  
ATOM   1526  OD1 ASP A 102       2.447  48.373  97.753  1.00 54.85           O  
ATOM   1527  OD2 ASP A 102       3.785  49.421  96.337  1.00 54.85           O  
ATOM   1528  N   ALA A 103      -0.538  52.594  97.155  1.00 58.49           N  
ATOM   1529  H   ALA A 103      -0.629  52.076  96.292  1.00 58.49           H  
ATOM   1530  CA  ALA A 103      -1.057  53.958  97.228  1.00 58.49           C  
ATOM   1531  HA  ALA A 103      -0.267  54.604  97.608  1.00 58.49           H  
ATOM   1532  C   ALA A 103      -2.259  54.116  98.180  1.00 58.49           C  
ATOM   1533  CB  ALA A 103      -1.408  54.408  95.804  1.00 58.49           C  
ATOM   1534  HB1 ALA A 103      -1.761  55.439  95.825  1.00 58.49           H  
ATOM   1535  HB2 ALA A 103      -0.524  54.347  95.169  1.00 58.49           H  
ATOM   1536  HB3 ALA A 103      -2.190  53.769  95.394  1.00 58.49           H  
ATOM   1537  O   ALA A 103      -2.517  55.226  98.643  1.00 58.49           O  
ATOM   1538  N   LEU A 104      -3.003  53.038  98.467  1.00 58.90           N  
ATOM   1539  H   LEU A 104      -2.695  52.140  98.122  1.00 58.90           H  
ATOM   1540  CA  LEU A 104      -4.252  53.103  99.238  1.00 58.90           C  
ATOM   1541  HA  LEU A 104      -4.759  54.031  98.974  1.00 58.90           H  
ATOM   1542  C   LEU A 104      -4.030  53.140 100.760  1.00 58.90           C  
ATOM   1543  CB  LEU A 104      -5.143  51.915  98.826  1.00 58.90           C  
ATOM   1544  HB2 LEU A 104      -4.697  51.006  99.230  1.00 58.90           H  
ATOM   1545  HB3 LEU A 104      -5.143  51.826  97.740  1.00 58.90           H  
ATOM   1546  O   LEU A 104      -4.860  53.690 101.480  1.00 58.90           O  
ATOM   1547  CG  LEU A 104      -6.604  52.018  99.311  1.00 58.90           C  
ATOM   1548  HG  LEU A 104      -6.637  52.252 100.376  1.00 58.90           H  
ATOM   1549  CD1 LEU A 104      -7.394  53.081  98.540  1.00 58.90           C  
ATOM   1550 HD11 LEU A 104      -7.361  52.871  97.471  1.00 58.90           H  
ATOM   1551 HD12 LEU A 104      -6.963  54.064  98.729  1.00 58.90           H  
ATOM   1552 HD13 LEU A 104      -8.429  53.091  98.881  1.00 58.90           H  
ATOM   1553  CD2 LEU A 104      -7.315  50.679  99.119  1.00 58.90           C  
ATOM   1554 HD21 LEU A 104      -7.312  50.404  98.065  1.00 58.90           H  
ATOM   1555 HD22 LEU A 104      -6.794  49.911  99.691  1.00 58.90           H  
ATOM   1556 HD23 LEU A 104      -8.341  50.750  99.480  1.00 58.90           H  
ATOM   1557  N   GLU A 105      -2.927  52.573 101.264  1.00 55.16           N  
ATOM   1558  H   GLU A 105      -2.271  52.133 100.636  1.00 55.16           H  
ATOM   1559  CA  GLU A 105      -2.592  52.633 102.699  1.00 55.16           C  
ATOM   1560  HA  GLU A 105      -3.452  52.314 103.287  1.00 55.16           H  
ATOM   1561  C   GLU A 105      -2.238  54.056 103.156  1.00 55.16           C  
ATOM   1562  CB  GLU A 105      -1.405  51.710 103.021  1.00 55.16           C  
ATOM   1563  HB2 GLU A 105      -0.578  51.932 102.347  1.00 55.16           H  
ATOM   1564  HB3 GLU A 105      -1.082  51.927 104.039  1.00 55.16           H  
ATOM   1565  O   GLU A 105      -2.398  54.409 104.331  1.00 55.16           O  
ATOM   1566  CG  GLU A 105      -1.747  50.216 102.950  1.00 55.16           C  
ATOM   1567  HG2 GLU A 105      -2.701  50.055 103.452  1.00 55.16           H  
ATOM   1568  HG3 GLU A 105      -1.862  49.921 101.907  1.00 55.16           H  
ATOM   1569  CD  GLU A 105      -0.664  49.355 103.624  1.00 55.16           C  
ATOM   1570  OE1 GLU A 105      -1.052  48.390 104.324  1.00 55.16           O  
ATOM   1571  OE2 GLU A 105       0.534  49.687 103.480  1.00 55.16           O  
ATOM   1572  N   ALA A 106      -1.758  54.890 102.231  1.00 47.16           N  
ATOM   1573  H   ALA A 106      -1.708  54.566 101.276  1.00 47.16           H  
ATOM   1574  CA  ALA A 106      -1.333  56.244 102.526  1.00 47.16           C  
ATOM   1575  HA  ALA A 106      -0.614  56.185 103.343  1.00 47.16           H  
ATOM   1576  C   ALA A 106      -2.508  57.131 102.984  1.00 47.16           C  
ATOM   1577  CB  ALA A 106      -0.598  56.815 101.308  1.00 47.16           C  
ATOM   1578  HB1 ALA A 106      -0.218  57.810 101.538  1.00 47.16           H  
ATOM   1579  HB2 ALA A 106      -1.286  56.883 100.465  1.00 47.16           H  
ATOM   1580  HB3 ALA A 106       0.233  56.165 101.037  1.00 47.16           H  
ATOM   1581  O   ALA A 106      -3.545  57.245 102.339  1.00 47.16           O  
ATOM   1582  N   ALA A 107      -2.290  57.828 104.099  1.00 47.37           N  
ATOM   1583  H   ALA A 107      -1.423  57.641 104.581  1.00 47.37           H  
ATOM   1584  CA  ALA A 107      -3.119  58.927 104.597  1.00 47.37           C  
ATOM   1585  HA  ALA A 107      -2.671  59.159 105.563  1.00 47.37           H  
ATOM   1586  C   ALA A 107      -4.617  58.647 104.912  1.00 47.37           C  
ATOM   1587  CB  ALA A 107      -2.863  60.192 103.771  1.00 47.37           C  
ATOM   1588  HB1 ALA A 107      -3.325  61.053 104.254  1.00 47.37           H  
ATOM   1589  HB2 ALA A 107      -1.792  60.372 103.675  1.00 47.37           H  
ATOM   1590  HB3 ALA A 107      -3.298  60.073 102.778  1.00 47.37           H  
ATOM   1591  O   ALA A 107      -5.426  59.575 104.933  1.00 47.37           O  
ATOM   1592  N   LEU A 108      -4.970  57.434 105.361  1.00 56.40           N  
ATOM   1593  H   LEU A 108      -4.331  56.668 105.206  1.00 56.40           H  
ATOM   1594  CA  LEU A 108      -6.196  57.196 106.159  1.00 56.40           C  
ATOM   1595  HA  LEU A 108      -7.049  57.323 105.493  1.00 56.40           H  
ATOM   1596  C   LEU A 108      -6.445  58.171 107.352  1.00 56.40           C  
ATOM   1597  CB  LEU A 108      -6.177  55.742 106.683  1.00 56.40           C  
ATOM   1598  HB2 LEU A 108      -5.146  55.457 106.887  1.00 56.40           H  
ATOM   1599  HB3 LEU A 108      -6.717  55.687 107.629  1.00 56.40           H  
ATOM   1600  O   LEU A 108      -7.614  58.383 107.688  1.00 56.40           O  
ATOM   1601  CG  LEU A 108      -6.809  54.719 105.720  1.00 56.40           C  
ATOM   1602  HG  LEU A 108      -6.463  54.909 104.704  1.00 56.40           H  
ATOM   1603  CD1 LEU A 108      -6.391  53.305 106.124  1.00 56.40           C  
ATOM   1604 HD11 LEU A 108      -6.832  52.583 105.436  1.00 56.40           H  
ATOM   1605 HD12 LEU A 108      -5.307  53.213 106.053  1.00 56.40           H  
ATOM   1606 HD13 LEU A 108      -6.711  53.085 107.142  1.00 56.40           H  
ATOM   1607  CD2 LEU A 108      -8.341  54.782 105.761  1.00 56.40           C  
ATOM   1608 HD21 LEU A 108      -8.703  54.567 106.766  1.00 56.40           H  
ATOM   1609 HD22 LEU A 108      -8.750  54.050 105.064  1.00 56.40           H  
ATOM   1610 HD23 LEU A 108      -8.681  55.772 105.457  1.00 56.40           H  
ATOM   1611  N   PRO A 109      -5.442  58.777 108.036  1.00 54.99           N  
ATOM   1612  CA  PRO A 109      -5.690  59.641 109.197  1.00 54.99           C  
ATOM   1613  HA  PRO A 109      -6.259  59.068 109.929  1.00 54.99           H  
ATOM   1614  C   PRO A 109      -6.453  60.940 108.910  1.00 54.99           C  
ATOM   1615  CB  PRO A 109      -4.310  59.962 109.785  1.00 54.99           C  
ATOM   1616  HB2 PRO A 109      -4.349  60.066 110.869  1.00 54.99           H  
ATOM   1617  HB3 PRO A 109      -3.906  60.866 109.330  1.00 54.99           H  
ATOM   1618  O   PRO A 109      -7.103  61.460 109.820  1.00 54.99           O  
ATOM   1619  CG  PRO A 109      -3.467  58.765 109.364  1.00 54.99           C  
ATOM   1620  HG2 PRO A 109      -3.670  57.913 110.012  1.00 54.99           H  
ATOM   1621  HG3 PRO A 109      -2.403  59.000 109.344  1.00 54.99           H  
ATOM   1622  CD  PRO A 109      -4.014  58.504 107.970  1.00 54.99           C  
ATOM   1623  HD2 PRO A 109      -3.794  57.480 107.667  1.00 54.99           H  
ATOM   1624  HD3 PRO A 109      -3.557  59.232 107.301  1.00 54.99           H  
ATOM   1625  N   GLU A 110      -6.388  61.468 107.683  1.00 56.21           N  
ATOM   1626  H   GLU A 110      -5.878  60.981 106.960  1.00 56.21           H  
ATOM   1627  CA  GLU A 110      -6.976  62.773 107.334  1.00 56.21           C  
ATOM   1628  HA  GLU A 110      -6.766  63.482 108.135  1.00 56.21           H  
ATOM   1629  C   GLU A 110      -8.507  62.733 107.193  1.00 56.21           C  
ATOM   1630  CB  GLU A 110      -6.332  63.333 106.053  1.00 56.21           C  
ATOM   1631  HB2 GLU A 110      -6.481  62.621 105.242  1.00 56.21           H  
ATOM   1632  HB3 GLU A 110      -6.859  64.249 105.789  1.00 56.21           H  
ATOM   1633  O   GLU A 110      -9.147  63.783 107.163  1.00 56.21           O  
ATOM   1634  CG  GLU A 110      -4.822  63.619 106.203  1.00 56.21           C  
ATOM   1635  HG2 GLU A 110      -4.507  63.369 107.216  1.00 56.21           H  
ATOM   1636  HG3 GLU A 110      -4.277  62.955 105.533  1.00 56.21           H  
ATOM   1637  CD  GLU A 110      -4.420  65.076 105.903  1.00 56.21           C  
ATOM   1638  OE1 GLU A 110      -3.521  65.572 106.621  1.00 56.21           O  
ATOM   1639  OE2 GLU A 110      -4.994  65.685 104.973  1.00 56.21           O  
ATOM   1640  N   VAL A 111      -9.114  61.538 107.158  1.00 59.43           N  
ATOM   1641  H   VAL A 111      -8.529  60.715 107.190  1.00 59.43           H  
ATOM   1642  CA  VAL A 111     -10.565  61.362 106.982  1.00 59.43           C  
ATOM   1643  HA  VAL A 111     -10.819  61.710 105.981  1.00 59.43           H  
ATOM   1644  C   VAL A 111     -11.329  62.177 108.044  1.00 59.43           C  
ATOM   1645  CB  VAL A 111     -10.960  59.876 107.047  1.00 59.43           C  
ATOM   1646  HB  VAL A 111     -10.662  59.473 108.015  1.00 59.43           H  
ATOM   1647  O   VAL A 111     -11.137  61.924 109.242  1.00 59.43           O  
ATOM   1648  CG1 VAL A 111     -12.477  59.683 106.878  1.00 59.43           C  
ATOM   1649 HG11 VAL A 111     -12.786  59.977 105.875  1.00 59.43           H  
ATOM   1650 HG12 VAL A 111     -12.732  58.636 107.044  1.00 59.43           H  
ATOM   1651 HG13 VAL A 111     -13.039  60.281 107.595  1.00 59.43           H  
ATOM   1652  CG2 VAL A 111     -10.269  59.070 105.938  1.00 59.43           C  
ATOM   1653 HG21 VAL A 111      -9.197  59.263 105.918  1.00 59.43           H  
ATOM   1654 HG22 VAL A 111     -10.677  59.334 104.962  1.00 59.43           H  
ATOM   1655 HG23 VAL A 111     -10.408  58.004 106.118  1.00 59.43           H  
ATOM   1656  N   PRO A 112     -12.206  63.126 107.655  1.00 65.22           N  
ATOM   1657  CA  PRO A 112     -12.933  63.981 108.592  1.00 65.22           C  
ATOM   1658  HA  PRO A 112     -12.198  64.536 109.175  1.00 65.22           H  
ATOM   1659  C   PRO A 112     -13.850  63.197 109.533  1.00 65.22           C  
ATOM   1660  CB  PRO A 112     -13.731  64.968 107.733  1.00 65.22           C  
ATOM   1661  HB2 PRO A 112     -13.818  65.944 108.211  1.00 65.22           H  
ATOM   1662  HB3 PRO A 112     -14.719  64.564 107.511  1.00 65.22           H  
ATOM   1663  O   PRO A 112     -14.524  62.249 109.131  1.00 65.22           O  
ATOM   1664  CG  PRO A 112     -12.923  65.042 106.442  1.00 65.22           C  
ATOM   1665  HG2 PRO A 112     -13.538  65.338 105.593  1.00 65.22           H  
ATOM   1666  HG3 PRO A 112     -12.082  65.723 106.569  1.00 65.22           H  
ATOM   1667  CD  PRO A 112     -12.409  63.614 106.295  1.00 65.22           C  
ATOM   1668  HD2 PRO A 112     -11.484  63.633 105.720  1.00 65.22           H  
ATOM   1669  HD3 PRO A 112     -13.157  63.001 105.793  1.00 65.22           H  
ATOM   1670  N   ALA A 113     -13.923  63.616 110.800  1.00 63.09           N  
ATOM   1671  H   ALA A 113     -13.362  64.412 111.070  1.00 63.09           H  
ATOM   1672  CA  ALA A 113     -14.653  62.889 111.844  1.00 63.09           C  
ATOM   1673  HA  ALA A 113     -14.198  61.906 111.958  1.00 63.09           H  
ATOM   1674  C   ALA A 113     -16.143  62.655 111.525  1.00 63.09           C  
ATOM   1675  CB  ALA A 113     -14.491  63.654 113.163  1.00 63.09           C  
ATOM   1676  HB1 ALA A 113     -13.433  63.754 113.408  1.00 63.09           H  
ATOM   1677  HB2 ALA A 113     -14.989  63.106 113.963  1.00 63.09           H  
ATOM   1678  HB3 ALA A 113     -14.941  64.644 113.080  1.00 63.09           H  
ATOM   1679  O   ALA A 113     -16.676  61.611 111.885  1.00 63.09           O  
ATOM   1680  N   THR A 114     -16.788  63.593 110.826  1.00 58.76           N  
ATOM   1681  H   THR A 114     -16.272  64.398 110.499  1.00 58.76           H  
ATOM   1682  CA  THR A 114     -18.194  63.514 110.392  1.00 58.76           C  
ATOM   1683  HA  THR A 114     -18.827  63.286 111.249  1.00 58.76           H  
ATOM   1684  C   THR A 114     -18.461  62.430 109.351  1.00 58.76           C  
ATOM   1685  CB  THR A 114     -18.627  64.860 109.788  1.00 58.76           C  
ATOM   1686  HB  THR A 114     -19.562  64.743 109.240  1.00 58.76           H  
ATOM   1687  O   THR A 114     -19.582  61.946 109.266  1.00 58.76           O  
ATOM   1688  CG2 THR A 114     -18.827  65.915 110.876  1.00 58.76           C  
ATOM   1689 HG21 THR A 114     -17.897  66.082 111.419  1.00 58.76           H  
ATOM   1690 HG22 THR A 114     -19.599  65.581 111.570  1.00 58.76           H  
ATOM   1691 HG23 THR A 114     -19.147  66.850 110.415  1.00 58.76           H  
ATOM   1692  OG1 THR A 114     -17.624  65.362 108.925  1.00 58.76           O  
ATOM   1693  HG1 THR A 114     -17.839  65.097 108.027  1.00 58.76           H  
ATOM   1694  N   GLU A 115     -17.452  62.052 108.564  1.00 61.60           N  
ATOM   1695  H   GLU A 115     -16.551  62.490 108.695  1.00 61.60           H  
ATOM   1696  CA  GLU A 115     -17.572  61.096 107.454  1.00 61.60           C  
ATOM   1697  HA  GLU A 115     -18.622  60.904 107.235  1.00 61.60           H  
ATOM   1698  C   GLU A 115     -16.935  59.736 107.781  1.00 61.60           C  
ATOM   1699  CB  GLU A 115     -16.937  61.708 106.197  1.00 61.60           C  
ATOM   1700  HB2 GLU A 115     -16.912  60.952 105.412  1.00 61.60           H  
ATOM   1701  HB3 GLU A 115     -15.914  62.005 106.427  1.00 61.60           H  
ATOM   1702  O   GLU A 115     -17.262  58.733 107.147  1.00 61.60           O  
ATOM   1703  CG  GLU A 115     -17.728  62.926 105.686  1.00 61.60           C  
ATOM   1704  HG2 GLU A 115     -17.847  63.641 106.500  1.00 61.60           H  
ATOM   1705  HG3 GLU A 115     -18.721  62.596 105.383  1.00 61.60           H  
ATOM   1706  CD  GLU A 115     -17.046  63.643 104.511  1.00 61.60           C  
ATOM   1707  OE1 GLU A 115     -17.441  64.805 104.265  1.00 61.60           O  
ATOM   1708  OE2 GLU A 115     -16.116  63.062 103.908  1.00 61.60           O  
ATOM   1709  N   ARG A 116     -16.066  59.665 108.806  1.00 58.34           N  
ATOM   1710  H   ARG A 116     -15.813  60.538 109.248  1.00 58.34           H  
ATOM   1711  CA  ARG A 116     -15.414  58.417 109.256  1.00 58.34           C  
ATOM   1712  HA  ARG A 116     -14.735  58.069 108.478  1.00 58.34           H  
ATOM   1713  C   ARG A 116     -16.395  57.278 109.484  1.00 58.34           C  
ATOM   1714  CB  ARG A 116     -14.645  58.631 110.571  1.00 58.34           C  
ATOM   1715  HB2 ARG A 116     -14.506  57.668 111.063  1.00 58.34           H  
ATOM   1716  HB3 ARG A 116     -15.220  59.274 111.237  1.00 58.34           H  
ATOM   1717  O   ARG A 116     -16.088  56.147 109.128  1.00 58.34           O  
ATOM   1718  CG  ARG A 116     -13.263  59.226 110.326  1.00 58.34           C  
ATOM   1719  HG2 ARG A 116     -12.704  58.585 109.644  1.00 58.34           H  
ATOM   1720  HG3 ARG A 116     -13.378  60.210 109.871  1.00 58.34           H  
ATOM   1721  CD  ARG A 116     -12.476  59.371 111.627  1.00 58.34           C  
ATOM   1722  HD2 ARG A 116     -13.098  59.870 112.370  1.00 58.34           H  
ATOM   1723  HD3 ARG A 116     -12.198  58.382 111.990  1.00 58.34           H  
ATOM   1724  NE  ARG A 116     -11.280  60.179 111.367  1.00 58.34           N  
ATOM   1725  HE  ARG A 116     -11.235  60.624 110.461  1.00 58.34           H  
ATOM   1726  NH1 ARG A 116     -10.222  60.052 113.392  1.00 58.34           N  
ATOM   1727 HH11 ARG A 116     -10.966  59.454 113.722  1.00 58.34           H  
ATOM   1728 HH12 ARG A 116      -9.422  60.281 113.965  1.00 58.34           H  
ATOM   1729  NH2 ARG A 116      -9.310  61.211 111.700  1.00 58.34           N  
ATOM   1730 HH21 ARG A 116      -8.449  61.369 112.203  1.00 58.34           H  
ATOM   1731 HH22 ARG A 116      -9.323  61.492 110.730  1.00 58.34           H  
ATOM   1732  CZ  ARG A 116     -10.277  60.474 112.159  1.00 58.34           C  
ATOM   1733  N   GLU A 117     -17.543  57.562 110.088  1.00 69.08           N  
ATOM   1734  H   GLU A 117     -17.733  58.523 110.332  1.00 69.08           H  
ATOM   1735  CA  GLU A 117     -18.528  56.540 110.448  1.00 69.08           C  
ATOM   1736  HA  GLU A 117     -18.016  55.752 110.999  1.00 69.08           H  
ATOM   1737  C   GLU A 117     -19.139  55.886 109.193  1.00 69.08           C  
ATOM   1738  CB  GLU A 117     -19.558  57.198 111.384  1.00 69.08           C  
ATOM   1739  HB2 GLU A 117     -19.036  57.931 111.997  1.00 69.08           H  
ATOM   1740  HB3 GLU A 117     -20.310  57.723 110.795  1.00 69.08           H  
ATOM   1741  O   GLU A 117     -19.283  54.664 109.134  1.00 69.08           O  
ATOM   1742  CG  GLU A 117     -20.232  56.206 112.343  1.00 69.08           C  
ATOM   1743  HG2 GLU A 117     -19.471  55.532 112.736  1.00 69.08           H  
ATOM   1744  HG3 GLU A 117     -20.956  55.609 111.789  1.00 69.08           H  
ATOM   1745  CD  GLU A 117     -20.925  56.919 113.520  1.00 69.08           C  
ATOM   1746  OE1 GLU A 117     -20.899  56.350 114.634  1.00 69.08           O  
ATOM   1747  OE2 GLU A 117     -21.476  58.023 113.307  1.00 69.08           O  
ATOM   1748  N   GLU A 118     -19.379  56.669 108.135  1.00 62.04           N  
ATOM   1749  H   GLU A 118     -19.173  57.655 108.205  1.00 62.04           H  
ATOM   1750  CA  GLU A 118     -19.834  56.159 106.837  1.00 62.04           C  
ATOM   1751  HA  GLU A 118     -20.591  55.397 107.024  1.00 62.04           H  
ATOM   1752  C   GLU A 118     -18.695  55.481 106.049  1.00 62.04           C  
ATOM   1753  CB  GLU A 118     -20.500  57.299 106.044  1.00 62.04           C  
ATOM   1754  HB2 GLU A 118     -19.738  57.990 105.684  1.00 62.04           H  
ATOM   1755  HB3 GLU A 118     -21.180  57.835 106.706  1.00 62.04           H  
ATOM   1756  O   GLU A 118     -18.913  54.434 105.430  1.00 62.04           O  
ATOM   1757  CG  GLU A 118     -21.309  56.740 104.862  1.00 62.04           C  
ATOM   1758  HG2 GLU A 118     -22.007  55.996 105.243  1.00 62.04           H  
ATOM   1759  HG3 GLU A 118     -20.627  56.231 104.181  1.00 62.04           H  
ATOM   1760  CD  GLU A 118     -22.098  57.789 104.060  1.00 62.04           C  
ATOM   1761  OE1 GLU A 118     -22.816  57.340 103.134  1.00 62.04           O  
ATOM   1762  OE2 GLU A 118     -21.961  59.001 104.330  1.00 62.04           O  
ATOM   1763  N   LEU A 119     -17.464  56.010 106.119  1.00 61.06           N  
ATOM   1764  H   LEU A 119     -17.354  56.888 106.606  1.00 61.06           H  
ATOM   1765  CA  LEU A 119     -16.285  55.390 105.500  1.00 61.06           C  
ATOM   1766  HA  LEU A 119     -16.494  55.268 104.438  1.00 61.06           H  
ATOM   1767  C   LEU A 119     -16.014  53.996 106.083  1.00 61.06           C  
ATOM   1768  CB  LEU A 119     -15.044  56.291 105.663  1.00 61.06           C  
ATOM   1769  HB2 LEU A 119     -14.757  56.297 106.715  1.00 61.06           H  
ATOM   1770  HB3 LEU A 119     -15.288  57.315 105.379  1.00 61.06           H  
ATOM   1771  O   LEU A 119     -15.823  53.049 105.320  1.00 61.06           O  
ATOM   1772  CG  LEU A 119     -13.858  55.787 104.809  1.00 61.06           C  
ATOM   1773  HG  LEU A 119     -13.832  54.697 104.808  1.00 61.06           H  
ATOM   1774  CD1 LEU A 119     -13.967  56.274 103.364  1.00 61.06           C  
ATOM   1775 HD11 LEU A 119     -14.889  55.905 102.915  1.00 61.06           H  
ATOM   1776 HD12 LEU A 119     -13.121  55.902 102.786  1.00 61.06           H  
ATOM   1777 HD13 LEU A 119     -13.967  57.364 103.334  1.00 61.06           H  
ATOM   1778  CD2 LEU A 119     -12.520  56.261 105.360  1.00 61.06           C  
ATOM   1779 HD21 LEU A 119     -12.425  55.988 106.411  1.00 61.06           H  
ATOM   1780 HD22 LEU A 119     -12.451  57.342 105.242  1.00 61.06           H  
ATOM   1781 HD23 LEU A 119     -11.708  55.795 104.802  1.00 61.06           H  
ATOM   1782  N   VAL A 120     -16.042  53.853 107.414  1.00 65.27           N  
ATOM   1783  H   VAL A 120     -16.214  54.677 107.973  1.00 65.27           H  
ATOM   1784  CA  VAL A 120     -15.860  52.569 108.108  1.00 65.27           C  
ATOM   1785  HA  VAL A 120     -14.894  52.151 107.820  1.00 65.27           H  
ATOM   1786  C   VAL A 120     -16.917  51.572 107.642  1.00 65.27           C  
ATOM   1787  CB  VAL A 120     -15.856  52.749 109.641  1.00 65.27           C  
ATOM   1788  HB  VAL A 120     -16.698  53.377 109.932  1.00 65.27           H  
ATOM   1789  O   VAL A 120     -16.548  50.525 107.121  1.00 65.27           O  
ATOM   1790  CG1 VAL A 120     -15.954  51.421 110.402  1.00 65.27           C  
ATOM   1791 HG11 VAL A 120     -15.170  50.735 110.080  1.00 65.27           H  
ATOM   1792 HG12 VAL A 120     -16.924  50.954 110.234  1.00 65.27           H  
ATOM   1793 HG13 VAL A 120     -15.857  51.595 111.474  1.00 65.27           H  
ATOM   1794  CG2 VAL A 120     -14.549  53.419 110.091  1.00 65.27           C  
ATOM   1795 HG21 VAL A 120     -14.387  54.349 109.545  1.00 65.27           H  
ATOM   1796 HG22 VAL A 120     -14.602  53.644 111.156  1.00 65.27           H  
ATOM   1797 HG23 VAL A 120     -13.705  52.755 109.904  1.00 65.27           H  
ATOM   1798  N   GLN A 121     -18.207  51.925 107.667  1.00 66.89           N  
ATOM   1799  H   GLN A 121     -18.459  52.813 108.077  1.00 66.89           H  
ATOM   1800  CA  GLN A 121     -19.283  51.046 107.175  1.00 66.89           C  
ATOM   1801  HA  GLN A 121     -19.290  50.132 107.768  1.00 66.89           H  
ATOM   1802  C   GLN A 121     -19.140  50.646 105.694  1.00 66.89           C  
ATOM   1803  CB  GLN A 121     -20.630  51.761 107.323  1.00 66.89           C  
ATOM   1804  HB2 GLN A 121     -20.561  52.754 106.880  1.00 66.89           H  
ATOM   1805  HB3 GLN A 121     -21.383  51.197 106.771  1.00 66.89           H  
ATOM   1806  O   GLN A 121     -19.728  49.656 105.241  1.00 66.89           O  
ATOM   1807  CG  GLN A 121     -21.114  51.884 108.771  1.00 66.89           C  
ATOM   1808  HG2 GLN A 121     -20.370  52.408 109.370  1.00 66.89           H  
ATOM   1809  HG3 GLN A 121     -21.247  50.889 109.197  1.00 66.89           H  
ATOM   1810  CD  GLN A 121     -22.443  52.631 108.849  1.00 66.89           C  
ATOM   1811  NE2 GLN A 121     -22.799  53.155 109.999  1.00 66.89           N  
ATOM   1812 HE21 GLN A 121     -22.143  53.170 110.767  1.00 66.89           H  
ATOM   1813 HE22 GLN A 121     -23.634  53.723 109.994  1.00 66.89           H  
ATOM   1814  OE1 GLN A 121     -23.195  52.739 107.890  1.00 66.89           O  
ATOM   1815  N   ARG A 122     -18.425  51.435 104.885  1.00 62.80           N  
ATOM   1816  H   ARG A 122     -18.014  52.265 105.288  1.00 62.80           H  
ATOM   1817  CA  ARG A 122     -18.203  51.160 103.459  1.00 62.80           C  
ATOM   1818  HA  ARG A 122     -19.048  50.581 103.086  1.00 62.80           H  
ATOM   1819  C   ARG A 122     -16.974  50.272 103.240  1.00 62.80           C  
ATOM   1820  CB  ARG A 122     -18.172  52.499 102.707  1.00 62.80           C  
ATOM   1821  HB2 ARG A 122     -18.857  53.187 103.203  1.00 62.80           H  
ATOM   1822  HB3 ARG A 122     -17.173  52.931 102.748  1.00 62.80           H  
ATOM   1823  O   ARG A 122     -17.084  49.288 102.510  1.00 62.80           O  
ATOM   1824  CG  ARG A 122     -18.639  52.368 101.252  1.00 62.80           C  
ATOM   1825  HG2 ARG A 122     -17.887  51.834 100.672  1.00 62.80           H  
ATOM   1826  HG3 ARG A 122     -19.580  51.819 101.219  1.00 62.80           H  
ATOM   1827  CD  ARG A 122     -18.861  53.770 100.672  1.00 62.80           C  
ATOM   1828  HD2 ARG A 122     -19.567  54.302 101.310  1.00 62.80           H  
ATOM   1829  HD3 ARG A 122     -17.913  54.309 100.684  1.00 62.80           H  
ATOM   1830  NE  ARG A 122     -19.384  53.723  99.293  1.00 62.80           N  
ATOM   1831  HE  ARG A 122     -19.321  52.840  98.808  1.00 62.80           H  
ATOM   1832  NH1 ARG A 122     -19.882  55.963  99.117  1.00 62.80           N  
ATOM   1833 HH11 ARG A 122     -20.236  56.753  98.597  1.00 62.80           H  
ATOM   1834 HH12 ARG A 122     -19.621  56.103 100.083  1.00 62.80           H  
ATOM   1835  NH2 ARG A 122     -20.223  54.617  97.371  1.00 62.80           N  
ATOM   1836 HH21 ARG A 122     -20.525  55.430  96.852  1.00 62.80           H  
ATOM   1837 HH22 ARG A 122     -20.154  53.720  96.913  1.00 62.80           H  
ATOM   1838  CZ  ARG A 122     -19.826  54.764  98.605  1.00 62.80           C  
ATOM   1839  N   LEU A 123     -15.869  50.543 103.938  1.00 63.57           N  
ATOM   1840  H   LEU A 123     -15.880  51.358 104.534  1.00 63.57           H  
ATOM   1841  CA  LEU A 123     -14.680  49.682 103.982  1.00 63.57           C  
ATOM   1842  HA  LEU A 123     -14.329  49.503 102.966  1.00 63.57           H  
ATOM   1843  C   LEU A 123     -14.999  48.308 104.587  1.00 63.57           C  
ATOM   1844  CB  LEU A 123     -13.572  50.382 104.794  1.00 63.57           C  
ATOM   1845  HB2 LEU A 123     -14.006  50.761 105.719  1.00 63.57           H  
ATOM   1846  HB3 LEU A 123     -12.817  49.645 105.068  1.00 63.57           H  
ATOM   1847  O   LEU A 123     -14.605  47.288 104.028  1.00 63.57           O  
ATOM   1848  CG  LEU A 123     -12.868  51.536 104.056  1.00 63.57           C  
ATOM   1849  HG  LEU A 123     -13.612  52.221 103.650  1.00 63.57           H  
ATOM   1850  CD1 LEU A 123     -11.979  52.308 105.032  1.00 63.57           C  
ATOM   1851 HD11 LEU A 123     -12.587  52.712 105.841  1.00 63.57           H  
ATOM   1852 HD12 LEU A 123     -11.495  53.136 104.514  1.00 63.57           H  
ATOM   1853 HD13 LEU A 123     -11.215  51.651 105.447  1.00 63.57           H  
ATOM   1854  CD2 LEU A 123     -11.982  51.025 102.916  1.00 63.57           C  
ATOM   1855 HD21 LEU A 123     -11.457  51.863 102.458  1.00 63.57           H  
ATOM   1856 HD22 LEU A 123     -11.246  50.317 103.297  1.00 63.57           H  
ATOM   1857 HD23 LEU A 123     -12.586  50.543 102.148  1.00 63.57           H  
ATOM   1858  N   GLU A 124     -15.779  48.260 105.669  1.00 69.86           N  
ATOM   1859  H   GLU A 124     -16.026  49.127 106.122  1.00 69.86           H  
ATOM   1860  CA  GLU A 124     -16.248  47.018 106.290  1.00 69.86           C  
ATOM   1861  HA  GLU A 124     -15.389  46.411 106.575  1.00 69.86           H  
ATOM   1862  C   GLU A 124     -17.096  46.181 105.333  1.00 69.86           C  
ATOM   1863  CB  GLU A 124     -17.074  47.317 107.546  1.00 69.86           C  
ATOM   1864  HB2 GLU A 124     -17.795  48.101 107.318  1.00 69.86           H  
ATOM   1865  HB3 GLU A 124     -17.624  46.418 107.822  1.00 69.86           H  
ATOM   1866  O   GLU A 124     -16.917  44.968 105.284  1.00 69.86           O  
ATOM   1867  CG  GLU A 124     -16.198  47.715 108.741  1.00 69.86           C  
ATOM   1868  HG2 GLU A 124     -15.498  46.901 108.933  1.00 69.86           H  
ATOM   1869  HG3 GLU A 124     -15.611  48.601 108.501  1.00 69.86           H  
ATOM   1870  CD  GLU A 124     -17.038  47.974 110.000  1.00 69.86           C  
ATOM   1871  OE1 GLU A 124     -16.511  47.683 111.097  1.00 69.86           O  
ATOM   1872  OE2 GLU A 124     -18.200  48.423 109.856  1.00 69.86           O  
ATOM   1873  N   ARG A 125     -17.969  46.795 104.520  1.00 63.96           N  
ATOM   1874  H   ARG A 125     -18.079  47.795 104.616  1.00 63.96           H  
ATOM   1875  CA  ARG A 125     -18.725  46.071 103.481  1.00 63.96           C  
ATOM   1876  HA  ARG A 125     -19.195  45.202 103.941  1.00 63.96           H  
ATOM   1877  C   ARG A 125     -17.820  45.495 102.393  1.00 63.96           C  
ATOM   1878  CB  ARG A 125     -19.815  46.967 102.873  1.00 63.96           C  
ATOM   1879  HB2 ARG A 125     -20.057  46.602 101.875  1.00 63.96           H  
ATOM   1880  HB3 ARG A 125     -19.449  47.990 102.783  1.00 63.96           H  
ATOM   1881  O   ARG A 125     -18.042  44.362 101.974  1.00 63.96           O  
ATOM   1882  CG  ARG A 125     -21.097  46.925 103.717  1.00 63.96           C  
ATOM   1883  HG2 ARG A 125     -20.888  47.255 104.735  1.00 63.96           H  
ATOM   1884  HG3 ARG A 125     -21.456  45.897 103.756  1.00 63.96           H  
ATOM   1885  CD  ARG A 125     -22.197  47.799 103.103  1.00 63.96           C  
ATOM   1886  HD2 ARG A 125     -22.292  47.556 102.044  1.00 63.96           H  
ATOM   1887  HD3 ARG A 125     -23.136  47.563 103.602  1.00 63.96           H  
ATOM   1888  NE  ARG A 125     -21.910  49.233 103.285  1.00 63.96           N  
ATOM   1889  HE  ARG A 125     -21.211  49.454 103.981  1.00 63.96           H  
ATOM   1890  NH1 ARG A 125     -23.471  50.070 101.820  1.00 63.96           N  
ATOM   1891 HH11 ARG A 125     -23.974  50.864 101.450  1.00 63.96           H  
ATOM   1892 HH12 ARG A 125     -23.720  49.125 101.564  1.00 63.96           H  
ATOM   1893  NH2 ARG A 125     -22.264  51.469 103.078  1.00 63.96           N  
ATOM   1894 HH21 ARG A 125     -21.620  51.626 103.840  1.00 63.96           H  
ATOM   1895 HH22 ARG A 125     -22.808  52.254 102.748  1.00 63.96           H  
ATOM   1896  CZ  ARG A 125     -22.545  50.246 102.725  1.00 63.96           C  
ATOM   1897  N   MET A 126     -16.795  46.231 101.960  1.00 58.36           N  
ATOM   1898  H   MET A 126     -16.665  47.153 102.352  1.00 58.36           H  
ATOM   1899  CA  MET A 126     -15.821  45.732 100.978  1.00 58.36           C  
ATOM   1900  HA  MET A 126     -16.361  45.329 100.121  1.00 58.36           H  
ATOM   1901  C   MET A 126     -14.987  44.574 101.550  1.00 58.36           C  
ATOM   1902  CB  MET A 126     -14.929  46.881 100.482  1.00 58.36           C  
ATOM   1903  HB2 MET A 126     -14.125  46.462  99.877  1.00 58.36           H  
ATOM   1904  HB3 MET A 126     -14.488  47.404 101.330  1.00 58.36           H  
ATOM   1905  O   MET A 126     -14.868  43.527 100.915  1.00 58.36           O  
ATOM   1906  CG  MET A 126     -15.727  47.873  99.624  1.00 58.36           C  
ATOM   1907  HG2 MET A 126     -16.571  48.240 100.208  1.00 58.36           H  
ATOM   1908  HG3 MET A 126     -16.126  47.344  98.759  1.00 58.36           H  
ATOM   1909  SD  MET A 126     -14.803  49.318  99.034  1.00 58.36           S  
ATOM   1910  CE  MET A 126     -13.594  48.530  97.933  1.00 58.36           C  
ATOM   1911  HE1 MET A 126     -14.109  47.907  97.201  1.00 58.36           H  
ATOM   1912  HE2 MET A 126     -13.026  49.300  97.411  1.00 58.36           H  
ATOM   1913  HE3 MET A 126     -12.904  47.919  98.514  1.00 58.36           H  
ATOM   1914  N   LEU A 127     -14.493  44.708 102.784  1.00 60.67           N  
ATOM   1915  H   LEU A 127     -14.608  45.598 103.249  1.00 60.67           H  
ATOM   1916  CA  LEU A 127     -13.799  43.638 103.506  1.00 60.67           C  
ATOM   1917  HA  LEU A 127     -12.979  43.276 102.886  1.00 60.67           H  
ATOM   1918  C   LEU A 127     -14.704  42.429 103.776  1.00 60.67           C  
ATOM   1919  CB  LEU A 127     -13.234  44.201 104.824  1.00 60.67           C  
ATOM   1920  HB2 LEU A 127     -13.185  43.408 105.570  1.00 60.67           H  
ATOM   1921  HB3 LEU A 127     -13.915  44.960 105.208  1.00 60.67           H  
ATOM   1922  O   LEU A 127     -14.250  41.296 103.652  1.00 60.67           O  
ATOM   1923  CG  LEU A 127     -11.825  44.796 104.655  1.00 60.67           C  
ATOM   1924  HG  LEU A 127     -11.775  45.365 103.727  1.00 60.67           H  
ATOM   1925  CD1 LEU A 127     -11.505  45.735 105.816  1.00 60.67           C  
ATOM   1926 HD11 LEU A 127     -12.222  46.556 105.829  1.00 60.67           H  
ATOM   1927 HD12 LEU A 127     -10.508  46.154 105.682  1.00 60.67           H  
ATOM   1928 HD13 LEU A 127     -11.547  45.200 106.765  1.00 60.67           H  
ATOM   1929  CD2 LEU A 127     -10.770  43.685 104.634  1.00 60.67           C  
ATOM   1930 HD21 LEU A 127     -10.950  43.006 103.800  1.00 60.67           H  
ATOM   1931 HD22 LEU A 127     -10.783  43.125 105.569  1.00 60.67           H  
ATOM   1932 HD23 LEU A 127      -9.783  44.128 104.501  1.00 60.67           H  
ATOM   1933  N   ALA A 128     -15.978  42.634 104.111  1.00 66.26           N  
ATOM   1934  H   ALA A 128     -16.291  43.582 104.266  1.00 66.26           H  
ATOM   1935  CA  ALA A 128     -16.936  41.553 104.333  1.00 66.26           C  
ATOM   1936  HA  ALA A 128     -16.507  40.853 105.050  1.00 66.26           H  
ATOM   1937  C   ALA A 128     -17.231  40.756 103.052  1.00 66.26           C  
ATOM   1938  CB  ALA A 128     -18.219  42.130 104.940  1.00 66.26           C  
ATOM   1939  HB1 ALA A 128     -18.931  41.324 105.121  1.00 66.26           H  
ATOM   1940  HB2 ALA A 128     -17.994  42.622 105.886  1.00 66.26           H  
ATOM   1941  HB3 ALA A 128     -18.665  42.850 104.254  1.00 66.26           H  
ATOM   1942  O   ALA A 128     -17.426  39.548 103.139  1.00 66.26           O  
ATOM   1943  N   ALA A 129     -17.212  41.398 101.879  1.00 57.21           N  
ATOM   1944  H   ALA A 129     -17.104  42.402 101.875  1.00 57.21           H  
ATOM   1945  CA  ALA A 129     -17.319  40.711 100.592  1.00 57.21           C  
ATOM   1946  HA  ALA A 129     -18.130  39.985 100.650  1.00 57.21           H  
ATOM   1947  C   ALA A 129     -16.039  39.930 100.225  1.00 57.21           C  
ATOM   1948  CB  ALA A 129     -17.687  41.749  99.525  1.00 57.21           C  
ATOM   1949  HB1 ALA A 129     -17.827  41.250  98.567  1.00 57.21           H  
ATOM   1950  HB2 ALA A 129     -18.612  42.254  99.802  1.00 57.21           H  
ATOM   1951  HB3 ALA A 129     -16.889  42.486  99.428  1.00 57.21           H  
ATOM   1952  O   ALA A 129     -16.129  38.846  99.654  1.00 57.21           O  
ATOM   1953  N   LEU A 130     -14.855  40.443 100.585  1.00 49.44           N  
ATOM   1954  H   LEU A 130     -14.849  41.369 100.987  1.00 49.44           H  
ATOM   1955  CA  LEU A 130     -13.561  39.784 100.342  1.00 49.44           C  
ATOM   1956  HA  LEU A 130     -13.584  39.327  99.353  1.00 49.44           H  
ATOM   1957  C   LEU A 130     -13.248  38.639 101.325  1.00 49.44           C  
ATOM   1958  CB  LEU A 130     -12.456  40.861 100.369  1.00 49.44           C  
ATOM   1959  HB2 LEU A 130     -11.511  40.407 100.666  1.00 49.44           H  
ATOM   1960  HB3 LEU A 130     -12.706  41.607 101.123  1.00 49.44           H  
ATOM   1961  O   LEU A 130     -12.619  37.653 100.940  1.00 49.44           O  
ATOM   1962  CG  LEU A 130     -12.259  41.544  99.003  1.00 49.44           C  
ATOM   1963  HG  LEU A 130     -13.228  41.718  98.536  1.00 49.44           H  
ATOM   1964  CD1 LEU A 130     -11.560  42.893  99.169  1.00 49.44           C  
ATOM   1965 HD11 LEU A 130     -11.425  43.360  98.193  1.00 49.44           H  
ATOM   1966 HD12 LEU A 130     -10.587  42.756  99.639  1.00 49.44           H  
ATOM   1967 HD13 LEU A 130     -12.173  43.548  99.788  1.00 49.44           H  
ATOM   1968  CD2 LEU A 130     -11.401  40.674  98.079  1.00 49.44           C  
ATOM   1969 HD21 LEU A 130     -10.414  40.517  98.515  1.00 49.44           H  
ATOM   1970 HD22 LEU A 130     -11.287  41.166  97.113  1.00 49.44           H  
ATOM   1971 HD23 LEU A 130     -11.878  39.707  97.920  1.00 49.44           H  
ATOM   1972  N   ARG A 131     -13.690  38.737 102.586  1.00 54.49           N  
ATOM   1973  H   ARG A 131     -14.165  39.594 102.831  1.00 54.49           H  
ATOM   1974  CA  ARG A 131     -13.377  37.779 103.668  1.00 54.49           C  
ATOM   1975  HA  ARG A 131     -12.303  37.820 103.849  1.00 54.49           H  
ATOM   1976  C   ARG A 131     -13.650  36.303 103.335  1.00 54.49           C  
ATOM   1977  CB  ARG A 131     -14.115  38.168 104.961  1.00 54.49           C  
ATOM   1978  HB2 ARG A 131     -15.038  38.694 104.716  1.00 54.49           H  
ATOM   1979  HB3 ARG A 131     -14.382  37.263 105.506  1.00 54.49           H  
ATOM   1980  O   ARG A 131     -12.744  35.505 103.571  1.00 54.49           O  
ATOM   1981  CG  ARG A 131     -13.271  39.040 105.894  1.00 54.49           C  
ATOM   1982  HG2 ARG A 131     -12.382  38.491 106.204  1.00 54.49           H  
ATOM   1983  HG3 ARG A 131     -12.965  39.952 105.381  1.00 54.49           H  
ATOM   1984  CD  ARG A 131     -14.116  39.388 107.123  1.00 54.49           C  
ATOM   1985  HD2 ARG A 131     -15.042  39.853 106.781  1.00 54.49           H  
ATOM   1986  HD3 ARG A 131     -14.358  38.469 107.656  1.00 54.49           H  
ATOM   1987  NE  ARG A 131     -13.416  40.315 108.028  1.00 54.49           N  
ATOM   1988  HE  ARG A 131     -12.450  40.517 107.811  1.00 54.49           H  
ATOM   1989  NH1 ARG A 131     -15.182  40.733 109.437  1.00 54.49           N  
ATOM   1990 HH11 ARG A 131     -15.738  40.064 108.924  1.00 54.49           H  
ATOM   1991 HH12 ARG A 131     -15.581  41.258 110.202  1.00 54.49           H  
ATOM   1992  NH2 ARG A 131     -13.257  41.816 109.735  1.00 54.49           N  
ATOM   1993 HH21 ARG A 131     -12.303  42.020 109.471  1.00 54.49           H  
ATOM   1994 HH22 ARG A 131     -13.681  42.330 110.493  1.00 54.49           H  
ATOM   1995  CZ  ARG A 131     -13.951  40.945 109.060  1.00 54.49           C  
ATOM   1996  N   PRO A 132     -14.829  35.907 102.808  1.00 51.72           N  
ATOM   1997  CA  PRO A 132     -15.126  34.498 102.538  1.00 51.72           C  
ATOM   1998  HA  PRO A 132     -15.066  33.934 103.469  1.00 51.72           H  
ATOM   1999  C   PRO A 132     -14.167  33.876 101.519  1.00 51.72           C  
ATOM   2000  CB  PRO A 132     -16.567  34.466 102.012  1.00 51.72           C  
ATOM   2001  HB2 PRO A 132     -17.102  33.585 102.366  1.00 51.72           H  
ATOM   2002  HB3 PRO A 132     -16.573  34.499 100.923  1.00 51.72           H  
ATOM   2003  O   PRO A 132     -13.867  32.691 101.602  1.00 51.72           O  
ATOM   2004  CG  PRO A 132     -17.186  35.754 102.549  1.00 51.72           C  
ATOM   2005  HG2 PRO A 132     -17.527  35.599 103.573  1.00 51.72           H  
ATOM   2006  HG3 PRO A 132     -18.001  36.109 101.919  1.00 51.72           H  
ATOM   2007  CD  PRO A 132     -16.006  36.718 102.543  1.00 51.72           C  
ATOM   2008  HD2 PRO A 132     -16.157  37.475 103.313  1.00 51.72           H  
ATOM   2009  HD3 PRO A 132     -15.914  37.183 101.562  1.00 51.72           H  
ATOM   2010  N   VAL A 133     -13.663  34.682 100.578  1.00 43.19           N  
ATOM   2011  H   VAL A 133     -13.907  35.662 100.598  1.00 43.19           H  
ATOM   2012  CA  VAL A 133     -12.751  34.228  99.521  1.00 43.19           C  
ATOM   2013  HA  VAL A 133     -13.148  33.308  99.092  1.00 43.19           H  
ATOM   2014  C   VAL A 133     -11.370  33.898 100.094  1.00 43.19           C  
ATOM   2015  CB  VAL A 133     -12.658  35.282  98.396  1.00 43.19           C  
ATOM   2016  HB  VAL A 133     -12.147  36.168  98.773  1.00 43.19           H  
ATOM   2017  O   VAL A 133     -10.773  32.894  99.717  1.00 43.19           O  
ATOM   2018  CG1 VAL A 133     -11.870  34.749  97.194  1.00 43.19           C  
ATOM   2019 HG11 VAL A 133     -10.848  34.510  97.489  1.00 43.19           H  
ATOM   2020 HG12 VAL A 133     -12.346  33.851  96.802  1.00 43.19           H  
ATOM   2021 HG13 VAL A 133     -11.828  35.506  96.411  1.00 43.19           H  
ATOM   2022  CG2 VAL A 133     -14.047  35.706  97.888  1.00 43.19           C  
ATOM   2023 HG21 VAL A 133     -14.595  36.232  98.669  1.00 43.19           H  
ATOM   2024 HG22 VAL A 133     -14.613  34.829  97.573  1.00 43.19           H  
ATOM   2025 HG23 VAL A 133     -13.940  36.386  97.043  1.00 43.19           H  
ATOM   2026  N   ALA A 134     -10.880  34.694 101.051  1.00 35.45           N  
ATOM   2027  H   ALA A 134     -11.424  35.495 101.337  1.00 35.45           H  
ATOM   2028  CA  ALA A 134      -9.577  34.475 101.681  1.00 35.45           C  
ATOM   2029  HA  ALA A 134      -8.831  34.341 100.897  1.00 35.45           H  
ATOM   2030  C   ALA A 134      -9.529  33.212 102.567  1.00 35.45           C  
ATOM   2031  CB  ALA A 134      -9.213  35.736 102.475  1.00 35.45           C  
ATOM   2032  HB1 ALA A 134      -9.932  35.891 103.279  1.00 35.45           H  
ATOM   2033  HB2 ALA A 134      -8.218  35.618 102.904  1.00 35.45           H  
ATOM   2034  HB3 ALA A 134      -9.213  36.603 101.814  1.00 35.45           H  
ATOM   2035  O   ALA A 134      -8.490  32.559 102.646  1.00 35.45           O  
ATOM   2036  N   GLN A 135     -10.650  32.826 103.192  1.00 43.04           N  
ATOM   2037  H   GLN A 135     -11.484  33.382 103.066  1.00 43.04           H  
ATOM   2038  CA  GLN A 135     -10.716  31.658 104.089  1.00 43.04           C  
ATOM   2039  HA  GLN A 135      -9.948  31.772 104.855  1.00 43.04           H  
ATOM   2040  C   GLN A 135     -10.418  30.312 103.410  1.00 43.04           C  
ATOM   2041  CB  GLN A 135     -12.088  31.593 104.779  1.00 43.04           C  
ATOM   2042  HB2 GLN A 135     -12.881  31.758 104.050  1.00 43.04           H  
ATOM   2043  HB3 GLN A 135     -12.222  30.600 105.208  1.00 43.04           H  
ATOM   2044  O   GLN A 135     -10.139  29.338 104.105  1.00 43.04           O  
ATOM   2045  CG  GLN A 135     -12.197  32.609 105.921  1.00 43.04           C  
ATOM   2046  HG2 GLN A 135     -11.340  32.484 106.583  1.00 43.04           H  
ATOM   2047  HG3 GLN A 135     -12.174  33.622 105.520  1.00 43.04           H  
ATOM   2048  CD  GLN A 135     -13.475  32.432 106.736  1.00 43.04           C  
ATOM   2049  NE2 GLN A 135     -13.421  32.639 108.034  1.00 43.04           N  
ATOM   2050 HE21 GLN A 135     -12.525  32.786 108.477  1.00 43.04           H  
ATOM   2051 HE22 GLN A 135     -14.266  32.427 108.543  1.00 43.04           H  
ATOM   2052  OE1 GLN A 135     -14.548  32.128 106.244  1.00 43.04           O  
ATOM   2053  N   ALA A 136     -10.429  30.237 102.076  1.00 32.25           N  
ATOM   2054  H   ALA A 136     -10.651  31.063 101.540  1.00 32.25           H  
ATOM   2055  CA  ALA A 136     -10.055  29.021 101.355  1.00 32.25           C  
ATOM   2056  HA  ALA A 136     -10.695  28.205 101.693  1.00 32.25           H  
ATOM   2057  C   ALA A 136      -8.593  28.581 101.604  1.00 32.25           C  
ATOM   2058  CB  ALA A 136     -10.321  29.264  99.865  1.00 32.25           C  
ATOM   2059  HB1 ALA A 136      -9.696  30.080  99.502  1.00 32.25           H  
ATOM   2060  HB2 ALA A 136     -10.089  28.361  99.301  1.00 32.25           H  
ATOM   2061  HB3 ALA A 136     -11.369  29.520  99.711  1.00 32.25           H  
ATOM   2062  O   ALA A 136      -8.279  27.403 101.444  1.00 32.25           O  
ATOM   2063  N   ALA A 137      -7.699  29.505 101.983  1.00 28.68           N  
ATOM   2064  H   ALA A 137      -8.017  30.452 102.133  1.00 28.68           H  
ATOM   2065  CA  ALA A 137      -6.259  29.251 102.081  1.00 28.68           C  
ATOM   2066  HA  ALA A 137      -5.966  28.604 101.254  1.00 28.68           H  
ATOM   2067  C   ALA A 137      -5.804  28.543 103.376  1.00 28.68           C  
ATOM   2068  CB  ALA A 137      -5.543  30.595 101.900  1.00 28.68           C  
ATOM   2069  HB1 ALA A 137      -4.464  30.437 101.915  1.00 28.68           H  
ATOM   2070  HB2 ALA A 137      -5.824  31.044 100.947  1.00 28.68           H  
ATOM   2071  HB3 ALA A 137      -5.811  31.271 102.712  1.00 28.68           H  
ATOM   2072  O   ALA A 137      -4.779  27.859 103.366  1.00 28.68           O  
ATOM   2073  N   ASP A 138      -6.555  28.666 104.477  1.00 32.21           N  
ATOM   2074  H   ASP A 138      -7.402  29.213 104.421  1.00 32.21           H  
ATOM   2075  CA  ASP A 138      -6.124  28.219 105.819  1.00 32.21           C  
ATOM   2076  HA  ASP A 138      -5.109  28.581 105.984  1.00 32.21           H  
ATOM   2077  C   ASP A 138      -6.028  26.689 105.983  1.00 32.21           C  
ATOM   2078  CB  ASP A 138      -7.050  28.829 106.898  1.00 32.21           C  
ATOM   2079  HB2 ASP A 138      -7.273  28.070 107.648  1.00 32.21           H  
ATOM   2080  HB3 ASP A 138      -8.003  29.105 106.446  1.00 32.21           H  
ATOM   2081  O   ASP A 138      -5.511  26.199 106.983  1.00 32.21           O  
ATOM   2082  CG  ASP A 138      -6.480  30.046 107.646  1.00 32.21           C  
ATOM   2083  OD1 ASP A 138      -5.340  30.469 107.350  1.00 32.21           O  
ATOM   2084  OD2 ASP A 138      -7.223  30.565 108.511  1.00 32.21           O  
ATOM   2085  N   ALA A 139      -6.474  25.907 104.995  1.00 26.72           N  
ATOM   2086  H   ALA A 139      -6.863  26.362 104.182  1.00 26.72           H  
ATOM   2087  CA  ALA A 139      -6.378  24.445 105.007  1.00 26.72           C  
ATOM   2088  HA  ALA A 139      -6.686  24.095 105.992  1.00 26.72           H  
ATOM   2089  C   ALA A 139      -4.950  23.890 104.772  1.00 26.72           C  
ATOM   2090  CB  ALA A 139      -7.377  23.908 103.972  1.00 26.72           C  
ATOM   2091  HB1 ALA A 139      -8.377  24.279 104.195  1.00 26.72           H  
ATOM   2092  HB2 ALA A 139      -7.388  22.818 104.005  1.00 26.72           H  
ATOM   2093  HB3 ALA A 139      -7.086  24.232 102.973  1.00 26.72           H  
ATOM   2094  O   ALA A 139      -4.772  22.671 104.717  1.00 26.72           O  
ATOM   2095  N   SER A 140      -3.943  24.748 104.562  1.00 21.43           N  
ATOM   2096  H   SER A 140      -4.149  25.733 104.640  1.00 21.43           H  
ATOM   2097  CA  SER A 140      -2.576  24.325 104.211  1.00 21.43           C  
ATOM   2098  HA  SER A 140      -2.678  23.572 103.430  1.00 21.43           H  
ATOM   2099  C   SER A 140      -1.816  23.645 105.371  1.00 21.43           C  
ATOM   2100  CB  SER A 140      -1.798  25.488 103.585  1.00 21.43           C  
ATOM   2101  HB2 SER A 140      -2.433  26.006 102.866  1.00 21.43           H  
ATOM   2102  HB3 SER A 140      -0.934  25.089 103.054  1.00 21.43           H  
ATOM   2103  O   SER A 140      -2.117  23.866 106.541  1.00 21.43           O  
ATOM   2104  OG  SER A 140      -1.340  26.401 104.555  1.00 21.43           O  
ATOM   2105  HG  SER A 140      -2.089  26.740 105.050  1.00 21.43           H  
ATOM   2106  N   GLY A 141      -0.850  22.766 105.052  1.00 20.01           N  
ATOM   2107  H   GLY A 141      -0.609  22.670 104.076  1.00 20.01           H  
ATOM   2108  CA  GLY A 141      -0.463  21.664 105.954  1.00 20.01           C  
ATOM   2109  HA2 GLY A 141      -0.918  20.746 105.582  1.00 20.01           H  
ATOM   2110  HA3 GLY A 141      -0.882  21.841 106.944  1.00 20.01           H  
ATOM   2111  C   GLY A 141       1.034  21.387 106.162  1.00 20.01           C  
ATOM   2112  O   GLY A 141       1.480  20.265 105.936  1.00 20.01           O  
ATOM   2113  N   THR A 142       1.818  22.361 106.630  1.00 20.81           N  
ATOM   2114  H   THR A 142       1.393  23.265 106.778  1.00 20.81           H  
ATOM   2115  CA  THR A 142       3.113  22.101 107.321  1.00 20.81           C  
ATOM   2116  HA  THR A 142       3.598  21.233 106.874  1.00 20.81           H  
ATOM   2117  C   THR A 142       2.862  21.778 108.813  1.00 20.81           C  
ATOM   2118  CB  THR A 142       4.051  23.307 107.168  1.00 20.81           C  
ATOM   2119  HB  THR A 142       4.953  23.131 107.754  1.00 20.81           H  
ATOM   2120  O   THR A 142       1.792  22.113 109.304  1.00 20.81           O  
ATOM   2121  CG2 THR A 142       4.453  23.545 105.710  1.00 20.81           C  
ATOM   2122 HG21 THR A 142       5.157  24.376 105.662  1.00 20.81           H  
ATOM   2123 HG22 THR A 142       4.927  22.651 105.306  1.00 20.81           H  
ATOM   2124 HG23 THR A 142       3.576  23.792 105.111  1.00 20.81           H  
ATOM   2125  OG1 THR A 142       3.433  24.490 107.619  1.00 20.81           O  
ATOM   2126  HG1 THR A 142       2.890  24.294 108.386  1.00 20.81           H  
ATOM   2127  N   GLY A 143       3.727  21.179 109.649  1.00 18.87           N  
ATOM   2128  H   GLY A 143       3.290  20.972 110.536  1.00 18.87           H  
ATOM   2129  CA  GLY A 143       5.147  20.774 109.603  1.00 18.87           C  
ATOM   2130  HA2 GLY A 143       5.777  21.658 109.508  1.00 18.87           H  
ATOM   2131  HA3 GLY A 143       5.322  20.114 108.753  1.00 18.87           H  
ATOM   2132  C   GLY A 143       5.528  20.017 110.915  1.00 18.87           C  
ATOM   2133  O   GLY A 143       4.658  19.367 111.485  1.00 18.87           O  
ATOM   2134  N   ALA A 144       6.780  20.081 111.419  1.00 19.47           N  
ATOM   2135  H   ALA A 144       7.439  20.719 110.996  1.00 19.47           H  
ATOM   2136  CA  ALA A 144       7.296  19.282 112.575  1.00 19.47           C  
ATOM   2137  HA  ALA A 144       6.474  19.088 113.264  1.00 19.47           H  
ATOM   2138  C   ALA A 144       8.418  20.031 113.390  1.00 19.47           C  
ATOM   2139  CB  ALA A 144       7.746  17.938 111.976  1.00 19.47           C  
ATOM   2140  HB1 ALA A 144       8.655  18.073 111.390  1.00 19.47           H  
ATOM   2141  HB2 ALA A 144       7.904  17.198 112.760  1.00 19.47           H  
ATOM   2142  HB3 ALA A 144       6.964  17.544 111.327  1.00 19.47           H  
ATOM   2143  O   ALA A 144       8.755  21.146 113.002  1.00 19.47           O  
ATOM   2144  N   ASN A 145       9.073  19.560 114.484  1.00 19.09           N  
ATOM   2145  H   ASN A 145       9.663  20.261 114.910  1.00 19.09           H  
ATOM   2146  CA  ASN A 145       9.172  18.201 115.071  1.00 19.09           C  
ATOM   2147  HA  ASN A 145       8.217  17.716 114.865  1.00 19.09           H  
ATOM   2148  C   ASN A 145       9.294  18.072 116.649  1.00 19.09           C  
ATOM   2149  CB  ASN A 145      10.243  17.412 114.268  1.00 19.09           C  
ATOM   2150  HB2 ASN A 145      11.251  17.745 114.514  1.00 19.09           H  
ATOM   2151  HB3 ASN A 145      10.126  17.609 113.202  1.00 19.09           H  
ATOM   2152  O   ASN A 145       8.250  17.831 117.246  1.00 19.09           O  
ATOM   2153  CG  ASN A 145      10.171  15.907 114.444  1.00 19.09           C  
ATOM   2154  ND2 ASN A 145      11.133  15.182 113.923  1.00 19.09           N  
ATOM   2155 HD21 ASN A 145      11.048  14.186 114.066  1.00 19.09           H  
ATOM   2156 HD22 ASN A 145      11.897  15.607 113.417  1.00 19.09           H  
ATOM   2157  OD1 ASN A 145       9.265  15.356 115.033  1.00 19.09           O  
ATOM   2158  N   PRO A 146      10.462  18.141 117.364  1.00 21.14           N  
ATOM   2159  CA  PRO A 146      10.840  16.991 118.234  1.00 21.14           C  
ATOM   2160  HA  PRO A 146      10.035  16.256 118.216  1.00 21.14           H  
ATOM   2161  C   PRO A 146      11.293  17.090 119.738  1.00 21.14           C  
ATOM   2162  CB  PRO A 146      12.030  16.402 117.467  1.00 21.14           C  
ATOM   2163  HB2 PRO A 146      11.664  15.774 116.654  1.00 21.14           H  
ATOM   2164  HB3 PRO A 146      12.689  15.811 118.103  1.00 21.14           H  
ATOM   2165  O   PRO A 146      11.055  16.120 120.446  1.00 21.14           O  
ATOM   2166  CG  PRO A 146      12.751  17.630 116.897  1.00 21.14           C  
ATOM   2167  HG2 PRO A 146      13.586  17.907 117.540  1.00 21.14           H  
ATOM   2168  HG3 PRO A 146      13.110  17.432 115.887  1.00 21.14           H  
ATOM   2169  CD  PRO A 146      11.702  18.751 116.913  1.00 21.14           C  
ATOM   2170  HD2 PRO A 146      12.001  19.510 117.636  1.00 21.14           H  
ATOM   2171  HD3 PRO A 146      11.606  19.229 115.939  1.00 21.14           H  
ATOM   2172  N   SER A 147      12.079  18.076 120.218  1.00 19.88           N  
ATOM   2173  H   SER A 147      12.131  18.936 119.691  1.00 19.88           H  
ATOM   2174  CA  SER A 147      13.236  17.838 121.159  1.00 19.88           C  
ATOM   2175  HA  SER A 147      13.602  16.833 120.948  1.00 19.88           H  
ATOM   2176  C   SER A 147      13.052  17.855 122.719  1.00 19.88           C  
ATOM   2177  CB  SER A 147      14.366  18.790 120.749  1.00 19.88           C  
ATOM   2178  HB2 SER A 147      15.184  18.746 121.468  1.00 19.88           H  
ATOM   2179  HB3 SER A 147      14.749  18.483 119.776  1.00 19.88           H  
ATOM   2180  O   SER A 147      12.012  18.288 123.201  1.00 19.88           O  
ATOM   2181  OG  SER A 147      13.887  20.118 120.643  1.00 19.88           O  
ATOM   2182  HG  SER A 147      13.510  20.372 121.489  1.00 19.88           H  
ATOM   2183  N   GLY A 148      14.088  17.406 123.487  1.00 22.49           N  
ATOM   2184  H   GLY A 148      14.942  17.188 122.995  1.00 22.49           H  
ATOM   2185  CA  GLY A 148      14.017  16.768 124.845  1.00 22.49           C  
ATOM   2186  HA2 GLY A 148      14.571  15.831 124.788  1.00 22.49           H  
ATOM   2187  HA3 GLY A 148      12.979  16.479 125.009  1.00 22.49           H  
ATOM   2188  C   GLY A 148      14.475  17.458 126.180  1.00 22.49           C  
ATOM   2189  O   GLY A 148      13.619  17.975 126.887  1.00 22.49           O  
ATOM   2190  N   ASP A 149      15.754  17.353 126.617  1.00 22.93           N  
ATOM   2191  H   ASP A 149      16.415  17.111 125.892  1.00 22.93           H  
ATOM   2192  CA  ASP A 149      16.108  16.646 127.899  1.00 22.93           C  
ATOM   2193  HA  ASP A 149      15.281  15.978 128.139  1.00 22.93           H  
ATOM   2194  C   ASP A 149      16.472  17.347 129.260  1.00 22.93           C  
ATOM   2195  CB  ASP A 149      17.338  15.753 127.597  1.00 22.93           C  
ATOM   2196  HB2 ASP A 149      18.172  16.399 127.323  1.00 22.93           H  
ATOM   2197  HB3 ASP A 149      17.629  15.213 128.498  1.00 22.93           H  
ATOM   2198  O   ASP A 149      16.481  16.643 130.267  1.00 22.93           O  
ATOM   2199  CG  ASP A 149      17.143  14.701 126.504  1.00 22.93           C  
ATOM   2200  OD1 ASP A 149      15.999  14.229 126.327  1.00 22.93           O  
ATOM   2201  OD2 ASP A 149      18.137  14.420 125.797  1.00 22.93           O  
ATOM   2202  N   ASP A 150      16.903  18.616 129.354  1.00 23.48           N  
ATOM   2203  H   ASP A 150      16.793  19.199 128.537  1.00 23.48           H  
ATOM   2204  CA  ASP A 150      17.948  19.032 130.352  1.00 23.48           C  
ATOM   2205  HA  ASP A 150      18.755  18.316 130.202  1.00 23.48           H  
ATOM   2206  C   ASP A 150      17.647  18.959 131.896  1.00 23.48           C  
ATOM   2207  CB  ASP A 150      18.515  20.408 129.938  1.00 23.48           C  
ATOM   2208  HB2 ASP A 150      17.927  21.193 130.413  1.00 23.48           H  
ATOM   2209  HB3 ASP A 150      18.403  20.523 128.859  1.00 23.48           H  
ATOM   2210  O   ASP A 150      16.517  19.112 132.354  1.00 23.48           O  
ATOM   2211  CG  ASP A 150      20.005  20.618 130.261  1.00 23.48           C  
ATOM   2212  OD1 ASP A 150      20.608  19.755 130.941  1.00 23.48           O  
ATOM   2213  OD2 ASP A 150      20.542  21.655 129.811  1.00 23.48           O  
ATOM   2214  N   LEU A 151      18.704  18.786 132.719  1.00 25.25           N  
ATOM   2215  H   LEU A 151      19.589  18.944 132.258  1.00 25.25           H  
ATOM   2216  CA  LEU A 151      18.780  17.887 133.903  1.00 25.25           C  
ATOM   2217  HA  LEU A 151      17.823  17.370 133.981  1.00 25.25           H  
ATOM   2218  C   LEU A 151      19.039  18.513 135.313  1.00 25.25           C  
ATOM   2219  CB  LEU A 151      19.894  16.850 133.574  1.00 25.25           C  
ATOM   2220  HB2 LEU A 151      20.491  17.224 132.742  1.00 25.25           H  
ATOM   2221  HB3 LEU A 151      20.593  16.751 134.404  1.00 25.25           H  
ATOM   2222  O   LEU A 151      19.446  17.809 136.238  1.00 25.25           O  
ATOM   2223  CG  LEU A 151      19.405  15.441 133.206  1.00 25.25           C  
ATOM   2224  HG  LEU A 151      18.664  15.507 132.409  1.00 25.25           H  
ATOM   2225  CD1 LEU A 151      20.598  14.617 132.710  1.00 25.25           C  
ATOM   2226 HD11 LEU A 151      20.259  13.618 132.439  1.00 25.25           H  
ATOM   2227 HD12 LEU A 151      21.022  15.092 131.825  1.00 25.25           H  
ATOM   2228 HD13 LEU A 151      21.357  14.549 133.490  1.00 25.25           H  
ATOM   2229  CD2 LEU A 151      18.801  14.705 134.404  1.00 25.25           C  
ATOM   2230 HD21 LEU A 151      18.487  13.704 134.106  1.00 25.25           H  
ATOM   2231 HD22 LEU A 151      17.925  15.241 134.767  1.00 25.25           H  
ATOM   2232 HD23 LEU A 151      19.527  14.637 135.215  1.00 25.25           H  
ATOM   2233  N   GLY A 152      18.919  19.830 135.505  1.00 28.11           N  
ATOM   2234  H   GLY A 152      18.533  20.351 134.731  1.00 28.11           H  
ATOM   2235  CA  GLY A 152      19.572  20.586 136.607  1.00 28.11           C  
ATOM   2236  HA2 GLY A 152      20.629  20.319 136.600  1.00 28.11           H  
ATOM   2237  HA3 GLY A 152      19.510  21.647 136.364  1.00 28.11           H  
ATOM   2238  C   GLY A 152      19.089  20.426 138.075  1.00 28.11           C  
ATOM   2239  O   GLY A 152      18.887  21.440 138.740  1.00 28.11           O  
ATOM   2240  N   GLU A 153      18.921  19.211 138.610  1.00 30.19           N  
ATOM   2241  H   GLU A 153      19.081  18.433 137.986  1.00 30.19           H  
ATOM   2242  CA  GLU A 153      18.113  18.923 139.824  1.00 30.19           C  
ATOM   2243  HA  GLU A 153      17.338  19.684 139.913  1.00 30.19           H  
ATOM   2244  C   GLU A 153      18.823  18.868 141.207  1.00 30.19           C  
ATOM   2245  CB  GLU A 153      17.410  17.568 139.621  1.00 30.19           C  
ATOM   2246  HB2 GLU A 153      16.830  17.339 140.515  1.00 30.19           H  
ATOM   2247  HB3 GLU A 153      18.174  16.799 139.506  1.00 30.19           H  
ATOM   2248  O   GLU A 153      18.148  18.809 142.234  1.00 30.19           O  
ATOM   2249  CG  GLU A 153      16.451  17.517 138.422  1.00 30.19           C  
ATOM   2250  HG2 GLU A 153      17.012  17.646 137.496  1.00 30.19           H  
ATOM   2251  HG3 GLU A 153      15.748  18.345 138.509  1.00 30.19           H  
ATOM   2252  CD  GLU A 153      15.684  16.185 138.366  1.00 30.19           C  
ATOM   2253  OE1 GLU A 153      14.500  16.223 137.960  1.00 30.19           O  
ATOM   2254  OE2 GLU A 153      16.270  15.147 138.750  1.00 30.19           O  
ATOM   2255  N   ALA A 154      20.157  18.808 141.284  1.00 28.19           N  
ATOM   2256  H   ALA A 154      20.664  18.909 140.417  1.00 28.19           H  
ATOM   2257  CA  ALA A 154      20.864  18.202 142.432  1.00 28.19           C  
ATOM   2258  HA  ALA A 154      20.444  17.206 142.571  1.00 28.19           H  
ATOM   2259  C   ALA A 154      20.740  18.923 143.810  1.00 28.19           C  
ATOM   2260  CB  ALA A 154      22.332  18.011 142.022  1.00 28.19           C  
ATOM   2261  HB1 ALA A 154      22.388  17.400 141.121  1.00 28.19           H  
ATOM   2262  HB2 ALA A 154      22.794  18.980 141.833  1.00 28.19           H  
ATOM   2263  HB3 ALA A 154      22.872  17.509 142.824  1.00 28.19           H  
ATOM   2264  O   ALA A 154      21.529  19.814 144.131  1.00 28.19           O  
ATOM   2265  N   GLY A 155      19.816  18.478 144.675  1.00 33.81           N  
ATOM   2266  H   GLY A 155      19.142  17.813 144.323  1.00 33.81           H  
ATOM   2267  CA  GLY A 155      19.598  19.017 146.034  1.00 33.81           C  
ATOM   2268  HA2 GLY A 155      18.524  19.101 146.201  1.00 33.81           H  
ATOM   2269  HA3 GLY A 155      20.019  20.019 146.108  1.00 33.81           H  
ATOM   2270  C   GLY A 155      20.177  18.152 147.164  1.00 33.81           C  
ATOM   2271  O   GLY A 155      19.493  17.268 147.662  1.00 33.81           O  
ATOM   2272  N   VAL A 156      21.427  18.390 147.583  1.00 28.92           N  
ATOM   2273  H   VAL A 156      21.936  19.139 147.135  1.00 28.92           H  
ATOM   2274  CA  VAL A 156      22.194  17.397 148.373  1.00 28.92           C  
ATOM   2275  HA  VAL A 156      21.899  16.412 148.010  1.00 28.92           H  
ATOM   2276  C   VAL A 156      21.904  17.353 149.889  1.00 28.92           C  
ATOM   2277  CB  VAL A 156      23.709  17.515 148.094  1.00 28.92           C  
ATOM   2278  HB  VAL A 156      24.058  18.491 148.432  1.00 28.92           H  
ATOM   2279  O   VAL A 156      21.656  16.262 150.387  1.00 28.92           O  
ATOM   2280  CG1 VAL A 156      24.525  16.429 148.810  1.00 28.92           C  
ATOM   2281 HG11 VAL A 156      25.579  16.516 148.546  1.00 28.92           H  
ATOM   2282 HG12 VAL A 156      24.438  16.545 149.890  1.00 28.92           H  
ATOM   2283 HG13 VAL A 156      24.159  15.441 148.531  1.00 28.92           H  
ATOM   2284  CG2 VAL A 156      24.013  17.385 146.591  1.00 28.92           C  
ATOM   2285 HG21 VAL A 156      23.637  16.433 146.216  1.00 28.92           H  
ATOM   2286 HG22 VAL A 156      25.089  17.437 146.424  1.00 28.92           H  
ATOM   2287 HG23 VAL A 156      23.547  18.197 146.033  1.00 28.92           H  
ATOM   2288  N   ASP A 157      21.969  18.476 150.622  1.00 26.95           N  
ATOM   2289  H   ASP A 157      22.143  19.339 150.126  1.00 26.95           H  
ATOM   2290  CA  ASP A 157      22.239  18.515 152.086  1.00 26.95           C  
ATOM   2291  HA  ASP A 157      23.278  18.216 152.227  1.00 26.95           H  
ATOM   2292  C   ASP A 157      21.430  17.540 152.981  1.00 26.95           C  
ATOM   2293  CB  ASP A 157      22.105  19.957 152.633  1.00 26.95           C  
ATOM   2294  HB2 ASP A 157      22.059  19.912 153.722  1.00 26.95           H  
ATOM   2295  HB3 ASP A 157      21.167  20.385 152.281  1.00 26.95           H  
ATOM   2296  O   ASP A 157      21.914  16.469 153.341  1.00 26.95           O  
ATOM   2297  CG  ASP A 157      23.261  20.904 152.292  1.00 26.95           C  
ATOM   2298  OD1 ASP A 157      24.388  20.415 152.055  1.00 26.95           O  
ATOM   2299  OD2 ASP A 157      23.008  22.130 152.283  1.00 26.95           O  
ATOM   2300  N   GLU A 158      20.221  17.923 153.413  1.00 28.32           N  
ATOM   2301  H   GLU A 158      19.900  18.847 153.161  1.00 28.32           H  
ATOM   2302  CA  GLU A 158      19.404  17.145 154.370  1.00 28.32           C  
ATOM   2303  HA  GLU A 158      20.058  16.649 155.087  1.00 28.32           H  
ATOM   2304  C   GLU A 158      18.574  16.045 153.686  1.00 28.32           C  
ATOM   2305  CB  GLU A 158      18.466  18.088 155.148  1.00 28.32           C  
ATOM   2306  HB2 GLU A 158      17.854  18.633 154.429  1.00 28.32           H  
ATOM   2307  HB3 GLU A 158      17.805  17.486 155.772  1.00 28.32           H  
ATOM   2308  O   GLU A 158      18.080  15.124 154.339  1.00 28.32           O  
ATOM   2309  CG  GLU A 158      19.203  19.085 156.059  1.00 28.32           C  
ATOM   2310  HG2 GLU A 158      19.819  18.522 156.759  1.00 28.32           H  
ATOM   2311  HG3 GLU A 158      19.865  19.702 155.451  1.00 28.32           H  
ATOM   2312  CD  GLU A 158      18.245  20.010 156.837  1.00 28.32           C  
ATOM   2313  OE1 GLU A 158      18.615  20.420 157.962  1.00 28.32           O  
ATOM   2314  OE2 GLU A 158      17.163  20.343 156.298  1.00 28.32           O  
ATOM   2315  N   LEU A 159      18.444  16.124 152.355  1.00 25.29           N  
ATOM   2316  H   LEU A 159      18.984  16.845 151.899  1.00 25.29           H  
ATOM   2317  CA  LEU A 159      17.608  15.266 151.501  1.00 25.29           C  
ATOM   2318  HA  LEU A 159      16.587  15.323 151.878  1.00 25.29           H  
ATOM   2319  C   LEU A 159      17.989  13.771 151.562  1.00 25.29           C  
ATOM   2320  CB  LEU A 159      17.658  15.848 150.065  1.00 25.29           C  
ATOM   2321  HB2 LEU A 159      18.391  16.654 150.026  1.00 25.29           H  
ATOM   2322  HB3 LEU A 159      18.002  15.089 149.363  1.00 25.29           H  
ATOM   2323  O   LEU A 159      17.227  12.916 151.121  1.00 25.29           O  
ATOM   2324  CG  LEU A 159      16.297  16.401 149.598  1.00 25.29           C  
ATOM   2325  HG  LEU A 159      15.785  16.858 150.445  1.00 25.29           H  
ATOM   2326  CD1 LEU A 159      16.443  17.476 148.521  1.00 25.29           C  
ATOM   2327 HD11 LEU A 159      16.903  17.044 147.633  1.00 25.29           H  
ATOM   2328 HD12 LEU A 159      15.463  17.876 148.261  1.00 25.29           H  
ATOM   2329 HD13 LEU A 159      17.073  18.284 148.893  1.00 25.29           H  
ATOM   2330  CD2 LEU A 159      15.420  15.284 149.031  1.00 25.29           C  
ATOM   2331 HD21 LEU A 159      15.899  14.842 148.157  1.00 25.29           H  
ATOM   2332 HD22 LEU A 159      14.446  15.682 148.747  1.00 25.29           H  
ATOM   2333 HD23 LEU A 159      15.283  14.508 149.784  1.00 25.29           H  
ATOM   2334  N   LEU A 160      19.138  13.469 152.169  1.00 25.80           N  
ATOM   2335  H   LEU A 160      19.686  14.260 152.477  1.00 25.80           H  
ATOM   2336  CA  LEU A 160      19.656  12.142 152.492  1.00 25.80           C  
ATOM   2337  HA  LEU A 160      19.685  11.531 151.589  1.00 25.80           H  
ATOM   2338  C   LEU A 160      18.840  11.377 153.554  1.00 25.80           C  
ATOM   2339  CB  LEU A 160      21.085  12.345 153.046  1.00 25.80           C  
ATOM   2340  HB2 LEU A 160      21.478  11.378 153.362  1.00 25.80           H  
ATOM   2341  HB3 LEU A 160      21.014  12.972 153.934  1.00 25.80           H  
ATOM   2342  O   LEU A 160      18.699  10.159 153.460  1.00 25.80           O  
ATOM   2343  CG  LEU A 160      22.099  12.995 152.084  1.00 25.80           C  
ATOM   2344  HG  LEU A 160      21.676  13.901 151.651  1.00 25.80           H  
ATOM   2345  CD1 LEU A 160      23.369  13.375 152.846  1.00 25.80           C  
ATOM   2346 HD11 LEU A 160      23.116  14.083 153.635  1.00 25.80           H  
ATOM   2347 HD12 LEU A 160      24.064  13.866 152.165  1.00 25.80           H  
ATOM   2348 HD13 LEU A 160      23.833  12.489 153.280  1.00 25.80           H  
ATOM   2349  CD2 LEU A 160      22.490  12.035 150.959  1.00 25.80           C  
ATOM   2350 HD21 LEU A 160      23.221  12.519 150.311  1.00 25.80           H  
ATOM   2351 HD22 LEU A 160      21.611  11.795 150.362  1.00 25.80           H  
ATOM   2352 HD23 LEU A 160      22.913  11.119 151.371  1.00 25.80           H  
ATOM   2353  N   GLU A 161      18.389  12.050 154.621  1.00 26.03           N  
ATOM   2354  H   GLU A 161      18.428  13.059 154.585  1.00 26.03           H  
ATOM   2355  CA  GLU A 161      18.368  11.419 155.955  1.00 26.03           C  
ATOM   2356  HA  GLU A 161      19.346  10.968 156.119  1.00 26.03           H  
ATOM   2357  C   GLU A 161      17.343  10.279 156.110  1.00 26.03           C  
ATOM   2358  CB  GLU A 161      18.175  12.498 157.042  1.00 26.03           C  
ATOM   2359  HB2 GLU A 161      17.155  12.879 156.990  1.00 26.03           H  
ATOM   2360  HB3 GLU A 161      18.863  13.323 156.854  1.00 26.03           H  
ATOM   2361  O   GLU A 161      17.692   9.157 156.482  1.00 26.03           O  
ATOM   2362  CG  GLU A 161      18.459  11.938 158.447  1.00 26.03           C  
ATOM   2363  HG2 GLU A 161      17.858  11.042 158.606  1.00 26.03           H  
ATOM   2364  HG3 GLU A 161      19.507  11.642 158.496  1.00 26.03           H  
ATOM   2365  CD  GLU A 161      18.137  12.926 159.580  1.00 26.03           C  
ATOM   2366  OE1 GLU A 161      19.021  13.129 160.444  1.00 26.03           O  
ATOM   2367  OE2 GLU A 161      16.974  13.387 159.635  1.00 26.03           O  
ATOM   2368  N   ALA A 162      16.066  10.547 155.831  1.00 24.12           N  
ATOM   2369  H   ALA A 162      15.838  11.483 155.527  1.00 24.12           H  
ATOM   2370  CA  ALA A 162      14.986   9.593 156.103  1.00 24.12           C  
ATOM   2371  HA  ALA A 162      15.139   9.180 157.100  1.00 24.12           H  
ATOM   2372  C   ALA A 162      14.942   8.404 155.121  1.00 24.12           C  
ATOM   2373  CB  ALA A 162      13.663  10.370 156.098  1.00 24.12           C  
ATOM   2374  HB1 ALA A 162      13.485  10.796 155.111  1.00 24.12           H  
ATOM   2375  HB2 ALA A 162      13.705  11.173 156.834  1.00 24.12           H  
ATOM   2376  HB3 ALA A 162      12.843   9.697 156.350  1.00 24.12           H  
ATOM   2377  O   ALA A 162      14.357   7.362 155.435  1.00 24.12           O  
ATOM   2378  N   LEU A 163      15.531   8.575 153.933  1.00 22.64           N  
ATOM   2379  H   LEU A 163      16.086   9.410 153.813  1.00 22.64           H  
ATOM   2380  CA  LEU A 163      15.340   7.732 152.746  1.00 22.64           C  
ATOM   2381  HA  LEU A 163      14.286   7.459 152.684  1.00 22.64           H  
ATOM   2382  C   LEU A 163      16.102   6.402 152.769  1.00 22.64           C  
ATOM   2383  CB  LEU A 163      15.707   8.574 151.505  1.00 22.64           C  
ATOM   2384  HB2 LEU A 163      16.167   7.941 150.746  1.00 22.64           H  
ATOM   2385  HB3 LEU A 163      16.447   9.326 151.777  1.00 22.64           H  
ATOM   2386  O   LEU A 163      15.764   5.499 152.010  1.00 22.64           O  
ATOM   2387  CG  LEU A 163      14.470   9.252 150.890  1.00 22.64           C  
ATOM   2388  HG  LEU A 163      13.792   9.558 151.687  1.00 22.64           H  
ATOM   2389  CD1 LEU A 163      14.853  10.499 150.098  1.00 22.64           C  
ATOM   2390 HD11 LEU A 163      15.314  11.229 150.764  1.00 22.64           H  
ATOM   2391 HD12 LEU A 163      15.566  10.241 149.316  1.00 22.64           H  
ATOM   2392 HD13 LEU A 163      13.968  10.943 149.645  1.00 22.64           H  
ATOM   2393  CD2 LEU A 163      13.739   8.292 149.950  1.00 22.64           C  
ATOM   2394 HD21 LEU A 163      14.346   8.092 149.067  1.00 22.64           H  
ATOM   2395 HD22 LEU A 163      13.539   7.346 150.453  1.00 22.64           H  
ATOM   2396 HD23 LEU A 163      12.791   8.730 149.638  1.00 22.64           H  
ATOM   2397  N   GLY A 164      17.084   6.231 153.656  1.00 23.75           N  
ATOM   2398  H   GLY A 164      17.337   7.017 154.237  1.00 23.75           H  
ATOM   2399  CA  GLY A 164      17.963   5.054 153.638  1.00 23.75           C  
ATOM   2400  HA2 GLY A 164      18.434   4.987 152.657  1.00 23.75           H  
ATOM   2401  HA3 GLY A 164      18.750   5.193 154.378  1.00 23.75           H  
ATOM   2402  C   GLY A 164      17.290   3.700 153.917  1.00 23.75           C  
ATOM   2403  O   GLY A 164      17.943   2.673 153.795  1.00 23.75           O  
ATOM   2404  N   ARG A 165      16.014   3.659 154.326  1.00 24.95           N  
ATOM   2405  H   ARG A 165      15.491   4.523 154.294  1.00 24.95           H  
ATOM   2406  CA  ARG A 165      15.374   2.429 154.831  1.00 24.95           C  
ATOM   2407  HA  ARG A 165      16.163   1.834 155.291  1.00 24.95           H  
ATOM   2408  C   ARG A 165      14.791   1.494 153.761  1.00 24.95           C  
ATOM   2409  CB  ARG A 165      14.327   2.778 155.904  1.00 24.95           C  
ATOM   2410  HB2 ARG A 165      13.335   2.775 155.451  1.00 24.95           H  
ATOM   2411  HB3 ARG A 165      14.517   3.775 156.300  1.00 24.95           H  
ATOM   2412  O   ARG A 165      14.247   0.463 154.145  1.00 24.95           O  
ATOM   2413  CG  ARG A 165      14.387   1.774 157.068  1.00 24.95           C  
ATOM   2414  HG2 ARG A 165      14.495   0.762 156.677  1.00 24.95           H  
ATOM   2415  HG3 ARG A 165      15.260   1.989 157.684  1.00 24.95           H  
ATOM   2416  CD  ARG A 165      13.124   1.799 157.932  1.00 24.95           C  
ATOM   2417  HD2 ARG A 165      13.228   1.040 158.708  1.00 24.95           H  
ATOM   2418  HD3 ARG A 165      12.279   1.532 157.297  1.00 24.95           H  
ATOM   2419  NE  ARG A 165      12.890   3.116 158.554  1.00 24.95           N  
ATOM   2420  HE  ARG A 165      13.584   3.826 158.367  1.00 24.95           H  
ATOM   2421  NH1 ARG A 165      10.853   2.626 159.481  1.00 24.95           N  
ATOM   2422 HH11 ARG A 165      10.013   2.922 159.958  1.00 24.95           H  
ATOM   2423 HH12 ARG A 165      10.921   1.712 159.057  1.00 24.95           H  
ATOM   2424  NH2 ARG A 165      11.713   4.677 159.719  1.00 24.95           N  
ATOM   2425 HH21 ARG A 165      10.879   4.969 160.207  1.00 24.95           H  
ATOM   2426 HH22 ARG A 165      12.425   5.356 159.492  1.00 24.95           H  
ATOM   2427  CZ  ARG A 165      11.825   3.466 159.249  1.00 24.95           C  
ATOM   2428  N   GLU A 166      14.820   1.868 152.482  1.00 19.83           N  
ATOM   2429  H   GLU A 166      15.275   2.737 152.240  1.00 19.83           H  
ATOM   2430  CA  GLU A 166      14.146   1.104 151.419  1.00 19.83           C  
ATOM   2431  HA  GLU A 166      13.387   0.468 151.873  1.00 19.83           H  
ATOM   2432  C   GLU A 166      15.068   0.145 150.651  1.00 19.83           C  
ATOM   2433  CB  GLU A 166      13.401   2.071 150.482  1.00 19.83           C  
ATOM   2434  HB2 GLU A 166      14.121   2.663 149.918  1.00 19.83           H  
ATOM   2435  HB3 GLU A 166      12.800   2.745 151.093  1.00 19.83           H  
ATOM   2436  O   GLU A 166      14.691  -1.005 150.442  1.00 19.83           O  
ATOM   2437  CG  GLU A 166      12.462   1.326 149.518  1.00 19.83           C  
ATOM   2438  HG2 GLU A 166      13.058   0.774 148.791  1.00 19.83           H  
ATOM   2439  HG3 GLU A 166      11.877   0.606 150.091  1.00 19.83           H  
ATOM   2440  CD  GLU A 166      11.511   2.275 148.775  1.00 19.83           C  
ATOM   2441  OE1 GLU A 166      10.293   1.973 148.750  1.00 19.83           O  
ATOM   2442  OE2 GLU A 166      11.995   3.304 148.256  1.00 19.83           O  
ATOM   2443  N   LEU A 167      16.257   0.583 150.223  1.00 20.18           N  
ATOM   2444  H   LEU A 167      16.571   1.505 150.489  1.00 20.18           H  
ATOM   2445  CA  LEU A 167      17.101  -0.206 149.317  1.00 20.18           C  
ATOM   2446  HA  LEU A 167      16.448  -0.856 148.735  1.00 20.18           H  
ATOM   2447  C   LEU A 167      18.057  -1.148 150.073  1.00 20.18           C  
ATOM   2448  CB  LEU A 167      17.817   0.730 148.322  1.00 20.18           C  
ATOM   2449  HB2 LEU A 167      18.285   1.539 148.883  1.00 20.18           H  
ATOM   2450  HB3 LEU A 167      18.612   0.175 147.823  1.00 20.18           H  
ATOM   2451  O   LEU A 167      18.953  -0.700 150.780  1.00 20.18           O  
ATOM   2452  CG  LEU A 167      16.876   1.317 147.249  1.00 20.18           C  
ATOM   2453  HG  LEU A 167      15.994   1.744 147.727  1.00 20.18           H  
ATOM   2454  CD1 LEU A 167      17.583   2.429 146.475  1.00 20.18           C  
ATOM   2455 HD11 LEU A 167      18.464   2.033 145.969  1.00 20.18           H  
ATOM   2456 HD12 LEU A 167      17.891   3.214 147.167  1.00 20.18           H  
ATOM   2457 HD13 LEU A 167      16.902   2.860 145.742  1.00 20.18           H  
ATOM   2458  CD2 LEU A 167      16.431   0.262 146.228  1.00 20.18           C  
ATOM   2459 HD21 LEU A 167      17.301  -0.203 145.764  1.00 20.18           H  
ATOM   2460 HD22 LEU A 167      15.820   0.735 145.458  1.00 20.18           H  
ATOM   2461 HD23 LEU A 167      15.822  -0.501 146.714  1.00 20.18           H  
ATOM   2462  N   ASP A 168      17.865  -2.456 149.864  1.00 21.93           N  
ATOM   2463  H   ASP A 168      17.034  -2.711 149.350  1.00 21.93           H  
ATOM   2464  CA  ASP A 168      18.582  -3.570 150.518  1.00 21.93           C  
ATOM   2465  HA  ASP A 168      18.517  -3.469 151.601  1.00 21.93           H  
ATOM   2466  C   ASP A 168      20.076  -3.726 150.152  1.00 21.93           C  
ATOM   2467  CB  ASP A 168      17.909  -4.897 150.084  1.00 21.93           C  
ATOM   2468  HB2 ASP A 168      18.627  -5.710 150.193  1.00 21.93           H  
ATOM   2469  HB3 ASP A 168      17.667  -4.841 149.023  1.00 21.93           H  
ATOM   2470  O   ASP A 168      20.813  -4.350 150.911  1.00 21.93           O  
ATOM   2471  CG  ASP A 168      16.669  -5.331 150.872  1.00 21.93           C  
ATOM   2472  OD1 ASP A 168      16.676  -5.213 152.119  1.00 21.93           O  
ATOM   2473  OD2 ASP A 168      15.748  -5.880 150.222  1.00 21.93           O  
ATOM   2474  N   GLY A 169      20.469  -3.300 148.945  1.00 19.72           N  
ATOM   2475  H   GLY A 169      19.838  -2.663 148.480  1.00 19.72           H  
ATOM   2476  CA  GLY A 169      21.426  -4.028 148.087  1.00 19.72           C  
ATOM   2477  HA2 GLY A 169      21.161  -5.085 148.116  1.00 19.72           H  
ATOM   2478  HA3 GLY A 169      21.282  -3.694 147.060  1.00 19.72           H  
ATOM   2479  C   GLY A 169      22.932  -3.956 148.399  1.00 19.72           C  
ATOM   2480  O   GLY A 169      23.424  -4.663 149.277  1.00 19.72           O  
ATOM   2481  N   ASP A 170      23.659  -3.221 147.547  1.00 18.80           N  
ATOM   2482  H   ASP A 170      23.172  -2.573 146.944  1.00 18.80           H  
ATOM   2483  CA  ASP A 170      25.135  -3.134 147.482  1.00 18.80           C  
ATOM   2484  HA  ASP A 170      25.573  -3.987 148.000  1.00 18.80           H  
ATOM   2485  C   ASP A 170      25.687  -1.874 148.185  1.00 18.80           C  
ATOM   2486  CB  ASP A 170      25.606  -3.175 146.000  1.00 18.80           C  
ATOM   2487  HB2 ASP A 170      26.623  -2.785 145.965  1.00 18.80           H  
ATOM   2488  HB3 ASP A 170      24.989  -2.487 145.423  1.00 18.80           H  
ATOM   2489  O   ASP A 170      26.798  -1.969 148.760  1.00 18.80           O  
ATOM   2490  CG  ASP A 170      25.644  -4.546 145.284  1.00 18.80           C  
ATOM   2491  OD1 ASP A 170      25.903  -5.591 145.929  1.00 18.80           O  
ATOM   2492  OD2 ASP A 170      25.493  -4.546 144.036  1.00 18.80           O  
ATOM   2493  OXT ASP A 170      25.018  -0.815 148.108  1.00 18.80           O  
TER    2494      ASP A 170                                                       
ATOM   2494  N   MET B   1     -17.562  24.125 -48.435  1.00 73.02           N  
ATOM   2495  H   MET B   1     -17.553  24.706 -49.261  1.00 73.02           H  
ATOM   2496  H2  MET B   1     -18.415  23.584 -48.413  1.00 73.02           H  
ATOM   2497  H3  MET B   1     -17.505  24.716 -47.617  1.00 73.02           H  
ATOM   2498  CA  MET B   1     -16.406  23.215 -48.465  1.00 73.02           C  
ATOM   2499  HA  MET B   1     -15.495  23.806 -48.550  1.00 73.02           H  
ATOM   2500  C   MET B   1     -16.491  22.293 -49.665  1.00 73.02           C  
ATOM   2501  CB  MET B   1     -16.291  22.361 -47.204  1.00 73.02           C  
ATOM   2502  HB2 MET B   1     -15.516  21.611 -47.361  1.00 73.02           H  
ATOM   2503  HB3 MET B   1     -17.234  21.845 -47.023  1.00 73.02           H  
ATOM   2504  O   MET B   1     -17.493  21.598 -49.832  1.00 73.02           O  
ATOM   2505  CG  MET B   1     -15.910  23.164 -45.967  1.00 73.02           C  
ATOM   2506  HG2 MET B   1     -14.969  23.689 -46.131  1.00 73.02           H  
ATOM   2507  HG3 MET B   1     -16.694  23.889 -45.748  1.00 73.02           H  
ATOM   2508  SD  MET B   1     -15.730  22.047 -44.566  1.00 73.02           S  
ATOM   2509  CE  MET B   1     -16.311  23.101 -43.212  1.00 73.02           C  
ATOM   2510  HE1 MET B   1     -15.633  23.946 -43.087  1.00 73.02           H  
ATOM   2511  HE2 MET B   1     -17.320  23.457 -43.415  1.00 73.02           H  
ATOM   2512  HE3 MET B   1     -16.317  22.526 -42.286  1.00 73.02           H  
ATOM   2513  N   THR B   2     -15.435  22.299 -50.467  1.00 88.85           N  
ATOM   2514  H   THR B   2     -14.703  22.951 -50.225  1.00 88.85           H  
ATOM   2515  CA  THR B   2     -15.007  21.213 -51.352  1.00 88.85           C  
ATOM   2516  HA  THR B   2     -15.751  21.057 -52.133  1.00 88.85           H  
ATOM   2517  C   THR B   2     -14.830  19.908 -50.572  1.00 88.85           C  
ATOM   2518  CB  THR B   2     -13.657  21.568 -52.005  1.00 88.85           C  
ATOM   2519  HB  THR B   2     -13.350  20.742 -52.646  1.00 88.85           H  
ATOM   2520  O   THR B   2     -14.759  19.909 -49.342  1.00 88.85           O  
ATOM   2521  CG2 THR B   2     -13.712  22.838 -52.852  1.00 88.85           C  
ATOM   2522 HG21 THR B   2     -12.738  23.002 -53.312  1.00 88.85           H  
ATOM   2523 HG22 THR B   2     -14.459  22.725 -53.638  1.00 88.85           H  
ATOM   2524 HG23 THR B   2     -13.957  23.704 -52.237  1.00 88.85           H  
ATOM   2525  OG1 THR B   2     -12.672  21.758 -51.019  1.00 88.85           O  
ATOM   2526  HG1 THR B   2     -12.849  22.589 -50.574  1.00 88.85           H  
ATOM   2527  N   ASP B   3     -14.756  18.781 -51.278  1.00 81.46           N  
ATOM   2528  H   ASP B   3     -14.817  18.802 -52.286  1.00 81.46           H  
ATOM   2529  CA  ASP B   3     -14.539  17.483 -50.634  1.00 81.46           C  
ATOM   2530  HA  ASP B   3     -15.311  17.345 -49.876  1.00 81.46           H  
ATOM   2531  C   ASP B   3     -13.180  17.433 -49.909  1.00 81.46           C  
ATOM   2532  CB  ASP B   3     -14.696  16.384 -51.691  1.00 81.46           C  
ATOM   2533  HB2 ASP B   3     -13.769  16.278 -52.256  1.00 81.46           H  
ATOM   2534  HB3 ASP B   3     -15.486  16.662 -52.388  1.00 81.46           H  
ATOM   2535  O   ASP B   3     -13.108  17.051 -48.742  1.00 81.46           O  
ATOM   2536  CG  ASP B   3     -15.093  15.061 -51.045  1.00 81.46           C  
ATOM   2537  OD1 ASP B   3     -16.144  15.079 -50.358  1.00 81.46           O  
ATOM   2538  OD2 ASP B   3     -14.367  14.072 -51.272  1.00 81.46           O  
ATOM   2539  N   SER B   4     -12.131  17.976 -50.539  1.00 82.17           N  
ATOM   2540  H   SER B   4     -12.237  18.251 -51.505  1.00 82.17           H  
ATOM   2541  CA  SER B   4     -10.794  18.133 -49.954  1.00 82.17           C  
ATOM   2542  HA  SER B   4     -10.384  17.144 -49.750  1.00 82.17           H  
ATOM   2543  C   SER B   4     -10.794  18.915 -48.633  1.00 82.17           C  
ATOM   2544  CB  SER B   4      -9.878  18.848 -50.954  1.00 82.17           C  
ATOM   2545  HB2 SER B   4      -8.860  18.871 -50.567  1.00 82.17           H  
ATOM   2546  HB3 SER B   4     -10.226  19.873 -51.087  1.00 82.17           H  
ATOM   2547  O   SER B   4     -10.118  18.505 -47.693  1.00 82.17           O  
ATOM   2548  OG  SER B   4      -9.898  18.194 -52.211  1.00 82.17           O  
ATOM   2549  HG  SER B   4      -9.281  17.459 -52.182  1.00 82.17           H  
ATOM   2550  N   GLU B   5     -11.563  20.005 -48.521  1.00 86.00           N  
ATOM   2551  H   GLU B   5     -12.100  20.308 -49.321  1.00 86.00           H  
ATOM   2552  CA  GLU B   5     -11.669  20.778 -47.270  1.00 86.00           C  
ATOM   2553  HA  GLU B   5     -10.670  21.040 -46.921  1.00 86.00           H  
ATOM   2554  C   GLU B   5     -12.328  19.967 -46.144  1.00 86.00           C  
ATOM   2555  CB  GLU B   5     -12.455  22.077 -47.510  1.00 86.00           C  
ATOM   2556  HB2 GLU B   5     -12.773  22.488 -46.552  1.00 86.00           H  
ATOM   2557  HB3 GLU B   5     -13.348  21.827 -48.081  1.00 86.00           H  
ATOM   2558  O   GLU B   5     -11.809  19.949 -45.028  1.00 86.00           O  
ATOM   2559  CG  GLU B   5     -11.642  23.157 -48.244  1.00 86.00           C  
ATOM   2560  HG2 GLU B   5     -10.901  23.565 -47.556  1.00 86.00           H  
ATOM   2561  HG3 GLU B   5     -11.106  22.707 -49.079  1.00 86.00           H  
ATOM   2562  CD  GLU B   5     -12.547  24.276 -48.783  1.00 86.00           C  
ATOM   2563  OE1 GLU B   5     -12.241  25.466 -48.595  1.00 86.00           O  
ATOM   2564  OE2 GLU B   5     -13.576  23.933 -49.417  1.00 86.00           O  
ATOM   2565  N   LYS B   6     -13.418  19.238 -46.433  1.00 84.42           N  
ATOM   2566  H   LYS B   6     -13.748  19.233 -47.387  1.00 84.42           H  
ATOM   2567  CA  LYS B   6     -14.085  18.382 -45.432  1.00 84.42           C  
ATOM   2568  HA  LYS B   6     -14.357  18.980 -44.562  1.00 84.42           H  
ATOM   2569  C   LYS B   6     -13.154  17.278 -44.940  1.00 84.42           C  
ATOM   2570  CB  LYS B   6     -15.334  17.710 -46.014  1.00 84.42           C  
ATOM   2571  HB2 LYS B   6     -15.749  17.048 -45.254  1.00 84.42           H  
ATOM   2572  HB3 LYS B   6     -15.034  17.097 -46.864  1.00 84.42           H  
ATOM   2573  O   LYS B   6     -13.029  17.045 -43.740  1.00 84.42           O  
ATOM   2574  CG  LYS B   6     -16.434  18.675 -46.463  1.00 84.42           C  
ATOM   2575  HG2 LYS B   6     -16.038  19.358 -47.214  1.00 84.42           H  
ATOM   2576  HG3 LYS B   6     -16.809  19.243 -45.612  1.00 84.42           H  
ATOM   2577  CD  LYS B   6     -17.557  17.841 -47.081  1.00 84.42           C  
ATOM   2578  HD2 LYS B   6     -18.038  17.251 -46.300  1.00 84.42           H  
ATOM   2579  HD3 LYS B   6     -17.123  17.162 -47.814  1.00 84.42           H  
ATOM   2580  CE  LYS B   6     -18.586  18.720 -47.785  1.00 84.42           C  
ATOM   2581  HE2 LYS B   6     -19.100  19.332 -47.044  1.00 84.42           H  
ATOM   2582  HE3 LYS B   6     -18.059  19.377 -48.477  1.00 84.42           H  
ATOM   2583  NZ  LYS B   6     -19.539  17.860 -48.524  1.00 84.42           N  
ATOM   2584  HZ1 LYS B   6     -19.026  17.270 -49.164  1.00 84.42           H  
ATOM   2585  HZ2 LYS B   6     -20.031  17.250 -47.887  1.00 84.42           H  
ATOM   2586  HZ3 LYS B   6     -20.202  18.411 -49.050  1.00 84.42           H  
ATOM   2587  N   VAL B   7     -12.488  16.590 -45.869  1.00 84.64           N  
ATOM   2588  H   VAL B   7     -12.643  16.818 -46.840  1.00 84.64           H  
ATOM   2589  CA  VAL B   7     -11.589  15.483 -45.529  1.00 84.64           C  
ATOM   2590  HA  VAL B   7     -12.117  14.813 -44.850  1.00 84.64           H  
ATOM   2591  C   VAL B   7     -10.362  15.988 -44.760  1.00 84.64           C  
ATOM   2592  CB  VAL B   7     -11.227  14.664 -46.780  1.00 84.64           C  
ATOM   2593  HB  VAL B   7     -10.723  15.301 -47.506  1.00 84.64           H  
ATOM   2594  O   VAL B   7      -9.912  15.308 -43.838  1.00 84.64           O  
ATOM   2595  CG1 VAL B   7     -10.319  13.490 -46.413  1.00 84.64           C  
ATOM   2596 HG11 VAL B   7      -9.354  13.857 -46.061  1.00 84.64           H  
ATOM   2597 HG12 VAL B   7     -10.778  12.888 -45.629  1.00 84.64           H  
ATOM   2598 HG13 VAL B   7     -10.168  12.868 -47.295  1.00 84.64           H  
ATOM   2599  CG2 VAL B   7     -12.473  14.036 -47.425  1.00 84.64           C  
ATOM   2600 HG21 VAL B   7     -12.946  13.336 -46.737  1.00 84.64           H  
ATOM   2601 HG22 VAL B   7     -12.195  13.509 -48.338  1.00 84.64           H  
ATOM   2602 HG23 VAL B   7     -13.203  14.799 -47.697  1.00 84.64           H  
ATOM   2603  N   ALA B   8      -9.875  17.202 -45.039  1.00 84.60           N  
ATOM   2604  H   ALA B   8     -10.255  17.717 -45.821  1.00 84.60           H  
ATOM   2605  CA  ALA B   8      -8.823  17.837 -44.246  1.00 84.60           C  
ATOM   2606  HA  ALA B   8      -7.973  17.155 -44.205  1.00 84.60           H  
ATOM   2607  C   ALA B   8      -9.252  18.112 -42.790  1.00 84.60           C  
ATOM   2608  CB  ALA B   8      -8.367  19.116 -44.957  1.00 84.60           C  
ATOM   2609  HB1 ALA B   8      -7.543  19.567 -44.405  1.00 84.60           H  
ATOM   2610  HB2 ALA B   8      -8.028  18.878 -45.965  1.00 84.60           H  
ATOM   2611  HB3 ALA B   8      -9.190  19.829 -45.015  1.00 84.60           H  
ATOM   2612  O   ALA B   8      -8.453  17.897 -41.877  1.00 84.60           O  
ATOM   2613  N   GLU B   9     -10.499  18.532 -42.539  1.00 86.83           N  
ATOM   2614  H   GLU B   9     -11.116  18.735 -43.312  1.00 86.83           H  
ATOM   2615  CA  GLU B   9     -11.022  18.671 -41.169  1.00 86.83           C  
ATOM   2616  HA  GLU B   9     -10.310  19.251 -40.582  1.00 86.83           H  
ATOM   2617  C   GLU B   9     -11.161  17.322 -40.454  1.00 86.83           C  
ATOM   2618  CB  GLU B   9     -12.365  19.414 -41.142  1.00 86.83           C  
ATOM   2619  HB2 GLU B   9     -12.785  19.308 -40.141  1.00 86.83           H  
ATOM   2620  HB3 GLU B   9     -13.057  18.968 -41.857  1.00 86.83           H  
ATOM   2621  O   GLU B   9     -10.699  17.187 -39.318  1.00 86.83           O  
ATOM   2622  CG  GLU B   9     -12.199  20.910 -41.431  1.00 86.83           C  
ATOM   2623  HG2 GLU B   9     -11.961  21.051 -42.486  1.00 86.83           H  
ATOM   2624  HG3 GLU B   9     -11.357  21.283 -40.849  1.00 86.83           H  
ATOM   2625  CD  GLU B   9     -13.452  21.719 -41.071  1.00 86.83           C  
ATOM   2626  OE1 GLU B   9     -13.256  22.896 -40.693  1.00 86.83           O  
ATOM   2627  OE2 GLU B   9     -14.571  21.165 -41.151  1.00 86.83           O  
ATOM   2628  N   TYR B  10     -11.717  16.300 -41.116  1.00 85.32           N  
ATOM   2629  H   TYR B  10     -12.117  16.476 -42.026  1.00 85.32           H  
ATOM   2630  CA  TYR B  10     -11.828  14.957 -40.533  1.00 85.32           C  
ATOM   2631  HA  TYR B  10     -12.358  15.041 -39.584  1.00 85.32           H  
ATOM   2632  C   TYR B  10     -10.456  14.348 -40.212  1.00 85.32           C  
ATOM   2633  CB  TYR B  10     -12.628  14.031 -41.461  1.00 85.32           C  
ATOM   2634  HB2 TYR B  10     -12.180  14.054 -42.455  1.00 85.32           H  
ATOM   2635  HB3 TYR B  10     -12.536  13.010 -41.089  1.00 85.32           H  
ATOM   2636  O   TYR B  10     -10.265  13.805 -39.122  1.00 85.32           O  
ATOM   2637  CG  TYR B  10     -14.112  14.340 -41.559  1.00 85.32           C  
ATOM   2638  CD1 TYR B  10     -14.905  14.373 -40.393  1.00 85.32           C  
ATOM   2639  HD1 TYR B  10     -14.458  14.187 -39.428  1.00 85.32           H  
ATOM   2640  CD2 TYR B  10     -14.712  14.557 -42.815  1.00 85.32           C  
ATOM   2641  HD2 TYR B  10     -14.113  14.526 -43.714  1.00 85.32           H  
ATOM   2642  CE1 TYR B  10     -16.284  14.649 -40.479  1.00 85.32           C  
ATOM   2643  HE1 TYR B  10     -16.884  14.684 -39.581  1.00 85.32           H  
ATOM   2644  CE2 TYR B  10     -16.090  14.826 -42.906  1.00 85.32           C  
ATOM   2645  HE2 TYR B  10     -16.555  14.997 -43.866  1.00 85.32           H  
ATOM   2646  OH  TYR B  10     -18.207  15.144 -41.833  1.00 85.32           O  
ATOM   2647  HH  TYR B  10     -18.621  15.174 -40.967  1.00 85.32           H  
ATOM   2648  CZ  TYR B  10     -16.878  14.879 -41.739  1.00 85.32           C  
ATOM   2649  N   LEU B  11      -9.474  14.482 -41.111  1.00 84.72           N  
ATOM   2650  H   LEU B  11      -9.692  14.915 -41.998  1.00 84.72           H  
ATOM   2651  CA  LEU B  11      -8.112  13.993 -40.890  1.00 84.72           C  
ATOM   2652  HA  LEU B  11      -8.182  12.947 -40.591  1.00 84.72           H  
ATOM   2653  C   LEU B  11      -7.412  14.752 -39.749  1.00 84.72           C  
ATOM   2654  CB  LEU B  11      -7.332  14.083 -42.216  1.00 84.72           C  
ATOM   2655  HB2 LEU B  11      -7.183  15.136 -42.456  1.00 84.72           H  
ATOM   2656  HB3 LEU B  11      -7.934  13.644 -43.012  1.00 84.72           H  
ATOM   2657  O   LEU B  11      -6.719  14.135 -38.935  1.00 84.72           O  
ATOM   2658  CG  LEU B  11      -5.965  13.372 -42.197  1.00 84.72           C  
ATOM   2659  HG  LEU B  11      -5.378  13.727 -41.350  1.00 84.72           H  
ATOM   2660  CD1 LEU B  11      -6.100  11.849 -42.111  1.00 84.72           C  
ATOM   2661 HD11 LEU B  11      -5.113  11.389 -42.158  1.00 84.72           H  
ATOM   2662 HD12 LEU B  11      -6.560  11.563 -41.165  1.00 84.72           H  
ATOM   2663 HD13 LEU B  11      -6.703  11.477 -42.939  1.00 84.72           H  
ATOM   2664  CD2 LEU B  11      -5.200  13.701 -43.478  1.00 84.72           C  
ATOM   2665 HD21 LEU B  11      -5.759  13.354 -44.348  1.00 84.72           H  
ATOM   2666 HD22 LEU B  11      -5.054  14.779 -43.554  1.00 84.72           H  
ATOM   2667 HD23 LEU B  11      -4.224  13.217 -43.461  1.00 84.72           H  
ATOM   2668  N   ARG B  12      -7.637  16.071 -39.633  1.00 86.15           N  
ATOM   2669  H   ARG B  12      -8.189  16.520 -40.350  1.00 86.15           H  
ATOM   2670  CA  ARG B  12      -7.158  16.889 -38.504  1.00 86.15           C  
ATOM   2671  HA  ARG B  12      -6.081  16.755 -38.406  1.00 86.15           H  
ATOM   2672  C   ARG B  12      -7.774  16.430 -37.181  1.00 86.15           C  
ATOM   2673  CB  ARG B  12      -7.446  18.375 -38.782  1.00 86.15           C  
ATOM   2674  HB2 ARG B  12      -7.050  18.629 -39.765  1.00 86.15           H  
ATOM   2675  HB3 ARG B  12      -8.524  18.536 -38.794  1.00 86.15           H  
ATOM   2676  O   ARG B  12      -7.048  16.282 -36.202  1.00 86.15           O  
ATOM   2677  CG  ARG B  12      -6.805  19.312 -37.742  1.00 86.15           C  
ATOM   2678  HG2 ARG B  12      -5.719  19.257 -37.825  1.00 86.15           H  
ATOM   2679  HG3 ARG B  12      -7.089  18.995 -36.739  1.00 86.15           H  
ATOM   2680  CD  ARG B  12      -7.263  20.768 -37.918  1.00 86.15           C  
ATOM   2681  HD2 ARG B  12      -8.344  20.799 -37.784  1.00 86.15           H  
ATOM   2682  HD3 ARG B  12      -6.811  21.370 -37.130  1.00 86.15           H  
ATOM   2683  NE  ARG B  12      -6.879  21.329 -39.231  1.00 86.15           N  
ATOM   2684  HE  ARG B  12      -5.950  21.108 -39.559  1.00 86.15           H  
ATOM   2685  NH1 ARG B  12      -8.851  22.419 -39.745  1.00 86.15           N  
ATOM   2686 HH11 ARG B  12      -9.433  22.919 -40.402  1.00 86.15           H  
ATOM   2687 HH12 ARG B  12      -9.263  22.130 -38.870  1.00 86.15           H  
ATOM   2688  NH2 ARG B  12      -7.156  22.461 -41.186  1.00 86.15           N  
ATOM   2689 HH21 ARG B  12      -6.225  22.201 -41.478  1.00 86.15           H  
ATOM   2690 HH22 ARG B  12      -7.747  23.004 -41.799  1.00 86.15           H  
ATOM   2691  CZ  ARG B  12      -7.630  22.064 -40.039  1.00 86.15           C  
ATOM   2692  N   ARG B  13      -9.084  16.158 -37.135  1.00 86.50           N  
ATOM   2693  H   ARG B  13      -9.636  16.324 -37.964  1.00 86.50           H  
ATOM   2694  CA  ARG B  13      -9.740  15.640 -35.922  1.00 86.50           C  
ATOM   2695  HA  ARG B  13      -9.474  16.297 -35.094  1.00 86.50           H  
ATOM   2696  C   ARG B  13      -9.192  14.264 -35.539  1.00 86.50           C  
ATOM   2697  CB  ARG B  13     -11.272  15.636 -36.094  1.00 86.50           C  
ATOM   2698  HB2 ARG B  13     -11.538  14.926 -36.877  1.00 86.50           H  
ATOM   2699  HB3 ARG B  13     -11.607  16.624 -36.409  1.00 86.50           H  
ATOM   2700  O   ARG B  13      -8.797  14.080 -34.393  1.00 86.50           O  
ATOM   2701  CG  ARG B  13     -12.015  15.242 -34.802  1.00 86.50           C  
ATOM   2702  HG2 ARG B  13     -11.613  14.297 -34.436  1.00 86.50           H  
ATOM   2703  HG3 ARG B  13     -13.067  15.077 -35.034  1.00 86.50           H  
ATOM   2704  CD  ARG B  13     -11.925  16.314 -33.703  1.00 86.50           C  
ATOM   2705  HD2 ARG B  13     -12.767  16.996 -33.823  1.00 86.50           H  
ATOM   2706  HD3 ARG B  13     -11.006  16.889 -33.813  1.00 86.50           H  
ATOM   2707  NE  ARG B  13     -11.929  15.723 -32.354  1.00 86.50           N  
ATOM   2708  HE  ARG B  13     -11.634  14.761 -32.266  1.00 86.50           H  
ATOM   2709  NH1 ARG B  13     -12.558  17.594 -31.161  1.00 86.50           N  
ATOM   2710 HH11 ARG B  13     -12.731  18.024 -30.265  1.00 86.50           H  
ATOM   2711 HH12 ARG B  13     -12.756  18.081 -32.024  1.00 86.50           H  
ATOM   2712  NH2 ARG B  13     -11.954  15.739 -30.092  1.00 86.50           N  
ATOM   2713 HH21 ARG B  13     -11.443  14.870 -30.151  1.00 86.50           H  
ATOM   2714 HH22 ARG B  13     -12.080  16.184 -29.194  1.00 86.50           H  
ATOM   2715  CZ  ARG B  13     -12.153  16.353 -31.215  1.00 86.50           C  
ATOM   2716  N   ALA B  14      -9.078  13.342 -36.496  1.00 87.70           N  
ATOM   2717  H   ALA B  14      -9.431  13.561 -37.417  1.00 87.70           H  
ATOM   2718  CA  ALA B  14      -8.553  11.999 -36.253  1.00 87.70           C  
ATOM   2719  HA  ALA B  14      -9.163  11.526 -35.483  1.00 87.70           H  
ATOM   2720  C   ALA B  14      -7.099  12.010 -35.744  1.00 87.70           C  
ATOM   2721  CB  ALA B  14      -8.687  11.183 -37.545  1.00 87.70           C  
ATOM   2722  HB1 ALA B  14      -8.092  11.635 -38.339  1.00 87.70           H  
ATOM   2723  HB2 ALA B  14      -9.731  11.148 -37.857  1.00 87.70           H  
ATOM   2724  HB3 ALA B  14      -8.337  10.165 -37.372  1.00 87.70           H  
ATOM   2725  O   ALA B  14      -6.763  11.255 -34.835  1.00 87.70           O  
ATOM   2726  N   THR B  15      -6.238  12.884 -36.280  1.00 89.38           N  
ATOM   2727  H   THR B  15      -6.561  13.480 -37.029  1.00 89.38           H  
ATOM   2728  CA  THR B  15      -4.846  13.026 -35.810  1.00 89.38           C  
ATOM   2729  HA  THR B  15      -4.439  12.025 -35.664  1.00 89.38           H  
ATOM   2730  C   THR B  15      -4.740  13.712 -34.446  1.00 89.38           C  
ATOM   2731  CB  THR B  15      -3.938  13.731 -36.831  1.00 89.38           C  
ATOM   2732  HB  THR B  15      -3.029  14.061 -36.328  1.00 89.38           H  
ATOM   2733  O   THR B  15      -3.890  13.316 -33.648  1.00 89.38           O  
ATOM   2734  CG2 THR B  15      -3.537  12.791 -37.966  1.00 89.38           C  
ATOM   2735 HG21 THR B  15      -2.913  13.325 -38.682  1.00 89.38           H  
ATOM   2736 HG22 THR B  15      -4.425  12.415 -38.473  1.00 89.38           H  
ATOM   2737 HG23 THR B  15      -2.970  11.952 -37.564  1.00 89.38           H  
ATOM   2738  OG1 THR B  15      -4.557  14.846 -37.423  1.00 89.38           O  
ATOM   2739  HG1 THR B  15      -5.231  14.524 -38.025  1.00 89.38           H  
ATOM   2740  N   LEU B  16      -5.617  14.671 -34.126  1.00 90.98           N  
ATOM   2741  H   LEU B  16      -6.263  14.991 -34.833  1.00 90.98           H  
ATOM   2742  CA  LEU B  16      -5.717  15.248 -32.778  1.00 90.98           C  
ATOM   2743  HA  LEU B  16      -4.724  15.567 -32.461  1.00 90.98           H  
ATOM   2744  C   LEU B  16      -6.178  14.210 -31.745  1.00 90.98           C  
ATOM   2745  CB  LEU B  16      -6.663  16.465 -32.793  1.00 90.98           C  
ATOM   2746  HB2 LEU B  16      -6.950  16.698 -31.767  1.00 90.98           H  
ATOM   2747  HB3 LEU B  16      -7.572  16.191 -33.328  1.00 90.98           H  
ATOM   2748  O   LEU B  16      -5.526  14.059 -30.713  1.00 90.98           O  
ATOM   2749  CG  LEU B  16      -6.063  17.733 -33.426  1.00 90.98           C  
ATOM   2750  HG  LEU B  16      -5.639  17.500 -34.403  1.00 90.98           H  
ATOM   2751  CD1 LEU B  16      -7.161  18.783 -33.606  1.00 90.98           C  
ATOM   2752 HD11 LEU B  16      -6.744  19.680 -34.064  1.00 90.98           H  
ATOM   2753 HD12 LEU B  16      -7.597  19.038 -32.641  1.00 90.98           H  
ATOM   2754 HD13 LEU B  16      -7.938  18.384 -34.258  1.00 90.98           H  
ATOM   2755  CD2 LEU B  16      -4.962  18.347 -32.556  1.00 90.98           C  
ATOM   2756 HD21 LEU B  16      -4.611  19.273 -33.012  1.00 90.98           H  
ATOM   2757 HD22 LEU B  16      -4.120  17.659 -32.482  1.00 90.98           H  
ATOM   2758 HD23 LEU B  16      -5.351  18.560 -31.560  1.00 90.98           H  
ATOM   2759  N   ASP B  17      -7.239  13.457 -32.044  1.00 89.81           N  
ATOM   2760  H   ASP B  17      -7.748  13.656 -32.894  1.00 89.81           H  
ATOM   2761  CA  ASP B  17      -7.758  12.404 -31.163  1.00 89.81           C  
ATOM   2762  HA  ASP B  17      -7.935  12.829 -30.175  1.00 89.81           H  
ATOM   2763  C   ASP B  17      -6.741  11.260 -30.983  1.00 89.81           C  
ATOM   2764  CB  ASP B  17      -9.099  11.872 -31.709  1.00 89.81           C  
ATOM   2765  HB2 ASP B  17      -9.373  10.982 -31.142  1.00 89.81           H  
ATOM   2766  HB3 ASP B  17      -8.969  11.576 -32.750  1.00 89.81           H  
ATOM   2767  O   ASP B  17      -6.587  10.738 -29.880  1.00 89.81           O  
ATOM   2768  CG  ASP B  17     -10.264  12.868 -31.599  1.00 89.81           C  
ATOM   2769  OD1 ASP B  17     -10.264  13.722 -30.689  1.00 89.81           O  
ATOM   2770  OD2 ASP B  17     -11.230  12.769 -32.385  1.00 89.81           O  
ATOM   2771  N   LEU B  18      -5.989  10.902 -32.035  1.00 91.00           N  
ATOM   2772  H   LEU B  18      -6.206  11.310 -32.934  1.00 91.00           H  
ATOM   2773  CA  LEU B  18      -4.897   9.922 -31.961  1.00 91.00           C  
ATOM   2774  HA  LEU B  18      -5.279   9.012 -31.499  1.00 91.00           H  
ATOM   2775  C   LEU B  18      -3.741  10.419 -31.086  1.00 91.00           C  
ATOM   2776  CB  LEU B  18      -4.414   9.594 -33.387  1.00 91.00           C  
ATOM   2777  HB2 LEU B  18      -4.155  10.528 -33.885  1.00 91.00           H  
ATOM   2778  HB3 LEU B  18      -5.238   9.138 -33.936  1.00 91.00           H  
ATOM   2779  O   LEU B  18      -3.180   9.644 -30.311  1.00 91.00           O  
ATOM   2780  CG  LEU B  18      -3.187   8.661 -33.463  1.00 91.00           C  
ATOM   2781  HG  LEU B  18      -2.332   9.133 -32.978  1.00 91.00           H  
ATOM   2782  CD1 LEU B  18      -3.439   7.306 -32.807  1.00 91.00           C  
ATOM   2783 HD11 LEU B  18      -3.622   7.422 -31.738  1.00 91.00           H  
ATOM   2784 HD12 LEU B  18      -4.313   6.847 -33.270  1.00 91.00           H  
ATOM   2785 HD13 LEU B  18      -2.579   6.651 -32.945  1.00 91.00           H  
ATOM   2786  CD2 LEU B  18      -2.818   8.414 -34.925  1.00 91.00           C  
ATOM   2787 HD21 LEU B  18      -1.932   7.782 -34.986  1.00 91.00           H  
ATOM   2788 HD22 LEU B  18      -2.609   9.363 -35.420  1.00 91.00           H  
ATOM   2789 HD23 LEU B  18      -3.642   7.917 -35.438  1.00 91.00           H  
ATOM   2790  N   ARG B  19      -3.375  11.703 -31.195  1.00 91.58           N  
ATOM   2791  H   ARG B  19      -3.864  12.284 -31.861  1.00 91.58           H  
ATOM   2792  CA  ARG B  19      -2.329  12.305 -30.359  1.00 91.58           C  
ATOM   2793  HA  ARG B  19      -1.436  11.684 -30.424  1.00 91.58           H  
ATOM   2794  C   ARG B  19      -2.738  12.303 -28.887  1.00 91.58           C  
ATOM   2795  CB  ARG B  19      -1.994  13.714 -30.869  1.00 91.58           C  
ATOM   2796  HB2 ARG B  19      -2.864  14.360 -30.744  1.00 91.58           H  
ATOM   2797  HB3 ARG B  19      -1.756  13.657 -31.931  1.00 91.58           H  
ATOM   2798  O   ARG B  19      -1.925  11.905 -28.061  1.00 91.58           O  
ATOM   2799  CG  ARG B  19      -0.789  14.313 -30.125  1.00 91.58           C  
ATOM   2800  HG2 ARG B  19      -0.995  14.378 -29.056  1.00 91.58           H  
ATOM   2801  HG3 ARG B  19       0.073  13.662 -30.269  1.00 91.58           H  
ATOM   2802  CD  ARG B  19      -0.438  15.710 -30.647  1.00 91.58           C  
ATOM   2803  HD2 ARG B  19      -0.317  15.663 -31.729  1.00 91.58           H  
ATOM   2804  HD3 ARG B  19       0.510  16.012 -30.201  1.00 91.58           H  
ATOM   2805  NE  ARG B  19      -1.472  16.700 -30.291  1.00 91.58           N  
ATOM   2806  HE  ARG B  19      -2.161  16.405 -29.614  1.00 91.58           H  
ATOM   2807  NH1 ARG B  19      -0.647  18.465 -31.508  1.00 91.58           N  
ATOM   2808 HH11 ARG B  19       0.119  17.881 -31.812  1.00 91.58           H  
ATOM   2809 HH12 ARG B  19      -0.660  19.450 -31.731  1.00 91.58           H  
ATOM   2810  NH2 ARG B  19      -2.451  18.750 -30.224  1.00 91.58           N  
ATOM   2811 HH21 ARG B  19      -3.092  18.414 -29.520  1.00 91.58           H  
ATOM   2812 HH22 ARG B  19      -2.455  19.731 -30.465  1.00 91.58           H  
ATOM   2813  CZ  ARG B  19      -1.520  17.961 -30.679  1.00 91.58           C  
ATOM   2814  N   ALA B  20      -3.982  12.681 -28.586  1.00 93.19           N  
ATOM   2815  H   ALA B  20      -4.585  12.996 -29.332  1.00 93.19           H  
ATOM   2816  CA  ALA B  20      -4.530  12.641 -27.232  1.00 93.19           C  
ATOM   2817  HA  ALA B  20      -3.900  13.240 -26.576  1.00 93.19           H  
ATOM   2818  C   ALA B  20      -4.543  11.210 -26.667  1.00 93.19           C  
ATOM   2819  CB  ALA B  20      -5.931  13.266 -27.256  1.00 93.19           C  
ATOM   2820  HB1 ALA B  20      -6.339  13.276 -26.245  1.00 93.19           H  
ATOM   2821  HB2 ALA B  20      -5.875  14.291 -27.622  1.00 93.19           H  
ATOM   2822  HB3 ALA B  20      -6.593  12.689 -27.901  1.00 93.19           H  
ATOM   2823  O   ALA B  20      -4.037  10.982 -25.574  1.00 93.19           O  
ATOM   2824  N   ALA B  21      -5.013  10.222 -27.439  1.00 93.37           N  
ATOM   2825  H   ALA B  21      -5.453  10.453 -28.318  1.00 93.37           H  
ATOM   2826  CA  ALA B  21      -5.016   8.826 -27.001  1.00 93.37           C  
ATOM   2827  HA  ALA B  21      -5.555   8.772 -26.056  1.00 93.37           H  
ATOM   2828  C   ALA B  21      -3.594   8.284 -26.741  1.00 93.37           C  
ATOM   2829  CB  ALA B  21      -5.776   7.989 -28.039  1.00 93.37           C  
ATOM   2830  HB1 ALA B  21      -6.784   8.385 -28.164  1.00 93.37           H  
ATOM   2831  HB2 ALA B  21      -5.845   6.958 -27.691  1.00 93.37           H  
ATOM   2832  HB3 ALA B  21      -5.257   8.015 -28.997  1.00 93.37           H  
ATOM   2833  O   ALA B  21      -3.342   7.670 -25.710  1.00 93.37           O  
ATOM   2834  N   ARG B  22      -2.628   8.559 -27.629  1.00 92.58           N  
ATOM   2835  H   ARG B  22      -2.881   9.072 -28.462  1.00 92.58           H  
ATOM   2836  CA  ARG B  22      -1.217   8.171 -27.420  1.00 92.58           C  
ATOM   2837  HA  ARG B  22      -1.171   7.114 -27.156  1.00 92.58           H  
ATOM   2838  C   ARG B  22      -0.550   8.889 -26.249  1.00 92.58           C  
ATOM   2839  CB  ARG B  22      -0.397   8.422 -28.689  1.00 92.58           C  
ATOM   2840  HB2 ARG B  22       0.661   8.396 -28.431  1.00 92.58           H  
ATOM   2841  HB3 ARG B  22      -0.629   9.410 -29.087  1.00 92.58           H  
ATOM   2842  O   ARG B  22       0.424   8.373 -25.712  1.00 92.58           O  
ATOM   2843  CG  ARG B  22      -0.647   7.350 -29.753  1.00 92.58           C  
ATOM   2844  HG2 ARG B  22      -0.411   6.371 -29.337  1.00 92.58           H  
ATOM   2845  HG3 ARG B  22      -1.692   7.364 -30.062  1.00 92.58           H  
ATOM   2846  CD  ARG B  22       0.256   7.624 -30.959  1.00 92.58           C  
ATOM   2847  HD2 ARG B  22      -0.038   8.575 -31.404  1.00 92.58           H  
ATOM   2848  HD3 ARG B  22       1.288   7.692 -30.615  1.00 92.58           H  
ATOM   2849  NE  ARG B  22       0.155   6.550 -31.960  1.00 92.58           N  
ATOM   2850  HE  ARG B  22      -0.407   5.750 -31.707  1.00 92.58           H  
ATOM   2851  NH1 ARG B  22       1.528   7.475 -33.554  1.00 92.58           N  
ATOM   2852 HH11 ARG B  22       2.006   7.391 -34.439  1.00 92.58           H  
ATOM   2853 HH12 ARG B  22       1.737   8.234 -32.921  1.00 92.58           H  
ATOM   2854  NH2 ARG B  22       0.539   5.513 -33.948  1.00 92.58           N  
ATOM   2855 HH21 ARG B  22       0.950   5.489 -34.870  1.00 92.58           H  
ATOM   2856 HH22 ARG B  22      -0.041   4.738 -33.661  1.00 92.58           H  
ATOM   2857  CZ  ARG B  22       0.741   6.518 -33.144  1.00 92.58           C  
ATOM   2858  N   GLN B  23      -1.015  10.084 -25.899  1.00 92.07           N  
ATOM   2859  H   GLN B  23      -1.799  10.474 -26.403  1.00 92.07           H  
ATOM   2860  CA  GLN B  23      -0.546  10.790 -24.716  1.00 92.07           C  
ATOM   2861  HA  GLN B  23       0.536  10.680 -24.649  1.00 92.07           H  
ATOM   2862  C   GLN B  23      -1.107  10.143 -23.443  1.00 92.07           C  
ATOM   2863  CB  GLN B  23      -0.843  12.286 -24.873  1.00 92.07           C  
ATOM   2864  HB2 GLN B  23      -0.281  12.667 -25.726  1.00 92.07           H  
ATOM   2865  HB3 GLN B  23      -1.907  12.446 -25.048  1.00 92.07           H  
ATOM   2866  O   GLN B  23      -0.309   9.781 -22.586  1.00 92.07           O  
ATOM   2867  CG  GLN B  23      -0.431  13.034 -23.608  1.00 92.07           C  
ATOM   2868  HG2 GLN B  23       0.579  12.753 -23.309  1.00 92.07           H  
ATOM   2869  HG3 GLN B  23      -1.120  12.729 -22.820  1.00 92.07           H  
ATOM   2870  CD  GLN B  23      -0.491  14.549 -23.722  1.00 92.07           C  
ATOM   2871  NE2 GLN B  23      -0.533  15.212 -22.593  1.00 92.07           N  
ATOM   2872 HE21 GLN B  23      -0.593  16.220 -22.590  1.00 92.07           H  
ATOM   2873 HE22 GLN B  23      -0.652  14.681 -21.742  1.00 92.07           H  
ATOM   2874  OE1 GLN B  23      -0.474  15.131 -24.804  1.00 92.07           O  
ATOM   2875  N   ARG B  24      -2.419   9.863 -23.386  1.00 93.01           N  
ATOM   2876  H   ARG B  24      -3.019  10.217 -24.116  1.00 93.01           H  
ATOM   2877  CA  ARG B  24      -3.048   9.176 -22.244  1.00 93.01           C  
ATOM   2878  HA  ARG B  24      -2.872   9.792 -21.362  1.00 93.01           H  
ATOM   2879  C   ARG B  24      -2.414   7.814 -21.938  1.00 93.01           C  
ATOM   2880  CB  ARG B  24      -4.568   9.060 -22.474  1.00 93.01           C  
ATOM   2881  HB2 ARG B  24      -4.747   8.484 -23.382  1.00 93.01           H  
ATOM   2882  HB3 ARG B  24      -4.972  10.061 -22.625  1.00 93.01           H  
ATOM   2883  O   ARG B  24      -2.223   7.490 -20.777  1.00 93.01           O  
ATOM   2884  CG  ARG B  24      -5.342   8.394 -21.317  1.00 93.01           C  
ATOM   2885  HG2 ARG B  24      -6.405   8.403 -21.555  1.00 93.01           H  
ATOM   2886  HG3 ARG B  24      -5.029   7.355 -21.216  1.00 93.01           H  
ATOM   2887  CD  ARG B  24      -5.128   9.115 -19.979  1.00 93.01           C  
ATOM   2888  HD2 ARG B  24      -4.067   9.088 -19.728  1.00 93.01           H  
ATOM   2889  HD3 ARG B  24      -5.427  10.158 -20.078  1.00 93.01           H  
ATOM   2890  NE  ARG B  24      -5.878   8.492 -18.874  1.00 93.01           N  
ATOM   2891  HE  ARG B  24      -6.516   7.730 -19.056  1.00 93.01           H  
ATOM   2892  NH1 ARG B  24      -4.793   9.574 -17.156  1.00 93.01           N  
ATOM   2893 HH11 ARG B  24      -4.205  10.057 -17.819  1.00 93.01           H  
ATOM   2894 HH12 ARG B  24      -4.565   9.595 -16.172  1.00 93.01           H  
ATOM   2895  NH2 ARG B  24      -6.370   8.045 -16.723  1.00 93.01           N  
ATOM   2896 HH21 ARG B  24      -6.947   7.306 -17.099  1.00 93.01           H  
ATOM   2897 HH22 ARG B  24      -6.169   8.067 -15.734  1.00 93.01           H  
ATOM   2898  CZ  ARG B  24      -5.676   8.716 -17.590  1.00 93.01           C  
ATOM   2899  N   ILE B  25      -2.033   7.042 -22.962  1.00 93.45           N  
ATOM   2900  H   ILE B  25      -2.291   7.332 -23.894  1.00 93.45           H  
ATOM   2901  CA  ILE B  25      -1.307   5.770 -22.768  1.00 93.45           C  
ATOM   2902  HA  ILE B  25      -1.904   5.120 -22.128  1.00 93.45           H  
ATOM   2903  C   ILE B  25       0.023   5.992 -22.031  1.00 93.45           C  
ATOM   2904  CB  ILE B  25      -1.096   5.048 -24.119  1.00 93.45           C  
ATOM   2905  HB  ILE B  25      -0.635   5.749 -24.814  1.00 93.45           H  
ATOM   2906  O   ILE B  25       0.301   5.295 -21.063  1.00 93.45           O  
ATOM   2907  CG1 ILE B  25      -2.451   4.586 -24.693  1.00 93.45           C  
ATOM   2908 HG12 ILE B  25      -3.171   5.401 -24.624  1.00 93.45           H  
ATOM   2909 HG13 ILE B  25      -2.838   3.757 -24.100  1.00 93.45           H  
ATOM   2910  CG2 ILE B  25      -0.169   3.829 -23.979  1.00 93.45           C  
ATOM   2911 HG21 ILE B  25      -0.562   3.135 -23.236  1.00 93.45           H  
ATOM   2912 HG22 ILE B  25       0.827   4.130 -23.657  1.00 93.45           H  
ATOM   2913 HG23 ILE B  25      -0.046   3.300 -24.924  1.00 93.45           H  
ATOM   2914  CD1 ILE B  25      -2.379   4.165 -26.164  1.00 93.45           C  
ATOM   2915 HD11 ILE B  25      -1.913   4.950 -26.759  1.00 93.45           H  
ATOM   2916 HD12 ILE B  25      -3.395   4.004 -26.526  1.00 93.45           H  
ATOM   2917 HD13 ILE B  25      -1.820   3.236 -26.274  1.00 93.45           H  
ATOM   2918  N   ARG B  26       0.822   6.993 -22.430  1.00 92.08           N  
ATOM   2919  H   ARG B  26       0.497   7.614 -23.157  1.00 92.08           H  
ATOM   2920  CA  ARG B  26       2.092   7.292 -21.743  1.00 92.08           C  
ATOM   2921  HA  ARG B  26       2.666   6.370 -21.651  1.00 92.08           H  
ATOM   2922  C   ARG B  26       1.889   7.774 -20.311  1.00 92.08           C  
ATOM   2923  CB  ARG B  26       2.920   8.325 -22.510  1.00 92.08           C  
ATOM   2924  HB2 ARG B  26       3.709   8.686 -21.851  1.00 92.08           H  
ATOM   2925  HB3 ARG B  26       2.288   9.170 -22.783  1.00 92.08           H  
ATOM   2926  O   ARG B  26       2.687   7.399 -19.461  1.00 92.08           O  
ATOM   2927  CG  ARG B  26       3.582   7.720 -23.753  1.00 92.08           C  
ATOM   2928  HG2 ARG B  26       4.152   6.839 -23.459  1.00 92.08           H  
ATOM   2929  HG3 ARG B  26       2.821   7.422 -24.475  1.00 92.08           H  
ATOM   2930  CD  ARG B  26       4.540   8.736 -24.383  1.00 92.08           C  
ATOM   2931  HD2 ARG B  26       5.264   9.040 -23.626  1.00 92.08           H  
ATOM   2932  HD3 ARG B  26       5.099   8.251 -25.183  1.00 92.08           H  
ATOM   2933  NE  ARG B  26       3.820   9.928 -24.874  1.00 92.08           N  
ATOM   2934  HE  ARG B  26       3.614  10.622 -24.170  1.00 92.08           H  
ATOM   2935  NH1 ARG B  26       3.553   9.259 -27.046  1.00 92.08           N  
ATOM   2936 HH11 ARG B  26       3.195   9.408 -27.979  1.00 92.08           H  
ATOM   2937 HH12 ARG B  26       4.024   8.406 -26.783  1.00 92.08           H  
ATOM   2938  NH2 ARG B  26       2.669  11.202 -26.363  1.00 92.08           N  
ATOM   2939 HH21 ARG B  26       2.254  11.341 -27.273  1.00 92.08           H  
ATOM   2940 HH22 ARG B  26       2.507  11.864 -25.618  1.00 92.08           H  
ATOM   2941  CZ  ARG B  26       3.349  10.122 -26.089  1.00 92.08           C  
ATOM   2942  N   GLU B  27       0.845   8.564 -20.062  1.00 91.70           N  
ATOM   2943  H   GLU B  27       0.266   8.853 -20.838  1.00 91.70           H  
ATOM   2944  CA  GLU B  27       0.461   9.026 -18.718  1.00 91.70           C  
ATOM   2945  HA  GLU B  27       1.313   9.522 -18.253  1.00 91.70           H  
ATOM   2946  C   GLU B  27       0.049   7.850 -17.804  1.00 91.70           C  
ATOM   2947  CB  GLU B  27      -0.679  10.059 -18.841  1.00 91.70           C  
ATOM   2948  HB2 GLU B  27      -1.476   9.612 -19.434  1.00 91.70           H  
ATOM   2949  HB3 GLU B  27      -1.077  10.275 -17.850  1.00 91.70           H  
ATOM   2950  O   GLU B  27       0.331   7.857 -16.612  1.00 91.70           O  
ATOM   2951  CG  GLU B  27      -0.231  11.390 -19.487  1.00 91.70           C  
ATOM   2952  HG2 GLU B  27       0.378  11.937 -18.767  1.00 91.70           H  
ATOM   2953  HG3 GLU B  27       0.401  11.175 -20.349  1.00 91.70           H  
ATOM   2954  CD  GLU B  27      -1.387  12.291 -19.970  1.00 91.70           C  
ATOM   2955  OE1 GLU B  27      -1.081  13.385 -20.515  1.00 91.70           O  
ATOM   2956  OE2 GLU B  27      -2.566  11.859 -19.926  1.00 91.70           O  
ATOM   2957  N   LEU B  28      -0.562   6.798 -18.358  1.00 91.58           N  
ATOM   2958  H   LEU B  28      -0.815   6.848 -19.335  1.00 91.58           H  
ATOM   2959  CA  LEU B  28      -0.919   5.586 -17.610  1.00 91.58           C  
ATOM   2960  HA  LEU B  28      -1.290   5.868 -16.625  1.00 91.58           H  
ATOM   2961  C   LEU B  28       0.277   4.646 -17.368  1.00 91.58           C  
ATOM   2962  CB  LEU B  28      -2.031   4.854 -18.378  1.00 91.58           C  
ATOM   2963  HB2 LEU B  28      -1.719   4.755 -19.418  1.00 91.58           H  
ATOM   2964  HB3 LEU B  28      -2.139   3.848 -17.973  1.00 91.58           H  
ATOM   2965  O   LEU B  28       0.391   4.062 -16.296  1.00 91.58           O  
ATOM   2966  CG  LEU B  28      -3.400   5.554 -18.321  1.00 91.58           C  
ATOM   2967  HG  LEU B  28      -3.289   6.623 -18.506  1.00 91.58           H  
ATOM   2968  CD1 LEU B  28      -4.304   4.973 -19.408  1.00 91.58           C  
ATOM   2969 HD11 LEU B  28      -4.462   3.910 -19.224  1.00 91.58           H  
ATOM   2970 HD12 LEU B  28      -3.842   5.112 -20.386  1.00 91.58           H  
ATOM   2971 HD13 LEU B  28      -5.267   5.484 -19.392  1.00 91.58           H  
ATOM   2972  CD2 LEU B  28      -4.068   5.356 -16.960  1.00 91.58           C  
ATOM   2973 HD21 LEU B  28      -3.510   5.887 -16.188  1.00 91.58           H  
ATOM   2974 HD22 LEU B  28      -5.089   5.735 -16.986  1.00 91.58           H  
ATOM   2975 HD23 LEU B  28      -4.102   4.296 -16.709  1.00 91.58           H  
ATOM   2976  N   GLU B  29       1.162   4.473 -18.354  1.00 90.00           N  
ATOM   2977  H   GLU B  29       0.964   4.914 -19.241  1.00 90.00           H  
ATOM   2978  CA  GLU B  29       2.234   3.460 -18.308  1.00 90.00           C  
ATOM   2979  HA  GLU B  29       1.928   2.635 -17.665  1.00 90.00           H  
ATOM   2980  C   GLU B  29       3.567   3.986 -17.738  1.00 90.00           C  
ATOM   2981  CB  GLU B  29       2.459   2.897 -19.729  1.00 90.00           C  
ATOM   2982  HB2 GLU B  29       3.333   2.246 -19.715  1.00 90.00           H  
ATOM   2983  HB3 GLU B  29       2.666   3.729 -20.403  1.00 90.00           H  
ATOM   2984  O   GLU B  29       4.341   3.226 -17.153  1.00 90.00           O  
ATOM   2985  CG  GLU B  29       1.263   2.083 -20.263  1.00 90.00           C  
ATOM   2986  HG2 GLU B  29       1.103   1.237 -19.594  1.00 90.00           H  
ATOM   2987  HG3 GLU B  29       0.367   2.701 -20.231  1.00 90.00           H  
ATOM   2988  CD  GLU B  29       1.440   1.561 -21.705  1.00 90.00           C  
ATOM   2989  OE1 GLU B  29       0.786   0.541 -22.053  1.00 90.00           O  
ATOM   2990  OE2 GLU B  29       2.160   2.190 -22.512  1.00 90.00           O  
ATOM   2991  N   SER B  30       3.865   5.272 -17.947  1.00 87.41           N  
ATOM   2992  H   SER B  30       3.148   5.852 -18.358  1.00 87.41           H  
ATOM   2993  CA  SER B  30       5.240   5.800 -17.909  1.00 87.41           C  
ATOM   2994  HA  SER B  30       5.806   5.240 -17.165  1.00 87.41           H  
ATOM   2995  C   SER B  30       5.345   7.278 -17.499  1.00 87.41           C  
ATOM   2996  CB  SER B  30       5.914   5.555 -19.271  1.00 87.41           C  
ATOM   2997  HB2 SER B  30       5.963   4.481 -19.451  1.00 87.41           H  
ATOM   2998  HB3 SER B  30       6.932   5.943 -19.262  1.00 87.41           H  
ATOM   2999  O   SER B  30       6.359   7.920 -17.775  1.00 87.41           O  
ATOM   3000  OG  SER B  30       5.170   6.166 -20.318  1.00 87.41           O  
ATOM   3001  HG  SER B  30       4.379   6.529 -19.911  1.00 87.41           H  
ATOM   3002  N   ASP B  31       4.318   7.847 -16.854  1.00 92.64           N  
ATOM   3003  H   ASP B  31       3.478   7.316 -16.673  1.00 92.64           H  
ATOM   3004  CA  ASP B  31       4.378   9.247 -16.413  1.00 92.64           C  
ATOM   3005  HA  ASP B  31       4.564   9.836 -17.311  1.00 92.64           H  
ATOM   3006  C   ASP B  31       5.516   9.440 -15.392  1.00 92.64           C  
ATOM   3007  CB  ASP B  31       3.041   9.722 -15.823  1.00 92.64           C  
ATOM   3008  HB2 ASP B  31       2.957   9.388 -14.789  1.00 92.64           H  
ATOM   3009  HB3 ASP B  31       2.239   9.256 -16.395  1.00 92.64           H  
ATOM   3010  O   ASP B  31       5.654   8.599 -14.487  1.00 92.64           O  
ATOM   3011  CG  ASP B  31       2.829  11.241 -15.902  1.00 92.64           C  
ATOM   3012  OD1 ASP B  31       3.442  11.884 -16.787  1.00 92.64           O  
ATOM   3013  OD2 ASP B  31       2.017  11.749 -15.101  1.00 92.64           O  
ATOM   3014  N   PRO B  32       6.350  10.491 -15.517  1.00 95.95           N  
ATOM   3015  CA  PRO B  32       7.390  10.781 -14.542  1.00 95.95           C  
ATOM   3016  HA  PRO B  32       7.938   9.862 -14.328  1.00 95.95           H  
ATOM   3017  C   PRO B  32       6.787  11.332 -13.246  1.00 95.95           C  
ATOM   3018  CB  PRO B  32       8.339  11.781 -15.213  1.00 95.95           C  
ATOM   3019  HB2 PRO B  32       9.378  11.480 -15.074  1.00 95.95           H  
ATOM   3020  HB3 PRO B  32       8.172  12.787 -14.828  1.00 95.95           H  
ATOM   3021  O   PRO B  32       6.014  12.294 -13.259  1.00 95.95           O  
ATOM   3022  CG  PRO B  32       7.973  11.735 -16.693  1.00 95.95           C  
ATOM   3023  HG2 PRO B  32       8.150  12.692 -17.186  1.00 95.95           H  
ATOM   3024  HG3 PRO B  32       8.528  10.936 -17.185  1.00 95.95           H  
ATOM   3025  CD  PRO B  32       6.494  11.381 -16.659  1.00 95.95           C  
ATOM   3026  HD2 PRO B  32       5.903  12.281 -16.493  1.00 95.95           H  
ATOM   3027  HD3 PRO B  32       6.222  10.908 -17.602  1.00 95.95           H  
ATOM   3028  N   VAL B  33       7.185  10.761 -12.112  1.00 98.55           N  
ATOM   3029  H   VAL B  33       7.864  10.016 -12.161  1.00 98.55           H  
ATOM   3030  CA  VAL B  33       6.699  11.172 -10.787  1.00 98.55           C  
ATOM   3031  HA  VAL B  33       5.809  11.791 -10.902  1.00 98.55           H  
ATOM   3032  C   VAL B  33       7.760  12.033 -10.106  1.00 98.55           C  
ATOM   3033  CB  VAL B  33       6.271   9.944  -9.964  1.00 98.55           C  
ATOM   3034  HB  VAL B  33       7.098   9.237  -9.905  1.00 98.55           H  
ATOM   3035  O   VAL B  33       8.904  11.616  -9.949  1.00 98.55           O  
ATOM   3036  CG1 VAL B  33       5.849  10.318  -8.544  1.00 98.55           C  
ATOM   3037 HG11 VAL B  33       5.029  11.035  -8.571  1.00 98.55           H  
ATOM   3038 HG12 VAL B  33       5.520   9.424  -8.014  1.00 98.55           H  
ATOM   3039 HG13 VAL B  33       6.688  10.753  -8.001  1.00 98.55           H  
ATOM   3040  CG2 VAL B  33       5.074   9.247 -10.631  1.00 98.55           C  
ATOM   3041 HG21 VAL B  33       4.254   9.953 -10.763  1.00 98.55           H  
ATOM   3042 HG22 VAL B  33       5.362   8.852 -11.605  1.00 98.55           H  
ATOM   3043 HG23 VAL B  33       4.727   8.420 -10.012  1.00 98.55           H  
ATOM   3044  N   ALA B  34       7.397  13.252  -9.723  1.00 98.60           N  
ATOM   3045  H   ALA B  34       6.413  13.477  -9.743  1.00 98.60           H  
ATOM   3046  CA  ALA B  34       8.251  14.168  -8.984  1.00 98.60           C  
ATOM   3047  HA  ALA B  34       9.257  14.140  -9.402  1.00 98.60           H  
ATOM   3048  C   ALA B  34       8.330  13.773  -7.503  1.00 98.60           C  
ATOM   3049  CB  ALA B  34       7.697  15.589  -9.148  1.00 98.60           C  
ATOM   3050  HB1 ALA B  34       6.651  15.619  -8.840  1.00 98.60           H  
ATOM   3051  HB2 ALA B  34       7.781  15.904 -10.188  1.00 98.60           H  
ATOM   3052  HB3 ALA B  34       8.256  16.276  -8.513  1.00 98.60           H  
ATOM   3053  O   ALA B  34       7.316  13.473  -6.875  1.00 98.60           O  
ATOM   3054  N   ILE B  35       9.535  13.847  -6.938  1.00 98.73           N  
ATOM   3055  H   ILE B  35      10.321  14.071  -7.532  1.00 98.73           H  
ATOM   3056  CA  ILE B  35       9.752  13.928  -5.492  1.00 98.73           C  
ATOM   3057  HA  ILE B  35       8.946  13.420  -4.963  1.00 98.73           H  
ATOM   3058  C   ILE B  35       9.716  15.414  -5.136  1.00 98.73           C  
ATOM   3059  CB  ILE B  35      11.094  13.268  -5.101  1.00 98.73           C  
ATOM   3060  HB  ILE B  35      11.894  13.751  -5.663  1.00 98.73           H  
ATOM   3061  O   ILE B  35      10.648  16.143  -5.487  1.00 98.73           O  
ATOM   3062  CG1 ILE B  35      11.092  11.763  -5.452  1.00 98.73           C  
ATOM   3063 HG12 ILE B  35      10.429  11.235  -4.767  1.00 98.73           H  
ATOM   3064 HG13 ILE B  35      10.724  11.616  -6.467  1.00 98.73           H  
ATOM   3065  CG2 ILE B  35      11.361  13.476  -3.597  1.00 98.73           C  
ATOM   3066 HG21 ILE B  35      10.531  13.077  -3.015  1.00 98.73           H  
ATOM   3067 HG22 ILE B  35      11.457  14.538  -3.371  1.00 98.73           H  
ATOM   3068 HG23 ILE B  35      12.287  12.991  -3.290  1.00 98.73           H  
ATOM   3069  CD1 ILE B  35      12.479  11.121  -5.379  1.00 98.73           C  
ATOM   3070 HD11 ILE B  35      12.417  10.090  -5.729  1.00 98.73           H  
ATOM   3071 HD12 ILE B  35      13.174  11.673  -6.012  1.00 98.73           H  
ATOM   3072 HD13 ILE B  35      12.846  11.127  -4.353  1.00 98.73           H  
ATOM   3073  N   VAL B  36       8.648  15.862  -4.472  1.00 97.97           N  
ATOM   3074  H   VAL B  36       7.925  15.205  -4.216  1.00 97.97           H  
ATOM   3075  CA  VAL B  36       8.479  17.281  -4.100  1.00 97.97           C  
ATOM   3076  HA  VAL B  36       9.065  17.879  -4.797  1.00 97.97           H  
ATOM   3077  C   VAL B  36       9.053  17.603  -2.723  1.00 97.97           C  
ATOM   3078  CB  VAL B  36       7.024  17.768  -4.236  1.00 97.97           C  
ATOM   3079  HB  VAL B  36       6.987  18.813  -3.928  1.00 97.97           H  
ATOM   3080  O   VAL B  36       9.540  18.703  -2.487  1.00 97.97           O  
ATOM   3081  CG1 VAL B  36       6.559  17.690  -5.695  1.00 97.97           C  
ATOM   3082 HG11 VAL B  36       7.233  18.274  -6.322  1.00 97.97           H  
ATOM   3083 HG12 VAL B  36       6.539  16.656  -6.039  1.00 97.97           H  
ATOM   3084 HG13 VAL B  36       5.557  18.110  -5.779  1.00 97.97           H  
ATOM   3085  CG2 VAL B  36       6.031  16.986  -3.369  1.00 97.97           C  
ATOM   3086 HG21 VAL B  36       5.945  15.957  -3.718  1.00 97.97           H  
ATOM   3087 HG22 VAL B  36       5.053  17.461  -3.440  1.00 97.97           H  
ATOM   3088 HG23 VAL B  36       6.350  17.005  -2.327  1.00 97.97           H  
ATOM   3089  N   SER B  37       9.092  16.621  -1.823  1.00 98.16           N  
ATOM   3090  H   SER B  37       8.667  15.733  -2.050  1.00 98.16           H  
ATOM   3091  CA  SER B  37       9.842  16.724  -0.573  1.00 98.16           C  
ATOM   3092  HA  SER B  37      10.726  17.333  -0.761  1.00 98.16           H  
ATOM   3093  C   SER B  37      10.316  15.362  -0.081  1.00 98.16           C  
ATOM   3094  CB  SER B  37       9.032  17.448   0.503  1.00 98.16           C  
ATOM   3095  HB2 SER B  37       9.696  17.737   1.318  1.00 98.16           H  
ATOM   3096  HB3 SER B  37       8.600  18.352   0.074  1.00 98.16           H  
ATOM   3097  O   SER B  37       9.881  14.308  -0.550  1.00 98.16           O  
ATOM   3098  OG  SER B  37       8.020  16.615   1.016  1.00 98.16           O  
ATOM   3099  HG  SER B  37       7.567  17.091   1.716  1.00 98.16           H  
ATOM   3100  N   MET B  38      11.249  15.387   0.868  1.00 98.63           N  
ATOM   3101  H   MET B  38      11.546  16.281   1.230  1.00 98.63           H  
ATOM   3102  CA  MET B  38      11.785  14.192   1.506  1.00 98.63           C  
ATOM   3103  HA  MET B  38      10.998  13.438   1.543  1.00 98.63           H  
ATOM   3104  C   MET B  38      12.196  14.484   2.945  1.00 98.63           C  
ATOM   3105  CB  MET B  38      12.937  13.614   0.672  1.00 98.63           C  
ATOM   3106  HB2 MET B  38      12.550  13.358  -0.315  1.00 98.63           H  
ATOM   3107  HB3 MET B  38      13.290  12.700   1.150  1.00 98.63           H  
ATOM   3108  O   MET B  38      12.655  15.586   3.261  1.00 98.63           O  
ATOM   3109  CG  MET B  38      14.125  14.559   0.477  1.00 98.63           C  
ATOM   3110  HG2 MET B  38      13.768  15.513   0.089  1.00 98.63           H  
ATOM   3111  HG3 MET B  38      14.599  14.733   1.443  1.00 98.63           H  
ATOM   3112  SD  MET B  38      15.361  13.901  -0.670  1.00 98.63           S  
ATOM   3113  CE  MET B  38      16.590  15.226  -0.600  1.00 98.63           C  
ATOM   3114  HE1 MET B  38      17.442  14.961  -1.227  1.00 98.63           H  
ATOM   3115  HE2 MET B  38      16.928  15.361   0.427  1.00 98.63           H  
ATOM   3116  HE3 MET B  38      16.154  16.157  -0.962  1.00 98.63           H  
ATOM   3117  N   ASN B  39      12.053  13.492   3.817  1.00 98.13           N  
ATOM   3118  H   ASN B  39      11.664  12.617   3.496  1.00 98.13           H  
ATOM   3119  CA  ASN B  39      12.478  13.569   5.206  1.00 98.13           C  
ATOM   3120  HA  ASN B  39      13.304  14.277   5.266  1.00 98.13           H  
ATOM   3121  C   ASN B  39      12.996  12.213   5.700  1.00 98.13           C  
ATOM   3122  CB  ASN B  39      11.321  14.096   6.071  1.00 98.13           C  
ATOM   3123  HB2 ASN B  39      10.871  14.970   5.601  1.00 98.13           H  
ATOM   3124  HB3 ASN B  39      10.552  13.329   6.167  1.00 98.13           H  
ATOM   3125  O   ASN B  39      12.595  11.162   5.204  1.00 98.13           O  
ATOM   3126  CG  ASN B  39      11.799  14.516   7.447  1.00 98.13           C  
ATOM   3127  ND2 ASN B  39      10.895  14.664   8.378  1.00 98.13           N  
ATOM   3128 HD21 ASN B  39       9.919  14.496   8.184  1.00 98.13           H  
ATOM   3129 HD22 ASN B  39      11.187  15.093   9.245  1.00 98.13           H  
ATOM   3130  OD1 ASN B  39      12.982  14.742   7.673  1.00 98.13           O  
ATOM   3131  N   CYS B  40      13.897  12.231   6.677  1.00 98.60           N  
ATOM   3132  H   CYS B  40      14.102  13.110   7.130  1.00 98.60           H  
ATOM   3133  CA  CYS B  40      14.448  11.017   7.262  1.00 98.60           C  
ATOM   3134  HA  CYS B  40      13.641  10.288   7.339  1.00 98.60           H  
ATOM   3135  C   CYS B  40      14.999  11.251   8.669  1.00 98.60           C  
ATOM   3136  CB  CYS B  40      15.548  10.452   6.344  1.00 98.60           C  
ATOM   3137  HB2 CYS B  40      15.121  10.219   5.369  1.00 98.60           H  
ATOM   3138  HB3 CYS B  40      15.927   9.524   6.774  1.00 98.60           H  
ATOM   3139  O   CYS B  40      15.603  12.291   8.940  1.00 98.60           O  
ATOM   3140  SG  CYS B  40      16.916  11.641   6.145  1.00 98.60           S  
ATOM   3141  HG  CYS B  40      16.962  11.996   7.432  1.00 98.60           H  
ATOM   3142  N   ARG B  41      14.903  10.232   9.524  1.00 98.59           N  
ATOM   3143  H   ARG B  41      14.446   9.391   9.200  1.00 98.59           H  
ATOM   3144  CA  ARG B  41      15.681  10.140  10.763  1.00 98.59           C  
ATOM   3145  HA  ARG B  41      16.398  10.961  10.782  1.00 98.59           H  
ATOM   3146  C   ARG B  41      16.472   8.838  10.714  1.00 98.59           C  
ATOM   3147  CB  ARG B  41      14.790  10.289  12.008  1.00 98.59           C  
ATOM   3148  HB2 ARG B  41      14.076   9.465  12.043  1.00 98.59           H  
ATOM   3149  HB3 ARG B  41      15.416  10.225  12.898  1.00 98.59           H  
ATOM   3150  O   ARG B  41      15.896   7.786  10.450  1.00 98.59           O  
ATOM   3151  CG  ARG B  41      14.026  11.629  12.033  1.00 98.59           C  
ATOM   3152  HG2 ARG B  41      14.730  12.452  12.151  1.00 98.59           H  
ATOM   3153  HG3 ARG B  41      13.473  11.767  11.104  1.00 98.59           H  
ATOM   3154  CD  ARG B  41      13.017  11.642  13.181  1.00 98.59           C  
ATOM   3155  HD2 ARG B  41      12.330  10.808  13.036  1.00 98.59           H  
ATOM   3156  HD3 ARG B  41      13.546  11.499  14.124  1.00 98.59           H  
ATOM   3157  NE  ARG B  41      12.236  12.895  13.247  1.00 98.59           N  
ATOM   3158  HE  ARG B  41      12.447  13.658  12.620  1.00 98.59           H  
ATOM   3159  NH1 ARG B  41      10.805  12.185  14.892  1.00 98.59           N  
ATOM   3160 HH11 ARG B  41      11.249  11.282  14.981  1.00 98.59           H  
ATOM   3161 HH12 ARG B  41      10.085  12.470  15.541  1.00 98.59           H  
ATOM   3162  NH2 ARG B  41      10.621  14.238  14.172  1.00 98.59           N  
ATOM   3163 HH21 ARG B  41       9.906  14.299  14.883  1.00 98.59           H  
ATOM   3164 HH22 ARG B  41      10.729  14.989  13.505  1.00 98.59           H  
ATOM   3165  CZ  ARG B  41      11.233  13.103  14.082  1.00 98.59           C  
ATOM   3166  N   LEU B  42      17.792   8.925  10.869  1.00 98.72           N  
ATOM   3167  H   LEU B  42      18.167   9.811  11.177  1.00 98.72           H  
ATOM   3168  CA  LEU B  42      18.743   7.826  10.653  1.00 98.72           C  
ATOM   3169  HA  LEU B  42      18.212   6.881  10.771  1.00 98.72           H  
ATOM   3170  C   LEU B  42      19.861   7.858  11.726  1.00 98.72           C  
ATOM   3171  CB  LEU B  42      19.310   7.898   9.209  1.00 98.72           C  
ATOM   3172  HB2 LEU B  42      19.817   8.854   9.082  1.00 98.72           H  
ATOM   3173  HB3 LEU B  42      20.069   7.126   9.080  1.00 98.72           H  
ATOM   3174  O   LEU B  42      20.019   8.874  12.420  1.00 98.72           O  
ATOM   3175  CG  LEU B  42      18.288   7.752   8.062  1.00 98.72           C  
ATOM   3176  HG  LEU B  42      17.471   8.459   8.206  1.00 98.72           H  
ATOM   3177  CD1 LEU B  42      18.947   8.086   6.726  1.00 98.72           C  
ATOM   3178 HD11 LEU B  42      19.276   9.125   6.741  1.00 98.72           H  
ATOM   3179 HD12 LEU B  42      19.800   7.431   6.547  1.00 98.72           H  
ATOM   3180 HD13 LEU B  42      18.224   7.965   5.919  1.00 98.72           H  
ATOM   3181  CD2 LEU B  42      17.714   6.342   7.959  1.00 98.72           C  
ATOM   3182 HD21 LEU B  42      16.947   6.315   7.186  1.00 98.72           H  
ATOM   3183 HD22 LEU B  42      18.501   5.627   7.719  1.00 98.72           H  
ATOM   3184 HD23 LEU B  42      17.255   6.069   8.909  1.00 98.72           H  
ATOM   3185  N   PRO B  43      20.648   6.775  11.886  1.00 97.97           N  
ATOM   3186  CA  PRO B  43      21.730   6.702  12.867  1.00 97.97           C  
ATOM   3187  HA  PRO B  43      21.287   6.784  13.859  1.00 97.97           H  
ATOM   3188  C   PRO B  43      22.780   7.810  12.700  1.00 97.97           C  
ATOM   3189  CB  PRO B  43      22.333   5.299  12.721  1.00 97.97           C  
ATOM   3190  HB2 PRO B  43      23.137   5.307  11.985  1.00 97.97           H  
ATOM   3191  HB3 PRO B  43      22.691   4.911  13.675  1.00 97.97           H  
ATOM   3192  O   PRO B  43      22.894   8.450  11.654  1.00 97.97           O  
ATOM   3193  CG  PRO B  43      21.160   4.483  12.180  1.00 97.97           C  
ATOM   3194  HG2 PRO B  43      21.490   3.591  11.649  1.00 97.97           H  
ATOM   3195  HG3 PRO B  43      20.476   4.229  12.990  1.00 97.97           H  
ATOM   3196  CD  PRO B  43      20.486   5.480  11.246  1.00 97.97           C  
ATOM   3197  HD2 PRO B  43      20.996   5.480  10.283  1.00 97.97           H  
ATOM   3198  HD3 PRO B  43      19.436   5.219  11.114  1.00 97.97           H  
ATOM   3199  N   GLY B  44      23.568   8.065  13.748  1.00 97.32           N  
ATOM   3200  H   GLY B  44      23.516   7.439  14.540  1.00 97.32           H  
ATOM   3201  CA  GLY B  44      24.601   9.112  13.723  1.00 97.32           C  
ATOM   3202  HA2 GLY B  44      25.151   9.048  12.784  1.00 97.32           H  
ATOM   3203  HA3 GLY B  44      25.296   8.928  14.542  1.00 97.32           H  
ATOM   3204  C   GLY B  44      24.067  10.546  13.864  1.00 97.32           C  
ATOM   3205  O   GLY B  44      24.730  11.490  13.417  1.00 97.32           O  
ATOM   3206  N   LYS B  45      22.901  10.706  14.511  1.00 95.68           N  
ATOM   3207  H   LYS B  45      22.447   9.855  14.813  1.00 95.68           H  
ATOM   3208  CA  LYS B  45      22.163  11.971  14.721  1.00 95.68           C  
ATOM   3209  HA  LYS B  45      21.235  11.709  15.228  1.00 95.68           H  
ATOM   3210  C   LYS B  45      21.698  12.642  13.422  1.00 95.68           C  
ATOM   3211  CB  LYS B  45      22.919  12.936  15.658  1.00 95.68           C  
ATOM   3212  HB2 LYS B  45      22.295  13.814  15.820  1.00 95.68           H  
ATOM   3213  HB3 LYS B  45      23.842  13.262  15.177  1.00 95.68           H  
ATOM   3214  O   LYS B  45      21.732  13.867  13.294  1.00 95.68           O  
ATOM   3215  CG  LYS B  45      23.245  12.324  17.026  1.00 95.68           C  
ATOM   3216  HG2 LYS B  45      22.324  11.955  17.476  1.00 95.68           H  
ATOM   3217  HG3 LYS B  45      23.941  11.494  16.904  1.00 95.68           H  
ATOM   3218  CD  LYS B  45      23.867  13.374  17.954  1.00 95.68           C  
ATOM   3219  HD2 LYS B  45      23.162  14.198  18.074  1.00 95.68           H  
ATOM   3220  HD3 LYS B  45      24.792  13.749  17.516  1.00 95.68           H  
ATOM   3221  CE  LYS B  45      24.150  12.735  19.316  1.00 95.68           C  
ATOM   3222  HE2 LYS B  45      24.912  11.965  19.192  1.00 95.68           H  
ATOM   3223  HE3 LYS B  45      23.240  12.239  19.656  1.00 95.68           H  
ATOM   3224  NZ  LYS B  45      24.579  13.740  20.320  1.00 95.68           N  
ATOM   3225  HZ1 LYS B  45      25.425  14.207  20.025  1.00 95.68           H  
ATOM   3226  HZ2 LYS B  45      23.851  14.427  20.452  1.00 95.68           H  
ATOM   3227  HZ3 LYS B  45      24.744  13.291  21.209  1.00 95.68           H  
ATOM   3228  N   VAL B  46      21.258  11.844  12.451  1.00 97.73           N  
ATOM   3229  H   VAL B  46      21.221  10.847  12.611  1.00 97.73           H  
ATOM   3230  CA  VAL B  46      20.611  12.354  11.241  1.00 97.73           C  
ATOM   3231  HA  VAL B  46      21.074  13.297  10.952  1.00 97.73           H  
ATOM   3232  C   VAL B  46      19.139  12.616  11.546  1.00 97.73           C  
ATOM   3233  CB  VAL B  46      20.796  11.368  10.078  1.00 97.73           C  
ATOM   3234  HB  VAL B  46      20.471  10.382  10.411  1.00 97.73           H  
ATOM   3235  O   VAL B  46      18.370  11.678  11.716  1.00 97.73           O  
ATOM   3236  CG1 VAL B  46      19.981  11.759   8.841  1.00 97.73           C  
ATOM   3237 HG11 VAL B  46      20.205  11.064   8.032  1.00 97.73           H  
ATOM   3238 HG12 VAL B  46      18.913  11.689   9.049  1.00 97.73           H  
ATOM   3239 HG13 VAL B  46      20.226  12.775   8.530  1.00 97.73           H  
ATOM   3240  CG2 VAL B  46      22.272  11.272   9.677  1.00 97.73           C  
ATOM   3241 HG21 VAL B  46      22.646  12.246   9.361  1.00 97.73           H  
ATOM   3242 HG22 VAL B  46      22.861  10.919  10.524  1.00 97.73           H  
ATOM   3243 HG23 VAL B  46      22.386  10.556   8.864  1.00 97.73           H  
ATOM   3244  N   THR B  47      18.749  13.889  11.601  1.00 94.19           N  
ATOM   3245  H   THR B  47      19.459  14.608  11.598  1.00 94.19           H  
ATOM   3246  CA  THR B  47      17.364  14.349  11.842  1.00 94.19           C  
ATOM   3247  HA  THR B  47      16.742  13.489  12.091  1.00 94.19           H  
ATOM   3248  C   THR B  47      16.716  14.986  10.604  1.00 94.19           C  
ATOM   3249  CB  THR B  47      17.310  15.311  13.038  1.00 94.19           C  
ATOM   3250  HB  THR B  47      16.299  15.703  13.147  1.00 94.19           H  
ATOM   3251  O   THR B  47      15.726  15.707  10.699  1.00 94.19           O  
ATOM   3252  CG2 THR B  47      17.705  14.626  14.345  1.00 94.19           C  
ATOM   3253 HG21 THR B  47      18.746  14.307  14.311  1.00 94.19           H  
ATOM   3254 HG22 THR B  47      17.566  15.317  15.177  1.00 94.19           H  
ATOM   3255 HG23 THR B  47      17.067  13.757  14.508  1.00 94.19           H  
ATOM   3256  OG1 THR B  47      18.213  16.380  12.840  1.00 94.19           O  
ATOM   3257  HG1 THR B  47      17.928  17.075  13.438  1.00 94.19           H  
ATOM   3258  N   GLY B  48      17.305  14.771   9.427  1.00 96.30           N  
ATOM   3259  H   GLY B  48      18.097  14.145   9.402  1.00 96.30           H  
ATOM   3260  CA  GLY B  48      16.767  15.229   8.150  1.00 96.30           C  
ATOM   3261  HA2 GLY B  48      16.458  16.270   8.236  1.00 96.30           H  
ATOM   3262  HA3 GLY B  48      15.887  14.630   7.916  1.00 96.30           H  
ATOM   3263  C   GLY B  48      17.782  15.107   7.008  1.00 96.30           C  
ATOM   3264  O   GLY B  48      18.960  14.829   7.260  1.00 96.30           O  
ATOM   3265  N   PRO B  49      17.373  15.373   5.753  1.00 97.70           N  
ATOM   3266  CA  PRO B  49      18.208  15.118   4.576  1.00 97.70           C  
ATOM   3267  HA  PRO B  49      18.426  14.051   4.542  1.00 97.70           H  
ATOM   3268  C   PRO B  49      19.542  15.883   4.565  1.00 97.70           C  
ATOM   3269  CB  PRO B  49      17.332  15.472   3.371  1.00 97.70           C  
ATOM   3270  HB2 PRO B  49      17.526  14.803   2.532  1.00 97.70           H  
ATOM   3271  HB3 PRO B  49      17.487  16.511   3.079  1.00 97.70           H  
ATOM   3272  O   PRO B  49      20.567  15.317   4.199  1.00 97.70           O  
ATOM   3273  CG  PRO B  49      15.907  15.301   3.888  1.00 97.70           C  
ATOM   3274  HG2 PRO B  49      15.211  15.939   3.344  1.00 97.70           H  
ATOM   3275  HG3 PRO B  49      15.612  14.254   3.822  1.00 97.70           H  
ATOM   3276  CD  PRO B  49      16.015  15.715   5.351  1.00 97.70           C  
ATOM   3277  HD2 PRO B  49      15.868  16.791   5.440  1.00 97.70           H  
ATOM   3278  HD3 PRO B  49      15.263  15.184   5.935  1.00 97.70           H  
ATOM   3279  N   GLY B  50      19.578  17.132   5.045  1.00 95.74           N  
ATOM   3280  H   GLY B  50      18.710  17.579   5.304  1.00 95.74           H  
ATOM   3281  CA  GLY B  50      20.834  17.889   5.166  1.00 95.74           C  
ATOM   3282  HA2 GLY B  50      20.620  18.885   5.555  1.00 95.74           H  
ATOM   3283  HA3 GLY B  50      21.290  17.995   4.181  1.00 95.74           H  
ATOM   3284  C   GLY B  50      21.852  17.216   6.097  1.00 95.74           C  
ATOM   3285  O   GLY B  50      23.031  17.132   5.770  1.00 95.74           O  
ATOM   3286  N   LYS B  51      21.391  16.631   7.214  1.00 97.25           N  
ATOM   3287  H   LYS B  51      20.393  16.613   7.367  1.00 97.25           H  
ATOM   3288  CA  LYS B  51      22.256  15.866   8.128  1.00 97.25           C  
ATOM   3289  HA  LYS B  51      23.187  16.420   8.247  1.00 97.25           H  
ATOM   3290  C   LYS B  51      22.690  14.521   7.546  1.00 97.25           C  
ATOM   3291  CB  LYS B  51      21.574  15.671   9.497  1.00 97.25           C  
ATOM   3292  HB2 LYS B  51      22.148  14.941  10.068  1.00 97.25           H  
ATOM   3293  HB3 LYS B  51      20.572  15.269   9.347  1.00 97.25           H  
ATOM   3294  O   LYS B  51      23.785  14.063   7.863  1.00 97.25           O  
ATOM   3295  CG  LYS B  51      21.478  16.954  10.338  1.00 97.25           C  
ATOM   3296  HG2 LYS B  51      21.072  17.757   9.724  1.00 97.25           H  
ATOM   3297  HG3 LYS B  51      20.803  16.784  11.177  1.00 97.25           H  
ATOM   3298  CD  LYS B  51      22.858  17.347  10.885  1.00 97.25           C  
ATOM   3299  HD2 LYS B  51      23.597  17.240  10.092  1.00 97.25           H  
ATOM   3300  HD3 LYS B  51      23.139  16.674  11.695  1.00 97.25           H  
ATOM   3301  CE  LYS B  51      22.885  18.796  11.371  1.00 97.25           C  
ATOM   3302  HE2 LYS B  51      22.143  19.360  10.805  1.00 97.25           H  
ATOM   3303  HE3 LYS B  51      22.615  18.839  12.426  1.00 97.25           H  
ATOM   3304  NZ  LYS B  51      24.227  19.377  11.115  1.00 97.25           N  
ATOM   3305  HZ1 LYS B  51      24.508  19.196  10.162  1.00 97.25           H  
ATOM   3306  HZ2 LYS B  51      24.938  18.953  11.693  1.00 97.25           H  
ATOM   3307  HZ3 LYS B  51      24.232  20.380  11.239  1.00 97.25           H  
ATOM   3308  N   LEU B  52      21.872  13.903   6.690  1.00 98.41           N  
ATOM   3309  H   LEU B  52      20.972  14.318   6.493  1.00 98.41           H  
ATOM   3310  CA  LEU B  52      22.284  12.717   5.936  1.00 98.41           C  
ATOM   3311  HA  LEU B  52      22.682  11.987   6.640  1.00 98.41           H  
ATOM   3312  C   LEU B  52      23.407  13.071   4.955  1.00 98.41           C  
ATOM   3313  CB  LEU B  52      21.075  12.098   5.211  1.00 98.41           C  
ATOM   3314  HB2 LEU B  52      20.659  12.829   4.517  1.00 98.41           H  
ATOM   3315  HB3 LEU B  52      20.300  11.859   5.939  1.00 98.41           H  
ATOM   3316  O   LEU B  52      24.398  12.346   4.885  1.00 98.41           O  
ATOM   3317  CG  LEU B  52      21.417  10.828   4.406  1.00 98.41           C  
ATOM   3318  HG  LEU B  52      22.103  11.085   3.598  1.00 98.41           H  
ATOM   3319  CD1 LEU B  52      22.059   9.736   5.262  1.00 98.41           C  
ATOM   3320 HD11 LEU B  52      23.081  10.014   5.520  1.00 98.41           H  
ATOM   3321 HD12 LEU B  52      21.485   9.579   6.175  1.00 98.41           H  
ATOM   3322 HD13 LEU B  52      22.093   8.805   4.696  1.00 98.41           H  
ATOM   3323  CD2 LEU B  52      20.144  10.273   3.773  1.00 98.41           C  
ATOM   3324 HD21 LEU B  52      19.431   9.974   4.542  1.00 98.41           H  
ATOM   3325 HD22 LEU B  52      19.691  11.042   3.147  1.00 98.41           H  
ATOM   3326 HD23 LEU B  52      20.380   9.411   3.149  1.00 98.41           H  
ATOM   3327  N   TRP B  53      23.286  14.202   4.252  1.00 97.93           N  
ATOM   3328  H   TRP B  53      22.436  14.741   4.335  1.00 97.93           H  
ATOM   3329  CA  TRP B  53      24.335  14.686   3.358  1.00 97.93           C  
ATOM   3330  HA  TRP B  53      24.564  13.891   2.648  1.00 97.93           H  
ATOM   3331  C   TRP B  53      25.639  14.996   4.103  1.00 97.93           C  
ATOM   3332  CB  TRP B  53      23.864  15.892   2.544  1.00 97.93           C  
ATOM   3333  HB2 TRP B  53      23.645  16.726   3.211  1.00 97.93           H  
ATOM   3334  HB3 TRP B  53      22.952  15.633   2.008  1.00 97.93           H  
ATOM   3335  O   TRP B  53      26.691  14.515   3.678  1.00 97.93           O  
ATOM   3336  CG  TRP B  53      24.894  16.309   1.547  1.00 97.93           C  
ATOM   3337  CD1 TRP B  53      25.621  17.447   1.596  1.00 97.93           C  
ATOM   3338  HD1 TRP B  53      25.504  18.226   2.335  1.00 97.93           H  
ATOM   3339  CD2 TRP B  53      25.413  15.549   0.412  1.00 97.93           C  
ATOM   3340  CE2 TRP B  53      26.481  16.290  -0.174  1.00 97.93           C  
ATOM   3341  CE3 TRP B  53      25.108  14.293  -0.160  1.00 97.93           C  
ATOM   3342  HE3 TRP B  53      24.310  13.699   0.261  1.00 97.93           H  
ATOM   3343  NE1 TRP B  53      26.550  17.445   0.575  1.00 97.93           N  
ATOM   3344  HE1 TRP B  53      27.182  18.214   0.407  1.00 97.93           H  
ATOM   3345  CH2 TRP B  53      26.887  14.556  -1.809  1.00 97.93           C  
ATOM   3346  HH2 TRP B  53      27.444  14.166  -2.648  1.00 97.93           H  
ATOM   3347  CZ2 TRP B  53      27.218  15.808  -1.265  1.00 97.93           C  
ATOM   3348  HZ2 TRP B  53      28.021  16.396  -1.685  1.00 97.93           H  
ATOM   3349  CZ3 TRP B  53      25.833  13.804  -1.262  1.00 97.93           C  
ATOM   3350  HZ3 TRP B  53      25.580  12.846  -1.691  1.00 97.93           H  
ATOM   3351  N   ASP B  54      25.581  15.697   5.245  1.00 97.54           N  
ATOM   3352  H   ASP B  54      24.710  16.151   5.482  1.00 97.54           H  
ATOM   3353  CA  ASP B  54      26.735  15.896   6.143  1.00 97.54           C  
ATOM   3354  HA  ASP B  54      27.464  16.550   5.664  1.00 97.54           H  
ATOM   3355  C   ASP B  54      27.425  14.552   6.457  1.00 97.54           C  
ATOM   3356  CB  ASP B  54      26.304  16.520   7.495  1.00 97.54           C  
ATOM   3357  HB2 ASP B  54      27.122  16.374   8.201  1.00 97.54           H  
ATOM   3358  HB3 ASP B  54      25.452  15.966   7.887  1.00 97.54           H  
ATOM   3359  O   ASP B  54      28.646  14.434   6.375  1.00 97.54           O  
ATOM   3360  CG  ASP B  54      25.972  18.019   7.529  1.00 97.54           C  
ATOM   3361  OD1 ASP B  54      26.416  18.738   6.613  1.00 97.54           O  
ATOM   3362  OD2 ASP B  54      25.358  18.441   8.555  1.00 97.54           O  
ATOM   3363  N   LEU B  55      26.646  13.518   6.799  1.00 98.23           N  
ATOM   3364  H   LEU B  55      25.648  13.669   6.826  1.00 98.23           H  
ATOM   3365  CA  LEU B  55      27.160  12.214   7.221  1.00 98.23           C  
ATOM   3366  HA  LEU B  55      27.910  12.393   7.991  1.00 98.23           H  
ATOM   3367  C   LEU B  55      27.874  11.456   6.088  1.00 98.23           C  
ATOM   3368  CB  LEU B  55      25.995  11.430   7.859  1.00 98.23           C  
ATOM   3369  HB2 LEU B  55      25.243  11.192   7.107  1.00 98.23           H  
ATOM   3370  HB3 LEU B  55      25.524  12.089   8.588  1.00 98.23           H  
ATOM   3371  O   LEU B  55      28.994  10.976   6.289  1.00 98.23           O  
ATOM   3372  CG  LEU B  55      26.444  10.142   8.574  1.00 98.23           C  
ATOM   3373  HG  LEU B  55      27.490  10.244   8.866  1.00 98.23           H  
ATOM   3374  CD1 LEU B  55      25.652   9.922   9.862  1.00 98.23           C  
ATOM   3375 HD11 LEU B  55      24.641   9.589   9.628  1.00 98.23           H  
ATOM   3376 HD12 LEU B  55      26.143   9.153  10.459  1.00 98.23           H  
ATOM   3377 HD13 LEU B  55      25.602  10.839  10.449  1.00 98.23           H  
ATOM   3378  CD2 LEU B  55      26.285   8.901   7.696  1.00 98.23           C  
ATOM   3379 HD21 LEU B  55      26.605   8.021   8.254  1.00 98.23           H  
ATOM   3380 HD22 LEU B  55      25.244   8.776   7.396  1.00 98.23           H  
ATOM   3381 HD23 LEU B  55      26.911   8.985   6.808  1.00 98.23           H  
ATOM   3382  N   VAL B  56      27.262  11.369   4.900  1.00 98.19           N  
ATOM   3383  H   VAL B  56      26.349  11.789   4.802  1.00 98.19           H  
ATOM   3384  CA  VAL B  56      27.840  10.624   3.764  1.00 98.19           C  
ATOM   3385  HA  VAL B  56      28.294   9.717   4.163  1.00 98.19           H  
ATOM   3386  C   VAL B  56      28.972  11.386   3.072  1.00 98.19           C  
ATOM   3387  CB  VAL B  56      26.783  10.158   2.741  1.00 98.19           C  
ATOM   3388  HB  VAL B  56      27.290   9.557   1.987  1.00 98.19           H  
ATOM   3389  O   VAL B  56      29.966  10.771   2.693  1.00 98.19           O  
ATOM   3390  CG1 VAL B  56      25.735   9.257   3.404  1.00 98.19           C  
ATOM   3391 HG11 VAL B  56      25.057   8.866   2.646  1.00 98.19           H  
ATOM   3392 HG12 VAL B  56      26.229   8.419   3.896  1.00 98.19           H  
ATOM   3393 HG13 VAL B  56      25.158   9.816   4.140  1.00 98.19           H  
ATOM   3394  CG2 VAL B  56      26.068  11.303   2.012  1.00 98.19           C  
ATOM   3395 HG21 VAL B  56      26.773  11.867   1.401  1.00 98.19           H  
ATOM   3396 HG22 VAL B  56      25.292  10.903   1.359  1.00 98.19           H  
ATOM   3397 HG23 VAL B  56      25.608  11.976   2.736  1.00 98.19           H  
ATOM   3398  N   SER B  57      28.880  12.717   2.956  1.00 97.43           N  
ATOM   3399  H   SER B  57      28.054  13.178   3.309  1.00 97.43           H  
ATOM   3400  CA  SER B  57      29.929  13.546   2.336  1.00 97.43           C  
ATOM   3401  HA  SER B  57      30.191  13.104   1.374  1.00 97.43           H  
ATOM   3402  C   SER B  57      31.210  13.587   3.175  1.00 97.43           C  
ATOM   3403  CB  SER B  57      29.422  14.967   2.065  1.00 97.43           C  
ATOM   3404  HB2 SER B  57      30.203  15.531   1.557  1.00 97.43           H  
ATOM   3405  HB3 SER B  57      28.546  14.925   1.418  1.00 97.43           H  
ATOM   3406  O   SER B  57      32.308  13.533   2.625  1.00 97.43           O  
ATOM   3407  OG  SER B  57      29.085  15.624   3.269  1.00 97.43           O  
ATOM   3408  HG  SER B  57      28.192  15.355   3.498  1.00 97.43           H  
ATOM   3409  N   GLN B  58      31.087  13.581   4.507  1.00 97.02           N  
ATOM   3410  H   GLN B  58      30.164  13.708   4.897  1.00 97.02           H  
ATOM   3411  CA  GLN B  58      32.216  13.440   5.436  1.00 97.02           C  
ATOM   3412  HA  GLN B  58      33.046  14.042   5.069  1.00 97.02           H  
ATOM   3413  C   GLN B  58      32.731  11.992   5.536  1.00 97.02           C  
ATOM   3414  CB  GLN B  58      31.807  13.972   6.821  1.00 97.02           C  
ATOM   3415  HB2 GLN B  58      30.923  13.431   7.158  1.00 97.02           H  
ATOM   3416  HB3 GLN B  58      32.609  13.786   7.534  1.00 97.02           H  
ATOM   3417  O   GLN B  58      33.736  11.744   6.201  1.00 97.02           O  
ATOM   3418  CG  GLN B  58      31.520  15.484   6.804  1.00 97.02           C  
ATOM   3419  HG2 GLN B  58      30.877  15.732   5.960  1.00 97.02           H  
ATOM   3420  HG3 GLN B  58      32.457  16.026   6.672  1.00 97.02           H  
ATOM   3421  CD  GLN B  58      30.836  15.992   8.073  1.00 97.02           C  
ATOM   3422  NE2 GLN B  58      30.268  17.178   8.022  1.00 97.02           N  
ATOM   3423 HE21 GLN B  58      29.764  17.489   8.840  1.00 97.02           H  
ATOM   3424 HE22 GLN B  58      30.177  17.652   7.135  1.00 97.02           H  
ATOM   3425  OE1 GLN B  58      30.804  15.365   9.128  1.00 97.02           O  
ATOM   3426  N   GLY B  59      32.054  11.023   4.906  1.00 97.04           N  
ATOM   3427  H   GLY B  59      31.257  11.284   4.343  1.00 97.04           H  
ATOM   3428  CA  GLY B  59      32.436   9.612   4.930  1.00 97.04           C  
ATOM   3429  HA2 GLY B  59      33.431   9.509   4.498  1.00 97.04           H  
ATOM   3430  HA3 GLY B  59      31.725   9.053   4.321  1.00 97.04           H  
ATOM   3431  C   GLY B  59      32.444   9.006   6.336  1.00 97.04           C  
ATOM   3432  O   GLY B  59      33.330   8.195   6.627  1.00 97.04           O  
ATOM   3433  N   ARG B  60      31.502   9.430   7.193  1.00 97.67           N  
ATOM   3434  H   ARG B  60      30.796  10.052   6.828  1.00 97.67           H  
ATOM   3435  CA  ARG B  60      31.348   8.976   8.584  1.00 97.67           C  
ATOM   3436  HA  ARG B  60      32.335   8.874   9.036  1.00 97.67           H  
ATOM   3437  C   ARG B  60      30.662   7.610   8.667  1.00 97.67           C  
ATOM   3438  CB  ARG B  60      30.523  10.001   9.378  1.00 97.67           C  
ATOM   3439  HB2 ARG B  60      29.675  10.309   8.766  1.00 97.67           H  
ATOM   3440  HB3 ARG B  60      30.134   9.504  10.267  1.00 97.67           H  
ATOM   3441  O   ARG B  60      29.699   7.355   7.943  1.00 97.67           O  
ATOM   3442  CG  ARG B  60      31.301  11.250   9.823  1.00 97.67           C  
ATOM   3443  HG2 ARG B  60      31.829  11.676   8.970  1.00 97.67           H  
ATOM   3444  HG3 ARG B  60      32.034  10.961  10.576  1.00 97.67           H  
ATOM   3445  CD  ARG B  60      30.364  12.323  10.407  1.00 97.67           C  
ATOM   3446  HD2 ARG B  60      30.966  13.112  10.858  1.00 97.67           H  
ATOM   3447  HD3 ARG B  60      29.800  12.759   9.582  1.00 97.67           H  
ATOM   3448  NE  ARG B  60      29.426  11.761  11.405  1.00 97.67           N  
ATOM   3449  HE  ARG B  60      29.592  10.803  11.680  1.00 97.67           H  
ATOM   3450  NH1 ARG B  60      28.006  13.551  11.569  1.00 97.67           N  
ATOM   3451 HH11 ARG B  60      27.097  13.915  11.817  1.00 97.67           H  
ATOM   3452 HH12 ARG B  60      28.646  14.082  10.996  1.00 97.67           H  
ATOM   3453  NH2 ARG B  60      27.449  11.587  12.500  1.00 97.67           N  
ATOM   3454 HH21 ARG B  60      26.530  11.927  12.743  1.00 97.67           H  
ATOM   3455 HH22 ARG B  60      27.640  10.606  12.643  1.00 97.67           H  
ATOM   3456  CZ  ARG B  60      28.301  12.308  11.826  1.00 97.67           C  
ATOM   3457  N   ASP B  61      31.140   6.796   9.603  1.00 97.48           N  
ATOM   3458  H   ASP B  61      31.935   7.110  10.141  1.00 97.48           H  
ATOM   3459  CA  ASP B  61      30.451   5.621  10.146  1.00 97.48           C  
ATOM   3460  HA  ASP B  61      29.864   5.141   9.363  1.00 97.48           H  
ATOM   3461  C   ASP B  61      29.490   6.090  11.263  1.00 97.48           C  
ATOM   3462  CB  ASP B  61      31.521   4.613  10.624  1.00 97.48           C  
ATOM   3463  HB2 ASP B  61      32.211   4.431   9.801  1.00 97.48           H  
ATOM   3464  HB3 ASP B  61      32.089   5.067  11.436  1.00 97.48           H  
ATOM   3465  O   ASP B  61      29.805   7.017  12.021  1.00 97.48           O  
ATOM   3466  CG  ASP B  61      30.990   3.251  11.103  1.00 97.48           C  
ATOM   3467  OD1 ASP B  61      29.752   3.112  11.194  1.00 97.48           O  
ATOM   3468  OD2 ASP B  61      31.838   2.379  11.413  1.00 97.48           O  
ATOM   3469  N   ALA B  62      28.291   5.514  11.305  1.00 97.89           N  
ATOM   3470  H   ALA B  62      28.131   4.761  10.651  1.00 97.89           H  
ATOM   3471  CA  ALA B  62      27.206   5.833  12.228  1.00 97.89           C  
ATOM   3472  HA  ALA B  62      27.528   6.641  12.886  1.00 97.89           H  
ATOM   3473  C   ALA B  62      26.808   4.655  13.135  1.00 97.89           C  
ATOM   3474  CB  ALA B  62      26.015   6.321  11.402  1.00 97.89           C  
ATOM   3475  HB1 ALA B  62      26.353   7.000  10.619  1.00 97.89           H  
ATOM   3476  HB2 ALA B  62      25.527   5.464  10.937  1.00 97.89           H  
ATOM   3477  HB3 ALA B  62      25.295   6.820  12.051  1.00 97.89           H  
ATOM   3478  O   ALA B  62      25.869   4.795  13.924  1.00 97.89           O  
ATOM   3479  N   ILE B  63      27.496   3.517  13.015  1.00 97.74           N  
ATOM   3480  H   ILE B  63      28.258   3.475  12.354  1.00 97.74           H  
ATOM   3481  CA  ILE B  63      27.337   2.362  13.896  1.00 97.74           C  
ATOM   3482  HA  ILE B  63      26.276   2.127  13.978  1.00 97.74           H  
ATOM   3483  C   ILE B  63      27.841   2.708  15.304  1.00 97.74           C  
ATOM   3484  CB  ILE B  63      28.065   1.144  13.284  1.00 97.74           C  
ATOM   3485  HB  ILE B  63      29.110   1.416  13.136  1.00 97.74           H  
ATOM   3486  O   ILE B  63      28.844   3.401  15.482  1.00 97.74           O  
ATOM   3487  CG1 ILE B  63      27.492   0.750  11.899  1.00 97.74           C  
ATOM   3488 HG12 ILE B  63      27.652   1.568  11.196  1.00 97.74           H  
ATOM   3489 HG13 ILE B  63      28.062  -0.097  11.518  1.00 97.74           H  
ATOM   3490  CG2 ILE B  63      28.059  -0.055  14.246  1.00 97.74           C  
ATOM   3491 HG21 ILE B  63      28.547  -0.908  13.775  1.00 97.74           H  
ATOM   3492 HG22 ILE B  63      27.041  -0.327  14.523  1.00 97.74           H  
ATOM   3493 HG23 ILE B  63      28.636   0.180  15.140  1.00 97.74           H  
ATOM   3494  CD1 ILE B  63      26.000   0.391  11.863  1.00 97.74           C  
ATOM   3495 HD11 ILE B  63      25.391   1.268  12.084  1.00 97.74           H  
ATOM   3496 HD12 ILE B  63      25.748   0.032  10.865  1.00 97.74           H  
ATOM   3497 HD13 ILE B  63      25.779  -0.401  12.579  1.00 97.74           H  
ATOM   3498  N   GLY B  64      27.132   2.222  16.322  1.00 95.47           N  
ATOM   3499  H   GLY B  64      26.326   1.649  16.118  1.00 95.47           H  
ATOM   3500  CA  GLY B  64      27.488   2.393  17.727  1.00 95.47           C  
ATOM   3501  HA2 GLY B  64      28.572   2.451  17.825  1.00 95.47           H  
ATOM   3502  HA3 GLY B  64      27.051   3.323  18.092  1.00 95.47           H  
ATOM   3503  C   GLY B  64      26.990   1.236  18.596  1.00 95.47           C  
ATOM   3504  O   GLY B  64      26.358   0.312  18.085  1.00 95.47           O  
ATOM   3505  N   PRO B  65      27.272   1.257  19.908  1.00 94.95           N  
ATOM   3506  CA  PRO B  65      26.836   0.211  20.828  1.00 94.95           C  
ATOM   3507  HA  PRO B  65      27.197  -0.756  20.479  1.00 94.95           H  
ATOM   3508  C   PRO B  65      25.307   0.147  20.958  1.00 94.95           C  
ATOM   3509  CB  PRO B  65      27.507   0.544  22.164  1.00 94.95           C  
ATOM   3510  HB2 PRO B  65      26.908   0.234  23.020  1.00 94.95           H  
ATOM   3511  HB3 PRO B  65      28.491   0.077  22.200  1.00 94.95           H  
ATOM   3512  O   PRO B  65      24.605   1.131  20.712  1.00 94.95           O  
ATOM   3513  CG  PRO B  65      27.664   2.064  22.102  1.00 94.95           C  
ATOM   3514  HG2 PRO B  65      26.721   2.541  22.368  1.00 94.95           H  
ATOM   3515  HG3 PRO B  65      28.471   2.415  22.746  1.00 94.95           H  
ATOM   3516  CD  PRO B  65      27.968   2.312  20.626  1.00 94.95           C  
ATOM   3517  HD2 PRO B  65      27.613   3.301  20.334  1.00 94.95           H  
ATOM   3518  HD3 PRO B  65      29.039   2.223  20.446  1.00 94.95           H  
ATOM   3519  N   PHE B  66      24.802  -1.010  21.390  1.00 95.37           N  
ATOM   3520  H   PHE B  66      25.425  -1.797  21.493  1.00 95.37           H  
ATOM   3521  CA  PHE B  66      23.382  -1.207  21.697  1.00 95.37           C  
ATOM   3522  HA  PHE B  66      22.826  -1.065  20.770  1.00 95.37           H  
ATOM   3523  C   PHE B  66      22.852  -0.186  22.734  1.00 95.37           C  
ATOM   3524  CB  PHE B  66      23.149  -2.644  22.195  1.00 95.37           C  
ATOM   3525  HB2 PHE B  66      22.146  -2.691  22.618  1.00 95.37           H  
ATOM   3526  HB3 PHE B  66      23.847  -2.841  23.009  1.00 95.37           H  
ATOM   3527  O   PHE B  66      23.571   0.175  23.671  1.00 95.37           O  
ATOM   3528  CG  PHE B  66      23.255  -3.784  21.188  1.00 95.37           C  
ATOM   3529  CD1 PHE B  66      23.564  -3.573  19.828  1.00 95.37           C  
ATOM   3530  HD1 PHE B  66      23.793  -2.584  19.460  1.00 95.37           H  
ATOM   3531  CD2 PHE B  66      23.011  -5.098  21.633  1.00 95.37           C  
ATOM   3532  HD2 PHE B  66      22.775  -5.284  22.670  1.00 95.37           H  
ATOM   3533  CE1 PHE B  66      23.593  -4.650  18.926  1.00 95.37           C  
ATOM   3534  HE1 PHE B  66      23.811  -4.481  17.882  1.00 95.37           H  
ATOM   3535  CE2 PHE B  66      23.063  -6.180  20.737  1.00 95.37           C  
ATOM   3536  HE2 PHE B  66      22.882  -7.186  21.085  1.00 95.37           H  
ATOM   3537  CZ  PHE B  66      23.339  -5.953  19.381  1.00 95.37           C  
ATOM   3538  HZ  PHE B  66      23.352  -6.783  18.689  1.00 95.37           H  
ATOM   3539  N   PRO B  67      21.589   0.264  22.599  1.00 93.76           N  
ATOM   3540  CA  PRO B  67      20.965   1.215  23.515  1.00 93.76           C  
ATOM   3541  HA  PRO B  67      21.612   2.083  23.638  1.00 93.76           H  
ATOM   3542  C   PRO B  67      20.708   0.587  24.894  1.00 93.76           C  
ATOM   3543  CB  PRO B  67      19.669   1.649  22.823  1.00 93.76           C  
ATOM   3544  HB2 PRO B  67      18.881   1.891  23.537  1.00 93.76           H  
ATOM   3545  HB3 PRO B  67      19.870   2.502  22.174  1.00 93.76           H  
ATOM   3546  O   PRO B  67      20.244  -0.547  25.003  1.00 93.76           O  
ATOM   3547  CG  PRO B  67      19.300   0.435  21.972  1.00 93.76           C  
ATOM   3548  HG2 PRO B  67      18.696   0.708  21.107  1.00 93.76           H  
ATOM   3549  HG3 PRO B  67      18.792  -0.308  22.586  1.00 93.76           H  
ATOM   3550  CD  PRO B  67      20.658  -0.102  21.544  1.00 93.76           C  
ATOM   3551  HD2 PRO B  67      20.603  -1.182  21.407  1.00 93.76           H  
ATOM   3552  HD3 PRO B  67      20.968   0.384  20.618  1.00 93.76           H  
ATOM   3553  N   THR B  68      20.985   1.343  25.957  1.00 92.28           N  
ATOM   3554  H   THR B  68      21.363   2.268  25.811  1.00 92.28           H  
ATOM   3555  CA  THR B  68      20.885   0.884  27.357  1.00 92.28           C  
ATOM   3556  HA  THR B  68      20.913  -0.205  27.379  1.00 92.28           H  
ATOM   3557  C   THR B  68      19.584   1.291  28.057  1.00 92.28           C  
ATOM   3558  CB  THR B  68      22.085   1.395  28.166  1.00 92.28           C  
ATOM   3559  HB  THR B  68      21.943   1.130  29.214  1.00 92.28           H  
ATOM   3560  O   THR B  68      19.322   0.860  29.176  1.00 92.28           O  
ATOM   3561  CG2 THR B  68      23.418   0.801  27.693  1.00 92.28           C  
ATOM   3562 HG21 THR B  68      23.919   0.325  28.536  1.00 92.28           H  
ATOM   3563 HG22 THR B  68      23.252   0.044  26.926  1.00 92.28           H  
ATOM   3564 HG23 THR B  68      24.067   1.571  27.276  1.00 92.28           H  
ATOM   3565  OG1 THR B  68      22.180   2.802  28.060  1.00 92.28           O  
ATOM   3566  HG1 THR B  68      22.692   3.111  28.811  1.00 92.28           H  
ATOM   3567  N   ASP B  69      18.756   2.106  27.407  1.00 89.76           N  
ATOM   3568  H   ASP B  69      19.004   2.401  26.473  1.00 89.76           H  
ATOM   3569  CA  ASP B  69      17.512   2.694  27.920  1.00 89.76           C  
ATOM   3570  HA  ASP B  69      17.547   2.680  29.009  1.00 89.76           H  
ATOM   3571  C   ASP B  69      16.243   1.911  27.527  1.00 89.76           C  
ATOM   3572  CB  ASP B  69      17.453   4.174  27.490  1.00 89.76           C  
ATOM   3573  HB2 ASP B  69      16.527   4.612  27.861  1.00 89.76           H  
ATOM   3574  HB3 ASP B  69      18.276   4.699  27.975  1.00 89.76           H  
ATOM   3575  O   ASP B  69      15.145   2.238  27.973  1.00 89.76           O  
ATOM   3576  CG  ASP B  69      17.554   4.430  25.974  1.00 89.76           C  
ATOM   3577  OD1 ASP B  69      17.811   3.469  25.207  1.00 89.76           O  
ATOM   3578  OD2 ASP B  69      17.436   5.609  25.583  1.00 89.76           O  
ATOM   3579  N   ARG B  70      16.382   0.833  26.742  1.00 89.70           N  
ATOM   3580  H   ARG B  70      17.312   0.663  26.386  1.00 89.70           H  
ATOM   3581  CA  ARG B  70      15.265   0.008  26.230  1.00 89.70           C  
ATOM   3582  HA  ARG B  70      14.357   0.610  26.274  1.00 89.70           H  
ATOM   3583  C   ARG B  70      14.944  -1.237  27.060  1.00 89.70           C  
ATOM   3584  CB  ARG B  70      15.510  -0.350  24.758  1.00 89.70           C  
ATOM   3585  HB2 ARG B  70      14.649  -0.898  24.375  1.00 89.70           H  
ATOM   3586  HB3 ARG B  70      16.392  -0.984  24.674  1.00 89.70           H  
ATOM   3587  O   ARG B  70      14.182  -2.092  26.617  1.00 89.70           O  
ATOM   3588  CG  ARG B  70      15.704   0.911  23.917  1.00 89.70           C  
ATOM   3589  HG2 ARG B  70      14.891   1.613  24.101  1.00 89.70           H  
ATOM   3590  HG3 ARG B  70      16.651   1.381  24.182  1.00 89.70           H  
ATOM   3591  CD  ARG B  70      15.732   0.550  22.440  1.00 89.70           C  
ATOM   3592  HD2 ARG B  70      16.456  -0.249  22.279  1.00 89.70           H  
ATOM   3593  HD3 ARG B  70      14.746   0.193  22.141  1.00 89.70           H  
ATOM   3594  NE  ARG B  70      16.108   1.725  21.646  1.00 89.70           N  
ATOM   3595  HE  ARG B  70      16.350   2.565  22.151  1.00 89.70           H  
ATOM   3596  NH1 ARG B  70      15.943   0.691  19.624  1.00 89.70           N  
ATOM   3597 HH11 ARG B  70      15.580  -0.165  20.020  1.00 89.70           H  
ATOM   3598 HH12 ARG B  70      15.827   0.817  18.629  1.00 89.70           H  
ATOM   3599  NH2 ARG B  70      16.563   2.814  19.700  1.00 89.70           N  
ATOM   3600 HH21 ARG B  70      16.817   3.664  20.184  1.00 89.70           H  
ATOM   3601 HH22 ARG B  70      16.642   2.770  18.694  1.00 89.70           H  
ATOM   3602  CZ  ARG B  70      16.199   1.741  20.334  1.00 89.70           C  
ATOM   3603  N   GLY B  71      15.554  -1.378  28.238  1.00 87.88           N  
ATOM   3604  H   GLY B  71      16.143  -0.620  28.552  1.00 87.88           H  
ATOM   3605  CA  GLY B  71      15.386  -2.558  29.098  1.00 87.88           C  
ATOM   3606  HA2 GLY B  71      15.823  -2.345  30.074  1.00 87.88           H  
ATOM   3607  HA3 GLY B  71      14.322  -2.756  29.234  1.00 87.88           H  
ATOM   3608  C   GLY B  71      16.041  -3.838  28.562  1.00 87.88           C  
ATOM   3609  O   GLY B  71      15.700  -4.929  29.008  1.00 87.88           O  
ATOM   3610  N   TRP B  72      16.963  -3.727  27.602  1.00 87.95           N  
ATOM   3611  H   TRP B  72      17.220  -2.806  27.279  1.00 87.95           H  
ATOM   3612  CA  TRP B  72      17.732  -4.864  27.094  1.00 87.95           C  
ATOM   3613  HA  TRP B  72      17.070  -5.721  26.965  1.00 87.95           H  
ATOM   3614  C   TRP B  72      18.832  -5.242  28.090  1.00 87.95           C  
ATOM   3615  CB  TRP B  72      18.358  -4.516  25.736  1.00 87.95           C  
ATOM   3616  HB2 TRP B  72      18.986  -5.354  25.434  1.00 87.95           H  
ATOM   3617  HB3 TRP B  72      19.015  -3.657  25.870  1.00 87.95           H  
ATOM   3618  O   TRP B  72      19.622  -4.386  28.490  1.00 87.95           O  
ATOM   3619  CG  TRP B  72      17.445  -4.208  24.584  1.00 87.95           C  
ATOM   3620  CD1 TRP B  72      16.096  -4.081  24.612  1.00 87.95           C  
ATOM   3621  HD1 TRP B  72      15.472  -4.177  25.488  1.00 87.95           H  
ATOM   3622  CD2 TRP B  72      17.836  -3.973  23.195  1.00 87.95           C  
ATOM   3623  CE2 TRP B  72      16.656  -3.740  22.433  1.00 87.95           C  
ATOM   3624  CE3 TRP B  72      19.066  -3.949  22.499  1.00 87.95           C  
ATOM   3625  HE3 TRP B  72      19.982  -4.109  23.049  1.00 87.95           H  
ATOM   3626  NE1 TRP B  72      15.630  -3.783  23.348  1.00 87.95           N  
ATOM   3627  HE1 TRP B  72      14.658  -3.606  23.138  1.00 87.95           H  
ATOM   3628  CH2 TRP B  72      17.924  -3.530  20.383  1.00 87.95           C  
ATOM   3629  HH2 TRP B  72      17.959  -3.375  19.314  1.00 87.95           H  
ATOM   3630  CZ2 TRP B  72      16.689  -3.539  21.051  1.00 87.95           C  
ATOM   3631  HZ2 TRP B  72      15.763  -3.402  20.513  1.00 87.95           H  
ATOM   3632  CZ3 TRP B  72      19.112  -3.727  21.108  1.00 87.95           C  
ATOM   3633  HZ3 TRP B  72      20.063  -3.722  20.595  1.00 87.95           H  
ATOM   3634  N   ASP B  73      18.944  -6.525  28.439  1.00 88.67           N  
ATOM   3635  H   ASP B  73      18.250  -7.189  28.126  1.00 88.67           H  
ATOM   3636  CA  ASP B  73      20.077  -7.035  29.220  1.00 88.67           C  
ATOM   3637  HA  ASP B  73      20.327  -6.304  29.988  1.00 88.67           H  
ATOM   3638  C   ASP B  73      21.318  -7.189  28.324  1.00 88.67           C  
ATOM   3639  CB  ASP B  73      19.689  -8.324  29.957  1.00 88.67           C  
ATOM   3640  HB2 ASP B  73      18.784  -8.137  30.535  1.00 88.67           H  
ATOM   3641  HB3 ASP B  73      19.474  -9.110  29.233  1.00 88.67           H  
ATOM   3642  O   ASP B  73      21.673  -8.278  27.880  1.00 88.67           O  
ATOM   3643  CG  ASP B  73      20.790  -8.800  30.914  1.00 88.67           C  
ATOM   3644  OD1 ASP B  73      21.912  -8.242  30.899  1.00 88.67           O  
ATOM   3645  OD2 ASP B  73      20.531  -9.772  31.655  1.00 88.67           O  
ATOM   3646  N   VAL B  74      21.951  -6.059  28.003  1.00 90.94           N  
ATOM   3647  H   VAL B  74      21.544  -5.202  28.349  1.00 90.94           H  
ATOM   3648  CA  VAL B  74      23.098  -5.969  27.086  1.00 90.94           C  
ATOM   3649  HA  VAL B  74      22.810  -6.446  26.149  1.00 90.94           H  
ATOM   3650  C   VAL B  74      24.349  -6.726  27.547  1.00 90.94           C  
ATOM   3651  CB  VAL B  74      23.468  -4.500  26.777  1.00 90.94           C  
ATOM   3652  HB  VAL B  74      24.503  -4.461  26.437  1.00 90.94           H  
ATOM   3653  O   VAL B  74      25.167  -7.070  26.695  1.00 90.94           O  
ATOM   3654  CG1 VAL B  74      22.607  -3.958  25.635  1.00 90.94           C  
ATOM   3655 HG11 VAL B  74      22.747  -4.578  24.749  1.00 90.94           H  
ATOM   3656 HG12 VAL B  74      21.555  -3.970  25.921  1.00 90.94           H  
ATOM   3657 HG13 VAL B  74      22.900  -2.934  25.402  1.00 90.94           H  
ATOM   3658  CG2 VAL B  74      23.328  -3.548  27.975  1.00 90.94           C  
ATOM   3659 HG21 VAL B  74      23.739  -2.574  27.711  1.00 90.94           H  
ATOM   3660 HG22 VAL B  74      23.883  -3.945  28.825  1.00 90.94           H  
ATOM   3661 HG23 VAL B  74      22.281  -3.420  28.250  1.00 90.94           H  
ATOM   3662  N   GLU B  75      24.514  -7.013  28.845  1.00 91.57           N  
ATOM   3663  H   GLU B  75      23.762  -6.815  29.489  1.00 91.57           H  
ATOM   3664  CA  GLU B  75      25.613  -7.876  29.303  1.00 91.57           C  
ATOM   3665  HA  GLU B  75      26.510  -7.653  28.725  1.00 91.57           H  
ATOM   3666  C   GLU B  75      25.293  -9.346  29.038  1.00 91.57           C  
ATOM   3667  CB  GLU B  75      25.957  -7.673  30.790  1.00 91.57           C  
ATOM   3668  HB2 GLU B  75      26.629  -8.484  31.069  1.00 91.57           H  
ATOM   3669  HB3 GLU B  75      25.056  -7.760  31.397  1.00 91.57           H  
ATOM   3670  O   GLU B  75      26.086 -10.042  28.402  1.00 91.57           O  
ATOM   3671  CG  GLU B  75      26.652  -6.329  31.084  1.00 91.57           C  
ATOM   3672  HG2 GLU B  75      26.985  -5.892  30.143  1.00 91.57           H  
ATOM   3673  HG3 GLU B  75      25.923  -5.643  31.516  1.00 91.57           H  
ATOM   3674  CD  GLU B  75      27.871  -6.449  32.024  1.00 91.57           C  
ATOM   3675  OE1 GLU B  75      28.834  -5.673  31.812  1.00 91.57           O  
ATOM   3676  OE2 GLU B  75      27.863  -7.297  32.946  1.00 91.57           O  
ATOM   3677  N   THR B  76      24.121  -9.818  29.472  1.00 91.48           N  
ATOM   3678  H   THR B  76      23.505  -9.216  30.000  1.00 91.48           H  
ATOM   3679  CA  THR B  76      23.766 -11.237  29.355  1.00 91.48           C  
ATOM   3680  HA  THR B  76      24.651 -11.817  29.614  1.00 91.48           H  
ATOM   3681  C   THR B  76      23.378 -11.625  27.925  1.00 91.48           C  
ATOM   3682  CB  THR B  76      22.655 -11.616  30.350  1.00 91.48           C  
ATOM   3683  HB  THR B  76      21.696 -11.266  29.968  1.00 91.48           H  
ATOM   3684  O   THR B  76      23.489 -12.798  27.572  1.00 91.48           O  
ATOM   3685  CG2 THR B  76      22.572 -13.120  30.612  1.00 91.48           C  
ATOM   3686 HG21 THR B  76      21.888 -13.300  31.441  1.00 91.48           H  
ATOM   3687 HG22 THR B  76      22.176 -13.620  29.728  1.00 91.48           H  
ATOM   3688 HG23 THR B  76      23.558 -13.510  30.865  1.00 91.48           H  
ATOM   3689  OG1 THR B  76      22.886 -11.051  31.614  1.00 91.48           O  
ATOM   3690  HG1 THR B  76      22.156 -10.444  31.758  1.00 91.48           H  
ATOM   3691  N   LEU B  77      22.948 -10.682  27.080  1.00 91.92           N  
ATOM   3692  H   LEU B  77      22.796  -9.757  27.455  1.00 91.92           H  
ATOM   3693  CA  LEU B  77      22.616 -10.904  25.666  1.00 91.92           C  
ATOM   3694  HA  LEU B  77      21.890 -11.714  25.597  1.00 91.92           H  
ATOM   3695  C   LEU B  77      23.835 -11.302  24.817  1.00 91.92           C  
ATOM   3696  CB  LEU B  77      21.973  -9.609  25.130  1.00 91.92           C  
ATOM   3697  HB2 LEU B  77      22.683  -8.796  25.284  1.00 91.92           H  
ATOM   3698  HB3 LEU B  77      21.083  -9.397  25.723  1.00 91.92           H  
ATOM   3699  O   LEU B  77      23.671 -11.983  23.806  1.00 91.92           O  
ATOM   3700  CG  LEU B  77      21.553  -9.608  23.650  1.00 91.92           C  
ATOM   3701  HG  LEU B  77      22.404  -9.859  23.016  1.00 91.92           H  
ATOM   3702  CD1 LEU B  77      20.409 -10.582  23.375  1.00 91.92           C  
ATOM   3703 HD11 LEU B  77      19.557 -10.359  24.017  1.00 91.92           H  
ATOM   3704 HD12 LEU B  77      20.739 -11.604  23.559  1.00 91.92           H  
ATOM   3705 HD13 LEU B  77      20.110 -10.503  22.330  1.00 91.92           H  
ATOM   3706  CD2 LEU B  77      21.091  -8.204  23.259  1.00 91.92           C  
ATOM   3707 HD21 LEU B  77      21.889  -7.489  23.462  1.00 91.92           H  
ATOM   3708 HD22 LEU B  77      20.209  -7.925  23.836  1.00 91.92           H  
ATOM   3709 HD23 LEU B  77      20.862  -8.177  22.194  1.00 91.92           H  
ATOM   3710  N   PHE B  78      25.046 -10.887  25.197  1.00 94.50           N  
ATOM   3711  H   PHE B  78      25.151 -10.402  26.077  1.00 94.50           H  
ATOM   3712  CA  PHE B  78      26.238 -11.152  24.396  1.00 94.50           C  
ATOM   3713  HA  PHE B  78      25.946 -11.107  23.347  1.00 94.50           H  
ATOM   3714  C   PHE B  78      26.838 -12.540  24.656  1.00 94.50           C  
ATOM   3715  CB  PHE B  78      27.282 -10.055  24.607  1.00 94.50           C  
ATOM   3716  HB2 PHE B  78      26.849  -9.094  24.328  1.00 94.50           H  
ATOM   3717  HB3 PHE B  78      27.542 -10.009  25.664  1.00 94.50           H  
ATOM   3718  O   PHE B  78      27.158 -12.878  25.794  1.00 94.50           O  
ATOM   3719  CG  PHE B  78      28.539 -10.292  23.792  1.00 94.50           C  
ATOM   3720  CD1 PHE B  78      29.605 -11.037  24.334  1.00 94.50           C  
ATOM   3721  HD1 PHE B  78      29.503 -11.468  25.319  1.00 94.50           H  
ATOM   3722  CD2 PHE B  78      28.615  -9.840  22.464  1.00 94.50           C  
ATOM   3723  HD2 PHE B  78      27.761  -9.361  22.008  1.00 94.50           H  
ATOM   3724  CE1 PHE B  78      30.767 -11.267  23.575  1.00 94.50           C  
ATOM   3725  HE1 PHE B  78      31.559 -11.883  23.975  1.00 94.50           H  
ATOM   3726  CE2 PHE B  78      29.794 -10.031  21.724  1.00 94.50           C  
ATOM   3727  HE2 PHE B  78      29.858  -9.667  20.709  1.00 94.50           H  
ATOM   3728  CZ  PHE B  78      30.873 -10.734  22.279  1.00 94.50           C  
ATOM   3729  HZ  PHE B  78      31.752 -10.914  21.678  1.00 94.50           H  
ATOM   3730  N   ASP B  79      27.118 -13.284  23.587  1.00 94.76           N  
ATOM   3731  H   ASP B  79      26.848 -12.945  22.674  1.00 94.76           H  
ATOM   3732  CA  ASP B  79      28.017 -14.444  23.611  1.00 94.76           C  
ATOM   3733  HA  ASP B  79      28.745 -14.301  24.409  1.00 94.76           H  
ATOM   3734  C   ASP B  79      28.780 -14.536  22.282  1.00 94.76           C  
ATOM   3735  CB  ASP B  79      27.238 -15.732  23.915  1.00 94.76           C  
ATOM   3736  HB2 ASP B  79      26.733 -16.080  23.014  1.00 94.76           H  
ATOM   3737  HB3 ASP B  79      26.485 -15.506  24.670  1.00 94.76           H  
ATOM   3738  O   ASP B  79      28.220 -14.256  21.228  1.00 94.76           O  
ATOM   3739  CG  ASP B  79      28.143 -16.841  24.464  1.00 94.76           C  
ATOM   3740  OD1 ASP B  79      29.276 -16.989  23.945  1.00 94.76           O  
ATOM   3741  OD2 ASP B  79      27.723 -17.485  25.452  1.00 94.76           O  
ATOM   3742  N   LEU B  80      30.062 -14.908  22.321  1.00 93.31           N  
ATOM   3743  H   LEU B  80      30.340 -15.392  23.162  1.00 93.31           H  
ATOM   3744  CA  LEU B  80      30.884 -15.075  21.116  1.00 93.31           C  
ATOM   3745  HA  LEU B  80      30.703 -14.231  20.452  1.00 93.31           H  
ATOM   3746  C   LEU B  80      30.511 -16.325  20.310  1.00 93.31           C  
ATOM   3747  CB  LEU B  80      32.374 -15.128  21.509  1.00 93.31           C  
ATOM   3748  HB2 LEU B  80      32.464 -15.630  22.473  1.00 93.31           H  
ATOM   3749  HB3 LEU B  80      32.922 -15.727  20.782  1.00 93.31           H  
ATOM   3750  O   LEU B  80      30.876 -16.398  19.137  1.00 93.31           O  
ATOM   3751  CG  LEU B  80      33.034 -13.744  21.576  1.00 93.31           C  
ATOM   3752  HG  LEU B  80      32.385 -13.067  22.131  1.00 93.31           H  
ATOM   3753  CD1 LEU B  80      34.369 -13.824  22.318  1.00 93.31           C  
ATOM   3754 HD11 LEU B  80      34.198 -14.196  23.329  1.00 93.31           H  
ATOM   3755 HD12 LEU B  80      34.820 -12.834  22.374  1.00 93.31           H  
ATOM   3756 HD13 LEU B  80      35.040 -14.504  21.793  1.00 93.31           H  
ATOM   3757  CD2 LEU B  80      33.307 -13.164  20.185  1.00 93.31           C  
ATOM   3758 HD21 LEU B  80      33.789 -12.190  20.271  1.00 93.31           H  
ATOM   3759 HD22 LEU B  80      33.944 -13.839  19.614  1.00 93.31           H  
ATOM   3760 HD23 LEU B  80      32.368 -13.033  19.646  1.00 93.31           H  
ATOM   3761  N   ASP B  81      29.837 -17.300  20.922  1.00 93.37           N  
ATOM   3762  H   ASP B  81      29.565 -17.178  21.887  1.00 93.37           H  
ATOM   3763  CA  ASP B  81      29.355 -18.496  20.235  1.00 93.37           C  
ATOM   3764  HA  ASP B  81      30.114 -18.810  19.518  1.00 93.37           H  
ATOM   3765  C   ASP B  81      28.027 -18.216  19.494  1.00 93.37           C  
ATOM   3766  CB  ASP B  81      29.224 -19.652  21.240  1.00 93.37           C  
ATOM   3767  HB2 ASP B  81      30.184 -19.789  21.739  1.00 93.37           H  
ATOM   3768  HB3 ASP B  81      28.485 -19.392  21.997  1.00 93.37           H  
ATOM   3769  O   ASP B  81      27.006 -17.975  20.144  1.00 93.37           O  
ATOM   3770  CG  ASP B  81      28.833 -20.979  20.577  1.00 93.37           C  
ATOM   3771  OD1 ASP B  81      28.761 -21.016  19.324  1.00 93.37           O  
ATOM   3772  OD2 ASP B  81      28.646 -21.964  21.324  1.00 93.37           O  
ATOM   3773  N   PRO B  82      27.982 -18.286  18.146  1.00 90.40           N  
ATOM   3774  CA  PRO B  82      26.739 -18.136  17.386  1.00 90.40           C  
ATOM   3775  HA  PRO B  82      26.299 -17.165  17.615  1.00 90.40           H  
ATOM   3776  C   PRO B  82      25.699 -19.227  17.690  1.00 90.40           C  
ATOM   3777  CB  PRO B  82      27.154 -18.187  15.911  1.00 90.40           C  
ATOM   3778  HB2 PRO B  82      26.614 -17.451  15.316  1.00 90.40           H  
ATOM   3779  HB3 PRO B  82      26.982 -19.188  15.515  1.00 90.40           H  
ATOM   3780  O   PRO B  82      24.510 -19.030  17.437  1.00 90.40           O  
ATOM   3781  CG  PRO B  82      28.652 -17.894  15.918  1.00 90.40           C  
ATOM   3782  HG2 PRO B  82      28.821 -16.818  15.944  1.00 90.40           H  
ATOM   3783  HG3 PRO B  82      29.165 -18.345  15.069  1.00 90.40           H  
ATOM   3784  CD  PRO B  82      29.094 -18.510  17.236  1.00 90.40           C  
ATOM   3785  HD2 PRO B  82      30.014 -18.028  17.570  1.00 90.40           H  
ATOM   3786  HD3 PRO B  82      29.251 -19.582  17.118  1.00 90.40           H  
ATOM   3787  N   ASP B  83      26.133 -20.373  18.226  1.00 88.53           N  
ATOM   3788  H   ASP B  83      27.113 -20.472  18.449  1.00 88.53           H  
ATOM   3789  CA  ASP B  83      25.267 -21.496  18.584  1.00 88.53           C  
ATOM   3790  HA  ASP B  83      24.383 -21.451  17.948  1.00 88.53           H  
ATOM   3791  C   ASP B  83      24.751 -21.404  20.042  1.00 88.53           C  
ATOM   3792  CB  ASP B  83      25.970 -22.827  18.252  1.00 88.53           C  
ATOM   3793  HB2 ASP B  83      26.832 -22.946  18.908  1.00 88.53           H  
ATOM   3794  HB3 ASP B  83      25.281 -23.647  18.455  1.00 88.53           H  
ATOM   3795  O   ASP B  83      23.973 -22.260  20.488  1.00 88.53           O  
ATOM   3796  CG  ASP B  83      26.424 -22.933  16.784  1.00 88.53           C  
ATOM   3797  OD1 ASP B  83      25.702 -22.489  15.862  1.00 88.53           O  
ATOM   3798  OD2 ASP B  83      27.526 -23.459  16.507  1.00 88.53           O  
ATOM   3799  N   ALA B  84      25.070 -20.328  20.775  1.00 90.67           N  
ATOM   3800  H   ALA B  84      25.699 -19.643  20.380  1.00 90.67           H  
ATOM   3801  CA  ALA B  84      24.480 -20.026  22.080  1.00 90.67           C  
ATOM   3802  HA  ALA B  84      24.459 -20.952  22.654  1.00 90.67           H  
ATOM   3803  C   ALA B  84      23.028 -19.512  21.945  1.00 90.67           C  
ATOM   3804  CB  ALA B  84      25.388 -19.053  22.836  1.00 90.67           C  
ATOM   3805  HB1 ALA B  84      26.389 -19.474  22.925  1.00 90.67           H  
ATOM   3806  HB2 ALA B  84      24.995 -18.884  23.839  1.00 90.67           H  
ATOM   3807  HB3 ALA B  84      25.448 -18.105  22.301  1.00 90.67           H  
ATOM   3808  O   ALA B  84      22.729 -18.612  21.162  1.00 90.67           O  
ATOM   3809  N   VAL B  85      22.099 -20.123  22.690  1.00 86.19           N  
ATOM   3810  H   VAL B  85      22.412 -20.819  23.352  1.00 86.19           H  
ATOM   3811  CA  VAL B  85      20.644 -19.870  22.579  1.00 86.19           C  
ATOM   3812  HA  VAL B  85      20.363 -19.860  21.526  1.00 86.19           H  
ATOM   3813  C   VAL B  85      20.283 -18.512  23.179  1.00 86.19           C  
ATOM   3814  CB  VAL B  85      19.820 -20.956  23.297  1.00 86.19           C  
ATOM   3815  HB  VAL B  85      20.008 -20.873  24.368  1.00 86.19           H  
ATOM   3816  O   VAL B  85      20.703 -18.210  24.299  1.00 86.19           O  
ATOM   3817  CG1 VAL B  85      18.311 -20.786  23.058  1.00 86.19           C  
ATOM   3818 HG11 VAL B  85      18.075 -20.917  22.003  1.00 86.19           H  
ATOM   3819 HG12 VAL B  85      17.752 -21.501  23.661  1.00 86.19           H  
ATOM   3820 HG13 VAL B  85      17.979 -19.793  23.361  1.00 86.19           H  
ATOM   3821  CG2 VAL B  85      20.190 -22.391  22.887  1.00 86.19           C  
ATOM   3822 HG21 VAL B  85      21.269 -22.544  22.902  1.00 86.19           H  
ATOM   3823 HG22 VAL B  85      19.795 -22.596  21.892  1.00 86.19           H  
ATOM   3824 HG23 VAL B  85      19.742 -23.087  23.595  1.00 86.19           H  
ATOM   3825  N   GLY B  86      19.469 -17.716  22.483  1.00 86.37           N  
ATOM   3826  H   GLY B  86      19.049 -18.054  21.629  1.00 86.37           H  
ATOM   3827  CA  GLY B  86      19.023 -16.408  22.967  1.00 86.37           C  
ATOM   3828  HA2 GLY B  86      18.244 -16.041  22.299  1.00 86.37           H  
ATOM   3829  HA3 GLY B  86      18.589 -16.522  23.960  1.00 86.37           H  
ATOM   3830  C   GLY B  86      20.133 -15.352  23.047  1.00 86.37           C  
ATOM   3831  O   GLY B  86      19.970 -14.357  23.754  1.00 86.37           O  
ATOM   3832  N   LYS B  87      21.275 -15.575  22.379  1.00 92.11           N  
ATOM   3833  H   LYS B  87      21.324 -16.401  21.800  1.00 92.11           H  
ATOM   3834  CA  LYS B  87      22.460 -14.702  22.411  1.00 92.11           C  
ATOM   3835  HA  LYS B  87      22.287 -13.897  23.125  1.00 92.11           H  
ATOM   3836  C   LYS B  87      22.736 -14.032  21.069  1.00 92.11           C  
ATOM   3837  CB  LYS B  87      23.713 -15.484  22.847  1.00 92.11           C  
ATOM   3838  HB2 LYS B  87      23.951 -16.217  22.077  1.00 92.11           H  
ATOM   3839  HB3 LYS B  87      24.553 -14.793  22.912  1.00 92.11           H  
ATOM   3840  O   LYS B  87      22.265 -14.467  20.023  1.00 92.11           O  
ATOM   3841  CG  LYS B  87      23.602 -16.215  24.186  1.00 92.11           C  
ATOM   3842  HG2 LYS B  87      22.859 -17.008  24.100  1.00 92.11           H  
ATOM   3843  HG3 LYS B  87      24.560 -16.690  24.395  1.00 92.11           H  
ATOM   3844  CD  LYS B  87      23.247 -15.299  25.356  1.00 92.11           C  
ATOM   3845  HD2 LYS B  87      22.254 -14.877  25.209  1.00 92.11           H  
ATOM   3846  HD3 LYS B  87      23.982 -14.498  25.432  1.00 92.11           H  
ATOM   3847  CE  LYS B  87      23.269 -16.157  26.617  1.00 92.11           C  
ATOM   3848  HE2 LYS B  87      24.294 -16.493  26.780  1.00 92.11           H  
ATOM   3849  HE3 LYS B  87      22.640 -17.032  26.452  1.00 92.11           H  
ATOM   3850  NZ  LYS B  87      22.784 -15.380  27.769  1.00 92.11           N  
ATOM   3851  HZ1 LYS B  87      23.305 -14.516  27.813  1.00 92.11           H  
ATOM   3852  HZ2 LYS B  87      21.821 -15.113  27.620  1.00 92.11           H  
ATOM   3853  HZ3 LYS B  87      22.889 -15.884  28.638  1.00 92.11           H  
ATOM   3854  N   SER B  88      23.553 -12.985  21.115  1.00 93.76           N  
ATOM   3855  H   SER B  88      23.869 -12.695  22.029  1.00 93.76           H  
ATOM   3856  CA  SER B  88      24.110 -12.281  19.960  1.00 93.76           C  
ATOM   3857  HA  SER B  88      23.870 -12.824  19.046  1.00 93.76           H  
ATOM   3858  C   SER B  88      25.630 -12.180  20.089  1.00 93.76           C  
ATOM   3859  CB  SER B  88      23.475 -10.890  19.873  1.00 93.76           C  
ATOM   3860  HB2 SER B  88      23.478 -10.430  20.861  1.00 93.76           H  
ATOM   3861  HB3 SER B  88      22.442 -10.993  19.540  1.00 93.76           H  
ATOM   3862  O   SER B  88      26.130 -11.762  21.133  1.00 93.76           O  
ATOM   3863  OG  SER B  88      24.175 -10.042  18.982  1.00 93.76           O  
ATOM   3864  HG  SER B  88      24.674  -9.401  19.492  1.00 93.76           H  
ATOM   3865  N   TYR B  89      26.366 -12.472  19.013  1.00 95.60           N  
ATOM   3866  H   TYR B  89      25.889 -12.796  18.184  1.00 95.60           H  
ATOM   3867  CA  TYR B  89      27.821 -12.247  18.958  1.00 95.60           C  
ATOM   3868  HA  TYR B  89      28.218 -12.334  19.969  1.00 95.60           H  
ATOM   3869  C   TYR B  89      28.210 -10.827  18.538  1.00 95.60           C  
ATOM   3870  CB  TYR B  89      28.514 -13.327  18.115  1.00 95.60           C  
ATOM   3871  HB2 TYR B  89      29.593 -13.197  18.198  1.00 95.60           H  
ATOM   3872  HB3 TYR B  89      28.283 -14.302  18.543  1.00 95.60           H  
ATOM   3873  O   TYR B  89      29.395 -10.497  18.513  1.00 95.60           O  
ATOM   3874  CG  TYR B  89      28.141 -13.323  16.647  1.00 95.60           C  
ATOM   3875  CD1 TYR B  89      27.342 -14.358  16.131  1.00 95.60           C  
ATOM   3876  HD1 TYR B  89      27.008 -15.153  16.781  1.00 95.60           H  
ATOM   3877  CD2 TYR B  89      28.609 -12.306  15.790  1.00 95.60           C  
ATOM   3878  HD2 TYR B  89      29.255 -11.529  16.170  1.00 95.60           H  
ATOM   3879  CE1 TYR B  89      27.019 -14.374  14.764  1.00 95.60           C  
ATOM   3880  HE1 TYR B  89      26.459 -15.197  14.344  1.00 95.60           H  
ATOM   3881  CE2 TYR B  89      28.246 -12.299  14.431  1.00 95.60           C  
ATOM   3882  HE2 TYR B  89      28.594 -11.511  13.778  1.00 95.60           H  
ATOM   3883  OH  TYR B  89      27.098 -13.355  12.604  1.00 95.60           O  
ATOM   3884  HH  TYR B  89      27.544 -12.657  12.120  1.00 95.60           H  
ATOM   3885  CZ  TYR B  89      27.447 -13.337  13.915  1.00 95.60           C  
ATOM   3886  N   VAL B  90      27.233  -9.969  18.229  1.00 95.40           N  
ATOM   3887  H   VAL B  90      26.281 -10.303  18.273  1.00 95.40           H  
ATOM   3888  CA  VAL B  90      27.447  -8.534  18.000  1.00 95.40           C  
ATOM   3889  HA  VAL B  90      28.519  -8.355  17.922  1.00 95.40           H  
ATOM   3890  C   VAL B  90      26.953  -7.702  19.183  1.00 95.40           C  
ATOM   3891  CB  VAL B  90      26.845  -8.045  16.671  1.00 95.40           C  
ATOM   3892  HB  VAL B  90      27.026  -6.973  16.598  1.00 95.40           H  
ATOM   3893  O   VAL B  90      26.017  -8.085  19.887  1.00 95.40           O  
ATOM   3894  CG1 VAL B  90      27.530  -8.712  15.480  1.00 95.40           C  
ATOM   3895 HG11 VAL B  90      27.322  -9.782  15.471  1.00 95.40           H  
ATOM   3896 HG12 VAL B  90      28.607  -8.550  15.538  1.00 95.40           H  
ATOM   3897 HG13 VAL B  90      27.161  -8.270  14.555  1.00 95.40           H  
ATOM   3898  CG2 VAL B  90      25.341  -8.278  16.541  1.00 95.40           C  
ATOM   3899 HG21 VAL B  90      25.117  -9.344  16.508  1.00 95.40           H  
ATOM   3900 HG22 VAL B  90      24.818  -7.825  17.384  1.00 95.40           H  
ATOM   3901 HG23 VAL B  90      24.994  -7.801  15.625  1.00 95.40           H  
ATOM   3902  N   ARG B  91      27.602  -6.548  19.385  1.00 94.36           N  
ATOM   3903  H   ARG B  91      28.375  -6.352  18.765  1.00 94.36           H  
ATOM   3904  CA  ARG B  91      27.285  -5.534  20.415  1.00 94.36           C  
ATOM   3905  HA  ARG B  91      26.405  -5.844  20.978  1.00 94.36           H  
ATOM   3906  C   ARG B  91      26.954  -4.159  19.827  1.00 94.36           C  
ATOM   3907  CB  ARG B  91      28.477  -5.368  21.375  1.00 94.36           C  
ATOM   3908  HB2 ARG B  91      29.320  -4.957  20.820  1.00 94.36           H  
ATOM   3909  HB3 ARG B  91      28.202  -4.654  22.150  1.00 94.36           H  
ATOM   3910  O   ARG B  91      26.680  -3.222  20.577  1.00 94.36           O  
ATOM   3911  CG  ARG B  91      28.917  -6.666  22.053  1.00 94.36           C  
ATOM   3912  HG2 ARG B  91      29.248  -7.373  21.292  1.00 94.36           H  
ATOM   3913  HG3 ARG B  91      28.076  -7.080  22.609  1.00 94.36           H  
ATOM   3914  CD  ARG B  91      30.078  -6.388  23.011  1.00 94.36           C  
ATOM   3915  HD2 ARG B  91      29.732  -5.672  23.757  1.00 94.36           H  
ATOM   3916  HD3 ARG B  91      30.900  -5.942  22.450  1.00 94.36           H  
ATOM   3917  NE  ARG B  91      30.550  -7.621  23.667  1.00 94.36           N  
ATOM   3918  HE  ARG B  91      30.347  -8.489  23.191  1.00 94.36           H  
ATOM   3919  NH1 ARG B  91      31.353  -6.670  25.597  1.00 94.36           N  
ATOM   3920 HH11 ARG B  91      31.660  -6.781  26.553  1.00 94.36           H  
ATOM   3921 HH12 ARG B  91      31.026  -5.773  25.266  1.00 94.36           H  
ATOM   3922  NH2 ARG B  91      31.452  -8.873  25.336  1.00 94.36           N  
ATOM   3923 HH21 ARG B  91      31.761  -8.962  26.293  1.00 94.36           H  
ATOM   3924 HH22 ARG B  91      31.170  -9.692  24.817  1.00 94.36           H  
ATOM   3925  CZ  ARG B  91      31.118  -7.714  24.854  1.00 94.36           C  
ATOM   3926  N   GLU B  92      27.066  -4.026  18.507  1.00 96.01           N  
ATOM   3927  H   GLU B  92      27.167  -4.860  17.946  1.00 96.01           H  
ATOM   3928  CA  GLU B  92      27.000  -2.761  17.777  1.00 96.01           C  
ATOM   3929  HA  GLU B  92      26.662  -1.990  18.469  1.00 96.01           H  
ATOM   3930  C   GLU B  92      25.953  -2.839  16.652  1.00 96.01           C  
ATOM   3931  CB  GLU B  92      28.395  -2.340  17.250  1.00 96.01           C  
ATOM   3932  HB2 GLU B  92      28.740  -3.067  16.515  1.00 96.01           H  
ATOM   3933  HB3 GLU B  92      28.288  -1.372  16.761  1.00 96.01           H  
ATOM   3934  O   GLU B  92      25.684  -3.910  16.104  1.00 96.01           O  
ATOM   3935  CG  GLU B  92      29.455  -2.203  18.364  1.00 96.01           C  
ATOM   3936  HG2 GLU B  92      29.674  -3.194  18.760  1.00 96.01           H  
ATOM   3937  HG3 GLU B  92      29.014  -1.619  19.172  1.00 96.01           H  
ATOM   3938  CD  GLU B  92      30.789  -1.533  17.956  1.00 96.01           C  
ATOM   3939  OE1 GLU B  92      31.504  -1.093  18.883  1.00 96.01           O  
ATOM   3940  OE2 GLU B  92      31.143  -1.455  16.755  1.00 96.01           O  
ATOM   3941  N   GLY B  93      25.347  -1.697  16.332  1.00 97.00           N  
ATOM   3942  H   GLY B  93      25.629  -0.864  16.829  1.00 97.00           H  
ATOM   3943  CA  GLY B  93      24.330  -1.516  15.297  1.00 97.00           C  
ATOM   3944  HA2 GLY B  93      24.683  -1.953  14.363  1.00 97.00           H  
ATOM   3945  HA3 GLY B  93      23.406  -2.016  15.588  1.00 97.00           H  
ATOM   3946  C   GLY B  93      24.040  -0.031  15.060  1.00 97.00           C  
ATOM   3947  O   GLY B  93      24.604   0.835  15.733  1.00 97.00           O  
ATOM   3948  N   GLY B  94      23.182   0.301  14.097  1.00 98.27           N  
ATOM   3949  H   GLY B  94      22.739  -0.429  13.556  1.00 98.27           H  
ATOM   3950  CA  GLY B  94      22.800   1.694  13.844  1.00 98.27           C  
ATOM   3951  HA2 GLY B  94      22.648   1.835  12.774  1.00 98.27           H  
ATOM   3952  HA3 GLY B  94      23.596   2.373  14.148  1.00 98.27           H  
ATOM   3953  C   GLY B  94      21.510   2.071  14.567  1.00 98.27           C  
ATOM   3954  O   GLY B  94      20.437   1.693  14.116  1.00 98.27           O  
ATOM   3955  N   PHE B  95      21.573   2.858  15.641  1.00 98.06           N  
ATOM   3956  H   PHE B  95      22.481   3.133  15.986  1.00 98.06           H  
ATOM   3957  CA  PHE B  95      20.384   3.218  16.432  1.00 98.06           C  
ATOM   3958  HA  PHE B  95      19.533   2.636  16.078  1.00 98.06           H  
ATOM   3959  C   PHE B  95      19.978   4.688  16.284  1.00 98.06           C  
ATOM   3960  CB  PHE B  95      20.584   2.809  17.896  1.00 98.06           C  
ATOM   3961  HB2 PHE B  95      19.711   3.115  18.472  1.00 98.06           H  
ATOM   3962  HB3 PHE B  95      21.451   3.330  18.303  1.00 98.06           H  
ATOM   3963  O   PHE B  95      20.819   5.579  16.119  1.00 98.06           O  
ATOM   3964  CG  PHE B  95      20.768   1.313  18.054  1.00 98.06           C  
ATOM   3965  CD1 PHE B  95      19.646   0.467  18.136  1.00 98.06           C  
ATOM   3966  HD1 PHE B  95      18.651   0.887  18.128  1.00 98.06           H  
ATOM   3967  CD2 PHE B  95      22.061   0.758  18.052  1.00 98.06           C  
ATOM   3968  HD2 PHE B  95      22.932   1.392  17.983  1.00 98.06           H  
ATOM   3969  CE1 PHE B  95      19.815  -0.926  18.218  1.00 98.06           C  
ATOM   3970  HE1 PHE B  95      18.949  -1.568  18.276  1.00 98.06           H  
ATOM   3971  CE2 PHE B  95      22.228  -0.634  18.116  1.00 98.06           C  
ATOM   3972  HE2 PHE B  95      23.227  -1.043  18.084  1.00 98.06           H  
ATOM   3973  CZ  PHE B  95      21.108  -1.479  18.209  1.00 98.06           C  
ATOM   3974  HZ  PHE B  95      21.242  -2.549  18.266  1.00 98.06           H  
ATOM   3975  N   LEU B  96      18.673   4.950  16.380  1.00 97.60           N  
ATOM   3976  H   LEU B  96      18.051   4.177  16.565  1.00 97.60           H  
ATOM   3977  CA  LEU B  96      18.124   6.300  16.447  1.00 97.60           C  
ATOM   3978  HA  LEU B  96      18.670   6.930  15.746  1.00 97.60           H  
ATOM   3979  C   LEU B  96      18.334   6.895  17.842  1.00 97.60           C  
ATOM   3980  CB  LEU B  96      16.633   6.305  16.059  1.00 97.60           C  
ATOM   3981  HB2 LEU B  96      16.214   7.282  16.296  1.00 97.60           H  
ATOM   3982  HB3 LEU B  96      16.118   5.560  16.666  1.00 97.60           H  
ATOM   3983  O   LEU B  96      18.024   6.287  18.867  1.00 97.60           O  
ATOM   3984  CG  LEU B  96      16.341   5.994  14.583  1.00 97.60           C  
ATOM   3985  HG  LEU B  96      16.705   4.994  14.344  1.00 97.60           H  
ATOM   3986  CD1 LEU B  96      14.835   6.033  14.330  1.00 97.60           C  
ATOM   3987 HD11 LEU B  96      14.623   5.771  13.294  1.00 97.60           H  
ATOM   3988 HD12 LEU B  96      14.439   7.026  14.544  1.00 97.60           H  
ATOM   3989 HD13 LEU B  96      14.342   5.305  14.975  1.00 97.60           H  
ATOM   3990  CD2 LEU B  96      17.013   6.980  13.631  1.00 97.60           C  
ATOM   3991 HD21 LEU B  96      16.711   6.733  12.613  1.00 97.60           H  
ATOM   3992 HD22 LEU B  96      18.096   6.876  13.692  1.00 97.60           H  
ATOM   3993 HD23 LEU B  96      16.714   8.001  13.869  1.00 97.60           H  
ATOM   3994  N   THR B  97      18.836   8.128  17.876  1.00 89.87           N  
ATOM   3995  H   THR B  97      18.988   8.600  16.996  1.00 89.87           H  
ATOM   3996  CA  THR B  97      18.879   8.934  19.102  1.00 89.87           C  
ATOM   3997  HA  THR B  97      19.170   8.299  19.939  1.00 89.87           H  
ATOM   3998  C   THR B  97      17.478   9.485  19.362  1.00 89.87           C  
ATOM   3999  CB  THR B  97      19.883  10.092  18.972  1.00 89.87           C  
ATOM   4000  HB  THR B  97      19.423  10.925  18.439  1.00 89.87           H  
ATOM   4001  O   THR B  97      16.911  10.083  18.452  1.00 89.87           O  
ATOM   4002  CG2 THR B  97      20.370  10.572  20.337  1.00 89.87           C  
ATOM   4003 HG21 THR B  97      21.077  11.391  20.204  1.00 89.87           H  
ATOM   4004 HG22 THR B  97      20.853   9.755  20.873  1.00 89.87           H  
ATOM   4005 HG23 THR B  97      19.523  10.933  20.921  1.00 89.87           H  
ATOM   4006  OG1 THR B  97      21.034   9.691  18.255  1.00 89.87           O  
ATOM   4007  HG1 THR B  97      21.013   8.731  18.242  1.00 89.87           H  
ATOM   4008  N   GLY B  98      16.926   9.286  20.562  1.00 89.48           N  
ATOM   4009  H   GLY B  98      17.433   8.790  21.281  1.00 89.48           H  
ATOM   4010  CA  GLY B  98      15.563   9.736  20.876  1.00 89.48           C  
ATOM   4011  HA2 GLY B  98      15.414   9.718  21.956  1.00 89.48           H  
ATOM   4012  HA3 GLY B  98      15.432  10.767  20.546  1.00 89.48           H  
ATOM   4013  C   GLY B  98      14.456   8.892  20.232  1.00 89.48           C  
ATOM   4014  O   GLY B  98      13.384   9.401  19.938  1.00 89.48           O  
ATOM   4015  N   ALA B  99      14.685   7.595  19.986  1.00 91.75           N  
ATOM   4016  H   ALA B  99      15.597   7.216  20.199  1.00 91.75           H  
ATOM   4017  CA  ALA B  99      13.690   6.712  19.353  1.00 91.75           C  
ATOM   4018  HA  ALA B  99      13.450   7.111  18.368  1.00 91.75           H  
ATOM   4019  C   ALA B  99      12.358   6.588  20.131  1.00 91.75           C  
ATOM   4020  CB  ALA B  99      14.324   5.327  19.186  1.00 91.75           C  
ATOM   4021  HB1 ALA B  99      14.453   4.858  20.161  1.00 91.75           H  
ATOM   4022  HB2 ALA B  99      15.297   5.411  18.701  1.00 91.75           H  
ATOM   4023  HB3 ALA B  99      13.675   4.698  18.576  1.00 91.75           H  
ATOM   4024  O   ALA B  99      11.348   6.186  19.558  1.00 91.75           O  
ATOM   4025  N   GLY B 100      12.370   6.892  21.434  1.00 91.78           N  
ATOM   4026  H   GLY B 100      13.232   7.240  21.827  1.00 91.78           H  
ATOM   4027  CA  GLY B 100      11.182   6.932  22.289  1.00 91.78           C  
ATOM   4028  HA2 GLY B 100      10.426   6.251  21.898  1.00 91.78           H  
ATOM   4029  HA3 GLY B 100      11.464   6.599  23.288  1.00 91.78           H  
ATOM   4030  C   GLY B 100      10.542   8.318  22.431  1.00 91.78           C  
ATOM   4031  O   GLY B 100       9.468   8.395  23.028  1.00 91.78           O  
ATOM   4032  N   ASP B 101      11.167   9.374  21.901  1.00 94.20           N  
ATOM   4033  H   ASP B 101      11.980   9.231  21.319  1.00 94.20           H  
ATOM   4034  CA  ASP B 101      10.689  10.755  22.003  1.00 94.20           C  
ATOM   4035  HA  ASP B 101      10.317  10.917  23.015  1.00 94.20           H  
ATOM   4036  C   ASP B 101       9.534  10.988  21.013  1.00 94.20           C  
ATOM   4037  CB  ASP B 101      11.836  11.761  21.761  1.00 94.20           C  
ATOM   4038  HB2 ASP B 101      11.433  12.768  21.866  1.00 94.20           H  
ATOM   4039  HB3 ASP B 101      12.185  11.656  20.733  1.00 94.20           H  
ATOM   4040  O   ASP B 101       9.569  10.495  19.883  1.00 94.20           O  
ATOM   4041  CG  ASP B 101      13.038  11.629  22.713  1.00 94.20           C  
ATOM   4042  OD1 ASP B 101      12.867  11.092  23.829  1.00 94.20           O  
ATOM   4043  OD2 ASP B 101      14.145  12.071  22.322  1.00 94.20           O  
ATOM   4044  N   PHE B 102       8.489  11.703  21.443  1.00 96.46           N  
ATOM   4045  H   PHE B 102       8.504  12.082  22.379  1.00 96.46           H  
ATOM   4046  CA  PHE B 102       7.316  12.009  20.616  1.00 96.46           C  
ATOM   4047  HA  PHE B 102       7.652  12.288  19.617  1.00 96.46           H  
ATOM   4048  C   PHE B 102       6.494  13.163  21.206  1.00 96.46           C  
ATOM   4049  CB  PHE B 102       6.441  10.748  20.525  1.00 96.46           C  
ATOM   4050  HB2 PHE B 102       7.032   9.952  20.074  1.00 96.46           H  
ATOM   4051  HB3 PHE B 102       6.182  10.432  21.536  1.00 96.46           H  
ATOM   4052  O   PHE B 102       6.155  13.120  22.393  1.00 96.46           O  
ATOM   4053  CG  PHE B 102       5.170  10.888  19.709  1.00 96.46           C  
ATOM   4054  CD1 PHE B 102       3.916  10.606  20.286  1.00 96.46           C  
ATOM   4055  HD1 PHE B 102       3.852  10.335  21.329  1.00 96.46           H  
ATOM   4056  CD2 PHE B 102       5.243  11.257  18.354  1.00 96.46           C  
ATOM   4057  HD2 PHE B 102       6.200  11.478  17.904  1.00 96.46           H  
ATOM   4058  CE1 PHE B 102       2.746  10.687  19.510  1.00 96.46           C  
ATOM   4059  HE1 PHE B 102       1.785  10.483  19.959  1.00 96.46           H  
ATOM   4060  CE2 PHE B 102       4.073  11.350  17.582  1.00 96.46           C  
ATOM   4061  HE2 PHE B 102       4.135  11.657  16.549  1.00 96.46           H  
ATOM   4062  CZ  PHE B 102       2.826  11.067  18.158  1.00 96.46           C  
ATOM   4063  HZ  PHE B 102       1.933  11.164  17.559  1.00 96.46           H  
ATOM   4064  N   ASP B 103       6.109  14.150  20.393  1.00 96.65           N  
ATOM   4065  H   ASP B 103       6.430  14.137  19.435  1.00 96.65           H  
ATOM   4066  CA  ASP B 103       5.169  15.204  20.809  1.00 96.65           C  
ATOM   4067  HA  ASP B 103       5.357  15.421  21.861  1.00 96.65           H  
ATOM   4068  C   ASP B 103       3.712  14.711  20.717  1.00 96.65           C  
ATOM   4069  CB  ASP B 103       5.423  16.525  20.066  1.00 96.65           C  
ATOM   4070  HB2 ASP B 103       6.495  16.722  20.067  1.00 96.65           H  
ATOM   4071  HB3 ASP B 103       5.097  16.438  19.030  1.00 96.65           H  
ATOM   4072  O   ASP B 103       2.969  14.991  19.775  1.00 96.65           O  
ATOM   4073  CG  ASP B 103       4.712  17.715  20.738  1.00 96.65           C  
ATOM   4074  OD1 ASP B 103       3.719  17.491  21.475  1.00 96.65           O  
ATOM   4075  OD2 ASP B 103       5.168  18.861  20.517  1.00 96.65           O  
ATOM   4076  N   ALA B 104       3.302  13.924  21.713  1.00 95.74           N  
ATOM   4077  H   ALA B 104       3.984  13.668  22.413  1.00 95.74           H  
ATOM   4078  CA  ALA B 104       1.959  13.350  21.769  1.00 95.74           C  
ATOM   4079  HA  ALA B 104       1.799  12.763  20.865  1.00 95.74           H  
ATOM   4080  C   ALA B 104       0.853  14.423  21.810  1.00 95.74           C  
ATOM   4081  CB  ALA B 104       1.895  12.420  22.988  1.00 95.74           C  
ATOM   4082  HB1 ALA B 104       2.715  11.703  22.953  1.00 95.74           H  
ATOM   4083  HB2 ALA B 104       0.949  11.879  22.980  1.00 95.74           H  
ATOM   4084  HB3 ALA B 104       1.965  13.004  23.905  1.00 95.74           H  
ATOM   4085  O   ALA B 104      -0.196  14.257  21.185  1.00 95.74           O  
ATOM   4086  N   GLU B 105       1.097  15.537  22.504  1.00 92.50           N  
ATOM   4087  H   GLU B 105       2.036  15.691  22.842  1.00 92.50           H  
ATOM   4088  CA  GLU B 105       0.113  16.599  22.727  1.00 92.50           C  
ATOM   4089  HA  GLU B 105      -0.829  16.128  23.010  1.00 92.50           H  
ATOM   4090  C   GLU B 105      -0.150  17.400  21.438  1.00 92.50           C  
ATOM   4091  CB  GLU B 105       0.597  17.457  23.913  1.00 92.50           C  
ATOM   4092  HB2 GLU B 105       1.336  18.180  23.566  1.00 92.50           H  
ATOM   4093  HB3 GLU B 105       1.083  16.797  24.631  1.00 92.50           H  
ATOM   4094  O   GLU B 105      -1.299  17.747  21.149  1.00 92.50           O  
ATOM   4095  CG  GLU B 105      -0.536  18.178  24.659  1.00 92.50           C  
ATOM   4096  HG2 GLU B 105      -0.899  19.002  24.044  1.00 92.50           H  
ATOM   4097  HG3 GLU B 105      -1.359  17.478  24.799  1.00 92.50           H  
ATOM   4098  CD  GLU B 105      -0.087  18.710  26.035  1.00 92.50           C  
ATOM   4099  OE1 GLU B 105      -0.882  18.580  26.996  1.00 92.50           O  
ATOM   4100  OE2 GLU B 105       1.040  19.249  26.134  1.00 92.50           O  
ATOM   4101  N   PHE B 106       0.872  17.583  20.591  1.00 95.93           N  
ATOM   4102  H   PHE B 106       1.800  17.325  20.896  1.00 95.93           H  
ATOM   4103  CA  PHE B 106       0.734  18.161  19.251  1.00 95.93           C  
ATOM   4104  HA  PHE B 106       0.370  19.182  19.356  1.00 95.93           H  
ATOM   4105  C   PHE B 106      -0.271  17.399  18.372  1.00 95.93           C  
ATOM   4106  CB  PHE B 106       2.121  18.204  18.594  1.00 95.93           C  
ATOM   4107  HB2 PHE B 106       2.506  17.190  18.482  1.00 95.93           H  
ATOM   4108  HB3 PHE B 106       2.789  18.744  19.265  1.00 95.93           H  
ATOM   4109  O   PHE B 106      -1.127  18.019  17.734  1.00 95.93           O  
ATOM   4110  CG  PHE B 106       2.169  18.894  17.249  1.00 95.93           C  
ATOM   4111  CD1 PHE B 106       1.864  18.189  16.070  1.00 95.93           C  
ATOM   4112  HD1 PHE B 106       1.605  17.142  16.114  1.00 95.93           H  
ATOM   4113  CD2 PHE B 106       2.539  20.249  17.182  1.00 95.93           C  
ATOM   4114  HD2 PHE B 106       2.816  20.772  18.085  1.00 95.93           H  
ATOM   4115  CE1 PHE B 106       1.896  18.851  14.831  1.00 95.93           C  
ATOM   4116  HE1 PHE B 106       1.659  18.312  13.926  1.00 95.93           H  
ATOM   4117  CE2 PHE B 106       2.564  20.913  15.945  1.00 95.93           C  
ATOM   4118  HE2 PHE B 106       2.857  21.951  15.890  1.00 95.93           H  
ATOM   4119  CZ  PHE B 106       2.238  20.214  14.773  1.00 95.93           C  
ATOM   4120  HZ  PHE B 106       2.273  20.724  13.822  1.00 95.93           H  
ATOM   4121  N   PHE B 107      -0.217  16.062  18.385  1.00 94.53           N  
ATOM   4122  H   PHE B 107       0.509  15.633  18.942  1.00 94.53           H  
ATOM   4123  CA  PHE B 107      -1.126  15.188  17.628  1.00 94.53           C  
ATOM   4124  HA  PHE B 107      -1.418  15.714  16.720  1.00 94.53           H  
ATOM   4125  C   PHE B 107      -2.444  14.867  18.356  1.00 94.53           C  
ATOM   4126  CB  PHE B 107      -0.380  13.914  17.196  1.00 94.53           C  
ATOM   4127  HB2 PHE B 107       0.015  13.415  18.081  1.00 94.53           H  
ATOM   4128  HB3 PHE B 107      -1.081  13.228  16.720  1.00 94.53           H  
ATOM   4129  O   PHE B 107      -3.262  14.117  17.823  1.00 94.53           O  
ATOM   4130  CG  PHE B 107       0.741  14.186  16.214  1.00 94.53           C  
ATOM   4131  CD1 PHE B 107       0.449  14.502  14.873  1.00 94.53           C  
ATOM   4132  HD1 PHE B 107      -0.576  14.518  14.533  1.00 94.53           H  
ATOM   4133  CD2 PHE B 107       2.074  14.192  16.655  1.00 94.53           C  
ATOM   4134  HD2 PHE B 107       2.308  13.963  17.684  1.00 94.53           H  
ATOM   4135  CE1 PHE B 107       1.487  14.830  13.981  1.00 94.53           C  
ATOM   4136  HE1 PHE B 107       1.262  15.088  12.957  1.00 94.53           H  
ATOM   4137  CE2 PHE B 107       3.106  14.544  15.775  1.00 94.53           C  
ATOM   4138  HE2 PHE B 107       4.116  14.602  16.152  1.00 94.53           H  
ATOM   4139  CZ  PHE B 107       2.815  14.865  14.437  1.00 94.53           C  
ATOM   4140  HZ  PHE B 107       3.605  15.167  13.765  1.00 94.53           H  
ATOM   4141  N   GLY B 108      -2.675  15.414  19.556  1.00 91.47           N  
ATOM   4142  H   GLY B 108      -1.976  16.030  19.946  1.00 91.47           H  
ATOM   4143  CA  GLY B 108      -3.872  15.130  20.358  1.00 91.47           C  
ATOM   4144  HA2 GLY B 108      -3.900  15.829  21.194  1.00 91.47           H  
ATOM   4145  HA3 GLY B 108      -4.761  15.280  19.746  1.00 91.47           H  
ATOM   4146  C   GLY B 108      -3.922  13.707  20.934  1.00 91.47           C  
ATOM   4147  O   GLY B 108      -5.001  13.204  21.238  1.00 91.47           O  
ATOM   4148  N   ILE B 109      -2.768  13.052  21.070  1.00 92.21           N  
ATOM   4149  H   ILE B 109      -1.918  13.567  20.890  1.00 92.21           H  
ATOM   4150  CA  ILE B 109      -2.616  11.682  21.567  1.00 92.21           C  
ATOM   4151  HA  ILE B 109      -3.554  11.147  21.423  1.00 92.21           H  
ATOM   4152  C   ILE B 109      -2.329  11.724  23.071  1.00 92.21           C  
ATOM   4153  CB  ILE B 109      -1.529  10.950  20.742  1.00 92.21           C  
ATOM   4154  HB  ILE B 109      -0.622  11.553  20.746  1.00 92.21           H  
ATOM   4155  O   ILE B 109      -1.482  12.483  23.542  1.00 92.21           O  
ATOM   4156  CG1 ILE B 109      -2.027  10.805  19.281  1.00 92.21           C  
ATOM   4157 HG12 ILE B 109      -2.950  10.226  19.272  1.00 92.21           H  
ATOM   4158 HG13 ILE B 109      -2.251  11.793  18.879  1.00 92.21           H  
ATOM   4159  CG2 ILE B 109      -1.184   9.572  21.334  1.00 92.21           C  
ATOM   4160 HG21 ILE B 109      -2.059   8.924  21.287  1.00 92.21           H  
ATOM   4161 HG22 ILE B 109      -0.367   9.114  20.778  1.00 92.21           H  
ATOM   4162 HG23 ILE B 109      -0.856   9.671  22.369  1.00 92.21           H  
ATOM   4163  CD1 ILE B 109      -1.035  10.153  18.316  1.00 92.21           C  
ATOM   4164 HD11 ILE B 109      -0.074  10.665  18.381  1.00 92.21           H  
ATOM   4165 HD12 ILE B 109      -0.914   9.096  18.552  1.00 92.21           H  
ATOM   4166 HD13 ILE B 109      -1.416  10.239  17.298  1.00 92.21           H  
ATOM   4167  N   SER B 110      -3.024  10.897  23.857  1.00 91.19           N  
ATOM   4168  H   SER B 110      -3.680  10.264  23.422  1.00 91.19           H  
ATOM   4169  CA  SER B 110      -2.806  10.872  25.310  1.00 91.19           C  
ATOM   4170  HA  SER B 110      -2.818  11.910  25.645  1.00 91.19           H  
ATOM   4171  C   SER B 110      -1.442  10.258  25.670  1.00 91.19           C  
ATOM   4172  CB  SER B 110      -3.943  10.150  26.042  1.00 91.19           C  
ATOM   4173  HB2 SER B 110      -4.903  10.498  25.661  1.00 91.19           H  
ATOM   4174  HB3 SER B 110      -3.885  10.400  27.101  1.00 91.19           H  
ATOM   4175  O   SER B 110      -0.996   9.339  24.979  1.00 91.19           O  
ATOM   4176  OG  SER B 110      -3.854   8.742  25.910  1.00 91.19           O  
ATOM   4177  HG  SER B 110      -4.158   8.507  25.031  1.00 91.19           H  
ATOM   4178  N   PRO B 111      -0.797  10.642  26.792  1.00 91.14           N  
ATOM   4179  CA  PRO B 111       0.459  10.020  27.218  1.00 91.14           C  
ATOM   4180  HA  PRO B 111       1.222  10.240  26.471  1.00 91.14           H  
ATOM   4181  C   PRO B 111       0.369   8.495  27.390  1.00 91.14           C  
ATOM   4182  CB  PRO B 111       0.833  10.715  28.531  1.00 91.14           C  
ATOM   4183  HB2 PRO B 111       0.380  10.197  29.376  1.00 91.14           H  
ATOM   4184  HB3 PRO B 111       1.913  10.780  28.658  1.00 91.14           H  
ATOM   4185  O   PRO B 111       1.327   7.791  27.092  1.00 91.14           O  
ATOM   4186  CG  PRO B 111       0.195  12.096  28.385  1.00 91.14           C  
ATOM   4187  HG2 PRO B 111      -0.002  12.559  29.352  1.00 91.14           H  
ATOM   4188  HG3 PRO B 111       0.838  12.734  27.778  1.00 91.14           H  
ATOM   4189  CD  PRO B 111      -1.096  11.799  27.623  1.00 91.14           C  
ATOM   4190  HD2 PRO B 111      -1.895  11.553  28.323  1.00 91.14           H  
ATOM   4191  HD3 PRO B 111      -1.370  12.666  27.022  1.00 91.14           H  
ATOM   4192  N   ARG B 112      -0.792   7.967  27.817  1.00 88.96           N  
ATOM   4193  H   ARG B 112      -1.560   8.603  27.976  1.00 88.96           H  
ATOM   4194  CA  ARG B 112      -1.039   6.515  27.924  1.00 88.96           C  
ATOM   4195  HA  ARG B 112      -0.178   6.052  28.406  1.00 88.96           H  
ATOM   4196  C   ARG B 112      -1.120   5.838  26.557  1.00 88.96           C  
ATOM   4197  CB  ARG B 112      -2.309   6.233  28.757  1.00 88.96           C  
ATOM   4198  HB2 ARG B 112      -2.927   5.500  28.238  1.00 88.96           H  
ATOM   4199  HB3 ARG B 112      -2.895   7.145  28.868  1.00 88.96           H  
ATOM   4200  O   ARG B 112      -0.566   4.758  26.394  1.00 88.96           O  
ATOM   4201  CG  ARG B 112      -1.955   5.672  30.144  1.00 88.96           C  
ATOM   4202  HG2 ARG B 112      -1.263   6.359  30.632  1.00 88.96           H  
ATOM   4203  HG3 ARG B 112      -1.453   4.711  30.032  1.00 88.96           H  
ATOM   4204  CD  ARG B 112      -3.176   5.497  31.059  1.00 88.96           C  
ATOM   4205  HD2 ARG B 112      -3.639   6.473  31.201  1.00 88.96           H  
ATOM   4206  HD3 ARG B 112      -2.824   5.144  32.028  1.00 88.96           H  
ATOM   4207  NE  ARG B 112      -4.172   4.541  30.528  1.00 88.96           N  
ATOM   4208  HE  ARG B 112      -3.865   3.885  29.825  1.00 88.96           H  
ATOM   4209  NH1 ARG B 112      -5.831   4.982  32.047  1.00 88.96           N  
ATOM   4210 HH11 ARG B 112      -6.751   4.795  32.420  1.00 88.96           H  
ATOM   4211 HH12 ARG B 112      -5.153   5.500  32.588  1.00 88.96           H  
ATOM   4212  NH2 ARG B 112      -6.192   3.497  30.425  1.00 88.96           N  
ATOM   4213 HH21 ARG B 112      -5.759   2.832  29.799  1.00 88.96           H  
ATOM   4214 HH22 ARG B 112      -7.127   3.334  30.771  1.00 88.96           H  
ATOM   4215  CZ  ARG B 112      -5.393   4.351  30.997  1.00 88.96           C  
ATOM   4216  N   GLU B 113      -1.771   6.463  25.580  1.00 90.37           N  
ATOM   4217  H   GLU B 113      -2.174   7.372  25.755  1.00 90.37           H  
ATOM   4218  CA  GLU B 113      -1.792   5.945  24.210  1.00 90.37           C  
ATOM   4219  HA  GLU B 113      -2.084   4.895  24.233  1.00 90.37           H  
ATOM   4220  C   GLU B 113      -0.395   6.012  23.579  1.00 90.37           C  
ATOM   4221  CB  GLU B 113      -2.833   6.703  23.379  1.00 90.37           C  
ATOM   4222  HB2 GLU B 113      -2.543   7.751  23.309  1.00 90.37           H  
ATOM   4223  HB3 GLU B 113      -3.798   6.640  23.882  1.00 90.37           H  
ATOM   4224  O   GLU B 113       0.075   5.010  23.052  1.00 90.37           O  
ATOM   4225  CG  GLU B 113      -2.960   6.097  21.972  1.00 90.37           C  
ATOM   4226  HG2 GLU B 113      -1.989   6.137  21.477  1.00 90.37           H  
ATOM   4227  HG3 GLU B 113      -3.245   5.049  22.066  1.00 90.37           H  
ATOM   4228  CD  GLU B 113      -3.975   6.818  21.078  1.00 90.37           C  
ATOM   4229  OE1 GLU B 113      -4.155   6.332  19.932  1.00 90.37           O  
ATOM   4230  OE2 GLU B 113      -4.534   7.846  21.521  1.00 90.37           O  
ATOM   4231  N   ALA B 114       0.321   7.132  23.719  1.00 94.43           N  
ATOM   4232  H   ALA B 114      -0.116   7.929  24.159  1.00 94.43           H  
ATOM   4233  CA  ALA B 114       1.684   7.287  23.211  1.00 94.43           C  
ATOM   4234  HA  ALA B 114       1.666   7.141  22.131  1.00 94.43           H  
ATOM   4235  C   ALA B 114       2.670   6.259  23.800  1.00 94.43           C  
ATOM   4236  CB  ALA B 114       2.143   8.719  23.500  1.00 94.43           C  
ATOM   4237  HB1 ALA B 114       1.467   9.427  23.021  1.00 94.43           H  
ATOM   4238  HB2 ALA B 114       2.152   8.901  24.575  1.00 94.43           H  
ATOM   4239  HB3 ALA B 114       3.149   8.866  23.106  1.00 94.43           H  
ATOM   4240  O   ALA B 114       3.585   5.826  23.101  1.00 94.43           O  
ATOM   4241  N   LEU B 115       2.469   5.836  25.056  1.00 91.21           N  
ATOM   4242  H   LEU B 115       1.753   6.292  25.603  1.00 91.21           H  
ATOM   4243  CA  LEU B 115       3.258   4.772  25.689  1.00 91.21           C  
ATOM   4244  HA  LEU B 115       4.301   4.939  25.423  1.00 91.21           H  
ATOM   4245  C   LEU B 115       2.887   3.363  25.194  1.00 91.21           C  
ATOM   4246  CB  LEU B 115       3.101   4.850  27.222  1.00 91.21           C  
ATOM   4247  HB2 LEU B 115       2.716   5.828  27.510  1.00 91.21           H  
ATOM   4248  HB3 LEU B 115       2.354   4.122  27.537  1.00 91.21           H  
ATOM   4249  O   LEU B 115       3.727   2.472  25.234  1.00 91.21           O  
ATOM   4250  CG  LEU B 115       4.430   4.610  27.968  1.00 91.21           C  
ATOM   4251  HG  LEU B 115       5.189   4.234  27.281  1.00 91.21           H  
ATOM   4252  CD1 LEU B 115       4.935   5.916  28.586  1.00 91.21           C  
ATOM   4253 HD11 LEU B 115       5.063   6.661  27.801  1.00 91.21           H  
ATOM   4254 HD12 LEU B 115       4.219   6.289  29.319  1.00 91.21           H  
ATOM   4255 HD13 LEU B 115       5.897   5.749  29.070  1.00 91.21           H  
ATOM   4256  CD2 LEU B 115       4.267   3.584  29.087  1.00 91.21           C  
ATOM   4257 HD21 LEU B 115       3.982   2.628  28.648  1.00 91.21           H  
ATOM   4258 HD22 LEU B 115       3.501   3.910  29.789  1.00 91.21           H  
ATOM   4259 HD23 LEU B 115       5.215   3.457  29.611  1.00 91.21           H  
ATOM   4260  N   ALA B 116       1.645   3.150  24.750  1.00 89.29           N  
ATOM   4261  H   ALA B 116       0.996   3.924  24.758  1.00 89.29           H  
ATOM   4262  CA  ALA B 116       1.197   1.898  24.134  1.00 89.29           C  
ATOM   4263  HA  ALA B 116       1.706   1.061  24.612  1.00 89.29           H  
ATOM   4264  C   ALA B 116       1.512   1.824  22.627  1.00 89.29           C  
ATOM   4265  CB  ALA B 116      -0.308   1.751  24.379  1.00 89.29           C  
ATOM   4266  HB1 ALA B 116      -0.654   0.802  23.969  1.00 89.29           H  
ATOM   4267  HB2 ALA B 116      -0.522   1.776  25.448  1.00 89.29           H  
ATOM   4268  HB3 ALA B 116      -0.839   2.565  23.886  1.00 89.29           H  
ATOM   4269  O   ALA B 116       1.571   0.732  22.067  1.00 89.29           O  
ATOM   4270  N   MET B 117       1.706   2.971  21.969  1.00 92.73           N  
ATOM   4271  H   MET B 117       1.553   3.831  22.476  1.00 92.73           H  
ATOM   4272  CA  MET B 117       2.045   3.066  20.552  1.00 92.73           C  
ATOM   4273  HA  MET B 117       1.388   2.404  19.989  1.00 92.73           H  
ATOM   4274  C   MET B 117       3.482   2.638  20.270  1.00 92.73           C  
ATOM   4275  CB  MET B 117       1.846   4.496  20.036  1.00 92.73           C  
ATOM   4276  HB2 MET B 117       2.247   5.207  20.759  1.00 92.73           H  
ATOM   4277  HB3 MET B 117       2.404   4.606  19.106  1.00 92.73           H  
ATOM   4278  O   MET B 117       4.439   3.212  20.811  1.00 92.73           O  
ATOM   4279  CG  MET B 117       0.382   4.826  19.745  1.00 92.73           C  
ATOM   4280  HG2 MET B 117      -0.220   4.595  20.623  1.00 92.73           H  
ATOM   4281  HG3 MET B 117       0.035   4.197  18.925  1.00 92.73           H  
ATOM   4282  SD  MET B 117       0.106   6.562  19.304  1.00 92.73           S  
ATOM   4283  CE  MET B 117       1.048   6.678  17.760  1.00 92.73           C  
ATOM   4284  HE1 MET B 117       0.721   5.901  17.070  1.00 92.73           H  
ATOM   4285  HE2 MET B 117       2.110   6.540  17.961  1.00 92.73           H  
ATOM   4286  HE3 MET B 117       0.898   7.661  17.313  1.00 92.73           H  
ATOM   4287  N   ASP B 118       3.618   1.723  19.310  1.00 93.43           N  
ATOM   4288  H   ASP B 118       2.792   1.292  18.920  1.00 93.43           H  
ATOM   4289  CA  ASP B 118       4.880   1.413  18.653  1.00 93.43           C  
ATOM   4290  HA  ASP B 118       5.505   0.882  19.371  1.00 93.43           H  
ATOM   4291  C   ASP B 118       5.569   2.725  18.214  1.00 93.43           C  
ATOM   4292  CB  ASP B 118       4.620   0.449  17.477  1.00 93.43           C  
ATOM   4293  HB2 ASP B 118       3.908   0.912  16.795  1.00 93.43           H  
ATOM   4294  HB3 ASP B 118       4.171  -0.463  17.870  1.00 93.43           H  
ATOM   4295  O   ASP B 118       4.953   3.541  17.509  1.00 93.43           O  
ATOM   4296  CG  ASP B 118       5.874   0.066  16.681  1.00 93.43           C  
ATOM   4297  OD1 ASP B 118       6.972   0.562  17.012  1.00 93.43           O  
ATOM   4298  OD2 ASP B 118       5.742  -0.661  15.677  1.00 93.43           O  
ATOM   4299  N   PRO B 119       6.829   2.977  18.627  1.00 96.15           N  
ATOM   4300  CA  PRO B 119       7.600   4.125  18.158  1.00 96.15           C  
ATOM   4301  HA  PRO B 119       7.140   5.038  18.538  1.00 96.15           H  
ATOM   4302  C   PRO B 119       7.671   4.239  16.625  1.00 96.15           C  
ATOM   4303  CB  PRO B 119       8.987   3.979  18.792  1.00 96.15           C  
ATOM   4304  HB2 PRO B 119       9.024   4.561  19.713  1.00 96.15           H  
ATOM   4305  HB3 PRO B 119       9.785   4.295  18.119  1.00 96.15           H  
ATOM   4306  O   PRO B 119       7.810   5.353  16.121  1.00 96.15           O  
ATOM   4307  CG  PRO B 119       9.086   2.493  19.130  1.00 96.15           C  
ATOM   4308  HG2 PRO B 119       9.370   1.928  18.242  1.00 96.15           H  
ATOM   4309  HG3 PRO B 119       9.776   2.303  19.952  1.00 96.15           H  
ATOM   4310  CD  PRO B 119       7.654   2.149  19.500  1.00 96.15           C  
ATOM   4311  HD2 PRO B 119       7.504   1.080  19.348  1.00 96.15           H  
ATOM   4312  HD3 PRO B 119       7.459   2.410  20.540  1.00 96.15           H  
ATOM   4313  N   GLN B 120       7.487   3.153  15.862  1.00 97.26           N  
ATOM   4314  H   GLN B 120       7.374   2.255  16.311  1.00 97.26           H  
ATOM   4315  CA  GLN B 120       7.347   3.223  14.402  1.00 97.26           C  
ATOM   4316  HA  GLN B 120       8.248   3.688  14.001  1.00 97.26           H  
ATOM   4317  C   GLN B 120       6.154   4.100  13.968  1.00 97.26           C  
ATOM   4318  CB  GLN B 120       7.227   1.811  13.801  1.00 97.26           C  
ATOM   4319  HB2 GLN B 120       6.325   1.331  14.180  1.00 97.26           H  
ATOM   4320  HB3 GLN B 120       7.121   1.903  12.720  1.00 97.26           H  
ATOM   4321  O   GLN B 120       6.309   4.935  13.074  1.00 97.26           O  
ATOM   4322  CG  GLN B 120       8.455   0.931  14.096  1.00 97.26           C  
ATOM   4323  HG2 GLN B 120       9.355   1.476  13.812  1.00 97.26           H  
ATOM   4324  HG3 GLN B 120       8.522   0.713  15.162  1.00 97.26           H  
ATOM   4325  CD  GLN B 120       8.449  -0.393  13.344  1.00 97.26           C  
ATOM   4326  NE2 GLN B 120       7.535  -1.292  13.621  1.00 97.26           N  
ATOM   4327 HE21 GLN B 120       6.864  -1.122  14.357  1.00 97.26           H  
ATOM   4328 HE22 GLN B 120       7.542  -2.166  13.117  1.00 97.26           H  
ATOM   4329  OE1 GLN B 120       9.303  -0.620  12.500  1.00 97.26           O  
ATOM   4330  N   GLN B 121       4.992   3.992  14.632  1.00 97.46           N  
ATOM   4331  H   GLN B 121       4.948   3.358  15.417  1.00 97.46           H  
ATOM   4332  CA  GLN B 121       3.823   4.844  14.355  1.00 97.46           C  
ATOM   4333  HA  GLN B 121       3.616   4.820  13.286  1.00 97.46           H  
ATOM   4334  C   GLN B 121       4.075   6.310  14.749  1.00 97.46           C  
ATOM   4335  CB  GLN B 121       2.570   4.350  15.105  1.00 97.46           C  
ATOM   4336  HB2 GLN B 121       2.726   4.455  16.179  1.00 97.46           H  
ATOM   4337  HB3 GLN B 121       1.754   5.015  14.821  1.00 97.46           H  
ATOM   4338  O   GLN B 121       3.647   7.230  14.051  1.00 97.46           O  
ATOM   4339  CG  GLN B 121       2.134   2.901  14.818  1.00 97.46           C  
ATOM   4340  HG2 GLN B 121       2.160   2.719  13.744  1.00 97.46           H  
ATOM   4341  HG3 GLN B 121       2.838   2.214  15.288  1.00 97.46           H  
ATOM   4342  CD  GLN B 121       0.722   2.590  15.332  1.00 97.46           C  
ATOM   4343  NE2 GLN B 121       0.259   1.366  15.232  1.00 97.46           N  
ATOM   4344 HE21 GLN B 121      -0.639   1.187  15.659  1.00 97.46           H  
ATOM   4345 HE22 GLN B 121       0.837   0.606  14.902  1.00 97.46           H  
ATOM   4346  OE1 GLN B 121      -0.016   3.449  15.804  1.00 97.46           O  
ATOM   4347  N   ARG B 122       4.788   6.532  15.862  1.00 97.77           N  
ATOM   4348  H   ARG B 122       5.117   5.721  16.366  1.00 97.77           H  
ATOM   4349  CA  ARG B 122       5.127   7.871  16.377  1.00 97.77           C  
ATOM   4350  HA  ARG B 122       4.228   8.486  16.415  1.00 97.77           H  
ATOM   4351  C   ARG B 122       6.080   8.616  15.440  1.00 97.77           C  
ATOM   4352  CB  ARG B 122       5.694   7.743  17.802  1.00 97.77           C  
ATOM   4353  HB2 ARG B 122       6.517   7.030  17.820  1.00 97.77           H  
ATOM   4354  HB3 ARG B 122       6.084   8.712  18.115  1.00 97.77           H  
ATOM   4355  O   ARG B 122       5.806   9.750  15.051  1.00 97.77           O  
ATOM   4356  CG  ARG B 122       4.591   7.304  18.779  1.00 97.77           C  
ATOM   4357  HG2 ARG B 122       4.239   6.306  18.520  1.00 97.77           H  
ATOM   4358  HG3 ARG B 122       3.760   8.003  18.680  1.00 97.77           H  
ATOM   4359  CD  ARG B 122       5.027   7.316  20.245  1.00 97.77           C  
ATOM   4360  HD2 ARG B 122       5.710   8.150  20.404  1.00 97.77           H  
ATOM   4361  HD3 ARG B 122       4.142   7.488  20.858  1.00 97.77           H  
ATOM   4362  NE  ARG B 122       5.628   6.041  20.675  1.00 97.77           N  
ATOM   4363  HE  ARG B 122       5.140   5.192  20.427  1.00 97.77           H  
ATOM   4364  NH1 ARG B 122       7.207   6.908  22.100  1.00 97.77           N  
ATOM   4365 HH11 ARG B 122       7.939   6.817  22.790  1.00 97.77           H  
ATOM   4366 HH12 ARG B 122       7.081   7.822  21.689  1.00 97.77           H  
ATOM   4367  NH2 ARG B 122       6.743   4.704  22.095  1.00 97.77           N  
ATOM   4368 HH21 ARG B 122       6.089   3.984  21.824  1.00 97.77           H  
ATOM   4369 HH22 ARG B 122       7.296   4.579  22.931  1.00 97.77           H  
ATOM   4370  CZ  ARG B 122       6.532   5.897  21.622  1.00 97.77           C  
ATOM   4371  N   LEU B 123       7.138   7.940  14.986  1.00 97.85           N  
ATOM   4372  H   LEU B 123       7.305   7.015  15.356  1.00 97.85           H  
ATOM   4373  CA  LEU B 123       8.053   8.471  13.975  1.00 97.85           C  
ATOM   4374  HA  LEU B 123       8.437   9.430  14.321  1.00 97.85           H  
ATOM   4375  C   LEU B 123       7.347   8.744  12.642  1.00 97.85           C  
ATOM   4376  CB  LEU B 123       9.219   7.492  13.759  1.00 97.85           C  
ATOM   4377  HB2 LEU B 123       9.757   7.796  12.861  1.00 97.85           H  
ATOM   4378  HB3 LEU B 123       8.807   6.500  13.574  1.00 97.85           H  
ATOM   4379  O   LEU B 123       7.638   9.765  12.019  1.00 97.85           O  
ATOM   4380  CG  LEU B 123      10.231   7.408  14.914  1.00 97.85           C  
ATOM   4381  HG  LEU B 123       9.733   7.091  15.830  1.00 97.85           H  
ATOM   4382  CD1 LEU B 123      11.290   6.374  14.539  1.00 97.85           C  
ATOM   4383 HD11 LEU B 123      11.860   6.707  13.671  1.00 97.85           H  
ATOM   4384 HD12 LEU B 123      10.796   5.433  14.298  1.00 97.85           H  
ATOM   4385 HD13 LEU B 123      11.958   6.214  15.385  1.00 97.85           H  
ATOM   4386  CD2 LEU B 123      10.949   8.736  15.170  1.00 97.85           C  
ATOM   4387 HD21 LEU B 123      11.726   8.586  15.919  1.00 97.85           H  
ATOM   4388 HD22 LEU B 123      11.386   9.107  14.244  1.00 97.85           H  
ATOM   4389 HD23 LEU B 123      10.237   9.454  15.577  1.00 97.85           H  
ATOM   4390  N   LEU B 124       6.424   7.877  12.207  1.00 98.14           N  
ATOM   4391  H   LEU B 124       6.263   7.034  12.738  1.00 98.14           H  
ATOM   4392  CA  LEU B 124       5.633   8.095  10.990  1.00 98.14           C  
ATOM   4393  HA  LEU B 124       6.316   8.243  10.154  1.00 98.14           H  
ATOM   4394  C   LEU B 124       4.788   9.372  11.068  1.00 98.14           C  
ATOM   4395  CB  LEU B 124       4.751   6.864  10.703  1.00 98.14           C  
ATOM   4396  HB2 LEU B 124       4.386   6.463  11.649  1.00 98.14           H  
ATOM   4397  HB3 LEU B 124       3.877   7.172  10.129  1.00 98.14           H  
ATOM   4398  O   LEU B 124       4.793  10.136  10.103  1.00 98.14           O  
ATOM   4399  CG  LEU B 124       5.465   5.752   9.917  1.00 98.14           C  
ATOM   4400  HG  LEU B 124       6.455   5.577  10.339  1.00 98.14           H  
ATOM   4401  CD1 LEU B 124       4.651   4.465   9.999  1.00 98.14           C  
ATOM   4402 HD11 LEU B 124       3.641   4.638   9.628  1.00 98.14           H  
ATOM   4403 HD12 LEU B 124       5.121   3.680   9.407  1.00 98.14           H  
ATOM   4404 HD13 LEU B 124       4.606   4.140  11.038  1.00 98.14           H  
ATOM   4405  CD2 LEU B 124       5.605   6.096   8.432  1.00 98.14           C  
ATOM   4406 HD21 LEU B 124       6.148   5.301   7.922  1.00 98.14           H  
ATOM   4407 HD22 LEU B 124       6.152   7.032   8.310  1.00 98.14           H  
ATOM   4408 HD23 LEU B 124       4.620   6.205   7.979  1.00 98.14           H  
ATOM   4409  N   ALA B 125       4.119   9.639  12.194  1.00 97.66           N  
ATOM   4410  H   ALA B 125       4.147   8.964  12.945  1.00 97.66           H  
ATOM   4411  CA  ALA B 125       3.309  10.846  12.379  1.00 97.66           C  
ATOM   4412  HA  ALA B 125       2.560  10.884  11.589  1.00 97.66           H  
ATOM   4413  C   ALA B 125       4.148  12.135  12.264  1.00 97.66           C  
ATOM   4414  CB  ALA B 125       2.574  10.745  13.722  1.00 97.66           C  
ATOM   4415  HB1 ALA B 125       1.919   9.873  13.720  1.00 97.66           H  
ATOM   4416  HB2 ALA B 125       1.974  11.641  13.881  1.00 97.66           H  
ATOM   4417  HB3 ALA B 125       3.290  10.650  14.539  1.00 97.66           H  
ATOM   4418  O   ALA B 125       3.872  12.974  11.403  1.00 97.66           O  
ATOM   4419  N   GLU B 126       5.220  12.262  13.054  1.00 98.03           N  
ATOM   4420  H   GLU B 126       5.401  11.546  13.743  1.00 98.03           H  
ATOM   4421  CA  GLU B 126       6.100  13.442  13.012  1.00 98.03           C  
ATOM   4422  HA  GLU B 126       5.514  14.346  13.181  1.00 98.03           H  
ATOM   4423  C   GLU B 126       6.791  13.614  11.658  1.00 98.03           C  
ATOM   4424  CB  GLU B 126       7.176  13.351  14.098  1.00 98.03           C  
ATOM   4425  HB2 GLU B 126       7.940  14.094  13.867  1.00 98.03           H  
ATOM   4426  HB3 GLU B 126       7.632  12.361  14.081  1.00 98.03           H  
ATOM   4427  O   GLU B 126       6.783  14.703  11.081  1.00 98.03           O  
ATOM   4428  CG  GLU B 126       6.628  13.656  15.496  1.00 98.03           C  
ATOM   4429  HG2 GLU B 126       5.856  12.927  15.738  1.00 98.03           H  
ATOM   4430  HG3 GLU B 126       6.186  14.652  15.469  1.00 98.03           H  
ATOM   4431  CD  GLU B 126       7.711  13.639  16.581  1.00 98.03           C  
ATOM   4432  OE1 GLU B 126       7.349  13.758  17.769  1.00 98.03           O  
ATOM   4433  OE2 GLU B 126       8.905  13.509  16.217  1.00 98.03           O  
ATOM   4434  N   THR B 127       7.357  12.533  11.114  1.00 98.23           N  
ATOM   4435  H   THR B 127       7.297  11.656  11.613  1.00 98.23           H  
ATOM   4436  CA  THR B 127       8.110  12.595   9.854  1.00 98.23           C  
ATOM   4437  HA  THR B 127       8.855  13.384   9.952  1.00 98.23           H  
ATOM   4438  C   THR B 127       7.195  12.973   8.687  1.00 98.23           C  
ATOM   4439  CB  THR B 127       8.861  11.282   9.567  1.00 98.23           C  
ATOM   4440  HB  THR B 127       8.139  10.491   9.364  1.00 98.23           H  
ATOM   4441  O   THR B 127       7.666  13.666   7.788  1.00 98.23           O  
ATOM   4442  CG2 THR B 127       9.860  11.359   8.410  1.00 98.23           C  
ATOM   4443 HG21 THR B 127      10.268  10.366   8.223  1.00 98.23           H  
ATOM   4444 HG22 THR B 127      10.679  12.029   8.674  1.00 98.23           H  
ATOM   4445 HG23 THR B 127       9.372  11.710   7.501  1.00 98.23           H  
ATOM   4446  OG1 THR B 127       9.639  10.927  10.686  1.00 98.23           O  
ATOM   4447  HG1 THR B 127       9.018  10.549  11.312  1.00 98.23           H  
ATOM   4448  N   SER B 128       5.911  12.581   8.719  1.00 98.24           N  
ATOM   4449  H   SER B 128       5.603  12.027   9.505  1.00 98.24           H  
ATOM   4450  CA  SER B 128       4.896  12.942   7.713  1.00 98.24           C  
ATOM   4451  HA  SER B 128       5.320  12.806   6.718  1.00 98.24           H  
ATOM   4452  C   SER B 128       4.430  14.397   7.821  1.00 98.24           C  
ATOM   4453  CB  SER B 128       3.660  12.042   7.819  1.00 98.24           C  
ATOM   4454  HB2 SER B 128       3.197  12.162   8.799  1.00 98.24           H  
ATOM   4455  HB3 SER B 128       2.939  12.336   7.057  1.00 98.24           H  
ATOM   4456  O   SER B 128       4.262  15.049   6.794  1.00 98.24           O  
ATOM   4457  OG  SER B 128       4.010  10.688   7.627  1.00 98.24           O  
ATOM   4458  HG  SER B 128       4.318  10.367   8.478  1.00 98.24           H  
ATOM   4459  N   TRP B 129       4.268  14.942   9.032  1.00 98.23           N  
ATOM   4460  H   TRP B 129       4.396  14.370   9.855  1.00 98.23           H  
ATOM   4461  CA  TRP B 129       3.970  16.371   9.211  1.00 98.23           C  
ATOM   4462  HA  TRP B 129       3.064  16.626   8.661  1.00 98.23           H  
ATOM   4463  C   TRP B 129       5.106  17.240   8.653  1.00 98.23           C  
ATOM   4464  CB  TRP B 129       3.736  16.668  10.698  1.00 98.23           C  
ATOM   4465  HB2 TRP B 129       2.926  16.035  11.059  1.00 98.23           H  
ATOM   4466  HB3 TRP B 129       4.629  16.416  11.271  1.00 98.23           H  
ATOM   4467  O   TRP B 129       4.912  18.082   7.774  1.00 98.23           O  
ATOM   4468  CG  TRP B 129       3.380  18.097  10.969  1.00 98.23           C  
ATOM   4469  CD1 TRP B 129       4.248  19.133  11.030  1.00 98.23           C  
ATOM   4470  HD1 TRP B 129       5.320  19.060  10.914  1.00 98.23           H  
ATOM   4471  CD2 TRP B 129       2.054  18.681  11.146  1.00 98.23           C  
ATOM   4472  CE2 TRP B 129       2.198  20.095  11.273  1.00 98.23           C  
ATOM   4473  CE3 TRP B 129       0.744  18.155  11.197  1.00 98.23           C  
ATOM   4474  HE3 TRP B 129       0.597  17.089  11.101  1.00 98.23           H  
ATOM   4475  NE1 TRP B 129       3.558  20.317  11.187  1.00 98.23           N  
ATOM   4476  HE1 TRP B 129       4.016  21.216  11.146  1.00 98.23           H  
ATOM   4477  CH2 TRP B 129      -0.198  20.391  11.491  1.00 98.23           C  
ATOM   4478  HH2 TRP B 129      -1.057  21.032  11.615  1.00 98.23           H  
ATOM   4479  CZ2 TRP B 129       1.094  20.945  11.430  1.00 98.23           C  
ATOM   4480  HZ2 TRP B 129       1.243  22.012  11.512  1.00 98.23           H  
ATOM   4481  CZ3 TRP B 129      -0.370  18.999  11.376  1.00 98.23           C  
ATOM   4482  HZ3 TRP B 129      -1.364  18.578  11.411  1.00 98.23           H  
ATOM   4483  N   GLU B 130       6.330  16.945   9.094  1.00 97.47           N  
ATOM   4484  H   GLU B 130       6.405  16.234   9.808  1.00 97.47           H  
ATOM   4485  CA  GLU B 130       7.568  17.571   8.631  1.00 97.47           C  
ATOM   4486  HA  GLU B 130       7.576  18.631   8.886  1.00 97.47           H  
ATOM   4487  C   GLU B 130       7.809  17.440   7.107  1.00 97.47           C  
ATOM   4488  CB  GLU B 130       8.726  16.853   9.333  1.00 97.47           C  
ATOM   4489  HB2 GLU B 130       9.588  16.982   8.679  1.00 97.47           H  
ATOM   4490  HB3 GLU B 130       8.527  15.782   9.365  1.00 97.47           H  
ATOM   4491  O   GLU B 130       8.605  18.193   6.533  1.00 97.47           O  
ATOM   4492  CG  GLU B 130       9.139  17.329  10.733  1.00 97.47           C  
ATOM   4493  HG2 GLU B 130       8.361  17.070  11.452  1.00 97.47           H  
ATOM   4494  HG3 GLU B 130       9.254  18.413  10.716  1.00 97.47           H  
ATOM   4495  CD  GLU B 130      10.487  16.691  11.134  1.00 97.47           C  
ATOM   4496  OE1 GLU B 130      10.641  16.201  12.272  1.00 97.47           O  
ATOM   4497  OE2 GLU B 130      11.409  16.664  10.274  1.00 97.47           O  
ATOM   4498  N   LEU B 131       7.188  16.452   6.454  1.00 97.31           N  
ATOM   4499  H   LEU B 131       6.559  15.866   6.983  1.00 97.31           H  
ATOM   4500  CA  LEU B 131       7.315  16.193   5.020  1.00 97.31           C  
ATOM   4501  HA  LEU B 131       8.366  16.283   4.746  1.00 97.31           H  
ATOM   4502  C   LEU B 131       6.527  17.223   4.198  1.00 97.31           C  
ATOM   4503  CB  LEU B 131       6.842  14.754   4.750  1.00 97.31           C  
ATOM   4504  HB2 LEU B 131       7.317  14.077   5.460  1.00 97.31           H  
ATOM   4505  HB3 LEU B 131       5.764  14.715   4.908  1.00 97.31           H  
ATOM   4506  O   LEU B 131       7.062  17.752   3.222  1.00 97.31           O  
ATOM   4507  CG  LEU B 131       7.126  14.211   3.351  1.00 97.31           C  
ATOM   4508  HG  LEU B 131       6.768  14.929   2.614  1.00 97.31           H  
ATOM   4509  CD1 LEU B 131       8.615  13.946   3.129  1.00 97.31           C  
ATOM   4510 HD11 LEU B 131       8.984  13.224   3.857  1.00 97.31           H  
ATOM   4511 HD12 LEU B 131       9.171  14.880   3.210  1.00 97.31           H  
ATOM   4512 HD13 LEU B 131       8.753  13.553   2.121  1.00 97.31           H  
ATOM   4513  CD2 LEU B 131       6.363  12.897   3.189  1.00 97.31           C  
ATOM   4514 HD21 LEU B 131       6.568  12.455   2.214  1.00 97.31           H  
ATOM   4515 HD22 LEU B 131       6.648  12.199   3.976  1.00 97.31           H  
ATOM   4516 HD23 LEU B 131       5.292  13.090   3.258  1.00 97.31           H  
ATOM   4517  N   PHE B 132       5.302  17.560   4.613  1.00 97.94           N  
ATOM   4518  H   PHE B 132       4.928  17.108   5.435  1.00 97.94           H  
ATOM   4519  CA  PHE B 132       4.510  18.628   3.992  1.00 97.94           C  
ATOM   4520  HA  PHE B 132       4.499  18.481   2.912  1.00 97.94           H  
ATOM   4521  C   PHE B 132       5.131  20.007   4.240  1.00 97.94           C  
ATOM   4522  CB  PHE B 132       3.065  18.568   4.499  1.00 97.94           C  
ATOM   4523  HB2 PHE B 132       3.077  18.477   5.585  1.00 97.94           H  
ATOM   4524  HB3 PHE B 132       2.562  19.501   4.247  1.00 97.94           H  
ATOM   4525  O   PHE B 132       5.302  20.778   3.295  1.00 97.94           O  
ATOM   4526  CG  PHE B 132       2.253  17.433   3.913  1.00 97.94           C  
ATOM   4527  CD1 PHE B 132       1.930  17.435   2.543  1.00 97.94           C  
ATOM   4528  HD1 PHE B 132       2.256  18.248   1.911  1.00 97.94           H  
ATOM   4529  CD2 PHE B 132       1.802  16.386   4.736  1.00 97.94           C  
ATOM   4530  HD2 PHE B 132       2.038  16.379   5.790  1.00 97.94           H  
ATOM   4531  CE1 PHE B 132       1.172  16.387   1.991  1.00 97.94           C  
ATOM   4532  HE1 PHE B 132       0.921  16.396   0.941  1.00 97.94           H  
ATOM   4533  CE2 PHE B 132       1.027  15.354   4.185  1.00 97.94           C  
ATOM   4534  HE2 PHE B 132       0.659  14.562   4.821  1.00 97.94           H  
ATOM   4535  CZ  PHE B 132       0.714  15.348   2.817  1.00 97.94           C  
ATOM   4536  HZ  PHE B 132       0.109  14.552   2.407  1.00 97.94           H  
ATOM   4537  N   GLU B 133       5.608  20.280   5.461  1.00 96.75           N  
ATOM   4538  H   GLU B 133       5.406  19.639   6.215  1.00 96.75           H  
ATOM   4539  CA  GLU B 133       6.305  21.540   5.762  1.00 96.75           C  
ATOM   4540  HA  GLU B 133       5.620  22.366   5.571  1.00 96.75           H  
ATOM   4541  C   GLU B 133       7.554  21.751   4.884  1.00 96.75           C  
ATOM   4542  CB  GLU B 133       6.740  21.584   7.233  1.00 96.75           C  
ATOM   4543  HB2 GLU B 133       7.390  22.449   7.363  1.00 96.75           H  
ATOM   4544  HB3 GLU B 133       7.317  20.688   7.462  1.00 96.75           H  
ATOM   4545  O   GLU B 133       7.844  22.883   4.479  1.00 96.75           O  
ATOM   4546  CG  GLU B 133       5.577  21.714   8.225  1.00 96.75           C  
ATOM   4547  HG2 GLU B 133       4.938  22.537   7.903  1.00 96.75           H  
ATOM   4548  HG3 GLU B 133       4.988  20.797   8.211  1.00 96.75           H  
ATOM   4549  CD  GLU B 133       6.069  21.989   9.656  1.00 96.75           C  
ATOM   4550  OE1 GLU B 133       5.259  22.519  10.452  1.00 96.75           O  
ATOM   4551  OE2 GLU B 133       7.255  21.705   9.956  1.00 96.75           O  
ATOM   4552  N   ARG B 134       8.282  20.669   4.557  1.00 96.65           N  
ATOM   4553  H   ARG B 134       7.996  19.786   4.957  1.00 96.65           H  
ATOM   4554  CA  ARG B 134       9.418  20.681   3.615  1.00 96.65           C  
ATOM   4555  HA  ARG B 134      10.019  21.572   3.800  1.00 96.65           H  
ATOM   4556  C   ARG B 134       9.013  20.795   2.142  1.00 96.65           C  
ATOM   4557  CB  ARG B 134      10.299  19.434   3.807  1.00 96.65           C  
ATOM   4558  HB2 ARG B 134       9.668  18.554   3.933  1.00 96.65           H  
ATOM   4559  HB3 ARG B 134      10.896  19.287   2.906  1.00 96.65           H  
ATOM   4560  O   ARG B 134       9.865  21.160   1.344  1.00 96.65           O  
ATOM   4561  CG  ARG B 134      11.272  19.557   4.987  1.00 96.65           C  
ATOM   4562  HG2 ARG B 134      11.874  20.459   4.869  1.00 96.65           H  
ATOM   4563  HG3 ARG B 134      10.712  19.626   5.919  1.00 96.65           H  
ATOM   4564  CD  ARG B 134      12.197  18.330   5.000  1.00 96.65           C  
ATOM   4565  HD2 ARG B 134      11.587  17.428   5.041  1.00 96.65           H  
ATOM   4566  HD3 ARG B 134      12.753  18.302   4.062  1.00 96.65           H  
ATOM   4567  NE  ARG B 134      13.157  18.330   6.127  1.00 96.65           N  
ATOM   4568  HE  ARG B 134      14.113  18.579   5.918  1.00 96.65           H  
ATOM   4569  NH1 ARG B 134      11.672  17.682   7.731  1.00 96.65           N  
ATOM   4570 HH11 ARG B 134      10.880  17.888   7.139  1.00 96.65           H  
ATOM   4571 HH12 ARG B 134      11.509  17.316   8.658  1.00 96.65           H  
ATOM   4572  NH2 ARG B 134      13.793  17.699   8.255  1.00 96.65           N  
ATOM   4573 HH21 ARG B 134      14.780  17.818   8.075  1.00 96.65           H  
ATOM   4574 HH22 ARG B 134      13.472  17.262   9.107  1.00 96.65           H  
ATOM   4575  CZ  ARG B 134      12.882  17.908   7.350  1.00 96.65           C  
ATOM   4576  N   ALA B 135       7.765  20.496   1.781  1.00 97.08           N  
ATOM   4577  H   ALA B 135       7.112  20.206   2.495  1.00 97.08           H  
ATOM   4578  CA  ALA B 135       7.231  20.712   0.432  1.00 97.08           C  
ATOM   4579  HA  ALA B 135       8.016  20.521  -0.300  1.00 97.08           H  
ATOM   4580  C   ALA B 135       6.748  22.157   0.200  1.00 97.08           C  
ATOM   4581  CB  ALA B 135       6.092  19.712   0.189  1.00 97.08           C  
ATOM   4582  HB1 ALA B 135       5.241  19.951   0.826  1.00 97.08           H  
ATOM   4583  HB2 ALA B 135       5.775  19.769  -0.852  1.00 97.08           H  
ATOM   4584  HB3 ALA B 135       6.419  18.694   0.404  1.00 97.08           H  
ATOM   4585  O   ALA B 135       6.377  22.503  -0.918  1.00 97.08           O  
ATOM   4586  N   GLY B 136       6.713  22.988   1.250  1.00 96.77           N  
ATOM   4587  H   GLY B 136       7.027  22.644   2.146  1.00 96.77           H  
ATOM   4588  CA  GLY B 136       6.059  24.298   1.203  1.00 96.77           C  
ATOM   4589  HA2 GLY B 136       6.415  24.902   2.038  1.00 96.77           H  
ATOM   4590  HA3 GLY B 136       6.319  24.805   0.274  1.00 96.77           H  
ATOM   4591  C   GLY B 136       4.530  24.212   1.289  1.00 96.77           C  
ATOM   4592  O   GLY B 136       3.849  25.118   0.823  1.00 96.77           O  
ATOM   4593  N   ILE B 137       3.987  23.142   1.876  1.00 97.28           N  
ATOM   4594  H   ILE B 137       4.596  22.445   2.281  1.00 97.28           H  
ATOM   4595  CA  ILE B 137       2.544  22.891   1.985  1.00 97.28           C  
ATOM   4596  HA  ILE B 137       1.996  23.655   1.434  1.00 97.28           H  
ATOM   4597  C   ILE B 137       2.131  22.979   3.459  1.00 97.28           C  
ATOM   4598  CB  ILE B 137       2.202  21.517   1.355  1.00 97.28           C  
ATOM   4599  HB  ILE B 137       2.770  20.752   1.885  1.00 97.28           H  
ATOM   4600  O   ILE B 137       2.757  22.346   4.309  1.00 97.28           O  
ATOM   4601  CG1 ILE B 137       2.607  21.469  -0.140  1.00 97.28           C  
ATOM   4602 HG12 ILE B 137       2.008  22.184  -0.703  1.00 97.28           H  
ATOM   4603 HG13 ILE B 137       3.652  21.761  -0.246  1.00 97.28           H  
ATOM   4604  CG2 ILE B 137       0.705  21.195   1.517  1.00 97.28           C  
ATOM   4605 HG21 ILE B 137       0.443  21.129   2.573  1.00 97.28           H  
ATOM   4606 HG22 ILE B 137       0.468  20.230   1.069  1.00 97.28           H  
ATOM   4607 HG23 ILE B 137       0.098  21.966   1.043  1.00 97.28           H  
ATOM   4608  CD1 ILE B 137       2.474  20.086  -0.790  1.00 97.28           C  
ATOM   4609 HD11 ILE B 137       2.958  20.103  -1.766  1.00 97.28           H  
ATOM   4610 HD12 ILE B 137       2.962  19.333  -0.171  1.00 97.28           H  
ATOM   4611 HD13 ILE B 137       1.425  19.825  -0.929  1.00 97.28           H  
ATOM   4612  N   ASP B 138       1.063  23.724   3.764  1.00 96.88           N  
ATOM   4613  H   ASP B 138       0.582  24.218   3.025  1.00 96.88           H  
ATOM   4614  CA  ASP B 138       0.427  23.687   5.088  1.00 96.88           C  
ATOM   4615  HA  ASP B 138       1.179  23.915   5.843  1.00 96.88           H  
ATOM   4616  C   ASP B 138      -0.174  22.284   5.342  1.00 96.88           C  
ATOM   4617  CB  ASP B 138      -0.646  24.788   5.200  1.00 96.88           C  
ATOM   4618  HB2 ASP B 138      -1.277  24.756   4.312  1.00 96.88           H  
ATOM   4619  HB3 ASP B 138      -0.152  25.759   5.228  1.00 96.88           H  
ATOM   4620  O   ASP B 138      -1.095  21.889   4.617  1.00 96.88           O  
ATOM   4621  CG  ASP B 138      -1.541  24.643   6.444  1.00 96.88           C  
ATOM   4622  OD1 ASP B 138      -1.136  23.943   7.402  1.00 96.88           O  
ATOM   4623  OD2 ASP B 138      -2.673  25.162   6.415  1.00 96.88           O  
ATOM   4624  N   PRO B 139       0.275  21.534   6.369  1.00 96.73           N  
ATOM   4625  CA  PRO B 139      -0.242  20.197   6.669  1.00 96.73           C  
ATOM   4626  HA  PRO B 139      -0.104  19.574   5.786  1.00 96.73           H  
ATOM   4627  C   PRO B 139      -1.731  20.156   7.061  1.00 96.73           C  
ATOM   4628  CB  PRO B 139       0.641  19.657   7.800  1.00 96.73           C  
ATOM   4629  HB2 PRO B 139       0.160  19.841   8.760  1.00 96.73           H  
ATOM   4630  HB3 PRO B 139       0.852  18.595   7.676  1.00 96.73           H  
ATOM   4631  O   PRO B 139      -2.324  19.080   7.058  1.00 96.73           O  
ATOM   4632  CG  PRO B 139       1.914  20.496   7.713  1.00 96.73           C  
ATOM   4633  HG2 PRO B 139       2.433  20.570   8.669  1.00 96.73           H  
ATOM   4634  HG3 PRO B 139       2.585  20.097   6.952  1.00 96.73           H  
ATOM   4635  CD  PRO B 139       1.387  21.845   7.257  1.00 96.73           C  
ATOM   4636  HD2 PRO B 139       1.021  22.412   8.113  1.00 96.73           H  
ATOM   4637  HD3 PRO B 139       2.189  22.388   6.757  1.00 96.73           H  
ATOM   4638  N   VAL B 140      -2.366  21.292   7.379  1.00 94.47           N  
ATOM   4639  H   VAL B 140      -1.838  22.152   7.409  1.00 94.47           H  
ATOM   4640  CA  VAL B 140      -3.823  21.362   7.606  1.00 94.47           C  
ATOM   4641  HA  VAL B 140      -4.145  20.432   8.074  1.00 94.47           H  
ATOM   4642  C   VAL B 140      -4.594  21.470   6.281  1.00 94.47           C  
ATOM   4643  CB  VAL B 140      -4.167  22.508   8.581  1.00 94.47           C  
ATOM   4644  HB  VAL B 140      -3.845  23.460   8.156  1.00 94.47           H  
ATOM   4645  O   VAL B 140      -5.695  20.929   6.164  1.00 94.47           O  
ATOM   4646  CG1 VAL B 140      -5.670  22.593   8.880  1.00 94.47           C  
ATOM   4647 HG11 VAL B 140      -6.213  22.860   7.974  1.00 94.47           H  
ATOM   4648 HG12 VAL B 140      -5.856  23.369   9.623  1.00 94.47           H  
ATOM   4649 HG13 VAL B 140      -6.034  21.634   9.251  1.00 94.47           H  
ATOM   4650  CG2 VAL B 140      -3.461  22.302   9.930  1.00 94.47           C  
ATOM   4651 HG21 VAL B 140      -3.706  23.123  10.604  1.00 94.47           H  
ATOM   4652 HG22 VAL B 140      -2.381  22.292   9.781  1.00 94.47           H  
ATOM   4653 HG23 VAL B 140      -3.768  21.355  10.375  1.00 94.47           H  
ATOM   4654  N   SER B 141      -4.004  22.085   5.250  1.00 95.03           N  
ATOM   4655  H   SER B 141      -3.093  22.490   5.412  1.00 95.03           H  
ATOM   4656  CA  SER B 141      -4.626  22.295   3.928  1.00 95.03           C  
ATOM   4657  HA  SER B 141      -5.617  22.720   4.092  1.00 95.03           H  
ATOM   4658  C   SER B 141      -4.824  21.017   3.091  1.00 95.03           C  
ATOM   4659  CB  SER B 141      -3.811  23.320   3.131  1.00 95.03           C  
ATOM   4660  HB2 SER B 141      -4.412  23.667   2.290  1.00 95.03           H  
ATOM   4661  HB3 SER B 141      -3.579  24.176   3.764  1.00 95.03           H  
ATOM   4662  O   SER B 141      -5.585  21.012   2.119  1.00 95.03           O  
ATOM   4663  OG  SER B 141      -2.614  22.756   2.624  1.00 95.03           O  
ATOM   4664  HG  SER B 141      -2.059  22.477   3.356  1.00 95.03           H  
ATOM   4665  N   VAL B 142      -4.163  19.916   3.465  1.00 96.66           N  
ATOM   4666  H   VAL B 142      -3.529  19.995   4.248  1.00 96.66           H  
ATOM   4667  CA  VAL B 142      -4.276  18.612   2.784  1.00 96.66           C  
ATOM   4668  HA  VAL B 142      -4.506  18.802   1.735  1.00 96.66           H  
ATOM   4669  C   VAL B 142      -5.432  17.744   3.293  1.00 96.66           C  
ATOM   4670  CB  VAL B 142      -2.946  17.841   2.795  1.00 96.66           C  
ATOM   4671  HB  VAL B 142      -3.110  16.880   2.308  1.00 96.66           H  
ATOM   4672  O   VAL B 142      -5.735  16.710   2.692  1.00 96.66           O  
ATOM   4673  CG1 VAL B 142      -1.886  18.603   1.992  1.00 96.66           C  
ATOM   4674 HG11 VAL B 142      -2.240  18.768   0.974  1.00 96.66           H  
ATOM   4675 HG12 VAL B 142      -1.673  19.566   2.457  1.00 96.66           H  
ATOM   4676 HG13 VAL B 142      -0.967  18.019   1.952  1.00 96.66           H  
ATOM   4677  CG2 VAL B 142      -2.400  17.574   4.198  1.00 96.66           C  
ATOM   4678 HG21 VAL B 142      -3.161  17.111   4.826  1.00 96.66           H  
ATOM   4679 HG22 VAL B 142      -2.076  18.512   4.649  1.00 96.66           H  
ATOM   4680 HG23 VAL B 142      -1.539  16.908   4.135  1.00 96.66           H  
ATOM   4681  N   ARG B 143      -6.122  18.166   4.360  1.00 94.63           N  
ATOM   4682  H   ARG B 143      -5.843  19.037   4.790  1.00 94.63           H  
ATOM   4683  CA  ARG B 143      -7.308  17.479   4.883  1.00 94.63           C  
ATOM   4684  HA  ARG B 143      -7.016  16.460   5.136  1.00 94.63           H  
ATOM   4685  C   ARG B 143      -8.410  17.408   3.818  1.00 94.63           C  
ATOM   4686  CB  ARG B 143      -7.766  18.189   6.167  1.00 94.63           C  
ATOM   4687  HB2 ARG B 143      -6.964  18.119   6.903  1.00 94.63           H  
ATOM   4688  HB3 ARG B 143      -7.940  19.243   5.951  1.00 94.63           H  
ATOM   4689  O   ARG B 143      -8.761  18.412   3.205  1.00 94.63           O  
ATOM   4690  CG  ARG B 143      -9.053  17.586   6.750  1.00 94.63           C  
ATOM   4691  HG2 ARG B 143      -9.875  17.780   6.061  1.00 94.63           H  
ATOM   4692  HG3 ARG B 143      -8.947  16.507   6.860  1.00 94.63           H  
ATOM   4693  CD  ARG B 143      -9.417  18.207   8.102  1.00 94.63           C  
ATOM   4694  HD2 ARG B 143      -9.344  19.292   8.023  1.00 94.63           H  
ATOM   4695  HD3 ARG B 143     -10.450  17.942   8.326  1.00 94.63           H  
ATOM   4696  NE  ARG B 143      -8.551  17.717   9.192  1.00 94.63           N  
ATOM   4697  HE  ARG B 143      -7.798  17.096   8.932  1.00 94.63           H  
ATOM   4698  NH1 ARG B 143      -9.544  18.883  10.900  1.00 94.63           N  
ATOM   4699 HH11 ARG B 143      -9.620  19.097  11.885  1.00 94.63           H  
ATOM   4700 HH12 ARG B 143     -10.119  19.358  10.219  1.00 94.63           H  
ATOM   4701  NH2 ARG B 143      -7.909  17.429  11.358  1.00 94.63           N  
ATOM   4702 HH21 ARG B 143      -7.219  16.751  11.067  1.00 94.63           H  
ATOM   4703 HH22 ARG B 143      -8.004  17.634  12.342  1.00 94.63           H  
ATOM   4704  CZ  ARG B 143      -8.670  18.011  10.474  1.00 94.63           C  
ATOM   4705  N   GLY B 144      -8.983  16.222   3.624  1.00 95.37           N  
ATOM   4706  H   GLY B 144      -8.628  15.435   4.149  1.00 95.37           H  
ATOM   4707  CA  GLY B 144     -10.010  15.954   2.613  1.00 95.37           C  
ATOM   4708  HA2 GLY B 144     -10.570  15.067   2.908  1.00 95.37           H  
ATOM   4709  HA3 GLY B 144     -10.706  16.792   2.574  1.00 95.37           H  
ATOM   4710  C   GLY B 144      -9.468  15.727   1.196  1.00 95.37           C  
ATOM   4711  O   GLY B 144     -10.259  15.591   0.266  1.00 95.37           O  
ATOM   4712  N   GLN B 145      -8.145  15.694   0.994  1.00 96.75           N  
ATOM   4713  H   GLN B 145      -7.522  15.836   1.776  1.00 96.75           H  
ATOM   4714  CA  GLN B 145      -7.554  15.397  -0.313  1.00 96.75           C  
ATOM   4715  HA  GLN B 145      -8.271  15.678  -1.085  1.00 96.75           H  
ATOM   4716  C   GLN B 145      -7.268  13.901  -0.498  1.00 96.75           C  
ATOM   4717  CB  GLN B 145      -6.292  16.235  -0.563  1.00 96.75           C  
ATOM   4718  HB2 GLN B 145      -5.903  15.951  -1.541  1.00 96.75           H  
ATOM   4719  HB3 GLN B 145      -5.534  15.999   0.184  1.00 96.75           H  
ATOM   4720  O   GLN B 145      -6.926  13.188   0.447  1.00 96.75           O  
ATOM   4721  CG  GLN B 145      -6.567  17.749  -0.551  1.00 96.75           C  
ATOM   4722  HG2 GLN B 145      -6.721  18.080   0.476  1.00 96.75           H  
ATOM   4723  HG3 GLN B 145      -7.476  17.961  -1.114  1.00 96.75           H  
ATOM   4724  CD  GLN B 145      -5.434  18.555  -1.182  1.00 96.75           C  
ATOM   4725  NE2 GLN B 145      -5.181  19.763  -0.724  1.00 96.75           N  
ATOM   4726 HE21 GLN B 145      -5.635  20.121   0.104  1.00 96.75           H  
ATOM   4727 HE22 GLN B 145      -4.396  20.248  -1.134  1.00 96.75           H  
ATOM   4728  OE1 GLN B 145      -4.778  18.125  -2.120  1.00 96.75           O  
ATOM   4729  N   ALA B 146      -7.335  13.437  -1.749  1.00 97.69           N  
ATOM   4730  H   ALA B 146      -7.618  14.080  -2.475  1.00 97.69           H  
ATOM   4731  CA  ALA B 146      -7.011  12.069  -2.161  1.00 97.69           C  
ATOM   4732  HA  ALA B 146      -7.440  11.384  -1.430  1.00 97.69           H  
ATOM   4733  C   ALA B 146      -5.488  11.812  -2.177  1.00 97.69           C  
ATOM   4734  CB  ALA B 146      -7.692  11.792  -3.509  1.00 97.69           C  
ATOM   4735  HB1 ALA B 146      -7.293  12.457  -4.275  1.00 97.69           H  
ATOM   4736  HB2 ALA B 146      -7.503  10.760  -3.806  1.00 97.69           H  
ATOM   4737  HB3 ALA B 146      -8.768  11.940  -3.419  1.00 97.69           H  
ATOM   4738  O   ALA B 146      -4.901  11.511  -3.215  1.00 97.69           O  
ATOM   4739  N   ILE B 147      -4.833  11.970  -1.025  1.00 98.67           N  
ATOM   4740  H   ILE B 147      -5.369  12.246  -0.215  1.00 98.67           H  
ATOM   4741  CA  ILE B 147      -3.409  11.678  -0.841  1.00 98.67           C  
ATOM   4742  HA  ILE B 147      -2.932  11.692  -1.821  1.00 98.67           H  
ATOM   4743  C   ILE B 147      -3.264  10.271  -0.261  1.00 98.67           C  
ATOM   4744  CB  ILE B 147      -2.714  12.756   0.016  1.00 98.67           C  
ATOM   4745  HB  ILE B 147      -3.189  12.768   0.997  1.00 98.67           H  
ATOM   4746  O   ILE B 147      -3.827   9.978   0.792  1.00 98.67           O  
ATOM   4747  CG1 ILE B 147      -2.911  14.146  -0.635  1.00 98.67           C  
ATOM   4748 HG12 ILE B 147      -2.630  14.102  -1.687  1.00 98.67           H  
ATOM   4749 HG13 ILE B 147      -3.969  14.402  -0.587  1.00 98.67           H  
ATOM   4750  CG2 ILE B 147      -1.223  12.416   0.217  1.00 98.67           C  
ATOM   4751 HG21 ILE B 147      -0.755  13.142   0.881  1.00 98.67           H  
ATOM   4752 HG22 ILE B 147      -1.111  11.438   0.685  1.00 98.67           H  
ATOM   4753 HG23 ILE B 147      -0.700  12.419  -0.740  1.00 98.67           H  
ATOM   4754  CD1 ILE B 147      -2.135  15.288   0.031  1.00 98.67           C  
ATOM   4755 HD11 ILE B 147      -2.261  15.234   1.113  1.00 98.67           H  
ATOM   4756 HD12 ILE B 147      -1.075  15.215  -0.210  1.00 98.67           H  
ATOM   4757 HD13 ILE B 147      -2.510  16.244  -0.333  1.00 98.67           H  
ATOM   4758  N   GLY B 148      -2.526   9.401  -0.951  1.00 98.75           N  
ATOM   4759  H   GLY B 148      -2.078   9.728  -1.796  1.00 98.75           H  
ATOM   4760  CA  GLY B 148      -2.252   8.038  -0.487  1.00 98.75           C  
ATOM   4761  HA2 GLY B 148      -1.999   7.401  -1.335  1.00 98.75           H  
ATOM   4762  HA3 GLY B 148      -3.149   7.629  -0.022  1.00 98.75           H  
ATOM   4763  C   GLY B 148      -1.107   7.970   0.530  1.00 98.75           C  
ATOM   4764  O   GLY B 148      -0.223   8.829   0.541  1.00 98.75           O  
ATOM   4765  N   VAL B 149      -1.094   6.924   1.356  1.00 98.89           N  
ATOM   4766  H   VAL B 149      -1.840   6.249   1.263  1.00 98.89           H  
ATOM   4767  CA  VAL B 149      -0.032   6.630   2.332  1.00 98.89           C  
ATOM   4768  HA  VAL B 149       0.821   7.281   2.142  1.00 98.89           H  
ATOM   4769  C   VAL B 149       0.425   5.184   2.154  1.00 98.89           C  
ATOM   4770  CB  VAL B 149      -0.497   6.881   3.784  1.00 98.89           C  
ATOM   4771  HB  VAL B 149      -1.296   6.184   4.039  1.00 98.89           H  
ATOM   4772  O   VAL B 149      -0.280   4.257   2.545  1.00 98.89           O  
ATOM   4773  CG1 VAL B 149       0.665   6.669   4.766  1.00 98.89           C  
ATOM   4774 HG11 VAL B 149       0.311   6.827   5.785  1.00 98.89           H  
ATOM   4775 HG12 VAL B 149       1.043   5.649   4.698  1.00 98.89           H  
ATOM   4776 HG13 VAL B 149       1.471   7.370   4.553  1.00 98.89           H  
ATOM   4777  CG2 VAL B 149      -1.030   8.303   3.991  1.00 98.89           C  
ATOM   4778 HG21 VAL B 149      -0.282   9.033   3.681  1.00 98.89           H  
ATOM   4779 HG22 VAL B 149      -1.935   8.452   3.402  1.00 98.89           H  
ATOM   4780 HG23 VAL B 149      -1.279   8.457   5.041  1.00 98.89           H  
ATOM   4781  N   PHE B 150       1.618   4.985   1.597  1.00 98.83           N  
ATOM   4782  H   PHE B 150       2.154   5.793   1.313  1.00 98.83           H  
ATOM   4783  CA  PHE B 150       2.191   3.662   1.336  1.00 98.83           C  
ATOM   4784  HA  PHE B 150       1.471   2.888   1.602  1.00 98.83           H  
ATOM   4785  C   PHE B 150       3.436   3.461   2.207  1.00 98.83           C  
ATOM   4786  CB  PHE B 150       2.473   3.514  -0.167  1.00 98.83           C  
ATOM   4787  HB2 PHE B 150       2.943   2.545  -0.337  1.00 98.83           H  
ATOM   4788  HB3 PHE B 150       3.184   4.280  -0.476  1.00 98.83           H  
ATOM   4789  O   PHE B 150       4.480   4.072   1.974  1.00 98.83           O  
ATOM   4790  CG  PHE B 150       1.233   3.604  -1.043  1.00 98.83           C  
ATOM   4791  CD1 PHE B 150       0.533   2.436  -1.404  1.00 98.83           C  
ATOM   4792  HD1 PHE B 150       0.879   1.471  -1.063  1.00 98.83           H  
ATOM   4793  CD2 PHE B 150       0.768   4.858  -1.488  1.00 98.83           C  
ATOM   4794  HD2 PHE B 150       1.296   5.756  -1.205  1.00 98.83           H  
ATOM   4795  CE1 PHE B 150      -0.621   2.522  -2.205  1.00 98.83           C  
ATOM   4796  HE1 PHE B 150      -1.159   1.627  -2.480  1.00 98.83           H  
ATOM   4797  CE2 PHE B 150      -0.384   4.942  -2.290  1.00 98.83           C  
ATOM   4798  HE2 PHE B 150      -0.739   5.904  -2.631  1.00 98.83           H  
ATOM   4799  CZ  PHE B 150      -1.079   3.774  -2.649  1.00 98.83           C  
ATOM   4800  HZ  PHE B 150      -1.967   3.836  -3.261  1.00 98.83           H  
ATOM   4801  N   ALA B 151       3.334   2.627   3.242  1.00 98.58           N  
ATOM   4802  H   ALA B 151       2.474   2.113   3.370  1.00 98.58           H  
ATOM   4803  CA  ALA B 151       4.383   2.485   4.251  1.00 98.58           C  
ATOM   4804  HA  ALA B 151       5.218   3.142   4.008  1.00 98.58           H  
ATOM   4805  C   ALA B 151       4.938   1.057   4.307  1.00 98.58           C  
ATOM   4806  CB  ALA B 151       3.837   2.955   5.606  1.00 98.58           C  
ATOM   4807  HB1 ALA B 151       4.629   2.919   6.354  1.00 98.58           H  
ATOM   4808  HB2 ALA B 151       3.472   3.979   5.525  1.00 98.58           H  
ATOM   4809  HB3 ALA B 151       3.022   2.305   5.923  1.00 98.58           H  
ATOM   4810  O   ALA B 151       4.211   0.106   4.587  1.00 98.58           O  
ATOM   4811  N   GLY B 152       6.248   0.915   4.097  1.00 98.52           N  
ATOM   4812  H   GLY B 152       6.780   1.719   3.798  1.00 98.52           H  
ATOM   4813  CA  GLY B 152       6.976  -0.303   4.436  1.00 98.52           C  
ATOM   4814  HA2 GLY B 152       6.414  -1.168   4.084  1.00 98.52           H  
ATOM   4815  HA3 GLY B 152       7.949  -0.292   3.944  1.00 98.52           H  
ATOM   4816  C   GLY B 152       7.193  -0.399   5.947  1.00 98.52           C  
ATOM   4817  O   GLY B 152       7.972   0.386   6.494  1.00 98.52           O  
ATOM   4818  N   VAL B 153       6.522  -1.344   6.609  1.00 97.30           N  
ATOM   4819  H   VAL B 153       5.938  -1.979   6.084  1.00 97.30           H  
ATOM   4820  CA  VAL B 153       6.581  -1.555   8.069  1.00 97.30           C  
ATOM   4821  HA  VAL B 153       7.500  -1.112   8.453  1.00 97.30           H  
ATOM   4822  C   VAL B 153       6.617  -3.055   8.358  1.00 97.30           C  
ATOM   4823  CB  VAL B 153       5.387  -0.909   8.815  1.00 97.30           C  
ATOM   4824  HB  VAL B 153       4.496  -1.513   8.645  1.00 97.30           H  
ATOM   4825  O   VAL B 153       5.989  -3.837   7.653  1.00 97.30           O  
ATOM   4826  CG1 VAL B 153       5.627  -0.846  10.331  1.00 97.30           C  
ATOM   4827 HG11 VAL B 153       6.551  -0.311  10.551  1.00 97.30           H  
ATOM   4828 HG12 VAL B 153       5.684  -1.850  10.751  1.00 97.30           H  
ATOM   4829 HG13 VAL B 153       4.795  -0.339  10.821  1.00 97.30           H  
ATOM   4830  CG2 VAL B 153       5.093   0.521   8.340  1.00 97.30           C  
ATOM   4831 HG21 VAL B 153       4.734   0.501   7.311  1.00 97.30           H  
ATOM   4832 HG22 VAL B 153       4.311   0.968   8.955  1.00 97.30           H  
ATOM   4833 HG23 VAL B 153       5.998   1.125   8.399  1.00 97.30           H  
ATOM   4834  N   ILE B 154       7.356  -3.447   9.393  1.00 92.69           N  
ATOM   4835  H   ILE B 154       7.781  -2.735   9.970  1.00 92.69           H  
ATOM   4836  CA  ILE B 154       7.442  -4.820   9.910  1.00 92.69           C  
ATOM   4837  HA  ILE B 154       6.706  -5.455   9.417  1.00 92.69           H  
ATOM   4838  C   ILE B 154       7.105  -4.738  11.405  1.00 92.69           C  
ATOM   4839  CB  ILE B 154       8.861  -5.401   9.664  1.00 92.69           C  
ATOM   4840  HB  ILE B 154       9.567  -4.801  10.238  1.00 92.69           H  
ATOM   4841  O   ILE B 154       7.531  -3.775  12.052  1.00 92.69           O  
ATOM   4842  CG1 ILE B 154       9.281  -5.342   8.175  1.00 92.69           C  
ATOM   4843 HG12 ILE B 154       9.077  -4.349   7.773  1.00 92.69           H  
ATOM   4844 HG13 ILE B 154       8.685  -6.053   7.604  1.00 92.69           H  
ATOM   4845  CG2 ILE B 154       8.957  -6.856  10.154  1.00 92.69           C  
ATOM   4846 HG21 ILE B 154       9.969  -7.242  10.033  1.00 92.69           H  
ATOM   4847 HG22 ILE B 154       8.265  -7.486   9.595  1.00 92.69           H  
ATOM   4848 HG23 ILE B 154       8.717  -6.922  11.215  1.00 92.69           H  
ATOM   4849  CD1 ILE B 154      10.772  -5.621   7.935  1.00 92.69           C  
ATOM   4850 HD11 ILE B 154      11.025  -5.367   6.906  1.00 92.69           H  
ATOM   4851 HD12 ILE B 154      10.995  -6.675   8.099  1.00 92.69           H  
ATOM   4852 HD13 ILE B 154      11.379  -5.010   8.603  1.00 92.69           H  
ATOM   4853  N   ASP B 155       6.373  -5.703  11.971  1.00 89.32           N  
ATOM   4854  H   ASP B 155       6.046  -6.485  11.421  1.00 89.32           H  
ATOM   4855  CA  ASP B 155       6.221  -5.771  13.433  1.00 89.32           C  
ATOM   4856  HA  ASP B 155       5.914  -4.784  13.779  1.00 89.32           H  
ATOM   4857  C   ASP B 155       7.584  -6.092  14.077  1.00 89.32           C  
ATOM   4858  CB  ASP B 155       5.113  -6.750  13.877  1.00 89.32           C  
ATOM   4859  HB2 ASP B 155       4.203  -6.527  13.321  1.00 89.32           H  
ATOM   4860  HB3 ASP B 155       5.417  -7.769  13.635  1.00 89.32           H  
ATOM   4861  O   ASP B 155       8.267  -7.046  13.706  1.00 89.32           O  
ATOM   4862  CG  ASP B 155       4.797  -6.655  15.388  1.00 89.32           C  
ATOM   4863  OD1 ASP B 155       5.453  -5.846  16.090  1.00 89.32           O  
ATOM   4864  OD2 ASP B 155       3.905  -7.383  15.871  1.00 89.32           O  
ATOM   4865  N   GLN B 156       8.002  -5.249  15.021  1.00 85.60           N  
ATOM   4866  H   GLN B 156       7.335  -4.550  15.315  1.00 85.60           H  
ATOM   4867  CA  GLN B 156       9.264  -5.361  15.763  1.00 85.60           C  
ATOM   4868  HA  GLN B 156       9.858  -6.164  15.328  1.00 85.60           H  
ATOM   4869  C   GLN B 156       9.028  -5.764  17.237  1.00 85.60           C  
ATOM   4870  CB  GLN B 156      10.062  -4.051  15.607  1.00 85.60           C  
ATOM   4871  HB2 GLN B 156      10.958  -4.088  16.227  1.00 85.60           H  
ATOM   4872  HB3 GLN B 156       9.443  -3.232  15.972  1.00 85.60           H  
ATOM   4873  O   GLN B 156       9.954  -5.732  18.055  1.00 85.60           O  
ATOM   4874  CG  GLN B 156      10.475  -3.741  14.151  1.00 85.60           C  
ATOM   4875  HG2 GLN B 156       9.633  -3.925  13.482  1.00 85.60           H  
ATOM   4876  HG3 GLN B 156      10.700  -2.678  14.069  1.00 85.60           H  
ATOM   4877  CD  GLN B 156      11.698  -4.500  13.632  1.00 85.60           C  
ATOM   4878  NE2 GLN B 156      11.785  -4.694  12.333  1.00 85.60           N  
ATOM   4879 HE21 GLN B 156      12.588  -5.191  11.975  1.00 85.60           H  
ATOM   4880 HE22 GLN B 156      10.989  -4.472  11.753  1.00 85.60           H  
ATOM   4881  OE1 GLN B 156      12.625  -4.858  14.347  1.00 85.60           O  
ATOM   4882  N   GLY B 157       7.794  -6.140  17.597  1.00 79.05           N  
ATOM   4883  H   GLY B 157       7.069  -6.121  16.895  1.00 79.05           H  
ATOM   4884  CA  GLY B 157       7.433  -6.730  18.885  1.00 79.05           C  
ATOM   4885  HA2 GLY B 157       8.164  -7.497  19.141  1.00 79.05           H  
ATOM   4886  HA3 GLY B 157       6.463  -7.212  18.764  1.00 79.05           H  
ATOM   4887  C   GLY B 157       7.327  -5.739  20.049  1.00 79.05           C  
ATOM   4888  O   GLY B 157       7.623  -6.107  21.194  1.00 79.05           O  
ATOM   4889  N   TYR B 158       6.937  -4.484  19.793  1.00 82.46           N  
ATOM   4890  H   TYR B 158       6.663  -4.260  18.847  1.00 82.46           H  
ATOM   4891  CA  TYR B 158       6.799  -3.452  20.831  1.00 82.46           C  
ATOM   4892  HA  TYR B 158       7.693  -3.487  21.454  1.00 82.46           H  
ATOM   4893  C   TYR B 158       5.578  -3.691  21.736  1.00 82.46           C  
ATOM   4894  CB  TYR B 158       6.734  -2.048  20.213  1.00 82.46           C  
ATOM   4895  HB2 TYR B 158       7.602  -1.897  19.572  1.00 82.46           H  
ATOM   4896  HB3 TYR B 158       5.848  -1.970  19.583  1.00 82.46           H  
ATOM   4897  O   TYR B 158       4.443  -3.594  21.285  1.00 82.46           O  
ATOM   4898  CG  TYR B 158       6.705  -0.949  21.265  1.00 82.46           C  
ATOM   4899  CD1 TYR B 158       5.497  -0.309  21.610  1.00 82.46           C  
ATOM   4900  HD1 TYR B 158       4.573  -0.597  21.131  1.00 82.46           H  
ATOM   4901  CD2 TYR B 158       7.897  -0.581  21.919  1.00 82.46           C  
ATOM   4902  HD2 TYR B 158       8.826  -1.063  21.653  1.00 82.46           H  
ATOM   4903  CE1 TYR B 158       5.495   0.731  22.562  1.00 82.46           C  
ATOM   4904  HE1 TYR B 158       4.579   1.243  22.815  1.00 82.46           H  
ATOM   4905  CE2 TYR B 158       7.894   0.428  22.899  1.00 82.46           C  
ATOM   4906  HE2 TYR B 158       8.815   0.708  23.388  1.00 82.46           H  
ATOM   4907  OH  TYR B 158       6.711   2.105  24.122  1.00 82.46           O  
ATOM   4908  HH  TYR B 158       7.539   2.131  24.608  1.00 82.46           H  
ATOM   4909  CZ  TYR B 158       6.693   1.101  23.207  1.00 82.46           C  
ATOM   4910  N   ILE B 159       5.830  -3.960  23.026  1.00 64.22           N  
ATOM   4911  H   ILE B 159       6.811  -4.001  23.263  1.00 64.22           H  
ATOM   4912  CA  ILE B 159       4.888  -4.222  24.144  1.00 64.22           C  
ATOM   4913  HA  ILE B 159       5.510  -4.577  24.967  1.00 64.22           H  
ATOM   4914  C   ILE B 159       3.854  -5.341  23.934  1.00 64.22           C  
ATOM   4915  CB  ILE B 159       4.196  -2.938  24.673  1.00 64.22           C  
ATOM   4916  HB  ILE B 159       3.551  -2.540  23.889  1.00 64.22           H  
ATOM   4917  O   ILE B 159       3.724  -6.175  24.825  1.00 64.22           O  
ATOM   4918  CG1 ILE B 159       5.232  -1.859  25.058  1.00 64.22           C  
ATOM   4919 HG12 ILE B 159       5.834  -1.615  24.183  1.00 64.22           H  
ATOM   4920 HG13 ILE B 159       5.900  -2.252  25.824  1.00 64.22           H  
ATOM   4921  CG2 ILE B 159       3.328  -3.264  25.912  1.00 64.22           C  
ATOM   4922 HG21 ILE B 159       3.952  -3.640  26.722  1.00 64.22           H  
ATOM   4923 HG22 ILE B 159       2.563  -4.005  25.679  1.00 64.22           H  
ATOM   4924 HG23 ILE B 159       2.796  -2.374  26.250  1.00 64.22           H  
ATOM   4925  CD1 ILE B 159       4.612  -0.552  25.569  1.00 64.22           C  
ATOM   4926 HD11 ILE B 159       3.859  -0.199  24.864  1.00 64.22           H  
ATOM   4927 HD12 ILE B 159       4.163  -0.688  26.553  1.00 64.22           H  
ATOM   4928 HD13 ILE B 159       5.394   0.202  25.666  1.00 64.22           H  
ATOM   4929  N   ALA B 160       3.108  -5.367  22.829  1.00 53.85           N  
ATOM   4930  H   ALA B 160       3.305  -4.668  22.127  1.00 53.85           H  
ATOM   4931  CA  ALA B 160       1.885  -6.154  22.634  1.00 53.85           C  
ATOM   4932  HA  ALA B 160       1.122  -5.793  23.324  1.00 53.85           H  
ATOM   4933  C   ALA B 160       2.037  -7.660  22.882  1.00 53.85           C  
ATOM   4934  CB  ALA B 160       1.403  -5.896  21.206  1.00 53.85           C  
ATOM   4935  HB1 ALA B 160       2.160  -6.201  20.484  1.00 53.85           H  
ATOM   4936  HB2 ALA B 160       0.487  -6.455  21.017  1.00 53.85           H  
ATOM   4937  HB3 ALA B 160       1.191  -4.833  21.090  1.00 53.85           H
[truncated: 1,878,724 more chars]
