# Supplementary material for: Module-Based Polyketide Synthase Engineering for de Novo Polyketide Biosynthesis
Source: ACS Synth Biol. 2023 Oct 23;12(11):3148–55. doi: 10.1021/acssynbio.3c00282 (PMC10661043; doi:10.1021/acssynbio.3c00282)
Supplement: Supplementary file 2 — sb3c00282_si_002.zip [file sb3c00282_si_002.zip › Final_PKS_Structures/menzella_pdbs/eryM2_ACP_epoM3_KSAT_dimer.pdb]

ATOM      1  N   LEU A   1      23.352  49.998 -11.411  1.00 74.23           N  
ATOM      2  H   LEU A   1      22.527  49.783 -11.952  1.00 74.23           H  
ATOM      3  H2  LEU A   1      24.126  49.476 -11.795  1.00 74.23           H  
ATOM      4  H3  LEU A   1      23.538  50.988 -11.487  1.00 74.23           H  
ATOM      5  CA  LEU A   1      23.127  49.625  -9.994  1.00 74.23           C  
ATOM      6  HA  LEU A   1      22.285  50.208  -9.623  1.00 74.23           H  
ATOM      7  C   LEU A   1      24.295  50.032  -9.097  1.00 74.23           C  
ATOM      8  CB  LEU A   1      22.734  48.146  -9.853  1.00 74.23           C  
ATOM      9  HB2 LEU A   1      23.297  47.552 -10.573  1.00 74.23           H  
ATOM     10  HB3 LEU A   1      22.988  47.786  -8.856  1.00 74.23           H  
ATOM     11  O   LEU A   1      24.070  50.860  -8.230  1.00 74.23           O  
ATOM     12  CG  LEU A   1      21.217  47.963 -10.075  1.00 74.23           C  
ATOM     13  HG  LEU A   1      20.886  48.660 -10.845  1.00 74.23           H  
ATOM     14  CD1 LEU A   1      20.897  46.554 -10.559  1.00 74.23           C  
ATOM     15 HD11 LEU A   1      21.397  46.343 -11.504  1.00 74.23           H  
ATOM     16 HD12 LEU A   1      19.823  46.448 -10.713  1.00 74.23           H  
ATOM     17 HD13 LEU A   1      21.214  45.817  -9.821  1.00 74.23           H  
ATOM     18  CD2 LEU A   1      20.439  48.243  -8.788  1.00 74.23           C  
ATOM     19 HD21 LEU A   1      20.727  47.537  -8.009  1.00 74.23           H  
ATOM     20 HD22 LEU A   1      20.616  49.259  -8.434  1.00 74.23           H  
ATOM     21 HD23 LEU A   1      19.371  48.128  -8.973  1.00 74.23           H  
ATOM     22  N   ALA A   2      25.527  49.552  -9.317  1.00 68.84           N  
ATOM     23  H   ALA A   2      25.670  48.785  -9.958  1.00 68.84           H  
ATOM     24  CA  ALA A   2      26.680  49.880  -8.457  1.00 68.84           C  
ATOM     25  HA  ALA A   2      26.489  49.490  -7.457  1.00 68.84           H  
ATOM     26  C   ALA A   2      26.966  51.392  -8.305  1.00 68.84           C  
ATOM     27  CB  ALA A   2      27.908  49.145  -9.009  1.00 68.84           C  
ATOM     28  HB1 ALA A   2      28.153  49.492 -10.012  1.00 68.84           H  
ATOM     29  HB2 ALA A   2      28.763  49.323  -8.357  1.00 68.84           H  
ATOM     30  HB3 ALA A   2      27.727  48.070  -9.031  1.00 68.84           H  
ATOM     31  O   ALA A   2      27.271  51.849  -7.206  1.00 68.84           O  
ATOM     32  N   GLY A   3      26.789  52.174  -9.379  1.00 73.13           N  
ATOM     33  H   GLY A   3      26.638  51.722 -10.270  1.00 73.13           H  
ATOM     34  CA  GLY A   3      26.984  53.632  -9.370  1.00 73.13           C  
ATOM     35  HA2 GLY A   3      27.046  53.989 -10.398  1.00 73.13           H  
ATOM     36  HA3 GLY A   3      27.932  53.856  -8.881  1.00 73.13           H  
ATOM     37  C   GLY A   3      25.898  54.448  -8.656  1.00 73.13           C  
ATOM     38  O   GLY A   3      26.030  55.666  -8.574  1.00 73.13           O  
ATOM     39  N   LEU A   4      24.826  53.817  -8.159  1.00 81.43           N  
ATOM     40  H   LEU A   4      24.818  52.807  -8.141  1.00 81.43           H  
ATOM     41  CA  LEU A   4      23.809  54.519  -7.376  1.00 81.43           C  
ATOM     42  HA  LEU A   4      23.625  55.479  -7.859  1.00 81.43           H  
ATOM     43  C   LEU A   4      24.316  54.777  -5.948  1.00 81.43           C  
ATOM     44  CB  LEU A   4      22.485  53.736  -7.347  1.00 81.43           C  
ATOM     45  HB2 LEU A   4      22.701  52.703  -7.073  1.00 81.43           H  
ATOM     46  HB3 LEU A   4      21.846  54.152  -6.569  1.00 81.43           H  
ATOM     47  O   LEU A   4      24.949  53.892  -5.355  1.00 81.43           O  
ATOM     48  CG  LEU A   4      21.703  53.758  -8.670  1.00 81.43           C  
ATOM     49  HG  LEU A   4      22.364  53.474  -9.488  1.00 81.43           H  
ATOM     50  CD1 LEU A   4      20.566  52.737  -8.606  1.00 81.43           C  
ATOM     51 HD11 LEU A   4      20.023  52.721  -9.551  1.00 81.43           H  
ATOM     52 HD12 LEU A   4      20.963  51.743  -8.396  1.00 81.43           H  
ATOM     53 HD13 LEU A   4      19.871  53.011  -7.813  1.00 81.43           H  
ATOM     54  CD2 LEU A   4      21.103  55.135  -8.962  1.00 81.43           C  
ATOM     55 HD21 LEU A   4      20.485  55.465  -8.126  1.00 81.43           H  
ATOM     56 HD22 LEU A   4      20.483  55.093  -9.857  1.00 81.43           H  
ATOM     57 HD23 LEU A   4      21.889  55.872  -9.123  1.00 81.43           H  
ATOM     58  N   PRO A   5      23.991  55.941  -5.354  1.00 76.25           N  
ATOM     59  CA  PRO A   5      24.151  56.162  -3.924  1.00 76.25           C  
ATOM     60  HA  PRO A   5      25.216  56.205  -3.693  1.00 76.25           H  
ATOM     61  C   PRO A   5      23.477  55.039  -3.131  1.00 76.25           C  
ATOM     62  CB  PRO A   5      23.498  57.516  -3.625  1.00 76.25           C  
ATOM     63  HB2 PRO A   5      24.056  58.078  -2.876  1.00 76.25           H  
ATOM     64  HB3 PRO A   5      22.467  57.375  -3.301  1.00 76.25           H  
ATOM     65  O   PRO A   5      22.397  54.570  -3.483  1.00 76.25           O  
ATOM     66  CG  PRO A   5      23.492  58.229  -4.975  1.00 76.25           C  
ATOM     67  HG2 PRO A   5      24.450  58.725  -5.132  1.00 76.25           H  
ATOM     68  HG3 PRO A   5      22.671  58.942  -5.054  1.00 76.25           H  
ATOM     69  CD  PRO A   5      23.339  57.087  -5.971  1.00 76.25           C  
ATOM     70  HD2 PRO A   5      23.809  57.361  -6.915  1.00 76.25           H  
ATOM     71  HD3 PRO A   5      22.282  56.867  -6.123  1.00 76.25           H  
ATOM     72  N   ARG A   6      24.099  54.614  -2.031  1.00 73.16           N  
ATOM     73  H   ARG A   6      24.988  55.042  -1.814  1.00 73.16           H  
ATOM     74  CA  ARG A   6      23.720  53.389  -1.308  1.00 73.16           C  
ATOM     75  HA  ARG A   6      23.919  52.535  -1.956  1.00 73.16           H  
ATOM     76  C   ARG A   6      22.233  53.289  -0.935  1.00 73.16           C  
ATOM     77  CB  ARG A   6      24.615  53.285  -0.069  1.00 73.16           C  
ATOM     78  HB2 ARG A   6      24.400  54.108   0.612  1.00 73.16           H  
ATOM     79  HB3 ARG A   6      25.656  53.354  -0.384  1.00 73.16           H  
ATOM     80  O   ARG A   6      21.644  52.220  -1.080  1.00 73.16           O  
ATOM     81  CG  ARG A   6      24.415  51.955   0.664  1.00 73.16           C  
ATOM     82  HG2 ARG A   6      24.568  51.129  -0.031  1.00 73.16           H  
ATOM     83  HG3 ARG A   6      23.404  51.891   1.067  1.00 73.16           H  
ATOM     84  CD  ARG A   6      25.414  51.844   1.812  1.00 73.16           C  
ATOM     85  HD2 ARG A   6      26.422  51.984   1.422  1.00 73.16           H  
ATOM     86  HD3 ARG A   6      25.197  52.621   2.545  1.00 73.16           H  
ATOM     87  NE  ARG A   6      25.321  50.522   2.439  1.00 73.16           N  
ATOM     88  HE  ARG A   6      24.766  49.826   1.961  1.00 73.16           H  
ATOM     89  NH1 ARG A   6      26.773  50.905   4.182  1.00 73.16           N  
ATOM     90 HH11 ARG A   6      26.930  51.843   3.841  1.00 73.16           H  
ATOM     91 HH12 ARG A   6      27.232  50.561   5.013  1.00 73.16           H  
ATOM     92  NH2 ARG A   6      25.763  48.918   3.967  1.00 73.16           N  
ATOM     93 HH21 ARG A   6      26.238  48.563   4.784  1.00 73.16           H  
ATOM     94 HH22 ARG A   6      25.185  48.293   3.423  1.00 73.16           H  
ATOM     95  CZ  ARG A   6      25.951  50.126   3.528  1.00 73.16           C  
ATOM     96  N   ALA A   7      21.629  54.381  -0.461  1.00 75.36           N  
ATOM     97  H   ALA A   7      22.161  55.238  -0.402  1.00 75.36           H  
ATOM     98  CA  ALA A   7      20.223  54.394  -0.051  1.00 75.36           C  
ATOM     99  HA  ALA A   7      20.055  53.584   0.659  1.00 75.36           H  
ATOM    100  C   ALA A   7      19.273  54.157  -1.239  1.00 75.36           C  
ATOM    101  CB  ALA A   7      19.929  55.723   0.656  1.00 75.36           C  
ATOM    102  HB1 ALA A   7      18.892  55.732   0.990  1.00 75.36           H  
ATOM    103  HB2 ALA A   7      20.577  55.835   1.525  1.00 75.36           H  
ATOM    104  HB3 ALA A   7      20.085  56.559  -0.026  1.00 75.36           H  
ATOM    105  O   ALA A   7      18.390  53.305  -1.161  1.00 75.36           O  
ATOM    106  N   GLU A   8      19.504  54.850  -2.358  1.00 81.18           N  
ATOM    107  H   GLU A   8      20.272  55.505  -2.390  1.00 81.18           H  
ATOM    108  CA  GLU A   8      18.756  54.628  -3.602  1.00 81.18           C  
ATOM    109  HA  GLU A   8      17.686  54.717  -3.414  1.00 81.18           H  
ATOM    110  C   GLU A   8      18.999  53.221  -4.152  1.00 81.18           C  
ATOM    111  CB  GLU A   8      19.161  55.664  -4.660  1.00 81.18           C  
ATOM    112  HB2 GLU A   8      18.799  55.327  -5.631  1.00 81.18           H  
ATOM    113  HB3 GLU A   8      20.248  55.730  -4.701  1.00 81.18           H  
ATOM    114  O   GLU A   8      18.058  52.544  -4.558  1.00 81.18           O  
ATOM    115  CG  GLU A   8      18.559  57.047  -4.378  1.00 81.18           C  
ATOM    116  HG2 GLU A   8      17.475  56.951  -4.327  1.00 81.18           H  
ATOM    117  HG3 GLU A   8      18.915  57.392  -3.407  1.00 81.18           H  
ATOM    118  CD  GLU A   8      18.933  58.087  -5.446  1.00 81.18           C  
ATOM    119  OE1 GLU A   8      18.324  59.179  -5.409  1.00 81.18           O  
ATOM    120  OE2 GLU A   8      19.849  57.809  -6.254  1.00 81.18           O  
ATOM    121  N   ARG A   9      20.247  52.739  -4.099  1.00 82.95           N  
ATOM    122  H   ARG A   9      20.975  53.362  -3.780  1.00 82.95           H  
ATOM    123  CA  ARG A   9      20.611  51.394  -4.555  1.00 82.95           C  
ATOM    124  HA  ARG A   9      20.316  51.298  -5.600  1.00 82.95           H  
ATOM    125  C   ARG A   9      19.862  50.300  -3.795  1.00 82.95           C  
ATOM    126  CB  ARG A   9      22.129  51.224  -4.435  1.00 82.95           C  
ATOM    127  HB2 ARG A   9      22.622  52.094  -4.867  1.00 82.95           H  
ATOM    128  HB3 ARG A   9      22.404  51.168  -3.382  1.00 82.95           H  
ATOM    129  O   ARG A   9      19.319  49.398  -4.421  1.00 82.95           O  
ATOM    130  CG  ARG A   9      22.616  49.963  -5.162  1.00 82.95           C  
ATOM    131  HG2 ARG A   9      22.236  49.070  -4.666  1.00 82.95           H  
ATOM    132  HG3 ARG A   9      22.255  49.975  -6.191  1.00 82.95           H  
ATOM    133  CD  ARG A   9      24.145  49.927  -5.179  1.00 82.95           C  
ATOM    134  HD2 ARG A   9      24.517  50.837  -5.649  1.00 82.95           H  
ATOM    135  HD3 ARG A   9      24.471  49.070  -5.768  1.00 82.95           H  
ATOM    136  NE  ARG A   9      24.666  49.795  -3.820  1.00 82.95           N  
ATOM    137  HE  ARG A   9      24.196  49.128  -3.223  1.00 82.95           H  
ATOM    138  NH1 ARG A   9      26.506  51.168  -3.909  1.00 82.95           N  
ATOM    139 HH11 ARG A   9      26.254  51.470  -4.839  1.00 82.95           H  
ATOM    140 HH12 ARG A   9      27.373  51.485  -3.501  1.00 82.95           H  
ATOM    141  NH2 ARG A   9      26.033  49.956  -2.067  1.00 82.95           N  
ATOM    142 HH21 ARG A   9      25.423  49.242  -1.695  1.00 82.95           H  
ATOM    143 HH22 ARG A   9      26.978  50.030  -1.717  1.00 82.95           H  
ATOM    144  CZ  ARG A   9      25.738  50.319  -3.279  1.00 82.95           C  
ATOM    145  N   THR A  10      19.792  50.396  -2.467  1.00 81.99           N  
ATOM    146  H   THR A  10      20.261  51.177  -2.031  1.00 81.99           H  
ATOM    147  CA  THR A  10      19.100  49.405  -1.621  1.00 81.99           C  
ATOM    148  HA  THR A  10      19.509  48.415  -1.824  1.00 81.99           H  
ATOM    149  C   THR A  10      17.601  49.367  -1.917  1.00 81.99           C  
ATOM    150  CB  THR A  10      19.300  49.710  -0.130  1.00 81.99           C  
ATOM    151  HB  THR A  10      18.819  50.657   0.113  1.00 81.99           H  
ATOM    152  O   THR A  10      17.030  48.290  -2.092  1.00 81.99           O  
ATOM    153  CG2 THR A  10      18.722  48.612   0.765  1.00 81.99           C  
ATOM    154 HG21 THR A  10      17.637  48.567   0.666  1.00 81.99           H  
ATOM    155 HG22 THR A  10      19.151  47.648   0.492  1.00 81.99           H  
ATOM    156 HG23 THR A  10      18.968  48.825   1.806  1.00 81.99           H  
ATOM    157  OG1 THR A  10      20.669  49.814   0.183  1.00 81.99           O  
ATOM    158  HG1 THR A  10      21.068  50.486  -0.375  1.00 81.99           H  
ATOM    159  N   ALA A  11      16.959  50.536  -2.014  1.00 86.81           N  
ATOM    160  H   ALA A  11      17.474  51.396  -1.890  1.00 86.81           H  
ATOM    161  CA  ALA A  11      15.541  50.627  -2.356  1.00 86.81           C  
ATOM    162  HA  ALA A  11      14.959  50.085  -1.611  1.00 86.81           H  
ATOM    163  C   ALA A  11      15.257  49.991  -3.724  1.00 86.81           C  
ATOM    164  CB  ALA A  11      15.133  52.104  -2.331  1.00 86.81           C  
ATOM    165  HB1 ALA A  11      15.312  52.521  -1.340  1.00 86.81           H  
ATOM    166  HB2 ALA A  11      15.711  52.666  -3.065  1.00 86.81           H  
ATOM    167  HB3 ALA A  11      14.073  52.194  -2.570  1.00 86.81           H  
ATOM    168  O   ALA A  11      14.277  49.257  -3.889  1.00 86.81           O  
ATOM    169  N   GLU A  12      16.155  50.218  -4.682  1.00 89.08           N  
ATOM    170  H   GLU A  12      16.907  50.869  -4.510  1.00 89.08           H  
ATOM    171  CA  GLU A  12      16.009  49.674  -6.020  1.00 89.08           C  
ATOM    172  HA  GLU A  12      14.961  49.825  -6.279  1.00 89.08           H  
ATOM    173  C   GLU A  12      16.226  48.157  -6.082  1.00 89.08           C  
ATOM    174  CB  GLU A  12      16.922  50.467  -6.970  1.00 89.08           C  
ATOM    175  HB2 GLU A  12      16.802  51.533  -6.775  1.00 89.08           H  
ATOM    176  HB3 GLU A  12      17.960  50.203  -6.765  1.00 89.08           H  
ATOM    177  O   GLU A  12      15.508  47.460  -6.801  1.00 89.08           O  
ATOM    178  CG  GLU A  12      16.642  50.234  -8.456  1.00 89.08           C  
ATOM    179  HG2 GLU A  12      17.418  50.747  -9.024  1.00 89.08           H  
ATOM    180  HG3 GLU A  12      16.731  49.171  -8.678  1.00 89.08           H  
ATOM    181  CD  GLU A  12      15.267  50.739  -8.920  1.00 89.08           C  
ATOM    182  OE1 GLU A  12      15.145  51.067 -10.118  1.00 89.08           O  
ATOM    183  OE2 GLU A  12      14.271  50.695  -8.167  1.00 89.08           O  
ATOM    184  N   LEU A  13      17.132  47.619  -5.262  1.00 91.26           N  
ATOM    185  H   LEU A  13      17.709  48.243  -4.716  1.00 91.26           H  
ATOM    186  CA  LEU A  13      17.318  46.176  -5.107  1.00 91.26           C  
ATOM    187  HA  LEU A  13      17.432  45.733  -6.096  1.00 91.26           H  
ATOM    188  C   LEU A  13      16.094  45.500  -4.475  1.00 91.26           C  
ATOM    189  CB  LEU A  13      18.589  45.903  -4.287  1.00 91.26           C  
ATOM    190  HB2 LEU A  13      18.590  44.860  -3.972  1.00 91.26           H  
ATOM    191  HB3 LEU A  13      18.567  46.518  -3.387  1.00 91.26           H  
ATOM    192  O   LEU A  13      15.645  44.474  -4.978  1.00 91.26           O  
ATOM    193  CG  LEU A  13      19.896  46.171  -5.054  1.00 91.26           C  
ATOM    194  HG  LEU A  13      19.869  47.157  -5.518  1.00 91.26           H  
ATOM    195  CD1 LEU A  13      21.068  46.129  -4.078  1.00 91.26           C  
ATOM    196 HD11 LEU A  13      20.956  46.915  -3.332  1.00 91.26           H  
ATOM    197 HD12 LEU A  13      22.009  46.281  -4.608  1.00 91.26           H  
ATOM    198 HD13 LEU A  13      21.096  45.163  -3.575  1.00 91.26           H  
ATOM    199  CD2 LEU A  13      20.141  45.133  -6.152  1.00 91.26           C  
ATOM    200 HD21 LEU A  13      21.121  45.295  -6.602  1.00 91.26           H  
ATOM    201 HD22 LEU A  13      19.384  45.216  -6.931  1.00 91.26           H  
ATOM    202 HD23 LEU A  13      20.115  44.129  -5.727  1.00 91.26           H  
ATOM    203  N   VAL A  14      15.487  46.079  -3.433  1.00 90.83           N  
ATOM    204  H   VAL A  14      15.902  46.910  -3.037  1.00 90.83           H  
ATOM    205  CA  VAL A  14      14.243  45.532  -2.852  1.00 90.83           C  
ATOM    206  HA  VAL A  14      14.419  44.498  -2.555  1.00 90.83           H  
ATOM    207  C   VAL A  14      13.123  45.510  -3.892  1.00 90.83           C  
ATOM    208  CB  VAL A  14      13.810  46.323  -1.602  1.00 90.83           C  
ATOM    209  HB  VAL A  14      13.772  47.385  -1.842  1.00 90.83           H  
ATOM    210  O   VAL A  14      12.399  44.518  -4.006  1.00 90.83           O  
ATOM    211  CG1 VAL A  14      12.425  45.894  -1.088  1.00 90.83           C  
ATOM    212 HG11 VAL A  14      12.213  46.395  -0.144  1.00 90.83           H  
ATOM    213 HG12 VAL A  14      12.410  44.815  -0.929  1.00 90.83           H  
ATOM    214 HG13 VAL A  14      11.652  46.172  -1.804  1.00 90.83           H  
ATOM    215  CG2 VAL A  14      14.804  46.112  -0.456  1.00 90.83           C  
ATOM    216 HG21 VAL A  14      14.521  46.722   0.402  1.00 90.83           H  
ATOM    217 HG22 VAL A  14      15.809  46.402  -0.764  1.00 90.83           H  
ATOM    218 HG23 VAL A  14      14.816  45.063  -0.158  1.00 90.83           H  
ATOM    219  N   ARG A  15      12.986  46.576  -4.691  1.00 90.29           N  
ATOM    220  H   ARG A  15      13.610  47.359  -4.557  1.00 90.29           H  
ATOM    221  CA  ARG A  15      12.003  46.624  -5.781  1.00 90.29           C  
ATOM    222  HA  ARG A  15      11.018  46.405  -5.369  1.00 90.29           H  
ATOM    223  C   ARG A  15      12.282  45.549  -6.835  1.00 90.29           C  
ATOM    224  CB  ARG A  15      11.987  48.032  -6.393  1.00 90.29           C  
ATOM    225  HB2 ARG A  15      12.915  48.195  -6.940  1.00 90.29           H  
ATOM    226  HB3 ARG A  15      11.928  48.772  -5.595  1.00 90.29           H  
ATOM    227  O   ARG A  15      11.344  44.869  -7.252  1.00 90.29           O  
ATOM    228  CG  ARG A  15      10.778  48.219  -7.325  1.00 90.29           C  
ATOM    229  HG2 ARG A  15       9.864  48.162  -6.733  1.00 90.29           H  
ATOM    230  HG3 ARG A  15      10.751  47.428  -8.074  1.00 90.29           H  
ATOM    231  CD  ARG A  15      10.816  49.567  -8.049  1.00 90.29           C  
ATOM    232  HD2 ARG A  15      10.927  50.368  -7.318  1.00 90.29           H  
ATOM    233  HD3 ARG A  15       9.870  49.695  -8.574  1.00 90.29           H  
ATOM    234  NE  ARG A  15      11.931  49.616  -9.004  1.00 90.29           N  
ATOM    235  HE  ARG A  15      12.857  49.516  -8.613  1.00 90.29           H  
ATOM    236  NH1 ARG A  15      11.046  51.021 -10.598  1.00 90.29           N  
ATOM    237 HH11 ARG A  15      11.168  51.399 -11.526  1.00 90.29           H  
ATOM    238 HH12 ARG A  15      10.293  51.288  -9.979  1.00 90.29           H  
ATOM    239  NH2 ARG A  15      12.942  49.984 -10.992  1.00 90.29           N  
ATOM    240 HH21 ARG A  15      13.461  49.143 -10.786  1.00 90.29           H  
ATOM    241 HH22 ARG A  15      13.633  50.720 -10.962  1.00 90.29           H  
ATOM    242  CZ  ARG A  15      11.965  50.206 -10.178  1.00 90.29           C  
ATOM    243  N   LEU A  16      13.544  45.361  -7.223  1.00 91.41           N  
ATOM    244  H   LEU A  16      14.251  45.983  -6.859  1.00 91.41           H  
ATOM    245  CA  LEU A  16      13.966  44.327  -8.171  1.00 91.41           C  
ATOM    246  HA  LEU A  16      13.433  44.482  -9.109  1.00 91.41           H  
ATOM    247  C   LEU A  16      13.616  42.921  -7.669  1.00 91.41           C  
ATOM    248  CB  LEU A  16      15.478  44.473  -8.430  1.00 91.41           C  
ATOM    249  HB2 LEU A  16      16.002  44.422  -7.475  1.00 91.41           H  
ATOM    250  HB3 LEU A  16      15.672  45.454  -8.862  1.00 91.41           H  
ATOM    251  O   LEU A  16      12.996  42.151  -8.404  1.00 91.41           O  
ATOM    252  CG  LEU A  16      16.075  43.390  -9.350  1.00 91.41           C  
ATOM    253  HG  LEU A  16      15.855  42.402  -8.947  1.00 91.41           H  
ATOM    254  CD1 LEU A  16      15.512  43.485 -10.768  1.00 91.41           C  
ATOM    255 HD11 LEU A  16      15.963  42.710 -11.387  1.00 91.41           H  
ATOM    256 HD12 LEU A  16      15.728  44.462 -11.199  1.00 91.41           H  
ATOM    257 HD13 LEU A  16      14.436  43.313 -10.762  1.00 91.41           H  
ATOM    258  CD2 LEU A  16      17.594  43.543  -9.399  1.00 91.41           C  
ATOM    259 HD21 LEU A  16      18.023  42.742 -10.000  1.00 91.41           H  
ATOM    260 HD22 LEU A  16      18.006  43.469  -8.392  1.00 91.41           H  
ATOM    261 HD23 LEU A  16      17.866  44.505  -9.834  1.00 91.41           H  
ATOM    262  N   VAL A  17      13.956  42.592  -6.419  1.00 92.83           N  
ATOM    263  H   VAL A  17      14.492  43.252  -5.874  1.00 92.83           H  
ATOM    264  CA  VAL A  17      13.689  41.260  -5.857  1.00 92.83           C  
ATOM    265  HA  VAL A  17      14.073  40.515  -6.554  1.00 92.83           H  
ATOM    266  C   VAL A  17      12.190  41.009  -5.735  1.00 92.83           C  
ATOM    267  CB  VAL A  17      14.396  41.039  -4.508  1.00 92.83           C  
ATOM    268  HB  VAL A  17      14.038  41.772  -3.784  1.00 92.83           H  
ATOM    269  O   VAL A  17      11.725  39.947  -6.141  1.00 92.83           O  
ATOM    270  CG1 VAL A  17      14.112  39.625  -3.988  1.00 92.83           C  
ATOM    271 HG11 VAL A  17      14.708  39.447  -3.092  1.00 92.83           H  
ATOM    272 HG12 VAL A  17      14.388  38.884  -4.737  1.00 92.83           H  
ATOM    273 HG13 VAL A  17      13.059  39.498  -3.738  1.00 92.83           H  
ATOM    274  CG2 VAL A  17      15.921  41.153  -4.623  1.00 92.83           C  
ATOM    275 HG21 VAL A  17      16.317  40.339  -5.230  1.00 92.83           H  
ATOM    276 HG22 VAL A  17      16.364  41.099  -3.629  1.00 92.83           H  
ATOM    277 HG23 VAL A  17      16.217  42.098  -5.079  1.00 92.83           H  
ATOM    278  N   ARG A  18      11.401  41.984  -5.262  1.00 90.86           N  
ATOM    279  H   ARG A  18      11.838  42.839  -4.950  1.00 90.86           H  
ATOM    280  CA  ARG A  18       9.934  41.852  -5.187  1.00 90.86           C  
ATOM    281  HA  ARG A  18       9.676  40.966  -4.607  1.00 90.86           H  
ATOM    282  C   ARG A  18       9.295  41.658  -6.558  1.00 90.86           C  
ATOM    283  CB  ARG A  18       9.318  43.085  -4.526  1.00 90.86           C  
ATOM    284  HB2 ARG A  18       8.239  43.049  -4.672  1.00 90.86           H  
ATOM    285  HB3 ARG A  18       9.699  43.981  -5.016  1.00 90.86           H  
ATOM    286  O   ARG A  18       8.452  40.783  -6.705  1.00 90.86           O  
ATOM    287  CG  ARG A  18       9.606  43.151  -3.022  1.00 90.86           C  
ATOM    288  HG2 ARG A  18       9.140  42.306  -2.515  1.00 90.86           H  
ATOM    289  HG3 ARG A  18      10.680  43.111  -2.838  1.00 90.86           H  
ATOM    290  CD  ARG A  18       9.050  44.464  -2.471  1.00 90.86           C  
ATOM    291  HD2 ARG A  18       9.434  44.601  -1.461  1.00 90.86           H  
ATOM    292  HD3 ARG A  18       9.407  45.289  -3.088  1.00 90.86           H  
ATOM    293  NE  ARG A  18       7.580  44.438  -2.448  1.00 90.86           N  
ATOM    294  HE  ARG A  18       7.136  43.554  -2.654  1.00 90.86           H  
ATOM    295  NH1 ARG A  18       7.148  46.579  -1.761  1.00 90.86           N  
ATOM    296 HH11 ARG A  18       8.139  46.771  -1.794  1.00 90.86           H  
ATOM    297 HH12 ARG A  18       6.480  47.292  -1.503  1.00 90.86           H  
ATOM    298  NH2 ARG A  18       5.469  45.133  -2.087  1.00 90.86           N  
ATOM    299 HH21 ARG A  18       4.767  45.808  -1.818  1.00 90.86           H  
ATOM    300 HH22 ARG A  18       5.193  44.192  -2.330  1.00 90.86           H  
ATOM    301  CZ  ARG A  18       6.741  45.391  -2.108  1.00 90.86           C  
ATOM    302  N   THR A  19       9.720  42.435  -7.554  1.00 90.50           N  
ATOM    303  H   THR A  19      10.420  43.133  -7.348  1.00 90.50           H  
ATOM    304  CA  THR A  19       9.227  42.316  -8.938  1.00 90.50           C  
ATOM    305  HA  THR A  19       8.141  42.403  -8.943  1.00 90.50           H  
ATOM    306  C   THR A  19       9.573  40.947  -9.524  1.00 90.50           C  
ATOM    307  CB  THR A  19       9.804  43.434  -9.822  1.00 90.50           C  
ATOM    308  HB  THR A  19      10.886  43.320  -9.886  1.00 90.50           H  
ATOM    309  O   THR A  19       8.714  40.290 -10.107  1.00 90.50           O  
ATOM    310  CG2 THR A  19       9.229  43.431 -11.237  1.00 90.50           C  
ATOM    311 HG21 THR A  19       8.140  43.474 -11.207  1.00 90.50           H  
ATOM    312 HG22 THR A  19       9.531  42.527 -11.766  1.00 90.50           H  
ATOM    313 HG23 THR A  19       9.605  44.294 -11.786  1.00 90.50           H  
ATOM    314  OG1 THR A  19       9.523  44.693  -9.248  1.00 90.50           O  
ATOM    315  HG1 THR A  19      10.149  44.812  -8.529  1.00 90.50           H  
ATOM    316  N   SER A  20      10.801  40.471  -9.296  1.00 91.85           N  
ATOM    317  H   SER A  20      11.470  41.062  -8.822  1.00 91.85           H  
ATOM    318  CA  SER A  20      11.244  39.142  -9.739  1.00 91.85           C  
ATOM    319  HA  SER A  20      11.072  39.049 -10.811  1.00 91.85           H  
ATOM    320  C   SER A  20      10.458  38.029  -9.041  1.00 91.85           C  
ATOM    321  CB  SER A  20      12.744  38.954  -9.480  1.00 91.85           C  
ATOM    322  HB2 SER A  20      12.937  38.934  -8.408  1.00 91.85           H  
ATOM    323  HB3 SER A  20      13.061  38.003  -9.909  1.00 91.85           H  
ATOM    324  O   SER A  20       9.984  37.108  -9.690  1.00 91.85           O  
ATOM    325  OG  SER A  20      13.494  40.000 -10.068  1.00 91.85           O  
ATOM    326  HG  SER A  20      13.368  40.799  -9.552  1.00 91.85           H  
ATOM    327  N   THR A  21      10.245  38.148  -7.731  1.00 88.79           N  
ATOM    328  H   THR A  21      10.654  38.943  -7.260  1.00 88.79           H  
ATOM    329  CA  THR A  21       9.461  37.194  -6.929  1.00 88.79           C  
ATOM    330  HA  THR A  21       9.889  36.196  -7.026  1.00 88.79           H  
ATOM    331  C   THR A  21       8.010  37.127  -7.406  1.00 88.79           C  
ATOM    332  CB  THR A  21       9.492  37.592  -5.447  1.00 88.79           C  
ATOM    333  HB  THR A  21       8.995  38.555  -5.325  1.00 88.79           H  
ATOM    334  O   THR A  21       7.488  36.036  -7.616  1.00 88.79           O  
ATOM    335  CG2 THR A  21       8.822  36.569  -4.537  1.00 88.79           C  
ATOM    336 HG21 THR A  21       7.792  36.384  -4.841  1.00 88.79           H  
ATOM    337 HG22 THR A  21       9.393  35.641  -4.574  1.00 88.79           H  
ATOM    338 HG23 THR A  21       8.823  36.934  -3.509  1.00 88.79           H  
ATOM    339  OG1 THR A  21      10.822  37.706  -4.996  1.00 88.79           O  
ATOM    340  HG1 THR A  21      11.230  38.444  -5.456  1.00 88.79           H  
ATOM    341  N   ALA A  22       7.374  38.281  -7.634  1.00 87.43           N  
ATOM    342  H   ALA A  22       7.852  39.150  -7.440  1.00 87.43           H  
ATOM    343  CA  ALA A  22       6.016  38.366  -8.165  1.00 87.43           C  
ATOM    344  HA  ALA A  22       5.335  37.842  -7.494  1.00 87.43           H  
ATOM    345  C   ALA A  22       5.915  37.694  -9.539  1.00 87.43           C  
ATOM    346  CB  ALA A  22       5.614  39.845  -8.222  1.00 87.43           C  
ATOM    347  HB1 ALA A  22       4.618  39.948  -8.652  1.00 87.43           H  
ATOM    348  HB2 ALA A  22       6.312  40.404  -8.845  1.00 87.43           H  
ATOM    349  HB3 ALA A  22       5.613  40.263  -7.215  1.00 87.43           H  
ATOM    350  O   ALA A  22       5.036  36.866  -9.749  1.00 87.43           O  
ATOM    351  N   THR A  23       6.882  37.960 -10.423  1.00 82.71           N  
ATOM    352  H   THR A  23       7.571  38.656 -10.176  1.00 82.71           H  
ATOM    353  CA  THR A  23       6.963  37.328 -11.749  1.00 82.71           C  
ATOM    354  HA  THR A  23       6.055  37.559 -12.306  1.00 82.71           H  
ATOM    355  C   THR A  23       7.068  35.801 -11.644  1.00 82.71           C  
ATOM    356  CB  THR A  23       8.167  37.871 -12.539  1.00 82.71           C  
ATOM    357  HB  THR A  23       9.090  37.576 -12.040  1.00 82.71           H  
ATOM    358  O   THR A  23       6.378  35.080 -12.360  1.00 82.71           O  
ATOM    359  CG2 THR A  23       8.206  37.355 -13.975  1.00 82.71           C  
ATOM    360 HG21 THR A  23       7.267  37.587 -14.477  1.00 82.71           H  
ATOM    361 HG22 THR A  23       9.025  37.834 -14.512  1.00 82.71           H  
ATOM    362 HG23 THR A  23       8.364  36.277 -13.988  1.00 82.71           H  
ATOM    363  OG1 THR A  23       8.137  39.281 -12.615  1.00 82.71           O  
ATOM    364  HG1 THR A  23       8.214  39.637 -11.727  1.00 82.71           H  
ATOM    365  N   VAL A  24       7.897  35.286 -10.727  1.00 81.96           N  
ATOM    366  H   VAL A  24       8.443  35.921 -10.163  1.00 81.96           H  
ATOM    367  CA  VAL A  24       8.086  33.836 -10.535  1.00 81.96           C  
ATOM    368  HA  VAL A  24       8.313  33.386 -11.501  1.00 81.96           H  
ATOM    369  C   VAL A  24       6.812  33.153 -10.033  1.00 81.96           C  
ATOM    370  CB  VAL A  24       9.272  33.566  -9.590  1.00 81.96           C  
ATOM    371  HB  VAL A  24       9.168  34.170  -8.689  1.00 81.96           H  
ATOM    372  O   VAL A  24       6.457  32.091 -10.546  1.00 81.96           O  
ATOM    373  CG1 VAL A  24       9.397  32.098  -9.179  1.00 81.96           C  
ATOM    374 HG11 VAL A  24      10.290  31.973  -8.566  1.00 81.96           H  
ATOM    375 HG12 VAL A  24       8.541  31.799  -8.575  1.00 81.96           H  
ATOM    376 HG13 VAL A  24       9.459  31.457 -10.059  1.00 81.96           H  
ATOM    377  CG2 VAL A  24      10.583  33.936 -10.288  1.00 81.96           C  
ATOM    378 HG21 VAL A  24      11.413  33.825  -9.591  1.00 81.96           H  
ATOM    379 HG22 VAL A  24      10.736  33.297 -11.158  1.00 81.96           H  
ATOM    380 HG23 VAL A  24      10.546  34.969 -10.634  1.00 81.96           H  
ATOM    381  N   LEU A  25       6.113  33.773  -9.080  1.00 78.85           N  
ATOM    382  H   LEU A  25       6.474  34.642  -8.714  1.00 78.85           H  
ATOM    383  CA  LEU A  25       4.874  33.249  -8.493  1.00 78.85           C  
ATOM    384  HA  LEU A  25       4.958  32.167  -8.389  1.00 78.85           H  
ATOM    385  C   LEU A  25       3.624  33.488  -9.356  1.00 78.85           C  
ATOM    386  CB  LEU A  25       4.693  33.869  -7.101  1.00 78.85           C  
ATOM    387  HB2 LEU A  25       4.699  34.954  -7.205  1.00 78.85           H  
ATOM    388  HB3 LEU A  25       3.716  33.578  -6.715  1.00 78.85           H  
ATOM    389  O   LEU A  25       2.586  32.883  -9.099  1.00 78.85           O  
ATOM    390  CG  LEU A  25       5.759  33.452  -6.076  1.00 78.85           C  
ATOM    391  HG  LEU A  25       6.752  33.717  -6.439  1.00 78.85           H  
ATOM    392  CD1 LEU A  25       5.489  34.238  -4.799  1.00 78.85           C  
ATOM    393 HD11 LEU A  25       6.201  33.940  -4.029  1.00 78.85           H  
ATOM    394 HD12 LEU A  25       4.480  34.015  -4.450  1.00 78.85           H  
ATOM    395 HD13 LEU A  25       5.577  35.307  -4.991  1.00 78.85           H  
ATOM    396  CD2 LEU A  25       5.728  31.952  -5.779  1.00 78.85           C  
ATOM    397 HD21 LEU A  25       6.382  31.712  -4.940  1.00 78.85           H  
ATOM    398 HD22 LEU A  25       4.716  31.645  -5.514  1.00 78.85           H  
ATOM    399 HD23 LEU A  25       6.061  31.381  -6.645  1.00 78.85           H  
ATOM    400  N   GLY A  26       3.716  34.334 -10.389  1.00 73.86           N  
ATOM    401  H   GLY A  26       4.588  34.827 -10.520  1.00 73.86           H  
ATOM    402  CA  GLY A  26       2.604  34.657 -11.288  1.00 73.86           C  
ATOM    403  HA2 GLY A  26       3.015  34.979 -12.245  1.00 73.86           H  
ATOM    404  HA3 GLY A  26       1.997  33.768 -11.459  1.00 73.86           H  
ATOM    405  C   GLY A  26       1.681  35.773 -10.786  1.00 73.86           C  
ATOM    406  O   GLY A  26       0.482  35.731 -11.039  1.00 73.86           O  
ATOM    407  N   HIS A  27       2.213  36.761 -10.063  1.00 77.23           N  
ATOM    408  H   HIS A  27       3.212  36.747  -9.919  1.00 77.23           H  
ATOM    409  CA  HIS A  27       1.487  37.975  -9.677  1.00 77.23           C  
ATOM    410  HA  HIS A  27       0.415  37.780  -9.703  1.00 77.23           H  
ATOM    411  C   HIS A  27       1.782  39.137 -10.643  1.00 77.23           C  
ATOM    412  CB  HIS A  27       1.868  38.374  -8.242  1.00 77.23           C  
ATOM    413  HB2 HIS A  27       2.948  38.516  -8.194  1.00 77.23           H  
ATOM    414  HB3 HIS A  27       1.397  39.330  -8.012  1.00 77.23           H  
ATOM    415  O   HIS A  27       2.948  39.464 -10.864  1.00 77.23           O  
ATOM    416  CG  HIS A  27       1.471  37.389  -7.173  1.00 77.23           C  
ATOM    417  CD2 HIS A  27       2.310  36.757  -6.296  1.00 77.23           C  
ATOM    418  HD2 HIS A  27       3.385  36.853  -6.263  1.00 77.23           H  
ATOM    419  ND1 HIS A  27       0.189  36.996  -6.861  1.00 77.23           N  
ATOM    420  HD1 HIS A  27      -0.644  37.204  -7.393  1.00 77.23           H  
ATOM    421  CE1 HIS A  27       0.258  36.146  -5.822  1.00 77.23           C  
ATOM    422  HE1 HIS A  27      -0.584  35.635  -5.379  1.00 77.23           H  
ATOM    423  NE2 HIS A  27       1.530  35.987  -5.431  1.00 77.23           N  
ATOM    424  N   ASP A  28       0.742  39.823 -11.135  1.00 72.70           N  
ATOM    425  H   ASP A  28      -0.179  39.417 -11.048  1.00 72.70           H  
ATOM    426  CA  ASP A  28       0.874  40.972 -12.055  1.00 72.70           C  
ATOM    427  HA  ASP A  28       1.562  40.710 -12.859  1.00 72.70           H  
ATOM    428  C   ASP A  28       1.406  42.252 -11.384  1.00 72.70           C  
ATOM    429  CB  ASP A  28      -0.497  41.299 -12.672  1.00 72.70           C  
ATOM    430  HB2 ASP A  28      -1.207  41.493 -11.869  1.00 72.70           H  
ATOM    431  HB3 ASP A  28      -0.406  42.211 -13.263  1.00 72.70           H  
ATOM    432  O   ASP A  28       2.039  43.091 -12.027  1.00 72.70           O  
ATOM    433  CG  ASP A  28      -1.045  40.205 -13.588  1.00 72.70           C  
ATOM    434  OD1 ASP A  28      -0.228  39.548 -14.266  1.00 72.70           O  
ATOM    435  OD2 ASP A  28      -2.287  40.062 -13.600  1.00 72.70           O  
ATOM    436  N   ASP A  29       1.147  42.422 -10.083  1.00 77.68           N  
ATOM    437  H   ASP A  29       0.642  41.685  -9.612  1.00 77.68           H  
ATOM    438  CA  ASP A  29       1.588  43.585  -9.309  1.00 77.68           C  
ATOM    439  HA  ASP A  29       1.999  44.321 -10.000  1.00 77.68           H  
ATOM    440  C   ASP A  29       2.672  43.173  -8.293  1.00 77.68           C  
ATOM    441  CB  ASP A  29       0.392  44.294  -8.641  1.00 77.68           C  
ATOM    442  HB2 ASP A  29      -0.042  43.636  -7.888  1.00 77.68           H  
ATOM    443  HB3 ASP A  29      -0.367  44.484  -9.399  1.00 77.68           H  
ATOM    444  O   ASP A  29       2.383  42.423  -7.354  1.00 77.68           O  
ATOM    445  CG  ASP A  29       0.762  45.637  -7.981  1.00 77.68           C  
ATOM    446  OD1 ASP A  29       1.969  45.963  -7.865  1.00 77.68           O  
ATOM    447  OD2 ASP A  29      -0.148  46.357  -7.513  1.00 77.68           O  
ATOM    448  N   PRO A  30       3.906  43.714  -8.385  1.00 80.10           N  
ATOM    449  CA  PRO A  30       4.955  43.524  -7.380  1.00 80.10           C  
ATOM    450  HA  PRO A  30       5.288  42.487  -7.412  1.00 80.10           H  
ATOM    451  C   PRO A  30       4.524  43.874  -5.947  1.00 80.10           C  
ATOM    452  CB  PRO A  30       6.100  44.443  -7.818  1.00 80.10           C  
ATOM    453  HB2 PRO A  30       7.074  44.017  -7.578  1.00 80.10           H  
ATOM    454  HB3 PRO A  30       5.990  45.423  -7.354  1.00 80.10           H  
ATOM    455  O   PRO A  30       5.148  43.424  -4.980  1.00 80.10           O  
ATOM    456  CG  PRO A  30       5.899  44.588  -9.322  1.00 80.10           C  
ATOM    457  HG2 PRO A  30       6.328  45.514  -9.704  1.00 80.10           H  
ATOM    458  HG3 PRO A  30       6.328  43.725  -9.831  1.00 80.10           H  
ATOM    459  CD  PRO A  30       4.386  44.544  -9.477  1.00 80.10           C  
ATOM    460  HD2 PRO A  30       4.128  44.114 -10.445  1.00 80.10           H  
ATOM    461  HD3 PRO A  30       3.972  45.549  -9.389  1.00 80.10           H  
ATOM    462  N   LYS A  31       3.469  44.687  -5.775  1.00 76.59           N  
ATOM    463  H   LYS A  31       3.000  45.036  -6.599  1.00 76.59           H  
ATOM    464  CA  LYS A  31       2.899  45.007  -4.461  1.00 76.59           C  
ATOM    465  HA  LYS A  31       3.706  45.362  -3.819  1.00 76.59           H  
ATOM    466  C   LYS A  31       2.288  43.797  -3.756  1.00 76.59           C  
ATOM    467  CB  LYS A  31       1.855  46.120  -4.570  1.00 76.59           C  
ATOM    468  HB2 LYS A  31       1.372  46.245  -3.601  1.00 76.59           H  
ATOM    469  HB3 LYS A  31       1.088  45.820  -5.284  1.00 76.59           H  
ATOM    470  O   LYS A  31       2.255  43.822  -2.527  1.00 76.59           O  
ATOM    471  CG  LYS A  31       2.475  47.463  -4.974  1.00 76.59           C  
ATOM    472  HG2 LYS A  31       3.178  47.789  -4.208  1.00 76.59           H  
ATOM    473  HG3 LYS A  31       3.002  47.366  -5.924  1.00 76.59           H  
ATOM    474  CD  LYS A  31       1.355  48.491  -5.117  1.00 76.59           C  
ATOM    475  HD2 LYS A  31       0.624  48.102  -5.826  1.00 76.59           H  
ATOM    476  HD3 LYS A  31       0.865  48.635  -4.154  1.00 76.59           H  
ATOM    477  CE  LYS A  31       1.897  49.817  -5.640  1.00 76.59           C  
ATOM    478  HE2 LYS A  31       2.540  50.271  -4.885  1.00 76.59           H  
ATOM    479  HE3 LYS A  31       2.493  49.605  -6.528  1.00 76.59           H  
ATOM    480  NZ  LYS A  31       0.769  50.704  -5.996  1.00 76.59           N  
ATOM    481  HZ1 LYS A  31       1.093  51.570  -6.403  1.00 76.59           H  
ATOM    482  HZ2 LYS A  31       0.199  50.226  -6.679  1.00 76.59           H  
ATOM    483  HZ3 LYS A  31       0.186  50.889  -5.192  1.00 76.59           H  
ATOM    484  N   ALA A  32       1.884  42.757  -4.490  1.00 76.16           N  
ATOM    485  H   ALA A  32       1.959  42.812  -5.496  1.00 76.16           H  
ATOM    486  CA  ALA A  32       1.364  41.512  -3.924  1.00 76.16           C  
ATOM    487  HA  ALA A  32       0.498  41.736  -3.302  1.00 76.16           H  
ATOM    488  C   ALA A  32       2.403  40.797  -3.042  1.00 76.16           C  
ATOM    489  CB  ALA A  32       0.912  40.612  -5.080  1.00 76.16           C  
ATOM    490  HB1 ALA A  32       0.471  39.697  -4.683  1.00 76.16           H  
ATOM    491  HB2 ALA A  32       0.167  41.126  -5.688  1.00 76.16           H  
ATOM    492  HB3 ALA A  32       1.763  40.344  -5.707  1.00 76.16           H  
ATOM    493  O   ALA A  32       2.061  40.210  -2.018  1.00 76.16           O  
ATOM    494  N   VAL A  33       3.689  40.919  -3.380  1.00 85.29           N  
ATOM    495  H   VAL A  33       3.912  41.422  -4.227  1.00 85.29           H  
ATOM    496  CA  VAL A  33       4.789  40.357  -2.592  1.00 85.29           C  
ATOM    497  HA  VAL A  33       4.444  39.461  -2.076  1.00 85.29           H  
ATOM    498  C   VAL A  33       5.233  41.377  -1.553  1.00 85.29           C  
ATOM    499  CB  VAL A  33       5.956  39.945  -3.508  1.00 85.29           C  
ATOM    500  HB  VAL A  33       6.300  40.812  -4.071  1.00 85.29           H  
ATOM    501  O   VAL A  33       5.868  42.377  -1.895  1.00 85.29           O  
ATOM    502  CG1 VAL A  33       7.134  39.396  -2.694  1.00 85.29           C  
ATOM    503 HG11 VAL A  33       6.820  38.521  -2.126  1.00 85.29           H  
ATOM    504 HG12 VAL A  33       7.522  40.147  -2.006  1.00 85.29           H  
ATOM    505 HG13 VAL A  33       7.943  39.115  -3.369  1.00 85.29           H  
ATOM    506  CG2 VAL A  33       5.509  38.867  -4.501  1.00 85.29           C  
ATOM    507 HG21 VAL A  33       5.125  37.998  -3.967  1.00 85.29           H  
ATOM    508 HG22 VAL A  33       4.729  39.248  -5.159  1.00 85.29           H  
ATOM    509 HG23 VAL A  33       6.356  38.557  -5.112  1.00 85.29           H  
ATOM    510  N   ARG A  34       4.947  41.155  -0.268  1.00 78.36           N  
ATOM    511  H   ARG A  34       4.429  40.320  -0.037  1.00 78.36           H  
ATOM    512  CA  ARG A  34       5.531  41.969   0.813  1.00 78.36           C  
ATOM    513  HA  ARG A  34       5.476  43.020   0.528  1.00 78.36           H  
ATOM    514  C   ARG A  34       7.009  41.612   0.989  1.00 78.36           C  
ATOM    515  CB  ARG A  34       4.750  41.777   2.116  1.00 78.36           C  
ATOM    516  HB2 ARG A  34       4.582  40.709   2.259  1.00 78.36           H  
ATOM    517  HB3 ARG A  34       5.342  42.153   2.950  1.00 78.36           H  
ATOM    518  O   ARG A  34       7.371  40.444   1.017  1.00 78.36           O  
ATOM    519  CG  ARG A  34       3.391  42.487   2.114  1.00 78.36           C  
ATOM    520  HG2 ARG A  34       3.540  43.561   1.998  1.00 78.36           H  
ATOM    521  HG3 ARG A  34       2.784  42.116   1.288  1.00 78.36           H  
ATOM    522  CD  ARG A  34       2.671  42.207   3.438  1.00 78.36           C  
ATOM    523  HD2 ARG A  34       2.557  41.127   3.534  1.00 78.36           H  
ATOM    524  HD3 ARG A  34       3.287  42.560   4.264  1.00 78.36           H  
ATOM    525  NE  ARG A  34       1.355  42.874   3.494  1.00 78.36           N  
ATOM    526  HE  ARG A  34       1.283  43.783   3.061  1.00 78.36           H  
ATOM    527  NH1 ARG A  34       0.205  41.228   4.625  1.00 78.36           N  
ATOM    528 HH11 ARG A  34      -0.655  40.875   5.020  1.00 78.36           H  
ATOM    529 HH12 ARG A  34       1.027  40.642   4.628  1.00 78.36           H  
ATOM    530  NH2 ARG A  34      -0.848  43.099   4.037  1.00 78.36           N  
ATOM    531 HH21 ARG A  34      -0.885  44.001   3.584  1.00 78.36           H  
ATOM    532 HH22 ARG A  34      -1.682  42.724   4.465  1.00 78.36           H  
ATOM    533  CZ  ARG A  34       0.251  42.397   4.050  1.00 78.36           C  
ATOM    534  N   ALA A  35       7.864  42.628   1.134  1.00 81.15           N  
ATOM    535  H   ALA A  35       7.494  43.567   1.142  1.00 81.15           H  
ATOM    536  CA  ALA A  35       9.323  42.457   1.139  1.00 81.15           C  
ATOM    537  HA  ALA A  35       9.611  42.024   0.181  1.00 81.15           H  
ATOM    538  C   ALA A  35       9.845  41.532   2.256  1.00 81.15           C  
ATOM    539  CB  ALA A  35       9.967  43.843   1.274  1.00 81.15           C  
ATOM    540  HB1 ALA A  35       9.877  44.196   2.301  1.00 81.15           H  
ATOM    541  HB2 ALA A  35       9.486  44.568   0.617  1.00 81.15           H  
ATOM    542  HB3 ALA A  35      11.025  43.773   1.020  1.00 81.15           H  
ATOM    543  O   ALA A  35      10.897  40.913   2.120  1.00 81.15           O  
ATOM    544  N   THR A  36       9.108  41.465   3.363  1.00 77.74           N  
ATOM    545  H   THR A  36       8.259  42.010   3.417  1.00 77.74           H  
ATOM    546  CA  THR A  36       9.460  40.723   4.573  1.00 77.74           C  
ATOM    547  HA  THR A  36      10.531  40.524   4.583  1.00 77.74           H  
ATOM    548  C   THR A  36       8.770  39.363   4.680  1.00 77.74           C  
ATOM    549  CB  THR A  36       9.120  41.569   5.809  1.00 77.74           C  
ATOM    550  HB  THR A  36       9.260  40.975   6.713  1.00 77.74           H  
ATOM    551  O   THR A  36       9.106  38.613   5.591  1.00 77.74           O  
ATOM    552  CG2 THR A  36       9.998  42.819   5.899  1.00 77.74           C  
ATOM    553 HG21 THR A  36       9.836  43.465   5.036  1.00 77.74           H  
ATOM    554 HG22 THR A  36      11.046  42.524   5.941  1.00 77.74           H  
ATOM    555 HG23 THR A  36       9.752  43.369   6.807  1.00 77.74           H  
ATOM    556  OG1 THR A  36       7.779  42.012   5.734  1.00 77.74           O  
ATOM    557  HG1 THR A  36       7.381  41.833   6.589  1.00 77.74           H  
ATOM    558  N   THR A  37       7.831  39.025   3.785  1.00 75.89           N  
ATOM    559  H   THR A  37       7.647  39.624   2.993  1.00 75.89           H  
ATOM    560  CA  THR A  37       7.152  37.721   3.825  1.00 75.89           C  
ATOM    561  HA  THR A  37       6.821  37.557   4.851  1.00 75.89           H  
ATOM    562  C   THR A  37       8.126  36.618   3.408  1.00 75.89           C  
ATOM    563  CB  THR A  37       5.892  37.678   2.952  1.00 75.89           C  
ATOM    564  HB  THR A  37       6.143  37.876   1.910  1.00 75.89           H  
ATOM    565  O   THR A  37       8.778  36.764   2.368  1.00 75.89           O  
ATOM    566  CG2 THR A  37       5.131  36.359   3.078  1.00 75.89           C  
ATOM    567 HG21 THR A  37       5.736  35.536   2.695  1.00 75.89           H  
ATOM    568 HG22 THR A  37       4.892  36.144   4.119  1.00 75.89           H  
ATOM    569 HG23 THR A  37       4.208  36.399   2.500  1.00 75.89           H  
ATOM    570  OG1 THR A  37       4.982  38.640   3.427  1.00 75.89           O  
ATOM    571  HG1 THR A  37       4.444  38.160   4.061  1.00 75.89           H  
ATOM    572  N   PRO A  38       8.248  35.531   4.190  1.00 76.01           N  
ATOM    573  CA  PRO A  38       9.099  34.409   3.833  1.00 76.01           C  
ATOM    574  HA  PRO A  38      10.120  34.788   3.776  1.00 76.01           H  
ATOM    575  C   PRO A  38       8.686  33.772   2.504  1.00 76.01           C  
ATOM    576  CB  PRO A  38       9.000  33.407   4.986  1.00 76.01           C  
ATOM    577  HB2 PRO A  38       9.953  32.911   5.171  1.00 76.01           H  
ATOM    578  HB3 PRO A  38       8.222  32.672   4.784  1.00 76.01           H  
ATOM    579  O   PRO A  38       7.502  33.559   2.258  1.00 76.01           O  
ATOM    580  CG  PRO A  38       8.572  34.267   6.171  1.00 76.01           C  
ATOM    581  HG2 PRO A  38       9.446  34.742   6.617  1.00 76.01           H  
ATOM    582  HG3 PRO A  38       8.024  33.689   6.916  1.00 76.01           H  
ATOM    583  CD  PRO A  38       7.690  35.325   5.521  1.00 76.01           C  
ATOM    584  HD2 PRO A  38       6.669  34.951   5.434  1.00 76.01           H  
ATOM    585  HD3 PRO A  38       7.716  36.229   6.128  1.00 76.01           H  
ATOM    586  N   PHE A  39       9.651  33.386   1.673  1.00 80.89           N  
ATOM    587  H   PHE A  39      10.605  33.613   1.911  1.00 80.89           H  
ATOM    588  CA  PHE A  39       9.387  32.741   0.384  1.00 80.89           C  
ATOM    589  HA  PHE A  39       8.813  33.425  -0.242  1.00 80.89           H  
ATOM    590  C   PHE A  39       8.539  31.470   0.521  1.00 80.89           C  
ATOM    591  CB  PHE A  39      10.727  32.447  -0.297  1.00 80.89           C  
ATOM    592  HB2 PHE A  39      11.361  31.884   0.388  1.00 80.89           H  
ATOM    593  HB3 PHE A  39      10.552  31.813  -1.166  1.00 80.89           H  
ATOM    594  O   PHE A  39       7.633  31.251  -0.281  1.00 80.89           O  
ATOM    595  CG  PHE A  39      11.463  33.679  -0.785  1.00 80.89           C  
ATOM    596  CD1 PHE A  39      10.848  34.548  -1.706  1.00 80.89           C  
ATOM    597  HD1 PHE A  39       9.851  34.341  -2.065  1.00 80.89           H  
ATOM    598  CD2 PHE A  39      12.778  33.940  -0.360  1.00 80.89           C  
ATOM    599  HD2 PHE A  39      13.272  33.274   0.331  1.00 80.89           H  
ATOM    600  CE1 PHE A  39      11.537  35.677  -2.179  1.00 80.89           C  
ATOM    601  HE1 PHE A  39      11.065  36.340  -2.890  1.00 80.89           H  
ATOM    602  CE2 PHE A  39      13.474  35.050  -0.862  1.00 80.89           C  
ATOM    603  HE2 PHE A  39      14.494  35.227  -0.553  1.00 80.89           H  
ATOM    604  CZ  PHE A  39      12.853  35.927  -1.763  1.00 80.89           C  
ATOM    605  HZ  PHE A  39      13.394  36.778  -2.150  1.00 80.89           H  
ATOM    606  N   LYS A  40       8.766  30.677   1.578  1.00 65.08           N  
ATOM    607  H   LYS A  40       9.528  30.923   2.193  1.00 65.08           H  
ATOM    608  CA  LYS A  40       7.994  29.455   1.855  1.00 65.08           C  
ATOM    609  HA  LYS A  40       8.081  28.796   0.991  1.00 65.08           H  
ATOM    610  C   LYS A  40       6.493  29.738   2.022  1.00 65.08           C  
ATOM    611  CB  LYS A  40       8.590  28.736   3.082  1.00 65.08           C  
ATOM    612  HB2 LYS A  40       8.330  29.279   3.991  1.00 65.08           H  
ATOM    613  HB3 LYS A  40       9.676  28.712   2.989  1.00 65.08           H  
ATOM    614  O   LYS A  40       5.673  28.993   1.503  1.00 65.08           O  
ATOM    615  CG  LYS A  40       8.087  27.285   3.182  1.00 65.08           C  
ATOM    616  HG2 LYS A  40       7.000  27.289   3.262  1.00 65.08           H  
ATOM    617  HG3 LYS A  40       8.359  26.762   2.265  1.00 65.08           H  
ATOM    618  CD  LYS A  40       8.659  26.507   4.382  1.00 65.08           C  
ATOM    619  HD2 LYS A  40       8.338  26.981   5.309  1.00 65.08           H  
ATOM    620  HD3 LYS A  40       9.747  26.500   4.327  1.00 65.08           H  
ATOM    621  CE  LYS A  40       8.122  25.065   4.308  1.00 65.08           C  
ATOM    622  HE2 LYS A  40       8.445  24.637   3.359  1.00 65.08           H  
ATOM    623  HE3 LYS A  40       7.033  25.101   4.274  1.00 65.08           H  
ATOM    624  NZ  LYS A  40       8.557  24.182   5.424  1.00 65.08           N  
ATOM    625  HZ1 LYS A  40       8.236  23.241   5.250  1.00 65.08           H  
ATOM    626  HZ2 LYS A  40       9.564  24.144   5.492  1.00 65.08           H  
ATOM    627  HZ3 LYS A  40       8.167  24.477   6.308  1.00 65.08           H  
ATOM    628  N   GLU A  41       6.126  30.838   2.682  1.00 66.17           N  
ATOM    629  H   GLU A  41       6.841  31.476   3.000  1.00 66.17           H  
ATOM    630  CA  GLU A  41       4.720  31.244   2.858  1.00 66.17           C  
ATOM    631  HA  GLU A  41       4.124  30.381   3.156  1.00 66.17           H  
ATOM    632  C   GLU A  41       4.091  31.791   1.571  1.00 66.17           C  
ATOM    633  CB  GLU A  41       4.606  32.317   3.948  1.00 66.17           C  
ATOM    634  HB2 GLU A  41       3.580  32.686   3.959  1.00 66.17           H  
ATOM    635  HB3 GLU A  41       5.266  33.150   3.703  1.00 66.17           H  
ATOM    636  O   GLU A  41       2.871  31.796   1.432  1.00 66.17           O  
ATOM    637  CG  GLU A  41       4.942  31.796   5.350  1.00 66.17           C  
ATOM    638  HG2 GLU A  41       5.968  31.425   5.352  1.00 66.17           H  
ATOM    639  HG3 GLU A  41       4.279  30.962   5.583  1.00 66.17           H  
ATOM    640  CD  GLU A  41       4.797  32.879   6.433  1.00 66.17           C  
ATOM    641  OE1 GLU A  41       5.228  32.600   7.574  1.00 66.17           O  
ATOM    642  OE2 GLU A  41       4.307  33.993   6.129  1.00 66.17           O  
ATOM    643  N   LEU A  42       4.918  32.235   0.622  1.00 71.34           N  
ATOM    644  H   LEU A  42       5.912  32.194   0.798  1.00 71.34           H  
ATOM    645  CA  LEU A  42       4.478  32.664  -0.704  1.00 71.34           C  
ATOM    646  HA  LEU A  42       3.489  33.114  -0.615  1.00 71.34           H  
ATOM    647  C   LEU A  42       4.317  31.490  -1.688  1.00 71.34           C  
ATOM    648  CB  LEU A  42       5.447  33.725  -1.249  1.00 71.34           C  
ATOM    649  HB2 LEU A  42       5.061  34.028  -2.222  1.00 71.34           H  
ATOM    650  HB3 LEU A  42       6.426  33.267  -1.392  1.00 71.34           H  
ATOM    651  O   LEU A  42       4.012  31.724  -2.854  1.00 71.34           O  
ATOM    652  CG  LEU A  42       5.599  35.008  -0.422  1.00 71.34           C  
ATOM    653  HG  LEU A  42       5.848  34.757   0.610  1.00 71.34           H  
ATOM    654  CD1 LEU A  42       6.734  35.860  -0.994  1.00 71.34           C  
ATOM    655 HD11 LEU A  42       6.515  36.120  -2.030  1.00 71.34           H  
ATOM    656 HD12 LEU A  42       7.665  35.295  -0.954  1.00 71.34           H  
ATOM    657 HD13 LEU A  42       6.854  36.761  -0.393  1.00 71.34           H  
ATOM    658  CD2 LEU A  42       4.319  35.847  -0.448  1.00 71.34           C  
ATOM    659 HD21 LEU A  42       3.518  35.299   0.050  1.00 71.34           H  
ATOM    660 HD22 LEU A  42       4.022  36.049  -1.477  1.00 71.34           H  
ATOM    661 HD23 LEU A  42       4.478  36.788   0.079  1.00 71.34           H  
ATOM    662  N   GLY A  43       4.536  30.247  -1.243  1.00 66.09           N  
ATOM    663  H   GLY A  43       4.750  30.114  -0.265  1.00 66.09           H  
ATOM    664  CA  GLY A  43       4.451  29.056  -2.089  1.00 66.09           C  
ATOM    665  HA2 GLY A  43       3.623  29.157  -2.790  1.00 66.09           H  
ATOM    666  HA3 GLY A  43       4.255  28.191  -1.455  1.00 66.09           H  
ATOM    667  C   GLY A  43       5.724  28.769  -2.887  1.00 66.09           C  
ATOM    668  O   GLY A  43       5.650  28.133  -3.935  1.00 66.09           O  
ATOM    669  N   PHE A  44       6.895  29.238  -2.432  1.00 72.27           N  
ATOM    670  H   PHE A  44       6.918  29.775  -1.577  1.00 72.27           H  
ATOM    671  CA  PHE A  44       8.152  28.825  -3.055  1.00 72.27           C  
ATOM    672  HA  PHE A  44       8.049  28.958  -4.132  1.00 72.27           H  
ATOM    673  C   PHE A  44       8.431  27.349  -2.796  1.00 72.27           C  
ATOM    674  CB  PHE A  44       9.362  29.646  -2.597  1.00 72.27           C  
ATOM    675  HB2 PHE A  44      10.242  29.004  -2.648  1.00 72.27           H  
ATOM    676  HB3 PHE A  44       9.257  29.915  -1.546  1.00 72.27           H  
ATOM    677  O   PHE A  44       8.667  26.923  -1.666  1.00 72.27           O  
ATOM    678  CG  PHE A  44       9.647  30.864  -3.445  1.00 72.27           C  
ATOM    679  CD1 PHE A  44      10.867  30.949  -4.137  1.00 72.27           C  
ATOM    680  HD1 PHE A  44      11.594  30.156  -4.040  1.00 72.27           H  
ATOM    681  CD2 PHE A  44       8.703  31.896  -3.569  1.00 72.27           C  
ATOM    682  HD2 PHE A  44       7.766  31.839  -3.035  1.00 72.27           H  
ATOM    683  CE1 PHE A  44      11.133  32.040  -4.976  1.00 72.27           C  
ATOM    684  HE1 PHE A  44      12.068  32.083  -5.515  1.00 72.27           H  
ATOM    685  CE2 PHE A  44       8.965  32.978  -4.426  1.00 72.27           C  
ATOM    686  HE2 PHE A  44       8.227  33.755  -4.556  1.00 72.27           H  
ATOM    687  CZ  PHE A  44      10.171  33.047  -5.140  1.00 72.27           C  
ATOM    688  HZ  PHE A  44      10.356  33.867  -5.818  1.00 72.27           H  
ATOM    689  N   ASP A  45       8.513  26.612  -3.887  1.00 58.78           N  
ATOM    690  H   ASP A  45       8.245  27.028  -4.767  1.00 58.78           H  
ATOM    691  CA  ASP A  45       9.145  25.311  -3.976  1.00 58.78           C  
ATOM    692  HA  ASP A  45       9.237  24.873  -2.982  1.00 58.78           H  
ATOM    693  C   ASP A  45      10.563  25.446  -4.569  1.00 58.78           C  
ATOM    694  CB  ASP A  45       8.224  24.409  -4.809  1.00 58.78           C  
ATOM    695  HB2 ASP A  45       7.277  24.297  -4.282  1.00 58.78           H  
ATOM    696  HB3 ASP A  45       8.668  23.418  -4.902  1.00 58.78           H  
ATOM    697  O   ASP A  45      11.084  26.543  -4.814  1.00 58.78           O  
ATOM    698  CG  ASP A  45       7.954  24.972  -6.207  1.00 58.78           C  
ATOM    699  OD1 ASP A  45       8.740  25.814  -6.696  1.00 58.78           O  
ATOM    700  OD2 ASP A  45       6.962  24.555  -6.817  1.00 58.78           O  
ATOM    701  N   SER A  46      11.213  24.309  -4.818  1.00 55.65           N  
ATOM    702  H   SER A  46      10.774  23.432  -4.578  1.00 55.65           H  
ATOM    703  CA  SER A  46      12.554  24.249  -5.409  1.00 55.65           C  
ATOM    704  HA  SER A  46      13.262  24.735  -4.738  1.00 55.65           H  
ATOM    705  C   SER A  46      12.633  24.942  -6.772  1.00 55.65           C  
ATOM    706  CB  SER A  46      12.953  22.781  -5.587  1.00 55.65           C  
ATOM    707  HB2 SER A  46      14.010  22.711  -5.844  1.00 55.65           H  
ATOM    708  HB3 SER A  46      12.367  22.347  -6.397  1.00 55.65           H  
ATOM    709  O   SER A  46      13.651  25.547  -7.109  1.00 55.65           O  
ATOM    710  OG  SER A  46      12.688  22.048  -4.404  1.00 55.65           O  
ATOM    711  HG  SER A  46      13.421  22.153  -3.793  1.00 55.65           H  
ATOM    712  N   LEU A  47      11.557  24.893  -7.552  1.00 56.21           N  
ATOM    713  H   LEU A  47      10.693  24.537  -7.169  1.00 56.21           H  
ATOM    714  CA  LEU A  47      11.510  25.521  -8.859  1.00 56.21           C  
ATOM    715  HA  LEU A  47      12.398  25.244  -9.428  1.00 56.21           H  
ATOM    716  C   LEU A  47      11.466  27.040  -8.750  1.00 56.21           C  
ATOM    717  CB  LEU A  47      10.266  25.014  -9.573  1.00 56.21           C  
ATOM    718  HB2 LEU A  47       9.416  25.064  -8.892  1.00 56.21           H  
ATOM    719  HB3 LEU A  47      10.405  23.967  -9.844  1.00 56.21           H  
ATOM    720  O   LEU A  47      12.243  27.732  -9.415  1.00 56.21           O  
ATOM    721  CG  LEU A  47       9.948  25.851 -10.817  1.00 56.21           C  
ATOM    722  HG  LEU A  47       9.887  26.917 -10.597  1.00 56.21           H  
ATOM    723  CD1 LEU A  47      11.094  25.692 -11.827  1.00 56.21           C  
ATOM    724 HD11 LEU A  47      11.882  26.399 -11.568  1.00 56.21           H  
ATOM    725 HD12 LEU A  47      11.562  24.711 -11.750  1.00 56.21           H  
ATOM    726 HD13 LEU A  47      10.786  25.941 -12.842  1.00 56.21           H  
ATOM    727  CD2 LEU A  47       8.515  25.498 -11.158  1.00 56.21           C  
ATOM    728 HD21 LEU A  47       8.195  25.904 -12.117  1.00 56.21           H  
ATOM    729 HD22 LEU A  47       8.374  24.426 -11.024  1.00 56.21           H  
ATOM    730 HD23 LEU A  47       7.871  25.955 -10.406  1.00 56.21           H  
ATOM    731  N   ALA A  48      10.532  27.563  -7.958  1.00 69.09           N  
ATOM    732  H   ALA A  48       9.905  26.942  -7.467  1.00 69.09           H  
ATOM    733  CA  ALA A  48      10.400  28.991  -7.741  1.00 69.09           C  
ATOM    734  HA  ALA A  48      10.168  29.473  -8.691  1.00 69.09           H  
ATOM    735  C   ALA A  48      11.730  29.553  -7.223  1.00 69.09           C  
ATOM    736  CB  ALA A  48       9.244  29.224  -6.768  1.00 69.09           C  
ATOM    737  HB1 ALA A  48       9.116  30.291  -6.583  1.00 69.09           H  
ATOM    738  HB2 ALA A  48       9.458  28.718  -5.827  1.00 69.09           H  
ATOM    739  HB3 ALA A  48       8.321  28.818  -7.181  1.00 69.09           H  
ATOM    740  O   ALA A  48      12.197  30.593  -7.696  1.00 69.09           O  
ATOM    741  N   ALA A  49      12.409  28.807  -6.345  1.00 72.88           N  
ATOM    742  H   ALA A  49      11.969  27.973  -5.983  1.00 72.88           H  
ATOM    743  CA  ALA A  49      13.728  29.172  -5.850  1.00 72.88           C  
ATOM    744  HA  ALA A  49      13.643  30.169  -5.418  1.00 72.88           H  
ATOM    745  C   ALA A  49      14.788  29.272  -6.961  1.00 72.88           C  
ATOM    746  CB  ALA A  49      14.127  28.189  -4.743  1.00 72.88           C  
ATOM    747  HB1 ALA A  49      13.383  28.204  -3.947  1.00 72.88           H  
ATOM    748  HB2 ALA A  49      15.097  28.471  -4.333  1.00 72.88           H  
ATOM    749  HB3 ALA A  49      14.194  27.177  -5.143  1.00 72.88           H  
ATOM    750  O   ALA A  49      15.495  30.281  -7.046  1.00 72.88           O  
ATOM    751  N   VAL A  50      14.872  28.278  -7.852  1.00 67.40           N  
ATOM    752  H   VAL A  50      14.277  27.471  -7.728  1.00 67.40           H  
ATOM    753  CA  VAL A  50      15.817  28.294  -8.983  1.00 67.40           C  
ATOM    754  HA  VAL A  50      16.818  28.479  -8.592  1.00 67.40           H  
ATOM    755  C   VAL A  50      15.511  29.435  -9.954  1.00 67.40           C  
ATOM    756  CB  VAL A  50      15.835  26.934  -9.708  1.00 67.40           C  
ATOM    757  HB  VAL A  50      14.814  26.617  -9.920  1.00 67.40           H  
ATOM    758  O   VAL A  50      16.425  30.167 -10.344  1.00 67.40           O  
ATOM    759  CG1 VAL A  50      16.614  26.994 -11.030  1.00 67.40           C  
ATOM    760 HG11 VAL A  50      16.051  27.556 -11.775  1.00 67.40           H  
ATOM    761 HG12 VAL A  50      17.584  27.467 -10.875  1.00 67.40           H  
ATOM    762 HG13 VAL A  50      16.762  25.986 -11.416  1.00 67.40           H  
ATOM    763  CG2 VAL A  50      16.518  25.877  -8.832  1.00 67.40           C  
ATOM    764 HG21 VAL A  50      16.036  25.820  -7.856  1.00 67.40           H  
ATOM    765 HG22 VAL A  50      17.570  26.123  -8.687  1.00 67.40           H  
ATOM    766 HG23 VAL A  50      16.436  24.898  -9.306  1.00 67.40           H  
ATOM    767  N   ARG A  51      14.237  29.638 -10.310  1.00 71.17           N  
ATOM    768  H   ARG A  51      13.537  29.014  -9.934  1.00 71.17           H  
ATOM    769  CA  ARG A  51      13.825  30.721 -11.216  1.00 71.17           C  
ATOM    770  HA  ARG A  51      14.396  30.651 -12.141  1.00 71.17           H  
ATOM    771  C   ARG A  51      14.138  32.098 -10.645  1.00 71.17           C  
ATOM    772  CB  ARG A  51      12.330  30.616 -11.537  1.00 71.17           C  
ATOM    773  HB2 ARG A  51      11.978  31.602 -11.838  1.00 71.17           H  
ATOM    774  HB3 ARG A  51      11.773  30.304 -10.653  1.00 71.17           H  
ATOM    775  O   ARG A  51      14.686  32.935 -11.362  1.00 71.17           O  
ATOM    776  CG  ARG A  51      12.059  29.665 -12.705  1.00 71.17           C  
ATOM    777  HG2 ARG A  51      12.376  28.654 -12.449  1.00 71.17           H  
ATOM    778  HG3 ARG A  51      12.622  30.008 -13.573  1.00 71.17           H  
ATOM    779  CD  ARG A  51      10.562  29.674 -13.035  1.00 71.17           C  
ATOM    780  HD2 ARG A  51      10.208  30.705 -13.020  1.00 71.17           H  
ATOM    781  HD3 ARG A  51      10.028  29.109 -12.272  1.00 71.17           H  
ATOM    782  NE  ARG A  51      10.306  29.098 -14.367  1.00 71.17           N  
ATOM    783  HE  ARG A  51      11.079  28.614 -14.801  1.00 71.17           H  
ATOM    784  NH1 ARG A  51       8.144  29.853 -14.616  1.00 71.17           N  
ATOM    785 HH11 ARG A  51       8.149  30.177 -13.660  1.00 71.17           H  
ATOM    786 HH12 ARG A  51       7.332  30.012 -15.195  1.00 71.17           H  
ATOM    787  NH2 ARG A  51       9.165  28.828 -16.316  1.00 71.17           N  
ATOM    788 HH21 ARG A  51       8.371  29.073 -16.890  1.00 71.17           H  
ATOM    789 HH22 ARG A  51      10.022  28.524 -16.755  1.00 71.17           H  
ATOM    790  CZ  ARG A  51       9.207  29.256 -15.085  1.00 71.17           C  
ATOM    791  N   LEU A  52      13.845  32.329  -9.364  1.00 84.53           N  
ATOM    792  H   LEU A  52      13.384  31.606  -8.832  1.00 84.53           H  
ATOM    793  CA  LEU A  52      14.165  33.598  -8.712  1.00 84.53           C  
ATOM    794  HA  LEU A  52      13.681  34.399  -9.270  1.00 84.53           H  
ATOM    795  C   LEU A  52      15.672  33.864  -8.751  1.00 84.53           C  
ATOM    796  CB  LEU A  52      13.625  33.592  -7.273  1.00 84.53           C  
ATOM    797  HB2 LEU A  52      12.541  33.481  -7.309  1.00 84.53           H  
ATOM    798  HB3 LEU A  52      14.040  32.733  -6.746  1.00 84.53           H  
ATOM    799  O   LEU A  52      16.094  34.941  -9.167  1.00 84.53           O  
ATOM    800  CG  LEU A  52      13.973  34.869  -6.482  1.00 84.53           C  
ATOM    801  HG  LEU A  52      15.056  34.987  -6.441  1.00 84.53           H  
ATOM    802  CD1 LEU A  52      13.361  36.122  -7.114  1.00 84.53           C  
ATOM    803 HD11 LEU A  52      12.289  35.980  -7.249  1.00 84.53           H  
ATOM    804 HD12 LEU A  52      13.832  36.320  -8.077  1.00 84.53           H  
ATOM    805 HD13 LEU A  52      13.531  36.980  -6.464  1.00 84.53           H  
ATOM    806  CD2 LEU A  52      13.474  34.769  -5.045  1.00 84.53           C  
ATOM    807 HD21 LEU A  52      13.837  33.850  -4.584  1.00 84.53           H  
ATOM    808 HD22 LEU A  52      13.846  35.616  -4.469  1.00 84.53           H  
ATOM    809 HD23 LEU A  52      12.385  34.777  -5.016  1.00 84.53           H  
ATOM    810  N   ARG A  53      16.489  32.873  -8.380  1.00 80.85           N  
ATOM    811  H   ARG A  53      16.078  32.012  -8.049  1.00 80.85           H  
ATOM    812  CA  ARG A  53      17.951  32.986  -8.436  1.00 80.85           C  
ATOM    813  HA  ARG A  53      18.273  33.803  -7.791  1.00 80.85           H  
ATOM    814  C   ARG A  53      18.438  33.319  -9.851  1.00 80.85           C  
ATOM    815  CB  ARG A  53      18.554  31.673  -7.921  1.00 80.85           C  
ATOM    816  HB2 ARG A  53      18.166  31.463  -6.924  1.00 80.85           H  
ATOM    817  HB3 ARG A  53      18.222  30.868  -8.577  1.00 80.85           H  
ATOM    818  O   ARG A  53      19.270  34.208 -10.008  1.00 80.85           O  
ATOM    819  CG  ARG A  53      20.091  31.701  -7.848  1.00 80.85           C  
ATOM    820  HG2 ARG A  53      20.393  32.190  -6.921  1.00 80.85           H  
ATOM    821  HG3 ARG A  53      20.520  32.256  -8.683  1.00 80.85           H  
ATOM    822  CD  ARG A  53      20.663  30.283  -7.878  1.00 80.85           C  
ATOM    823  HD2 ARG A  53      20.203  29.710  -7.072  1.00 80.85           H  
ATOM    824  HD3 ARG A  53      21.736  30.337  -7.695  1.00 80.85           H  
ATOM    825  NE  ARG A  53      20.418  29.635  -9.186  1.00 80.85           N  
ATOM    826  HE  ARG A  53      20.103  30.223  -9.945  1.00 80.85           H  
ATOM    827  NH1 ARG A  53      20.818  27.461  -8.574  1.00 80.85           N  
ATOM    828 HH11 ARG A  53      20.827  26.478  -8.808  1.00 80.85           H  
ATOM    829 HH12 ARG A  53      20.873  27.771  -7.614  1.00 80.85           H  
ATOM    830  NH2 ARG A  53      20.264  27.949 -10.681  1.00 80.85           N  
ATOM    831 HH21 ARG A  53      19.938  28.626 -11.355  1.00 80.85           H  
ATOM    832 HH22 ARG A  53      20.282  26.968 -10.920  1.00 80.85           H  
ATOM    833  CZ  ARG A  53      20.509  28.352  -9.470  1.00 80.85           C  
ATOM    834  N   ASN A  54      17.922  32.645 -10.879  1.00 75.48           N  
ATOM    835  H   ASN A  54      17.252  31.914 -10.685  1.00 75.48           H  
ATOM    836  CA  ASN A  54      18.332  32.875 -12.269  1.00 75.48           C  
ATOM    837  HA  ASN A  54      19.416  32.793 -12.334  1.00 75.48           H  
ATOM    838  C   ASN A  54      17.972  34.292 -12.754  1.00 75.48           C  
ATOM    839  CB  ASN A  54      17.713  31.797 -13.176  1.00 75.48           C  
ATOM    840  HB2 ASN A  54      17.880  32.072 -14.217  1.00 75.48           H  
ATOM    841  HB3 ASN A  54      16.635  31.760 -13.017  1.00 75.48           H  
ATOM    842  O   ASN A  54      18.812  34.954 -13.367  1.00 75.48           O  
ATOM    843  CG  ASN A  54      18.278  30.396 -12.988  1.00 75.48           C  
ATOM    844  ND2 ASN A  54      17.716  29.443 -13.699  1.00 75.48           N  
ATOM    845 HD21 ASN A  54      18.048  28.492 -13.629  1.00 75.48           H  
ATOM    846 HD22 ASN A  54      17.002  29.661 -14.379  1.00 75.48           H  
ATOM    847  OD1 ASN A  54      19.223  30.144 -12.237  1.00 75.48           O  
ATOM    848  N   LEU A  55      16.773  34.789 -12.428  1.00 86.55           N  
ATOM    849  H   LEU A  55      16.116  34.193 -11.945  1.00 86.55           H  
ATOM    850  CA  LEU A  55      16.370  36.165 -12.744  1.00 86.55           C  
ATOM    851  HA  LEU A  55      16.462  36.325 -13.818  1.00 86.55           H  
ATOM    852  C   LEU A  55      17.284  37.195 -12.072  1.00 86.55           C  
ATOM    853  CB  LEU A  55      14.914  36.394 -12.304  1.00 86.55           C  
ATOM    854  HB2 LEU A  55      14.783  35.986 -11.302  1.00 86.55           H  
ATOM    855  HB3 LEU A  55      14.726  37.466 -12.246  1.00 86.55           H  
ATOM    856  O   LEU A  55      17.694  38.170 -12.702  1.00 86.55           O  
ATOM    857  CG  LEU A  55      13.867  35.778 -13.246  1.00 86.55           C  
ATOM    858  HG  LEU A  55      14.094  34.726 -13.418  1.00 86.55           H  
ATOM    859  CD1 LEU A  55      12.495  35.883 -12.586  1.00 86.55           C  
ATOM    860 HD11 LEU A  55      12.223  36.928 -12.435  1.00 86.55           H  
ATOM    861 HD12 LEU A  55      11.745  35.400 -13.213  1.00 86.55           H  
ATOM    862 HD13 LEU A  55      12.534  35.375 -11.623  1.00 86.55           H  
ATOM    863  CD2 LEU A  55      13.803  36.508 -14.590  1.00 86.55           C  
ATOM    864 HD21 LEU A  55      13.620  37.572 -14.436  1.00 86.55           H  
ATOM    865 HD22 LEU A  55      14.735  36.373 -15.139  1.00 86.55           H  
ATOM    866 HD23 LEU A  55      12.996  36.091 -15.193  1.00 86.55           H  
ATOM    867  N   LEU A  56      17.643  36.967 -10.809  1.00 89.14           N  
ATOM    868  H   LEU A  56      17.260  36.161 -10.337  1.00 89.14           H  
ATOM    869  CA  LEU A  56      18.529  37.866 -10.073  1.00 89.14           C  
ATOM    870  HA  LEU A  56      18.193  38.890 -10.231  1.00 89.14           H  
ATOM    871  C   LEU A  56      19.967  37.821 -10.597  1.00 89.14           C  
ATOM    872  CB  LEU A  56      18.450  37.548  -8.576  1.00 89.14           C  
ATOM    873  HB2 LEU A  56      19.203  38.139  -8.055  1.00 89.14           H  
ATOM    874  HB3 LEU A  56      18.685  36.493  -8.430  1.00 89.14           H  
ATOM    875  O   LEU A  56      20.577  38.882 -10.724  1.00 89.14           O  
ATOM    876  CG  LEU A  56      17.078  37.849  -7.951  1.00 89.14           C  
ATOM    877  HG  LEU A  56      16.289  37.317  -8.482  1.00 89.14           H  
ATOM    878  CD1 LEU A  56      17.090  37.372  -6.502  1.00 89.14           C  
ATOM    879 HD11 LEU A  56      17.259  36.296  -6.479  1.00 89.14           H  
ATOM    880 HD12 LEU A  56      16.126  37.580  -6.036  1.00 89.14           H  
ATOM    881 HD13 LEU A  56      17.887  37.874  -5.954  1.00 89.14           H  
ATOM    882  CD2 LEU A  56      16.730  39.339  -7.979  1.00 89.14           C  
ATOM    883 HD21 LEU A  56      16.586  39.669  -9.008  1.00 89.14           H  
ATOM    884 HD22 LEU A  56      17.523  39.923  -7.512  1.00 89.14           H  
ATOM    885 HD23 LEU A  56      15.791  39.496  -7.447  1.00 89.14           H  
ATOM    886  N   ASN A  57      20.484  36.647 -10.977  1.00 85.12           N  
ATOM    887  H   ASN A  57      19.950  35.808 -10.801  1.00 85.12           H  
ATOM    888  CA  ASN A  57      21.781  36.527 -11.654  1.00 85.12           C  
ATOM    889  HA  ASN A  57      22.574  36.884 -10.997  1.00 85.12           H  
ATOM    890  C   ASN A  57      21.810  37.397 -12.917  1.00 85.12           C  
ATOM    891  CB  ASN A  57      22.059  35.056 -12.030  1.00 85.12           C  
ATOM    892  HB2 ASN A  57      22.887  35.033 -12.739  1.00 85.12           H  
ATOM    893  HB3 ASN A  57      21.185  34.623 -12.518  1.00 85.12           H  
ATOM    894  O   ASN A  57      22.704  38.221 -13.084  1.00 85.12           O  
ATOM    895  CG  ASN A  57      22.470  34.174 -10.871  1.00 85.12           C  
ATOM    896  ND2 ASN A  57      22.384  32.872 -11.009  1.00 85.12           N  
ATOM    897 HD21 ASN A  57      22.697  32.326 -10.219  1.00 85.12           H  
ATOM    898 HD22 ASN A  57      22.031  32.472 -11.867  1.00 85.12           H  
ATOM    899  OD1 ASN A  57      22.913  34.608  -9.833  1.00 85.12           O  
ATOM    900  N   ALA A  58      20.798  37.271 -13.780  1.00 84.84           N  
ATOM    901  H   ALA A  58      20.077  36.589 -13.589  1.00 84.84           H  
ATOM    902  CA  ALA A  58      20.721  38.033 -15.024  1.00 84.84           C  
ATOM    903  HA  ALA A  58      21.635  37.865 -15.593  1.00 84.84           H  
ATOM    904  C   ALA A  58      20.602  39.549 -14.788  1.00 84.84           C  
ATOM    905  CB  ALA A  58      19.538  37.495 -15.836  1.00 84.84           C  
ATOM    906  HB1 ALA A  58      19.678  36.432 -16.034  1.00 84.84           H  
ATOM    907  HB2 ALA A  58      19.472  38.026 -16.785  1.00 84.84           H  
ATOM    908  HB3 ALA A  58      18.608  37.633 -15.284  1.00 84.84           H  
ATOM    909  O   ALA A  58      21.239  40.337 -15.483  1.00 84.84           O  
ATOM    910  N   ALA A  59      19.812  39.966 -13.795  1.00 88.43           N  
ATOM    911  H   ALA A  59      19.266  39.280 -13.295  1.00 88.43           H  
ATOM    912  CA  ALA A  59      19.591  41.381 -13.502  1.00 88.43           C  
ATOM    913  HA  ALA A  59      19.416  41.904 -14.442  1.00 88.43           H  
ATOM    914  C   ALA A  59      20.785  42.071 -12.817  1.00 88.43           C  
ATOM    915  CB  ALA A  59      18.324  41.490 -12.651  1.00 88.43           C  
ATOM    916  HB1 ALA A  59      17.483  41.047 -13.183  1.00 88.43           H  
ATOM    917  HB2 ALA A  59      18.110  42.542 -12.459  1.00 88.43           H  
ATOM    918  HB3 ALA A  59      18.462  40.967 -11.704  1.00 88.43           H  
ATOM    919  O   ALA A  59      20.931  43.291 -12.919  1.00 88.43           O  
ATOM    920  N   THR A  60      21.620  41.315 -12.101  1.00 85.37           N  
ATOM    921  H   THR A  60      21.424  40.326 -12.034  1.00 85.37           H  
ATOM    922  CA  THR A  60      22.737  41.861 -11.309  1.00 85.37           C  
ATOM    923  HA  THR A  60      22.669  42.949 -11.292  1.00 85.37           H  
ATOM    924  C   THR A  60      24.117  41.560 -11.885  1.00 85.37           C  
ATOM    925  CB  THR A  60      22.673  41.397  -9.849  1.00 85.37           C  
ATOM    926  HB  THR A  60      23.507  41.843  -9.308  1.00 85.37           H  
ATOM    927  O   THR A  60      25.066  42.252 -11.534  1.00 85.37           O  
ATOM    928  CG2 THR A  60      21.378  41.838  -9.165  1.00 85.37           C  
ATOM    929 HG21 THR A  60      20.520  41.301  -9.571  1.00 85.37           H  
ATOM    930 HG22 THR A  60      21.234  42.909  -9.308  1.00 85.37           H  
ATOM    931 HG23 THR A  60      21.463  41.637  -8.098  1.00 85.37           H  
ATOM    932  OG1 THR A  60      22.778  39.997  -9.756  1.00 85.37           O  
ATOM    933  HG1 THR A  60      21.962  39.607 -10.079  1.00 85.37           H  
ATOM    934  N   GLY A  61      24.238  40.565 -12.768  1.00 81.26           N  
ATOM    935  H   GLY A  61      23.419  40.020 -12.995  1.00 81.26           H  
ATOM    936  CA  GLY A  61      25.519  40.048 -13.257  1.00 81.26           C  
ATOM    937  HA2 GLY A  61      26.168  40.883 -13.523  1.00 81.26           H  
ATOM    938  HA3 GLY A  61      25.337  39.445 -14.146  1.00 81.26           H  
ATOM    939  C   GLY A  61      26.267  39.176 -12.240  1.00 81.26           C  
ATOM    940  O   GLY A  61      27.357  38.696 -12.540  1.00 81.26           O  
ATOM    941  N   LEU A  62      25.692  38.959 -11.053  1.00 81.15           N  
ATOM    942  H   LEU A  62      24.778  39.353 -10.884  1.00 81.15           H  
ATOM    943  CA  LEU A  62      26.284  38.150  -9.993  1.00 81.15           C  
ATOM    944  HA  LEU A  62      27.359  38.326  -9.981  1.00 81.15           H  
ATOM    945  C   LEU A  62      26.073  36.654 -10.242  1.00 81.15           C  
ATOM    946  CB  LEU A  62      25.701  38.572  -8.632  1.00 81.15           C  
ATOM    947  HB2 LEU A  62      24.623  38.413  -8.659  1.00 81.15           H  
ATOM    948  HB3 LEU A  62      26.105  37.924  -7.855  1.00 81.15           H  
ATOM    949  O   LEU A  62      25.191  36.234 -10.995  1.00 81.15           O  
ATOM    950  CG  LEU A  62      25.988  40.033  -8.238  1.00 81.15           C  
ATOM    951  HG  LEU A  62      25.635  40.708  -9.018  1.00 81.15           H  
ATOM    952  CD1 LEU A  62      25.222  40.354  -6.957  1.00 81.15           C  
ATOM    953 HD11 LEU A  62      25.459  41.364  -6.624  1.00 81.15           H  
ATOM    954 HD12 LEU A  62      25.495  39.648  -6.172  1.00 81.15           H  
ATOM    955 HD13 LEU A  62      24.153  40.285  -7.157  1.00 81.15           H  
ATOM    956  CD2 LEU A  62      27.477  40.289  -8.006  1.00 81.15           C  
ATOM    957 HD21 LEU A  62      28.029  40.190  -8.940  1.00 81.15           H  
ATOM    958 HD22 LEU A  62      27.628  41.303  -7.636  1.00 81.15           H  
ATOM    959 HD23 LEU A  62      27.876  39.588  -7.273  1.00 81.15           H  
ATOM    960  N   ARG A  63      26.873  35.837  -9.554  1.00 79.82           N  
ATOM    961  H   ARG A  63      27.560  36.260  -8.945  1.00 79.82           H  
ATOM    962  CA  ARG A  63      26.741  34.379  -9.538  1.00 79.82           C  
ATOM    963  HA  ARG A  63      25.967  34.093 -10.250  1.00 79.82           H  
ATOM    964  C   ARG A  63      26.268  33.926  -8.158  1.00 79.82           C  
ATOM    965  CB  ARG A  63      28.069  33.759  -9.992  1.00 79.82           C  
ATOM    966  HB2 ARG A  63      28.466  34.350 -10.818  1.00 79.82           H  
ATOM    967  HB3 ARG A  63      28.796  33.777  -9.181  1.00 79.82           H  
ATOM    968  O   ARG A  63      27.073  33.677  -7.269  1.00 79.82           O  
ATOM    969  CG  ARG A  63      27.862  32.328 -10.494  1.00 79.82           C  
ATOM    970  HG2 ARG A  63      27.466  31.707  -9.690  1.00 79.82           H  
ATOM    971  HG3 ARG A  63      27.154  32.339 -11.323  1.00 79.82           H  
ATOM    972  CD  ARG A  63      29.197  31.753 -10.973  1.00 79.82           C  
ATOM    973  HD2 ARG A  63      29.648  32.452 -11.677  1.00 79.82           H  
ATOM    974  HD3 ARG A  63      29.855  31.647 -10.110  1.00 79.82           H  
ATOM    975  NE  ARG A  63      29.014  30.449 -11.636  1.00 79.82           N  
ATOM    976  HE  ARG A  63      28.062  30.147 -11.787  1.00 79.82           H  
ATOM    977  NH1 ARG A  63      31.237  29.924 -11.850  1.00 79.82           N  
ATOM    978 HH11 ARG A  63      31.963  29.274 -12.116  1.00 79.82           H  
ATOM    979 HH12 ARG A  63      31.471  30.778 -11.363  1.00 79.82           H  
ATOM    980  NH2 ARG A  63      29.691  28.511 -12.623  1.00 79.82           N  
ATOM    981 HH21 ARG A  63      30.430  27.873 -12.880  1.00 79.82           H  
ATOM    982 HH22 ARG A  63      28.729  28.232 -12.747  1.00 79.82           H  
ATOM    983  CZ  ARG A  63      29.978  29.638 -12.033  1.00 79.82           C  
ATOM    984  N   LEU A  64      24.952  33.869  -7.982  1.00 79.12           N  
ATOM    985  H   LEU A  64      24.356  34.154  -8.746  1.00 79.12           H  
ATOM    986  CA  LEU A  64      24.322  33.654  -6.681  1.00 79.12           C  
ATOM    987  HA  LEU A  64      24.913  34.218  -5.959  1.00 79.12           H  
ATOM    988  C   LEU A  64      24.330  32.171  -6.257  1.00 79.12           C  
ATOM    989  CB  LEU A  64      22.897  34.236  -6.696  1.00 79.12           C  
ATOM    990  HB2 LEU A  64      22.435  34.076  -5.722  1.00 79.12           H  
ATOM    991  HB3 LEU A  64      22.316  33.682  -7.433  1.00 79.12           H  
ATOM    992  O   LEU A  64      24.241  31.290  -7.123  1.00 79.12           O  
ATOM    993  CG  LEU A  64      22.829  35.740  -7.038  1.00 79.12           C  
ATOM    994  HG  LEU A  64      23.397  35.958  -7.942  1.00 79.12           H  
ATOM    995  CD1 LEU A  64      21.378  36.157  -7.272  1.00 79.12           C  
ATOM    996 HD11 LEU A  64      20.940  35.526  -8.044  1.00 79.12           H  
ATOM    997 HD12 LEU A  64      21.364  37.190  -7.621  1.00 79.12           H  
ATOM    998 HD13 LEU A  64      20.803  36.072  -6.350  1.00 79.12           H  
ATOM    999  CD2 LEU A  64      23.417  36.629  -5.956  1.00 79.12           C  
ATOM   1000 HD21 LEU A  64      23.479  37.647  -6.339  1.00 79.12           H  
ATOM   1001 HD22 LEU A  64      24.433  36.318  -5.714  1.00 79.12           H  
ATOM   1002 HD23 LEU A  64      22.782  36.607  -5.070  1.00 79.12           H  
ATOM   1003  N   PRO A  65      24.381  31.883  -4.940  1.00 69.76           N  
ATOM   1004  CA  PRO A  65      24.349  30.522  -4.404  1.00 69.76           C  
ATOM   1005  HA  PRO A  65      25.246  29.998  -4.735  1.00 69.76           H  
ATOM   1006  C   PRO A  65      23.101  29.748  -4.840  1.00 69.76           C  
ATOM   1007  CB  PRO A  65      24.384  30.666  -2.876  1.00 69.76           C  
ATOM   1008  HB2 PRO A  65      23.372  30.650  -2.472  1.00 69.76           H  
ATOM   1009  HB3 PRO A  65      24.985  29.887  -2.405  1.00 69.76           H  
ATOM   1010  O   PRO A  65      22.021  30.318  -5.012  1.00 69.76           O  
ATOM   1011  CG  PRO A  65      24.982  32.050  -2.645  1.00 69.76           C  
ATOM   1012  HG2 PRO A  65      26.070  31.987  -2.663  1.00 69.76           H  
ATOM   1013  HG3 PRO A  65      24.639  32.489  -1.708  1.00 69.76           H  
ATOM   1014  CD  PRO A  65      24.501  32.845  -3.851  1.00 69.76           C  
ATOM   1015  HD2 PRO A  65      25.231  33.627  -4.061  1.00 69.76           H  
ATOM   1016  HD3 PRO A  65      23.526  33.283  -3.636  1.00 69.76           H  
ATOM   1017  N   SER A  66      23.207  28.425  -4.980  1.00 61.76           N  
ATOM   1018  H   SER A  66      24.079  27.965  -4.764  1.00 61.76           H  
ATOM   1019  CA  SER A  66      22.054  27.573  -5.305  1.00 61.76           C  
ATOM   1020  HA  SER A  66      21.572  27.993  -6.188  1.00 61.76           H  
ATOM   1021  C   SER A  66      20.988  27.547  -4.210  1.00 61.76           C  
ATOM   1022  CB  SER A  66      22.506  26.144  -5.621  1.00 61.76           C  
ATOM   1023  HB2 SER A  66      21.638  25.487  -5.662  1.00 61.76           H  
ATOM   1024  HB3 SER A  66      23.015  26.130  -6.585  1.00 61.76           H  
ATOM   1025  O   SER A  66      19.809  27.402  -4.523  1.00 61.76           O  
ATOM   1026  OG  SER A  66      23.398  25.695  -4.627  1.00 61.76           O  
ATOM   1027  HG  SER A  66      23.513  24.744  -4.691  1.00 61.76           H  
ATOM   1028  N   THR A  67      21.390  27.750  -2.960  1.00 63.21           N  
ATOM   1029  H   THR A  67      22.382  27.804  -2.777  1.00 63.21           H  
ATOM   1030  CA  THR A  67      20.543  27.778  -1.763  1.00 63.21           C  
ATOM   1031  HA  THR A  67      19.659  27.167  -1.948  1.00 63.21           H  
ATOM   1032  C   THR A  67      20.034  29.176  -1.406  1.00 63.21           C  
ATOM   1033  CB  THR A  67      21.302  27.158  -0.577  1.00 63.21           C  
ATOM   1034  HB  THR A  67      20.789  27.358   0.363  1.00 63.21           H  
ATOM   1035  O   THR A  67      19.454  29.339  -0.340  1.00 63.21           O  
ATOM   1036  CG2 THR A  67      21.421  25.641  -0.752  1.00 63.21           C  
ATOM   1037 HG21 THR A  67      20.428  25.193  -0.788  1.00 63.21           H  
ATOM   1038 HG22 THR A  67      21.957  25.232   0.104  1.00 63.21           H  
ATOM   1039 HG23 THR A  67      21.970  25.399  -1.662  1.00 63.21           H  
ATOM   1040  OG1 THR A  67      22.609  27.682  -0.541  1.00 63.21           O  
ATOM   1041  HG1 THR A  67      22.588  28.470   0.006  1.00 63.21           H  
ATOM   1042  N   LEU A  68      20.165  30.168  -2.303  1.00 76.89           N  
ATOM   1043  H   LEU A  68      20.670  29.951  -3.150  1.00 76.89           H  
ATOM   1044  CA  LEU A  68      19.855  31.588  -2.053  1.00 76.89           C  
ATOM   1045  HA  LEU A  68      20.674  32.011  -1.472  1.00 76.89           H  
ATOM   1046  C   LEU A  68      18.558  31.824  -1.257  1.00 76.89           C  
ATOM   1047  CB  LEU A  68      19.761  32.308  -3.418  1.00 76.89           C  
ATOM   1048  HB2 LEU A  68      20.702  32.182  -3.954  1.00 76.89           H  
ATOM   1049  HB3 LEU A  68      18.978  31.824  -4.002  1.00 76.89           H  
ATOM   1050  O   LEU A  68      18.542  32.628  -0.333  1.00 76.89           O  
ATOM   1051  CG  LEU A  68      19.453  33.818  -3.336  1.00 76.89           C  
ATOM   1052  HG  LEU A  68      18.634  34.006  -2.642  1.00 76.89           H  
ATOM   1053  CD1 LEU A  68      20.679  34.618  -2.894  1.00 76.89           C  
ATOM   1054 HD11 LEU A  68      21.085  34.201  -1.973  1.00 76.89           H  
ATOM   1055 HD12 LEU A  68      20.400  35.656  -2.714  1.00 76.89           H  
ATOM   1056 HD13 LEU A  68      21.456  34.579  -3.657  1.00 76.89           H  
ATOM   1057  CD2 LEU A  68      19.015  34.338  -4.706  1.00 76.89           C  
ATOM   1058 HD21 LEU A  68      19.785  34.126  -5.448  1.00 76.89           H  
ATOM   1059 HD22 LEU A  68      18.847  35.413  -4.650  1.00 76.89           H  
ATOM   1060 HD23 LEU A  68      18.085  33.851  -4.999  1.00 76.89           H  
ATOM   1061  N   VAL A  69      17.471  31.142  -1.626  1.00 77.70           N  
ATOM   1062  H   VAL A  69      17.581  30.467  -2.370  1.00 77.70           H  
ATOM   1063  CA  VAL A  69      16.135  31.308  -1.020  1.00 77.70           C  
ATOM   1064  HA  VAL A  69      15.922  32.372  -0.915  1.00 77.70           H  
ATOM   1065  C   VAL A  69      16.045  30.720   0.389  1.00 77.70           C  
ATOM   1066  CB  VAL A  69      15.086  30.683  -1.961  1.00 77.70           C  
ATOM   1067  HB  VAL A  69      15.381  29.659  -2.187  1.00 77.70           H  
ATOM   1068  O   VAL A  69      15.241  31.184   1.193  1.00 77.70           O  
ATOM   1069  CG1 VAL A  69      13.654  30.638  -1.423  1.00 77.70           C  
ATOM   1070 HG11 VAL A  69      13.013  30.109  -2.128  1.00 77.70           H  
ATOM   1071 HG12 VAL A  69      13.278  31.654  -1.301  1.00 77.70           H  
ATOM   1072 HG13 VAL A  69      13.606  30.103  -0.474  1.00 77.70           H  
ATOM   1073  CG2 VAL A  69      15.064  31.495  -3.265  1.00 77.70           C  
ATOM   1074 HG21 VAL A  69      15.915  31.231  -3.892  1.00 77.70           H  
ATOM   1075 HG22 VAL A  69      14.138  31.306  -3.809  1.00 77.70           H  
ATOM   1076 HG23 VAL A  69      15.097  32.560  -3.036  1.00 77.70           H  
ATOM   1077  N   PHE A  70      16.873  29.727   0.702  1.00 64.98           N  
ATOM   1078  H   PHE A  70      17.587  29.466   0.036  1.00 64.98           H  
ATOM   1079  CA  PHE A  70      16.995  29.167   2.046  1.00 64.98           C  
ATOM   1080  HA  PHE A  70      16.021  29.188   2.534  1.00 64.98           H  
ATOM   1081  C   PHE A  70      17.943  30.008   2.910  1.00 64.98           C  
ATOM   1082  CB  PHE A  70      17.445  27.703   1.945  1.00 64.98           C  
ATOM   1083  HB2 PHE A  70      17.572  27.312   2.954  1.00 64.98           H  
ATOM   1084  HB3 PHE A  70      18.419  27.654   1.458  1.00 64.98           H  
ATOM   1085  O   PHE A  70      17.630  30.267   4.070  1.00 64.98           O  
ATOM   1086  CG  PHE A  70      16.462  26.809   1.208  1.00 64.98           C  
ATOM   1087  CD1 PHE A  70      15.269  26.412   1.842  1.00 64.98           C  
ATOM   1088  HD1 PHE A  70      15.065  26.738   2.852  1.00 64.98           H  
ATOM   1089  CD2 PHE A  70      16.724  26.383  -0.108  1.00 64.98           C  
ATOM   1090  HD2 PHE A  70      17.640  26.681  -0.597  1.00 64.98           H  
ATOM   1091  CE1 PHE A  70      14.345  25.595   1.168  1.00 64.98           C  
ATOM   1092  HE1 PHE A  70      13.429  25.296   1.656  1.00 64.98           H  
ATOM   1093  CE2 PHE A  70      15.800  25.563  -0.784  1.00 64.98           C  
ATOM   1094  HE2 PHE A  70      16.006  25.234  -1.792  1.00 64.98           H  
ATOM   1095  CZ  PHE A  70      14.611  25.170  -0.145  1.00 64.98           C  
ATOM   1096  HZ  PHE A  70      13.899  24.544  -0.664  1.00 64.98           H  
ATOM   1097  N   ASP A  71      19.043  30.499   2.329  1.00 71.74           N  
ATOM   1098  H   ASP A  71      19.274  30.174   1.401  1.00 71.74           H  
ATOM   1099  CA  ASP A  71      20.030  31.344   3.017  1.00 71.74           C  
ATOM   1100  HA  ASP A  71      20.313  30.868   3.956  1.00 71.74           H  
ATOM   1101  C   ASP A  71      19.465  32.742   3.340  1.00 71.74           C  
ATOM   1102  CB  ASP A  71      21.291  31.473   2.139  1.00 71.74           C  
ATOM   1103  HB2 ASP A  71      21.026  31.996   1.221  1.00 71.74           H  
ATOM   1104  HB3 ASP A  71      22.025  32.081   2.669  1.00 71.74           H  
ATOM   1105  O   ASP A  71      19.737  33.322   4.394  1.00 71.74           O  
ATOM   1106  CG  ASP A  71      21.943  30.132   1.777  1.00 71.74           C  
ATOM   1107  OD1 ASP A  71      21.903  29.199   2.605  1.00 71.74           O  
ATOM   1108  OD2 ASP A  71      22.455  30.023   0.637  1.00 71.74           O  
ATOM   1109  N   HIS A  72      18.634  33.283   2.441  1.00 83.99           N  
ATOM   1110  H   HIS A  72      18.493  32.767   1.584  1.00 83.99           H  
ATOM   1111  CA  HIS A  72      18.005  34.598   2.542  1.00 83.99           C  
ATOM   1112  HA  HIS A  72      18.202  35.015   3.530  1.00 83.99           H  
ATOM   1113  C   HIS A  72      16.484  34.477   2.335  1.00 83.99           C  
ATOM   1114  CB  HIS A  72      18.648  35.546   1.527  1.00 83.99           C  
ATOM   1115  HB2 HIS A  72      18.490  35.148   0.524  1.00 83.99           H  
ATOM   1116  HB3 HIS A  72      18.162  36.519   1.593  1.00 83.99           H  
ATOM   1117  O   HIS A  72      15.992  34.623   1.218  1.00 83.99           O  
ATOM   1118  CG  HIS A  72      20.124  35.728   1.732  1.00 83.99           C  
ATOM   1119  CD2 HIS A  72      21.111  35.164   0.974  1.00 83.99           C  
ATOM   1120  HD2 HIS A  72      20.962  34.513   0.126  1.00 83.99           H  
ATOM   1121  ND1 HIS A  72      20.736  36.385   2.774  1.00 83.99           N  
ATOM   1122  HD1 HIS A  72      20.277  36.779   3.583  1.00 83.99           H  
ATOM   1123  CE1 HIS A  72      22.062  36.222   2.639  1.00 83.99           C  
ATOM   1124  HE1 HIS A  72      22.809  36.581   3.331  1.00 83.99           H  
ATOM   1125  NE2 HIS A  72      22.337  35.505   1.544  1.00 83.99           N  
ATOM   1126  N   PRO A  73      15.701  34.246   3.401  1.00 79.64           N  
ATOM   1127  CA  PRO A  73      14.346  33.699   3.300  1.00 79.64           C  
ATOM   1128  HA  PRO A  73      14.352  32.882   2.578  1.00 79.64           H  
ATOM   1129  C   PRO A  73      13.256  34.672   2.830  1.00 79.64           C  
ATOM   1130  CB  PRO A  73      14.054  33.101   4.681  1.00 79.64           C  
ATOM   1131  HB2 PRO A  73      13.001  33.160   4.957  1.00 79.64           H  
ATOM   1132  HB3 PRO A  73      14.387  32.064   4.698  1.00 79.64           H  
ATOM   1133  O   PRO A  73      12.099  34.273   2.761  1.00 79.64           O  
ATOM   1134  CG  PRO A  73      14.930  33.925   5.621  1.00 79.64           C  
ATOM   1135  HG2 PRO A  73      15.173  33.379   6.532  1.00 79.64           H  
ATOM   1136  HG3 PRO A  73      14.434  34.867   5.855  1.00 79.64           H  
ATOM   1137  CD  PRO A  73      16.167  34.192   4.776  1.00 79.64           C  
ATOM   1138  HD2 PRO A  73      16.634  35.129   5.080  1.00 79.64           H  
ATOM   1139  HD3 PRO A  73      16.869  33.366   4.889  1.00 79.64           H  
ATOM   1140  N   ASN A  74      13.572  35.930   2.516  1.00 86.52           N  
ATOM   1141  H   ASN A  74      14.553  36.158   2.447  1.00 86.52           H  
ATOM   1142  CA  ASN A  74      12.615  36.912   1.995  1.00 86.52           C  
ATOM   1143  HA  ASN A  74      11.876  36.388   1.388  1.00 86.52           H  
ATOM   1144  C   ASN A  74      13.300  37.934   1.074  1.00 86.52           C  
ATOM   1145  CB  ASN A  74      11.877  37.589   3.167  1.00 86.52           C  
ATOM   1146  HB2 ASN A  74      11.346  36.821   3.730  1.00 86.52           H  
ATOM   1147  HB3 ASN A  74      11.123  38.276   2.782  1.00 86.52           H  
ATOM   1148  O   ASN A  74      14.529  38.010   0.990  1.00 86.52           O  
ATOM   1149  CG  ASN A  74      12.788  38.359   4.105  1.00 86.52           C  
ATOM   1150  ND2 ASN A  74      12.705  38.097   5.387  1.00 86.52           N  
ATOM   1151 HD21 ASN A  74      12.031  37.420   5.717  1.00 86.52           H  
ATOM   1152 HD22 ASN A  74      13.338  38.582   6.007  1.00 86.52           H  
ATOM   1153  OD1 ASN A  74      13.565  39.218   3.715  1.00 86.52           O  
ATOM   1154  N   ALA A  75      12.501  38.763   0.400  1.00 88.73           N  
ATOM   1155  H   ALA A  75      11.503  38.683   0.531  1.00 88.73           H  
ATOM   1156  CA  ALA A  75      13.011  39.710  -0.585  1.00 88.73           C  
ATOM   1157  HA  ALA A  75      13.590  39.136  -1.309  1.00 88.73           H  
ATOM   1158  C   ALA A  75      13.958  40.774   0.005  1.00 88.73           C  
ATOM   1159  CB  ALA A  75      11.822  40.349  -1.308  1.00 88.73           C  
ATOM   1160  HB1 ALA A  75      11.229  39.576  -1.799  1.00 88.73           H  
ATOM   1161  HB2 ALA A  75      11.201  40.880  -0.587  1.00 88.73           H  
ATOM   1162  HB3 ALA A  75      12.184  41.053  -2.057  1.00 88.73           H  
ATOM   1163  O   ALA A  75      14.932  41.144  -0.651  1.00 88.73           O  
ATOM   1164  N   SER A  76      13.712  41.254   1.230  1.00 88.15           N  
ATOM   1165  H   SER A  76      12.894  40.924   1.722  1.00 88.15           H  
ATOM   1166  CA  SER A  76      14.602  42.209   1.909  1.00 88.15           C  
ATOM   1167  HA  SER A  76      14.764  43.070   1.260  1.00 88.15           H  
ATOM   1168  C   SER A  76      15.973  41.603   2.220  1.00 88.15           C  
ATOM   1169  CB  SER A  76      13.979  42.702   3.218  1.00 88.15           C  
ATOM   1170  HB2 SER A  76      14.722  43.281   3.767  1.00 88.15           H  
ATOM   1171  HB3 SER A  76      13.683  41.848   3.826  1.00 88.15           H  
ATOM   1172  O   SER A  76      16.991  42.264   2.019  1.00 88.15           O  
ATOM   1173  OG  SER A  76      12.855  43.526   2.975  1.00 88.15           O  
ATOM   1174  HG  SER A  76      12.490  43.771   3.828  1.00 88.15           H  
ATOM   1175  N   ALA A  77      16.010  40.348   2.677  1.00 89.86           N  
ATOM   1176  H   ALA A  77      15.140  39.855   2.816  1.00 89.86           H  
ATOM   1177  CA  ALA A  77      17.251  39.638   2.975  1.00 89.86           C  
ATOM   1178  HA  ALA A  77      17.853  40.247   3.651  1.00 89.86           H  
ATOM   1179  C   ALA A  77      18.081  39.409   1.705  1.00 89.86           C  
ATOM   1180  CB  ALA A  77      16.910  38.322   3.685  1.00 89.86           C  
ATOM   1181  HB1 ALA A  77      17.829  37.791   3.933  1.00 89.86           H  
ATOM   1182  HB2 ALA A  77      16.361  38.527   4.604  1.00 89.86           H  
ATOM   1183  HB3 ALA A  77      16.300  37.691   3.039  1.00 89.86           H  
ATOM   1184  O   ALA A  77      19.270  39.724   1.684  1.00 89.86           O  
ATOM   1185  N   VAL A  78      17.438  38.951   0.625  1.00 92.22           N  
ATOM   1186  H   VAL A  78      16.469  38.680   0.717  1.00 92.22           H  
ATOM   1187  CA  VAL A  78      18.099  38.785  -0.678  1.00 92.22           C  
ATOM   1188  HA  VAL A  78      18.962  38.130  -0.554  1.00 92.22           H  
ATOM   1189  C   VAL A  78      18.620  40.129  -1.194  1.00 92.22           C  
ATOM   1190  CB  VAL A  78      17.144  38.136  -1.694  1.00 92.22           C  
ATOM   1191  HB  VAL A  78      16.223  38.720  -1.721  1.00 92.22           H  
ATOM   1192  O   VAL A  78      19.758  40.211  -1.635  1.00 92.22           O  
ATOM   1193  CG1 VAL A  78      17.734  38.078  -3.105  1.00 92.22           C  
ATOM   1194 HG11 VAL A  78      17.868  39.081  -3.509  1.00 92.22           H  
ATOM   1195 HG12 VAL A  78      18.697  37.568  -3.086  1.00 92.22           H  
ATOM   1196 HG13 VAL A  78      17.051  37.530  -3.754  1.00 92.22           H  
ATOM   1197  CG2 VAL A  78      16.790  36.699  -1.314  1.00 92.22           C  
ATOM   1198 HG21 VAL A  78      16.052  36.299  -2.009  1.00 92.22           H  
ATOM   1199 HG22 VAL A  78      17.680  36.071  -1.353  1.00 92.22           H  
ATOM   1200 HG23 VAL A  78      16.373  36.665  -0.308  1.00 92.22           H  
ATOM   1201  N   ALA A  79      17.846  41.215  -1.101  1.00 89.93           N  
ATOM   1202  H   ALA A  79      16.907  41.120  -0.740  1.00 89.93           H  
ATOM   1203  CA  ALA A  79      18.298  42.537  -1.542  1.00 89.93           C  
ATOM   1204  HA  ALA A  79      18.597  42.470  -2.588  1.00 89.93           H  
ATOM   1205  C   ALA A  79      19.518  43.051  -0.756  1.00 89.93           C  
ATOM   1206  CB  ALA A  79      17.124  43.513  -1.440  1.00 89.93           C  
ATOM   1207  HB1 ALA A  79      16.308  43.173  -2.077  1.00 89.93           H  
ATOM   1208  HB2 ALA A  79      17.442  44.505  -1.762  1.00 89.93           H  
ATOM   1209  HB3 ALA A  79      16.777  43.569  -0.408  1.00 89.93           H  
ATOM   1210  O   ALA A  79      20.423  43.635  -1.351  1.00 89.93           O  
ATOM   1211  N   GLY A  80      19.566  42.817   0.560  1.00 89.17           N  
ATOM   1212  H   GLY A  80      18.783  42.350   0.995  1.00 89.17           H  
ATOM   1213  CA  GLY A  80      20.725  43.154   1.391  1.00 89.17           C  
ATOM   1214  HA2 GLY A  80      20.492  42.926   2.431  1.00 89.17           H  
ATOM   1215  HA3 GLY A  80      20.943  44.218   1.299  1.00 89.17           H  
ATOM   1216  C   GLY A  80      21.979  42.368   1.001  1.00 89.17           C  
ATOM   1217  O   GLY A  80      23.066  42.941   0.949  1.00 89.17           O  
ATOM   1218  N   PHE A  81      21.816  41.088   0.657  1.00 89.17           N  
ATOM   1219  H   PHE A  81      20.902  40.668   0.745  1.00 89.17           H  
ATOM   1220  CA  PHE A  81      22.898  40.263   0.122  1.00 89.17           C  
ATOM   1221  HA  PHE A  81      23.734  40.272   0.822  1.00 89.17           H  
ATOM   1222  C   PHE A  81      23.429  40.816  -1.210  1.00 89.17           C  
ATOM   1223  CB  PHE A  81      22.400  38.819  -0.011  1.00 89.17           C  
ATOM   1224  HB2 PHE A  81      22.128  38.452   0.979  1.00 89.17           H  
ATOM   1225  HB3 PHE A  81      21.502  38.785  -0.627  1.00 89.17           H  
ATOM   1226  O   PHE A  81      24.629  41.037  -1.359  1.00 89.17           O  
ATOM   1227  CG  PHE A  81      23.429  37.886  -0.607  1.00 89.17           C  
ATOM   1228  CD1 PHE A  81      23.287  37.411  -1.925  1.00 89.17           C  
ATOM   1229  HD1 PHE A  81      22.428  37.691  -2.517  1.00 89.17           H  
ATOM   1230  CD2 PHE A  81      24.554  37.518   0.152  1.00 89.17           C  
ATOM   1231  HD2 PHE A  81      24.668  37.878   1.164  1.00 89.17           H  
ATOM   1232  CE1 PHE A  81      24.271  36.566  -2.468  1.00 89.17           C  
ATOM   1233  HE1 PHE A  81      24.177  36.176  -3.471  1.00 89.17           H  
ATOM   1234  CE2 PHE A  81      25.540  36.687  -0.402  1.00 89.17           C  
ATOM   1235  HE2 PHE A  81      26.414  36.422   0.174  1.00 89.17           H  
ATOM   1236  CZ  PHE A  81      25.399  36.212  -1.714  1.00 89.17           C  
ATOM   1237  HZ  PHE A  81      26.167  35.584  -2.141  1.00 89.17           H  
ATOM   1238  N   LEU A  82      22.534  41.149  -2.144  1.00 88.57           N  
ATOM   1239  H   LEU A  82      21.562  40.938  -1.965  1.00 88.57           H  
ATOM   1240  CA  LEU A  82      22.914  41.734  -3.434  1.00 88.57           C  
ATOM   1241  HA  LEU A  82      23.629  41.069  -3.919  1.00 88.57           H  
ATOM   1242  C   LEU A  82      23.627  43.096  -3.290  1.00 88.57           C  
ATOM   1243  CB  LEU A  82      21.663  41.869  -4.324  1.00 88.57           C  
ATOM   1244  HB2 LEU A  82      21.955  42.366  -5.249  1.00 88.57           H  
ATOM   1245  HB3 LEU A  82      20.951  42.515  -3.810  1.00 88.57           H  
ATOM   1246  O   LEU A  82      24.536  43.389  -4.065  1.00 88.57           O  
ATOM   1247  CG  LEU A  82      20.954  40.550  -4.689  1.00 88.57           C  
ATOM   1248  HG  LEU A  82      20.719  39.985  -3.787  1.00 88.57           H  
ATOM   1249  CD1 LEU A  82      19.645  40.848  -5.422  1.00 88.57           C  
ATOM   1250 HD11 LEU A  82      18.995  41.440  -4.777  1.00 88.57           H  
ATOM   1251 HD12 LEU A  82      19.844  41.396  -6.343  1.00 88.57           H  
ATOM   1252 HD13 LEU A  82      19.143  39.910  -5.659  1.00 88.57           H  
ATOM   1253  CD2 LEU A  82      21.796  39.638  -5.567  1.00 88.57           C  
ATOM   1254 HD21 LEU A  82      22.010  40.116  -6.523  1.00 88.57           H  
ATOM   1255 HD22 LEU A  82      22.730  39.402  -5.057  1.00 88.57           H  
ATOM   1256 HD23 LEU A  82      21.254  38.709  -5.741  1.00 88.57           H  
ATOM   1257  N   ASP A  83      23.246  43.937  -2.316  1.00 84.38           N  
ATOM   1258  H   ASP A  83      22.471  43.666  -1.727  1.00 84.38           H  
ATOM   1259  CA  ASP A  83      23.914  45.230  -2.060  1.00 84.38           C  
ATOM   1260  HA  ASP A  83      23.933  45.798  -2.990  1.00 84.38           H  
ATOM   1261  C   ASP A  83      25.369  45.047  -1.608  1.00 84.38           C  
ATOM   1262  CB  ASP A  83      23.151  46.057  -0.999  1.00 84.38           C  
ATOM   1263  HB2 ASP A  83      22.107  46.148  -1.298  1.00 84.38           H  
ATOM   1264  HB3 ASP A  83      23.180  45.535  -0.043  1.00 84.38           H  
ATOM   1265  O   ASP A  83      26.246  45.814  -2.016  1.00 84.38           O  
ATOM   1266  CG  ASP A  83      23.734  47.476  -0.825  1.00 84.38           C  
ATOM   1267  OD1 ASP A  83      23.866  48.187  -1.846  1.00 84.38           O  
ATOM   1268  OD2 ASP A  83      24.068  47.918   0.304  1.00 84.38           O  
ATOM   1269  N   ALA A  84      25.621  44.032  -0.777  1.00 82.66           N  
ATOM   1270  H   ALA A  84      24.863  43.417  -0.518  1.00 82.66           H  
ATOM   1271  CA  ALA A  84      26.957  43.711  -0.292  1.00 82.66           C  
ATOM   1272  HA  ALA A  84      27.404  44.616   0.119  1.00 82.66           H  
ATOM   1273  C   ALA A  84      27.867  43.232  -1.432  1.00 82.66           C  
ATOM   1274  CB  ALA A  84      26.837  42.678   0.835  1.00 82.66           C  
ATOM   1275  HB1 ALA A  84      26.190  43.060   1.625  1.00 82.66           H  
ATOM   1276  HB2 ALA A  84      27.826  42.470   1.245  1.00 82.66           H  
ATOM   1277  HB3 ALA A  84      26.419  41.749   0.449  1.00 82.66           H  
ATOM   1278  O   ALA A  84      28.976  43.749  -1.574  1.00 82.66           O  
ATOM   1279  N   GLU A  85      27.366  42.330  -2.280  1.00 83.02           N  
ATOM   1280  H   GLU A  85      26.466  41.924  -2.068  1.00 83.02           H  
ATOM   1281  CA  GLU A  85      28.108  41.771  -3.418  1.00 83.02           C  
ATOM   1282  HA  GLU A  85      29.061  41.373  -3.072  1.00 83.02           H  
ATOM   1283  C   GLU A  85      28.444  42.814  -4.498  1.00 83.02           C  
ATOM   1284  CB  GLU A  85      27.283  40.624  -4.026  1.00 83.02           C  
ATOM   1285  HB2 GLU A  85      27.692  40.375  -5.005  1.00 83.02           H  
ATOM   1286  HB3 GLU A  85      26.257  40.961  -4.172  1.00 83.02           H  
ATOM   1287  O   GLU A  85      29.518  42.783  -5.090  1.00 83.02           O  
ATOM   1288  CG  GLU A  85      27.274  39.352  -3.162  1.00 83.02           C  
ATOM   1289  HG2 GLU A  85      26.646  38.607  -3.651  1.00 83.02           H  
ATOM   1290  HG3 GLU A  85      26.825  39.580  -2.195  1.00 83.02           H  
ATOM   1291  CD  GLU A  85      28.686  38.779  -2.968  1.00 83.02           C  
ATOM   1292  OE1 GLU A  85      29.059  38.523  -1.802  1.00 83.02           O  
ATOM   1293  OE2 GLU A  85      29.399  38.639  -3.987  1.00 83.02           O  
ATOM   1294  N   LEU A  86      27.572  43.800  -4.736  1.00 76.26           N  
ATOM   1295  H   LEU A  86      26.679  43.763  -4.265  1.00 76.26           H  
ATOM   1296  CA  LEU A  86      27.841  44.871  -5.709  1.00 76.26           C  
ATOM   1297  HA  LEU A  86      28.307  44.433  -6.591  1.00 76.26           H  
ATOM   1298  C   LEU A  86      28.824  45.941  -5.198  1.00 76.26           C  
ATOM   1299  CB  LEU A  86      26.506  45.525  -6.105  1.00 76.26           C  
ATOM   1300  HB2 LEU A  86      26.709  46.470  -6.609  1.00 76.26           H  
ATOM   1301  HB3 LEU A  86      25.953  45.747  -5.192  1.00 76.26           H  
ATOM   1302  O   LEU A  86      29.400  46.686  -5.992  1.00 76.26           O  
ATOM   1303  CG  LEU A  86      25.636  44.659  -7.032  1.00 76.26           C  
ATOM   1304  HG  LEU A  86      25.548  43.650  -6.630  1.00 76.26           H  
ATOM   1305  CD1 LEU A  86      24.236  45.272  -7.118  1.00 76.26           C  
ATOM   1306 HD11 LEU A  86      23.619  44.667  -7.783  1.00 76.26           H  
ATOM   1307 HD12 LEU A  86      24.296  46.297  -7.483  1.00 76.26           H  
ATOM   1308 HD13 LEU A  86      23.787  45.255  -6.125  1.00 76.26           H  
ATOM   1309  CD2 LEU A  86      26.204  44.590  -8.452  1.00 76.26           C  
ATOM   1310 HD21 LEU A  86      27.173  44.091  -8.438  1.00 76.26           H  
ATOM   1311 HD22 LEU A  86      26.325  45.588  -8.874  1.00 76.26           H  
ATOM   1312 HD23 LEU A  86      25.548  43.993  -9.086  1.00 76.26           H  
ATOM   1313  N   GLY A  87      28.979  46.090  -3.880  1.00 62.33           N  
ATOM   1314  H   GLY A  87      28.508  45.433  -3.275  1.00 62.33           H  
ATOM   1315  CA  GLY A  87      29.822  47.129  -3.283  1.00 62.33           C  
ATOM   1316  HA2 GLY A  87      29.635  48.079  -3.783  1.00 62.33           H  
ATOM   1317  HA3 GLY A  87      29.549  47.222  -2.232  1.00 62.33           H  
ATOM   1318  C   GLY A  87      31.325  46.839  -3.348  1.00 62.33           C  
ATOM   1319  O   GLY A  87      32.131  47.769  -3.276  1.00 62.33           O  
ATOM   1320  N   THR A  88      31.714  45.573  -3.478  1.00 51.20           N  
ATOM   1321  H   THR A  88      31.016  44.844  -3.526  1.00 51.20           H  
ATOM   1322  CA  THR A  88      33.110  45.113  -3.456  1.00 51.20           C  
ATOM   1323  HA  THR A  88      33.638  45.670  -2.682  1.00 51.20           H  
ATOM   1324  C   THR A  88      33.865  45.396  -4.756  1.00 51.20           C  
ATOM   1325  CB  THR A  88      33.189  43.611  -3.100  1.00 51.20           C  
ATOM   1326  HB  THR A  88      33.990  43.130  -3.662  1.00 51.20           H  
ATOM   1327  O   THR A  88      35.035  45.772  -4.682  1.00 51.20           O  
ATOM   1328  CG2 THR A  88      33.431  43.413  -1.604  1.00 51.20           C  
ATOM   1329 HG21 THR A  88      32.605  43.849  -1.042  1.00 51.20           H  
ATOM   1330 HG22 THR A  88      33.478  42.346  -1.387  1.00 51.20           H  
ATOM   1331 HG23 THR A  88      34.370  43.882  -1.310  1.00 51.20           H  
ATOM   1332  OG1 THR A  88      31.963  42.981  -3.375  1.00 51.20           O  
ATOM   1333  HG1 THR A  88      32.076  42.040  -3.524  1.00 51.20           H  
ATOM   1334  N   GLU A  89      33.229  45.303  -5.928  1.00 41.10           N  
ATOM   1335  H   GLU A  89      32.282  44.951  -5.933  1.00 41.10           H  
ATOM   1336  CA  GLU A  89      33.909  45.472  -7.229  1.00 41.10           C  
ATOM   1337  HA  GLU A  89      34.785  44.824  -7.262  1.00 41.10           H  
ATOM   1338  C   GLU A  89      34.426  46.892  -7.506  1.00 41.10           C  
ATOM   1339  CB  GLU A  89      32.978  45.079  -8.384  1.00 41.10           C  
ATOM   1340  HB2 GLU A  89      31.969  45.436  -8.179  1.00 41.10           H  
ATOM   1341  HB3 GLU A  89      33.331  45.573  -9.289  1.00 41.10           H  
ATOM   1342  O   GLU A  89      35.401  47.064  -8.232  1.00 41.10           O  
ATOM   1343  CG  GLU A  89      32.964  43.572  -8.666  1.00 41.10           C  
ATOM   1344  HG2 GLU A  89      32.439  43.063  -7.858  1.00 41.10           H  
ATOM   1345  HG3 GLU A  89      33.993  43.212  -8.686  1.00 41.10           H  
ATOM   1346  CD  GLU A  89      32.292  43.259 -10.014  1.00 41.10           C  
ATOM   1347  OE1 GLU A  89      32.686  42.245 -10.631  1.00 41.10           O  
ATOM   1348  OE2 GLU A  89      31.419  44.056 -10.438  1.00 41.10           O  
ATOM   1349  N   VAL A  90      33.827  47.937  -6.925  1.00 35.15           N  
ATOM   1350  H   VAL A  90      33.031  47.755  -6.331  1.00 35.15           H  
ATOM   1351  CA  VAL A  90      34.247  49.329  -7.201  1.00 35.15           C  
ATOM   1352  HA  VAL A  90      34.448  49.393  -8.270  1.00 35.15           H  
ATOM   1353  C   VAL A  90      35.578  49.683  -6.511  1.00 35.15           C  
ATOM   1354  CB  VAL A  90      33.120  50.344  -6.898  1.00 35.15           C  
ATOM   1355  HB  VAL A  90      32.971  50.401  -5.820  1.00 35.15           H  
ATOM   1356  O   VAL A  90      36.091  50.791  -6.677  1.00 35.15           O  
ATOM   1357  CG1 VAL A  90      33.410  51.759  -7.433  1.00 35.15           C  
ATOM   1358 HG11 VAL A  90      32.514  52.377  -7.374  1.00 35.15           H  
ATOM   1359 HG12 VAL A  90      33.741  51.705  -8.470  1.00 35.15           H  
ATOM   1360 HG13 VAL A  90      34.176  52.247  -6.831  1.00 35.15           H  
ATOM   1361  CG2 VAL A  90      31.792  49.915  -7.543  1.00 35.15           C  
ATOM   1362 HG21 VAL A  90      31.019  50.659  -7.353  1.00 35.15           H  
ATOM   1363 HG22 VAL A  90      31.923  49.790  -8.618  1.00 35.15           H  
ATOM   1364 HG23 VAL A  90      31.449  48.971  -7.120  1.00 35.15           H  
ATOM   1365  N   ARG A  91      36.187  48.768  -5.741  1.00 31.48           N  
ATOM   1366  H   ARG A  91      35.779  47.844  -5.702  1.00 31.48           H  
ATOM   1367  CA  ARG A  91      37.565  48.946  -5.257  1.00 31.48           C  
ATOM   1368  HA  ARG A  91      37.668  49.951  -4.846  1.00 31.48           H  
ATOM   1369  C   ARG A  91      38.539  48.878  -6.438  1.00 31.48           C  
ATOM   1370  CB  ARG A  91      37.906  47.939  -4.151  1.00 31.48           C  
ATOM   1371  HB2 ARG A  91      38.989  47.827  -4.104  1.00 31.48           H  
ATOM   1372  HB3 ARG A  91      37.473  46.965  -4.381  1.00 31.48           H  
ATOM   1373  O   ARG A  91      39.041  47.819  -6.792  1.00 31.48           O  
ATOM   1374  CG  ARG A  91      37.424  48.441  -2.784  1.00 31.48           C  
ATOM   1375  HG2 ARG A  91      36.337  48.526  -2.786  1.00 31.48           H  
ATOM   1376  HG3 ARG A  91      37.861  49.421  -2.592  1.00 31.48           H  
ATOM   1377  CD  ARG A  91      37.861  47.471  -1.684  1.00 31.48           C  
ATOM   1378  HD2 ARG A  91      38.926  47.269  -1.797  1.00 31.48           H  
ATOM   1379  HD3 ARG A  91      37.312  46.539  -1.815  1.00 31.48           H  
ATOM   1380  NE  ARG A  91      37.612  48.026  -0.338  1.00 31.48           N  
ATOM   1381  HE  ARG A  91      37.279  48.979  -0.300  1.00 31.48           H  
ATOM   1382  NH1 ARG A  91      38.143  46.131   0.840  1.00 31.48           N  
ATOM   1383 HH11 ARG A  91      38.299  45.653  -0.036  1.00 31.48           H  
ATOM   1384 HH12 ARG A  91      38.228  45.625   1.710  1.00 31.48           H  
ATOM   1385  NH2 ARG A  91      37.538  47.976   1.941  1.00 31.48           N  
ATOM   1386 HH21 ARG A  91      37.633  47.457   2.802  1.00 31.48           H  
ATOM   1387 HH22 ARG A  91      37.249  48.944   1.952  1.00 31.48           H  
ATOM   1388  CZ  ARG A  91      37.765  47.379   0.804  1.00 31.48           C  
ATOM   1389  N   GLY A  92      38.775  50.051  -7.024  1.00 29.32           N  
ATOM   1390  H   GLY A  92      38.170  50.812  -6.749  1.00 29.32           H  
ATOM   1391  CA  GLY A  92      39.704  50.283  -8.124  1.00 29.32           C  
ATOM   1392  HA2 GLY A  92      39.430  49.629  -8.952  1.00 29.32           H  
ATOM   1393  HA3 GLY A  92      39.614  51.315  -8.464  1.00 29.32           H  
ATOM   1394  C   GLY A  92      41.168  50.016  -7.774  1.00 29.32           C  
ATOM   1395  O   GLY A  92      41.535  49.840  -6.610  1.00 29.32           O  
ATOM   1396  N   GLU A  93      41.992  49.997  -8.824  1.00 30.67           N  
ATOM   1397  H   GLU A  93      41.601  50.165  -9.740  1.00 30.67           H  
ATOM   1398  CA  GLU A  93      43.408  49.632  -8.790  1.00 30.67           C  
ATOM   1399  HA  GLU A  93      43.489  48.579  -8.519  1.00 30.67           H  
ATOM   1400  C   GLU A  93      44.189  50.446  -7.755  1.00 30.67           C  
ATOM   1401  CB  GLU A  93      44.036  49.810 -10.184  1.00 30.67           C  
ATOM   1402  HB2 GLU A  93      45.121  49.790 -10.087  1.00 30.67           H  
ATOM   1403  HB3 GLU A  93      43.742  50.781 -10.583  1.00 30.67           H  
ATOM   1404  O   GLU A  93      44.346  51.665  -7.864  1.00 30.67           O  
ATOM   1405  CG  GLU A  93      43.626  48.688 -11.151  1.00 30.67           C  
ATOM   1406  HG2 GLU A  93      43.965  47.737 -10.739  1.00 30.67           H  
ATOM   1407  HG3 GLU A  93      42.538  48.657 -11.213  1.00 30.67           H  
ATOM   1408  CD  GLU A  93      44.196  48.878 -12.566  1.00 30.67           C  
ATOM   1409  OE1 GLU A  93      44.502  47.849 -13.209  1.00 30.67           O  
ATOM   1410  OE2 GLU A  93      44.300  50.046 -13.007  1.00 30.67           O  
ATOM   1411  N   ALA A  94      44.716  49.747  -6.749  1.00 34.82           N  
ATOM   1412  H   ALA A  94      44.528  48.756  -6.696  1.00 34.82           H  
ATOM   1413  CA  ALA A  94      45.728  50.306  -5.874  1.00 34.82           C  
ATOM   1414  HA  ALA A  94      45.301  51.190  -5.402  1.00 34.82           H  
ATOM   1415  C   ALA A  94      46.950  50.681  -6.739  1.00 34.82           C  
ATOM   1416  CB  ALA A  94      46.067  49.289  -4.779  1.00 34.82           C  
ATOM   1417  HB1 ALA A  94      45.172  49.053  -4.204  1.00 34.82           H  
ATOM   1418  HB2 ALA A  94      46.821  49.710  -4.113  1.00 34.82           H  
ATOM   1419  HB3 ALA A  94      46.461  48.377  -5.228  1.00 34.82           H  
ATOM   1420  O   ALA A  94      47.479  49.814  -7.442  1.00 34.82           O  
ATOM   1421  N   PRO A  95      47.388  51.953  -6.735  1.00 35.52           N  
ATOM   1422  CA  PRO A  95      48.480  52.401  -7.587  1.00 35.52           C  
ATOM   1423  HA  PRO A  95      48.202  52.227  -8.626  1.00 35.52           H  
ATOM   1424  C   PRO A  95      49.766  51.620  -7.290  1.00 35.52           C  
ATOM   1425  CB  PRO A  95      48.608  53.912  -7.358  1.00 35.52           C  
ATOM   1426  HB2 PRO A  95      48.062  54.439  -8.140  1.00 35.52           H  
ATOM   1427  HB3 PRO A  95      49.647  54.239  -7.337  1.00 35.52           H  
ATOM   1428  O   PRO A  95      50.046  51.251  -6.150  1.00 35.52           O  
ATOM   1429  CG  PRO A  95      47.916  54.148  -6.016  1.00 35.52           C  
ATOM   1430  HG2 PRO A  95      48.636  54.001  -5.210  1.00 35.52           H  
ATOM   1431  HG3 PRO A  95      47.473  55.142  -5.956  1.00 35.52           H  
ATOM   1432  CD  PRO A  95      46.860  53.052  -5.949  1.00 35.52           C  
ATOM   1433  HD2 PRO A  95      45.931  53.403  -6.399  1.00 35.52           H  
ATOM   1434  HD3 PRO A  95      46.697  52.762  -4.911  1.00 35.52           H  
ATOM   1435  N   SER A  96      50.536  51.356  -8.347  1.00 37.45           N  
ATOM   1436  H   SER A  96      50.207  51.679  -9.246  1.00 37.45           H  
ATOM   1437  CA  SER A  96      51.746  50.528  -8.314  1.00 37.45           C  
ATOM   1438  HA  SER A  96      51.449  49.501  -8.103  1.00 37.45           H  
ATOM   1439  C   SER A  96      52.743  50.974  -7.237  1.00 37.45           C  
ATOM   1440  CB  SER A  96      52.404  50.564  -9.699  1.00 37.45           C  
ATOM   1441  HB2 SER A  96      51.826  49.943 -10.383  1.00 37.45           H  
ATOM   1442  HB3 SER A  96      52.398  51.589 -10.067  1.00 37.45           H  
ATOM   1443  O   SER A  96      53.064  52.156  -7.115  1.00 37.45           O  
ATOM   1444  OG  SER A  96      53.748  50.118  -9.669  1.00 37.45           O  
ATOM   1445  HG  SER A  96      54.080  50.123 -10.570  1.00 37.45           H  
ATOM   1446  N   ALA A  97      53.290  50.001  -6.505  1.00 43.17           N  
ATOM   1447  H   ALA A  97      52.954  49.059  -6.648  1.00 43.17           H  
ATOM   1448  CA  ALA A  97      54.278  50.217  -5.449  1.00 43.17           C  
ATOM   1449  HA  ALA A  97      53.838  50.856  -4.683  1.00 43.17           H  
ATOM   1450  C   ALA A  97      55.572  50.900  -5.939  1.00 43.17           C  
ATOM   1451  CB  ALA A  97      54.594  48.845  -4.837  1.00 43.17           C  
ATOM   1452  HB1 ALA A  97      53.681  48.393  -4.448  1.00 43.17           H  
ATOM   1453  HB2 ALA A  97      55.034  48.187  -5.587  1.00 43.17           H  
ATOM   1454  HB3 ALA A  97      55.300  48.969  -4.015  1.00 43.17           H  
ATOM   1455  O   ALA A  97      56.182  51.666  -5.197  1.00 43.17           O  
ATOM   1456  N   LEU A  98      55.998  50.618  -7.179  1.00 47.86           N  
ATOM   1457  H   LEU A  98      55.400  50.050  -7.761  1.00 47.86           H  
ATOM   1458  CA  LEU A  98      57.309  51.022  -7.707  1.00 47.86           C  
ATOM   1459  HA  LEU A  98      58.072  50.809  -6.959  1.00 47.86           H  
ATOM   1460  C   LEU A  98      57.408  52.524  -7.995  1.00 47.86           C  
ATOM   1461  CB  LEU A  98      57.613  50.212  -8.983  1.00 47.86           C  
ATOM   1462  HB2 LEU A  98      56.723  50.208  -9.612  1.00 47.86           H  
ATOM   1463  HB3 LEU A  98      58.401  50.715  -9.544  1.00 47.86           H  
ATOM   1464  O   LEU A  98      58.437  53.126  -7.713  1.00 47.86           O  
ATOM   1465  CG  LEU A  98      58.064  48.766  -8.713  1.00 47.86           C  
ATOM   1466  HG  LEU A  98      57.425  48.319  -7.952  1.00 47.86           H  
ATOM   1467  CD1 LEU A  98      57.940  47.932  -9.989  1.00 47.86           C  
ATOM   1468 HD11 LEU A  98      56.900  47.909 -10.315  1.00 47.86           H  
ATOM   1469 HD12 LEU A  98      58.268  46.911  -9.794  1.00 47.86           H  
ATOM   1470 HD13 LEU A  98      58.556  48.364 -10.777  1.00 47.86           H  
ATOM   1471  CD2 LEU A  98      59.521  48.708  -8.245  1.00 47.86           C  
ATOM   1472 HD21 LEU A  98      59.813  47.672  -8.073  1.00 47.86           H  
ATOM   1473 HD22 LEU A  98      59.639  49.261  -7.313  1.00 47.86           H  
ATOM   1474 HD23 LEU A  98      60.176  49.146  -8.999  1.00 47.86           H  
ATOM   1475  N   ALA A  99      56.341  53.147  -8.502  1.00 45.49           N  
ATOM   1476  H   ALA A  99      55.490  52.619  -8.637  1.00 45.49           H  
ATOM   1477  CA  ALA A  99      56.372  54.548  -8.937  1.00 45.49           C  
ATOM   1478  HA  ALA A  99      57.184  54.673  -9.653  1.00 45.49           H  
ATOM   1479  C   ALA A  99      56.637  55.541  -7.785  1.00 45.49           C  
ATOM   1480  CB  ALA A  99      55.046  54.850  -9.644  1.00 45.49           C  
ATOM   1481  HB1 ALA A  99      54.912  54.172 -10.486  1.00 45.49           H  
ATOM   1482  HB2 ALA A  99      55.061  55.874 -10.017  1.00 45.49           H  
ATOM   1483  HB3 ALA A  99      54.215  54.736  -8.947  1.00 45.49           H  
ATOM   1484  O   ALA A  99      57.077  56.665  -8.018  1.00 45.49           O  
ATOM   1485  N   GLY A 100      56.393  55.129  -6.534  1.00 46.18           N  
ATOM   1486  H   GLY A 100      56.054  54.187  -6.401  1.00 46.18           H  
ATOM   1487  CA  GLY A 100      56.712  55.931  -5.353  1.00 46.18           C  
ATOM   1488  HA2 GLY A 100      56.283  56.927  -5.467  1.00 46.18           H  
ATOM   1489  HA3 GLY A 100      56.266  55.458  -4.478  1.00 46.18           H  
ATOM   1490  C   GLY A 100      58.215  56.086  -5.089  1.00 46.18           C  
ATOM   1491  O   GLY A 100      58.610  57.078  -4.479  1.00 46.18           O  
ATOM   1492  N   LEU A 101      59.052  55.144  -5.548  1.00 53.16           N  
ATOM   1493  H   LEU A 101      58.679  54.406  -6.128  1.00 53.16           H  
ATOM   1494  CA  LEU A 101      60.506  55.175  -5.341  1.00 53.16           C  
ATOM   1495  HA  LEU A 101      60.706  55.450  -4.306  1.00 53.16           H  
ATOM   1496  C   LEU A 101      61.191  56.256  -6.192  1.00 53.16           C  
ATOM   1497  CB  LEU A 101      61.099  53.772  -5.603  1.00 53.16           C  
ATOM   1498  HB2 LEU A 101      62.065  53.873  -6.097  1.00 53.16           H  
ATOM   1499  HB3 LEU A 101      60.460  53.231  -6.302  1.00 53.16           H  
ATOM   1500  O   LEU A 101      62.008  57.001  -5.658  1.00 53.16           O  
ATOM   1501  CG  LEU A 101      61.282  52.943  -4.317  1.00 53.16           C  
ATOM   1502  HG  LEU A 101      60.551  53.255  -3.571  1.00 53.16           H  
ATOM   1503  CD1 LEU A 101      61.072  51.450  -4.575  1.00 53.16           C  
ATOM   1504 HD11 LEU A 101      61.215  50.890  -3.651  1.00 53.16           H  
ATOM   1505 HD12 LEU A 101      61.779  51.103  -5.329  1.00 53.16           H  
ATOM   1506 HD13 LEU A 101      60.056  51.287  -4.935  1.00 53.16           H  
ATOM   1507  CD2 LEU A 101      62.691  53.138  -3.750  1.00 53.16           C  
ATOM   1508 HD21 LEU A 101      62.797  52.583  -2.818  1.00 53.16           H  
ATOM   1509 HD22 LEU A 101      63.434  52.789  -4.468  1.00 53.16           H  
ATOM   1510 HD23 LEU A 101      62.860  54.197  -3.557  1.00 53.16           H  
ATOM   1511  N   ASP A 102      60.821  56.397  -7.469  1.00 52.90           N  
ATOM   1512  H   ASP A 102      60.204  55.702  -7.864  1.00 52.90           H  
ATOM   1513  CA  ASP A 102      61.483  57.318  -8.413  1.00 52.90           C  
ATOM   1514  HA  ASP A 102      62.542  57.068  -8.477  1.00 52.90           H  
ATOM   1515  C   ASP A 102      61.367  58.792  -7.985  1.00 52.90           C  
ATOM   1516  CB  ASP A 102      60.859  57.167  -9.814  1.00 52.90           C  
ATOM   1517  HB2 ASP A 102      61.309  57.909 -10.473  1.00 52.90           H  
ATOM   1518  HB3 ASP A 102      59.794  57.386  -9.748  1.00 52.90           H  
ATOM   1519  O   ASP A 102      62.315  59.574  -8.091  1.00 52.90           O  
ATOM   1520  CG  ASP A 102      61.044  55.790 -10.463  1.00 52.90           C  
ATOM   1521  OD1 ASP A 102      61.961  55.049 -10.051  1.00 52.90           O  
ATOM   1522  OD2 ASP A 102      60.233  55.481 -11.366  1.00 52.90           O  
ATOM   1523  N   ALA A 103      60.204  59.186  -7.454  1.00 51.79           N  
ATOM   1524  H   ALA A 103      59.467  58.499  -7.378  1.00 51.79           H  
ATOM   1525  CA  ALA A 103      59.949  60.561  -7.020  1.00 51.79           C  
ATOM   1526  HA  ALA A 103      60.142  61.229  -7.859  1.00 51.79           H  
ATOM   1527  C   ALA A 103      60.868  60.999  -5.866  1.00 51.79           C  
ATOM   1528  CB  ALA A 103      58.472  60.676  -6.628  1.00 51.79           C  
ATOM   1529  HB1 ALA A 103      58.255  60.006  -5.796  1.00 51.79           H  
ATOM   1530  HB2 ALA A 103      58.252  61.701  -6.330  1.00 51.79           H  
ATOM   1531  HB3 ALA A 103      57.843  60.408  -7.477  1.00 51.79           H  
ATOM   1532  O   ALA A 103      61.210  62.179  -5.761  1.00 51.79           O  
ATOM   1533  N   LEU A 104      61.293  60.049  -5.024  1.00 53.86           N  
ATOM   1534  H   LEU A 104      61.043  59.091  -5.222  1.00 53.86           H  
ATOM   1535  CA  LEU A 104      62.241  60.299  -3.940  1.00 53.86           C  
ATOM   1536  HA  LEU A 104      61.847  61.097  -3.310  1.00 53.86           H  
ATOM   1537  C   LEU A 104      63.600  60.754  -4.493  1.00 53.86           C  
ATOM   1538  CB  LEU A 104      62.389  59.001  -3.121  1.00 53.86           C  
ATOM   1539  HB2 LEU A 104      61.409  58.550  -2.967  1.00 53.86           H  
ATOM   1540  HB3 LEU A 104      62.985  58.301  -3.706  1.00 53.86           H  
ATOM   1541  O   LEU A 104      64.236  61.635  -3.919  1.00 53.86           O  
ATOM   1542  CG  LEU A 104      63.069  59.194  -1.755  1.00 53.86           C  
ATOM   1543  HG  LEU A 104      63.936  59.845  -1.856  1.00 53.86           H  
ATOM   1544  CD1 LEU A 104      62.102  59.797  -0.732  1.00 53.86           C  
ATOM   1545 HD11 LEU A 104      61.228  59.155  -0.618  1.00 53.86           H  
ATOM   1546 HD12 LEU A 104      61.783  60.784  -1.067  1.00 53.86           H  
ATOM   1547 HD13 LEU A 104      62.605  59.903   0.229  1.00 53.86           H  
ATOM   1548  CD2 LEU A 104      63.550  57.847  -1.210  1.00 53.86           C  
ATOM   1549 HD21 LEU A 104      64.268  57.414  -1.906  1.00 53.86           H  
ATOM   1550 HD22 LEU A 104      62.705  57.167  -1.102  1.00 53.86           H  
ATOM   1551 HD23 LEU A 104      64.036  57.990  -0.246  1.00 53.86           H  
ATOM   1552  N   GLU A 105      64.029  60.168  -5.614  1.00 56.67           N  
ATOM   1553  H   GLU A 105      63.421  59.504  -6.071  1.00 56.67           H  
ATOM   1554  CA  GLU A 105      65.362  60.353  -6.189  1.00 56.67           C  
ATOM   1555  HA  GLU A 105      66.088  60.223  -5.387  1.00 56.67           H  
ATOM   1556  C   GLU A 105      65.553  61.763  -6.772  1.00 56.67           C  
ATOM   1557  CB  GLU A 105      65.606  59.262  -7.253  1.00 56.67           C  
ATOM   1558  HB2 GLU A 105      65.516  59.696  -8.248  1.00 56.67           H  
ATOM   1559  HB3 GLU A 105      64.857  58.476  -7.156  1.00 56.67           H  
ATOM   1560  O   GLU A 105      66.565  62.419  -6.526  1.00 56.67           O  
ATOM   1561  CG  GLU A 105      66.987  58.611  -7.089  1.00 56.67           C  
ATOM   1562  HG2 GLU A 105      67.049  58.186  -6.088  1.00 56.67           H  
ATOM   1563  HG3 GLU A 105      67.750  59.386  -7.168  1.00 56.67           H  
ATOM   1564  CD  GLU A 105      67.276  57.510  -8.125  1.00 56.67           C  
ATOM   1565  OE1 GLU A 105      68.206  56.713  -7.858  1.00 56.67           O  
ATOM   1566  OE2 GLU A 105      66.622  57.501  -9.191  1.00 56.67           O  
ATOM   1567  N   ALA A 106      64.556  62.266  -7.506  1.00 52.98           N  
ATOM   1568  H   ALA A 106      63.757  61.672  -7.676  1.00 52.98           H  
ATOM   1569  CA  ALA A 106      64.658  63.542  -8.216  1.00 52.98           C  
ATOM   1570  HA  ALA A 106      65.620  63.572  -8.729  1.00 52.98           H  
ATOM   1571  C   ALA A 106      64.598  64.773  -7.298  1.00 52.98           C  
ATOM   1572  CB  ALA A 106      63.551  63.599  -9.273  1.00 52.98           C  
ATOM   1573  HB1 ALA A 106      62.574  63.567  -8.791  1.00 52.98           H  
ATOM   1574  HB2 ALA A 106      63.639  64.522  -9.847  1.00 52.98           H  
ATOM   1575  HB3 ALA A 106      63.644  62.749  -9.948  1.00 52.98           H  
ATOM   1576  O   ALA A 106      65.165  65.808  -7.641  1.00 52.98           O  
ATOM   1577  N   ALA A 107      63.915  64.683  -6.151  1.00 54.17           N  
ATOM   1578  H   ALA A 107      63.462  63.807  -5.934  1.00 54.17           H  
ATOM   1579  CA  ALA A 107      63.768  65.797  -5.209  1.00 54.17           C  
ATOM   1580  HA  ALA A 107      63.651  66.720  -5.777  1.00 54.17           H  
ATOM   1581  C   ALA A 107      64.996  65.990  -4.297  1.00 54.17           C  
ATOM   1582  CB  ALA A 107      62.486  65.575  -4.401  1.00 54.17           C  
ATOM   1583  HB1 ALA A 107      62.566  64.655  -3.823  1.00 54.17           H  
ATOM   1584  HB2 ALA A 107      61.632  65.500  -5.074  1.00 54.17           H  
ATOM   1585  HB3 ALA A 107      62.332  66.414  -3.722  1.00 54.17           H  
ATOM   1586  O   ALA A 107      65.158  67.054  -3.699  1.00 54.17           O  
ATOM   1587  N   LEU A 108      65.888  64.993  -4.217  1.00 55.01           N  
ATOM   1588  H   LEU A 108      65.698  64.150  -4.740  1.00 55.01           H  
ATOM   1589  CA  LEU A 108      67.120  65.042  -3.418  1.00 55.01           C  
ATOM   1590  HA  LEU A 108      66.834  65.056  -2.366  1.00 55.01           H  
ATOM   1591  C   LEU A 108      68.009  66.286  -3.634  1.00 55.01           C  
ATOM   1592  CB  LEU A 108      67.957  63.774  -3.693  1.00 55.01           C  
ATOM   1593  HB2 LEU A 108      69.002  63.972  -3.456  1.00 55.01           H  
ATOM   1594  HB3 LEU A 108      67.917  63.551  -4.759  1.00 55.01           H  
ATOM   1595  O   LEU A 108      68.560  66.770  -2.642  1.00 55.01           O  
ATOM   1596  CG  LEU A 108      67.513  62.545  -2.883  1.00 55.01           C  
ATOM   1597  HG  LEU A 108      66.425  62.499  -2.851  1.00 55.01           H  
ATOM   1598  CD1 LEU A 108      68.047  61.257  -3.507  1.00 55.01           C  
ATOM   1599 HD11 LEU A 108      67.598  60.395  -3.013  1.00 55.01           H  
ATOM   1600 HD12 LEU A 108      67.790  61.226  -4.566  1.00 55.01           H  
ATOM   1601 HD13 LEU A 108      69.132  61.210  -3.418  1.00 55.01           H  
ATOM   1602  CD2 LEU A 108      68.061  62.612  -1.452  1.00 55.01           C  
ATOM   1603 HD21 LEU A 108      69.150  62.650  -1.463  1.00 55.01           H  
ATOM   1604 HD22 LEU A 108      67.736  61.727  -0.904  1.00 55.01           H  
ATOM   1605 HD23 LEU A 108      67.671  63.495  -0.947  1.00 55.01           H  
ATOM   1606  N   PRO A 109      68.214  66.818  -4.861  1.00 55.70           N  
ATOM   1607  CA  PRO A 109      69.231  67.843  -5.101  1.00 55.70           C  
ATOM   1608  HA  PRO A 109      70.193  67.468  -4.752  1.00 55.70           H  
ATOM   1609  C   PRO A 109      68.937  69.174  -4.410  1.00 55.70           C  
ATOM   1610  CB  PRO A 109      69.287  68.044  -6.623  1.00 55.70           C  
ATOM   1611  HB2 PRO A 109      68.676  68.897  -6.918  1.00 55.70           H  
ATOM   1612  HB3 PRO A 109      70.310  68.180  -6.971  1.00 55.70           H  
ATOM   1613  O   PRO A 109      69.858  69.821  -3.902  1.00 55.70           O  
ATOM   1614  CG  PRO A 109      68.664  66.777  -7.196  1.00 55.70           C  
ATOM   1615  HG2 PRO A 109      68.190  66.954  -8.162  1.00 55.70           H  
ATOM   1616  HG3 PRO A 109      69.420  65.995  -7.272  1.00 55.70           H  
ATOM   1617  CD  PRO A 109      67.649  66.399  -6.131  1.00 55.70           C  
ATOM   1618  HD2 PRO A 109      66.734  66.969  -6.292  1.00 55.70           H  
ATOM   1619  HD3 PRO A 109      67.459  65.327  -6.180  1.00 55.70           H  
ATOM   1620  N   GLU A 110      67.667  69.590  -4.407  1.00 54.54           N  
ATOM   1621  H   GLU A 110      66.955  68.988  -4.794  1.00 54.54           H  
ATOM   1622  CA  GLU A 110      67.257  70.918  -3.938  1.00 54.54           C  
ATOM   1623  HA  GLU A 110      68.026  71.636  -4.221  1.00 54.54           H  
ATOM   1624  C   GLU A 110      67.157  71.015  -2.415  1.00 54.54           C  
ATOM   1625  CB  GLU A 110      65.952  71.376  -4.609  1.00 54.54           C  
ATOM   1626  HB2 GLU A 110      65.152  70.666  -4.399  1.00 54.54           H  
ATOM   1627  HB3 GLU A 110      65.686  72.335  -4.165  1.00 54.54           H  
ATOM   1628  O   GLU A 110      66.979  72.113  -1.892  1.00 54.54           O  
ATOM   1629  CG  GLU A 110      66.108  71.554  -6.131  1.00 54.54           C  
ATOM   1630  HG2 GLU A 110      67.157  71.751  -6.352  1.00 54.54           H  
ATOM   1631  HG3 GLU A 110      65.844  70.619  -6.624  1.00 54.54           H  
ATOM   1632  CD  GLU A 110      65.276  72.713  -6.715  1.00 54.54           C  
ATOM   1633  OE1 GLU A 110      65.648  73.168  -7.822  1.00 54.54           O  
ATOM   1634  OE2 GLU A 110      64.306  73.162  -6.064  1.00 54.54           O  
ATOM   1635  N   VAL A 111      67.337  69.897  -1.696  1.00 54.34           N  
ATOM   1636  H   VAL A 111      67.485  69.033  -2.198  1.00 54.34           H  
ATOM   1637  CA  VAL A 111      67.267  69.849  -0.232  1.00 54.34           C  
ATOM   1638  HA  VAL A 111      66.253  70.121   0.060  1.00 54.34           H  
ATOM   1639  C   VAL A 111      68.284  70.842   0.357  1.00 54.34           C  
ATOM   1640  CB  VAL A 111      67.501  68.426   0.303  1.00 54.34           C  
ATOM   1641  HB  VAL A 111      68.489  68.083  -0.006  1.00 54.34           H  
ATOM   1642  O   VAL A 111      69.498  70.634   0.190  1.00 54.34           O  
ATOM   1643  CG1 VAL A 111      67.429  68.410   1.838  1.00 54.34           C  
ATOM   1644 HG11 VAL A 111      68.166  69.087   2.270  1.00 54.34           H  
ATOM   1645 HG12 VAL A 111      66.438  68.716   2.174  1.00 54.34           H  
ATOM   1646 HG13 VAL A 111      67.646  67.409   2.213  1.00 54.34           H  
ATOM   1647  CG2 VAL A 111      66.443  67.455  -0.242  1.00 54.34           C  
ATOM   1648 HG21 VAL A 111      66.724  66.429  -0.007  1.00 54.34           H  
ATOM   1649 HG22 VAL A 111      65.465  67.679   0.185  1.00 54.34           H  
ATOM   1650 HG23 VAL A 111      66.368  67.528  -1.327  1.00 54.34           H  
ATOM   1651  N   PRO A 112      67.833  71.921   1.028  1.00 58.50           N  
ATOM   1652  CA  PRO A 112      68.690  72.946   1.614  1.00 58.50           C  
ATOM   1653  HA  PRO A 112      69.167  73.494   0.802  1.00 58.50           H  
ATOM   1654  C   PRO A 112      69.752  72.355   2.543  1.00 58.50           C  
ATOM   1655  CB  PRO A 112      67.756  73.887   2.382  1.00 58.50           C  
ATOM   1656  HB2 PRO A 112      67.654  73.555   3.415  1.00 58.50           H  
ATOM   1657  HB3 PRO A 112      68.103  74.920   2.348  1.00 58.50           H  
ATOM   1658  O   PRO A 112      69.516  71.368   3.234  1.00 58.50           O  
ATOM   1659  CG  PRO A 112      66.412  73.722   1.682  1.00 58.50           C  
ATOM   1660  HG2 PRO A 112      65.575  73.919   2.352  1.00 58.50           H  
ATOM   1661  HG3 PRO A 112      66.369  74.373   0.809  1.00 58.50           H  
ATOM   1662  CD  PRO A 112      66.435  72.269   1.228  1.00 58.50           C  
ATOM   1663  HD2 PRO A 112      65.844  72.170   0.317  1.00 58.50           H  
ATOM   1664  HD3 PRO A 112      66.026  71.621   2.004  1.00 58.50           H  
ATOM   1665  N   ALA A 113      70.935  72.973   2.588  1.00 54.48           N  
ATOM   1666  H   ALA A 113      71.062  73.796   2.017  1.00 54.48           H  
ATOM   1667  CA  ALA A 113      72.110  72.407   3.259  1.00 54.48           C  
ATOM   1668  HA  ALA A 113      72.385  71.483   2.749  1.00 54.48           H  
ATOM   1669  C   ALA A 113      71.881  72.048   4.740  1.00 54.48           C  
ATOM   1670  CB  ALA A 113      73.265  73.405   3.119  1.00 54.48           C  
ATOM   1671  HB1 ALA A 113      74.162  72.985   3.574  1.00 54.48           H  
ATOM   1672  HB2 ALA A 113      73.018  74.340   3.622  1.00 54.48           H  
ATOM   1673  HB3 ALA A 113      73.463  73.600   2.065  1.00 54.48           H  
ATOM   1674  O   ALA A 113      72.355  71.010   5.189  1.00 54.48           O  
ATOM   1675  N   THR A 114      71.142  72.885   5.474  1.00 55.69           N  
ATOM   1676  H   THR A 114      70.729  73.693   5.030  1.00 55.69           H  
ATOM   1677  CA  THR A 114      70.808  72.678   6.893  1.00 55.69           C  
ATOM   1678  HA  THR A 114      71.719  72.496   7.463  1.00 55.69           H  
ATOM   1679  C   THR A 114      69.899  71.477   7.119  1.00 55.69           C  
ATOM   1680  CB  THR A 114      70.093  73.918   7.458  1.00 55.69           C  
ATOM   1681  HB  THR A 114      69.576  73.659   8.382  1.00 55.69           H  
ATOM   1682  O   THR A 114      70.071  70.755   8.092  1.00 55.69           O  
ATOM   1683  CG2 THR A 114      71.082  75.042   7.759  1.00 55.69           C  
ATOM   1684 HG21 THR A 114      71.601  75.339   6.848  1.00 55.69           H  
ATOM   1685 HG22 THR A 114      70.542  75.899   8.162  1.00 55.69           H  
ATOM   1686 HG23 THR A 114      71.808  74.701   8.496  1.00 55.69           H  
ATOM   1687  OG1 THR A 114      69.164  74.434   6.520  1.00 55.69           O  
ATOM   1688  HG1 THR A 114      68.312  74.029   6.694  1.00 55.69           H  
ATOM   1689  N   GLU A 115      68.936  71.268   6.220  1.00 55.12           N  
ATOM   1690  H   GLU A 115      68.898  71.866   5.407  1.00 55.12           H  
ATOM   1691  CA  GLU A 115      67.968  70.165   6.276  1.00 55.12           C  
ATOM   1692  HA  GLU A 115      67.591  70.035   7.291  1.00 55.12           H  
ATOM   1693  C   GLU A 115      68.601  68.844   5.839  1.00 55.12           C  
ATOM   1694  CB  GLU A 115      66.798  70.474   5.329  1.00 55.12           C  
ATOM   1695  HB2 GLU A 115      66.153  69.597   5.279  1.00 55.12           H  
ATOM   1696  HB3 GLU A 115      67.189  70.670   4.331  1.00 55.12           H  
ATOM   1697  O   GLU A 115      68.224  67.770   6.301  1.00 55.12           O  
ATOM   1698  CG  GLU A 115      65.956  71.670   5.791  1.00 55.12           C  
ATOM   1699  HG2 GLU A 115      66.606  72.538   5.905  1.00 55.12           H  
ATOM   1700  HG3 GLU A 115      65.529  71.441   6.767  1.00 55.12           H  
ATOM   1701  CD  GLU A 115      64.829  72.029   4.810  1.00 55.12           C  
ATOM   1702  OE1 GLU A 115      64.202  73.087   5.041  1.00 55.12           O  
ATOM   1703  OE2 GLU A 115      64.624  71.285   3.827  1.00 55.12           O  
ATOM   1704  N   ARG A 116      69.579  68.937   4.933  1.00 53.08           N  
ATOM   1705  H   ARG A 116      69.787  69.867   4.599  1.00 53.08           H  
ATOM   1706  CA  ARG A 116      70.196  67.810   4.236  1.00 53.08           C  
ATOM   1707  HA  ARG A 116      69.412  67.266   3.709  1.00 53.08           H  
ATOM   1708  C   ARG A 116      70.849  66.816   5.188  1.00 53.08           C  
ATOM   1709  CB  ARG A 116      71.198  68.384   3.226  1.00 53.08           C  
ATOM   1710  HB2 ARG A 116      70.745  69.247   2.739  1.00 53.08           H  
ATOM   1711  HB3 ARG A 116      72.094  68.717   3.750  1.00 53.08           H  
ATOM   1712  O   ARG A 116      70.729  65.619   4.969  1.00 53.08           O  
ATOM   1713  CG  ARG A 116      71.580  67.384   2.132  1.00 53.08           C  
ATOM   1714  HG2 ARG A 116      72.045  66.511   2.589  1.00 53.08           H  
ATOM   1715  HG3 ARG A 116      70.687  67.065   1.595  1.00 53.08           H  
ATOM   1716  CD  ARG A 116      72.573  68.015   1.149  1.00 53.08           C  
ATOM   1717  HD2 ARG A 116      73.432  68.388   1.706  1.00 53.08           H  
ATOM   1718  HD3 ARG A 116      72.911  67.230   0.472  1.00 53.08           H  
ATOM   1719  NE  ARG A 116      71.973  69.110   0.360  1.00 53.08           N  
ATOM   1720  HE  ARG A 116      71.030  69.393   0.588  1.00 53.08           H  
ATOM   1721  NH1 ARG A 116      73.688  69.412  -1.133  1.00 53.08           N  
ATOM   1722 HH11 ARG A 116      74.028  69.851  -1.976  1.00 53.08           H  
ATOM   1723 HH12 ARG A 116      74.229  68.729  -0.622  1.00 53.08           H  
ATOM   1724  NH2 ARG A 116      71.763  70.517  -1.401  1.00 53.08           N  
ATOM   1725 HH21 ARG A 116      70.814  70.652  -1.084  1.00 53.08           H  
ATOM   1726 HH22 ARG A 116      71.940  70.692  -2.379  1.00 53.08           H  
ATOM   1727  CZ  ARG A 116      72.481  69.677  -0.716  1.00 53.08           C  
ATOM   1728  N   GLU A 117      71.519  67.296   6.230  1.00 55.35           N  
ATOM   1729  H   GLU A 117      71.547  68.297   6.360  1.00 55.35           H  
ATOM   1730  CA  GLU A 117      72.215  66.445   7.205  1.00 55.35           C  
ATOM   1731  HA  GLU A 117      72.870  65.760   6.666  1.00 55.35           H  
ATOM   1732  C   GLU A 117      71.229  65.584   8.008  1.00 55.35           C  
ATOM   1733  CB  GLU A 117      73.066  67.342   8.125  1.00 55.35           C  
ATOM   1734  HB2 GLU A 117      72.614  67.401   9.115  1.00 55.35           H  
ATOM   1735  HB3 GLU A 117      73.099  68.350   7.712  1.00 55.35           H  
ATOM   1736  O   GLU A 117      71.403  64.371   8.145  1.00 55.35           O  
ATOM   1737  CG  GLU A 117      74.509  66.835   8.249  1.00 55.35           C  
ATOM   1738  HG2 GLU A 117      74.505  65.884   8.782  1.00 55.35           H  
ATOM   1739  HG3 GLU A 117      74.896  66.658   7.246  1.00 55.35           H  
ATOM   1740  CD  GLU A 117      75.440  67.831   8.964  1.00 55.35           C  
ATOM   1741  OE1 GLU A 117      76.672  67.633   8.856  1.00 55.35           O  
ATOM   1742  OE2 GLU A 117      74.938  68.784   9.602  1.00 55.35           O  
ATOM   1743  N   GLU A 118      70.139  66.201   8.468  1.00 58.25           N  
ATOM   1744  H   GLU A 118      70.032  67.190   8.294  1.00 58.25           H  
ATOM   1745  CA  GLU A 118      69.070  65.516   9.194  1.00 58.25           C  
ATOM   1746  HA  GLU A 118      69.522  64.910   9.979  1.00 58.25           H  
ATOM   1747  C   GLU A 118      68.289  64.570   8.263  1.00 58.25           C  
ATOM   1748  CB  GLU A 118      68.170  66.579   9.846  1.00 58.25           C  
ATOM   1749  HB2 GLU A 118      68.787  67.418  10.166  1.00 58.25           H  
ATOM   1750  HB3 GLU A 118      67.445  66.940   9.116  1.00 58.25           H  
ATOM   1751  O   GLU A 118      67.929  63.453   8.653  1.00 58.25           O  
ATOM   1752  CG  GLU A 118      67.448  66.030  11.084  1.00 58.25           C  
ATOM   1753  HG2 GLU A 118      68.196  65.645  11.777  1.00 58.25           H  
ATOM   1754  HG3 GLU A 118      66.816  65.196  10.778  1.00 58.25           H  
ATOM   1755  CD  GLU A 118      66.582  67.073  11.812  1.00 58.25           C  
ATOM   1756  OE1 GLU A 118      66.091  66.724  12.911  1.00 58.25           O  
ATOM   1757  OE2 GLU A 118      66.366  68.177  11.265  1.00 58.25           O  
ATOM   1758  N   LEU A 119      68.105  64.971   6.997  1.00 53.91           N  
ATOM   1759  H   LEU A 119      68.375  65.915   6.762  1.00 53.91           H  
ATOM   1760  CA  LEU A 119      67.524  64.137   5.947  1.00 53.91           C  
ATOM   1761  HA  LEU A 119      66.541  63.812   6.287  1.00 53.91           H  
ATOM   1762  C   LEU A 119      68.373  62.883   5.694  1.00 53.91           C  
ATOM   1763  CB  LEU A 119      67.358  64.953   4.651  1.00 53.91           C  
ATOM   1764  HB2 LEU A 119      67.015  65.961   4.887  1.00 53.91           H  
ATOM   1765  HB3 LEU A 119      68.330  65.044   4.165  1.00 53.91           H  
ATOM   1766  O   LEU A 119      67.814  61.790   5.637  1.00 53.91           O  
ATOM   1767  CG  LEU A 119      66.353  64.291   3.688  1.00 53.91           C  
ATOM   1768  HG  LEU A 119      66.277  63.225   3.902  1.00 53.91           H  
ATOM   1769  CD1 LEU A 119      64.968  64.921   3.847  1.00 53.91           C  
ATOM   1770 HD11 LEU A 119      65.005  65.980   3.591  1.00 53.91           H  
ATOM   1771 HD12 LEU A 119      64.259  64.421   3.188  1.00 53.91           H  
ATOM   1772 HD13 LEU A 119      64.634  64.817   4.879  1.00 53.91           H  
ATOM   1773  CD2 LEU A 119      66.783  64.436   2.233  1.00 53.91           C  
ATOM   1774 HD21 LEU A 119      67.785  64.033   2.093  1.00 53.91           H  
ATOM   1775 HD22 LEU A 119      66.766  65.491   1.958  1.00 53.91           H  
ATOM   1776 HD23 LEU A 119      66.089  63.896   1.589  1.00 53.91           H  
ATOM   1777  N   VAL A 120      69.704  63.017   5.601  1.00 54.24           N  
ATOM   1778  H   VAL A 120      70.086  63.950   5.652  1.00 54.24           H  
ATOM   1779  CA  VAL A 120      70.641  61.891   5.431  1.00 54.24           C  
ATOM   1780  HA  VAL A 120      70.374  61.349   4.524  1.00 54.24           H  
ATOM   1781  C   VAL A 120      70.498  60.905   6.587  1.00 54.24           C  
ATOM   1782  CB  VAL A 120      72.102  62.372   5.278  1.00 54.24           C  
ATOM   1783  HB  VAL A 120      72.323  63.113   6.046  1.00 54.24           H  
ATOM   1784  O   VAL A 120      70.248  59.730   6.333  1.00 54.24           O  
ATOM   1785  CG1 VAL A 120      73.125  61.232   5.394  1.00 54.24           C  
ATOM   1786 HG11 VAL A 120      73.137  60.827   6.406  1.00 54.24           H  
ATOM   1787 HG12 VAL A 120      74.126  61.605   5.180  1.00 54.24           H  
ATOM   1788 HG13 VAL A 120      72.884  60.429   4.697  1.00 54.24           H  
ATOM   1789  CG2 VAL A 120      72.322  63.009   3.899  1.00 54.24           C  
ATOM   1790 HG21 VAL A 120      72.292  62.241   3.126  1.00 54.24           H  
ATOM   1791 HG22 VAL A 120      71.542  63.738   3.679  1.00 54.24           H  
ATOM   1792 HG23 VAL A 120      73.291  63.507   3.877  1.00 54.24           H  
ATOM   1793  N   GLN A 121      70.535  61.369   7.842  1.00 57.77           N  
ATOM   1794  H   GLN A 121      70.731  62.349   7.989  1.00 57.77           H  
ATOM   1795  CA  GLN A 121      70.363  60.490   9.013  1.00 57.77           C  
ATOM   1796  HA  GLN A 121      71.170  59.758   9.042  1.00 57.77           H  
ATOM   1797  C   GLN A 121      69.033  59.726   8.988  1.00 57.77           C  
ATOM   1798  CB  GLN A 121      70.375  61.323  10.300  1.00 57.77           C  
ATOM   1799  HB2 GLN A 121      69.690  62.165  10.199  1.00 57.77           H  
ATOM   1800  HB3 GLN A 121      70.021  60.694  11.117  1.00 57.77           H  
ATOM   1801  O   GLN A 121      68.914  58.589   9.462  1.00 57.77           O  
ATOM   1802  CG  GLN A 121      71.762  61.840  10.683  1.00 57.77           C  
ATOM   1803  HG2 GLN A 121      72.136  62.500   9.901  1.00 57.77           H  
ATOM   1804  HG3 GLN A 121      72.448  60.998  10.777  1.00 57.77           H  
ATOM   1805  CD  GLN A 121      71.740  62.604  12.003  1.00 57.77           C  
ATOM   1806  NE2 GLN A 121      72.860  63.149  12.419  1.00 57.77           N  
ATOM   1807 HE21 GLN A 121      73.674  63.138  11.822  1.00 57.77           H  
ATOM   1808 HE22 GLN A 121      72.788  63.729  13.243  1.00 57.77           H  
ATOM   1809  OE1 GLN A 121      70.740  62.718  12.695  1.00 57.77           O  
ATOM   1810  N   ARG A 122      67.979  60.365   8.475  1.00 58.00           N  
ATOM   1811  H   ARG A 122      68.116  61.309   8.144  1.00 58.00           H  
ATOM   1812  CA  ARG A 122      66.652  59.757   8.396  1.00 58.00           C  
ATOM   1813  HA  ARG A 122      66.506  59.160   9.296  1.00 58.00           H  
ATOM   1814  C   ARG A 122      66.552  58.765   7.232  1.00 58.00           C  
ATOM   1815  CB  ARG A 122      65.613  60.884   8.375  1.00 58.00           C  
ATOM   1816  HB2 ARG A 122      65.997  61.733   8.940  1.00 58.00           H  
ATOM   1817  HB3 ARG A 122      65.435  61.210   7.351  1.00 58.00           H  
ATOM   1818  O   ARG A 122      65.998  57.684   7.428  1.00 58.00           O  
ATOM   1819  CG  ARG A 122      64.305  60.447   9.035  1.00 58.00           C  
ATOM   1820  HG2 ARG A 122      63.833  59.683   8.418  1.00 58.00           H  
ATOM   1821  HG3 ARG A 122      64.505  60.039  10.026  1.00 58.00           H  
ATOM   1822  CD  ARG A 122      63.378  61.656   9.173  1.00 58.00           C  
ATOM   1823  HD2 ARG A 122      63.268  62.122   8.193  1.00 58.00           H  
ATOM   1824  HD3 ARG A 122      63.834  62.377   9.851  1.00 58.00           H  
ATOM   1825  NE  ARG A 122      62.051  61.256   9.671  1.00 58.00           N  
ATOM   1826  HE  ARG A 122      61.861  60.265   9.716  1.00 58.00           H  
ATOM   1827  NH1 ARG A 122      61.148  63.365   9.755  1.00 58.00           N  
ATOM   1828 HH11 ARG A 122      62.049  63.758   9.524  1.00 58.00           H  
ATOM   1829 HH12 ARG A 122      60.360  63.984   9.882  1.00 58.00           H  
ATOM   1830  NH2 ARG A 122      59.875  61.595  10.243  1.00 58.00           N  
ATOM   1831 HH21 ARG A 122      59.746  60.601  10.371  1.00 58.00           H  
ATOM   1832 HH22 ARG A 122      59.089  62.222  10.335  1.00 58.00           H  
ATOM   1833  CZ  ARG A 122      61.036  62.072   9.890  1.00 58.00           C  
ATOM   1834  N   LEU A 123      67.144  59.086   6.081  1.00 52.17           N  
ATOM   1835  H   LEU A 123      67.582  59.995   6.022  1.00 52.17           H  
ATOM   1836  CA  LEU A 123      67.264  58.208   4.911  1.00 52.17           C  
ATOM   1837  HA  LEU A 123      66.274  57.856   4.622  1.00 52.17           H  
ATOM   1838  C   LEU A 123      68.108  56.962   5.214  1.00 52.17           C  
ATOM   1839  CB  LEU A 123      67.889  58.999   3.745  1.00 52.17           C  
ATOM   1840  HB2 LEU A 123      68.734  59.572   4.127  1.00 52.17           H  
ATOM   1841  HB3 LEU A 123      68.286  58.297   3.011  1.00 52.17           H  
ATOM   1842  O   LEU A 123      67.729  55.858   4.826  1.00 52.17           O  
ATOM   1843  CG  LEU A 123      66.917  59.947   3.021  1.00 52.17           C  
ATOM   1844  HG  LEU A 123      66.341  60.518   3.749  1.00 52.17           H  
ATOM   1845  CD1 LEU A 123      67.704  60.922   2.146  1.00 52.17           C  
ATOM   1846 HD11 LEU A 123      68.311  60.375   1.424  1.00 52.17           H  
ATOM   1847 HD12 LEU A 123      67.014  61.574   1.611  1.00 52.17           H  
ATOM   1848 HD13 LEU A 123      68.352  61.535   2.773  1.00 52.17           H  
ATOM   1849  CD2 LEU A 123      65.951  59.174   2.118  1.00 52.17           C  
ATOM   1850 HD21 LEU A 123      65.333  58.500   2.711  1.00 52.17           H  
ATOM   1851 HD22 LEU A 123      65.295  59.875   1.601  1.00 52.17           H  
ATOM   1852 HD23 LEU A 123      66.506  58.599   1.377  1.00 52.17           H  
ATOM   1853  N   GLU A 124      69.198  57.107   5.971  1.00 50.97           N  
ATOM   1854  H   GLU A 124      69.503  58.043   6.197  1.00 50.97           H  
ATOM   1855  CA  GLU A 124      70.042  55.992   6.425  1.00 50.97           C  
ATOM   1856  HA  GLU A 124      70.501  55.500   5.567  1.00 50.97           H  
ATOM   1857  C   GLU A 124      69.234  54.936   7.185  1.00 50.97           C  
ATOM   1858  CB  GLU A 124      71.147  56.517   7.352  1.00 50.97           C  
ATOM   1859  HB2 GLU A 124      71.543  55.683   7.932  1.00 50.97           H  
ATOM   1860  HB3 GLU A 124      70.709  57.236   8.044  1.00 50.97           H  
ATOM   1861  O   GLU A 124      69.398  53.736   6.955  1.00 50.97           O  
ATOM   1862  CG  GLU A 124      72.318  57.156   6.595  1.00 50.97           C  
ATOM   1863  HG2 GLU A 124      72.773  56.388   5.969  1.00 50.97           H  
ATOM   1864  HG3 GLU A 124      71.952  57.940   5.932  1.00 50.97           H  
ATOM   1865  CD  GLU A 124      73.382  57.736   7.543  1.00 50.97           C  
ATOM   1866  OE1 GLU A 124      74.511  57.958   7.054  1.00 50.97           O  
ATOM   1867  OE2 GLU A 124      73.080  57.930   8.744  1.00 50.97           O  
ATOM   1868  N   ARG A 125      68.308  55.369   8.053  1.00 52.52           N  
ATOM   1869  H   ARG A 125      68.229  56.366   8.192  1.00 52.52           H  
ATOM   1870  CA  ARG A 125      67.410  54.445   8.760  1.00 52.52           C  
ATOM   1871  HA  ARG A 125      68.010  53.646   9.195  1.00 52.52           H  
ATOM   1872  C   ARG A 125      66.448  53.735   7.819  1.00 52.52           C  
ATOM   1873  CB  ARG A 125      66.633  55.161   9.870  1.00 52.52           C  
ATOM   1874  HB2 ARG A 125      65.734  54.587  10.095  1.00 52.52           H  
ATOM   1875  HB3 ARG A 125      66.333  56.155   9.539  1.00 52.52           H  
ATOM   1876  O   ARG A 125      66.186  52.558   8.032  1.00 52.52           O  
ATOM   1877  CG  ARG A 125      67.469  55.250  11.151  1.00 52.52           C  
ATOM   1878  HG2 ARG A 125      68.355  55.861  10.977  1.00 52.52           H  
ATOM   1879  HG3 ARG A 125      67.789  54.248  11.434  1.00 52.52           H  
ATOM   1880  CD  ARG A 125      66.647  55.835  12.303  1.00 52.52           C  
ATOM   1881  HD2 ARG A 125      67.206  55.677  13.225  1.00 52.52           H  
ATOM   1882  HD3 ARG A 125      65.698  55.303  12.373  1.00 52.52           H  
ATOM   1883  NE  ARG A 125      66.417  57.279  12.121  1.00 52.52           N  
ATOM   1884  HE  ARG A 125      66.875  57.701  11.326  1.00 52.52           H  
ATOM   1885  NH1 ARG A 125      65.276  57.642  14.079  1.00 52.52           N  
ATOM   1886 HH11 ARG A 125      64.860  58.280  14.742  1.00 52.52           H  
ATOM   1887 HH12 ARG A 125      65.323  56.651  14.271  1.00 52.52           H  
ATOM   1888  NH2 ARG A 125      65.782  59.369  12.753  1.00 52.52           N  
ATOM   1889 HH21 ARG A 125      65.428  60.004  13.454  1.00 52.52           H  
ATOM   1890 HH22 ARG A 125      66.318  59.751  11.987  1.00 52.52           H  
ATOM   1891  CZ  ARG A 125      65.822  58.086  12.979  1.00 52.52           C  
ATOM   1892  N   MET A 126      65.934  54.410   6.791  1.00 48.86           N  
ATOM   1893  H   MET A 126      66.230  55.364   6.641  1.00 48.86           H  
ATOM   1894  CA  MET A 126      65.057  53.766   5.806  1.00 48.86           C  
ATOM   1895  HA  MET A 126      64.243  53.263   6.328  1.00 48.86           H  
ATOM   1896  C   MET A 126      65.799  52.691   5.008  1.00 48.86           C  
ATOM   1897  CB  MET A 126      64.453  54.796   4.846  1.00 48.86           C  
ATOM   1898  HB2 MET A 126      65.239  55.412   4.408  1.00 48.86           H  
ATOM   1899  HB3 MET A 126      63.957  54.257   4.039  1.00 48.86           H  
ATOM   1900  O   MET A 126      65.252  51.615   4.785  1.00 48.86           O  
ATOM   1901  CG  MET A 126      63.424  55.695   5.534  1.00 48.86           C  
ATOM   1902  HG2 MET A 126      62.624  55.073   5.934  1.00 48.86           H  
ATOM   1903  HG3 MET A 126      63.908  56.206   6.366  1.00 48.86           H  
ATOM   1904  SD  MET A 126      62.693  56.956   4.455  1.00 48.86           S  
ATOM   1905  CE  MET A 126      61.860  55.926   3.211  1.00 48.86           C  
ATOM   1906  HE1 MET A 126      62.599  55.389   2.615  1.00 48.86           H  
ATOM   1907  HE2 MET A 126      61.277  56.564   2.547  1.00 48.86           H  
ATOM   1908  HE3 MET A 126      61.195  55.215   3.701  1.00 48.86           H  
ATOM   1909  N   LEU A 127      67.062  52.940   4.644  1.00 42.09           N  
ATOM   1910  H   LEU A 127      67.441  53.855   4.841  1.00 42.09           H  
ATOM   1911  CA  LEU A 127      67.921  51.972   3.948  1.00 42.09           C  
ATOM   1912  HA  LEU A 127      67.440  51.698   3.008  1.00 42.09           H  
ATOM   1913  C   LEU A 127      68.117  50.662   4.723  1.00 42.09           C  
ATOM   1914  CB  LEU A 127      69.282  52.627   3.657  1.00 42.09           C  
ATOM   1915  HB2 LEU A 127      69.533  53.304   4.473  1.00 42.09           H  
ATOM   1916  HB3 LEU A 127      70.060  51.864   3.622  1.00 42.09           H  
ATOM   1917  O   LEU A 127      68.410  49.632   4.112  1.00 42.09           O  
ATOM   1918  CG  LEU A 127      69.305  53.401   2.331  1.00 42.09           C  
ATOM   1919  HG  LEU A 127      68.382  53.971   2.220  1.00 42.09           H  
ATOM   1920  CD1 LEU A 127      70.482  54.375   2.322  1.00 42.09           C  
ATOM   1921 HD11 LEU A 127      70.355  55.106   3.121  1.00 42.09           H  
ATOM   1922 HD12 LEU A 127      71.421  53.840   2.464  1.00 42.09           H  
ATOM   1923 HD13 LEU A 127      70.508  54.908   1.372  1.00 42.09           H  
ATOM   1924  CD2 LEU A 127      69.462  52.444   1.145  1.00 42.09           C  
ATOM   1925 HD21 LEU A 127      70.396  51.889   1.225  1.00 42.09           H  
ATOM   1926 HD22 LEU A 127      68.626  51.744   1.112  1.00 42.09           H  
ATOM   1927 HD23 LEU A 127      69.464  53.016   0.217  1.00 42.09           H  
ATOM   1928  N   ALA A 128      67.890  50.667   6.041  1.00 39.66           N  
ATOM   1929  H   ALA A 128      67.647  51.539   6.489  1.00 39.66           H  
ATOM   1930  CA  ALA A 128      67.864  49.449   6.844  1.00 39.66           C  
ATOM   1931  HA  ALA A 128      68.840  48.971   6.758  1.00 39.66           H  
ATOM   1932  C   ALA A 128      66.818  48.423   6.361  1.00 39.66           C  
ATOM   1933  CB  ALA A 128      67.644  49.815   8.316  1.00 39.66           C  
ATOM   1934  HB1 ALA A 128      68.325  50.613   8.613  1.00 39.66           H  
ATOM   1935  HB2 ALA A 128      67.827  48.938   8.937  1.00 39.66           H  
ATOM   1936  HB3 ALA A 128      66.612  50.132   8.469  1.00 39.66           H  
ATOM   1937  O   ALA A 128      66.923  47.257   6.730  1.00 39.66           O  
ATOM   1938  N   ALA A 129      65.861  48.822   5.513  1.00 37.85           N  
ATOM   1939  H   ALA A 129      65.810  49.805   5.283  1.00 37.85           H  
ATOM   1940  CA  ALA A 129      64.856  47.954   4.907  1.00 37.85           C  
ATOM   1941  HA  ALA A 129      64.158  47.624   5.676  1.00 37.85           H  
ATOM   1942  C   ALA A 129      65.426  46.699   4.230  1.00 37.85           C  
ATOM   1943  CB  ALA A 129      64.096  48.780   3.857  1.00 37.85           C  
ATOM   1944  HB1 ALA A 129      64.782  49.184   3.114  1.00 37.85           H  
ATOM   1945  HB2 ALA A 129      63.358  48.150   3.359  1.00 37.85           H  
ATOM   1946  HB3 ALA A 129      63.572  49.602   4.346  1.00 37.85           H  
ATOM   1947  O   ALA A 129      64.903  45.606   4.412  1.00 37.85           O  
ATOM   1948  N   LEU A 130      66.445  46.871   3.381  1.00 32.64           N  
ATOM   1949  H   LEU A 130      66.853  47.793   3.323  1.00 32.64           H  
ATOM   1950  CA  LEU A 130      66.720  45.907   2.310  1.00 32.64           C  
ATOM   1951  HA  LEU A 130      65.777  45.489   1.958  1.00 32.64           H  
ATOM   1952  C   LEU A 130      67.572  44.720   2.725  1.00 32.64           C  
ATOM   1953  CB  LEU A 130      67.431  46.632   1.151  1.00 32.64           C  
ATOM   1954  HB2 LEU A 130      68.000  45.911   0.563  1.00 32.64           H  
ATOM   1955  HB3 LEU A 130      68.146  47.341   1.569  1.00 32.64           H  
ATOM   1956  O   LEU A 130      67.561  43.713   2.019  1.00 32.64           O  
ATOM   1957  CG  LEU A 130      66.482  47.362   0.192  1.00 32.64           C  
ATOM   1958  HG  LEU A 130      65.776  47.965   0.762  1.00 32.64           H  
ATOM   1959  CD1 LEU A 130      67.300  48.287  -0.708  1.00 32.64           C  
ATOM   1960 HD11 LEU A 130      66.634  48.815  -1.390  1.00 32.64           H  
ATOM   1961 HD12 LEU A 130      67.827  49.024  -0.103  1.00 32.64           H  
ATOM   1962 HD13 LEU A 130      68.019  47.710  -1.290  1.00 32.64           H  
ATOM   1963  CD2 LEU A 130      65.715  46.382  -0.701  1.00 32.64           C  
ATOM   1964 HD21 LEU A 130      66.408  45.764  -1.271  1.00 32.64           H  
ATOM   1965 HD22 LEU A 130      65.075  45.738  -0.098  1.00 32.64           H  
ATOM   1966 HD23 LEU A 130      65.081  46.937  -1.393  1.00 32.64           H  
ATOM   1967  N   ARG A 131      68.430  44.875   3.742  1.00 27.57           N  
ATOM   1968  H   ARG A 131      68.312  45.661   4.365  1.00 27.57           H  
ATOM   1969  CA  ARG A 131      69.629  44.036   3.794  1.00 27.57           C  
ATOM   1970  HA  ARG A 131      70.054  44.103   2.792  1.00 27.57           H  
ATOM   1971  C   ARG A 131      69.257  42.573   4.042  1.00 27.57           C  
ATOM   1972  CB  ARG A 131      70.697  44.547   4.765  1.00 27.57           C  
ATOM   1973  HB2 ARG A 131      70.232  45.044   5.615  1.00 27.57           H  
ATOM   1974  HB3 ARG A 131      71.279  43.701   5.130  1.00 27.57           H  
ATOM   1975  O   ARG A 131      68.781  42.254   5.131  1.00 27.57           O  
ATOM   1976  CG  ARG A 131      71.641  45.499   4.020  1.00 27.57           C  
ATOM   1977  HG2 ARG A 131      71.087  46.387   3.716  1.00 27.57           H  
ATOM   1978  HG3 ARG A 131      72.037  45.004   3.133  1.00 27.57           H  
ATOM   1979  CD  ARG A 131      72.812  45.906   4.910  1.00 27.57           C  
ATOM   1980  HD2 ARG A 131      72.412  46.373   5.810  1.00 27.57           H  
ATOM   1981  HD3 ARG A 131      73.371  45.013   5.192  1.00 27.57           H  
ATOM   1982  NE  ARG A 131      73.701  46.849   4.208  1.00 27.57           N  
ATOM   1983  HE  ARG A 131      73.521  46.994   3.225  1.00 27.57           H  
ATOM   1984  NH1 ARG A 131      74.954  47.468   6.026  1.00 27.57           N  
ATOM   1985 HH11 ARG A 131      75.658  48.059   6.445  1.00 27.57           H  
ATOM   1986 HH12 ARG A 131      74.420  46.825   6.594  1.00 27.57           H  
ATOM   1987  NH2 ARG A 131      75.333  48.428   4.046  1.00 27.57           N  
ATOM   1988 HH21 ARG A 131      76.034  49.011   4.480  1.00 27.57           H  
ATOM   1989 HH22 ARG A 131      75.099  48.571   3.074  1.00 27.57           H  
ATOM   1990  CZ  ARG A 131      74.657  47.573   4.760  1.00 27.57           C  
ATOM   1991  N   PRO A 132      69.518  41.689   3.060  1.00 30.40           N  
ATOM   1992  CA  PRO A 132      69.279  40.273   3.224  1.00 30.40           C  
ATOM   1993  HA  PRO A 132      68.245  40.090   3.518  1.00 30.40           H  
ATOM   1994  C   PRO A 132      70.223  39.802   4.319  1.00 30.40           C  
ATOM   1995  CB  PRO A 132      69.554  39.634   1.860  1.00 30.40           C  
ATOM   1996  HB2 PRO A 132      68.618  39.562   1.307  1.00 30.40           H  
ATOM   1997  HB3 PRO A 132      70.006  38.646   1.956  1.00 30.40           H  
ATOM   1998  O   PRO A 132      71.442  39.966   4.211  1.00 30.40           O  
ATOM   1999  CG  PRO A 132      70.485  40.612   1.147  1.00 30.40           C  
ATOM   2000  HG2 PRO A 132      71.523  40.334   1.336  1.00 30.40           H  
ATOM   2001  HG3 PRO A 132      70.287  40.636   0.076  1.00 30.40           H  
ATOM   2002  CD  PRO A 132      70.190  41.957   1.794  1.00 30.40           C  
ATOM   2003  HD2 PRO A 132      69.540  42.536   1.138  1.00 30.40           H  
ATOM   2004  HD3 PRO A 132      71.131  42.484   1.954  1.00 30.40           H  
ATOM   2005  N   VAL A 133      69.674  39.277   5.410  1.00 24.95           N  
ATOM   2006  H   VAL A 133      68.669  39.199   5.483  1.00 24.95           H  
ATOM   2007  CA  VAL A 133      70.529  38.640   6.406  1.00 24.95           C  
ATOM   2008  HA  VAL A 133      71.287  39.365   6.703  1.00 24.95           H  
ATOM   2009  C   VAL A 133      71.240  37.472   5.721  1.00 24.95           C  
ATOM   2010  CB  VAL A 133      69.767  38.239   7.675  1.00 24.95           C  
ATOM   2011  HB  VAL A 133      68.951  37.565   7.418  1.00 24.95           H  
ATOM   2012  O   VAL A 133      70.650  36.731   4.936  1.00 24.95           O  
ATOM   2013  CG1 VAL A 133      70.700  37.545   8.675  1.00 24.95           C  
ATOM   2014 HG11 VAL A 133      70.152  37.323   9.591  1.00 24.95           H  
ATOM   2015 HG12 VAL A 133      71.551  38.182   8.914  1.00 24.95           H  
ATOM   2016 HG13 VAL A 133      71.053  36.597   8.267  1.00 24.95           H  
ATOM   2017  CG2 VAL A 133      69.196  39.489   8.363  1.00 24.95           C  
ATOM   2018 HG21 VAL A 133      69.998  40.180   8.623  1.00 24.95           H  
ATOM   2019 HG22 VAL A 133      68.664  39.198   9.269  1.00 24.95           H  
ATOM   2020 HG23 VAL A 133      68.490  39.994   7.704  1.00 24.95           H  
ATOM   2021  N   ALA A 134      72.549  37.402   5.952  1.00 20.42           N  
ATOM   2022  H   ALA A 134      72.938  38.044   6.628  1.00 20.42           H  
ATOM   2023  CA  ALA A 134      73.478  36.573   5.203  1.00 20.42           C  
ATOM   2024  HA  ALA A 134      73.282  36.739   4.144  1.00 20.42           H  
ATOM   2025  C   ALA A 134      73.322  35.062   5.461  1.00 20.42           C  
ATOM   2026  CB  ALA A 134      74.897  37.071   5.510  1.00 20.42           C  
ATOM   2027  HB1 ALA A 134      75.624  36.537   4.898  1.00 20.42           H  
ATOM   2028  HB2 ALA A 134      75.128  36.906   6.562  1.00 20.42           H  
ATOM   2029  HB3 ALA A 134      74.971  38.135   5.286  1.00 20.42           H  
ATOM   2030  O   ALA A 134      72.678  34.620   6.406  1.00 20.42           O  
ATOM   2031  N   GLN A 135      73.999  34.297   4.603  1.00 21.11           N  
ATOM   2032  H   GLN A 135      74.555  34.794   3.921  1.00 21.11           H  
ATOM   2033  CA  GLN A 135      73.822  32.867   4.334  1.00 21.11           C  
ATOM   2034  HA  GLN A 135      72.812  32.687   3.965  1.00 21.11           H  
ATOM   2035  C   GLN A 135      74.063  31.891   5.496  1.00 21.11           C  
ATOM   2036  CB  GLN A 135      74.846  32.492   3.242  1.00 21.11           C  
ATOM   2037  HB2 GLN A 135      74.877  31.407   3.141  1.00 21.11           H  
ATOM   2038  HB3 GLN A 135      75.833  32.820   3.570  1.00 21.11           H  
ATOM   2039  O   GLN A 135      73.393  30.872   5.570  1.00 21.11           O  
ATOM   2040  CG  GLN A 135      74.557  33.070   1.851  1.00 21.11           C  
ATOM   2041  HG2 GLN A 135      73.665  32.589   1.450  1.00 21.11           H  
ATOM   2042  HG3 GLN A 135      74.365  34.140   1.920  1.00 21.11           H  
ATOM   2043  CD  GLN A 135      75.723  32.868   0.881  1.00 21.11           C  
ATOM   2044  NE2 GLN A 135      75.468  32.824  -0.407  1.00 21.11           N  
ATOM   2045 HE21 GLN A 135      74.517  32.847  -0.747  1.00 21.11           H  
ATOM   2046 HE22 GLN A 135      76.267  32.665  -1.004  1.00 21.11           H  
ATOM   2047  OE1 GLN A 135      76.884  32.793   1.248  1.00 21.11           O  
ATOM   2048  N   ALA A 136      75.151  32.086   6.244  1.00 18.90           N  
ATOM   2049  H   ALA A 136      75.492  33.036   6.279  1.00 18.90           H  
ATOM   2050  CA  ALA A 136      76.195  31.062   6.150  1.00 18.90           C  
ATOM   2051  HA  ALA A 136      76.156  30.665   5.135  1.00 18.90           H  
ATOM   2052  C   ALA A 136      76.047  29.806   7.028  1.00 18.90           C  
ATOM   2053  CB  ALA A 136      77.573  31.731   6.264  1.00 18.90           C  
ATOM   2054  HB1 ALA A 136      78.353  30.981   6.130  1.00 18.90           H  
ATOM   2055  HB2 ALA A 136      77.690  32.200   7.242  1.00 18.90           H  
ATOM   2056  HB3 ALA A 136      77.683  32.488   5.487  1.00 18.90           H  
ATOM   2057  O   ALA A 136      75.731  28.744   6.511  1.00 18.90           O  
ATOM   2058  N   ALA A 137      76.534  29.868   8.269  1.00 18.13           N  
ATOM   2059  H   ALA A 137      76.611  30.784   8.686  1.00 18.13           H  
ATOM   2060  CA  ALA A 137      77.618  28.937   8.590  1.00 18.13           C  
ATOM   2061  HA  ALA A 137      78.107  28.695   7.647  1.00 18.13           H  
ATOM   2062  C   ALA A 137      77.225  27.547   9.131  1.00 18.13           C  
ATOM   2063  CB  ALA A 137      78.696  29.671   9.404  1.00 18.13           C  
ATOM   2064  HB1 ALA A 137      79.549  29.010   9.559  1.00 18.13           H  
ATOM   2065  HB2 ALA A 137      78.300  29.980  10.371  1.00 18.13           H  
ATOM   2066  HB3 ALA A 137      79.040  30.550   8.859  1.00 18.13           H  
ATOM   2067  O   ALA A 137      77.046  26.613   8.357  1.00 18.13           O  
ATOM   2068  N   ASP A 138      77.368  27.338  10.440  1.00 16.34           N  
ATOM   2069  H   ASP A 138      77.368  28.140  11.054  1.00 16.34           H  
ATOM   2070  CA  ASP A 138      78.234  26.224  10.848  1.00 16.34           C  
ATOM   2071  HA  ASP A 138      78.690  25.850   9.932  1.00 16.34           H  
ATOM   2072  C   ASP A 138      77.542  24.992  11.449  1.00 16.34           C  
ATOM   2073  CB  ASP A 138      79.379  26.753  11.735  1.00 16.34           C  
ATOM   2074  HB2 ASP A 138      79.369  27.843  11.738  1.00 16.34           H  
ATOM   2075  HB3 ASP A 138      79.219  26.431  12.764  1.00 16.34           H  
ATOM   2076  O   ASP A 138      76.407  25.032  11.917  1.00 16.34           O  
ATOM   2077  CG  ASP A 138      80.771  26.297  11.276  1.00 16.34           C  
ATOM   2078  OD1 ASP A 138      80.852  25.322  10.496  1.00 16.34           O  
ATOM   2079  OD2 ASP A 138      81.749  26.919  11.740  1.00 16.34           O  
ATOM   2080  N   ALA A 139      78.289  23.885  11.436  1.00 17.16           N  
ATOM   2081  H   ALA A 139      79.230  24.024  11.099  1.00 17.16           H  
ATOM   2082  CA  ALA A 139      77.765  22.527  11.272  1.00 17.16           C  
ATOM   2083  HA  ALA A 139      76.855  22.573  10.674  1.00 17.16           H  
ATOM   2084  C   ALA A 139      77.435  21.699  12.534  1.00 17.16           C  
ATOM   2085  CB  ALA A 139      78.850  21.790  10.470  1.00 17.16           C  
ATOM   2086  HB1 ALA A 139      79.778  21.743  11.039  1.00 17.16           H  
ATOM   2087  HB2 ALA A 139      78.515  20.776  10.249  1.00 17.16           H  
ATOM   2088  HB3 ALA A 139      79.030  22.308   9.528  1.00 17.16           H  
ATOM   2089  O   ALA A 139      76.801  20.656  12.421  1.00 17.16           O  
ATOM   2090  N   SER A 140      78.003  22.027  13.695  1.00 16.30           N  
ATOM   2091  H   SER A 140      78.332  22.979  13.769  1.00 16.30           H  
ATOM   2092  CA  SER A 140      78.825  20.997  14.360  1.00 16.30           C  
ATOM   2093  HA  SER A 140      79.384  20.512  13.560  1.00 16.30           H  
ATOM   2094  C   SER A 140      78.150  19.813  15.089  1.00 16.30           C  
ATOM   2095  CB  SER A 140      79.895  21.654  15.237  1.00 16.30           C  
ATOM   2096  HB2 SER A 140      80.526  20.883  15.679  1.00 16.30           H  
ATOM   2097  HB3 SER A 140      80.518  22.292  14.610  1.00 16.30           H  
ATOM   2098  O   SER A 140      78.312  18.674  14.662  1.00 16.30           O  
ATOM   2099  OG  SER A 140      79.318  22.441  16.265  1.00 16.30           O  
ATOM   2100  HG  SER A 140      79.794  23.273  16.321  1.00 16.30           H  
ATOM   2101  N   GLY A 141      77.657  20.026  16.311  1.00 15.27           N  
ATOM   2102  H   GLY A 141      77.523  20.997  16.557  1.00 15.27           H  
ATOM   2103  CA  GLY A 141      77.880  19.083  17.424  1.00 15.27           C  
ATOM   2104  HA2 GLY A 141      78.939  18.827  17.432  1.00 15.27           H  
ATOM   2105  HA3 GLY A 141      77.671  19.609  18.355  1.00 15.27           H  
ATOM   2106  C   GLY A 141      77.091  17.762  17.468  1.00 15.27           C  
ATOM   2107  O   GLY A 141      76.071  17.596  16.820  1.00 15.27           O  
ATOM   2108  N   THR A 142      77.583  16.836  18.306  1.00 16.89           N  
ATOM   2109  H   THR A 142      78.340  17.130  18.907  1.00 16.89           H  
ATOM   2110  CA  THR A 142      77.531  15.372  18.106  1.00 16.89           C  
ATOM   2111  HA  THR A 142      77.243  15.173  17.073  1.00 16.89           H  
ATOM   2112  C   THR A 142      76.591  14.524  18.976  1.00 16.89           C  
ATOM   2113  CB  THR A 142      78.942  14.792  18.344  1.00 16.89           C  
ATOM   2114  HB  THR A 142      78.872  13.718  18.519  1.00 16.89           H  
ATOM   2115  O   THR A 142      75.804  13.751  18.444  1.00 16.89           O  
ATOM   2116  CG2 THR A 142      79.891  15.000  17.173  1.00 16.89           C  
ATOM   2117 HG21 THR A 142      79.468  14.540  16.280  1.00 16.89           H  
ATOM   2118 HG22 THR A 142      80.028  16.065  16.985  1.00 16.89           H  
ATOM   2119 HG23 THR A 142      80.855  14.536  17.383  1.00 16.89           H  
ATOM   2120  OG1 THR A 142      79.554  15.410  19.468  1.00 16.89           O  
ATOM   2121  HG1 THR A 142      80.446  15.062  19.526  1.00 16.89           H  
ATOM   2122  N   GLY A 143      76.865  14.455  20.285  1.00 15.99           N  
ATOM   2123  H   GLY A 143      77.515  15.137  20.648  1.00 15.99           H  
ATOM   2124  CA  GLY A 143      76.657  13.217  21.065  1.00 15.99           C  
ATOM   2125  HA2 GLY A 143      76.814  12.348  20.425  1.00 15.99           H  
ATOM   2126  HA3 GLY A 143      77.394  13.187  21.868  1.00 15.99           H  
ATOM   2127  C   GLY A 143      75.264  13.094  21.690  1.00 15.99           C  
ATOM   2128  O   GLY A 143      74.388  13.891  21.405  1.00 15.99           O  
ATOM   2129  N   ALA A 144      74.973  12.195  22.630  1.00 17.76           N  
ATOM   2130  H   ALA A 144      74.024  12.312  22.957  1.00 17.76           H  
ATOM   2131  CA  ALA A 144      75.534  10.897  23.004  1.00 17.76           C  
ATOM   2132  HA  ALA A 144      75.881  10.379  22.110  1.00 17.76           H  
ATOM   2133  C   ALA A 144      74.374  10.065  23.622  1.00 17.76           C  
ATOM   2134  CB  ALA A 144      76.710  11.068  23.983  1.00 17.76           C  
ATOM   2135  HB1 ALA A 144      77.160  10.102  24.208  1.00 17.76           H  
ATOM   2136  HB2 ALA A 144      76.357  11.529  24.906  1.00 17.76           H  
ATOM   2137  HB3 ALA A 144      77.476  11.706  23.541  1.00 17.76           H  
ATOM   2138  O   ALA A 144      73.216  10.454  23.546  1.00 17.76           O  
ATOM   2139  N   ASN A 145      74.693   8.928  24.239  1.00 17.36           N  
ATOM   2140  H   ASN A 145      75.668   8.834  24.487  1.00 17.36           H  
ATOM   2141  CA  ASN A 145      74.019   7.646  23.995  1.00 17.36           C  
ATOM   2142  HA  ASN A 145      73.528   7.702  23.023  1.00 17.36           H  
ATOM   2143  C   ASN A 145      72.949   7.083  24.982  1.00 17.36           C  
ATOM   2144  CB  ASN A 145      75.199   6.648  23.907  1.00 17.36           C  
ATOM   2145  HB2 ASN A 145      75.465   6.316  24.910  1.00 17.36           H  
ATOM   2146  HB3 ASN A 145      76.072   7.130  23.468  1.00 17.36           H  
ATOM   2147  O   ASN A 145      72.080   6.362  24.511  1.00 17.36           O  
ATOM   2148  CG  ASN A 145      74.948   5.432  23.039  1.00 17.36           C  
ATOM   2149  ND2 ASN A 145      75.744   4.402  23.197  1.00 17.36           N  
ATOM   2150 HD21 ASN A 145      75.522   3.611  22.609  1.00 17.36           H  
ATOM   2151 HD22 ASN A 145      76.422   4.366  23.945  1.00 17.36           H  
ATOM   2152  OD1 ASN A 145      74.124   5.412  22.151  1.00 17.36           O  
ATOM   2153  N   PRO A 146      73.089   7.188  26.321  1.00 19.31           N  
ATOM   2154  CA  PRO A 146      73.058   5.975  27.170  1.00 19.31           C  
ATOM   2155  HA  PRO A 146      73.508   5.158  26.607  1.00 19.31           H  
ATOM   2156  C   PRO A 146      71.674   5.447  27.628  1.00 19.31           C  
ATOM   2157  CB  PRO A 146      73.995   6.296  28.338  1.00 19.31           C  
ATOM   2158  HB2 PRO A 146      75.022   6.061  28.057  1.00 19.31           H  
ATOM   2159  HB3 PRO A 146      73.729   5.775  29.258  1.00 19.31           H  
ATOM   2160  O   PRO A 146      70.645   6.047  27.353  1.00 19.31           O  
ATOM   2161  CG  PRO A 146      73.843   7.806  28.490  1.00 19.31           C  
ATOM   2162  HG2 PRO A 146      74.700   8.254  28.992  1.00 19.31           H  
ATOM   2163  HG3 PRO A 146      72.921   8.029  29.027  1.00 19.31           H  
ATOM   2164  CD  PRO A 146      73.720   8.279  27.047  1.00 19.31           C  
ATOM   2165  HD2 PRO A 146      74.726   8.456  26.667  1.00 19.31           H  
ATOM   2166  HD3 PRO A 146      73.120   9.187  26.987  1.00 19.31           H  
ATOM   2167  N   SER A 147      71.677   4.298  28.333  1.00 19.85           N  
ATOM   2168  H   SER A 147      72.558   4.041  28.756  1.00 19.85           H  
ATOM   2169  CA  SER A 147      70.900   3.096  27.967  1.00 19.85           C  
ATOM   2170  HA  SER A 147      70.429   3.286  27.002  1.00 19.85           H  
ATOM   2171  C   SER A 147      69.772   2.558  28.881  1.00 19.85           C  
ATOM   2172  CB  SER A 147      71.913   1.955  27.769  1.00 19.85           C  
ATOM   2173  HB2 SER A 147      72.516   2.176  26.888  1.00 19.85           H  
ATOM   2174  HB3 SER A 147      71.388   1.015  27.597  1.00 19.85           H  
ATOM   2175  O   SER A 147      68.682   2.333  28.376  1.00 19.85           O  
ATOM   2176  OG  SER A 147      72.783   1.844  28.894  1.00 19.85           O  
ATOM   2177  HG  SER A 147      72.467   1.140  29.466  1.00 19.85           H  
ATOM   2178  N   GLY A 148      70.062   2.122  30.117  1.00 18.74           N  
ATOM   2179  H   GLY A 148      70.894   2.489  30.557  1.00 18.74           H  
ATOM   2180  CA  GLY A 148      69.698   0.737  30.503  1.00 18.74           C  
ATOM   2181  HA2 GLY A 148      69.614   0.134  29.599  1.00 18.74           H  
ATOM   2182  HA3 GLY A 148      70.528   0.327  31.078  1.00 18.74           H  
ATOM   2183  C   GLY A 148      68.430   0.452  31.331  1.00 18.74           C  
ATOM   2184  O   GLY A 148      67.565  -0.281  30.868  1.00 18.74           O  
ATOM   2185  N   ASP A 149      68.410   0.862  32.603  1.00 20.31           N  
ATOM   2186  H   ASP A 149      69.018   1.642  32.812  1.00 20.31           H  
ATOM   2187  CA  ASP A 149      68.450  -0.168  33.664  1.00 20.31           C  
ATOM   2188  HA  ASP A 149      69.002  -1.014  33.254  1.00 20.31           H  
ATOM   2189  C   ASP A 149      67.141  -0.831  34.165  1.00 20.31           C  
ATOM   2190  CB  ASP A 149      69.296   0.338  34.853  1.00 20.31           C  
ATOM   2191  HB2 ASP A 149      69.175  -0.353  35.687  1.00 20.31           H  
ATOM   2192  HB3 ASP A 149      68.920   1.311  35.170  1.00 20.31           H  
ATOM   2193  O   ASP A 149      66.943  -2.022  33.933  1.00 20.31           O  
ATOM   2194  CG  ASP A 149      70.800   0.435  34.561  1.00 20.31           C  
ATOM   2195  OD1 ASP A 149      71.281  -0.256  33.632  1.00 20.31           O  
ATOM   2196  OD2 ASP A 149      71.472   1.248  35.233  1.00 20.31           O  
ATOM   2197  N   ASP A 150      66.366  -0.177  35.040  1.00 20.19           N  
ATOM   2198  H   ASP A 150      66.502   0.820  35.126  1.00 20.19           H  
ATOM   2199  CA  ASP A 150      65.966  -0.871  36.287  1.00 20.19           C  
ATOM   2200  HA  ASP A 150      66.687  -1.678  36.416  1.00 20.19           H  
ATOM   2201  C   ASP A 150      64.567  -1.550  36.269  1.00 20.19           C  
ATOM   2202  CB  ASP A 150      66.174   0.094  37.477  1.00 20.19           C  
ATOM   2203  HB2 ASP A 150      65.220   0.538  37.761  1.00 20.19           H  
ATOM   2204  HB3 ASP A 150      66.829   0.909  37.168  1.00 20.19           H  
ATOM   2205  O   ASP A 150      63.538  -0.887  36.147  1.00 20.19           O  
ATOM   2206  CG  ASP A 150      66.819  -0.560  38.708  1.00 20.19           C  
ATOM   2207  OD1 ASP A 150      66.890  -1.811  38.751  1.00 20.19           O  
ATOM   2208  OD2 ASP A 150      67.253   0.209  39.595  1.00 20.19           O  
ATOM   2209  N   LEU A 151      64.531  -2.889  36.402  1.00 20.80           N  
ATOM   2210  H   LEU A 151      65.427  -3.318  36.581  1.00 20.80           H  
ATOM   2211  CA  LEU A 151      63.411  -3.802  36.047  1.00 20.80           C  
ATOM   2212  HA  LEU A 151      62.738  -3.285  35.363  1.00 20.80           H  
ATOM   2213  C   LEU A 151      62.531  -4.328  37.215  1.00 20.80           C  
ATOM   2214  CB  LEU A 151      64.039  -5.027  35.328  1.00 20.80           C  
ATOM   2215  HB2 LEU A 151      64.973  -5.271  35.834  1.00 20.80           H  
ATOM   2216  HB3 LEU A 151      63.394  -5.897  35.447  1.00 20.80           H  
ATOM   2217  O   LEU A 151      61.570  -5.050  36.969  1.00 20.80           O  
ATOM   2218  CG  LEU A 151      64.308  -4.860  33.823  1.00 20.80           C  
ATOM   2219  HG  LEU A 151      64.707  -3.866  33.624  1.00 20.80           H  
ATOM   2220  CD1 LEU A 151      65.330  -5.905  33.362  1.00 20.80           C  
ATOM   2221 HD11 LEU A 151      66.272  -5.738  33.885  1.00 20.80           H  
ATOM   2222 HD12 LEU A 151      65.507  -5.789  32.292  1.00 20.80           H  
ATOM   2223 HD13 LEU A 151      64.963  -6.909  33.571  1.00 20.80           H  
ATOM   2224  CD2 LEU A 151      63.030  -5.075  33.006  1.00 20.80           C  
ATOM   2225 HD21 LEU A 151      62.637  -6.078  33.170  1.00 20.80           H  
ATOM   2226 HD22 LEU A 151      62.280  -4.345  33.310  1.00 20.80           H  
ATOM   2227 HD23 LEU A 151      63.244  -4.930  31.947  1.00 20.80           H  
ATOM   2228  N   GLY A 152      62.905  -4.078  38.471  1.00 23.98           N  
ATOM   2229  H   GLY A 152      63.615  -3.366  38.565  1.00 23.98           H  
ATOM   2230  CA  GLY A 152      62.812  -5.040  39.592  1.00 23.98           C  
ATOM   2231  HA2 GLY A 152      63.535  -5.831  39.392  1.00 23.98           H  
ATOM   2232  HA3 GLY A 152      63.166  -4.523  40.484  1.00 23.98           H  
ATOM   2233  C   GLY A 152      61.494  -5.755  39.991  1.00 23.98           C  
ATOM   2234  O   GLY A 152      61.359  -6.959  39.776  1.00 23.98           O  
ATOM   2235  N   GLU A 153      60.678  -5.130  40.849  1.00 25.90           N  
ATOM   2236  H   GLU A 153      60.757  -4.125  40.920  1.00 25.90           H  
ATOM   2237  CA  GLU A 153      60.094  -5.823  42.028  1.00 25.90           C  
ATOM   2238  HA  GLU A 153      60.762  -6.650  42.268  1.00 25.90           H  
ATOM   2239  C   GLU A 153      58.690  -6.467  41.836  1.00 25.90           C  
ATOM   2240  CB  GLU A 153      60.130  -4.879  43.247  1.00 25.90           C  
ATOM   2241  HB2 GLU A 153      59.681  -5.400  44.092  1.00 25.90           H  
ATOM   2242  HB3 GLU A 153      59.536  -3.992  43.029  1.00 25.90           H  
ATOM   2243  O   GLU A 153      57.789  -5.851  41.278  1.00 25.90           O  
ATOM   2244  CG  GLU A 153      61.564  -4.461  43.638  1.00 25.90           C  
ATOM   2245  HG2 GLU A 153      62.164  -5.365  43.743  1.00 25.90           H  
ATOM   2246  HG3 GLU A 153      61.996  -3.867  42.832  1.00 25.90           H  
ATOM   2247  CD  GLU A 153      61.639  -3.651  44.946  1.00 25.90           C  
ATOM   2248  OE1 GLU A 153      62.730  -3.656  45.563  1.00 25.90           O  
ATOM   2249  OE2 GLU A 153      60.615  -3.051  45.341  1.00 25.90           O  
ATOM   2250  N   ALA A 154      58.491  -7.712  42.323  1.00 21.37           N  
ATOM   2251  H   ALA A 154      59.255  -8.099  42.859  1.00 21.37           H  
ATOM   2252  CA  ALA A 154      57.619  -8.710  41.659  1.00 21.37           C  
ATOM   2253  HA  ALA A 154      57.376  -8.326  40.668  1.00 21.37           H  
ATOM   2254  C   ALA A 154      56.254  -9.156  42.278  1.00 21.37           C  
ATOM   2255  CB  ALA A 154      58.494  -9.961  41.459  1.00 21.37           C  
ATOM   2256  HB1 ALA A 154      59.393  -9.697  40.901  1.00 21.37           H  
ATOM   2257  HB2 ALA A 154      57.937 -10.701  40.885  1.00 21.37           H  
ATOM   2258  HB3 ALA A 154      58.771 -10.389  42.422  1.00 21.37           H  
ATOM   2259  O   ALA A 154      55.317  -9.379  41.529  1.00 21.37           O  
ATOM   2260  N   GLY A 155      56.150  -9.420  43.589  1.00 29.54           N  
ATOM   2261  H   GLY A 155      56.870  -8.995  44.157  1.00 29.54           H  
ATOM   2262  CA  GLY A 155      55.555 -10.664  44.156  1.00 29.54           C  
ATOM   2263  HA2 GLY A 155      56.201 -11.484  43.843  1.00 29.54           H  
ATOM   2264  HA3 GLY A 155      55.667 -10.598  45.238  1.00 29.54           H  
ATOM   2265  C   GLY A 155      54.107 -11.176  43.885  1.00 29.54           C  
ATOM   2266  O   GLY A 155      53.851 -11.808  42.867  1.00 29.54           O  
ATOM   2267  N   VAL A 156      53.285 -11.218  44.955  1.00 21.93           N  
ATOM   2268  H   VAL A 156      53.460 -10.534  45.677  1.00 21.93           H  
ATOM   2269  CA  VAL A 156      52.641 -12.478  45.432  1.00 21.93           C  
ATOM   2270  HA  VAL A 156      53.129 -13.302  44.911  1.00 21.93           H  
ATOM   2271  C   VAL A 156      51.137 -12.688  45.160  1.00 21.93           C  
ATOM   2272  CB  VAL A 156      52.895 -12.705  46.948  1.00 21.93           C  
ATOM   2273  HB  VAL A 156      52.351 -11.955  47.522  1.00 21.93           H  
ATOM   2274  O   VAL A 156      50.782 -13.584  44.402  1.00 21.93           O  
ATOM   2275  CG1 VAL A 156      52.458 -14.099  47.413  1.00 21.93           C  
ATOM   2276 HG11 VAL A 156      52.485 -14.152  48.502  1.00 21.93           H  
ATOM   2277 HG12 VAL A 156      51.442 -14.334  47.097  1.00 21.93           H  
ATOM   2278 HG13 VAL A 156      53.114 -14.862  46.994  1.00 21.93           H  
ATOM   2279  CG2 VAL A 156      54.373 -12.589  47.338  1.00 21.93           C  
ATOM   2280 HG21 VAL A 156      54.493 -12.840  48.392  1.00 21.93           H  
ATOM   2281 HG22 VAL A 156      54.973 -13.269  46.732  1.00 21.93           H  
ATOM   2282 HG23 VAL A 156      54.719 -11.565  47.195  1.00 21.93           H  
ATOM   2283  N   ASP A 157      50.281 -12.047  45.964  1.00 22.98           N  
ATOM   2284  H   ASP A 157      50.633 -11.258  46.488  1.00 22.98           H  
ATOM   2285  CA  ASP A 157      49.098 -12.709  46.552  1.00 22.98           C  
ATOM   2286  HA  ASP A 157      49.301 -13.779  46.601  1.00 22.98           H  
ATOM   2287  C   ASP A 157      47.804 -12.627  45.716  1.00 22.98           C  
ATOM   2288  CB  ASP A 157      48.917 -12.220  48.015  1.00 22.98           C  
ATOM   2289  HB2 ASP A 157      47.872 -12.268  48.323  1.00 22.98           H  
ATOM   2290  HB3 ASP A 157      49.201 -11.170  48.073  1.00 22.98           H  
ATOM   2291  O   ASP A 157      47.784 -12.174  44.576  1.00 22.98           O  
ATOM   2292  CG  ASP A 157      49.709 -13.026  49.056  1.00 22.98           C  
ATOM   2293  OD1 ASP A 157      49.781 -14.267  48.931  1.00 22.98           O  
ATOM   2294  OD2 ASP A 157      50.246 -12.382  49.986  1.00 22.98           O  
ATOM   2295  N   GLU A 158      46.731 -13.154  46.311  1.00 23.25           N  
ATOM   2296  H   GLU A 158      46.810 -13.234  47.314  1.00 23.25           H  
ATOM   2297  CA  GLU A 158      45.877 -14.199  45.750  1.00 23.25           C  
ATOM   2298  HA  GLU A 158      46.551 -14.923  45.292  1.00 23.25           H  
ATOM   2299  C   GLU A 158      44.851 -13.818  44.656  1.00 23.25           C  
ATOM   2300  CB  GLU A 158      45.168 -14.922  46.921  1.00 23.25           C  
ATOM   2301  HB2 GLU A 158      44.437 -15.623  46.518  1.00 23.25           H  
ATOM   2302  HB3 GLU A 158      44.634 -14.179  47.514  1.00 23.25           H  
ATOM   2303  O   GLU A 158      44.312 -12.717  44.576  1.00 23.25           O  
ATOM   2304  CG  GLU A 158      46.131 -15.720  47.826  1.00 23.25           C  
ATOM   2305  HG2 GLU A 158      46.610 -16.487  47.219  1.00 23.25           H  
ATOM   2306  HG3 GLU A 158      46.909 -15.050  48.192  1.00 23.25           H  
ATOM   2307  CD  GLU A 158      45.444 -16.373  49.044  1.00 23.25           C  
ATOM   2308  OE1 GLU A 158      45.850 -17.500  49.415  1.00 23.25           O  
ATOM   2309  OE2 GLU A 158      44.515 -15.753  49.613  1.00 23.25           O  
ATOM   2310  N   LEU A 159      44.586 -14.869  43.866  1.00 20.87           N  
ATOM   2311  H   LEU A 159      45.230 -15.627  44.040  1.00 20.87           H  
ATOM   2312  CA  LEU A 159      43.446 -15.292  43.021  1.00 20.87           C  
ATOM   2313  HA  LEU A 159      43.607 -14.952  41.997  1.00 20.87           H  
ATOM   2314  C   LEU A 159      42.017 -14.870  43.489  1.00 20.87           C  
ATOM   2315  CB  LEU A 159      43.536 -16.845  43.131  1.00 20.87           C  
ATOM   2316  HB2 LEU A 159      44.402 -17.167  43.709  1.00 20.87           H  
ATOM   2317  HB3 LEU A 159      42.688 -17.195  43.720  1.00 20.87           H  
ATOM   2318  O   LEU A 159      41.846 -14.348  44.579  1.00 20.87           O  
ATOM   2319  CG  LEU A 159      43.570 -17.603  41.803  1.00 20.87           C  
ATOM   2320  HG  LEU A 159      43.149 -16.959  41.030  1.00 20.87           H  
ATOM   2321  CD1 LEU A 159      44.986 -17.964  41.360  1.00 20.87           C  
ATOM   2322 HD11 LEU A 159      45.580 -17.055  41.266  1.00 20.87           H  
ATOM   2323 HD12 LEU A 159      44.948 -18.463  40.392  1.00 20.87           H  
ATOM   2324 HD13 LEU A 159      45.452 -18.626  42.090  1.00 20.87           H  
ATOM   2325  CD2 LEU A 159      42.748 -18.890  41.901  1.00 20.87           C  
ATOM   2326 HD21 LEU A 159      43.215 -19.576  42.608  1.00 20.87           H  
ATOM   2327 HD22 LEU A 159      41.735 -18.680  42.244  1.00 20.87           H  
ATOM   2328 HD23 LEU A 159      42.689 -19.371  40.924  1.00 20.87           H  
ATOM   2329  N   LEU A 160      40.886 -15.342  42.929  1.00 22.97           N  
ATOM   2330  H   LEU A 160      40.201 -15.362  43.671  1.00 22.97           H  
ATOM   2331  CA  LEU A 160      40.211 -15.109  41.628  1.00 22.97           C  
ATOM   2332  HA  LEU A 160      40.397 -14.087  41.299  1.00 22.97           H  
ATOM   2333  C   LEU A 160      38.675 -15.269  41.808  1.00 22.97           C  
ATOM   2334  CB  LEU A 160      40.615 -16.115  40.514  1.00 22.97           C  
ATOM   2335  HB2 LEU A 160      40.981 -17.029  40.983  1.00 22.97           H  
ATOM   2336  HB3 LEU A 160      39.722 -16.417  39.967  1.00 22.97           H  
ATOM   2337  O   LEU A 160      37.910 -14.414  41.388  1.00 22.97           O  
ATOM   2338  CG  LEU A 160      41.581 -15.646  39.415  1.00 22.97           C  
ATOM   2339  HG  LEU A 160      42.475 -15.210  39.861  1.00 22.97           H  
ATOM   2340  CD1 LEU A 160      41.968 -16.836  38.525  1.00 22.97           C  
ATOM   2341 HD11 LEU A 160      42.394 -17.649  39.113  1.00 22.97           H  
ATOM   2342 HD12 LEU A 160      41.088 -17.219  38.009  1.00 22.97           H  
ATOM   2343 HD13 LEU A 160      42.706 -16.516  37.789  1.00 22.97           H  
ATOM   2344  CD2 LEU A 160      40.928 -14.610  38.498  1.00 22.97           C  
ATOM   2345 HD21 LEU A 160      41.633 -14.314  37.721  1.00 22.97           H  
ATOM   2346 HD22 LEU A 160      40.033 -15.022  38.032  1.00 22.97           H  
ATOM   2347 HD23 LEU A 160      40.653 -13.724  39.071  1.00 22.97           H  
ATOM   2348  N   GLU A 161      38.212 -16.429  42.297  1.00 26.07           N  
ATOM   2349  H   GLU A 161      38.876 -16.936  42.866  1.00 26.07           H  
ATOM   2350  CA  GLU A 161      37.492 -17.316  41.358  1.00 26.07           C  
ATOM   2351  HA  GLU A 161      37.672 -16.941  40.350  1.00 26.07           H  
ATOM   2352  C   GLU A 161      35.954 -17.422  41.429  1.00 26.07           C  
ATOM   2353  CB  GLU A 161      38.161 -18.704  41.435  1.00 26.07           C  
ATOM   2354  HB2 GLU A 161      37.776 -19.240  42.303  1.00 26.07           H  
ATOM   2355  HB3 GLU A 161      39.233 -18.574  41.584  1.00 26.07           H  
ATOM   2356  O   GLU A 161      35.268 -17.102  40.459  1.00 26.07           O  
ATOM   2357  CG  GLU A 161      37.981 -19.544  40.166  1.00 26.07           C  
ATOM   2358  HG2 GLU A 161      38.397 -18.994  39.322  1.00 26.07           H  
ATOM   2359  HG3 GLU A 161      36.916 -19.690  39.985  1.00 26.07           H  
ATOM   2360  CD  GLU A 161      38.662 -20.917  40.288  1.00 26.07           C  
ATOM   2361  OE1 GLU A 161      39.239 -21.373  39.276  1.00 26.07           O  
ATOM   2362  OE2 GLU A 161      38.561 -21.521  41.380  1.00 26.07           O  
ATOM   2363  N   ALA A 162      35.402 -18.066  42.459  1.00 23.39           N  
ATOM   2364  H   ALA A 162      35.983 -18.272  43.260  1.00 23.39           H  
ATOM   2365  CA  ALA A 162      34.233 -18.915  42.221  1.00 23.39           C  
ATOM   2366  HA  ALA A 162      34.421 -19.430  41.279  1.00 23.39           H  
ATOM   2367  C   ALA A 162      32.881 -18.185  42.061  1.00 23.39           C  
ATOM   2368  CB  ALA A 162      34.169 -20.007  43.294  1.00 23.39           C  
ATOM   2369  HB1 ALA A 162      35.110 -20.556  43.321  1.00 23.39           H  
ATOM   2370  HB2 ALA A 162      33.359 -20.702  43.071  1.00 23.39           H  
ATOM   2371  HB3 ALA A 162      33.989 -19.552  44.268  1.00 23.39           H  
ATOM   2372  O   ALA A 162      32.552 -17.250  42.781  1.00 23.39           O  
ATOM   2373  N   LEU A 163      32.071 -18.744  41.151  1.00 22.24           N  
ATOM   2374  H   LEU A 163      32.556 -19.392  40.546  1.00 22.24           H  
ATOM   2375  CA  LEU A 163      30.601 -18.853  41.115  1.00 22.24           C  
ATOM   2376  HA  LEU A 163      30.281 -18.491  40.138  1.00 22.24           H  
ATOM   2377  C   LEU A 163      29.777 -18.014  42.128  1.00 22.24           C  
ATOM   2378  CB  LEU A 163      30.275 -20.365  41.200  1.00 22.24           C  
ATOM   2379  HB2 LEU A 163      29.335 -20.527  41.727  1.00 22.24           H  
ATOM   2380  HB3 LEU A 163      31.030 -20.846  41.822  1.00 22.24           H  
ATOM   2381  O   LEU A 163      29.121 -18.553  43.013  1.00 22.24           O  
ATOM   2382  CG  LEU A 163      30.181 -21.085  39.844  1.00 22.24           C  
ATOM   2383  HG  LEU A 163      30.741 -20.543  39.082  1.00 22.24           H  
ATOM   2384  CD1 LEU A 163      30.742 -22.502  39.948  1.00 22.24           C  
ATOM   2385 HD11 LEU A 163      30.272 -23.017  40.786  1.00 22.24           H  
ATOM   2386 HD12 LEU A 163      30.545 -23.080  39.045  1.00 22.24           H  
ATOM   2387 HD13 LEU A 163      31.816 -22.459  40.126  1.00 22.24           H  
ATOM   2388  CD2 LEU A 163      28.710 -21.200  39.444  1.00 22.24           C  
ATOM   2389 HD21 LEU A 163      28.566 -21.814  38.555  1.00 22.24           H  
ATOM   2390 HD22 LEU A 163      28.293 -20.202  39.308  1.00 22.24           H  
ATOM   2391 HD23 LEU A 163      28.149 -21.687  40.242  1.00 22.24           H  
ATOM   2392  N   GLY A 164      29.684 -16.709  41.892  1.00 25.31           N  
ATOM   2393  H   GLY A 164      30.388 -16.287  41.303  1.00 25.31           H  
ATOM   2394  CA  GLY A 164      28.508 -15.890  42.214  1.00 25.31           C  
ATOM   2395  HA2 GLY A 164      28.828 -14.891  42.509  1.00 25.31           H  
ATOM   2396  HA3 GLY A 164      27.948 -16.328  43.040  1.00 25.31           H  
ATOM   2397  C   GLY A 164      27.577 -15.764  40.998  1.00 25.31           C  
ATOM   2398  O   GLY A 164      27.308 -14.652  40.571  1.00 25.31           O  
ATOM   2399  N   ARG A 165      27.212 -16.884  40.339  1.00 26.72           N  
ATOM   2400  H   ARG A 165      27.417 -17.769  40.780  1.00 26.72           H  
ATOM   2401  CA  ARG A 165      26.569 -16.851  39.000  1.00 26.72           C  
ATOM   2402  HA  ARG A 165      26.902 -15.944  38.496  1.00 26.72           H  
ATOM   2403  C   ARG A 165      25.041 -16.719  38.967  1.00 26.72           C  
ATOM   2404  CB  ARG A 165      26.931 -18.047  38.097  1.00 26.72           C  
ATOM   2405  HB2 ARG A 165      26.252 -18.012  37.245  1.00 26.72           H  
ATOM   2406  HB3 ARG A 165      26.713 -18.975  38.626  1.00 26.72           H  
ATOM   2407  O   ARG A 165      24.545 -15.866  38.254  1.00 26.72           O  
ATOM   2408  CG  ARG A 165      28.348 -18.075  37.505  1.00 26.72           C  
ATOM   2409  HG2 ARG A 165      28.559 -17.112  37.040  1.00 26.72           H  
ATOM   2410  HG3 ARG A 165      29.075 -18.239  38.300  1.00 26.72           H  
ATOM   2411  CD  ARG A 165      28.441 -19.180  36.428  1.00 26.72           C  
ATOM   2412  HD2 ARG A 165      28.595 -18.703  35.461  1.00 26.72           H  
ATOM   2413  HD3 ARG A 165      27.493 -19.716  36.385  1.00 26.72           H  
ATOM   2414  NE  ARG A 165      29.537 -20.140  36.677  1.00 26.72           N  
ATOM   2415  HE  ARG A 165      30.314 -19.798  37.223  1.00 26.72           H  
ATOM   2416  NH1 ARG A 165      28.687 -21.915  35.486  1.00 26.72           N  
ATOM   2417 HH11 ARG A 165      28.720 -22.884  35.202  1.00 26.72           H  
ATOM   2418 HH12 ARG A 165      27.913 -21.334  35.198  1.00 26.72           H  
ATOM   2419  NH2 ARG A 165      30.576 -22.174  36.626  1.00 26.72           N  
ATOM   2420 HH21 ARG A 165      30.623 -23.121  36.278  1.00 26.72           H  
ATOM   2421 HH22 ARG A 165      31.323 -21.809  37.199  1.00 26.72           H  
ATOM   2422  CZ  ARG A 165      29.596 -21.396  36.261  1.00 26.72           C  
ATOM   2423  N   GLU A 166      24.318 -17.725  39.469  1.00 23.33           N  
ATOM   2424  H   GLU A 166      24.780 -18.364  40.101  1.00 23.33           H  
ATOM   2425  CA  GLU A 166      23.153 -18.243  38.715  1.00 23.33           C  
ATOM   2426  HA  GLU A 166      23.297 -18.010  37.660  1.00 23.33           H  
ATOM   2427  C   GLU A 166      21.793 -17.632  39.083  1.00 23.33           C  
ATOM   2428  CB  GLU A 166      23.140 -19.777  38.847  1.00 23.33           C  
ATOM   2429  HB2 GLU A 166      24.162 -20.134  38.724  1.00 23.33           H  
ATOM   2430  HB3 GLU A 166      22.812 -20.043  39.852  1.00 23.33           H  
ATOM   2431  O   GLU A 166      21.052 -17.219  38.197  1.00 23.33           O  
ATOM   2432  CG  GLU A 166      22.273 -20.507  37.807  1.00 23.33           C  
ATOM   2433  HG2 GLU A 166      21.229 -20.232  37.956  1.00 23.33           H  
ATOM   2434  HG3 GLU A 166      22.577 -20.179  36.813  1.00 23.33           H  
ATOM   2435  CD  GLU A 166      22.414 -22.040  37.906  1.00 23.33           C  
ATOM   2436  OE1 GLU A 166      22.262 -22.713  36.861  1.00 23.33           O  
ATOM   2437  OE2 GLU A 166      22.704 -22.540  39.018  1.00 23.33           O  
ATOM   2438  N   LEU A 167      21.434 -17.623  40.370  1.00 25.53           N  
ATOM   2439  H   LEU A 167      22.113 -17.908  41.061  1.00 25.53           H  
ATOM   2440  CA  LEU A 167      20.081 -17.266  40.830  1.00 25.53           C  
ATOM   2441  HA  LEU A 167      19.371 -17.539  40.050  1.00 25.53           H  
ATOM   2442  C   LEU A 167      19.872 -15.755  41.030  1.00 25.53           C  
ATOM   2443  CB  LEU A 167      19.741 -18.069  42.101  1.00 25.53           C  
ATOM   2444  HB2 LEU A 167      18.855 -17.638  42.567  1.00 25.53           H  
ATOM   2445  HB3 LEU A 167      20.565 -17.954  42.805  1.00 25.53           H  
ATOM   2446  O   LEU A 167      18.735 -15.347  41.234  1.00 25.53           O  
ATOM   2447  CG  LEU A 167      19.476 -19.566  41.849  1.00 25.53           C  
ATOM   2448  HG  LEU A 167      20.265 -19.980  41.221  1.00 25.53           H  
ATOM   2449  CD1 LEU A 167      19.480 -20.323  43.179  1.00 25.53           C  
ATOM   2450 HD11 LEU A 167      18.691 -19.940  43.825  1.00 25.53           H  
ATOM   2451 HD12 LEU A 167      19.328 -21.386  42.993  1.00 25.53           H  
ATOM   2452 HD13 LEU A 167      20.445 -20.187  43.667  1.00 25.53           H  
ATOM   2453  CD2 LEU A 167      18.119 -19.812  41.180  1.00 25.53           C  
ATOM   2454 HD21 LEU A 167      17.959 -20.882  41.051  1.00 25.53           H  
ATOM   2455 HD22 LEU A 167      18.107 -19.343  40.196  1.00 25.53           H  
ATOM   2456 HD23 LEU A 167      17.319 -19.384  41.785  1.00 25.53           H  
ATOM   2457  N   ASP A 168      20.934 -14.956  40.906  1.00 24.89           N  
ATOM   2458  H   ASP A 168      21.827 -15.387  40.714  1.00 24.89           H  
ATOM   2459  CA  ASP A 168      20.927 -13.480  40.906  1.00 24.89           C  
ATOM   2460  HA  ASP A 168      20.173 -13.124  41.607  1.00 24.89           H  
ATOM   2461  C   ASP A 168      20.547 -12.902  39.517  1.00 24.89           C  
ATOM   2462  CB  ASP A 168      22.304 -12.960  41.377  1.00 24.89           C  
ATOM   2463  HB2 ASP A 168      22.311 -11.872  41.313  1.00 24.89           H  
ATOM   2464  HB3 ASP A 168      23.069 -13.337  40.698  1.00 24.89           H  
ATOM   2465  O   ASP A 168      21.004 -11.833  39.114  1.00 24.89           O  
ATOM   2466  CG  ASP A 168      22.683 -13.324  42.819  1.00 24.89           C  
ATOM   2467  OD1 ASP A 168      21.797 -13.354  43.702  1.00 24.89           O  
ATOM   2468  OD2 ASP A 168      23.886 -13.594  43.050  1.00 24.89           O  
ATOM   2469  N   GLY A 169      19.786 -13.666  38.723  1.00 24.42           N  
ATOM   2470  H   GLY A 169      19.444 -14.528  39.123  1.00 24.42           H  
ATOM   2471  CA  GLY A 169      19.203 -13.213  37.453  1.00 24.42           C  
ATOM   2472  HA2 GLY A 169      18.992 -14.083  36.831  1.00 24.42           H  
ATOM   2473  HA3 GLY A 169      19.920 -12.576  36.934  1.00 24.42           H  
ATOM   2474  C   GLY A 169      17.899 -12.417  37.617  1.00 24.42           C  
ATOM   2475  O   GLY A 169      17.430 -11.846  36.632  1.00 24.42           O  
ATOM   2476  N   ASP A 170      17.336 -12.406  38.831  1.00 24.45           N  
ATOM   2477  H   ASP A 170      17.881 -12.844  39.560  1.00 24.45           H  
ATOM   2478  CA  ASP A 170      16.498 -11.323  39.378  1.00 24.45           C  
ATOM   2479  HA  ASP A 170      16.098 -10.697  38.580  1.00 24.45           H  
ATOM   2480  C   ASP A 170      17.392 -10.426  40.254  1.00 24.45           C  
ATOM   2481  CB  ASP A 170      15.332 -11.898  40.231  1.00 24.45           C  
ATOM   2482  HB2 ASP A 170      15.614 -12.884  40.600  1.00 24.45           H  
ATOM   2483  HB3 ASP A 170      15.214 -11.266  41.111  1.00 24.45           H  
ATOM   2484  O   ASP A 170      17.171  -9.192  40.263  1.00 24.45           O  
ATOM   2485  CG  ASP A 170      13.934 -11.987  39.581  1.00 24.45           C  
ATOM   2486  OD1 ASP A 170      13.688 -11.428  38.486  1.00 24.45           O  
ATOM   2487  OD2 ASP A 170      13.047 -12.614  40.221  1.00 24.45           O  
ATOM   2488  OXT ASP A 170      18.266 -11.013  40.935  1.00 24.45           O  
TER    2489      ASP A 170                                                       
ATOM   2489  N   MET B   1      -4.689 -38.791  42.184  1.00 73.89           N  
ATOM   2490  H   MET B   1      -4.225 -39.174  42.995  1.00 73.89           H  
ATOM   2491  H2  MET B   1      -5.664 -38.632  42.393  1.00 73.89           H  
ATOM   2492  H3  MET B   1      -4.591 -39.440  41.417  1.00 73.89           H  
ATOM   2493  CA  MET B   1      -4.049 -37.520  41.831  1.00 73.89           C  
ATOM   2494  HA  MET B   1      -2.988 -37.721  41.683  1.00 73.89           H  
ATOM   2495  C   MET B   1      -4.214 -36.572  43.006  1.00 73.89           C  
ATOM   2496  CB  MET B   1      -4.581 -36.967  40.503  1.00 73.89           C  
ATOM   2497  HB2 MET B   1      -4.899 -37.794  39.869  1.00 73.89           H  
ATOM   2498  HB3 MET B   1      -5.433 -36.307  40.667  1.00 73.89           H  
ATOM   2499  O   MET B   1      -5.350 -36.208  43.317  1.00 73.89           O  
ATOM   2500  CG  MET B   1      -3.468 -36.222  39.774  1.00 73.89           C  
ATOM   2501  HG2 MET B   1      -2.609 -36.879  39.635  1.00 73.89           H  
ATOM   2502  HG3 MET B   1      -3.175 -35.383  40.405  1.00 73.89           H  
ATOM   2503  SD  MET B   1      -3.943 -35.526  38.179  1.00 73.89           S  
ATOM   2504  CE  MET B   1      -4.091 -36.983  37.112  1.00 73.89           C  
ATOM   2505  HE1 MET B   1      -4.899 -37.628  37.458  1.00 73.89           H  
ATOM   2506  HE2 MET B   1      -4.304 -36.651  36.096  1.00 73.89           H  
ATOM   2507  HE3 MET B   1      -3.148 -37.530  37.107  1.00 73.89           H  
ATOM   2508  N   THR B   2      -3.130 -36.299  43.727  1.00 81.72           N  
ATOM   2509  H   THR B   2      -2.237 -36.608  43.371  1.00 81.72           H  
ATOM   2510  CA  THR B   2      -3.103 -35.294  44.798  1.00 81.72           C  
ATOM   2511  HA  THR B   2      -3.855 -35.547  45.546  1.00 81.72           H  
ATOM   2512  C   THR B   2      -3.457 -33.924  44.223  1.00 81.72           C  
ATOM   2513  CB  THR B   2      -1.732 -35.232  45.496  1.00 81.72           C  
ATOM   2514  HB  THR B   2      -1.792 -34.521  46.321  1.00 81.72           H  
ATOM   2515  O   THR B   2      -3.442 -33.729  43.005  1.00 81.72           O  
ATOM   2516  CG2 THR B   2      -1.288 -36.582  46.056  1.00 81.72           C  
ATOM   2517 HG21 THR B   2      -0.360 -36.455  46.612  1.00 81.72           H  
ATOM   2518 HG22 THR B   2      -2.050 -36.970  46.732  1.00 81.72           H  
ATOM   2519 HG23 THR B   2      -1.120 -37.296  45.249  1.00 81.72           H  
ATOM   2520  OG1 THR B   2      -0.750 -34.790  44.598  1.00 81.72           O  
ATOM   2521  HG1 THR B   2      -0.004 -35.392  44.645  1.00 81.72           H  
ATOM   2522  N   ASP B   3      -3.805 -32.971  45.083  1.00 72.47           N  
ATOM   2523  H   ASP B   3      -3.817 -33.143  46.078  1.00 72.47           H  
ATOM   2524  CA  ASP B   3      -4.089 -31.615  44.613  1.00 72.47           C  
ATOM   2525  HA  ASP B   3      -4.885 -31.672  43.871  1.00 72.47           H  
ATOM   2526  C   ASP B   3      -2.859 -31.010  43.912  1.00 72.47           C  
ATOM   2527  CB  ASP B   3      -4.586 -30.774  45.793  1.00 72.47           C  
ATOM   2528  HB2 ASP B   3      -5.213 -31.391  46.437  1.00 72.47           H  
ATOM   2529  HB3 ASP B   3      -3.738 -30.425  46.381  1.00 72.47           H  
ATOM   2530  O   ASP B   3      -2.972 -30.506  42.799  1.00 72.47           O  
ATOM   2531  CG  ASP B   3      -5.433 -29.601  45.307  1.00 72.47           C  
ATOM   2532  OD1 ASP B   3      -6.401 -29.884  44.561  1.00 72.47           O  
ATOM   2533  OD2 ASP B   3      -5.123 -28.465  45.720  1.00 72.47           O  
ATOM   2534  N   SER B   4      -1.660 -31.220  44.471  1.00 70.88           N  
ATOM   2535  H   SER B   4      -1.613 -31.603  45.404  1.00 70.88           H  
ATOM   2536  CA  SER B   4      -0.391 -30.834  43.843  1.00 70.88           C  
ATOM   2537  HA  SER B   4      -0.379 -29.750  43.722  1.00 70.88           H  
ATOM   2538  C   SER B   4      -0.191 -31.451  42.453  1.00 70.88           C  
ATOM   2539  CB  SER B   4       0.791 -31.228  44.735  1.00 70.88           C  
ATOM   2540  HB2 SER B   4       1.721 -30.915  44.261  1.00 70.88           H  
ATOM   2541  HB3 SER B   4       0.808 -32.311  44.860  1.00 70.88           H  
ATOM   2542  O   SER B   4       0.200 -30.741  41.531  1.00 70.88           O  
ATOM   2543  OG  SER B   4       0.687 -30.614  46.005  1.00 70.88           O  
ATOM   2544  HG  SER B   4       1.411 -29.989  46.087  1.00 70.88           H  
ATOM   2545  N   GLU B   5      -0.493 -32.742  42.261  1.00 76.29           N  
ATOM   2546  H   GLU B   5      -0.824 -33.288  43.044  1.00 76.29           H  
ATOM   2547  CA  GLU B   5      -0.373 -33.395  40.946  1.00 76.29           C  
ATOM   2548  HA  GLU B   5       0.634 -33.248  40.557  1.00 76.29           H  
ATOM   2549  C   GLU B   5      -1.340 -32.793  39.913  1.00 76.29           C  
ATOM   2550  CB  GLU B   5      -0.632 -34.903  41.077  1.00 76.29           C  
ATOM   2551  HB2 GLU B   5      -0.827 -35.311  40.085  1.00 76.29           H  
ATOM   2552  HB3 GLU B   5      -1.521 -35.032  41.693  1.00 76.29           H  
ATOM   2553  O   GLU B   5      -0.938 -32.542  38.778  1.00 76.29           O  
ATOM   2554  CG  GLU B   5       0.523 -35.713  41.683  1.00 76.29           C  
ATOM   2555  HG2 GLU B   5       0.859 -35.237  42.604  1.00 76.29           H  
ATOM   2556  HG3 GLU B   5       1.357 -35.698  40.981  1.00 76.29           H  
ATOM   2557  CD  GLU B   5       0.121 -37.170  41.986  1.00 76.29           C  
ATOM   2558  OE1 GLU B   5       1.012 -38.038  42.006  1.00 76.29           O  
ATOM   2559  OE2 GLU B   5      -1.080 -37.429  42.260  1.00 76.29           O  
ATOM   2560  N   LYS B   6      -2.590 -32.500  40.305  1.00 81.89           N  
ATOM   2561  H   LYS B   6      -2.835 -32.669  41.270  1.00 81.89           H  
ATOM   2562  CA  LYS B   6      -3.574 -31.865  39.409  1.00 81.89           C  
ATOM   2563  HA  LYS B   6      -3.644 -32.436  38.484  1.00 81.89           H  
ATOM   2564  C   LYS B   6      -3.145 -30.456  39.016  1.00 81.89           C  
ATOM   2565  CB  LYS B   6      -4.950 -31.784  40.077  1.00 81.89           C  
ATOM   2566  HB2 LYS B   6      -4.848 -31.286  41.041  1.00 81.89           H  
ATOM   2567  HB3 LYS B   6      -5.601 -31.174  39.450  1.00 81.89           H  
ATOM   2568  O   LYS B   6      -3.181 -30.100  37.841  1.00 81.89           O  
ATOM   2569  CG  LYS B   6      -5.617 -33.145  40.275  1.00 81.89           C  
ATOM   2570  HG2 LYS B   6      -4.978 -33.786  40.882  1.00 81.89           H  
ATOM   2571  HG3 LYS B   6      -5.796 -33.614  39.307  1.00 81.89           H  
ATOM   2572  CD  LYS B   6      -6.950 -32.928  40.990  1.00 81.89           C  
ATOM   2573  HD2 LYS B   6      -6.773 -32.335  41.887  1.00 81.89           H  
ATOM   2574  HD3 LYS B   6      -7.624 -32.380  40.332  1.00 81.89           H  
ATOM   2575  CE  LYS B   6      -7.571 -34.262  41.391  1.00 81.89           C  
ATOM   2576  HE2 LYS B   6      -7.767 -34.845  40.491  1.00 81.89           H  
ATOM   2577  HE3 LYS B   6      -6.849 -34.798  42.006  1.00 81.89           H  
ATOM   2578  NZ  LYS B   6      -8.816 -34.021  42.155  1.00 81.89           N  
ATOM   2579  HZ1 LYS B   6      -9.222 -34.887  42.481  1.00 81.89           H  
ATOM   2580  HZ2 LYS B   6      -9.485 -33.524  41.584  1.00 81.89           H  
ATOM   2581  HZ3 LYS B   6      -8.606 -33.437  42.952  1.00 81.89           H  
ATOM   2582  N   VAL B   7      -2.741 -29.645  39.996  1.00 81.39           N  
ATOM   2583  H   VAL B   7      -2.739 -29.994  40.944  1.00 81.39           H  
ATOM   2584  CA  VAL B   7      -2.323 -28.261  39.745  1.00 81.39           C  
ATOM   2585  HA  VAL B   7      -3.099 -27.768  39.160  1.00 81.39           H  
ATOM   2586  C   VAL B   7      -1.049 -28.232  38.892  1.00 81.39           C  
ATOM   2587  CB  VAL B   7      -2.173 -27.471  41.060  1.00 81.39           C  
ATOM   2588  HB  VAL B   7      -1.394 -27.925  41.672  1.00 81.39           H  
ATOM   2589  O   VAL B   7      -0.950 -27.397  37.995  1.00 81.39           O  
ATOM   2590  CG1 VAL B   7      -1.822 -26.008  40.782  1.00 81.39           C  
ATOM   2591 HG11 VAL B   7      -1.571 -25.508  41.717  1.00 81.39           H  
ATOM   2592 HG12 VAL B   7      -0.980 -25.943  40.092  1.00 81.39           H  
ATOM   2593 HG13 VAL B   7      -2.668 -25.497  40.323  1.00 81.39           H  
ATOM   2594  CG2 VAL B   7      -3.488 -27.405  41.854  1.00 81.39           C  
ATOM   2595 HG21 VAL B   7      -3.873 -28.400  42.074  1.00 81.39           H  
ATOM   2596 HG22 VAL B   7      -3.322 -26.894  42.802  1.00 81.39           H  
ATOM   2597 HG23 VAL B   7      -4.252 -26.871  41.288  1.00 81.39           H  
ATOM   2598  N   ALA B   8      -0.120 -29.176  39.078  1.00 76.47           N  
ATOM   2599  H   ALA B   8      -0.222 -29.824  39.846  1.00 76.47           H  
ATOM   2600  CA  ALA B   8       1.061 -29.306  38.224  1.00 76.47           C  
ATOM   2601  HA  ALA B   8       1.603 -28.360  38.238  1.00 76.47           H  
ATOM   2602  C   ALA B   8       0.703 -29.608  36.755  1.00 76.47           C  
ATOM   2603  CB  ALA B   8       1.974 -30.391  38.809  1.00 76.47           C  
ATOM   2604  HB1 ALA B   8       2.876 -30.477  38.203  1.00 76.47           H  
ATOM   2605  HB2 ALA B   8       1.458 -31.350  38.823  1.00 76.47           H  
ATOM   2606  HB3 ALA B   8       2.259 -30.122  39.826  1.00 76.47           H  
ATOM   2607  O   ALA B   8       1.334 -29.070  35.842  1.00 76.47           O  
ATOM   2608  N   GLU B   9      -0.321 -30.428  36.505  1.00 82.90           N  
ATOM   2609  H   GLU B   9      -0.783 -30.880  37.281  1.00 82.90           H  
ATOM   2610  CA  GLU B   9      -0.806 -30.720  35.151  1.00 82.90           C  
ATOM   2611  HA  GLU B   9       0.056 -30.978  34.536  1.00 82.90           H  
ATOM   2612  C   GLU B   9      -1.462 -29.494  34.493  1.00 82.90           C  
ATOM   2613  CB  GLU B   9      -1.766 -31.925  35.188  1.00 82.90           C  
ATOM   2614  HB2 GLU B   9      -2.787 -31.591  35.002  1.00 82.90           H  
ATOM   2615  HB3 GLU B   9      -1.735 -32.398  36.169  1.00 82.90           H  
ATOM   2616  O   GLU B   9      -1.156 -29.169  33.341  1.00 82.90           O  
ATOM   2617  CG  GLU B   9      -1.361 -32.966  34.137  1.00 82.90           C  
ATOM   2618  HG2 GLU B   9      -0.330 -33.264  34.331  1.00 82.90           H  
ATOM   2619  HG3 GLU B   9      -1.389 -32.500  33.152  1.00 82.90           H  
ATOM   2620  CD  GLU B   9      -2.248 -34.222  34.131  1.00 82.90           C  
ATOM   2621  OE1 GLU B   9      -1.825 -35.182  33.450  1.00 82.90           O  
ATOM   2622  OE2 GLU B   9      -3.315 -34.225  34.784  1.00 82.90           O  
ATOM   2623  N   TYR B  10      -2.290 -28.757  35.244  1.00 84.28           N  
ATOM   2624  H   TYR B  10      -2.529 -29.096  36.165  1.00 84.28           H  
ATOM   2625  CA  TYR B  10      -2.876 -27.498  34.777  1.00 84.28           C  
ATOM   2626  HA  TYR B  10      -3.385 -27.685  33.831  1.00 84.28           H  
ATOM   2627  C   TYR B  10      -1.817 -26.431  34.497  1.00 84.28           C  
ATOM   2628  CB  TYR B  10      -3.895 -26.964  35.793  1.00 84.28           C  
ATOM   2629  HB2 TYR B  10      -3.431 -26.929  36.779  1.00 84.28           H  
ATOM   2630  HB3 TYR B  10      -4.151 -25.940  35.520  1.00 84.28           H  
ATOM   2631  O   TYR B  10      -1.886 -25.764  33.463  1.00 84.28           O  
ATOM   2632  CG  TYR B  10      -5.191 -27.746  35.859  1.00 84.28           C  
ATOM   2633  CD1 TYR B  10      -5.963 -27.926  34.694  1.00 84.28           C  
ATOM   2634  HD1 TYR B  10      -5.631 -27.516  33.752  1.00 84.28           H  
ATOM   2635  CD2 TYR B  10      -5.645 -28.263  37.088  1.00 84.28           C  
ATOM   2636  HD2 TYR B  10      -5.055 -28.123  37.981  1.00 84.28           H  
ATOM   2637  CE1 TYR B  10      -7.174 -28.641  34.752  1.00 84.28           C  
ATOM   2638  HE1 TYR B  10      -7.769 -28.792  33.864  1.00 84.28           H  
ATOM   2639  CE2 TYR B  10      -6.859 -28.972  37.153  1.00 84.28           C  
ATOM   2640  HE2 TYR B  10      -7.199 -29.368  38.098  1.00 84.28           H  
ATOM   2641  OH  TYR B  10      -8.798 -29.841  36.037  1.00 84.28           O  
ATOM   2642  HH  TYR B  10      -8.992 -30.129  36.932  1.00 84.28           H  
ATOM   2643  CZ  TYR B  10      -7.622 -29.164  35.981  1.00 84.28           C  
ATOM   2644  N   LEU B  11      -0.813 -26.296  35.372  1.00 81.92           N  
ATOM   2645  H   LEU B  11      -0.832 -26.850  36.217  1.00 81.92           H  
ATOM   2646  CA  LEU B  11       0.295 -25.366  35.175  1.00 81.92           C  
ATOM   2647  HA  LEU B  11      -0.124 -24.371  35.025  1.00 81.92           H  
ATOM   2648  C   LEU B  11       1.060 -25.715  33.900  1.00 81.92           C  
ATOM   2649  CB  LEU B  11       1.196 -25.349  36.424  1.00 81.92           C  
ATOM   2650  HB2 LEU B  11       1.633 -26.339  36.554  1.00 81.92           H  
ATOM   2651  HB3 LEU B  11       0.581 -25.138  37.299  1.00 81.92           H  
ATOM   2652  O   LEU B  11       1.235 -24.844  33.054  1.00 81.92           O  
ATOM   2653  CG  LEU B  11       2.332 -24.308  36.359  1.00 81.92           C  
ATOM   2654  HG  LEU B  11       2.944 -24.486  35.475  1.00 81.92           H  
ATOM   2655  CD1 LEU B  11       1.799 -22.874  36.324  1.00 81.92           C  
ATOM   2656 HD11 LEU B  11       1.240 -22.698  35.406  1.00 81.92           H  
ATOM   2657 HD12 LEU B  11       1.161 -22.705  37.191  1.00 81.92           H  
ATOM   2658 HD13 LEU B  11       2.632 -22.172  36.354  1.00 81.92           H  
ATOM   2659  CD2 LEU B  11       3.223 -24.436  37.594  1.00 81.92           C  
ATOM   2660 HD21 LEU B  11       4.063 -23.747  37.515  1.00 81.92           H  
ATOM   2661 HD22 LEU B  11       2.652 -24.200  38.492  1.00 81.92           H  
ATOM   2662 HD23 LEU B  11       3.612 -25.452  37.668  1.00 81.92           H  
ATOM   2663  N   ARG B  12       1.408 -26.994  33.696  1.00 83.08           N  
ATOM   2664  H   ARG B  12       1.211 -27.660  34.429  1.00 83.08           H  
ATOM   2665  CA  ARG B  12       2.073 -27.455  32.468  1.00 83.08           C  
ATOM   2666  HA  ARG B  12       3.031 -26.942  32.389  1.00 83.08           H  
ATOM   2667  C   ARG B  12       1.277 -27.079  31.216  1.00 83.08           C  
ATOM   2668  CB  ARG B  12       2.308 -28.971  32.553  1.00 83.08           C  
ATOM   2669  HB2 ARG B  12       1.348 -29.487  32.559  1.00 83.08           H  
ATOM   2670  HB3 ARG B  12       2.819 -29.190  33.491  1.00 83.08           H  
ATOM   2671  O   ARG B  12       1.866 -26.581  30.258  1.00 83.08           O  
ATOM   2672  CG  ARG B  12       3.161 -29.496  31.385  1.00 83.08           C  
ATOM   2673  HG2 ARG B  12       4.156 -29.054  31.434  1.00 83.08           H  
ATOM   2674  HG3 ARG B  12       2.704 -29.210  30.437  1.00 83.08           H  
ATOM   2675  CD  ARG B  12       3.275 -31.025  31.404  1.00 83.08           C  
ATOM   2676  HD2 ARG B  12       2.271 -31.440  31.314  1.00 83.08           H  
ATOM   2677  HD3 ARG B  12       3.850 -31.341  30.534  1.00 83.08           H  
ATOM   2678  NE  ARG B  12       3.943 -31.519  32.626  1.00 83.08           N  
ATOM   2679  HE  ARG B  12       4.744 -30.992  32.945  1.00 83.08           H  
ATOM   2680  NH1 ARG B  12       2.566 -33.315  33.073  1.00 83.08           N  
ATOM   2681 HH11 ARG B  12       2.265 -34.057  33.689  1.00 83.08           H  
ATOM   2682 HH12 ARG B  12       2.001 -33.104  32.263  1.00 83.08           H  
ATOM   2683  NH2 ARG B  12       4.257 -32.847  34.446  1.00 83.08           N  
ATOM   2684 HH21 ARG B  12       5.035 -32.273  34.737  1.00 83.08           H  
ATOM   2685 HH22 ARG B  12       3.963 -33.624  35.021  1.00 83.08           H  
ATOM   2686  CZ  ARG B  12       3.585 -32.555  33.368  1.00 83.08           C  
ATOM   2687  N   ARG B  13      -0.047 -27.287  31.213  1.00 86.22           N  
ATOM   2688  H   ARG B  13      -0.463 -27.704  32.033  1.00 86.22           H  
ATOM   2689  CA  ARG B  13      -0.904 -26.917  30.075  1.00 86.22           C  
ATOM   2690  HA  ARG B  13      -0.465 -27.354  29.177  1.00 86.22           H  
ATOM   2691  C   ARG B  13      -0.911 -25.407  29.835  1.00 86.22           C  
ATOM   2692  CB  ARG B  13      -2.328 -27.469  30.276  1.00 86.22           C  
ATOM   2693  HB2 ARG B  13      -2.281 -28.544  30.449  1.00 86.22           H  
ATOM   2694  HB3 ARG B  13      -2.764 -27.008  31.163  1.00 86.22           H  
ATOM   2695  O   ARG B  13      -0.712 -24.987  28.700  1.00 86.22           O  
ATOM   2696  CG  ARG B  13      -3.256 -27.191  29.079  1.00 86.22           C  
ATOM   2697  HG2 ARG B  13      -4.277 -27.459  29.350  1.00 86.22           H  
ATOM   2698  HG3 ARG B  13      -3.248 -26.125  28.851  1.00 86.22           H  
ATOM   2699  CD  ARG B  13      -2.859 -27.993  27.833  1.00 86.22           C  
ATOM   2700  HD2 ARG B  13      -1.773 -28.041  27.749  1.00 86.22           H  
ATOM   2701  HD3 ARG B  13      -3.244 -29.007  27.939  1.00 86.22           H  
ATOM   2702  NE  ARG B  13      -3.368 -27.368  26.606  1.00 86.22           N  
ATOM   2703  HE  ARG B  13      -3.509 -26.368  26.626  1.00 86.22           H  
ATOM   2704  NH1 ARG B  13      -3.179 -29.185  25.201  1.00 86.22           N  
ATOM   2705 HH11 ARG B  13      -2.958 -29.771  25.993  1.00 86.22           H  
ATOM   2706 HH12 ARG B  13      -3.239 -29.561  24.266  1.00 86.22           H  
ATOM   2707  NH2 ARG B  13      -3.716 -27.174  24.391  1.00 86.22           N  
ATOM   2708 HH21 ARG B  13      -3.702 -27.534  23.448  1.00 86.22           H  
ATOM   2709 HH22 ARG B  13      -3.534 -26.191  24.534  1.00 86.22           H  
ATOM   2710  CZ  ARG B  13      -3.429 -27.920  25.411  1.00 86.22           C  
ATOM   2711  N   ALA B  14      -1.080 -24.606  30.887  1.00 86.30           N  
ATOM   2712  H   ALA B  14      -1.225 -25.023  31.796  1.00 86.30           H  
ATOM   2713  CA  ALA B  14      -1.079 -23.149  30.787  1.00 86.30           C  
ATOM   2714  HA  ALA B  14      -1.857 -22.848  30.085  1.00 86.30           H  
ATOM   2715  C   ALA B  14       0.257 -22.609  30.250  1.00 86.30           C  
ATOM   2716  CB  ALA B  14      -1.414 -22.559  32.163  1.00 86.30           C  
ATOM   2717  HB1 ALA B  14      -1.462 -21.472  32.094  1.00 86.30           H  
ATOM   2718  HB2 ALA B  14      -0.651 -22.837  32.889  1.00 86.30           H  
ATOM   2719  HB3 ALA B  14      -2.380 -22.933  32.502  1.00 86.30           H  
ATOM   2720  O   ALA B  14       0.258 -21.736  29.385  1.00 86.30           O  
ATOM   2721  N   THR B  15       1.393 -23.154  30.702  1.00 86.02           N  
ATOM   2722  H   THR B  15       1.352 -23.821  31.458  1.00 86.02           H  
ATOM   2723  CA  THR B  15       2.720 -22.751  30.209  1.00 86.02           C  
ATOM   2724  HA  THR B  15       2.787 -21.665  30.266  1.00 86.02           H  
ATOM   2725  C   THR B  15       2.930 -23.145  28.743  1.00 86.02           C  
ATOM   2726  CB  THR B  15       3.855 -23.352  31.057  1.00 86.02           C  
ATOM   2727  HB  THR B  15       4.042 -24.377  30.738  1.00 86.02           H  
ATOM   2728  O   THR B  15       3.494 -22.363  27.978  1.00 86.02           O  
ATOM   2729  CG2 THR B  15       5.140 -22.537  30.941  1.00 86.02           C  
ATOM   2730 HG21 THR B  15       5.492 -22.543  29.909  1.00 86.02           H  
ATOM   2731 HG22 THR B  15       4.969 -21.508  31.255  1.00 86.02           H  
ATOM   2732 HG23 THR B  15       5.911 -22.981  31.571  1.00 86.02           H  
ATOM   2733  OG1 THR B  15       3.549 -23.370  32.427  1.00 86.02           O  
ATOM   2734  HG1 THR B  15       3.471 -22.465  32.738  1.00 86.02           H  
ATOM   2735  N   LEU B  16       2.452 -24.325  28.325  1.00 89.10           N  
ATOM   2736  H   LEU B  16       2.007 -24.931  28.999  1.00 89.10           H  
ATOM   2737  CA  LEU B  16       2.501 -24.762  26.924  1.00 89.10           C  
ATOM   2738  HA  LEU B  16       3.526 -24.674  26.562  1.00 89.10           H  
ATOM   2739  C   LEU B  16       1.649 -23.867  26.013  1.00 89.10           C  
ATOM   2740  CB  LEU B  16       2.044 -26.228  26.816  1.00 89.10           C  
ATOM   2741  HB2 LEU B  16       1.768 -26.430  25.781  1.00 89.10           H  
ATOM   2742  HB3 LEU B  16       1.145 -26.360  27.418  1.00 89.10           H  
ATOM   2743  O   LEU B  16       2.144 -23.404  24.986  1.00 89.10           O  
ATOM   2744  CG  LEU B  16       3.095 -27.268  27.242  1.00 89.10           C  
ATOM   2745  HG  LEU B  16       3.430 -27.071  28.260  1.00 89.10           H  
ATOM   2746  CD1 LEU B  16       2.464 -28.661  27.203  1.00 89.10           C  
ATOM   2747 HD11 LEU B  16       3.189 -29.404  27.536  1.00 89.10           H  
ATOM   2748 HD12 LEU B  16       2.141 -28.898  26.190  1.00 89.10           H  
ATOM   2749 HD13 LEU B  16       1.605 -28.687  27.874  1.00 89.10           H  
ATOM   2750  CD2 LEU B  16       4.318 -27.249  26.319  1.00 89.10           C  
ATOM   2751 HD21 LEU B  16       4.971 -26.425  26.606  1.00 89.10           H  
ATOM   2752 HD22 LEU B  16       4.001 -27.122  25.284  1.00 89.10           H  
ATOM   2753 HD23 LEU B  16       4.875 -28.181  26.412  1.00 89.10           H  
ATOM   2754  N   ASP B  17       0.406 -23.582  26.408  1.00 90.57           N  
ATOM   2755  H   ASP B  17       0.053 -24.019  27.248  1.00 90.57           H  
ATOM   2756  CA  ASP B  17      -0.493 -22.703  25.654  1.00 90.57           C  
ATOM   2757  HA  ASP B  17      -0.553 -23.060  24.626  1.00 90.57           H  
ATOM   2758  C   ASP B  17       0.050 -21.259  25.602  1.00 90.57           C  
ATOM   2759  CB  ASP B  17      -1.911 -22.745  26.262  1.00 90.57           C  
ATOM   2760  HB2 ASP B  17      -2.497 -21.943  25.812  1.00 90.57           H  
ATOM   2761  HB3 ASP B  17      -1.844 -22.542  27.331  1.00 90.57           H  
ATOM   2762  O   ASP B  17      -0.051 -20.602  24.567  1.00 90.57           O  
ATOM   2763  CG  ASP B  17      -2.687 -24.058  26.040  1.00 90.57           C  
ATOM   2764  OD1 ASP B  17      -2.421 -24.805  25.074  1.00 90.57           O  
ATOM   2765  OD2 ASP B  17      -3.650 -24.325  26.792  1.00 90.57           O  
ATOM   2766  N   LEU B  18       0.680 -20.768  26.681  1.00 89.84           N  
ATOM   2767  H   LEU B  18       0.679 -21.322  27.525  1.00 89.84           H  
ATOM   2768  CA  LEU B  18       1.333 -19.451  26.715  1.00 89.84           C  
ATOM   2769  HA  LEU B  18       0.618 -18.696  26.389  1.00 89.84           H  
ATOM   2770  C   LEU B  18       2.520 -19.386  25.752  1.00 89.84           C  
ATOM   2771  CB  LEU B  18       1.772 -19.130  28.158  1.00 89.84           C  
ATOM   2772  HB2 LEU B  18       2.370 -19.961  28.532  1.00 89.84           H  
ATOM   2773  HB3 LEU B  18       0.882 -19.054  28.782  1.00 89.84           H  
ATOM   2774  O   LEU B  18       2.680 -18.398  25.034  1.00 89.84           O  
ATOM   2775  CG  LEU B  18       2.605 -17.840  28.313  1.00 89.84           C  
ATOM   2776  HG  LEU B  18       3.534 -17.929  27.750  1.00 89.84           H  
ATOM   2777  CD1 LEU B  18       1.858 -16.597  27.833  1.00 89.84           C  
ATOM   2778 HD11 LEU B  18       2.456 -15.705  28.017  1.00 89.84           H  
ATOM   2779 HD12 LEU B  18       1.645 -16.660  26.766  1.00 89.84           H  
ATOM   2780 HD13 LEU B  18       0.921 -16.513  28.384  1.00 89.84           H  
ATOM   2781  CD2 LEU B  18       2.968 -17.636  29.783  1.00 89.84           C  
ATOM   2782 HD21 LEU B  18       2.062 -17.534  30.380  1.00 89.84           H  
ATOM   2783 HD22 LEU B  18       3.571 -16.736  29.901  1.00 89.84           H  
ATOM   2784 HD23 LEU B  18       3.539 -18.491  30.145  1.00 89.84           H  
ATOM   2785  N   ARG B  19       3.351 -20.435  25.719  1.00 89.87           N  
ATOM   2786  H   ARG B  19       3.172 -21.204  26.348  1.00 89.87           H  
ATOM   2787  CA  ARG B  19       4.482 -20.516  24.790  1.00 89.87           C  
ATOM   2788  HA  ARG B  19       5.102 -19.629  24.922  1.00 89.87           H  
ATOM   2789  C   ARG B  19       4.002 -20.488  23.339  1.00 89.87           C  
ATOM   2790  CB  ARG B  19       5.319 -21.762  25.106  1.00 89.87           C  
ATOM   2791  HB2 ARG B  19       5.584 -21.748  26.163  1.00 89.87           H  
ATOM   2792  HB3 ARG B  19       4.726 -22.656  24.911  1.00 89.87           H  
ATOM   2793  O   ARG B  19       4.559 -19.727  22.555  1.00 89.87           O  
ATOM   2794  CG  ARG B  19       6.610 -21.799  24.274  1.00 89.87           C  
ATOM   2795  HG2 ARG B  19       6.376 -21.833  23.210  1.00 89.87           H  
ATOM   2796  HG3 ARG B  19       7.184 -20.893  24.471  1.00 89.87           H  
ATOM   2797  CD  ARG B  19       7.477 -23.009  24.633  1.00 89.87           C  
ATOM   2798  HD2 ARG B  19       7.654 -23.010  25.708  1.00 89.87           H  
ATOM   2799  HD3 ARG B  19       8.434 -22.906  24.122  1.00 89.87           H  
ATOM   2800  NE  ARG B  19       6.845 -24.276  24.217  1.00 89.87           N  
ATOM   2801  HE  ARG B  19       6.045 -24.200  23.605  1.00 89.87           H  
ATOM   2802  NH1 ARG B  19       8.349 -25.698  25.211  1.00 89.87           N  
ATOM   2803 HH11 ARG B  19       8.871 -24.897  25.538  1.00 89.87           H  
ATOM   2804 HH12 ARG B  19       8.721 -26.628  25.337  1.00 89.87           H  
ATOM   2805  NH2 ARG B  19       6.678 -26.532  23.987  1.00 89.87           N  
ATOM   2806 HH21 ARG B  19       7.057 -27.457  24.130  1.00 89.87           H  
ATOM   2807 HH22 ARG B  19       5.911 -26.401  23.342  1.00 89.87           H  
ATOM   2808  CZ  ARG B  19       7.290 -25.491  24.477  1.00 89.87           C  
ATOM   2809  N   ALA B  20       2.956 -21.250  23.014  1.00 94.42           N  
ATOM   2810  H   ALA B  20       2.551 -21.844  23.724  1.00 94.42           H  
ATOM   2811  CA  ALA B  20       2.351 -21.254  21.683  1.00 94.42           C  
ATOM   2812  HA  ALA B  20       3.119 -21.493  20.946  1.00 94.42           H  
ATOM   2813  C   ALA B  20       1.775 -19.878  21.308  1.00 94.42           C  
ATOM   2814  CB  ALA B  20       1.281 -22.352  21.636  1.00 94.42           C  
ATOM   2815  HB1 ALA B  20       0.495 -22.147  22.363  1.00 94.42           H  
ATOM   2816  HB2 ALA B  20       0.843 -22.387  20.639  1.00 94.42           H  
ATOM   2817  HB3 ALA B  20       1.732 -23.319  21.857  1.00 94.42           H  
ATOM   2818  O   ALA B  20       2.044 -19.377  20.221  1.00 94.42           O  
ATOM   2819  N   ALA B  21       1.061 -19.216  22.226  1.00 94.82           N  
ATOM   2820  H   ALA B  21       0.827 -19.680  23.092  1.00 94.82           H  
ATOM   2821  CA  ALA B  21       0.518 -17.881  21.978  1.00 94.82           C  
ATOM   2822  HA  ALA B  21      -0.077 -17.923  21.066  1.00 94.82           H  
ATOM   2823  C   ALA B  21       1.623 -16.831  21.748  1.00 94.82           C  
ATOM   2824  CB  ALA B  21      -0.406 -17.501  23.142  1.00 94.82           C  
ATOM   2825  HB1 ALA B  21       0.162 -17.443  24.071  1.00 94.82           H  
ATOM   2826  HB2 ALA B  21      -1.191 -18.250  23.247  1.00 94.82           H  
ATOM   2827  HB3 ALA B  21      -0.866 -16.534  22.938  1.00 94.82           H  
ATOM   2828  O   ALA B  21       1.553 -16.056  20.800  1.00 94.82           O  
ATOM   2829  N   ARG B  22       2.685 -16.826  22.565  1.00 93.04           N  
ATOM   2830  H   ARG B  22       2.698 -17.485  23.331  1.00 93.04           H  
ATOM   2831  CA  ARG B  22       3.836 -15.923  22.367  1.00 93.04           C  
ATOM   2832  HA  ARG B  22       3.481 -14.895  22.293  1.00 93.04           H  
ATOM   2833  C   ARG B  22       4.571 -16.180  21.055  1.00 93.04           C  
ATOM   2834  CB  ARG B  22       4.820 -16.046  23.536  1.00 93.04           C  
ATOM   2835  HB2 ARG B  22       5.765 -15.589  23.242  1.00 93.04           H  
ATOM   2836  HB3 ARG B  22       5.001 -17.098  23.754  1.00 93.04           H  
ATOM   2837  O   ARG B  22       5.099 -15.244  20.466  1.00 93.04           O  
ATOM   2838  CG  ARG B  22       4.317 -15.325  24.791  1.00 93.04           C  
ATOM   2839  HG2 ARG B  22       3.376 -15.762  25.126  1.00 93.04           H  
ATOM   2840  HG3 ARG B  22       4.155 -14.273  24.556  1.00 93.04           H  
ATOM   2841  CD  ARG B  22       5.366 -15.442  25.903  1.00 93.04           C  
ATOM   2842  HD2 ARG B  22       5.456 -16.491  26.185  1.00 93.04           H  
ATOM   2843  HD3 ARG B  22       6.324 -15.092  25.519  1.00 93.04           H  
ATOM   2844  NE  ARG B  22       5.001 -14.637  27.082  1.00 93.04           N  
ATOM   2845  HE  ARG B  22       4.216 -14.011  26.980  1.00 93.04           H  
ATOM   2846  NH1 ARG B  22       6.683 -15.347  28.482  1.00 93.04           N  
ATOM   2847 HH11 ARG B  22       7.178 -15.247  29.357  1.00 93.04           H  
ATOM   2848 HH12 ARG B  22       7.079 -15.895  27.732  1.00 93.04           H  
ATOM   2849  NH2 ARG B  22       5.185 -13.870  29.219  1.00 93.04           N  
ATOM   2850 HH21 ARG B  22       4.386 -13.267  29.086  1.00 93.04           H  
ATOM   2851 HH22 ARG B  22       5.639 -13.871  30.121  1.00 93.04           H  
ATOM   2852  CZ  ARG B  22       5.624 -14.622  28.250  1.00 93.04           C  
ATOM   2853  N   GLN B  23       4.633 -17.434  20.618  1.00 94.34           N  
ATOM   2854  H   GLN B  23       4.199 -18.168  21.159  1.00 94.34           H  
ATOM   2855  CA  GLN B  23       5.222 -17.780  19.332  1.00 94.34           C  
ATOM   2856  HA  GLN B  23       6.184 -17.275  19.245  1.00 94.34           H  
ATOM   2857  C   GLN B  23       4.367 -17.261  18.169  1.00 94.34           C  
ATOM   2858  CB  GLN B  23       5.480 -19.287  19.302  1.00 94.34           C  
ATOM   2859  HB2 GLN B  23       4.546 -19.838  19.412  1.00 94.34           H  
ATOM   2860  HB3 GLN B  23       6.135 -19.533  20.138  1.00 94.34           H  
ATOM   2861  O   GLN B  23       4.911 -16.586  17.304  1.00 94.34           O  
ATOM   2862  CG  GLN B  23       6.155 -19.696  17.992  1.00 94.34           C  
ATOM   2863  HG2 GLN B  23       6.945 -18.990  17.738  1.00 94.34           H  
ATOM   2864  HG3 GLN B  23       5.404 -19.664  17.203  1.00 94.34           H  
ATOM   2865  CD  GLN B  23       6.763 -21.090  18.025  1.00 94.34           C  
ATOM   2866  NE2 GLN B  23       7.180 -21.567  16.878  1.00 94.34           N  
ATOM   2867 HE21 GLN B  23       6.907 -21.076  16.039  1.00 94.34           H  
ATOM   2868 HE22 GLN B  23       7.562 -22.501  16.837  1.00 94.34           H  
ATOM   2869  OE1 GLN B  23       6.901 -21.730  19.064  1.00 94.34           O  
ATOM   2870  N   ARG B  24       3.040 -17.438  18.227  1.00 95.27           N  
ATOM   2871  H   ARG B  24       2.664 -18.038  18.946  1.00 95.27           H  
ATOM   2872  CA  ARG B  24       2.115 -16.891  17.222  1.00 95.27           C  
ATOM   2873  HA  ARG B  24       2.417 -17.290  16.254  1.00 95.27           H  
ATOM   2874  C   ARG B  24       2.200 -15.366  17.097  1.00 95.27           C  
ATOM   2875  CB  ARG B  24       0.681 -17.354  17.538  1.00 95.27           C  
ATOM   2876  HB2 ARG B  24       0.399 -16.993  18.528  1.00 95.27           H  
ATOM   2877  HB3 ARG B  24       0.665 -18.444  17.562  1.00 95.27           H  
ATOM   2878  O   ARG B  24       2.156 -14.852  15.989  1.00 95.27           O  
ATOM   2879  CG  ARG B  24      -0.380 -16.874  16.529  1.00 95.27           C  
ATOM   2880  HG2 ARG B  24      -1.347 -17.287  16.814  1.00 95.27           H  
ATOM   2881  HG3 ARG B  24      -0.454 -15.787  16.556  1.00 95.27           H  
ATOM   2882  CD  ARG B  24      -0.051 -17.325  15.102  1.00 95.27           C  
ATOM   2883  HD2 ARG B  24       0.055 -18.410  15.082  1.00 95.27           H  
ATOM   2884  HD3 ARG B  24       0.900 -16.886  14.801  1.00 95.27           H  
ATOM   2885  NE  ARG B  24      -1.075 -16.916  14.125  1.00 95.27           N  
ATOM   2886  HE  ARG B  24      -1.901 -16.415  14.421  1.00 95.27           H  
ATOM   2887  NH1 ARG B  24       0.131 -17.514  12.260  1.00 95.27           N  
ATOM   2888 HH11 ARG B  24       0.252 -17.463  11.258  1.00 95.27           H  
ATOM   2889 HH12 ARG B  24       0.909 -17.804  12.835  1.00 95.27           H  
ATOM   2890  NH2 ARG B  24      -1.891 -16.570  12.054  1.00 95.27           N  
ATOM   2891 HH21 ARG B  24      -1.797 -16.523  11.050  1.00 95.27           H  
ATOM   2892 HH22 ARG B  24      -2.644 -16.074  12.510  1.00 95.27           H  
ATOM   2893  CZ  ARG B  24      -0.937 -17.007  12.817  1.00 95.27           C  
ATOM   2894  N   ILE B  25       2.355 -14.640  18.209  1.00 96.46           N  
ATOM   2895  H   ILE B  25       2.313 -15.119  19.097  1.00 96.46           H  
ATOM   2896  CA  ILE B  25       2.551 -13.175  18.180  1.00 96.46           C  
ATOM   2897  HA  ILE B  25       1.717 -12.717  17.648  1.00 96.46           H  
ATOM   2898  C   ILE B  25       3.817 -12.812  17.397  1.00 96.46           C  
ATOM   2899  CB  ILE B  25       2.596 -12.589  19.609  1.00 96.46           C  
ATOM   2900  HB  ILE B  25       3.333 -13.148  20.186  1.00 96.46           H  
ATOM   2901  O   ILE B  25       3.764 -11.958  16.519  1.00 96.46           O  
ATOM   2902  CG1 ILE B  25       1.218 -12.733  20.286  1.00 96.46           C  
ATOM   2903 HG12 ILE B  25       0.843 -13.745  20.130  1.00 96.46           H  
ATOM   2904 HG13 ILE B  25       0.509 -12.044  19.827  1.00 96.46           H  
ATOM   2905  CG2 ILE B  25       3.009 -11.106  19.609  1.00 96.46           C  
ATOM   2906 HG21 ILE B  25       4.015 -10.974  19.210  1.00 96.46           H  
ATOM   2907 HG22 ILE B  25       3.016 -10.689  20.616  1.00 96.46           H  
ATOM   2908 HG23 ILE B  25       2.329 -10.521  18.990  1.00 96.46           H  
ATOM   2909  CD1 ILE B  25       1.257 -12.490  21.798  1.00 96.46           C  
ATOM   2910 HD11 ILE B  25       2.023 -13.113  22.260  1.00 96.46           H  
ATOM   2911 HD12 ILE B  25       1.454 -11.441  22.017  1.00 96.46           H  
ATOM   2912 HD13 ILE B  25       0.287 -12.758  22.217  1.00 96.46           H  
ATOM   2913  N   ARG B  26       4.942 -13.490  17.668  1.00 95.48           N  
ATOM   2914  H   ARG B  26       4.911 -14.225  18.359  1.00 95.48           H  
ATOM   2915  CA  ARG B  26       6.193 -13.242  16.934  1.00 95.48           C  
ATOM   2916  HA  ARG B  26       6.427 -12.179  16.985  1.00 95.48           H  
ATOM   2917  C   ARG B  26       6.059 -13.543  15.445  1.00 95.48           C  
ATOM   2918  CB  ARG B  26       7.356 -14.042  17.523  1.00 95.48           C  
ATOM   2919  HB2 ARG B  26       8.183 -14.011  16.813  1.00 95.48           H  
ATOM   2920  HB3 ARG B  26       7.057 -15.082  17.653  1.00 95.48           H  
ATOM   2921  O   ARG B  26       6.555 -12.760  14.651  1.00 95.48           O  
ATOM   2922  CG  ARG B  26       7.846 -13.450  18.849  1.00 95.48           C  
ATOM   2923  HG2 ARG B  26       7.069 -13.535  19.609  1.00 95.48           H  
ATOM   2924  HG3 ARG B  26       8.080 -12.396  18.702  1.00 95.48           H  
ATOM   2925  CD  ARG B  26       9.116 -14.172  19.311  1.00 95.48           C  
ATOM   2926  HD2 ARG B  26       9.532 -13.642  20.168  1.00 95.48           H  
ATOM   2927  HD3 ARG B  26       9.855 -14.115  18.511  1.00 95.48           H  
ATOM   2928  NE  ARG B  26       8.851 -15.590  19.626  1.00 95.48           N  
ATOM   2929  HE  ARG B  26       8.769 -16.198  18.823  1.00 95.48           H  
ATOM   2930  NH1 ARG B  26       8.760 -15.401  21.908  1.00 95.48           N  
ATOM   2931 HH11 ARG B  26       8.774 -15.829  22.823  1.00 95.48           H  
ATOM   2932 HH12 ARG B  26       8.928 -14.413  21.783  1.00 95.48           H  
ATOM   2933  NH2 ARG B  26       8.462 -17.401  20.944  1.00 95.48           N  
ATOM   2934 HH21 ARG B  26       8.454 -17.970  20.109  1.00 95.48           H  
ATOM   2935 HH22 ARG B  26       8.326 -17.823  21.851  1.00 95.48           H  
ATOM   2936  CZ  ARG B  26       8.687 -16.121  20.821  1.00 95.48           C  
ATOM   2937  N   GLU B  27       5.370 -14.620  15.076  1.00 95.58           N  
ATOM   2938  H   GLU B  27       5.020 -15.243  15.790  1.00 95.58           H  
ATOM   2939  CA  GLU B  27       5.093 -14.953  13.670  1.00 95.58           C  
ATOM   2940  HA  GLU B  27       6.034 -15.031  13.126  1.00 95.58           H  
ATOM   2941  C   GLU B  27       4.244 -13.860  12.982  1.00 95.58           C  
ATOM   2942  CB  GLU B  27       4.383 -16.318  13.600  1.00 95.58           C  
ATOM   2943  HB2 GLU B  27       4.017 -16.480  12.586  1.00 95.58           H  
ATOM   2944  HB3 GLU B  27       3.522 -16.284  14.269  1.00 95.58           H  
ATOM   2945  O   GLU B  27       4.527 -13.441  11.865  1.00 95.58           O  
ATOM   2946  CG  GLU B  27       5.292 -17.503  13.985  1.00 95.58           C  
ATOM   2947  HG2 GLU B  27       5.995 -17.682  13.171  1.00 95.58           H  
ATOM   2948  HG3 GLU B  27       5.876 -17.236  14.866  1.00 95.58           H  
ATOM   2949  CD  GLU B  27       4.524 -18.803  14.298  1.00 95.58           C  
ATOM   2950  OE1 GLU B  27       5.190 -19.764  14.767  1.00 95.58           O  
ATOM   2951  OE2 GLU B  27       3.271 -18.819  14.184  1.00 95.58           O  
ATOM   2952  N   LEU B  28       3.234 -13.321  13.665  1.00 96.75           N  
ATOM   2953  H   LEU B  28       3.014 -13.686  14.581  1.00 96.75           H  
ATOM   2954  CA  LEU B  28       2.391 -12.259  13.105  1.00 96.75           C  
ATOM   2955  HA  LEU B  28       2.081 -12.549  12.101  1.00 96.75           H  
ATOM   2956  C   LEU B  28       3.122 -10.915  12.958  1.00 96.75           C  
ATOM   2957  CB  LEU B  28       1.152 -12.100  13.996  1.00 96.75           C  
ATOM   2958  HB2 LEU B  28       1.481 -12.032  15.032  1.00 96.75           H  
ATOM   2959  HB3 LEU B  28       0.654 -11.162  13.749  1.00 96.75           H  
ATOM   2960  O   LEU B  28       2.870 -10.184  12.002  1.00 96.75           O  
ATOM   2961  CG  LEU B  28       0.137 -13.245  13.850  1.00 96.75           C  
ATOM   2962  HG  LEU B  28       0.643 -14.210  13.890  1.00 96.75           H  
ATOM   2963  CD1 LEU B  28      -0.847 -13.172  15.017  1.00 96.75           C  
ATOM   2964 HD11 LEU B  28      -1.362 -12.211  15.005  1.00 96.75           H  
ATOM   2965 HD12 LEU B  28      -1.578 -13.975  14.926  1.00 96.75           H  
ATOM   2966 HD13 LEU B  28      -0.308 -13.284  15.958  1.00 96.75           H  
ATOM   2967  CD2 LEU B  28      -0.634 -13.145  12.532  1.00 96.75           C  
ATOM   2968 HD21 LEU B  28       0.041 -13.306  11.691  1.00 96.75           H  
ATOM   2969 HD22 LEU B  28      -1.416 -13.904  12.502  1.00 96.75           H  
ATOM   2970 HD23 LEU B  28      -1.098 -12.163  12.442  1.00 96.75           H  
ATOM   2971  N   GLU B  29       4.003 -10.570  13.900  1.00 95.12           N  
ATOM   2972  H   GLU B  29       4.105 -11.186  14.694  1.00 95.12           H  
ATOM   2973  CA  GLU B  29       4.663  -9.257  13.943  1.00 95.12           C  
ATOM   2974  HA  GLU B  29       4.036  -8.514  13.450  1.00 95.12           H  
ATOM   2975  C   GLU B  29       6.013  -9.234  13.216  1.00 95.12           C  
ATOM   2976  CB  GLU B  29       4.853  -8.818  15.410  1.00 95.12           C  
ATOM   2977  HB2 GLU B  29       5.486  -7.931  15.432  1.00 95.12           H  
ATOM   2978  HB3 GLU B  29       5.363  -9.615  15.951  1.00 95.12           H  
ATOM   2979  O   GLU B  29       6.341  -8.263  12.545  1.00 95.12           O  
ATOM   2980  CG  GLU B  29       3.526  -8.475  16.110  1.00 95.12           C  
ATOM   2981  HG2 GLU B  29       2.871  -9.345  16.064  1.00 95.12           H  
ATOM   2982  HG3 GLU B  29       3.045  -7.665  15.562  1.00 95.12           H  
ATOM   2983  CD  GLU B  29       3.687  -8.067  17.589  1.00 95.12           C  
ATOM   2984  OE1 GLU B  29       2.778  -7.374  18.118  1.00 95.12           O  
ATOM   2985  OE2 GLU B  29       4.665  -8.494  18.241  1.00 95.12           O  
ATOM   2986  N   SER B  30       6.824 -10.281  13.364  1.00 94.24           N  
ATOM   2987  H   SER B  30       6.470 -11.104  13.829  1.00 94.24           H  
ATOM   2988  CA  SER B  30       8.264 -10.232  13.074  1.00 94.24           C  
ATOM   2989  HA  SER B  30       8.431  -9.494  12.289  1.00 94.24           H  
ATOM   2990  C   SER B  30       8.831 -11.540  12.516  1.00 94.24           C  
ATOM   2991  CB  SER B  30       9.037  -9.743  14.313  1.00 94.24           C  
ATOM   2992  HB2 SER B  30      10.111  -9.788  14.133  1.00 94.24           H  
ATOM   2993  HB3 SER B  30       8.772  -8.702  14.498  1.00 94.24           H  
ATOM   2994  O   SER B  30      10.037 -11.767  12.617  1.00 94.24           O  
ATOM   2995  OG  SER B  30       8.706 -10.505  15.464  1.00 94.24           O  
ATOM   2996  HG  SER B  30       7.750 -10.466  15.543  1.00 94.24           H  
ATOM   2997  N   ASP B  31       8.004 -12.390  11.889  1.00 96.93           N  
ATOM   2998  H   ASP B  31       7.008 -12.222  11.892  1.00 96.93           H  
ATOM   2999  CA  ASP B  31       8.520 -13.594  11.221  1.00 96.93           C  
ATOM   3000  HA  ASP B  31       8.966 -14.209  12.003  1.00 96.93           H  
ATOM   3001  C   ASP B  31       9.570 -13.197  10.166  1.00 96.93           C  
ATOM   3002  CB  ASP B  31       7.409 -14.429  10.562  1.00 96.93           C  
ATOM   3003  HB2 ASP B  31       6.512 -14.347  11.175  1.00 96.93           H  
ATOM   3004  HB3 ASP B  31       7.187 -14.036   9.571  1.00 96.93           H  
ATOM   3005  O   ASP B  31       9.295 -12.308   9.336  1.00 96.93           O  
ATOM   3006  CG  ASP B  31       7.704 -15.930  10.455  1.00 96.93           C  
ATOM   3007  OD1 ASP B  31       8.736 -16.388  10.992  1.00 96.93           O  
ATOM   3008  OD2 ASP B  31       6.857 -16.636   9.865  1.00 96.93           O  
ATOM   3009  N   PRO B  32      10.773 -13.798  10.190  1.00 98.41           N  
ATOM   3010  CA  PRO B  32      11.771 -13.589   9.155  1.00 98.41           C  
ATOM   3011  HA  PRO B  32      11.970 -12.521   9.072  1.00 98.41           H  
ATOM   3012  C   PRO B  32      11.281 -14.134   7.811  1.00 98.41           C  
ATOM   3013  CB  PRO B  32      13.037 -14.303   9.641  1.00 98.41           C  
ATOM   3014  HB2 PRO B  32      13.119 -15.287   9.179  1.00 98.41           H  
ATOM   3015  HB3 PRO B  32      13.926 -13.706   9.438  1.00 98.41           H  
ATOM   3016  O   PRO B  32      10.754 -15.244   7.724  1.00 98.41           O  
ATOM   3017  CG  PRO B  32      12.831 -14.470  11.143  1.00 98.41           C  
ATOM   3018  HG2 PRO B  32      13.357 -15.341  11.532  1.00 98.41           H  
ATOM   3019  HG3 PRO B  32      13.145 -13.563  11.661  1.00 98.41           H  
ATOM   3020  CD  PRO B  32      11.323 -14.622  11.257  1.00 98.41           C  
ATOM   3021  HD2 PRO B  32      11.001 -14.292  12.245  1.00 98.41           H  
ATOM   3022  HD3 PRO B  32      11.054 -15.665  11.090  1.00 98.41           H  
ATOM   3023  N   ILE B  33      11.487 -13.369   6.742  1.00 98.92           N  
ATOM   3024  H   ILE B  33      11.959 -12.485   6.866  1.00 98.92           H  
ATOM   3025  CA  ILE B  33      11.063 -13.741   5.387  1.00 98.92           C  
ATOM   3026  HA  ILE B  33      10.439 -14.634   5.423  1.00 98.92           H  
ATOM   3027  C   ILE B  33      12.300 -14.090   4.560  1.00 98.92           C  
ATOM   3028  CB  ILE B  33      10.211 -12.608   4.772  1.00 98.92           C  
ATOM   3029  HB  ILE B  33      10.825 -11.708   4.736  1.00 98.92           H  
ATOM   3030  O   ILE B  33      13.205 -13.275   4.429  1.00 98.92           O  
ATOM   3031  CG1 ILE B  33       8.965 -12.254   5.619  1.00 98.92           C  
ATOM   3032 HG12 ILE B  33       8.403 -11.477   5.100  1.00 98.92           H  
ATOM   3033 HG13 ILE B  33       9.289 -11.827   6.568  1.00 98.92           H  
ATOM   3034  CG2 ILE B  33       9.801 -12.924   3.327  1.00 98.92           C  
ATOM   3035 HG21 ILE B  33       9.223 -13.846   3.283  1.00 98.92           H  
ATOM   3036 HG22 ILE B  33       9.199 -12.107   2.928  1.00 98.92           H  
ATOM   3037 HG23 ILE B  33      10.684 -13.031   2.696  1.00 98.92           H  
ATOM   3038  CD1 ILE B  33       8.005 -13.414   5.920  1.00 98.92           C  
ATOM   3039 HD11 ILE B  33       7.125 -13.026   6.434  1.00 98.92           H  
ATOM   3040 HD12 ILE B  33       7.684 -13.900   4.999  1.00 98.92           H  
ATOM   3041 HD13 ILE B  33       8.487 -14.142   6.572  1.00 98.92           H  
ATOM   3042  N   ALA B  34      12.365 -15.294   4.005  1.00 98.87           N  
ATOM   3043  H   ALA B  34      11.536 -15.871   4.026  1.00 98.87           H  
ATOM   3044  CA  ALA B  34      13.445 -15.721   3.126  1.00 98.87           C  
ATOM   3045  HA  ALA B  34      14.388 -15.315   3.490  1.00 98.87           H  
ATOM   3046  C   ALA B  34      13.222 -15.210   1.697  1.00 98.87           C  
ATOM   3047  CB  ALA B  34      13.543 -17.249   3.166  1.00 98.87           C  
ATOM   3048  HB1 ALA B  34      13.836 -17.576   4.164  1.00 98.87           H  
ATOM   3049  HB2 ALA B  34      14.289 -17.587   2.447  1.00 98.87           H  
ATOM   3050  HB3 ALA B  34      12.581 -17.690   2.903  1.00 98.87           H  
ATOM   3051  O   ALA B  34      12.121 -15.321   1.153  1.00 98.87           O  
ATOM   3052  N   ILE B  35      14.287 -14.704   1.076  1.00 98.92           N  
ATOM   3053  H   ILE B  35      15.152 -14.641   1.594  1.00 98.92           H  
ATOM   3054  CA  ILE B  35      14.363 -14.519  -0.374  1.00 98.92           C  
ATOM   3055  HA  ILE B  35      13.373 -14.295  -0.771  1.00 98.92           H  
ATOM   3056  C   ILE B  35      14.836 -15.849  -0.955  1.00 98.92           C  
ATOM   3057  CB  ILE B  35      15.316 -13.359  -0.746  1.00 98.92           C  
ATOM   3058  HB  ILE B  35      16.319 -13.604  -0.399  1.00 98.92           H  
ATOM   3059  O   ILE B  35      15.993 -16.220  -0.750  1.00 98.92           O  
ATOM   3060  CG1 ILE B  35      14.882 -12.036  -0.074  1.00 98.92           C  
ATOM   3061 HG12 ILE B  35      13.915 -11.730  -0.472  1.00 98.92           H  
ATOM   3062 HG13 ILE B  35      14.773 -12.188   1.000  1.00 98.92           H  
ATOM   3063  CG2 ILE B  35      15.347 -13.205  -2.279  1.00 98.92           C  
ATOM   3064 HG21 ILE B  35      16.067 -12.443  -2.577  1.00 98.92           H  
ATOM   3065 HG22 ILE B  35      14.356 -12.937  -2.646  1.00 98.92           H  
ATOM   3066 HG23 ILE B  35      15.644 -14.140  -2.753  1.00 98.92           H  
ATOM   3067  CD1 ILE B  35      15.868 -10.879  -0.264  1.00 98.92           C  
ATOM   3068 HD11 ILE B  35      16.858 -11.177   0.082  1.00 98.92           H  
ATOM   3069 HD12 ILE B  35      15.532 -10.024   0.322  1.00 98.92           H  
ATOM   3070 HD13 ILE B  35      15.918 -10.583  -1.312  1.00 98.92           H  
ATOM   3071  N   VAL B  36      13.949 -16.571  -1.640  1.00 98.64           N  
ATOM   3072  H   VAL B  36      13.024 -16.191  -1.785  1.00 98.64           H  
ATOM   3073  CA  VAL B  36      14.241 -17.925  -2.142  1.00 98.64           C  
ATOM   3074  HA  VAL B  36      15.111 -18.290  -1.596  1.00 98.64           H  
ATOM   3075  C   VAL B  36      14.657 -17.959  -3.608  1.00 98.64           C  
ATOM   3076  CB  VAL B  36      13.100 -18.921  -1.865  1.00 98.64           C  
ATOM   3077  HB  VAL B  36      13.392 -19.889  -2.274  1.00 98.64           H  
ATOM   3078  O   VAL B  36      15.392 -18.839  -4.032  1.00 98.64           O  
ATOM   3079  CG1 VAL B  36      12.870 -19.089  -0.357  1.00 98.64           C  
ATOM   3080 HG11 VAL B  36      13.802 -19.402   0.114  1.00 98.64           H  
ATOM   3081 HG12 VAL B  36      12.123 -19.865  -0.192  1.00 98.64           H  
ATOM   3082 HG13 VAL B  36      12.530 -18.155   0.089  1.00 98.64           H  
ATOM   3083  CG2 VAL B  36      11.768 -18.524  -2.512  1.00 98.64           C  
ATOM   3084 HG21 VAL B  36      11.045 -19.325  -2.360  1.00 98.64           H  
ATOM   3085 HG22 VAL B  36      11.900 -18.387  -3.585  1.00 98.64           H  
ATOM   3086 HG23 VAL B  36      11.381 -17.610  -2.061  1.00 98.64           H  
ATOM   3087  N   GLY B  37      14.245 -16.961  -4.384  1.00 98.71           N  
ATOM   3088  H   GLY B  37      13.660 -16.246  -3.975  1.00 98.71           H  
ATOM   3089  CA  GLY B  37      14.655 -16.794  -5.773  1.00 98.71           C  
ATOM   3090  HA2 GLY B  37      15.653 -17.207  -5.917  1.00 98.71           H  
ATOM   3091  HA3 GLY B  37      13.968 -17.315  -6.439  1.00 98.71           H  
ATOM   3092  C   GLY B  37      14.670 -15.327  -6.155  1.00 98.71           C  
ATOM   3093  O   GLY B  37      13.998 -14.501  -5.533  1.00 98.71           O  
ATOM   3094  N   ALA B  38      15.459 -14.993  -7.167  1.00 98.82           N  
ATOM   3095  H   ALA B  38      15.982 -15.711  -7.647  1.00 98.82           H  
ATOM   3096  CA  ALA B  38      15.551 -13.641  -7.687  1.00 98.82           C  
ATOM   3097  HA  ALA B  38      14.563 -13.183  -7.649  1.00 98.82           H  
ATOM   3098  C   ALA B  38      16.015 -13.648  -9.143  1.00 98.82           C  
ATOM   3099  CB  ALA B  38      16.511 -12.832  -6.810  1.00 98.82           C  
ATOM   3100  HB1 ALA B  38      16.673 -11.861  -7.278  1.00 98.82           H  
ATOM   3101  HB2 ALA B  38      17.466 -13.348  -6.716  1.00 98.82           H  
ATOM   3102  HB3 ALA B  38      16.087 -12.699  -5.815  1.00 98.82           H  
ATOM   3103  O   ALA B  38      16.830 -14.480  -9.539  1.00 98.82           O  
ATOM   3104  N   ALA B  39      15.534 -12.689  -9.923  1.00 98.83           N  
ATOM   3105  H   ALA B  39      14.856 -12.046  -9.539  1.00 98.83           H  
ATOM   3106  CA  ALA B  39      16.017 -12.416 -11.269  1.00 98.83           C  
ATOM   3107  HA  ALA B  39      17.056 -12.734 -11.351  1.00 98.83           H  
ATOM   3108  C   ALA B  39      15.978 -10.911 -11.541  1.00 98.83           C  
ATOM   3109  CB  ALA B  39      15.191 -13.215 -12.282  1.00 98.83           C  
ATOM   3110  HB1 ALA B  39      15.551 -13.030 -13.295  1.00 98.83           H  
ATOM   3111  HB2 ALA B  39      15.273 -14.281 -12.075  1.00 98.83           H  
ATOM   3112  HB3 ALA B  39      14.145 -12.914 -12.223  1.00 98.83           H  
ATOM   3113  O   ALA B  39      15.268 -10.154 -10.867  1.00 98.83           O  
ATOM   3114  N   CYS B  40      16.766 -10.469 -12.516  1.00 98.74           N  
ATOM   3115  H   CYS B  40      17.292 -11.119 -13.082  1.00 98.74           H  
ATOM   3116  CA  CYS B  40      16.820  -9.074 -12.912  1.00 98.74           C  
ATOM   3117  HA  CYS B  40      15.809  -8.671 -12.850  1.00 98.74           H  
ATOM   3118  C   CYS B  40      17.278  -8.904 -14.360  1.00 98.74           C  
ATOM   3119  CB  CYS B  40      17.726  -8.283 -11.954  1.00 98.74           C  
ATOM   3120  HB2 CYS B  40      17.276  -8.274 -10.961  1.00 98.74           H  
ATOM   3121  HB3 CYS B  40      17.788  -7.256 -12.317  1.00 98.74           H  
ATOM   3122  O   CYS B  40      18.044  -9.698 -14.887  1.00 98.74           O  
ATOM   3123  SG  CYS B  40      19.403  -8.982 -11.855  1.00 98.74           S  
ATOM   3124  HG  CYS B  40      20.059  -7.829 -11.696  1.00 98.74           H  
ATOM   3125  N   ARG B  41      16.848  -7.795 -14.960  1.00 98.57           N  
ATOM   3126  H   ARG B  41      16.210  -7.217 -14.432  1.00 98.57           H  
ATOM   3127  CA  ARG B  41      17.355  -7.252 -16.221  1.00 98.57           C  
ATOM   3128  HA  ARG B  41      18.246  -7.800 -16.528  1.00 98.57           H  
ATOM   3129  C   ARG B  41      17.753  -5.809 -15.966  1.00 98.57           C  
ATOM   3130  CB  ARG B  41      16.274  -7.372 -17.314  1.00 98.57           C  
ATOM   3131  HB2 ARG B  41      16.307  -6.483 -17.945  1.00 98.57           H  
ATOM   3132  HB3 ARG B  41      15.287  -7.384 -16.852  1.00 98.57           H  
ATOM   3133  O   ARG B  41      16.878  -4.983 -15.692  1.00 98.57           O  
ATOM   3134  CG  ARG B  41      16.426  -8.625 -18.201  1.00 98.57           C  
ATOM   3135  HG2 ARG B  41      15.477  -9.160 -18.227  1.00 98.57           H  
ATOM   3136  HG3 ARG B  41      17.182  -9.297 -17.795  1.00 98.57           H  
ATOM   3137  CD  ARG B  41      16.799  -8.217 -19.636  1.00 98.57           C  
ATOM   3138  HD2 ARG B  41      15.988  -7.615 -20.045  1.00 98.57           H  
ATOM   3139  HD3 ARG B  41      17.706  -7.613 -19.598  1.00 98.57           H  
ATOM   3140  NE  ARG B  41      17.046  -9.373 -20.517  1.00 98.57           N  
ATOM   3141  HE  ARG B  41      17.147 -10.281 -20.085  1.00 98.57           H  
ATOM   3142  NH1 ARG B  41      17.014  -8.266 -22.540  1.00 98.57           N  
ATOM   3143 HH11 ARG B  41      16.544  -7.479 -22.116  1.00 98.57           H  
ATOM   3144 HH12 ARG B  41      17.128  -8.316 -23.542  1.00 98.57           H  
ATOM   3145  NH2 ARG B  41      17.699 -10.375 -22.463  1.00 98.57           N  
ATOM   3146 HH21 ARG B  41      18.004 -10.282 -23.421  1.00 98.57           H  
ATOM   3147 HH22 ARG B  41      18.163 -11.121 -21.964  1.00 98.57           H  
ATOM   3148  CZ  ARG B  41      17.239  -9.338 -21.828  1.00 98.57           C  
ATOM   3149  N   PHE B  42      19.045  -5.496 -16.051  1.00 98.62           N  
ATOM   3150  H   PHE B  42      19.680  -6.215 -16.366  1.00 98.62           H  
ATOM   3151  CA  PHE B  42      19.580  -4.150 -15.814  1.00 98.62           C  
ATOM   3152  HA  PHE B  42      18.734  -3.466 -15.752  1.00 98.62           H  
ATOM   3153  C   PHE B  42      20.457  -3.653 -16.981  1.00 98.62           C  
ATOM   3154  CB  PHE B  42      20.325  -4.072 -14.464  1.00 98.62           C  
ATOM   3155  HB2 PHE B  42      21.228  -4.680 -14.512  1.00 98.62           H  
ATOM   3156  HB3 PHE B  42      20.664  -3.047 -14.314  1.00 98.62           H  
ATOM   3157  O   PHE B  42      20.925  -4.438 -17.812  1.00 98.62           O  
ATOM   3158  CG  PHE B  42      19.557  -4.468 -13.217  1.00 98.62           C  
ATOM   3159  CD1 PHE B  42      18.196  -4.141 -13.062  1.00 98.62           C  
ATOM   3160  HD1 PHE B  42      17.667  -3.607 -13.838  1.00 98.62           H  
ATOM   3161  CD2 PHE B  42      20.238  -5.098 -12.159  1.00 98.62           C  
ATOM   3162  HD2 PHE B  42      21.288  -5.335 -12.248  1.00 98.62           H  
ATOM   3163  CE1 PHE B  42      17.517  -4.460 -11.877  1.00 98.62           C  
ATOM   3164  HE1 PHE B  42      16.473  -4.205 -11.770  1.00 98.62           H  
ATOM   3165  CE2 PHE B  42      19.560  -5.413 -10.971  1.00 98.62           C  
ATOM   3166  HE2 PHE B  42      20.080  -5.907 -10.164  1.00 98.62           H  
ATOM   3167  CZ  PHE B  42      18.204  -5.091 -10.828  1.00 98.62           C  
ATOM   3168  HZ  PHE B  42      17.697  -5.329  -9.905  1.00 98.62           H  
ATOM   3169  N   PRO B  43      20.689  -2.330 -17.088  1.00 97.80           N  
ATOM   3170  CA  PRO B  43      21.563  -1.762 -18.105  1.00 97.80           C  
ATOM   3171  HA  PRO B  43      21.141  -1.979 -19.086  1.00 97.80           H  
ATOM   3172  C   PRO B  43      22.984  -2.327 -18.018  1.00 97.80           C  
ATOM   3173  CB  PRO B  43      21.539  -0.250 -17.864  1.00 97.80           C  
ATOM   3174  HB2 PRO B  43      22.332   0.031 -17.171  1.00 97.80           H  
ATOM   3175  HB3 PRO B  43      21.626   0.309 -18.796  1.00 97.80           H  
ATOM   3176  O   PRO B  43      23.428  -2.787 -16.971  1.00 97.80           O  
ATOM   3177  CG  PRO B  43      20.196  -0.020 -17.181  1.00 97.80           C  
ATOM   3178  HG2 PRO B  43      19.395  -0.004 -17.920  1.00 97.80           H  
ATOM   3179  HG3 PRO B  43      20.191   0.889 -16.579  1.00 97.80           H  
ATOM   3180  CD  PRO B  43      20.076  -1.265 -16.315  1.00 97.80           C  
ATOM   3181  HD2 PRO B  43      20.625  -1.115 -15.386  1.00 97.80           H  
ATOM   3182  HD3 PRO B  43      19.026  -1.478 -16.114  1.00 97.80           H  
ATOM   3183  N   GLY B  44      23.729  -2.244 -19.120  1.00 96.82           N  
ATOM   3184  H   GLY B  44      23.316  -1.830 -19.943  1.00 96.82           H  
ATOM   3185  CA  GLY B  44      25.108  -2.749 -19.176  1.00 96.82           C  
ATOM   3186  HA2 GLY B  44      25.684  -2.142 -19.875  1.00 96.82           H  
ATOM   3187  HA3 GLY B  44      25.575  -2.663 -18.195  1.00 96.82           H  
ATOM   3188  C   GLY B  44      25.234  -4.212 -19.601  1.00 96.82           C  
ATOM   3189  O   GLY B  44      26.346  -4.720 -19.619  1.00 96.82           O  
ATOM   3190  N   GLY B  45      24.137  -4.852 -20.023  1.00 95.77           N  
ATOM   3191  H   GLY B  45      23.243  -4.399 -19.900  1.00 95.77           H  
ATOM   3192  CA  GLY B  45      24.127  -6.268 -20.413  1.00 95.77           C  
ATOM   3193  HA2 GLY B  45      25.068  -6.537 -20.894  1.00 95.77           H  
ATOM   3194  HA3 GLY B  45      23.314  -6.443 -21.117  1.00 95.77           H  
ATOM   3195  C   GLY B  45      23.917  -7.214 -19.232  1.00 95.77           C  
ATOM   3196  O   GLY B  45      24.356  -8.355 -19.287  1.00 95.77           O  
ATOM   3197  N   VAL B  46      23.284  -6.727 -18.163  1.00 97.97           N  
ATOM   3198  H   VAL B  46      22.895  -5.795 -18.197  1.00 97.97           H  
ATOM   3199  CA  VAL B  46      22.906  -7.552 -17.019  1.00 97.97           C  
ATOM   3200  HA  VAL B  46      23.676  -8.301 -16.833  1.00 97.97           H  
ATOM   3201  C   VAL B  46      21.600  -8.256 -17.346  1.00 97.97           C  
ATOM   3202  CB  VAL B  46      22.763  -6.690 -15.764  1.00 97.97           C  
ATOM   3203  HB  VAL B  46      22.075  -5.876 -15.995  1.00 97.97           H  
ATOM   3204  O   VAL B  46      20.545  -7.619 -17.411  1.00 97.97           O  
ATOM   3205  CG1 VAL B  46      22.214  -7.479 -14.577  1.00 97.97           C  
ATOM   3206 HG11 VAL B  46      22.213  -6.853 -13.685  1.00 97.97           H  
ATOM   3207 HG12 VAL B  46      22.837  -8.358 -14.414  1.00 97.97           H  
ATOM   3208 HG13 VAL B  46      21.192  -7.808 -14.765  1.00 97.97           H  
ATOM   3209  CG2 VAL B  46      24.104  -6.075 -15.361  1.00 97.97           C  
ATOM   3210 HG21 VAL B  46      24.470  -5.439 -16.167  1.00 97.97           H  
ATOM   3211 HG22 VAL B  46      23.980  -5.475 -14.460  1.00 97.97           H  
ATOM   3212 HG23 VAL B  46      24.832  -6.865 -15.178  1.00 97.97           H  
ATOM   3213  N   GLU B  47      21.682  -9.563 -17.548  1.00 95.64           N  
ATOM   3214  H   GLU B  47      22.591  -9.999 -17.493  1.00 95.64           H  
ATOM   3215  CA  GLU B  47      20.527 -10.431 -17.810  1.00 95.64           C  
ATOM   3216  HA  GLU B  47      19.631  -9.822 -17.935  1.00 95.64           H  
ATOM   3217  C   GLU B  47      20.226 -11.362 -16.634  1.00 95.64           C  
ATOM   3218  CB  GLU B  47      20.733 -11.215 -19.115  1.00 95.64           C  
ATOM   3219  HB2 GLU B  47      19.804 -11.747 -19.316  1.00 95.64           H  
ATOM   3220  HB3 GLU B  47      21.537 -11.941 -18.993  1.00 95.64           H  
ATOM   3221  O   GLU B  47      19.231 -12.079 -16.636  1.00 95.64           O  
ATOM   3222  CG  GLU B  47      21.063 -10.276 -20.290  1.00 95.64           C  
ATOM   3223  HG2 GLU B  47      22.120 -10.015 -20.252  1.00 95.64           H  
ATOM   3224  HG3 GLU B  47      20.490  -9.357 -20.169  1.00 95.64           H  
ATOM   3225  CD  GLU B  47      20.727 -10.840 -21.676  1.00 95.64           C  
ATOM   3226  OE1 GLU B  47      20.988 -10.103 -22.653  1.00 95.64           O  
ATOM   3227  OE2 GLU B  47      20.071 -11.901 -21.775  1.00 95.64           O  
ATOM   3228  N   ASP B  48      21.090 -11.354 -15.621  1.00 96.33           N  
ATOM   3229  H   ASP B  48      21.891 -10.741 -15.667  1.00 96.33           H  
ATOM   3230  CA  ASP B  48      20.979 -12.197 -14.449  1.00 96.33           C  
ATOM   3231  HA  ASP B  48      19.934 -12.210 -14.141  1.00 96.33           H  
ATOM   3232  C   ASP B  48      21.796 -11.675 -13.249  1.00 96.33           C  
ATOM   3233  CB  ASP B  48      21.386 -13.626 -14.828  1.00 96.33           C  
ATOM   3234  HB2 ASP B  48      21.432 -14.168 -13.884  1.00 96.33           H  
ATOM   3235  HB3 ASP B  48      20.613 -14.078 -15.451  1.00 96.33           H  
ATOM   3236  O   ASP B  48      22.439 -10.627 -13.296  1.00 96.33           O  
ATOM   3237  CG  ASP B  48      22.752 -13.797 -15.490  1.00 96.33           C  
ATOM   3238  OD1 ASP B  48      23.668 -13.019 -15.138  1.00 96.33           O  
ATOM   3239  OD2 ASP B  48      22.879 -14.737 -16.301  1.00 96.33           O  
ATOM   3240  N   LEU B  49      21.746 -12.408 -12.133  1.00 97.64           N  
ATOM   3241  H   LEU B  49      21.312 -13.318 -12.185  1.00 97.64           H  
ATOM   3242  CA  LEU B  49      22.446 -12.074 -10.895  1.00 97.64           C  
ATOM   3243  HA  LEU B  49      22.213 -11.046 -10.615  1.00 97.64           H  
ATOM   3244  C   LEU B  49      23.974 -12.160 -11.035  1.00 97.64           C  
ATOM   3245  CB  LEU B  49      21.956 -13.048  -9.810  1.00 97.64           C  
ATOM   3246  HB2 LEU B  49      22.084 -14.064 -10.182  1.00 97.64           H  
ATOM   3247  HB3 LEU B  49      22.595 -12.951  -8.932  1.00 97.64           H  
ATOM   3248  O   LEU B  49      24.691 -11.367 -10.426  1.00 97.64           O  
ATOM   3249  CG  LEU B  49      20.496 -12.859  -9.368  1.00 97.64           C  
ATOM   3250  HG  LEU B  49      19.836 -12.960 -10.230  1.00 97.64           H  
ATOM   3251  CD1 LEU B  49      20.142 -13.954  -8.363  1.00 97.64           C  
ATOM   3252 HD11 LEU B  49      20.351 -14.932  -8.797  1.00 97.64           H  
ATOM   3253 HD12 LEU B  49      19.078 -13.906  -8.130  1.00 97.64           H  
ATOM   3254 HD13 LEU B  49      20.727 -13.836  -7.450  1.00 97.64           H  
ATOM   3255  CD2 LEU B  49      20.245 -11.501  -8.706  1.00 97.64           C  
ATOM   3256 HD21 LEU B  49      20.393 -10.702  -9.432  1.00 97.64           H  
ATOM   3257 HD22 LEU B  49      19.212 -11.458  -8.358  1.00 97.64           H  
ATOM   3258 HD23 LEU B  49      20.923 -11.362  -7.864  1.00 97.64           H  
ATOM   3259  N   GLU B  50      24.473 -13.104 -11.828  1.00 95.78           N  
ATOM   3260  H   GLU B  50      23.832 -13.726 -12.300  1.00 95.78           H  
ATOM   3261  CA  GLU B  50      25.894 -13.353 -12.051  1.00 95.78           C  
ATOM   3262  HA  GLU B  50      26.406 -13.390 -11.089  1.00 95.78           H  
ATOM   3263  C   GLU B  50      26.524 -12.210 -12.856  1.00 95.78           C  
ATOM   3264  CB  GLU B  50      26.092 -14.709 -12.759  1.00 95.78           C  
ATOM   3265  HB2 GLU B  50      25.607 -14.699 -13.736  1.00 95.78           H  
ATOM   3266  HB3 GLU B  50      27.161 -14.828 -12.931  1.00 95.78           H  
ATOM   3267  O   GLU B  50      27.509 -11.611 -12.417  1.00 95.78           O  
ATOM   3268  CG  GLU B  50      25.615 -15.940 -11.956  1.00 95.78           C  
ATOM   3269  HG2 GLU B  50      26.155 -16.807 -12.337  1.00 95.78           H  
ATOM   3270  HG3 GLU B  50      25.904 -15.812 -10.913  1.00 95.78           H  
ATOM   3271  CD  GLU B  50      24.103 -16.253 -12.038  1.00 95.78           C  
ATOM   3272  OE1 GLU B  50      23.674 -17.316 -11.536  1.00 95.78           O  
ATOM   3273  OE2 GLU B  50      23.315 -15.442 -12.579  1.00 95.78           O  
ATOM   3274  N   SER B  51      25.907 -11.831 -13.978  1.00 97.30           N  
ATOM   3275  H   SER B  51      25.107 -12.366 -14.286  1.00 97.30           H  
ATOM   3276  CA  SER B  51      26.300 -10.658 -14.765  1.00 97.30           C  
ATOM   3277  HA  SER B  51      27.359 -10.748 -15.005  1.00 97.30           H  
ATOM   3278  C   SER B  51      26.123  -9.357 -13.980  1.00 97.30           C  
ATOM   3279  CB  SER B  51      25.530 -10.603 -16.092  1.00 97.30           C  
ATOM   3280  HB2 SER B  51      25.794 -11.473 -16.692  1.00 97.30           H  
ATOM   3281  HB3 SER B  51      25.819  -9.706 -16.638  1.00 97.30           H  
ATOM   3282  O   SER B  51      26.940  -8.442 -14.122  1.00 97.30           O  
ATOM   3283  OG  SER B  51      24.131 -10.598 -15.889  1.00 97.30           O  
ATOM   3284  HG  SER B  51      23.908 -11.490 -15.612  1.00 97.30           H  
ATOM   3285  N   TYR B  52      25.128  -9.269 -13.085  1.00 98.47           N  
ATOM   3286  H   TYR B  52      24.428  -9.997 -13.066  1.00 98.47           H  
ATOM   3287  CA  TYR B  52      25.001  -8.116 -12.195  1.00 98.47           C  
ATOM   3288  HA  TYR B  52      25.020  -7.237 -12.840  1.00 98.47           H  
ATOM   3289  C   TYR B  52      26.177  -8.014 -11.217  1.00 98.47           C  
ATOM   3290  CB  TYR B  52      23.678  -8.137 -11.410  1.00 98.47           C  
ATOM   3291  HB2 TYR B  52      23.698  -8.982 -10.722  1.00 98.47           H  
ATOM   3292  HB3 TYR B  52      22.843  -8.309 -12.089  1.00 98.47           H  
ATOM   3293  O   TYR B  52      26.776  -6.946 -11.069  1.00 98.47           O  
ATOM   3294  CG  TYR B  52      23.387  -6.875 -10.609  1.00 98.47           C  
ATOM   3295  CD1 TYR B  52      22.548  -6.950  -9.478  1.00 98.47           C  
ATOM   3296  HD1 TYR B  52      22.111  -7.897  -9.201  1.00 98.47           H  
ATOM   3297  CD2 TYR B  52      23.957  -5.632 -10.964  1.00 98.47           C  
ATOM   3298  HD2 TYR B  52      24.619  -5.538 -11.812  1.00 98.47           H  
ATOM   3299  CE1 TYR B  52      22.275  -5.794  -8.717  1.00 98.47           C  
ATOM   3300  HE1 TYR B  52      21.622  -5.835  -7.858  1.00 98.47           H  
ATOM   3301  CE2 TYR B  52      23.719  -4.492 -10.187  1.00 98.47           C  
ATOM   3302  HE2 TYR B  52      24.222  -3.568 -10.430  1.00 98.47           H  
ATOM   3303  OH  TYR B  52      22.579  -3.429  -8.394  1.00 98.47           O  
ATOM   3304  HH  TYR B  52      23.012  -2.673  -8.796  1.00 98.47           H  
ATOM   3305  CZ  TYR B  52      22.848  -4.562  -9.086  1.00 98.47           C  
ATOM   3306  N   TRP B  53      26.540  -9.122 -10.569  1.00 98.18           N  
ATOM   3307  H   TRP B  53      26.017  -9.972 -10.730  1.00 98.18           H  
ATOM   3308  CA  TRP B  53      27.686  -9.167  -9.665  1.00 98.18           C  
ATOM   3309  HA  TRP B  53      27.550  -8.420  -8.884  1.00 98.18           H  
ATOM   3310  C   TRP B  53      28.992  -8.829 -10.383  1.00 98.18           C  
ATOM   3311  CB  TRP B  53      27.785 -10.548  -9.016  1.00 98.18           C  
ATOM   3312  HB2 TRP B  53      26.865 -10.752  -8.469  1.00 98.18           H  
ATOM   3313  HB3 TRP B  53      27.887 -11.308  -9.790  1.00 98.18           H  
ATOM   3314  O   TRP B  53      29.808  -8.070  -9.852  1.00 98.18           O  
ATOM   3315  CG  TRP B  53      28.935 -10.659  -8.068  1.00 98.18           C  
ATOM   3316  CD1 TRP B  53      29.999 -11.482  -8.204  1.00 98.18           C  
ATOM   3317  HD1 TRP B  53      30.134 -12.187  -9.011  1.00 98.18           H  
ATOM   3318  CD2 TRP B  53      29.181  -9.877  -6.862  1.00 98.18           C  
ATOM   3319  CE2 TRP B  53      30.431 -10.287  -6.311  1.00 98.18           C  
ATOM   3320  CE3 TRP B  53      28.470  -8.866  -6.178  1.00 98.18           C  
ATOM   3321  HE3 TRP B  53      27.516  -8.539  -6.564  1.00 98.18           H  
ATOM   3322  NE1 TRP B  53      30.876 -11.279  -7.157  1.00 98.18           N  
ATOM   3323  HE1 TRP B  53      31.716 -11.823  -7.018  1.00 98.18           H  
ATOM   3324  CH2 TRP B  53      30.223  -8.716  -4.490  1.00 98.18           C  
ATOM   3325  HH2 TRP B  53      30.620  -8.273  -3.589  1.00 98.18           H  
ATOM   3326  CZ2 TRP B  53      30.957  -9.715  -5.147  1.00 98.18           C  
ATOM   3327  HZ2 TRP B  53      31.909 -10.046  -4.758  1.00 98.18           H  
ATOM   3328  CZ3 TRP B  53      28.978  -8.301  -4.994  1.00 98.18           C  
ATOM   3329  HZ3 TRP B  53      28.406  -7.554  -4.464  1.00 98.18           H  
ATOM   3330  N   GLN B  54      29.165  -9.329 -11.607  1.00 97.81           N  
ATOM   3331  H   GLN B  54      28.481  -9.980 -11.966  1.00 97.81           H  
ATOM   3332  CA  GLN B  54      30.322  -9.021 -12.437  1.00 97.81           C  
ATOM   3333  HA  GLN B  54      31.221  -9.277 -11.876  1.00 97.81           H  
ATOM   3334  C   GLN B  54      30.397  -7.520 -12.760  1.00 97.81           C  
ATOM   3335  CB  GLN B  54      30.276  -9.909 -13.686  1.00 97.81           C  
ATOM   3336  HB2 GLN B  54      29.463  -9.602 -14.344  1.00 97.81           H  
ATOM   3337  HB3 GLN B  54      30.111 -10.941 -13.376  1.00 97.81           H  
ATOM   3338  O   GLN B  54      31.436  -6.897 -12.555  1.00 97.81           O  
ATOM   3339  CG  GLN B  54      31.609  -9.830 -14.431  1.00 97.81           C  
ATOM   3340  HG2 GLN B  54      31.717  -8.832 -14.857  1.00 97.81           H  
ATOM   3341  HG3 GLN B  54      32.428  -9.989 -13.730  1.00 97.81           H  
ATOM   3342  CD  GLN B  54      31.756 -10.844 -15.554  1.00 97.81           C  
ATOM   3343  NE2 GLN B  54      32.882 -10.808 -16.225  1.00 97.81           N  
ATOM   3344 HE21 GLN B  54      32.962 -11.429 -17.018  1.00 97.81           H  
ATOM   3345 HE22 GLN B  54      33.496 -10.024 -16.057  1.00 97.81           H  
ATOM   3346  OE1 GLN B  54      30.897 -11.659 -15.852  1.00 97.81           O  
ATOM   3347  N   LEU B  55      29.276  -6.897 -13.140  1.00 98.26           N  
ATOM   3348  H   LEU B  55      28.453  -7.458 -13.305  1.00 98.26           H  
ATOM   3349  CA  LEU B  55      29.194  -5.451 -13.378  1.00 98.26           C  
ATOM   3350  HA  LEU B  55      29.900  -5.199 -14.170  1.00 98.26           H  
ATOM   3351  C   LEU B  55      29.597  -4.630 -12.139  1.00 98.26           C  
ATOM   3352  CB  LEU B  55      27.765  -5.139 -13.873  1.00 98.26           C  
ATOM   3353  HB2 LEU B  55      27.030  -5.491 -13.150  1.00 98.26           H  
ATOM   3354  HB3 LEU B  55      27.616  -5.714 -14.787  1.00 98.26           H  
ATOM   3355  O   LEU B  55      30.305  -3.625 -12.254  1.00 98.26           O  
ATOM   3356  CG  LEU B  55      27.503  -3.652 -14.176  1.00 98.26           C  
ATOM   3357  HG  LEU B  55      28.431  -3.191 -14.511  1.00 98.26           H  
ATOM   3358  CD1 LEU B  55      26.512  -3.475 -15.320  1.00 98.26           C  
ATOM   3359 HD11 LEU B  55      26.470  -2.423 -15.602  1.00 98.26           H  
ATOM   3360 HD12 LEU B  55      26.828  -4.059 -16.184  1.00 98.26           H  
ATOM   3361 HD13 LEU B  55      25.519  -3.793 -15.004  1.00 98.26           H  
ATOM   3362  CD2 LEU B  55      26.963  -2.864 -12.976  1.00 98.26           C  
ATOM   3363 HD21 LEU B  55      27.704  -2.829 -12.178  1.00 98.26           H  
ATOM   3364 HD22 LEU B  55      26.746  -1.841 -13.286  1.00 98.26           H  
ATOM   3365 HD23 LEU B  55      26.055  -3.336 -12.603  1.00 98.26           H  
ATOM   3366  N   LEU B  56      29.151  -5.049 -10.951  1.00 97.96           N  
ATOM   3367  H   LEU B  56      28.573  -5.878 -10.937  1.00 97.96           H  
ATOM   3368  CA  LEU B  56      29.447  -4.370  -9.687  1.00 97.96           C  
ATOM   3369  HA  LEU B  56      29.246  -3.305  -9.799  1.00 97.96           H  
ATOM   3370  C   LEU B  56      30.921  -4.502  -9.287  1.00 97.96           C  
ATOM   3371  CB  LEU B  56      28.553  -4.951  -8.578  1.00 97.96           C  
ATOM   3372  HB2 LEU B  56      28.913  -4.585  -7.616  1.00 97.96           H  
ATOM   3373  HB3 LEU B  56      28.668  -6.035  -8.576  1.00 97.96           H  
ATOM   3374  O   LEU B  56      31.537  -3.515  -8.887  1.00 97.96           O  
ATOM   3375  CG  LEU B  56      27.058  -4.612  -8.698  1.00 97.96           C  
ATOM   3376  HG  LEU B  56      26.693  -4.834  -9.700  1.00 97.96           H  
ATOM   3377  CD1 LEU B  56      26.285  -5.461  -7.688  1.00 97.96           C  
ATOM   3378 HD11 LEU B  56      26.730  -5.370  -6.697  1.00 97.96           H  
ATOM   3379 HD12 LEU B  56      25.238  -5.162  -7.662  1.00 97.96           H  
ATOM   3380 HD13 LEU B  56      26.328  -6.505  -8.001  1.00 97.96           H  
ATOM   3381  CD2 LEU B  56      26.787  -3.131  -8.415  1.00 97.96           C  
ATOM   3382 HD21 LEU B  56      25.712  -2.949  -8.420  1.00 97.96           H  
ATOM   3383 HD22 LEU B  56      27.205  -2.853  -7.448  1.00 97.96           H  
ATOM   3384 HD23 LEU B  56      27.246  -2.523  -9.195  1.00 97.96           H  
ATOM   3385  N   THR B  57      31.485  -5.706  -9.387  1.00 96.59           N  
ATOM   3386  H   THR B  57      30.933  -6.461  -9.769  1.00 96.59           H  
ATOM   3387  CA  THR B  57      32.871  -6.000  -8.982  1.00 96.59           C  
ATOM   3388  HA  THR B  57      33.059  -5.524  -8.019  1.00 96.59           H  
ATOM   3389  C   THR B  57      33.902  -5.427  -9.947  1.00 96.59           C  
ATOM   3390  CB  THR B  57      33.117  -7.505  -8.814  1.00 96.59           C  
ATOM   3391  HB  THR B  57      34.191  -7.687  -8.777  1.00 96.59           H  
ATOM   3392  O   THR B  57      34.944  -4.947  -9.502  1.00 96.59           O  
ATOM   3393  CG2 THR B  57      32.499  -8.033  -7.529  1.00 96.59           C  
ATOM   3394 HG21 THR B  57      32.897  -7.498  -6.666  1.00 96.59           H  
ATOM   3395 HG22 THR B  57      31.415  -7.919  -7.556  1.00 96.59           H  
ATOM   3396 HG23 THR B  57      32.749  -9.089  -7.429  1.00 96.59           H  
ATOM   3397  OG1 THR B  57      32.567  -8.256  -9.865  1.00 96.59           O  
ATOM   3398  HG1 THR B  57      31.621  -8.331  -9.718  1.00 96.59           H  
ATOM   3399  N   GLU B  58      33.592  -5.380 -11.243  1.00 96.82           N  
ATOM   3400  H   GLU B  58      32.776  -5.880 -11.566  1.00 96.82           H  
ATOM   3401  CA  GLU B  58      34.402  -4.680 -12.248  1.00 96.82           C  
ATOM   3402  HA  GLU B  58      35.450  -4.930 -12.088  1.00 96.82           H  
ATOM   3403  C   GLU B  58      34.301  -3.145 -12.128  1.00 96.82           C  
ATOM   3404  CB  GLU B  58      34.013  -5.159 -13.658  1.00 96.82           C  
ATOM   3405  HB2 GLU B  58      34.515  -4.524 -14.387  1.00 96.82           H  
ATOM   3406  HB3 GLU B  58      32.936  -5.049 -13.789  1.00 96.82           H  
ATOM   3407  O   GLU B  58      35.041  -2.420 -12.795  1.00 96.82           O  
ATOM   3408  CG  GLU B  58      34.429  -6.618 -13.932  1.00 96.82           C  
ATOM   3409  HG2 GLU B  58      35.510  -6.692 -13.808  1.00 96.82           H  
ATOM   3410  HG3 GLU B  58      33.971  -7.275 -13.192  1.00 96.82           H  
ATOM   3411  CD  GLU B  58      34.058  -7.112 -15.344  1.00 96.82           C  
ATOM   3412  OE1 GLU B  58      34.248  -8.327 -15.607  1.00 96.82           O  
ATOM   3413  OE2 GLU B  58      33.635  -6.282 -16.182  1.00 96.82           O  
ATOM   3414  N   GLY B  59      33.412  -2.626 -11.270  1.00 96.69           N  
ATOM   3415  H   GLY B  59      32.847  -3.264 -10.728  1.00 96.69           H  
ATOM   3416  CA  GLY B  59      33.230  -1.188 -11.064  1.00 96.69           C  
ATOM   3417  HA2 GLY B  59      34.190  -0.736 -10.813  1.00 96.69           H  
ATOM   3418  HA3 GLY B  59      32.539  -1.038 -10.235  1.00 96.69           H  
ATOM   3419  C   GLY B  59      32.669  -0.476 -12.296  1.00 96.69           C  
ATOM   3420  O   GLY B  59      32.921   0.713 -12.496  1.00 96.69           O  
ATOM   3421  N   VAL B  60      31.927  -1.193 -13.144  1.00 97.29           N  
ATOM   3422  H   VAL B  60      31.715  -2.151 -12.903  1.00 97.29           H  
ATOM   3423  CA  VAL B  60      31.382  -0.647 -14.387  1.00 97.29           C  
ATOM   3424  HA  VAL B  60      32.185  -0.116 -14.899  1.00 97.29           H  
ATOM   3425  C   VAL B  60      30.279   0.357 -14.062  1.00 97.29           C  
ATOM   3426  CB  VAL B  60      30.899  -1.770 -15.319  1.00 97.29           C  
ATOM   3427  HB  VAL B  60      30.257  -2.429 -14.735  1.00 97.29           H  
ATOM   3428  O   VAL B  60      29.400   0.118 -13.228  1.00 97.29           O  
ATOM   3429  CG1 VAL B  60      30.125  -1.257 -16.545  1.00 97.29           C  
ATOM   3430 HG11 VAL B  60      29.200  -0.774 -16.230  1.00 97.29           H  
ATOM   3431 HG12 VAL B  60      29.860  -2.103 -17.180  1.00 97.29           H  
ATOM   3432 HG13 VAL B  60      30.739  -0.559 -17.113  1.00 97.29           H  
ATOM   3433  CG2 VAL B  60      32.068  -2.618 -15.821  1.00 97.29           C  
ATOM   3434 HG21 VAL B  60      32.633  -3.014 -14.977  1.00 97.29           H  
ATOM   3435 HG22 VAL B  60      31.699  -3.468 -16.396  1.00 97.29           H  
ATOM   3436 HG23 VAL B  60      32.738  -2.022 -16.442  1.00 97.29           H  
ATOM   3437  N   VAL B  61      30.319   1.493 -14.759  1.00 97.25           N  
ATOM   3438  H   VAL B  61      31.089   1.623 -15.400  1.00 97.25           H  
ATOM   3439  CA  VAL B  61      29.295   2.534 -14.682  1.00 97.25           C  
ATOM   3440  HA  VAL B  61      28.539   2.242 -13.953  1.00 97.25           H  
ATOM   3441  C   VAL B  61      28.635   2.697 -16.041  1.00 97.25           C  
ATOM   3442  CB  VAL B  61      29.874   3.868 -14.227  1.00 97.25           C  
ATOM   3443  HB  VAL B  61      30.623   4.137 -14.972  1.00 97.25           H  
ATOM   3444  O   VAL B  61      29.266   3.117 -17.015  1.00 97.25           O  
ATOM   3445  CG1 VAL B  61      28.773   4.935 -14.144  1.00 97.25           C  
ATOM   3446 HG11 VAL B  61      29.155   5.833 -13.658  1.00 97.25           H  
ATOM   3447 HG12 VAL B  61      28.379   5.170 -15.133  1.00 97.25           H  
ATOM   3448 HG13 VAL B  61      27.953   4.556 -13.534  1.00 97.25           H  
ATOM   3449  CG2 VAL B  61      30.581   3.800 -12.884  1.00 97.25           C  
ATOM   3450 HG21 VAL B  61      30.999   4.773 -12.625  1.00 97.25           H  
ATOM   3451 HG22 VAL B  61      29.861   3.502 -12.122  1.00 97.25           H  
ATOM   3452 HG23 VAL B  61      31.391   3.072 -12.926  1.00 97.25           H  
ATOM   3453  N   VAL B  62      27.343   2.417 -16.090  1.00 96.93           N  
ATOM   3454  H   VAL B  62      26.885   2.156 -15.229  1.00 96.93           H  
ATOM   3455  CA  VAL B  62      26.533   2.435 -17.300  1.00 96.93           C  
ATOM   3456  HA  VAL B  62      27.186   2.243 -18.151  1.00 96.93           H  
ATOM   3457  C   VAL B  62      25.890   3.807 -17.471  1.00 96.93           C  
ATOM   3458  CB  VAL B  62      25.475   1.320 -17.269  1.00 96.93           C  
ATOM   3459  HB  VAL B  62      24.711   1.551 -16.527  1.00 96.93           H  
ATOM   3460  O   VAL B  62      25.057   4.232 -16.677  1.00 96.93           O  
ATOM   3461  CG1 VAL B  62      24.820   1.214 -18.652  1.00 96.93           C  
ATOM   3462 HG11 VAL B  62      24.282   2.133 -18.887  1.00 96.93           H  
ATOM   3463 HG12 VAL B  62      24.104   0.391 -18.654  1.00 96.93           H  
ATOM   3464 HG13 VAL B  62      25.574   1.022 -19.415  1.00 96.93           H  
ATOM   3465  CG2 VAL B  62      26.088  -0.041 -16.923  1.00 96.93           C  
ATOM   3466 HG21 VAL B  62      26.862  -0.312 -17.640  1.00 96.93           H  
ATOM   3467 HG22 VAL B  62      26.514  -0.023 -15.920  1.00 96.93           H  
ATOM   3468 HG23 VAL B  62      25.303  -0.798 -16.923  1.00 96.93           H  
ATOM   3469  N   SER B  63      26.268   4.510 -18.537  1.00 95.77           N  
ATOM   3470  H   SER B  63      27.006   4.133 -19.113  1.00 95.77           H  
ATOM   3471  CA  SER B  63      25.590   5.729 -18.984  1.00 95.77           C  
ATOM   3472  HA  SER B  63      24.524   5.644 -18.773  1.00 95.77           H  
ATOM   3473  C   SER B  63      25.784   5.901 -20.488  1.00 95.77           C  
ATOM   3474  CB  SER B  63      26.121   6.946 -18.223  1.00 95.77           C  
ATOM   3475  HB2 SER B  63      27.195   7.039 -18.381  1.00 95.77           H  
ATOM   3476  HB3 SER B  63      25.929   6.815 -17.158  1.00 95.77           H  
ATOM   3477  O   SER B  63      26.862   6.284 -20.959  1.00 95.77           O  
ATOM   3478  OG  SER B  63      25.473   8.118 -18.673  1.00 95.77           O  
ATOM   3479  HG  SER B  63      24.998   8.477 -17.920  1.00 95.77           H  
ATOM   3480  N   THR B  64      24.751   5.603 -21.269  1.00 93.06           N  
ATOM   3481  H   THR B  64      23.874   5.349 -20.838  1.00 93.06           H  
ATOM   3482  CA  THR B  64      24.769   5.712 -22.735  1.00 93.06           C  
ATOM   3483  HA  THR B  64      25.777   5.952 -23.072  1.00 93.06           H  
ATOM   3484  C   THR B  64      23.872   6.854 -23.192  1.00 93.06           C  
ATOM   3485  CB  THR B  64      24.394   4.385 -23.415  1.00 93.06           C  
ATOM   3486  HB  THR B  64      24.516   4.496 -24.493  1.00 93.06           H  
ATOM   3487  O   THR B  64      23.086   7.378 -22.403  1.00 93.06           O  
ATOM   3488  CG2 THR B  64      25.290   3.236 -22.945  1.00 93.06           C  
ATOM   3489 HG21 THR B  64      25.102   3.013 -21.895  1.00 93.06           H  
ATOM   3490 HG22 THR B  64      26.339   3.501 -23.081  1.00 93.06           H  
ATOM   3491 HG23 THR B  64      25.067   2.347 -23.535  1.00 93.06           H  
ATOM   3492  OG1 THR B  64      23.066   4.021 -23.151  1.00 93.06           O  
ATOM   3493  HG1 THR B  64      22.493   4.515 -23.742  1.00 93.06           H  
ATOM   3494  N   GLU B  65      23.996   7.281 -24.451  1.00 90.77           N  
ATOM   3495  H   GLU B  65      24.611   6.797 -25.089  1.00 90.77           H  
ATOM   3496  CA  GLU B  65      22.933   8.100 -25.044  1.00 90.77           C  
ATOM   3497  HA  GLU B  65      22.717   8.929 -24.370  1.00 90.77           H  
ATOM   3498  C   GLU B  65      21.629   7.299 -25.138  1.00 90.77           C  
ATOM   3499  CB  GLU B  65      23.330   8.708 -26.405  1.00 90.77           C  
ATOM   3500  HB2 GLU B  65      23.754   7.941 -27.053  1.00 90.77           H  
ATOM   3501  HB3 GLU B  65      22.424   9.096 -26.872  1.00 90.77           H  
ATOM   3502  O   GLU B  65      21.637   6.063 -25.117  1.00 90.77           O  
ATOM   3503  CG  GLU B  65      24.319   9.880 -26.247  1.00 90.77           C  
ATOM   3504  HG2 GLU B  65      25.322   9.479 -26.095  1.00 90.77           H  
ATOM   3505  HG3 GLU B  65      24.053  10.439 -25.350  1.00 90.77           H  
ATOM   3506  CD  GLU B  65      24.327  10.878 -27.421  1.00 90.77           C  
ATOM   3507  OE1 GLU B  65      24.737  12.046 -27.169  1.00 90.77           O  
ATOM   3508  OE2 GLU B  65      23.934  10.497 -28.542  1.00 90.77           O  
ATOM   3509  N   VAL B  66      20.515   8.027 -25.203  1.00 89.75           N  
ATOM   3510  H   VAL B  66      20.603   9.033 -25.176  1.00 89.75           H  
ATOM   3511  CA  VAL B  66      19.191   7.460 -25.464  1.00 89.75           C  
ATOM   3512  HA  VAL B  66      18.907   6.835 -24.617  1.00 89.75           H  
ATOM   3513  C   VAL B  66      19.226   6.627 -26.754  1.00 89.75           C  
ATOM   3514  CB  VAL B  66      18.146   8.581 -25.584  1.00 89.75           C  
ATOM   3515  HB  VAL B  66      18.535   9.353 -26.248  1.00 89.75           H  
ATOM   3516  O   VAL B  66      19.694   7.129 -27.780  1.00 89.75           O  
ATOM   3517  CG1 VAL B  66      16.808   8.093 -26.148  1.00 89.75           C  
ATOM   3518 HG11 VAL B  66      16.932   7.732 -27.169  1.00 89.75           H  
ATOM   3519 HG12 VAL B  66      16.123   8.938 -26.212  1.00 89.75           H  
ATOM   3520 HG13 VAL B  66      16.383   7.305 -25.526  1.00 89.75           H  
ATOM   3521  CG2 VAL B  66      17.863   9.216 -24.215  1.00 89.75           C  
ATOM   3522 HG21 VAL B  66      17.201   8.572 -23.637  1.00 89.75           H  
ATOM   3523 HG22 VAL B  66      18.789   9.375 -23.663  1.00 89.75           H  
ATOM   3524 HG23 VAL B  66      17.375  10.179 -24.365  1.00 89.75           H  
ATOM   3525  N   PRO B  67      18.705   5.388 -26.738  1.00 89.28           N  
ATOM   3526  CA  PRO B  67      18.571   4.572 -27.939  1.00 89.28           C  
ATOM   3527  HA  PRO B  67      19.567   4.385 -28.340  1.00 89.28           H  
ATOM   3528  C   PRO B  67      17.707   5.262 -29.012  1.00 89.28           C  
ATOM   3529  CB  PRO B  67      17.980   3.246 -27.451  1.00 89.28           C  
ATOM   3530  HB2 PRO B  67      18.350   2.399 -28.029  1.00 89.28           H  
ATOM   3531  HB3 PRO B  67      16.891   3.290 -27.479  1.00 89.28           H  
ATOM   3532  O   PRO B  67      16.601   5.732 -28.735  1.00 89.28           O  
ATOM   3533  CG  PRO B  67      18.416   3.158 -25.995  1.00 89.28           C  
ATOM   3534  HG2 PRO B  67      17.757   2.523 -25.403  1.00 89.28           H  
ATOM   3535  HG3 PRO B  67      19.444   2.799 -25.941  1.00 89.28           H  
ATOM   3536  CD  PRO B  67      18.360   4.613 -25.555  1.00 89.28           C  
ATOM   3537  HD2 PRO B  67      17.356   4.872 -25.217  1.00 89.28           H  
ATOM   3538  HD3 PRO B  67      19.085   4.765 -24.756  1.00 89.28           H  
ATOM   3539  N   ALA B  68      18.227   5.352 -30.240  1.00 84.92           N  
ATOM   3540  H   ALA B  68      19.131   4.932 -30.402  1.00 84.92           H  
ATOM   3541  CA  ALA B  68      17.615   6.124 -31.329  1.00 84.92           C  
ATOM   3542  HA  ALA B  68      17.426   7.136 -30.972  1.00 84.92           H  
ATOM   3543  C   ALA B  68      16.271   5.554 -31.818  1.00 84.92           C  
ATOM   3544  CB  ALA B  68      18.623   6.186 -32.484  1.00 84.92           C  
ATOM   3545  HB1 ALA B  68      18.826   5.182 -32.857  1.00 84.92           H  
ATOM   3546  HB2 ALA B  68      19.550   6.645 -32.142  1.00 84.92           H  
ATOM   3547  HB3 ALA B  68      18.209   6.789 -33.292  1.00 84.92           H  
ATOM   3548  O   ALA B  68      15.428   6.292 -32.323  1.00 84.92           O  
ATOM   3549  N   ASP B  69      16.074   4.250 -31.649  1.00 80.54           N  
ATOM   3550  H   ASP B  69      16.755   3.742 -31.103  1.00 80.54           H  
ATOM   3551  CA  ASP B  69      14.835   3.504 -31.888  1.00 80.54           C  
ATOM   3552  HA  ASP B  69      14.489   3.701 -32.903  1.00 80.54           H  
ATOM   3553  C   ASP B  69      13.701   3.894 -30.929  1.00 80.54           C  
ATOM   3554  CB  ASP B  69      15.148   2.002 -31.760  1.00 80.54           C  
ATOM   3555  HB2 ASP B  69      15.911   1.736 -32.492  1.00 80.54           H  
ATOM   3556  HB3 ASP B  69      14.248   1.436 -31.999  1.00 80.54           H  
ATOM   3557  O   ASP B  69      12.527   3.668 -31.220  1.00 80.54           O  
ATOM   3558  CG  ASP B  69      15.647   1.604 -30.361  1.00 80.54           C  
ATOM   3559  OD1 ASP B  69      16.434   2.383 -29.774  1.00 80.54           O  
ATOM   3560  OD2 ASP B  69      15.234   0.544 -29.865  1.00 80.54           O  
ATOM   3561  N   ARG B  70      14.027   4.538 -29.806  1.00 82.24           N  
ATOM   3562  H   ARG B  70      15.010   4.641 -29.599  1.00 82.24           H  
ATOM   3563  CA  ARG B  70      13.033   5.148 -28.926  1.00 82.24           C  
ATOM   3564  HA  ARG B  70      12.115   4.565 -28.986  1.00 82.24           H  
ATOM   3565  C   ARG B  70      12.705   6.535 -29.441  1.00 82.24           C  
ATOM   3566  CB  ARG B  70      13.527   5.151 -27.479  1.00 82.24           C  
ATOM   3567  HB2 ARG B  70      12.749   5.553 -26.830  1.00 82.24           H  
ATOM   3568  HB3 ARG B  70      14.415   5.776 -27.387  1.00 82.24           H  
ATOM   3569  O   ARG B  70      11.625   6.791 -29.975  1.00 82.24           O  
ATOM   3570  CG  ARG B  70      13.869   3.731 -27.042  1.00 82.24           C  
ATOM   3571  HG2 ARG B  70      14.622   3.289 -27.694  1.00 82.24           H  
ATOM   3572  HG3 ARG B  70      12.976   3.106 -27.047  1.00 82.24           H  
ATOM   3573  CD  ARG B  70      14.428   3.830 -25.647  1.00 82.24           C  
ATOM   3574  HD2 ARG B  70      15.238   4.559 -25.630  1.00 82.24           H  
ATOM   3575  HD3 ARG B  70      13.630   4.160 -24.983  1.00 82.24           H  
ATOM   3576  NE  ARG B  70      14.948   2.531 -25.234  1.00 82.24           N  
ATOM   3577  HE  ARG B  70      15.145   1.837 -25.942  1.00 82.24           H  
ATOM   3578  NH1 ARG B  70      14.938   3.107 -23.076  1.00 82.24           N  
ATOM   3579 HH11 ARG B  70      14.801   2.693 -22.165  1.00 82.24           H  
ATOM   3580 HH12 ARG B  70      14.362   3.912 -23.276  1.00 82.24           H  
ATOM   3581  NH2 ARG B  70      15.665   1.071 -23.662  1.00 82.24           N  
ATOM   3582 HH21 ARG B  70      15.952   0.372 -24.331  1.00 82.24           H  
ATOM   3583 HH22 ARG B  70      15.760   0.870 -22.676  1.00 82.24           H  
ATOM   3584  CZ  ARG B  70      15.190   2.230 -23.990  1.00 82.24           C  
ATOM   3585  N   TRP B  71      13.621   7.465 -29.242  1.00 75.43           N  
ATOM   3586  H   TRP B  71      14.524   7.186 -28.885  1.00 75.43           H  
ATOM   3587  CA  TRP B  71      13.467   8.829 -29.708  1.00 75.43           C  
ATOM   3588  HA  TRP B  71      12.923   8.813 -30.652  1.00 75.43           H  
ATOM   3589  C   TRP B  71      14.840   9.413 -29.988  1.00 75.43           C  
ATOM   3590  CB  TRP B  71      12.658   9.657 -28.700  1.00 75.43           C  
ATOM   3591  HB2 TRP B  71      11.667   9.214 -28.597  1.00 75.43           H  
ATOM   3592  HB3 TRP B  71      12.511  10.652 -29.121  1.00 75.43           H  
ATOM   3593  O   TRP B  71      15.833   9.063 -29.352  1.00 75.43           O  
ATOM   3594  CG  TRP B  71      13.245   9.817 -27.332  1.00 75.43           C  
ATOM   3595  CD1 TRP B  71      13.118   8.956 -26.295  1.00 75.43           C  
ATOM   3596  HD1 TRP B  71      12.582   8.019 -26.332  1.00 75.43           H  
ATOM   3597  CD2 TRP B  71      14.041  10.928 -26.829  1.00 75.43           C  
ATOM   3598  CE2 TRP B  71      14.334  10.689 -25.452  1.00 75.43           C  
ATOM   3599  CE3 TRP B  71      14.508  12.134 -27.392  1.00 75.43           C  
ATOM   3600  HE3 TRP B  71      14.300  12.352 -28.429  1.00 75.43           H  
ATOM   3601  NE1 TRP B  71      13.751   9.470 -25.180  1.00 75.43           N  
ATOM   3602  HE1 TRP B  71      13.789   8.992 -24.291  1.00 75.43           H  
ATOM   3603  CH2 TRP B  71      15.546  12.768 -25.279  1.00 75.43           C  
ATOM   3604  HH2 TRP B  71      16.159  13.456 -24.715  1.00 75.43           H  
ATOM   3605  CZ2 TRP B  71      15.077  11.589 -24.678  1.00 75.43           C  
ATOM   3606  HZ2 TRP B  71      15.298  11.369 -23.644  1.00 75.43           H  
ATOM   3607  CZ3 TRP B  71      15.247  13.048 -26.622  1.00 75.43           C  
ATOM   3608  HZ3 TRP B  71      15.624  13.949 -27.083  1.00 75.43           H  
ATOM   3609  N   ASN B  72      14.899  10.311 -30.963  1.00 69.24           N  
ATOM   3610  H   ASN B  72      14.061  10.564 -31.468  1.00 69.24           H  
ATOM   3611  CA  ASN B  72      16.157  10.904 -31.364  1.00 69.24           C  
ATOM   3612  HA  ASN B  72      16.902  10.114 -31.455  1.00 69.24           H  
ATOM   3613  C   ASN B  72      16.636  11.896 -30.294  1.00 69.24           C  
ATOM   3614  CB  ASN B  72      15.968  11.532 -32.745  1.00 69.24           C  
ATOM   3615  HB2 ASN B  72      15.567  10.790 -33.436  1.00 69.24           H  
ATOM   3616  HB3 ASN B  72      15.255  12.354 -32.672  1.00 69.24           H  
ATOM   3617  O   ASN B  72      16.145  13.023 -30.204  1.00 69.24           O  
ATOM   3618  CG  ASN B  72      17.265  12.050 -33.328  1.00 69.24           C  
ATOM   3619  ND2 ASN B  72      17.181  12.728 -34.442  1.00 69.24           N  
ATOM   3620 HD21 ASN B  72      18.013  13.208 -34.753  1.00 69.24           H  
ATOM   3621 HD22 ASN B  72      16.280  13.124 -34.667  1.00 69.24           H  
ATOM   3622  OD1 ASN B  72      18.347  11.874 -32.786  1.00 69.24           O  
ATOM   3623  N   GLY B  73      17.618  11.474 -29.492  1.00 59.29           N  
ATOM   3624  H   GLY B  73      17.883  10.502 -29.555  1.00 59.29           H  
ATOM   3625  CA  GLY B  73      18.217  12.287 -28.432  1.00 59.29           C  
ATOM   3626  HA2 GLY B  73      19.065  11.739 -28.020  1.00 59.29           H  
ATOM   3627  HA3 GLY B  73      17.491  12.441 -27.634  1.00 59.29           H  
ATOM   3628  C   GLY B  73      18.727  13.650 -28.913  1.00 59.29           C  
ATOM   3629  O   GLY B  73      18.708  14.614 -28.147  1.00 59.29           O  
ATOM   3630  N   ALA B  74      19.138  13.751 -30.183  1.00 54.51           N  
ATOM   3631  H   ALA B  74      19.079  12.934 -30.774  1.00 54.51           H  
ATOM   3632  CA  ALA B  74      19.611  14.992 -30.790  1.00 54.51           C  
ATOM   3633  HA  ALA B  74      20.349  15.444 -30.126  1.00 54.51           H  
ATOM   3634  C   ALA B  74      18.490  16.024 -30.992  1.00 54.51           C  
ATOM   3635  CB  ALA B  74      20.301  14.655 -32.117  1.00 54.51           C  
ATOM   3636  HB1 ALA B  74      19.577  14.245 -32.820  1.00 54.51           H  
ATOM   3637  HB2 ALA B  74      20.730  15.561 -32.544  1.00 54.51           H  
ATOM   3638  HB3 ALA B  74      21.094  13.926 -31.950  1.00 54.51           H  
ATOM   3639  O   ALA B  74      18.714  17.207 -30.745  1.00 54.51           O  
ATOM   3640  N   ASP B  75      17.283  15.587 -31.365  1.00 55.22           N  
ATOM   3641  H   ASP B  75      17.139  14.597 -31.499  1.00 55.22           H  
ATOM   3642  CA  ASP B  75      16.144  16.487 -31.608  1.00 55.22           C  
ATOM   3643  HA  ASP B  75      16.469  17.302 -32.256  1.00 55.22           H  
ATOM   3644  C   ASP B  75      15.635  17.120 -30.304  1.00 55.22           C  
ATOM   3645  CB  ASP B  75      15.013  15.725 -32.323  1.00 55.22           C  
ATOM   3646  HB2 ASP B  75      14.728  14.860 -31.725  1.00 55.22           H  
ATOM   3647  HB3 ASP B  75      14.145  16.381 -32.397  1.00 55.22           H  
ATOM   3648  O   ASP B  75      15.109  18.233 -30.297  1.00 55.22           O  
ATOM   3649  CG  ASP B  75      15.381  15.271 -33.742  1.00 55.22           C  
ATOM   3650  OD1 ASP B  75      16.264  15.896 -34.368  1.00 55.22           O  
ATOM   3651  OD2 ASP B  75      14.808  14.257 -34.202  1.00 55.22           O  
ATOM   3652  N   GLY B  76      15.840  16.428 -29.180  1.00 54.41           N  
ATOM   3653  H   GLY B  76      16.255  15.512 -29.273  1.00 54.41           H  
ATOM   3654  CA  GLY B  76      15.531  16.933 -27.847  1.00 54.41           C  
ATOM   3655  HA2 GLY B  76      15.246  16.097 -27.208  1.00 54.41           H  
ATOM   3656  HA3 GLY B  76      14.679  17.610 -27.903  1.00 54.41           H  
ATOM   3657  C   GLY B  76      16.679  17.677 -27.165  1.00 54.41           C  
ATOM   3658  O   GLY B  76      16.457  18.209 -26.079  1.00 54.41           O  
ATOM   3659  N   ARG B  77      17.896  17.729 -27.733  1.00 59.09           N  
ATOM   3660  H   ARG B  77      18.019  17.340 -28.657  1.00 59.09           H  
ATOM   3661  CA  ARG B  77      19.044  18.359 -27.061  1.00 59.09           C  
ATOM   3662  HA  ARG B  77      18.960  18.119 -26.001  1.00 59.09           H  
ATOM   3663  C   ARG B  77      18.962  19.881 -27.185  1.00 59.09           C  
ATOM   3664  CB  ARG B  77      20.383  17.766 -27.537  1.00 59.09           C  
ATOM   3665  HB2 ARG B  77      20.574  18.068 -28.566  1.00 59.09           H  
ATOM   3666  HB3 ARG B  77      20.327  16.678 -27.496  1.00 59.09           H  
ATOM   3667  O   ARG B  77      19.243  20.457 -28.232  1.00 59.09           O  
ATOM   3668  CG  ARG B  77      21.528  18.241 -26.621  1.00 59.09           C  
ATOM   3669  HG2 ARG B  77      21.579  19.328 -26.683  1.00 59.09           H  
ATOM   3670  HG3 ARG B  77      21.309  17.979 -25.586  1.00 59.09           H  
ATOM   3671  CD  ARG B  77      22.913  17.697 -27.007  1.00 59.09           C  
ATOM   3672  HD2 ARG B  77      22.974  17.609 -28.092  1.00 59.09           H  
ATOM   3673  HD3 ARG B  77      23.650  18.432 -26.682  1.00 59.09           H  
ATOM   3674  NE  ARG B  77      23.232  16.403 -26.369  1.00 59.09           N  
ATOM   3675  HE  ARG B  77      22.457  15.903 -25.957  1.00 59.09           H  
ATOM   3676  NH1 ARG B  77      25.460  16.317 -26.930  1.00 59.09           N  
ATOM   3677 HH11 ARG B  77      26.310  15.772 -26.953  1.00 59.09           H  
ATOM   3678 HH12 ARG B  77      25.385  17.230 -27.355  1.00 59.09           H  
ATOM   3679  NH2 ARG B  77      24.516  14.572 -25.919  1.00 59.09           N  
ATOM   3680 HH21 ARG B  77      25.095  13.905 -26.409  1.00 59.09           H  
ATOM   3681 HH22 ARG B  77      23.697  14.105 -25.559  1.00 59.09           H  
ATOM   3682  CZ  ARG B  77      24.399  15.777 -26.399  1.00 59.09           C  
ATOM   3683  N   GLY B  78      18.595  20.532 -26.088  1.00 54.65           N  
ATOM   3684  H   GLY B  78      18.355  19.982 -25.275  1.00 54.65           H  
ATOM   3685  CA  GLY B  78      18.547  21.988 -26.006  1.00 54.65           C  
ATOM   3686  HA2 GLY B  78      18.217  22.379 -26.969  1.00 54.65           H  
ATOM   3687  HA3 GLY B  78      17.823  22.282 -25.246  1.00 54.65           H  
ATOM   3688  C   GLY B  78      19.885  22.636 -25.653  1.00 54.65           C  
ATOM   3689  O   GLY B  78      20.810  21.952 -25.202  1.00 54.65           O  
ATOM   3690  N   PRO B  79      19.995  23.972 -25.793  1.00 50.89           N  
ATOM   3691  CA  PRO B  79      21.058  24.714 -25.129  1.00 50.89           C  
ATOM   3692  HA  PRO B  79      22.021  24.410 -25.541  1.00 50.89           H  
ATOM   3693  C   PRO B  79      21.015  24.405 -23.624  1.00 50.89           C  
ATOM   3694  CB  PRO B  79      20.810  26.200 -25.419  1.00 50.89           C  
ATOM   3695  HB2 PRO B  79      20.619  26.745 -24.494  1.00 50.89           H  
ATOM   3696  HB3 PRO B  79      21.668  26.637 -25.931  1.00 50.89           H  
ATOM   3697  O   PRO B  79      19.938  24.236 -23.054  1.00 50.89           O  
ATOM   3698  CG  PRO B  79      19.571  26.259 -26.318  1.00 50.89           C  
ATOM   3699  HG2 PRO B  79      18.860  27.002 -25.958  1.00 50.89           H  
ATOM   3700  HG3 PRO B  79      19.873  26.495 -27.339  1.00 50.89           H  
ATOM   3701  CD  PRO B  79      18.958  24.862 -26.283  1.00 50.89           C  
ATOM   3702  HD2 PRO B  79      18.113  24.848 -25.594  1.00 50.89           H  
ATOM   3703  HD3 PRO B  79      18.628  24.573 -27.281  1.00 50.89           H  
ATOM   3704  N   GLY B  80      22.177  24.348 -22.968  1.00 52.45           N  
ATOM   3705  H   GLY B  80      23.022  24.482 -23.504  1.00 52.45           H  
ATOM   3706  CA  GLY B  80      22.331  23.888 -21.577  1.00 52.45           C  
ATOM   3707  HA2 GLY B  80      21.954  22.867 -21.515  1.00 52.45           H  
ATOM   3708  HA3 GLY B  80      23.392  23.867 -21.328  1.00 52.45           H  
ATOM   3709  C   GLY B  80      21.614  24.700 -20.485  1.00 52.45           C  
ATOM   3710  O   GLY B  80      21.928  24.519 -19.314  1.00 52.45           O  
ATOM   3711  N   SER B  81      20.681  25.594 -20.824  1.00 53.19           N  
ATOM   3712  H   SER B  81      20.380  25.624 -21.787  1.00 53.19           H  
ATOM   3713  CA  SER B  81      19.841  26.281 -19.842  1.00 53.19           C  
ATOM   3714  HA  SER B  81      20.462  26.573 -18.995  1.00 53.19           H  
ATOM   3715  C   SER B  81      18.724  25.397 -19.283  1.00 53.19           C  
ATOM   3716  CB  SER B  81      19.240  27.562 -20.430  1.00 53.19           C  
ATOM   3717  HB2 SER B  81      20.041  28.213 -20.782  1.00 53.19           H  
ATOM   3718  HB3 SER B  81      18.689  28.082 -19.646  1.00 53.19           H  
ATOM   3719  O   SER B  81      18.244  25.685 -18.197  1.00 53.19           O  
ATOM   3720  OG  SER B  81      18.358  27.274 -21.500  1.00 53.19           O  
ATOM   3721  HG  SER B  81      17.778  28.029 -21.617  1.00 53.19           H  
ATOM   3722  N   GLY B  82      18.294  24.339 -19.985  1.00 55.31           N  
ATOM   3723  H   GLY B  82      18.706  24.175 -20.892  1.00 55.31           H  
ATOM   3724  CA  GLY B  82      17.222  23.439 -19.522  1.00 55.31           C  
ATOM   3725  HA2 GLY B  82      17.473  23.074 -18.526  1.00 55.31           H  
ATOM   3726  HA3 GLY B  82      17.161  22.590 -20.203  1.00 55.31           H  
ATOM   3727  C   GLY B  82      15.818  24.057 -19.442  1.00 55.31           C  
ATOM   3728  O   GLY B  82      14.877  23.368 -19.065  1.00 55.31           O  
ATOM   3729  N   GLU B  83      15.650  25.331 -19.810  1.00 56.66           N  
ATOM   3730  H   GLU B  83      16.479  25.872 -20.011  1.00 56.66           H  
ATOM   3731  CA  GLU B  83      14.368  26.045 -19.699  1.00 56.66           C  
ATOM   3732  HA  GLU B  83      13.837  25.681 -18.819  1.00 56.66           H  
ATOM   3733  C   GLU B  83      13.433  25.821 -20.895  1.00 56.66           C  
ATOM   3734  CB  GLU B  83      14.617  27.551 -19.512  1.00 56.66           C  
ATOM   3735  HB2 GLU B  83      13.655  28.062 -19.559  1.00 56.66           H  
ATOM   3736  HB3 GLU B  83      15.244  27.918 -20.324  1.00 56.66           H  
ATOM   3737  O   GLU B  83      12.221  26.019 -20.771  1.00 56.66           O  
ATOM   3738  CG  GLU B  83      15.269  27.882 -18.159  1.00 56.66           C  
ATOM   3739  HG2 GLU B  83      14.707  27.377 -17.374  1.00 56.66           H  
ATOM   3740  HG3 GLU B  83      16.288  27.496 -18.154  1.00 56.66           H  
ATOM   3741  CD  GLU B  83      15.307  29.389 -17.852  1.00 56.66           C  
ATOM   3742  OE1 GLU B  83      15.503  29.734 -16.660  1.00 56.66           O  
ATOM   3743  OE2 GLU B  83      15.141  30.190 -18.799  1.00 56.66           O  
ATOM   3744  N   ALA B  84      13.977  25.411 -22.045  1.00 61.94           N  
ATOM   3745  H   ALA B  84      14.962  25.186 -22.058  1.00 61.94           H  
ATOM   3746  CA  ALA B  84      13.202  25.223 -23.263  1.00 61.94           C  
ATOM   3747  HA  ALA B  84      12.653  26.150 -23.432  1.00 61.94           H  
ATOM   3748  C   ALA B  84      12.209  24.050 -23.111  1.00 61.94           C  
ATOM   3749  CB  ALA B  84      14.152  25.033 -24.449  1.00 61.94           C  
ATOM   3750  HB1 ALA B  84      13.576  24.880 -25.362  1.00 61.94           H  
ATOM   3751  HB2 ALA B  84      14.787  24.163 -24.281  1.00 61.94           H  
ATOM   3752  HB3 ALA B  84      14.781  25.915 -24.569  1.00 61.94           H  
ATOM   3753  O   ALA B  84      12.613  22.941 -22.744  1.00 61.94           O  
ATOM   3754  N   PRO B  85      10.911  24.255 -23.399  1.00 62.05           N  
ATOM   3755  CA  PRO B  85       9.931  23.181 -23.337  1.00 62.05           C  
ATOM   3756  HA  PRO B  85       9.937  22.756 -22.333  1.00 62.05           H  
ATOM   3757  C   PRO B  85      10.279  22.072 -24.338  1.00 62.05           C  
ATOM   3758  CB  PRO B  85       8.565  23.833 -23.586  1.00 62.05           C  
ATOM   3759  HB2 PRO B  85       8.081  24.031 -22.630  1.00 62.05           H  
ATOM   3760  HB3 PRO B  85       7.918  23.215 -24.209  1.00 62.05           H  
ATOM   3761  O   PRO B  85      10.792  22.331 -25.425  1.00 62.05           O  
ATOM   3762  CG  PRO B  85       8.880  25.164 -24.270  1.00 62.05           C  
ATOM   3763  HG2 PRO B  85       8.177  25.941 -23.972  1.00 62.05           H  
ATOM   3764  HG3 PRO B  85       8.859  25.031 -25.351  1.00 62.05           H  
ATOM   3765  CD  PRO B  85      10.300  25.503 -23.827  1.00 62.05           C  
ATOM   3766  HD2 PRO B  85      10.269  26.198 -22.988  1.00 62.05           H  
ATOM   3767  HD3 PRO B  85      10.844  25.944 -24.663  1.00 62.05           H  
ATOM   3768  N   ARG B  86       9.994  20.818 -23.961  1.00 68.33           N  
ATOM   3769  H   ARG B  86       9.590  20.700 -23.043  1.00 68.33           H  
ATOM   3770  CA  ARG B  86      10.245  19.601 -24.764  1.00 68.33           C  
ATOM   3771  HA  ARG B  86       9.921  18.743 -24.175  1.00 68.33           H  
ATOM   3772  C   ARG B  86      11.719  19.303 -25.080  1.00 68.33           C  
ATOM   3773  CB  ARG B  86       9.393  19.609 -26.051  1.00 68.33           C  
ATOM   3774  HB2 ARG B  86       9.478  18.635 -26.532  1.00 68.33           H  
ATOM   3775  HB3 ARG B  86       9.791  20.353 -26.742  1.00 68.33           H  
ATOM   3776  O   ARG B  86      11.984  18.367 -25.828  1.00 68.33           O  
ATOM   3777  CG  ARG B  86       7.906  19.898 -25.807  1.00 68.33           C  
ATOM   3778  HG2 ARG B  86       7.491  19.134 -25.150  1.00 68.33           H  
ATOM   3779  HG3 ARG B  86       7.784  20.876 -25.340  1.00 68.33           H  
ATOM   3780  CD  ARG B  86       7.142  19.904 -27.132  1.00 68.33           C  
ATOM   3781  HD2 ARG B  86       7.589  20.649 -27.791  1.00 68.33           H  
ATOM   3782  HD3 ARG B  86       7.234  18.921 -27.594  1.00 68.33           H  
ATOM   3783  NE  ARG B  86       5.719  20.228 -26.922  1.00 68.33           N  
ATOM   3784  HE  ARG B  86       5.446  20.548 -26.003  1.00 68.33           H  
ATOM   3785  NH1 ARG B  86       4.997  19.855 -29.067  1.00 68.33           N  
ATOM   3786 HH11 ARG B  86       5.946  19.640 -29.340  1.00 68.33           H  
ATOM   3787 HH12 ARG B  86       4.236  19.807 -29.728  1.00 68.33           H  
ATOM   3788  NH2 ARG B  86       3.526  20.459 -27.495  1.00 68.33           N  
ATOM   3789 HH21 ARG B  86       3.286  20.744 -26.556  1.00 68.33           H  
ATOM   3790 HH22 ARG B  86       2.769  20.396 -28.160  1.00 68.33           H  
ATOM   3791  CZ  ARG B  86       4.757  20.182 -27.826  1.00 68.33           C  
ATOM   3792  N   GLN B  87      12.665  20.038 -24.495  1.00 75.42           N  
ATOM   3793  H   GLN B  87      12.393  20.813 -23.907  1.00 75.42           H  
ATOM   3794  CA  GLN B  87      14.093  19.758 -24.618  1.00 75.42           C  
ATOM   3795  HA  GLN B  87      14.235  18.956 -25.342  1.00 75.42           H  
ATOM   3796  C   GLN B  87      14.680  19.260 -23.298  1.00 75.42           C  
ATOM   3797  CB  GLN B  87      14.845  20.986 -25.149  1.00 75.42           C  
ATOM   3798  HB2 GLN B  87      14.601  21.856 -24.538  1.00 75.42           H  
ATOM   3799  HB3 GLN B  87      15.916  20.798 -25.075  1.00 75.42           H  
ATOM   3800  O   GLN B  87      14.287  19.685 -22.214  1.00 75.42           O  
ATOM   3801  CG  GLN B  87      14.496  21.257 -26.620  1.00 75.42           C  
ATOM   3802  HG2 GLN B  87      13.438  21.505 -26.706  1.00 75.42           H  
ATOM   3803  HG3 GLN B  87      14.680  20.351 -27.197  1.00 75.42           H  
ATOM   3804  CD  GLN B  87      15.302  22.391 -27.243  1.00 75.42           C  
ATOM   3805  NE2 GLN B  87      15.322  22.484 -28.553  1.00 75.42           N  
ATOM   3806 HE21 GLN B  87      15.896  23.214 -28.949  1.00 75.42           H  
ATOM   3807 HE22 GLN B  87      14.888  21.764 -29.113  1.00 75.42           H  
ATOM   3808  OE1 GLN B  87      15.927  23.214 -26.591  1.00 75.42           O  
ATOM   3809  N   THR B  88      15.656  18.365 -23.397  1.00 82.88           N  
ATOM   3810  H   THR B  88      15.962  18.113 -24.326  1.00 82.88           H  
ATOM   3811  CA  THR B  88      16.487  17.918 -22.284  1.00 82.88           C  
ATOM   3812  HA  THR B  88      16.164  18.431 -21.378  1.00 82.88           H  
ATOM   3813  C   THR B  88      17.936  18.306 -22.539  1.00 82.88           C  
ATOM   3814  CB  THR B  88      16.330  16.414 -22.021  1.00 82.88           C  
ATOM   3815  HB  THR B  88      15.284  16.206 -21.794  1.00 82.88           H  
ATOM   3816  O   THR B  88      18.427  18.256 -23.667  1.00 82.88           O  
ATOM   3817  CG2 THR B  88      16.767  15.523 -23.180  1.00 82.88           C  
ATOM   3818 HG21 THR B  88      16.666  14.484 -22.868  1.00 82.88           H  
ATOM   3819 HG22 THR B  88      16.136  15.709 -24.049  1.00 82.88           H  
ATOM   3820 HG23 THR B  88      17.810  15.706 -23.440  1.00 82.88           H  
ATOM   3821  OG1 THR B  88      17.118  16.041 -20.917  1.00 82.88           O  
ATOM   3822  HG1 THR B  88      16.720  16.426 -20.133  1.00 82.88           H  
ATOM   3823  N   TYR B  89      18.649  18.684 -21.483  1.00 80.30           N  
ATOM   3824  H   TYR B  89      18.205  18.700 -20.576  1.00 80.30           H  
ATOM   3825  CA  TYR B  89      20.101  18.851 -21.551  1.00 80.30           C  
ATOM   3826  HA  TYR B  89      20.375  19.140 -22.566  1.00 80.30           H  
ATOM   3827  C   TYR B  89      20.852  17.534 -21.275  1.00 80.30           C  
ATOM   3828  CB  TYR B  89      20.538  20.012 -20.647  1.00 80.30           C  
ATOM   3829  HB2 TYR B  89      20.057  20.925 -20.997  1.00 80.30           H  
ATOM   3830  HB3 TYR B  89      21.612  20.157 -20.756  1.00 80.30           H  
ATOM   3831  O   TYR B  89      22.075  17.510 -21.382  1.00 80.30           O  
ATOM   3832  CG  TYR B  89      20.219  19.818 -19.180  1.00 80.30           C  
ATOM   3833  CD1 TYR B  89      19.046  20.363 -18.635  1.00 80.30           C  
ATOM   3834  HD1 TYR B  89      18.388  20.958 -19.251  1.00 80.30           H  
ATOM   3835  CD2 TYR B  89      21.104  19.106 -18.352  1.00 80.30           C  
ATOM   3836  HD2 TYR B  89      22.027  18.725 -18.762  1.00 80.30           H  
ATOM   3837  CE1 TYR B  89      18.750  20.154 -17.277  1.00 80.30           C  
ATOM   3838  HE1 TYR B  89      17.896  20.639 -16.828  1.00 80.30           H  
ATOM   3839  CE2 TYR B  89      20.774  18.849 -17.006  1.00 80.30           C  
ATOM   3840  HE2 TYR B  89      21.431  18.260 -16.383  1.00 80.30           H  
ATOM   3841  OH  TYR B  89      19.213  19.056 -15.193  1.00 80.30           O  
ATOM   3842  HH  TYR B  89      19.864  18.507 -14.749  1.00 80.30           H  
ATOM   3843  CZ  TYR B  89      19.573  19.347 -16.470  1.00 80.30           C  
ATOM   3844  N   VAL B  90      20.144  16.436 -20.956  1.00 85.05           N  
ATOM   3845  H   VAL B  90      19.137  16.506 -20.923  1.00 85.05           H  
ATOM   3846  CA  VAL B  90      20.726  15.119 -20.626  1.00 85.05           C  
ATOM   3847  HA  VAL B  90      21.780  15.125 -20.905  1.00 85.05           H  
ATOM   3848  C   VAL B  90      20.045  13.999 -21.416  1.00 85.05           C  
ATOM   3849  CB  VAL B  90      20.666  14.790 -19.115  1.00 85.05           C  
ATOM   3850  HB  VAL B  90      19.659  14.487 -18.825  1.00 85.05           H  
ATOM   3851  O   VAL B  90      19.289  13.209 -20.854  1.00 85.05           O  
ATOM   3852  CG1 VAL B  90      21.650  13.668 -18.764  1.00 85.05           C  
ATOM   3853 HG11 VAL B  90      22.674  13.985 -18.965  1.00 85.05           H  
ATOM   3854 HG12 VAL B  90      21.553  13.424 -17.706  1.00 85.05           H  
ATOM   3855 HG13 VAL B  90      21.423  12.767 -19.334  1.00 85.05           H  
ATOM   3856  CG2 VAL B  90      21.006  15.992 -18.261  1.00 85.05           C  
ATOM   3857 HG21 VAL B  90      21.122  15.701 -17.217  1.00 85.05           H  
ATOM   3858 HG22 VAL B  90      21.926  16.437 -18.641  1.00 85.05           H  
ATOM   3859 HG23 VAL B  90      20.171  16.689 -18.325  1.00 85.05           H  
ATOM   3860  N   PRO B  91      20.320  13.849 -22.720  1.00 83.75           N  
ATOM   3861  CA  PRO B  91      19.848  12.691 -23.476  1.00 83.75           C  
ATOM   3862  HA  PRO B  91      18.816  12.462 -23.207  1.00 83.75           H  
ATOM   3863  C   PRO B  91      20.701  11.438 -23.169  1.00 83.75           C  
ATOM   3864  CB  PRO B  91      19.878  13.157 -24.934  1.00 83.75           C  
ATOM   3865  HB2 PRO B  91      19.968  12.338 -25.648  1.00 83.75           H  
ATOM   3866  HB3 PRO B  91      18.978  13.735 -25.147  1.00 83.75           H  
ATOM   3867  O   PRO B  91      21.135  10.743 -24.085  1.00 83.75           O  
ATOM   3868  CG  PRO B  91      21.091  14.082 -24.958  1.00 83.75           C  
ATOM   3869  HG2 PRO B  91      21.996  13.482 -25.059  1.00 83.75           H  
ATOM   3870  HG3 PRO B  91      21.010  14.808 -25.767  1.00 83.75           H  
ATOM   3871  CD  PRO B  91      21.066  14.755 -23.581  1.00 83.75           C  
ATOM   3872  HD2 PRO B  91      20.535  15.705 -23.651  1.00 83.75           H  
ATOM   3873  HD3 PRO B  91      22.079  14.914 -23.212  1.00 83.75           H  
ATOM   3874  N   ARG B  92      21.001  11.178 -21.885  1.00 90.98           N  
ATOM   3875  H   ARG B  92      20.508  11.716 -21.187  1.00 90.98           H  
ATOM   3876  CA  ARG B  92      21.822  10.058 -21.394  1.00 90.98           C  
ATOM   3877  HA  ARG B  92      21.829   9.291 -22.169  1.00 90.98           H  
ATOM   3878  C   ARG B  92      21.218   9.410 -20.148  1.00 90.98           C  
ATOM   3879  CB  ARG B  92      23.270  10.488 -21.088  1.00 90.98           C  
ATOM   3880  HB2 ARG B  92      23.260  11.279 -20.337  1.00 90.98           H  
ATOM   3881  HB3 ARG B  92      23.800   9.633 -20.669  1.00 90.98           H  
ATOM   3882  O   ARG B  92      20.552  10.082 -19.364  1.00 90.98           O  
ATOM   3883  CG  ARG B  92      24.036  10.980 -22.321  1.00 90.98           C  
ATOM   3884  HG2 ARG B  92      23.612  11.929 -22.647  1.00 90.98           H  
ATOM   3885  HG3 ARG B  92      23.926  10.253 -23.126  1.00 90.98           H  
ATOM   3886  CD  ARG B  92      25.530  11.178 -22.036  1.00 90.98           C  
ATOM   3887  HD2 ARG B  92      25.937  11.797 -22.835  1.00 90.98           H  
ATOM   3888  HD3 ARG B  92      25.649  11.705 -21.089  1.00 90.98           H  
ATOM   3889  NE  ARG B  92      26.262   9.895 -21.999  1.00 90.98           N  
ATOM   3890  HE  ARG B  92      25.713   9.059 -21.854  1.00 90.98           H  
ATOM   3891  NH1 ARG B  92      28.380  10.761 -22.143  1.00 90.98           N  
ATOM   3892 HH11 ARG B  92      27.978  11.680 -22.029  1.00 90.98           H  
ATOM   3893 HH12 ARG B  92      29.380  10.621 -22.151  1.00 90.98           H  
ATOM   3894  NH2 ARG B  92      28.104   8.551 -22.095  1.00 90.98           N  
ATOM   3895 HH21 ARG B  92      29.106   8.432 -22.128  1.00 90.98           H  
ATOM   3896 HH22 ARG B  92      27.543   7.755 -21.826  1.00 90.98           H  
ATOM   3897  CZ  ARG B  92      27.571   9.739 -22.084  1.00 90.98           C  
ATOM   3898  N   GLY B  93      21.496   8.126 -19.955  1.00 94.27           N  
ATOM   3899  H   GLY B  93      22.052   7.645 -20.647  1.00 94.27           H  
ATOM   3900  CA  GLY B  93      21.014   7.333 -18.823  1.00 94.27           C  
ATOM   3901  HA2 GLY B  93      21.402   7.743 -17.891  1.00 94.27           H  
ATOM   3902  HA3 GLY B  93      19.925   7.378 -18.787  1.00 94.27           H  
ATOM   3903  C   GLY B  93      21.431   5.865 -18.920  1.00 94.27           C  
ATOM   3904  O   GLY B  93      22.227   5.493 -19.787  1.00 94.27           O  
ATOM   3905  N   GLY B  94      20.900   5.035 -18.025  1.00 96.97           N  
ATOM   3906  H   GLY B  94      20.263   5.417 -17.340  1.00 96.97           H  
ATOM   3907  CA  GLY B  94      21.042   3.580 -18.086  1.00 96.97           C  
ATOM   3908  HA2 GLY B  94      21.028   3.176 -17.073  1.00 96.97           H  
ATOM   3909  HA3 GLY B  94      21.992   3.308 -18.544  1.00 96.97           H  
ATOM   3910  C   GLY B  94      19.889   2.956 -18.871  1.00 96.97           C  
ATOM   3911  O   GLY B  94      18.751   3.011 -18.421  1.00 96.97           O  
ATOM   3912  N   PHE B  95      20.161   2.348 -20.025  1.00 96.75           N  
ATOM   3913  H   PHE B  95      21.113   2.326 -20.362  1.00 96.75           H  
ATOM   3914  CA  PHE B  95      19.123   1.767 -20.883  1.00 96.75           C  
ATOM   3915  HA  PHE B  95      18.146   1.899 -20.419  1.00 96.75           H  
ATOM   3916  C   PHE B  95      19.313   0.262 -21.077  1.00 96.75           C  
ATOM   3917  CB  PHE B  95      19.086   2.520 -22.217  1.00 96.75           C  
ATOM   3918  HB2 PHE B  95      18.317   2.073 -22.847  1.00 96.75           H  
ATOM   3919  HB3 PHE B  95      20.042   2.393 -22.726  1.00 96.75           H  
ATOM   3920  O   PHE B  95      20.441  -0.221 -21.224  1.00 96.75           O  
ATOM   3921  CG  PHE B  95      18.783   4.000 -22.070  1.00 96.75           C  
ATOM   3922  CD1 PHE B  95      17.479   4.423 -21.770  1.00 96.75           C  
ATOM   3923  HD1 PHE B  95      16.725   3.680 -21.559  1.00 96.75           H  
ATOM   3924  CD2 PHE B  95      19.801   4.960 -22.194  1.00 96.75           C  
ATOM   3925  HD2 PHE B  95      20.817   4.646 -22.383  1.00 96.75           H  
ATOM   3926  CE1 PHE B  95      17.172   5.790 -21.675  1.00 96.75           C  
ATOM   3927  HE1 PHE B  95      16.163   6.102 -21.450  1.00 96.75           H  
ATOM   3928  CE2 PHE B  95      19.510   6.327 -22.065  1.00 96.75           C  
ATOM   3929  HE2 PHE B  95      20.302   7.052 -22.179  1.00 96.75           H  
ATOM   3930  CZ  PHE B  95      18.194   6.744 -21.809  1.00 96.75           C  
ATOM   3931  HZ  PHE B  95      17.976   7.795 -21.688  1.00 96.75           H  
ATOM   3932  N   LEU B  96      18.200  -0.471 -21.092  1.00 97.06           N  
ATOM   3933  H   LEU B  96      17.315   0.003 -20.979  1.00 97.06           H  
ATOM   3934  CA  LEU B  96      18.159  -1.874 -21.490  1.00 97.06           C  
ATOM   3935  HA  LEU B  96      19.001  -2.396 -21.037  1.00 97.06           H  
ATOM   3936  C   LEU B  96      18.316  -2.001 -23.009  1.00 97.06           C  
ATOM   3937  CB  LEU B  96      16.847  -2.519 -21.009  1.00 97.06           C  
ATOM   3938  HB2 LEU B  96      16.020  -1.911 -21.372  1.00 97.06           H  
ATOM   3939  HB3 LEU B  96      16.759  -3.511 -21.453  1.00 97.06           H  
ATOM   3940  O   LEU B  96      17.891  -1.132 -23.777  1.00 97.06           O  
ATOM   3941  CG  LEU B  96      16.696  -2.652 -19.486  1.00 97.06           C  
ATOM   3942  HG  LEU B  96      16.763  -1.667 -19.024  1.00 97.06           H  
ATOM   3943  CD1 LEU B  96      15.334  -3.256 -19.153  1.00 97.06           C  
ATOM   3944 HD11 LEU B  96      14.546  -2.598 -19.521  1.00 97.06           H  
ATOM   3945 HD12 LEU B  96      15.227  -4.236 -19.619  1.00 97.06           H  
ATOM   3946 HD13 LEU B  96      15.220  -3.361 -18.075  1.00 97.06           H  
ATOM   3947  CD2 LEU B  96      17.772  -3.543 -18.877  1.00 97.06           C  
ATOM   3948 HD21 LEU B  96      17.739  -4.539 -19.318  1.00 97.06           H  
ATOM   3949 HD22 LEU B  96      18.757  -3.103 -19.035  1.00 97.06           H  
ATOM   3950 HD23 LEU B  96      17.591  -3.619 -17.805  1.00 97.06           H  
ATOM   3951  N   ARG B  97      18.937  -3.102 -23.433  1.00 91.04           N  
ATOM   3952  H   ARG B  97      19.127  -3.822 -22.751  1.00 91.04           H  
ATOM   3953  CA  ARG B  97      19.083  -3.469 -24.846  1.00 91.04           C  
ATOM   3954  HA  ARG B  97      19.057  -2.570 -25.462  1.00 91.04           H  
ATOM   3955  C   ARG B  97      17.907  -4.344 -25.272  1.00 91.04           C  
ATOM   3956  CB  ARG B  97      20.414  -4.201 -25.079  1.00 91.04           C  
ATOM   3957  HB2 ARG B  97      20.514  -4.410 -26.144  1.00 91.04           H  
ATOM   3958  HB3 ARG B  97      20.391  -5.154 -24.550  1.00 91.04           H  
ATOM   3959  O   ARG B  97      17.353  -5.049 -24.434  1.00 91.04           O  
ATOM   3960  CG  ARG B  97      21.634  -3.395 -24.612  1.00 91.04           C  
ATOM   3961  HG2 ARG B  97      21.587  -3.255 -23.532  1.00 91.04           H  
ATOM   3962  HG3 ARG B  97      21.642  -2.422 -25.101  1.00 91.04           H  
ATOM   3963  CD  ARG B  97      22.917  -4.155 -24.959  1.00 91.04           C  
ATOM   3964  HD2 ARG B  97      22.818  -5.176 -24.590  1.00 91.04           H  
ATOM   3965  HD3 ARG B  97      23.027  -4.187 -26.043  1.00 91.04           H  
ATOM   3966  NE  ARG B  97      24.104  -3.527 -24.345  1.00 91.04           N  
ATOM   3967  HE  ARG B  97      23.954  -2.657 -23.855  1.00 91.04           H  
ATOM   3968  NH1 ARG B  97      25.593  -5.172 -24.927  1.00 91.04           N  
ATOM   3969 HH11 ARG B  97      24.842  -5.664 -25.391  1.00 91.04           H  
ATOM   3970 HH12 ARG B  97      26.475  -5.644 -24.789  1.00 91.04           H  
ATOM   3971  NH2 ARG B  97      26.265  -3.499 -23.613  1.00 91.04           N  
ATOM   3972 HH21 ARG B  97      26.067  -2.685 -23.047  1.00 91.04           H  
ATOM   3973 HH22 ARG B  97      27.135  -3.995 -23.484  1.00 91.04           H  
ATOM   3974  CZ  ARG B  97      25.312  -4.063 -24.303  1.00 91.04           C  
ATOM   3975  N   GLU B  98      17.576  -4.294 -26.561  1.00 89.53           N  
ATOM   3976  H   GLU B  98      18.092  -3.682 -27.177  1.00 89.53           H  
ATOM   3977  CA  GLU B  98      16.629  -5.215 -27.212  1.00 89.53           C  
ATOM   3978  HA  GLU B  98      16.425  -4.821 -28.208  1.00 89.53           H  
ATOM   3979  C   GLU B  98      15.260  -5.287 -26.511  1.00 89.53           C  
ATOM   3980  CB  GLU B  98      17.283  -6.593 -27.420  1.00 89.53           C  
ATOM   3981  HB2 GLU B  98      16.591  -7.235 -27.967  1.00 89.53           H  
ATOM   3982  HB3 GLU B  98      17.483  -7.042 -26.447  1.00 89.53           H  
ATOM   3983  O   GLU B  98      14.639  -6.341 -26.413  1.00 89.53           O  
ATOM   3984  CG  GLU B  98      18.590  -6.501 -28.225  1.00 89.53           C  
ATOM   3985  HG2 GLU B  98      18.378  -6.013 -29.176  1.00 89.53           H  
ATOM   3986  HG3 GLU B  98      19.309  -5.881 -27.688  1.00 89.53           H  
ATOM   3987  CD  GLU B  98      19.242  -7.866 -28.483  1.00 89.53           C  
ATOM   3988  OE1 GLU B  98      19.994  -7.954 -29.484  1.00 89.53           O  
ATOM   3989  OE2 GLU B  98      19.061  -8.779 -27.652  1.00 89.53           O  
ATOM   3990  N   VAL B  99      14.772  -4.156 -25.996  1.00 91.24           N  
ATOM   3991  H   VAL B  99      15.269  -3.305 -26.221  1.00 91.24           H  
ATOM   3992  CA  VAL B  99      13.512  -4.063 -25.230  1.00 91.24           C  
ATOM   3993  HA  VAL B  99      13.543  -4.811 -24.437  1.00 91.24           H  
ATOM   3994  C   VAL B  99      12.268  -4.384 -26.069  1.00 91.24           C  
ATOM   3995  CB  VAL B  99      13.376  -2.674 -24.582  1.00 91.24           C  
ATOM   3996  HB  VAL B  99      12.443  -2.638 -24.019  1.00 91.24           H  
ATOM   3997  O   VAL B  99      11.172  -4.578 -25.546  1.00 91.24           O  
ATOM   3998  CG1 VAL B  99      14.527  -2.449 -23.595  1.00 91.24           C  
ATOM   3999 HG11 VAL B  99      14.442  -1.474 -23.117  1.00 91.24           H  
ATOM   4000 HG12 VAL B  99      15.489  -2.500 -24.104  1.00 91.24           H  
ATOM   4001 HG13 VAL B  99      14.492  -3.223 -22.828  1.00 91.24           H  
ATOM   4002  CG2 VAL B  99      13.364  -1.523 -25.601  1.00 91.24           C  
ATOM   4003 HG21 VAL B  99      13.239  -0.573 -25.081  1.00 91.24           H  
ATOM   4004 HG22 VAL B  99      14.292  -1.503 -26.173  1.00 91.24           H  
ATOM   4005 HG23 VAL B  99      12.534  -1.652 -26.296  1.00 91.24           H  
ATOM   4006  N   GLU B 100      12.423  -4.412 -27.388  1.00 89.52           N  
ATOM   4007  H   GLU B 100      13.329  -4.146 -27.747  1.00 89.52           H  
ATOM   4008  CA  GLU B 100      11.440  -4.857 -28.360  1.00 89.52           C  
ATOM   4009  HA  GLU B 100      10.473  -4.458 -28.057  1.00 89.52           H  
ATOM   4010  C   GLU B 100      11.289  -6.383 -28.415  1.00 89.52           C  
ATOM   4011  CB  GLU B 100      11.768  -4.270 -29.748  1.00 89.52           C  
ATOM   4012  HB2 GLU B 100      11.838  -3.185 -29.672  1.00 89.52           H  
ATOM   4013  HB3 GLU B 100      10.912  -4.480 -30.389  1.00 89.52           H  
ATOM   4014  O   GLU B 100      10.227  -6.857 -28.827  1.00 89.52           O  
ATOM   4015  CG  GLU B 100      13.021  -4.814 -30.471  1.00 89.52           C  
ATOM   4016  HG2 GLU B 100      12.919  -4.545 -31.523  1.00 89.52           H  
ATOM   4017  HG3 GLU B 100      13.020  -5.903 -30.429  1.00 89.52           H  
ATOM   4018  CD  GLU B 100      14.380  -4.276 -29.981  1.00 89.52           C  
ATOM   4019  OE1 GLU B 100      15.391  -4.624 -30.624  1.00 89.52           O  
ATOM   4020  OE2 GLU B 100      14.428  -3.549 -28.963  1.00 89.52           O  
ATOM   4021  N   THR B 101      12.308  -7.141 -27.994  1.00 93.32           N  
ATOM   4022  H   THR B 101      13.101  -6.686 -27.564  1.00 93.32           H  
ATOM   4023  CA  THR B 101      12.278  -8.609 -27.981  1.00 93.32           C  
ATOM   4024  HA  THR B 101      11.764  -8.931 -28.886  1.00 93.32           H  
ATOM   4025  C   THR B 101      11.466  -9.133 -26.797  1.00 93.32           C  
ATOM   4026  CB  THR B 101      13.677  -9.247 -28.027  1.00 93.32           C  
ATOM   4027  HB  THR B 101      13.545 -10.329 -28.030  1.00 93.32           H  
ATOM   4028  O   THR B 101      11.517  -8.584 -25.701  1.00 93.32           O  
ATOM   4029  CG2 THR B 101      14.439  -8.880 -29.299  1.00 93.32           C  
ATOM   4030 HG21 THR B 101      13.872  -9.191 -30.177  1.00 93.32           H  
ATOM   4031 HG22 THR B 101      15.404  -9.387 -29.297  1.00 93.32           H  
ATOM   4032 HG23 THR B 101      14.611  -7.805 -29.340  1.00 93.32           H  
ATOM   4033  OG1 THR B 101      14.482  -8.926 -26.925  1.00 93.32           O  
ATOM   4034  HG1 THR B 101      14.496  -7.978 -26.775  1.00 93.32           H  
ATOM   4035  N   PHE B 102      10.635 -10.146 -27.054  1.00 95.31           N  
ATOM   4036  H   PHE B 102      10.624 -10.539 -27.985  1.00 95.31           H  
ATOM   4037  CA  PHE B 102       9.762 -10.785 -26.067  1.00 95.31           C  
ATOM   4038  HA  PHE B 102      10.323 -10.988 -25.155  1.00 95.31           H  
ATOM   4039  C   PHE B 102       9.218 -12.103 -26.629  1.00 95.31           C  
ATOM   4040  CB  PHE B 102       8.592  -9.838 -25.755  1.00 95.31           C  
ATOM   4041  HB2 PHE B 102       9.003  -8.958 -25.261  1.00 95.31           H  
ATOM   4042  HB3 PHE B 102       8.135  -9.517 -26.692  1.00 95.31           H  
ATOM   4043  O   PHE B 102       8.720 -12.120 -27.762  1.00 95.31           O  
ATOM   4044  CG  PHE B 102       7.523 -10.420 -24.852  1.00 95.31           C  
ATOM   4045  CD1 PHE B 102       6.195 -10.553 -25.299  1.00 95.31           C  
ATOM   4046  HD1 PHE B 102       5.930 -10.246 -26.300  1.00 95.31           H  
ATOM   4047  CD2 PHE B 102       7.864 -10.824 -23.551  1.00 95.31           C  
ATOM   4048  HD2 PHE B 102       8.878 -10.710 -23.198  1.00 95.31           H  
ATOM   4049  CE1 PHE B 102       5.217 -11.098 -24.448  1.00 95.31           C  
ATOM   4050  HE1 PHE B 102       4.199 -11.207 -24.792  1.00 95.31           H  
ATOM   4051  CE2 PHE B 102       6.895 -11.385 -22.707  1.00 95.31           C  
ATOM   4052  HE2 PHE B 102       7.176 -11.713 -21.717  1.00 95.31           H  
ATOM   4053  CZ  PHE B 102       5.574 -11.529 -23.157  1.00 95.31           C  
ATOM   4054  HZ  PHE B 102       4.843 -11.983 -22.505  1.00 95.31           H  
ATOM   4055  N   ASP B 103       9.245 -13.192 -25.856  1.00 95.88           N  
ATOM   4056  H   ASP B 103       9.665 -13.127 -24.940  1.00 95.88           H  
ATOM   4057  CA  ASP B 103       8.662 -14.472 -26.294  1.00 95.88           C  
ATOM   4058  HA  ASP B 103       8.814 -14.540 -27.371  1.00 95.88           H  
ATOM   4059  C   ASP B 103       7.139 -14.512 -26.076  1.00 95.88           C  
ATOM   4060  CB  ASP B 103       9.396 -15.691 -25.718  1.00 95.88           C  
ATOM   4061  HB2 ASP B 103       9.167 -15.797 -24.658  1.00 95.88           H  
ATOM   4062  HB3 ASP B 103      10.470 -15.532 -25.822  1.00 95.88           H  
ATOM   4063  O   ASP B 103       6.596 -15.190 -25.201  1.00 95.88           O  
ATOM   4064  CG  ASP B 103       9.022 -16.988 -26.468  1.00 95.88           C  
ATOM   4065  OD1 ASP B 103       7.967 -17.027 -27.160  1.00 95.88           O  
ATOM   4066  OD2 ASP B 103       9.779 -17.978 -26.357  1.00 95.88           O  
ATOM   4067  N   ALA B 104       6.411 -13.779 -26.920  1.00 94.19           N  
ATOM   4068  H   ALA B 104       6.917 -13.173 -27.549  1.00 94.19           H  
ATOM   4069  CA  ALA B 104       4.955 -13.692 -26.834  1.00 94.19           C  
ATOM   4070  HA  ALA B 104       4.698 -13.251 -25.871  1.00 94.19           H  
ATOM   4071  C   ALA B 104       4.267 -15.073 -26.892  1.00 94.19           C  
ATOM   4072  CB  ALA B 104       4.472 -12.763 -27.954  1.00 94.19           C  
ATOM   4073  HB1 ALA B 104       3.409 -12.558 -27.824  1.00 94.19           H  
ATOM   4074  HB2 ALA B 104       4.635 -13.230 -28.926  1.00 94.19           H  
ATOM   4075  HB3 ALA B 104       5.017 -11.820 -27.913  1.00 94.19           H  
ATOM   4076  O   ALA B 104       3.309 -15.324 -26.158  1.00 94.19           O  
ATOM   4077  N   ALA B 105       4.775 -15.996 -27.718  1.00 91.73           N  
ATOM   4078  H   ALA B 105       5.678 -15.809 -28.132  1.00 91.73           H  
ATOM   4079  CA  ALA B 105       4.196 -17.328 -27.878  1.00 91.73           C  
ATOM   4080  HA  ALA B 105       3.127 -17.220 -28.061  1.00 91.73           H  
ATOM   4081  C   ALA B 105       4.362 -18.187 -26.616  1.00 91.73           C  
ATOM   4082  CB  ALA B 105       4.836 -17.999 -29.098  1.00 91.73           C  
ATOM   4083  HB1 ALA B 105       4.661 -17.394 -29.987  1.00 91.73           H  
ATOM   4084  HB2 ALA B 105       5.910 -18.100 -28.940  1.00 91.73           H  
ATOM   4085  HB3 ALA B 105       4.401 -18.988 -29.244  1.00 91.73           H  
ATOM   4086  O   ALA B 105       3.449 -18.946 -26.266  1.00 91.73           O  
ATOM   4087  N   PHE B 106       5.485 -18.048 -25.906  1.00 95.89           N  
ATOM   4088  H   PHE B 106       6.223 -17.453 -26.256  1.00 95.89           H  
ATOM   4089  CA  PHE B 106       5.698 -18.692 -24.614  1.00 95.89           C  
ATOM   4090  HA  PHE B 106       5.680 -19.772 -24.758  1.00 95.89           H  
ATOM   4091  C   PHE B 106       4.602 -18.322 -23.613  1.00 95.89           C  
ATOM   4092  CB  PHE B 106       7.078 -18.319 -24.081  1.00 95.89           C  
ATOM   4093  HB2 PHE B 106       7.133 -17.251 -23.872  1.00 95.89           H  
ATOM   4094  HB3 PHE B 106       7.810 -18.560 -24.852  1.00 95.89           H  
ATOM   4095  O   PHE B 106       3.996 -19.218 -23.012  1.00 95.89           O  
ATOM   4096  CG  PHE B 106       7.464 -19.079 -22.842  1.00 95.89           C  
ATOM   4097  CD1 PHE B 106       7.090 -18.614 -21.569  1.00 95.89           C  
ATOM   4098  HD1 PHE B 106       6.542 -17.689 -21.463  1.00 95.89           H  
ATOM   4099  CD2 PHE B 106       8.229 -20.248 -22.973  1.00 95.89           C  
ATOM   4100  HD2 PHE B 106       8.572 -20.561 -23.948  1.00 95.89           H  
ATOM   4101  CE1 PHE B 106       7.473 -19.331 -20.425  1.00 95.89           C  
ATOM   4102  HE1 PHE B 106       7.224 -18.957 -19.443  1.00 95.89           H  
ATOM   4103  CE2 PHE B 106       8.616 -20.959 -21.830  1.00 95.89           C  
ATOM   4104  HE2 PHE B 106       9.266 -21.816 -21.929  1.00 95.89           H  
ATOM   4105  CZ  PHE B 106       8.236 -20.503 -20.559  1.00 95.89           C  
ATOM   4106  HZ  PHE B 106       8.583 -21.024 -19.679  1.00 95.89           H  
ATOM   4107  N   PHE B 107       4.275 -17.030 -23.529  1.00 95.40           N  
ATOM   4108  H   PHE B 107       4.845 -16.375 -24.044  1.00 95.40           H  
ATOM   4109  CA  PHE B 107       3.269 -16.485 -22.614  1.00 95.40           C  
ATOM   4110  HA  PHE B 107       3.289 -17.117 -21.726  1.00 95.40           H  
ATOM   4111  C   PHE B 107       1.825 -16.526 -23.142  1.00 95.40           C  
ATOM   4112  CB  PHE B 107       3.689 -15.088 -22.142  1.00 95.40           C  
ATOM   4113  HB2 PHE B 107       2.910 -14.669 -21.506  1.00 95.40           H  
ATOM   4114  HB3 PHE B 107       3.802 -14.434 -23.007  1.00 95.40           H  
ATOM   4115  O   PHE B 107       0.927 -15.965 -22.521  1.00 95.40           O  
ATOM   4116  CG  PHE B 107       4.974 -15.117 -21.344  1.00 95.40           C  
ATOM   4117  CD1 PHE B 107       4.966 -15.568 -20.012  1.00 95.40           C  
ATOM   4118  HD1 PHE B 107       4.027 -15.819 -19.540  1.00 95.40           H  
ATOM   4119  CD2 PHE B 107       6.188 -14.743 -21.942  1.00 95.40           C  
ATOM   4120  HD2 PHE B 107       6.212 -14.374 -22.957  1.00 95.40           H  
ATOM   4121  CE1 PHE B 107       6.168 -15.678 -19.291  1.00 95.40           C  
ATOM   4122  HE1 PHE B 107       6.166 -16.016 -18.265  1.00 95.40           H  
ATOM   4123  CE2 PHE B 107       7.389 -14.853 -21.227  1.00 95.40           C  
ATOM   4124  HE2 PHE B 107       8.319 -14.583 -21.705  1.00 95.40           H  
ATOM   4125  CZ  PHE B 107       7.382 -15.327 -19.904  1.00 95.40           C  
ATOM   4126  HZ  PHE B 107       8.310 -15.421 -19.359  1.00 95.40           H  
ATOM   4127  N   HIS B 108       1.569 -17.206 -24.266  1.00 89.25           N  
ATOM   4128  H   HIS B 108       2.353 -17.628 -24.743  1.00 89.25           H  
ATOM   4129  CA  HIS B 108       0.250 -17.252 -24.917  1.00 89.25           C  
ATOM   4130  HA  HIS B 108       0.399 -17.771 -25.864  1.00 89.25           H  
ATOM   4131  C   HIS B 108      -0.310 -15.869 -25.314  1.00 89.25           C  
ATOM   4132  CB  HIS B 108      -0.740 -18.098 -24.090  1.00 89.25           C  
ATOM   4133  HB2 HIS B 108      -0.896 -17.643 -23.112  1.00 89.25           H  
ATOM   4134  HB3 HIS B 108      -1.705 -18.111 -24.597  1.00 89.25           H  
ATOM   4135  O   HIS B 108      -1.522 -15.689 -25.413  1.00 89.25           O  
ATOM   4136  CG  HIS B 108      -0.303 -19.528 -23.915  1.00 89.25           C  
ATOM   4137  CD2 HIS B 108       0.093 -20.149 -22.761  1.00 89.25           C  
ATOM   4138  HD2 HIS B 108       0.127 -19.700 -21.779  1.00 89.25           H  
ATOM   4139  ND1 HIS B 108      -0.285 -20.473 -24.910  1.00 89.25           N  
ATOM   4140  HD1 HIS B 108      -0.553 -20.311 -25.870  1.00 89.25           H  
ATOM   4141  CE1 HIS B 108       0.104 -21.637 -24.374  1.00 89.25           C  
ATOM   4142  HE1 HIS B 108       0.180 -22.568 -24.917  1.00 89.25           H  
ATOM   4143  NE2 HIS B 108       0.384 -21.489 -23.070  1.00 89.25           N  
ATOM   4144  N   ILE B 109       0.572 -14.908 -25.592  1.00 90.81           N  
ATOM   4145  H   ILE B 109       1.554 -15.141 -25.550  1.00 90.81           H  
ATOM   4146  CA  ILE B 109       0.239 -13.558 -26.048  1.00 90.81           C  
ATOM   4147  HA  ILE B 109      -0.793 -13.334 -25.779  1.00 90.81           H  
ATOM   4148  C   ILE B 109       0.342 -13.519 -27.575  1.00 90.81           C  
ATOM   4149  CB  ILE B 109       1.137 -12.529 -25.324  1.00 90.81           C  
ATOM   4150  HB  ILE B 109       2.178 -12.833 -25.432  1.00 90.81           H  
ATOM   4151  O   ILE B 109       1.324 -13.965 -28.172  1.00 90.81           O  
ATOM   4152  CG1 ILE B 109       0.768 -12.518 -23.821  1.00 90.81           C  
ATOM   4153 HG12 ILE B 109      -0.268 -12.199 -23.706  1.00 90.81           H  
ATOM   4154 HG13 ILE B 109       0.850 -13.529 -23.423  1.00 90.81           H  
ATOM   4155  CG2 ILE B 109       0.985 -11.119 -25.916  1.00 90.81           C  
ATOM   4156 HG21 ILE B 109      -0.041 -10.779 -25.773  1.00 90.81           H  
ATOM   4157 HG22 ILE B 109       1.231 -11.123 -26.978  1.00 90.81           H  
ATOM   4158 HG23 ILE B 109       1.665 -10.423 -25.426  1.00 90.81           H  
ATOM   4159  CD1 ILE B 109       1.653 -11.630 -22.944  1.00 90.81           C  
ATOM   4160 HD11 ILE B 109       2.699 -11.892 -23.099  1.00 90.81           H  
ATOM   4161 HD12 ILE B 109       1.489 -10.577 -23.175  1.00 90.81           H  
ATOM   4162 HD13 ILE B 109       1.399 -11.798 -21.898  1.00 90.81           H  
ATOM   4163  N   SER B 110      -0.687 -12.996 -28.243  1.00 82.92           N  
ATOM   4164  H   SER B 110      -1.449 -12.605 -27.708  1.00 82.92           H  
ATOM   4165  CA  SER B 110      -0.651 -12.871 -29.706  1.00 82.92           C  
ATOM   4166  HA  SER B 110      -0.328 -13.835 -30.099  1.00 82.92           H  
ATOM   4167  C   SER B 110       0.360 -11.798 -30.141  1.00 82.92           C  
ATOM   4168  CB  SER B 110      -2.042 -12.585 -30.279  1.00 82.92           C  
ATOM   4169  HB2 SER B 110      -2.769 -13.264 -29.835  1.00 82.92           H  
ATOM   4170  HB3 SER B 110      -2.018 -12.762 -31.355  1.00 82.92           H  
ATOM   4171  O   SER B 110       0.537 -10.815 -29.421  1.00 82.92           O  
ATOM   4172  OG  SER B 110      -2.437 -11.245 -30.056  1.00 82.92           O  
ATOM   4173  HG  SER B 110      -2.688 -11.154 -29.134  1.00 82.92           H  
ATOM   4174  N   PRO B 111       0.962 -11.881 -31.344  1.00 84.55           N  
ATOM   4175  CA  PRO B 111       1.846 -10.821 -31.840  1.00 84.55           C  
ATOM   4176  HA  PRO B 111       2.736 -10.782 -31.211  1.00 84.55           H  
ATOM   4177  C   PRO B 111       1.182  -9.434 -31.849  1.00 84.55           C  
ATOM   4178  CB  PRO B 111       2.241 -11.257 -33.255  1.00 84.55           C  
ATOM   4179  HB2 PRO B 111       3.254 -10.940 -33.504  1.00 84.55           H  
ATOM   4180  HB3 PRO B 111       1.531 -10.866 -33.984  1.00 84.55           H  
ATOM   4181  O   PRO B 111       1.832  -8.426 -31.589  1.00 84.55           O  
ATOM   4182  CG  PRO B 111       2.122 -12.780 -33.205  1.00 84.55           C  
ATOM   4183  HG2 PRO B 111       3.027 -13.201 -32.765  1.00 84.55           H  
ATOM   4184  HG3 PRO B 111       1.943 -13.206 -34.192  1.00 84.55           H  
ATOM   4185  CD  PRO B 111       0.943 -13.010 -32.261  1.00 84.55           C  
ATOM   4186  HD2 PRO B 111       0.010 -13.011 -32.824  1.00 84.55           H  
ATOM   4187  HD3 PRO B 111       1.074 -13.956 -31.735  1.00 84.55           H  
ATOM   4188  N   ARG B 112      -0.135  -9.383 -32.105  1.00 78.85           N  
ATOM   4189  H   ARG B 112      -0.620 -10.260 -32.234  1.00 78.85           H  
ATOM   4190  CA  ARG B 112      -0.916  -8.139 -32.103  1.00 78.85           C  
ATOM   4191  HA  ARG B 112      -0.364  -7.391 -32.672  1.00 78.85           H  
ATOM   4192  C   ARG B 112      -1.070  -7.559 -30.699  1.00 78.85           C  
ATOM   4193  CB  ARG B 112      -2.273  -8.388 -32.777  1.00 78.85           C  
ATOM   4194  HB2 ARG B 112      -2.104  -8.935 -33.704  1.00 78.85           H  
ATOM   4195  HB3 ARG B 112      -2.898  -8.999 -32.125  1.00 78.85           H  
ATOM   4196  O   ARG B 112      -0.955  -6.353 -30.544  1.00 78.85           O  
ATOM   4197  CG  ARG B 112      -3.005  -7.080 -33.117  1.00 78.85           C  
ATOM   4198  HG2 ARG B 112      -2.362  -6.456 -33.738  1.00 78.85           H  
ATOM   4199  HG3 ARG B 112      -3.248  -6.541 -32.201  1.00 78.85           H  
ATOM   4200  CD  ARG B 112      -4.296  -7.396 -33.880  1.00 78.85           C  
ATOM   4201  HD2 ARG B 112      -4.035  -7.974 -34.766  1.00 78.85           H  
ATOM   4202  HD3 ARG B 112      -4.942  -8.001 -33.244  1.00 78.85           H  
ATOM   4203  NE  ARG B 112      -5.018  -6.176 -34.289  1.00 78.85           N  
ATOM   4204  HE  ARG B 112      -4.725  -5.296 -33.889  1.00 78.85           H  
ATOM   4205  NH1 ARG B 112      -6.428  -7.146 -35.834  1.00 78.85           N  
ATOM   4206 HH11 ARG B 112      -7.095  -7.021 -36.582  1.00 78.85           H  
ATOM   4207 HH12 ARG B 112      -5.990  -8.042 -35.675  1.00 78.85           H  
ATOM   4208  NH2 ARG B 112      -6.540  -4.962 -35.446  1.00 78.85           N  
ATOM   4209 HH21 ARG B 112      -7.172  -4.860 -36.227  1.00 78.85           H  
ATOM   4210 HH22 ARG B 112      -6.160  -4.153 -34.974  1.00 78.85           H  
ATOM   4211  CZ  ARG B 112      -5.988  -6.106 -35.184  1.00 78.85           C  
ATOM   4212  N   GLU B 113      -1.299  -8.402 -29.695  1.00 83.03           N  
ATOM   4213  H   GLU B 113      -1.343  -9.392 -29.891  1.00 83.03           H  
ATOM   4214  CA  GLU B 113      -1.322  -7.975 -28.293  1.00 83.03           C  
ATOM   4215  HA  GLU B 113      -1.965  -7.099 -28.197  1.00 83.03           H  
ATOM   4216  C   GLU B 113       0.074  -7.553 -27.821  1.00 83.03           C  
ATOM   4217  CB  GLU B 113      -1.910  -9.095 -27.426  1.00 83.03           C  
ATOM   4218  HB2 GLU B 113      -2.913  -9.320 -27.790  1.00 83.03           H  
ATOM   4219  HB3 GLU B 113      -1.298  -9.989 -27.545  1.00 83.03           H  
ATOM   4220  O   GLU B 113       0.197  -6.506 -27.197  1.00 83.03           O  
ATOM   4221  CG  GLU B 113      -1.992  -8.719 -25.934  1.00 83.03           C  
ATOM   4222  HG2 GLU B 113      -0.989  -8.511 -25.563  1.00 83.03           H  
ATOM   4223  HG3 GLU B 113      -2.581  -7.807 -25.832  1.00 83.03           H  
ATOM   4224  CD  GLU B 113      -2.610  -9.822 -25.064  1.00 83.03           C  
ATOM   4225  OE1 GLU B 113      -2.832  -9.544 -23.857  1.00 83.03           O  
ATOM   4226  OE2 GLU B 113      -2.837 -10.933 -25.599  1.00 83.03           O  
ATOM   4227  N   ALA B 114       1.126  -8.296 -28.183  1.00 88.95           N  
ATOM   4228  H   ALA B 114       0.953  -9.156 -28.685  1.00 88.95           H  
ATOM   4229  CA  ALA B 114       2.510  -7.991 -27.815  1.00 88.95           C  
ATOM   4230  HA  ALA B 114       2.585  -7.982 -26.727  1.00 88.95           H  
ATOM   4231  C   ALA B 114       2.973  -6.612 -28.317  1.00 88.95           C  
ATOM   4232  CB  ALA B 114       3.419  -9.104 -28.349  1.00 88.95           C  
ATOM   4233  HB1 ALA B 114       4.447  -8.913 -28.042  1.00 88.95           H  
ATOM   4234  HB2 ALA B 114       3.374  -9.137 -29.438  1.00 88.95           H  
ATOM   4235  HB3 ALA B 114       3.104 -10.066 -27.945  1.00 88.95           H  
ATOM   4236  O   ALA B 114       3.663  -5.902 -27.589  1.00 88.95           O  
ATOM   4237  N   MET B 115       2.555  -6.197 -29.521  1.00 85.03           N  
ATOM   4238  H   MET B 115       2.033  -6.842 -30.097  1.00 85.03           H  
ATOM   4239  CA  MET B 115       2.817  -4.840 -30.027  1.00 85.03           C  
ATOM   4240  HA  MET B 115       3.883  -4.624 -29.948  1.00 85.03           H  
ATOM   4241  C   MET B 115       2.079  -3.740 -29.257  1.00 85.03           C  
ATOM   4242  CB  MET B 115       2.382  -4.700 -31.487  1.00 85.03           C  
ATOM   4243  HB2 MET B 115       2.378  -3.638 -31.733  1.00 85.03           H  
ATOM   4244  HB3 MET B 115       1.363  -5.075 -31.588  1.00 85.03           H  
ATOM   4245  O   MET B 115       2.504  -2.595 -29.293  1.00 85.03           O  
ATOM   4246  CG  MET B 115       3.287  -5.382 -32.511  1.00 85.03           C  
ATOM   4247  HG2 MET B 115       4.328  -5.189 -32.251  1.00 85.03           H  
ATOM   4248  HG3 MET B 115       3.123  -6.458 -32.466  1.00 85.03           H  
ATOM   4249  SD  MET B 115       3.017  -4.809 -34.219  1.00 85.03           S  
ATOM   4250  CE  MET B 115       1.218  -4.567 -34.258  1.00 85.03           C  
ATOM   4251  HE1 MET B 115       0.938  -3.757 -33.584  1.00 85.03           H  
ATOM   4252  HE2 MET B 115       0.718  -5.487 -33.956  1.00 85.03           H  
ATOM   4253  HE3 MET B 115       0.913  -4.304 -35.271  1.00 85.03           H  
ATOM   4254  N   SER B 116       0.954  -4.040 -28.610  1.00 84.59           N  
ATOM   4255  H   SER B 116       0.614  -4.991 -28.629  1.00 84.59           H  
ATOM   4256  CA  SER B 116       0.219  -3.068 -27.788  1.00 84.59           C  
ATOM   4257  HA  SER B 116       0.440  -2.057 -28.132  1.00 84.59           H  
ATOM   4258  C   SER B 116       0.615  -3.140 -26.308  1.00 84.59           C  
ATOM   4259  CB  SER B 116      -1.290  -3.287 -27.914  1.00 84.59           C  
ATOM   4260  HB2 SER B 116      -1.543  -4.212 -27.396  1.00 84.59           H  
ATOM   4261  HB3 SER B 116      -1.816  -2.466 -27.426  1.00 84.59           H  
ATOM   4262  O   SER B 116       0.128  -2.333 -25.512  1.00 84.59           O  
ATOM   4263  OG  SER B 116      -1.730  -3.396 -29.257  1.00 84.59           O  
ATOM   4264  HG  SER B 116      -1.707  -2.543 -29.697  1.00 84.59           H  
ATOM   4265  N   LEU B 117       1.459  -4.110 -25.939  1.00 90.79           N  
ATOM   4266  H   LEU B 117       1.824  -4.721 -26.656  1.00 90.79           H  
ATOM   4267  CA  LEU B 117       1.860  -4.395 -24.569  1.00 90.79           C  
ATOM   4268  HA  LEU B 117       1.021  -4.148 -23.918  1.00 90.79           H  
ATOM   4269  C   LEU B 117       3.040  -3.515 -24.158  1.00 90.79           C  
ATOM   4270  CB  LEU B 117       2.194  -5.899 -24.421  1.00 90.79           C  
ATOM   4271  HB2 LEU B 117       1.635  -6.485 -25.150  1.00 90.79           H  
ATOM   4272  HB3 LEU B 117       3.254  -6.055 -24.618  1.00 90.79           H  
ATOM   4273  O   LEU B 117       4.115  -3.576 -24.773  1.00 90.79           O  
ATOM   4274  CG  LEU B 117       1.848  -6.429 -23.023  1.00 90.79           C  
ATOM   4275  HG  LEU B 117       2.146  -5.697 -22.272  1.00 90.79           H  
ATOM   4276  CD1 LEU B 117       0.345  -6.666 -22.916  1.00 90.79           C  
ATOM   4277 HD11 LEU B 117       0.064  -7.578 -23.443  1.00 90.79           H  
ATOM   4278 HD12 LEU B 117       0.101  -6.751 -21.857  1.00 90.79           H  
ATOM   4279 HD13 LEU B 117      -0.213  -5.834 -23.346  1.00 90.79           H  
ATOM   4280  CD2 LEU B 117       2.519  -7.768 -22.715  1.00 90.79           C  
ATOM   4281 HD21 LEU B 117       3.558  -7.593 -22.433  1.00 90.79           H  
ATOM   4282 HD22 LEU B 117       2.035  -8.243 -21.862  1.00 90.79           H  
ATOM   4283 HD23 LEU B 117       2.470  -8.428 -23.581  1.00 90.79           H  
ATOM   4284  N   ASP B 118       2.855  -2.745 -23.085  1.00 93.96           N  
ATOM   4285  H   ASP B 118       1.954  -2.717 -22.629  1.00 93.96           H  
ATOM   4286  CA  ASP B 118       3.937  -1.998 -22.451  1.00 93.96           C  
ATOM   4287  HA  ASP B 118       4.239  -1.200 -23.129  1.00 93.96           H  
ATOM   4288  C   ASP B 118       5.127  -2.947 -22.181  1.00 93.96           C  
ATOM   4289  CB  ASP B 118       3.421  -1.319 -21.166  1.00 93.96           C  
ATOM   4290  HB2 ASP B 118       2.556  -0.708 -21.423  1.00 93.96           H  
ATOM   4291  HB3 ASP B 118       3.100  -2.085 -20.461  1.00 93.96           H  
ATOM   4292  O   ASP B 118       4.934  -4.014 -21.579  1.00 93.96           O  
ATOM   4293  CG  ASP B 118       4.451  -0.414 -20.474  1.00 93.96           C  
ATOM   4294  OD1 ASP B 118       5.660  -0.552 -20.755  1.00 93.96           O  
ATOM   4295  OD2 ASP B 118       4.052   0.406 -19.626  1.00 93.96           O  
ATOM   4296  N   PRO B 119       6.354  -2.604 -22.629  1.00 95.75           N  
ATOM   4297  CA  PRO B 119       7.570  -3.341 -22.289  1.00 95.75           C  
ATOM   4298  HA  PRO B 119       7.586  -4.275 -22.852  1.00 95.75           H  
ATOM   4299  C   PRO B 119       7.716  -3.661 -20.794  1.00 95.75           C  
ATOM   4300  CB  PRO B 119       8.724  -2.453 -22.757  1.00 95.75           C  
ATOM   4301  HB2 PRO B 119       9.574  -3.044 -23.099  1.00 95.75           H  
ATOM   4302  HB3 PRO B 119       9.029  -1.786 -21.951  1.00 95.75           H  
ATOM   4303  O   PRO B 119       8.276  -4.699 -20.455  1.00 95.75           O  
ATOM   4304  CG  PRO B 119       8.130  -1.612 -23.881  1.00 95.75           C  
ATOM   4305  HG2 PRO B 119       8.623  -0.644 -23.964  1.00 95.75           H  
ATOM   4306  HG3 PRO B 119       8.212  -2.157 -24.821  1.00 95.75           H  
ATOM   4307  CD  PRO B 119       6.665  -1.467 -23.489  1.00 95.75           C  
ATOM   4308  HD2 PRO B 119       6.042  -1.471 -24.384  1.00 95.75           H  
ATOM   4309  HD3 PRO B 119       6.531  -0.528 -22.953  1.00 95.75           H  
ATOM   4310  N   GLN B 120       7.169  -2.834 -19.895  1.00 97.48           N  
ATOM   4311  H   GLN B 120       6.709  -1.997 -20.223  1.00 97.48           H  
ATOM   4312  CA  GLN B 120       7.155  -3.116 -18.457  1.00 97.48           C  
ATOM   4313  HA  GLN B 120       8.184  -3.220 -18.114  1.00 97.48           H  
ATOM   4314  C   GLN B 120       6.425  -4.427 -18.123  1.00 97.48           C  
ATOM   4315  CB  GLN B 120       6.495  -1.954 -17.700  1.00 97.48           C  
ATOM   4316  HB2 GLN B 120       5.479  -1.811 -18.067  1.00 97.48           H  
ATOM   4317  HB3 GLN B 120       6.436  -2.218 -16.644  1.00 97.48           H  
ATOM   4318  O   GLN B 120       6.930  -5.224 -17.334  1.00 97.48           O  
ATOM   4319  CG  GLN B 120       7.273  -0.638 -17.829  1.00 97.48           C  
ATOM   4320  HG2 GLN B 120       7.230  -0.272 -18.854  1.00 97.48           H  
ATOM   4321  HG3 GLN B 120       8.315  -0.816 -17.565  1.00 97.48           H  
ATOM   4322  CD  GLN B 120       6.727   0.437 -16.903  1.00 97.48           C  
ATOM   4323  NE2 GLN B 120       5.503   0.882 -17.085  1.00 97.48           N  
ATOM   4324 HE21 GLN B 120       4.961   0.636 -17.901  1.00 97.48           H  
ATOM   4325 HE22 GLN B 120       5.146   1.564 -16.431  1.00 97.48           H  
ATOM   4326  OE1 GLN B 120       7.417   0.867 -15.990  1.00 97.48           O  
ATOM   4327  N   GLN B 121       5.268  -4.691 -18.746  1.00 97.47           N  
ATOM   4328  H   GLN B 121       4.955  -4.054 -19.464  1.00 97.47           H  
ATOM   4329  CA  GLN B 121       4.525  -5.942 -18.539  1.00 97.47           C  
ATOM   4330  HA  GLN B 121       4.432  -6.122 -17.468  1.00 97.47           H  
ATOM   4331  C   GLN B 121       5.269  -7.146 -19.137  1.00 97.47           C  
ATOM   4332  CB  GLN B 121       3.108  -5.861 -19.142  1.00 97.47           C  
ATOM   4333  HB2 GLN B 121       3.184  -5.737 -20.222  1.00 97.47           H  
ATOM   4334  HB3 GLN B 121       2.616  -6.814 -18.944  1.00 97.47           H  
ATOM   4335  O   GLN B 121       5.236  -8.233 -18.564  1.00 97.47           O  
ATOM   4336  CG  GLN B 121       2.233  -4.730 -18.572  1.00 97.47           C  
ATOM   4337  HG2 GLN B 121       2.340  -4.713 -17.488  1.00 97.47           H  
ATOM   4338  HG3 GLN B 121       2.595  -3.775 -18.951  1.00 97.47           H  
ATOM   4339  CD  GLN B 121       0.742  -4.857 -18.917  1.00 97.47           C  
ATOM   4340  NE2 GLN B 121      -0.080  -3.897 -18.554  1.00 97.47           N  
ATOM   4341 HE21 GLN B 121       0.249  -3.111 -18.013  1.00 97.47           H  
ATOM   4342 HE22 GLN B 121      -1.051  -4.000 -18.814  1.00 97.47           H  
ATOM   4343  OE1 GLN B 121       0.261  -5.827 -19.490  1.00 97.47           O  
ATOM   4344  N   ARG B 122       5.952  -6.954 -20.276  1.00 97.60           N  
ATOM   4345  H   ARG B 122       5.956  -6.020 -20.661  1.00 97.60           H  
ATOM   4346  CA  ARG B 122       6.762  -7.994 -20.936  1.00 97.60           C  
ATOM   4347  HA  ARG B 122       6.167  -8.897 -21.068  1.00 97.60           H  
ATOM   4348  C   ARG B 122       7.949  -8.421 -20.075  1.00 97.60           C  
ATOM   4349  CB  ARG B 122       7.243  -7.510 -22.313  1.00 97.60           C  
ATOM   4350  HB2 ARG B 122       7.956  -8.235 -22.705  1.00 97.60           H  
ATOM   4351  HB3 ARG B 122       7.756  -6.552 -22.223  1.00 97.60           H  
ATOM   4352  O   ARG B 122       8.086  -9.604 -19.785  1.00 97.60           O  
ATOM   4353  CG  ARG B 122       6.073  -7.380 -23.292  1.00 97.60           C  
ATOM   4354  HG2 ARG B 122       5.537  -8.328 -23.304  1.00 97.60           H  
ATOM   4355  HG3 ARG B 122       5.404  -6.585 -22.961  1.00 97.60           H  
ATOM   4356  CD  ARG B 122       6.540  -7.088 -24.715  1.00 97.60           C  
ATOM   4357  HD2 ARG B 122       5.875  -7.604 -25.408  1.00 97.60           H  
ATOM   4358  HD3 ARG B 122       7.548  -7.481 -24.842  1.00 97.60           H  
ATOM   4359  NE  ARG B 122       6.516  -5.654 -25.034  1.00 97.60           N  
ATOM   4360  HE  ARG B 122       5.853  -5.073 -24.540  1.00 97.60           H  
ATOM   4361  NH1 ARG B 122       7.950  -5.762 -26.826  1.00 97.60           N  
ATOM   4362 HH11 ARG B 122       8.464  -5.324 -27.578  1.00 97.60           H  
ATOM   4363 HH12 ARG B 122       8.268  -6.671 -26.522  1.00 97.60           H  
ATOM   4364  NH2 ARG B 122       6.858  -3.860 -26.347  1.00 97.60           N  
ATOM   4365 HH21 ARG B 122       7.270  -3.435 -27.166  1.00 97.60           H  
ATOM   4366 HH22 ARG B 122       6.070  -3.436 -25.879  1.00 97.60           H  
ATOM   4367  CZ  ARG B 122       7.122  -5.100 -26.063  1.00 97.60           C  
ATOM   4368  N   LEU B 123       8.730  -7.450 -19.598  1.00 97.94           N  
ATOM   4369  H   LEU B 123       8.550  -6.501 -19.894  1.00 97.94           H  
ATOM   4370  CA  LEU B 123       9.858  -7.697 -18.697  1.00 97.94           C  
ATOM   4371  HA  LEU B 123      10.553  -8.387 -19.176  1.00 97.94           H  
ATOM   4372  C   LEU B 123       9.404  -8.364 -17.399  1.00 97.94           C  
ATOM   4373  CB  LEU B 123      10.568  -6.371 -18.376  1.00 97.94           C  
ATOM   4374  HB2 LEU B 123      11.220  -6.527 -17.516  1.00 97.94           H  
ATOM   4375  HB3 LEU B 123       9.817  -5.634 -18.092  1.00 97.94           H  
ATOM   4376  O   LEU B 123      10.030  -9.322 -16.959  1.00 97.94           O  
ATOM   4377  CG  LEU B 123      11.423  -5.817 -19.527  1.00 97.94           C  
ATOM   4378  HG  LEU B 123      10.840  -5.795 -20.447  1.00 97.94           H  
ATOM   4379  CD1 LEU B 123      11.850  -4.388 -19.188  1.00 97.94           C  
ATOM   4380 HD11 LEU B 123      12.451  -4.378 -18.279  1.00 97.94           H  
ATOM   4381 HD12 LEU B 123      10.966  -3.767 -19.047  1.00 97.94           H  
ATOM   4382 HD13 LEU B 123      12.431  -3.978 -20.014  1.00 97.94           H  
ATOM   4383  CD2 LEU B 123      12.688  -6.651 -19.749  1.00 97.94           C  
ATOM   4384 HD21 LEU B 123      12.422  -7.660 -20.065  1.00 97.94           H  
ATOM   4385 HD22 LEU B 123      13.288  -6.204 -20.543  1.00 97.94           H  
ATOM   4386 HD23 LEU B 123      13.275  -6.708 -18.832  1.00 97.94           H  
ATOM   4387  N   LEU B 124       8.298  -7.904 -16.803  1.00 98.54           N  
ATOM   4388  H   LEU B 124       7.834  -7.092 -17.183  1.00 98.54           H  
ATOM   4389  CA  LEU B 124       7.766  -8.532 -15.596  1.00 98.54           C  
ATOM   4390  HA  LEU B 124       8.541  -8.516 -14.830  1.00 98.54           H  
ATOM   4391  C   LEU B 124       7.422 -10.009 -15.818  1.00 98.54           C  
ATOM   4392  CB  LEU B 124       6.534  -7.762 -15.094  1.00 98.54           C  
ATOM   4393  HB2 LEU B 124       5.912  -7.502 -15.951  1.00 98.54           H  
ATOM   4394  HB3 LEU B 124       5.943  -8.418 -14.455  1.00 98.54           H  
ATOM   4395  O   LEU B 124       7.698 -10.808 -14.929  1.00 98.54           O  
ATOM   4396  CG  LEU B 124       6.859  -6.496 -14.286  1.00 98.54           C  
ATOM   4397  HG  LEU B 124       7.581  -5.883 -14.826  1.00 98.54           H  
ATOM   4398  CD1 LEU B 124       5.567  -5.699 -14.100  1.00 98.54           C  
ATOM   4399 HD11 LEU B 124       5.759  -4.816 -13.490  1.00 98.54           H  
ATOM   4400 HD12 LEU B 124       5.200  -5.379 -15.075  1.00 98.54           H  
ATOM   4401 HD13 LEU B 124       4.811  -6.317 -13.615  1.00 98.54           H  
ATOM   4402  CD2 LEU B 124       7.419  -6.814 -12.895  1.00 98.54           C  
ATOM   4403 HD21 LEU B 124       8.360  -7.357 -12.983  1.00 98.54           H  
ATOM   4404 HD22 LEU B 124       7.606  -5.886 -12.354  1.00 98.54           H  
ATOM   4405 HD23 LEU B 124       6.708  -7.422 -12.335  1.00 98.54           H  
ATOM   4406  N   LEU B 125       6.845 -10.391 -16.963  1.00 98.46           N  
ATOM   4407  H   LEU B 125       6.666  -9.694 -17.672  1.00 98.46           H  
ATOM   4408  CA  LEU B 125       6.518 -11.792 -17.257  1.00 98.46           C  
ATOM   4409  HA  LEU B 125       5.902 -12.186 -16.448  1.00 98.46           H  
ATOM   4410  C   LEU B 125       7.768 -12.679 -17.304  1.00 98.46           C  
ATOM   4411  CB  LEU B 125       5.748 -11.883 -18.586  1.00 98.46           C  
ATOM   4412  HB2 LEU B 125       5.836 -12.895 -18.981  1.00 98.46           H  
ATOM   4413  HB3 LEU B 125       6.217 -11.217 -19.310  1.00 98.46           H  
ATOM   4414  O   LEU B 125       7.814 -13.700 -16.618  1.00 98.46           O  
ATOM   4415  CG  LEU B 125       4.258 -11.540 -18.470  1.00 98.46           C  
ATOM   4416  HG  LEU B 125       4.125 -10.643 -17.864  1.00 98.46           H  
ATOM   4417  CD1 LEU B 125       3.687 -11.291 -19.866  1.00 98.46           C  
ATOM   4418 HD11 LEU B 125       3.838 -12.176 -20.483  1.00 98.46           H  
ATOM   4419 HD12 LEU B 125       4.196 -10.438 -20.316  1.00 98.46           H  
ATOM   4420 HD13 LEU B 125       2.621 -11.078 -19.790  1.00 98.46           H  
ATOM   4421  CD2 LEU B 125       3.459 -12.691 -17.848  1.00 98.46           C  
ATOM   4422 HD21 LEU B 125       3.438 -13.542 -18.528  1.00 98.46           H  
ATOM   4423 HD22 LEU B 125       2.439 -12.370 -17.636  1.00 98.46           H  
ATOM   4424 HD23 LEU B 125       3.925 -13.020 -16.919  1.00 98.46           H  
ATOM   4425  N   GLU B 126       8.773 -12.273 -18.081  1.00 98.48           N  
ATOM   4426  H   GLU B 126       8.668 -11.414 -18.600  1.00 98.48           H  
ATOM   4427  CA  GLU B 126      10.025 -13.022 -18.247  1.00 98.48           C  
ATOM   4428  HA  GLU B 126       9.805 -14.052 -18.526  1.00 98.48           H  
ATOM   4429  C   GLU B 126      10.806 -13.103 -16.932  1.00 98.48           C  
ATOM   4430  CB  GLU B 126      10.859 -12.391 -19.376  1.00 98.48           C  
ATOM   4431  HB2 GLU B 126      11.869 -12.800 -19.349  1.00 98.48           H  
ATOM   4432  HB3 GLU B 126      10.910 -11.313 -19.223  1.00 98.48           H  
ATOM   4433  O   GLU B 126      11.071 -14.197 -16.434  1.00 98.48           O  
ATOM   4434  CG  GLU B 126      10.236 -12.705 -20.748  1.00 98.48           C  
ATOM   4435  HG2 GLU B 126       9.195 -12.384 -20.744  1.00 98.48           H  
ATOM   4436  HG3 GLU B 126      10.253 -13.787 -20.879  1.00 98.48           H  
ATOM   4437  CD  GLU B 126      10.938 -12.050 -21.949  1.00 98.48           C  
ATOM   4438  OE1 GLU B 126      10.608 -12.462 -23.093  1.00 98.48           O  
ATOM   4439  OE2 GLU B 126      11.709 -11.088 -21.741  1.00 98.48           O  
ATOM   4440  N   VAL B 127      11.065 -11.959 -16.295  1.00 98.60           N  
ATOM   4441  H   VAL B 127      10.787 -11.093 -16.734  1.00 98.60           H  
ATOM   4442  CA  VAL B 127      11.854 -11.896 -15.057  1.00 98.60           C  
ATOM   4443  HA  VAL B 127      12.788 -12.433 -15.226  1.00 98.60           H  
ATOM   4444  C   VAL B 127      11.135 -12.597 -13.896  1.00 98.60           C  
ATOM   4445  CB  VAL B 127      12.208 -10.431 -14.724  1.00 98.60           C  
ATOM   4446  HB  VAL B 127      11.288  -9.866 -14.573  1.00 98.60           H  
ATOM   4447  O   VAL B 127      11.785 -13.205 -13.046  1.00 98.60           O  
ATOM   4448  CG1 VAL B 127      13.071 -10.302 -13.463  1.00 98.60           C  
ATOM   4449 HG11 VAL B 127      13.282  -9.252 -13.262  1.00 98.60           H  
ATOM   4450 HG12 VAL B 127      14.006 -10.840 -13.617  1.00 98.60           H  
ATOM   4451 HG13 VAL B 127      12.556 -10.726 -12.601  1.00 98.60           H  
ATOM   4452  CG2 VAL B 127      13.029  -9.777 -15.848  1.00 98.60           C  
ATOM   4453 HG21 VAL B 127      13.959 -10.327 -15.991  1.00 98.60           H  
ATOM   4454 HG22 VAL B 127      12.485  -9.792 -16.792  1.00 98.60           H  
ATOM   4455 HG23 VAL B 127      13.255  -8.741 -15.594  1.00 98.60           H  
ATOM   4456  N   SER B 128       9.795 -12.591 -13.851  1.00 98.73           N  
ATOM   4457  H   SER B 128       9.286 -12.096 -14.569  1.00 98.73           H  
ATOM   4458  CA  SER B 128       9.054 -13.380 -12.850  1.00 98.73           C  
ATOM   4459  HA  SER B 128       9.458 -13.159 -11.863  1.00 98.73           H  
ATOM   4460  C   SER B 128       9.207 -14.882 -13.075  1.00 98.73           C  
ATOM   4461  CB  SER B 128       7.559 -13.058 -12.829  1.00 98.73           C  
ATOM   4462  HB2 SER B 128       7.074 -13.685 -12.081  1.00 98.73           H  
ATOM   4463  HB3 SER B 128       7.121 -13.277 -13.803  1.00 98.73           H  
ATOM   4464  O   SER B 128       9.410 -15.615 -12.108  1.00 98.73           O  
ATOM   4465  OG  SER B 128       7.340 -11.706 -12.499  1.00 98.73           O  
ATOM   4466  HG  SER B 128       7.497 -11.223 -13.314  1.00 98.73           H  
ATOM   4467  N   TRP B 129       9.125 -15.350 -14.327  1.00 98.61           N  
ATOM   4468  H   TRP B 129       9.019 -14.696 -15.089  1.00 98.61           H  
ATOM   4469  CA  TRP B 129       9.334 -16.762 -14.660  1.00 98.61           C  
ATOM   4470  HA  TRP B 129       8.616 -17.371 -14.111  1.00 98.61           H  
ATOM   4471  C   TRP B 129      10.734 -17.221 -14.237  1.00 98.61           C  
ATOM   4472  CB  TRP B 129       9.114 -16.981 -16.163  1.00 98.61           C  
ATOM   4473  HB2 TRP B 129       9.849 -16.409 -16.730  1.00 98.61           H  
ATOM   4474  HB3 TRP B 129       8.128 -16.603 -16.433  1.00 98.61           H  
ATOM   4475  O   TRP B 129      10.881 -18.217 -13.528  1.00 98.61           O  
ATOM   4476  CG  TRP B 129       9.207 -18.413 -16.589  1.00 98.61           C  
ATOM   4477  CD1 TRP B 129      10.350 -19.093 -16.836  1.00 98.61           C  
ATOM   4478  HD1 TRP B 129      11.345 -18.680 -16.764  1.00 98.61           H  
ATOM   4479  CD2 TRP B 129       8.128 -19.379 -16.750  1.00 98.61           C  
ATOM   4480  CE2 TRP B 129       8.702 -20.644 -17.078  1.00 98.61           C  
ATOM   4481  CE3 TRP B 129       6.723 -19.320 -16.619  1.00 98.61           C  
ATOM   4482  HE3 TRP B 129       6.269 -18.379 -16.343  1.00 98.61           H  
ATOM   4483  NE1 TRP B 129      10.060 -20.416 -17.106  1.00 98.61           N  
ATOM   4484  HE1 TRP B 129      10.774 -21.128 -17.149  1.00 98.61           H  
ATOM   4485  CH2 TRP B 129       6.523 -21.700 -17.134  1.00 98.61           C  
ATOM   4486  HH2 TRP B 129       5.917 -22.588 -17.231  1.00 98.61           H  
ATOM   4487  CZ2 TRP B 129       7.920 -21.794 -17.252  1.00 98.61           C  
ATOM   4488  HZ2 TRP B 129       8.399 -22.744 -17.435  1.00 98.61           H  
ATOM   4489  CZ3 TRP B 129       5.926 -20.464 -16.822  1.00 98.61           C  
ATOM   4490  HZ3 TRP B 129       4.855 -20.404 -16.694  1.00 98.61           H  
ATOM   4491  N   GLU B 130      11.754 -16.446 -14.601  1.00 98.49           N  
ATOM   4492  H   GLU B 130      11.563 -15.650 -15.193  1.00 98.49           H  
ATOM   4493  CA  GLU B 130      13.151 -16.710 -14.253  1.00 98.49           C  
ATOM   4494  HA  GLU B 130      13.449 -17.684 -14.642  1.00 98.49           H  
ATOM   4495  C   GLU B 130      13.386 -16.714 -12.739  1.00 98.49           C  
ATOM   4496  CB  GLU B 130      14.031 -15.630 -14.885  1.00 98.49           C  
ATOM   4497  HB2 GLU B 130      13.631 -14.658 -14.596  1.00 98.49           H  
ATOM   4498  HB3 GLU B 130      15.042 -15.719 -14.489  1.00 98.49           H  
ATOM   4499  O   GLU B 130      14.093 -17.585 -12.229  1.00 98.49           O  
ATOM   4500  CG  GLU B 130      14.097 -15.734 -16.415  1.00 98.49           C  
ATOM   4501  HG2 GLU B 130      14.649 -16.637 -16.673  1.00 98.49           H  
ATOM   4502  HG3 GLU B 130      13.092 -15.835 -16.825  1.00 98.49           H  
ATOM   4503  CD  GLU B 130      14.776 -14.515 -17.055  1.00 98.49           C  
ATOM   4504  OE1 GLU B 130      14.932 -14.553 -18.295  1.00 98.49           O  
ATOM   4505  OE2 GLU B 130      15.148 -13.579 -16.308  1.00 98.49           O  
ATOM   4506  N   ALA B 131      12.778 -15.784 -11.994  1.00 98.78           N  
ATOM   4507  H   ALA B 131      12.252 -15.060 -12.462  1.00 98.78           H  
ATOM   4508  CA  ALA B 131      12.909 -15.727 -10.539  1.00 98.78           C  
ATOM   4509  HA  ALA B 131      13.970 -15.670 -10.295  1.00 98.78           H  
ATOM   4510  C   ALA B 131      12.346 -16.987  -9.855  1.00 98.78           C  
ATOM   4511  CB  ALA B 131      12.230 -14.452 -10.023  1.00 98.78           C  
ATOM   4512  HB1 ALA B 131      12.653 -13.577 -10.517  1.00 98.78           H  
ATOM   4513  HB2 ALA B 131      12.395 -14.355  -8.950  1.00 98.78           H  
ATOM   4514  HB3 ALA B 131      11.160 -14.490 -10.225  1.00 98.78           H  
ATOM   4515  O   ALA B 131      12.941 -17.472  -8.890  1.00 98.78           O  
ATOM   4516  N   ILE B 132      11.239 -17.541 -10.365  1.00 98.72           N  
ATOM   4517  H   ILE B 132      10.813 -17.094 -11.165  1.00 98.72           H  
ATOM   4518  CA  ILE B 132      10.652 -18.799  -9.873  1.00 98.72           C  
ATOM   4519  HA  ILE B 132      10.586 -18.759  -8.786  1.00 98.72           H  
ATOM   4520  C   ILE B 132      11.557 -19.988 -10.225  1.00 98.72           C  
ATOM   4521  CB  ILE B 132       9.226 -18.993 -10.435  1.00 98.72           C  
ATOM   4522  HB  ILE B 132       9.295 -19.010 -11.523  1.00 98.72           H  
ATOM   4523  O   ILE B 132      11.856 -20.811  -9.360  1.00 98.72           O  
ATOM   4524  CG1 ILE B 132       8.258 -17.860 -10.023  1.00 98.72           C  
ATOM   4525 HG12 ILE B 132       8.780 -16.903 -10.027  1.00 98.72           H  
ATOM   4526 HG13 ILE B 132       7.896 -18.026  -9.008  1.00 98.72           H  
ATOM   4527  CG2 ILE B 132       8.642 -20.334  -9.956  1.00 98.72           C  
ATOM   4528 HG21 ILE B 132       8.665 -20.382  -8.867  1.00 98.72           H  
ATOM   4529 HG22 ILE B 132       7.610 -20.438 -10.289  1.00 98.72           H  
ATOM   4530 HG23 ILE B 132       9.211 -21.171 -10.361  1.00 98.72           H  
ATOM   4531  CD1 ILE B 132       7.068 -17.744 -10.987  1.00 98.72           C  
ATOM   4532 HD11 ILE B 132       7.428 -17.650 -12.011  1.00 98.72           H  
ATOM   4533 HD12 ILE B 132       6.420 -18.618 -10.918  1.00 98.72           H  
ATOM   4534 HD13 ILE B 132       6.491 -16.850 -10.751  1.00 98.72           H  
ATOM   4535  N   GLU B 133      12.071 -20.056 -11.457  1.00 98.02           N  
ATOM   4536  H   GLU B 133      11.791 -19.371 -12.143  1.00 98.02           H  
ATOM   4537  CA  GLU B 133      13.013 -21.112 -11.855  1.00 98.02           C  
ATOM   4538  HA  GLU B 133      12.548 -22.082 -11.678  1.00 98.02           H  
ATOM   4539  C   GLU B 133      14.314 -21.074 -11.035  1.00 98.02           C  
ATOM   4540  CB  GLU B 133      13.365 -20.994 -13.345  1.00 98.02           C  
ATOM   4541  HB2 GLU B 133      14.243 -21.611 -13.534  1.00 98.02           H  
ATOM   4542  HB3 GLU B 133      13.622 -19.961 -13.582  1.00 98.02           H  
ATOM   4543  O   GLU B 133      14.872 -22.130 -10.707  1.00 98.02           O  
ATOM   4544  CG  GLU B 133      12.242 -21.477 -14.273  1.00 98.02           C  
ATOM   4545  HG2 GLU B 133      11.904 -22.452 -13.923  1.00 98.02           H  
ATOM   4546  HG3 GLU B 133      11.399 -20.787 -14.218  1.00 98.02           H  
ATOM   4547  CD  GLU B 133      12.706 -21.614 -15.733  1.00 98.02           C  
ATOM   4548  OE1 GLU B 133      12.052 -22.382 -16.482  1.00 98.02           O  
ATOM   4549  OE2 GLU B 133      13.731 -21.007 -16.112  1.00 98.02           O  
ATOM   4550  N   ARG B 134      14.787 -19.871 -10.682  1.00 97.71           N  
ATOM   4551  H   ARG B 134      14.314 -19.066 -11.066  1.00 97.71           H  
ATOM   4552  CA  ARG B 134      15.930 -19.635  -9.786  1.00 97.71           C  
ATOM   4553  HA  ARG B 134      16.760 -20.276 -10.083  1.00 97.71           H  
ATOM   4554  C   ARG B 134      15.653 -20.009  -8.334  1.00 97.71           C  
ATOM   4555  CB  ARG B 134      16.370 -18.165  -9.865  1.00 97.71           C  
ATOM   4556  HB2 ARG B 134      16.926 -17.928  -8.958  1.00 97.71           H  
ATOM   4557  HB3 ARG B 134      15.499 -17.510  -9.879  1.00 97.71           H  
ATOM   4558  O   ARG B 134      16.596 -20.360  -7.634  1.00 97.71           O  
ATOM   4559  CG  ARG B 134      17.251 -17.882 -11.094  1.00 97.71           C  
ATOM   4560  HG2 ARG B 134      16.698 -17.287 -11.821  1.00 97.71           H  
ATOM   4561  HG3 ARG B 134      17.547 -18.818 -11.566  1.00 97.71           H  
ATOM   4562  CD  ARG B 134      18.510 -17.125 -10.660  1.00 97.71           C  
ATOM   4563  HD2 ARG B 134      18.257 -16.104 -10.374  1.00 97.71           H  
ATOM   4564  HD3 ARG B 134      18.937 -17.618  -9.786  1.00 97.71           H  
ATOM   4565  NE  ARG B 134      19.531 -17.130 -11.706  1.00 97.71           N  
ATOM   4566  HE  ARG B 134      20.079 -17.973 -11.798  1.00 97.71           H  
ATOM   4567  NH1 ARG B 134      19.375 -14.956 -12.457  1.00 97.71           N  
ATOM   4568 HH11 ARG B 134      19.551 -14.369 -13.261  1.00 97.71           H  
ATOM   4569 HH12 ARG B 134      18.565 -14.812 -11.871  1.00 97.71           H  
ATOM   4570  NH2 ARG B 134      20.903 -16.411 -13.272  1.00 97.71           N  
ATOM   4571 HH21 ARG B 134      21.512 -17.177 -13.019  1.00 97.71           H  
ATOM   4572 HH22 ARG B 134      21.496 -15.666 -13.608  1.00 97.71           H  
ATOM   4573  CZ  ARG B 134      19.924 -16.141 -12.472  1.00 97.71           C  
ATOM   4574  N   ALA B 135      14.393 -20.005  -7.902  1.00 97.87           N  
ATOM   4575  H   ALA B 135      13.667 -19.677  -8.523  1.00 97.87           H  
ATOM   4576  CA  ALA B 135      13.994 -20.553  -6.607  1.00 97.87           C  
ATOM   4577  HA  ALA B 135      14.713 -20.216  -5.860  1.00 97.87           H  
ATOM   4578  C   ALA B 135      14.024 -22.093  -6.569  1.00 97.87           C  
ATOM   4579  CB  ALA B 135      12.610 -20.007  -6.222  1.00 97.87           C  
ATOM   4580  HB1 ALA B 135      11.840 -20.451  -6.852  1.00 97.87           H  
ATOM   4581  HB2 ALA B 135      12.574 -18.923  -6.329  1.00 97.87           H  
ATOM   4582  HB3 ALA B 135      12.398 -20.269  -5.186  1.00 97.87           H  
ATOM   4583  O   ALA B 135      13.698 -22.685  -5.547  1.00 97.87           O  
ATOM   4584  N   GLY B 136      14.377 -22.763  -7.675  1.00 96.95           N  
ATOM   4585  H   GLY B 136      14.620 -22.238  -8.502  1.00 96.95           H  
ATOM   4586  CA  GLY B 136      14.313 -24.222  -7.770  1.00 96.95           C  
ATOM   4587  HA2 GLY B 136      14.778 -24.665  -6.889  1.00 96.95           H  
ATOM   4588  HA3 GLY B 136      14.858 -24.542  -8.657  1.00 96.95           H  
ATOM   4589  C   GLY B 136      12.880 -24.749  -7.874  1.00 96.95           C  
ATOM   4590  O   GLY B 136      12.629 -25.904  -7.541  1.00 96.95           O  
ATOM   4591  N   GLN B 137      11.942 -23.925  -8.343  1.00 97.09           N  
ATOM   4592  H   GLN B 137      12.205 -22.992  -8.626  1.00 97.09           H  
ATOM   4593  CA  GLN B 137      10.529 -24.275  -8.459  1.00 97.09           C  
ATOM   4594  HA  GLN B 137      10.346 -25.236  -7.976  1.00 97.09           H  
ATOM   4595  C   GLN B 137      10.121 -24.402  -9.928  1.00 97.09           C  
ATOM   4596  CB  GLN B 137       9.684 -23.219  -7.734  1.00 97.09           C  
ATOM   4597  HB2 GLN B 137       9.889 -22.245  -8.178  1.00 97.09           H  
ATOM   4598  HB3 GLN B 137       8.628 -23.450  -7.875  1.00 97.09           H  
ATOM   4599  O   GLN B 137      10.564 -23.621 -10.767  1.00 97.09           O  
ATOM   4600  CG  GLN B 137       9.984 -23.148  -6.226  1.00 97.09           C  
ATOM   4601  HG2 GLN B 137       9.746 -24.106  -5.763  1.00 97.09           H  
ATOM   4602  HG3 GLN B 137      11.044 -22.951  -6.066  1.00 97.09           H  
ATOM   4603  CD  GLN B 137       9.202 -22.051  -5.512  1.00 97.09           C  
ATOM   4604  NE2 GLN B 137       9.413 -21.880  -4.225  1.00 97.09           N  
ATOM   4605 HE21 GLN B 137      10.117 -22.421  -3.742  1.00 97.09           H  
ATOM   4606 HE22 GLN B 137       8.872 -21.146  -3.791  1.00 97.09           H  
ATOM   4607  OE1 GLN B 137       8.386 -21.337  -6.083  1.00 97.09           O  
ATOM   4608  N   ASP B 138       9.243 -25.361 -10.233  1.00 96.93           N  
ATOM   4609  H   ASP B 138       8.909 -25.962  -9.493  1.00 96.93           H  
ATOM   4610  CA  ASP B 138       8.526 -25.407 -11.510  1.00 96.93           C  
ATOM   4611  HA  ASP B 138       9.226 -25.207 -12.321  1.00 96.93           H  
ATOM   4612  C   ASP B 138       7.415 -24.336 -11.502  1.00 96.93           C  
ATOM   4613  CB  ASP B 138       7.954 -26.823 -11.737  1.00 96.93           C  
ATOM   4614  HB2 ASP B 138       7.403 -27.131 -10.848  1.00 96.93           H  
ATOM   4615  HB3 ASP B 138       8.782 -27.517 -11.878  1.00 96.93           H  
ATOM   4616  O   ASP B 138       6.455 -24.479 -10.738  1.00 96.93           O  
ATOM   4617  CG  ASP B 138       7.014 -26.916 -12.947  1.00 96.93           C  
ATOM   4618  OD1 ASP B 138       6.918 -25.942 -13.726  1.00 96.93           O  
ATOM   4619  OD2 ASP B 138       6.333 -27.941 -13.136  1.00 96.93           O  
ATOM   4620  N   PRO B 139       7.467 -23.299 -12.361  1.00 97.39           N  
ATOM   4621  CA  PRO B 139       6.427 -22.274 -12.401  1.00 97.39           C  
ATOM   4622  HA  PRO B 139       6.410 -21.759 -11.440  1.00 97.39           H  
ATOM   4623  C   PRO B 139       5.021 -22.823 -12.666  1.00 97.39           C  
ATOM   4624  CB  PRO B 139       6.863 -21.297 -13.495  1.00 97.39           C  
ATOM   4625  HB2 PRO B 139       6.432 -21.608 -14.447  1.00 97.39           H  
ATOM   4626  HB3 PRO B 139       6.580 -20.271 -13.261  1.00 97.39           H  
ATOM   4627  O   PRO B 139       4.048 -22.296 -12.127  1.00 97.39           O  
ATOM   4628  CG  PRO B 139       8.379 -21.468 -13.551  1.00 97.39           C  
ATOM   4629  HG2 PRO B 139       8.798 -21.188 -14.517  1.00 97.39           H  
ATOM   4630  HG3 PRO B 139       8.851 -20.888 -12.758  1.00 97.39           H  
ATOM   4631  CD  PRO B 139       8.554 -22.952 -13.270  1.00 97.39           C  
ATOM   4632  HD2 PRO B 139       9.541 -23.123 -12.840  1.00 97.39           H  
ATOM   4633  HD3 PRO B 139       8.457 -23.516 -14.198  1.00 97.39           H  
ATOM   4634  N   SER B 140       4.884 -23.913 -13.433  1.00 94.29           N  
ATOM   4635  H   SER B 140       5.716 -24.369 -13.779  1.00 94.29           H  
ATOM   4636  CA  SER B 140       3.577 -24.546 -13.651  1.00 94.29           C  
ATOM   4637  HA  SER B 140       2.869 -23.747 -13.871  1.00 94.29           H  
ATOM   4638  C   SER B 140       3.009 -25.243 -12.412  1.00 94.29           C  
ATOM   4639  CB  SER B 140       3.549 -25.486 -14.866  1.00 94.29           C  
ATOM   4640  HB2 SER B 140       3.338 -24.876 -15.744  1.00 94.29           H  
ATOM   4641  HB3 SER B 140       2.716 -26.179 -14.754  1.00 94.29           H  
ATOM   4642  O   SER B 140       1.792 -25.416 -12.333  1.00 94.29           O  
ATOM   4643  OG  SER B 140       4.716 -26.231 -15.155  1.00 94.29           O  
ATOM   4644  HG  SER B 140       5.290 -26.328 -14.392  1.00 94.29           H  
ATOM   4645  N   ALA B 141       3.843 -25.591 -11.429  1.00 95.26           N  
ATOM   4646  H   ALA B 141       4.824 -25.367 -11.514  1.00 95.26           H  
ATOM   4647  CA  ALA B 141       3.396 -26.175 -10.167  1.00 95.26           C  
ATOM   4648  HA  ALA B 141       2.615 -26.905 -10.384  1.00 95.26           H  
ATOM   4649  C   ALA B 141       2.781 -25.140  -9.206  1.00 95.26           C  
ATOM   4650  CB  ALA B 141       4.570 -26.925  -9.528  1.00 95.26           C  
ATOM   4651  HB1 ALA B 141       5.345 -26.222  -9.223  1.00 95.26           H  
ATOM   4652  HB2 ALA B 141       4.221 -27.462  -8.645  1.00 95.26           H  
ATOM   4653  HB3 ALA B 141       4.986 -27.640 -10.238  1.00 95.26           H  
ATOM   4654  O   ALA B 141       2.106 -25.529  -8.257  1.00 95.26           O  
ATOM   4655  N   LEU B 142       2.967 -23.836  -9.458  1.00 96.90           N  
ATOM   4656  H   LEU B 142       3.549 -23.576 -10.241  1.00 96.90           H  
ATOM   4657  CA  LEU B 142       2.339 -22.758  -8.681  1.00 96.90           C  
ATOM   4658  HA  LEU B 142       2.293 -23.057  -7.634  1.00 96.90           H  
ATOM   4659  C   LEU B 142       0.887 -22.476  -9.094  1.00 96.90           C  
ATOM   4660  CB  LEU B 142       3.177 -21.472  -8.792  1.00 96.90           C  
ATOM   4661  HB2 LEU B 142       2.662 -20.685  -8.240  1.00 96.90           H  
ATOM   4662  HB3 LEU B 142       3.211 -21.170  -9.838  1.00 96.90           H  
ATOM   4663  O   LEU B 142       0.212 -21.661  -8.470  1.00 96.90           O  
ATOM   4664  CG  LEU B 142       4.613 -21.570  -8.253  1.00 96.90           C  
ATOM   4665  HG  LEU B 142       5.175 -22.305  -8.830  1.00 96.90           H  
ATOM   4666  CD1 LEU B 142       5.283 -20.207  -8.413  1.00 96.90           C  
ATOM   4667 HD11 LEU B 142       6.319 -20.273  -8.079  1.00 96.90           H  
ATOM   4668 HD12 LEU B 142       5.269 -19.926  -9.466  1.00 96.90           H  
ATOM   4669 HD13 LEU B 142       4.756 -19.453  -7.829  1.00 96.90           H  
ATOM   4670  CD2 LEU B 142       4.656 -21.951  -6.771  1.00 96.90           C  
ATOM   4671 HD21 LEU B 142       4.052 -21.262  -6.182  1.00 96.90           H  
ATOM   4672 HD22 LEU B 142       5.687 -21.921  -6.418  1.00 96.90           H  
ATOM   4673 HD23 LEU B 142       4.287 -22.968  -6.639  1.00 96.90           H  
ATOM   4674  N   ARG B 143       0.381 -23.120 -10.148  1.00 96.23           N  
ATOM   4675  H   ARG B 143       0.957 -23.806 -10.614  1.00 96.23           H  
ATOM   4676  CA  ARG B 143      -0.998 -22.910 -10.594  1.00 96.23           C  
ATOM   4677  HA  ARG B 143      -1.114 -21.846 -10.800  1.00 96.23           H  
ATOM   4678  C   ARG B 143      -1.987 -23.286  -9.482  1.00 96.23           C  
ATOM   4679  CB  ARG B 143      -1.229 -23.708 -11.877  1.00 96.23           C  
ATOM   4680  HB2 ARG B 143      -1.333 -24.765 -11.632  1.00 96.23           H  
ATOM   4681  HB3 ARG B 143      -0.367 -23.585 -12.533  1.00 96.23           H  
ATOM   4682  O   ARG B 143      -1.838 -24.326  -8.851  1.00 96.23           O  
ATOM   4683  CG  ARG B 143      -2.470 -23.211 -12.620  1.00 96.23           C  
ATOM   4684  HG2 ARG B 143      -3.344 -23.241 -11.969  1.00 96.23           H  
ATOM   4685  HG3 ARG B 143      -2.303 -22.183 -12.941  1.00 96.23           H  
ATOM   4686  CD  ARG B 143      -2.721 -24.097 -13.838  1.00 96.23           C  
ATOM   4687  HD2 ARG B 143      -2.934 -25.108 -13.489  1.00 96.23           H  
ATOM   4688  HD3 ARG B 143      -1.821 -24.137 -14.451  1.00 96.23           H  
ATOM   4689  NE  ARG B 143      -3.866 -23.610 -14.627  1.00 96.23           N  
ATOM   4690  HE  ARG B 143      -4.778 -23.903 -14.308  1.00 96.23           H  
ATOM   4691  NH1 ARG B 143      -2.714 -22.145 -15.977  1.00 96.23           N  
ATOM   4692 HH11 ARG B 143      -2.723 -21.375 -16.629  1.00 96.23           H  
ATOM   4693 HH12 ARG B 143      -1.909 -22.246 -15.375  1.00 96.23           H  
ATOM   4694  NH2 ARG B 143      -4.896 -22.485 -16.306  1.00 96.23           N  
ATOM   4695 HH21 ARG B 143      -5.784 -22.819 -15.960  1.00 96.23           H  
ATOM   4696 HH22 ARG B 143      -4.878 -21.749 -16.997  1.00 96.23           H  
ATOM   4697  CZ  ARG B 143      -3.816 -22.754 -15.630  1.00 96.23           C  
ATOM   4698  N   GLU B 144      -3.011 -22.457  -9.292  1.00 96.23           N  
ATOM   4699  H   GLU B 144      -3.001 -21.597  -9.821  1.00 96.23           H  
ATOM   4700  CA  GLU B 144      -4.026 -22.532  -8.228  1.00 96.23           C  
ATOM   4701  HA  GLU B 144      -4.732 -21.726  -8.428  1.00 96.23           H  
ATOM   4702  C   GLU B 144      -3.483 -22.270  -6.805  1.00 96.23           C  
ATOM   4703  CB  GLU B 144      -4.844 -23.840  -8.294  1.00 96.23           C  
ATOM   4704  HB2 GLU B 144      -4.196 -24.663  -7.993  1.00 96.23           H  
ATOM   4705  HB3 GLU B 144      -5.642 -23.797  -7.553  1.00 96.23           H  
ATOM   4706  O   GLU B 144      -4.203 -22.469  -5.824  1.00 96.23           O  
ATOM   4707  CG  GLU B 144      -5.456 -24.206  -9.658  1.00 96.23           C  
ATOM   4708  HG2 GLU B 144      -4.739 -24.029 -10.459  1.00 96.23           H  
ATOM   4709  HG3 GLU B 144      -5.639 -25.280  -9.652  1.00 96.23           H  
ATOM   4710  CD  GLU B 144      -6.792 -23.517  -9.965  1.00 96.23           C  
ATOM   4711  OE1 GLU B 144      -6.925 -23.032 -11.116  1.00 96.23           O  
ATOM   4712  OE2 GLU B 144      -7.706 -23.617  -9.117  1.00 96.23           O  
ATOM   4713  N   SER B 145      -2.236 -21.809  -6.645  1.00 97.22           N  
ATOM   4714  H   SER B 145      -1.648 -21.651  -7.451  1.00 97.22           H  
ATOM   4715  CA  SER B 145      -1.677 -21.518  -5.321  1.00 97.22           C  
ATOM   4716  HA  SER B 145      -2.075 -22.266  -4.635  1.00 97.22           H  
ATOM   4717  C   SER B 145      -2.078 -20.125  -4.805  1.00 97.22           C  
ATOM   4718  CB  SER B 145      -0.154 -21.695  -5.307  1.00 97.22           C  
ATOM   4719  HB2 SER B 145       0.116 -22.587  -5.872  1.00 97.22           H  
ATOM   4720  HB3 SER B 145       0.185 -21.822  -4.279  1.00 97.22           H  
ATOM   4721  O   SER B 145      -2.304 -19.192  -5.588  1.00 97.22           O  
ATOM   4722  OG  SER B 145       0.488 -20.564  -5.852  1.00 97.22           O  
ATOM   4723  HG  SER B 145       1.089 -20.179  -5.211  1.00 97.22           H  
ATOM   4724  N   PRO B 146      -2.098 -19.914  -3.474  1.00 97.92           N  
ATOM   4725  CA  PRO B 146      -2.279 -18.596  -2.869  1.00 97.92           C  
ATOM   4726  HA  PRO B 146      -3.033 -18.032  -3.417  1.00 97.92           H  
ATOM   4727  C   PRO B 146      -0.967 -17.789  -2.898  1.00 97.92           C  
ATOM   4728  CB  PRO B 146      -2.806 -18.893  -1.460  1.00 97.92           C  
ATOM   4729  HB2 PRO B 146      -3.873 -19.110  -1.511  1.00 97.92           H  
ATOM   4730  HB3 PRO B 146      -2.625 -18.087  -0.750  1.00 97.92           H  
ATOM   4731  O   PRO B 146      -0.516 -17.280  -1.874  1.00 97.92           O  
ATOM   4732  CG  PRO B 146      -2.045 -20.166  -1.099  1.00 97.92           C  
ATOM   4733  HG2 PRO B 146      -2.553 -20.739  -0.324  1.00 97.92           H  
ATOM   4734  HG3 PRO B 146      -1.035 -19.906  -0.784  1.00 97.92           H  
ATOM   4735  CD  PRO B 146      -1.988 -20.924  -2.426  1.00 97.92           C  
ATOM   4736  HD2 PRO B 146      -1.052 -21.478  -2.492  1.00 97.92           H  
ATOM   4737  HD3 PRO B 146      -2.835 -21.608  -2.492  1.00 97.92           H  
ATOM   4738  N   THR B 147      -0.314 -17.691  -4.059  1.00 98.78           N  
ATOM   4739  H   THR B 147      -0.711 -18.141  -4.872  1.00 98.78           H  
ATOM   4740  CA  THR B 147       0.874 -16.842  -4.236  1.00 98.78           C  
ATOM   4741  HA  THR B 147       1.460 -16.881  -3.318  1.00 98.78           H  
ATOM   4742  C   THR B 147       0.436 -15.401  -4.492  1.00 98.78           C  
ATOM   4743  CB  THR B 147       1.778 -17.343  -5.367  1.00 98.78           C  
ATOM   4744  HB  THR B 147       1.200 -17.365  -6.291  1.00 98.78           H  
ATOM   4745  O   THR B 147      -0.339 -15.151  -5.414  1.00 98.78           O  
ATOM   4746  CG2 THR B 147       3.034 -16.496  -5.578  1.00 98.78           C  
ATOM   4747 HG21 THR B 147       3.638 -16.927  -6.376  1.00 98.78           H  
ATOM   4748 HG22 THR B 147       3.617 -16.458  -4.658  1.00 98.78           H  
ATOM   4749 HG23 THR B 147       2.760 -15.482  -5.868  1.00 98.78           H  
ATOM   4750  OG1 THR B 147       2.248 -18.640  -5.075  1.00 98.78           O  
ATOM   4751  HG1 THR B 147       2.637 -18.977  -5.884  1.00 98.78           H  
ATOM   4752  N   GLY B 148       0.910 -14.455  -3.680  1.00 98.84           N  
ATOM   4753  H   GLY B 148       1.575 -14.732  -2.971  1.00 98.84           H  
ATOM   4754  CA  GLY B 148       0.649 -13.025  -3.868  1.00 98.84           C  
ATOM   4755  HA2 GLY B 148      -0.374 -12.889  -4.219  1.00 98.84           H  
ATOM   4756  HA3 GLY B 148       0.748 -12.501  -2.917  1.00 98.84           H  
ATOM   4757  C   GLY B 148       1.598 -12.379  -4.883  1.00 98.84           C  
ATOM   4758  O   GLY B 148       2.718 -12.851  -5.075  1.00 98.84           O  
ATOM   4759  N   VAL B 149       1.173 -11.281  -5.505  1.00 98.93           N  
ATOM   4760  H   VAL B 149       0.256 -10.934  -5.264  1.00 98.93           H  
ATOM   4761  CA  VAL B 149       1.952 -10.497  -6.474  1.00 98.93           C  
ATOM   4762  HA  VAL B 149       2.995 -10.812  -6.434  1.00 98.93           H  
ATOM   4763  C   VAL B 149       1.889  -9.013  -6.110  1.00 98.93           C  
ATOM   4764  CB  VAL B 149       1.460 -10.742  -7.914  1.00 98.93           C  
ATOM   4765  HB  VAL B 149       0.391 -10.531  -7.961  1.00 98.93           H  
ATOM   4766  O   VAL B 149       0.818  -8.408  -6.090  1.00 98.93           O  
ATOM   4767  CG1 VAL B 149       2.182  -9.842  -8.925  1.00 98.93           C  
ATOM   4768 HG11 VAL B 149       3.258 -10.010  -8.882  1.00 98.93           H  
ATOM   4769 HG12 VAL B 149       1.816 -10.066  -9.926  1.00 98.93           H  
ATOM   4770 HG13 VAL B 149       1.962  -8.793  -8.723  1.00 98.93           H  
ATOM   4771  CG2 VAL B 149       1.682 -12.195  -8.350  1.00 98.93           C  
ATOM   4772 HG21 VAL B 149       1.092 -12.867  -7.727  1.00 98.93           H  
ATOM   4773 HG22 VAL B 149       1.363 -12.323  -9.384  1.00 98.93           H  
ATOM   4774 HG23 VAL B 149       2.737 -12.459  -8.271  1.00 98.93           H  
ATOM   4775  N   PHE B 150       3.044  -8.402  -5.856  1.00 98.88           N  
ATOM   4776  H   PHE B 150       3.892  -8.949  -5.905  1.00 98.88           H  
ATOM   4777  CA  PHE B 150       3.154  -7.001  -5.441  1.00 98.88           C  
ATOM   4778  HA  PHE B 150       2.188  -6.505  -5.541  1.00 98.88           H  
ATOM   4779  C   PHE B 150       4.157  -6.281  -6.341  1.00 98.88           C  
ATOM   4780  CB  PHE B 150       3.572  -6.922  -3.964  1.00 98.88           C  
ATOM   4781  HB2 PHE B 150       3.618  -5.872  -3.673  1.00 98.88           H  
ATOM   4782  HB3 PHE B 150       4.576  -7.331  -3.857  1.00 98.88           H  
ATOM   4783  O   PHE B 150       5.327  -6.659  -6.382  1.00 98.88           O  
ATOM   4784  CG  PHE B 150       2.652  -7.654  -3.005  1.00 98.88           C  
ATOM   4785  CD1 PHE B 150       1.650  -6.953  -2.308  1.00 98.88           C  
ATOM   4786  HD1 PHE B 150       1.539  -5.888  -2.450  1.00 98.88           H  
ATOM   4787  CD2 PHE B 150       2.794  -9.042  -2.813  1.00 98.88           C  
ATOM   4788  HD2 PHE B 150       3.559  -9.585  -3.347  1.00 98.88           H  
ATOM   4789  CE1 PHE B 150       0.794  -7.639  -1.428  1.00 98.88           C  
ATOM   4790  HE1 PHE B 150       0.032  -7.106  -0.879  1.00 98.88           H  
ATOM   4791  CE2 PHE B 150       1.919  -9.731  -1.955  1.00 98.88           C  
ATOM   4792  HE2 PHE B 150       2.014 -10.799  -1.826  1.00 98.88           H  
ATOM   4793  CZ  PHE B 150       0.916  -9.028  -1.267  1.00 98.88           C  
ATOM   4794  HZ  PHE B 150       0.233  -9.558  -0.619  1.00 98.88           H  
ATOM   4795  N   VAL B 151       3.719  -5.252  -7.068  1.00 98.71           N  
ATOM   4796  H   VAL B 151       2.745  -4.995  -7.007  1.00 98.71           H  
ATOM   4797  CA  VAL B 151       4.550  -4.606  -8.100  1.00 98.71           C  
ATOM   4798  HA  VAL B 151       5.563  -5.002  -8.040  1.00 98.71           H  
ATOM   4799  C   VAL B 151       4.649  -3.098  -7.890  1.00 98.71           C  
ATOM   4800  CB  VAL B 151       4.035  -4.952  -9.513  1.00 98.71           C  
ATOM   4801  HB  VAL B 151       2.997  -4.632  -9.600  1.00 98.71           H  
ATOM   4802  O   VAL B 151       3.635  -2.422  -7.753  1.00 98.71           O  
ATOM   4803  CG1 VAL B 151       4.845  -4.258 -10.614  1.00 98.71           C  
ATOM   4804 HG11 VAL B 151       5.897  -4.532 -10.544  1.00 98.71           H  
ATOM   4805 HG12 VAL B 151       4.455  -4.556 -11.588  1.00 98.71           H  
ATOM   4806 HG13 VAL B 151       4.742  -3.176 -10.536  1.00 98.71           H  
ATOM   4807  CG2 VAL B 151       4.111  -6.463  -9.778  1.00 98.71           C  
ATOM   4808 HG21 VAL B 151       3.462  -6.998  -9.085  1.00 98.71           H  
ATOM   4809 HG22 VAL B 151       5.135  -6.817  -9.655  1.00 98.71           H  
ATOM   4810 HG23 VAL B 151       3.777  -6.682 -10.792  1.00 98.71           H  
ATOM   4811  N   GLY B 152       5.869  -2.558  -7.928  1.00 97.73           N  
ATOM   4812  H   GLY B 152       6.652  -3.189  -8.016  1.00 97.73           H  
ATOM   4813  CA  GLY B 152       6.120  -1.132  -8.160  1.00 97.73           C  
ATOM   4814  HA2 GLY B 152       6.931  -0.798  -7.513  1.00 97.73           H  
ATOM   4815  HA3 GLY B 152       5.233  -0.541  -7.934  1.00 97.73           H  
ATOM   4816  C   GLY B 152       6.534  -0.896  -9.615  1.00 97.73           C  
ATOM   4817  O   GLY B 152       7.573  -1.402 -10.036  1.00 97.73           O  
ATOM   4818  N   ALA B 153       5.749  -0.145 -10.386  1.00 91.98           N  
ATOM   4819  H   ALA B 153       4.949   0.315  -9.976  1.00 91.98           H  
ATOM   4820  CA  ALA B 153       5.987   0.069 -11.819  1.00 91.98           C  
ATOM   4821  HA  ALA B 153       6.928  -0.403 -12.104  1.00 91.98           H  
ATOM   4822  C   ALA B 153       6.115   1.554 -12.176  1.00 91.98           C  
ATOM   4823  CB  ALA B 153       4.883  -0.621 -12.628  1.00 91.98           C  
ATOM   4824  HB1 ALA B 153       3.913  -0.205 -12.355  1.00 91.98           H  
ATOM   4825  HB2 ALA B 153       4.889  -1.692 -12.430  1.00 91.98           H  
ATOM   4826  HB3 ALA B 153       5.051  -0.458 -13.693  1.00 91.98           H  
ATOM   4827  O   ALA B 153       5.579   2.419 -11.483  1.00 91.98           O  
ATOM   4828  N   GLY B 154       6.837   1.842 -13.260  1.00 84.16           N  
ATOM   4829  H   GLY B 154       7.250   1.087 -13.788  1.00 84.16           H  
ATOM   4830  CA  GLY B 154       6.945   3.178 -13.836  1.00 84.16           C  
ATOM   4831  HA2 GLY B 154       7.137   3.908 -13.050  1.00 84.16           H  
ATOM   4832  HA3 GLY B 154       7.775   3.201 -14.542  1.00 84.16           H  
ATOM   4833  C   GLY B 154       5.671   3.601 -14.567  1.00 84.16           C  
ATOM   4834  O   GLY B 154       4.794   2.776 -14.840  1.00 84.16           O  
ATOM   4835  N   PRO B 155       5.549   4.895 -14.904  1.00 81.91           N  
ATOM   4836  CA  PRO B 155       4.416   5.393 -15.673  1.00 81.91           C  
ATOM   4837  HA  PRO B 155       3.494   5.201 -15.124  1.00 81.91           H  
ATOM   4838  C   PRO B 155       4.331   4.706 -17.045  1.00 81.91           C  
ATOM   4839  CB  PRO B 155       4.641   6.906 -15.783  1.00 81.91           C  
ATOM   4840  HB2 PRO B 155       4.140   7.404 -14.953  1.00 81.91           H  
ATOM   4841  HB3 PRO B 155       4.287   7.307 -16.733  1.00 81.91           H  
ATOM   4842  O   PRO B 155       5.351   4.455 -17.685  1.00 81.91           O  
ATOM   4843  CG  PRO B 155       6.155   7.070 -15.630  1.00 81.91           C  
ATOM   4844  HG2 PRO B 155       6.640   6.920 -16.594  1.00 81.91           H  
ATOM   4845  HG3 PRO B 155       6.419   8.044 -15.218  1.00 81.91           H  
ATOM   4846  CD  PRO B 155       6.543   5.935 -14.688  1.00 81.91           C  
ATOM   4847  HD2 PRO B 155       7.549   5.587 -14.921  1.00 81.91           H  
ATOM   4848  HD3 PRO B 155       6.490   6.276 -13.654  1.00 81.91           H  
ATOM   4849  N   ASN B 156       3.108   4.457 -17.527  1.00 78.86           N  
ATOM   4850  H   ASN B 156       2.319   4.641 -16.925  1.00 78.86           H  
ATOM   4851  CA  ASN B 156       2.849   3.789 -18.812  1.00 78.86           C  
ATOM   4852  HA  ASN B 156       3.554   2.963 -18.912  1.00 78.86           H  
ATOM   4853  C   ASN B 156       3.099   4.724 -20.010  1.00 78.86           C  
ATOM   4854  CB  ASN B 156       1.432   3.184 -18.821  1.00 78.86           C  
ATOM   4855  HB2 ASN B 156       0.697   3.967 -18.635  1.00 78.86           H  
ATOM   4856  HB3 ASN B 156       1.238   2.756 -19.804  1.00 78.86           H  
ATOM   4857  O   ASN B 156       2.194   5.045 -20.783  1.00 78.86           O  
ATOM   4858  CG  ASN B 156       1.254   2.066 -17.813  1.00 78.86           C  
ATOM   4859  ND2 ASN B 156       0.049   1.813 -17.374  1.00 78.86           N  
ATOM   4860 HD21 ASN B 156      -0.759   2.217 -17.826  1.00 78.86           H  
ATOM   4861 HD22 ASN B 156       0.009   1.095 -16.665  1.00 78.86           H  
ATOM   4862  OD1 ASN B 156       2.166   1.405 -17.368  1.00 78.86           O  
ATOM   4863  N   GLU B 157       4.345   5.164 -20.184  1.00 86.95           N  
ATOM   4864  H   GLU B 157       5.023   4.894 -19.487  1.00 86.95           H  
ATOM   4865  CA  GLU B 157       4.776   6.034 -21.285  1.00 86.95           C  
ATOM   4866  HA  GLU B 157       4.185   6.950 -21.269  1.00 86.95           H  
ATOM   4867  C   GLU B 157       4.562   5.384 -22.669  1.00 86.95           C  
ATOM   4868  CB  GLU B 157       6.261   6.401 -21.094  1.00 86.95           C  
ATOM   4869  HB2 GLU B 157       6.605   6.907 -21.996  1.00 86.95           H  
ATOM   4870  HB3 GLU B 157       6.832   5.480 -20.980  1.00 86.95           H  
ATOM   4871  O   GLU B 157       4.480   6.085 -23.680  1.00 86.95           O  
ATOM   4872  CG  GLU B 157       6.549   7.318 -19.887  1.00 86.95           C  
ATOM   4873  HG2 GLU B 157       5.936   8.214 -19.986  1.00 86.95           H  
ATOM   4874  HG3 GLU B 157       6.255   6.808 -18.970  1.00 86.95           H  
ATOM   4875  CD  GLU B 157       8.032   7.740 -19.781  1.00 86.95           C  
ATOM   4876  OE1 GLU B 157       8.349   8.667 -18.996  1.00 86.95           O  
ATOM   4877  OE2 GLU B 157       8.877   7.225 -20.551  1.00 86.95           O  
ATOM   4878  N   TYR B 158       4.431   4.051 -22.735  1.00 88.96           N  
ATOM   4879  H   TYR B 158       4.486   3.522 -21.876  1.00 88.96           H  
ATOM   4880  CA  TYR B 158       4.169   3.332 -23.983  1.00 88.96           C  
ATOM   4881  HA  TYR B 158       4.915   3.659 -24.707  1.00 88.96           H  
ATOM   4882  C   TYR B 158       2.794   3.647 -24.592  1.00 88.96           C  
ATOM   4883  CB  TYR B 158       4.332   1.822 -23.762  1.00 88.96           C  
ATOM   4884  HB2 TYR B 158       3.505   1.455 -23.155  1.00 88.96           H  
ATOM   4885  HB3 TYR B 158       5.246   1.635 -23.198  1.00 88.96           H  
ATOM   4886  O   TYR B 158       2.653   3.618 -25.816  1.00 88.96           O  
ATOM   4887  CG  TYR B 158       4.416   1.035 -25.058  1.00 88.96           C  
ATOM   4888  CD1 TYR B 158       3.471   0.035 -25.361  1.00 88.96           C  
ATOM   4889  HD1 TYR B 158       2.666  -0.176 -24.672  1.00 88.96           H  
ATOM   4890  CD2 TYR B 158       5.457   1.313 -25.965  1.00 88.96           C  
ATOM   4891  HD2 TYR B 158       6.176   2.085 -25.737  1.00 88.96           H  
ATOM   4892  CE1 TYR B 158       3.589  -0.703 -26.556  1.00 88.96           C  
ATOM   4893  HE1 TYR B 158       2.889  -1.490 -26.794  1.00 88.96           H  
ATOM   4894  CE2 TYR B 158       5.564   0.597 -27.169  1.00 88.96           C  
ATOM   4895  HE2 TYR B 158       6.365   0.810 -27.861  1.00 88.96           H  
ATOM   4896  OH  TYR B 158       4.777  -1.122 -28.608  1.00 88.96           O  
ATOM   4897  HH  TYR B 158       5.474  -0.780 -29.173  1.00 88.96           H  
ATOM   4898  CZ  TYR B 158       4.632  -0.417 -27.460  1.00 88.96           C  
ATOM   4899  N   ALA B 159       1.809   4.039 -23.776  1.00 81.72           N  
ATOM   4900  H   ALA B 159       1.989   4.080 -22.783  1.00 81.72           H  
ATOM   4901  CA  ALA B 159       0.467   4.375 -24.247  1.00 81.72           C  
ATOM   4902  HA  ALA B 159       0.035   3.492 -24.719  1.00 81.72           H  
ATOM   4903  C   ALA B 159       0.477   5.510 -25.285  1.00 81.72           C  
ATOM   4904  CB  ALA B 159      -0.391   4.758 -23.036  1.00 81.72           C  
ATOM   4905  HB1 ALA B 159      -0.377   3.955 -22.300  1.00 81.72           H  
ATOM   4906  HB2 ALA B 159      -1.419   4.935 -23.354  1.00 81.72           H  
ATOM   4907  HB3 ALA B 159       0.002   5.662 -22.570  1.00 81.72           H  
ATOM   4908  O   ALA B 159      -0.275   5.456 -26.258  1.00 81.72           O  
ATOM   4909  N   GLU B 160       1.354   6.509 -25.117  1.00 76.93           N  
ATOM   4910  H   GLU B 160       1.967   6.482 -24.315  1.00 76.93           H  
ATOM   4911  CA  GLU B 160       1.511   7.602 -26.085  1.00 76.93           C  
ATOM   4912  HA  GLU B 160       0.535   8.037 -26.295  1.00 76.93           H  
ATOM   4913  C   GLU B 160       2.061   7.084 -27.421  1.00 76.93           C  
ATOM   4914  CB  GLU B 160       2.429   8.713 -25.539  1.00 76.93           C  
ATOM   4915  HB2 GLU B 160       2.597   9.426 -26.346  1.00 76.93           H  
ATOM   4916  HB3 GLU B 160       3.392   8.284 -25.262  1.00 76.93           H  
ATOM   4917  O   GLU B 160       1.529   7.424 -28.474  1.00 76.93           O  
ATOM   4918  CG  GLU B 160       1.852   9.483 -24.337  1.00 76.93           C  
ATOM   4919  HG2 GLU B 160       0.827   9.771 -24.572  1.00 76.93           H  
ATOM   4920  HG3 GLU B 160       1.830   8.823 -23.470  1.00 76.93           H  
ATOM   4921  CD  GLU B 160       2.660  10.754 -23.990  1.00 76.93           C  
ATOM   4922  OE1 GLU B 160       2.107  11.692 -23.370  1.00 76.93           O  
ATOM   4923  OE2 GLU B 160       3.819  10.931 -24.435  1.00 76.93           O  
ATOM   4924  N   ARG B 161       3.066   6.196 -27.393  1.00 76.60           N  
ATOM   4925  H   ARG B 161       3.396   5.886 -26.490  1.00 76.60           H  
ATOM   4926  CA  ARG B 161       3.628   5.601 -28.617  1.00 76.60           C  
ATOM   4927  HA  ARG B 161       3.886   6.401 -29.311  1.00 76.60           H  
ATOM   4928  C   ARG B 161       2.624   4.744 -29.373  1.00 76.60           C  
ATOM   4929  CB  ARG B 161       4.861   4.743 -28.304  1.00 76.60           C  
ATOM   4930  HB2 ARG B 161       4.960   4.009 -29.103  1.00 76.60           H  
ATOM   4931  HB3 ARG B 161       4.726   4.192 -27.373  1.00 76.60           H  
ATOM   4932  O   ARG B 161       2.622   4.752 -30.599  1.00 76.60           O  
ATOM   4933  CG  ARG B 161       6.148   5.567 -28.245  1.00 76.60           C  
ATOM   4934  HG2 ARG B 161       6.079   6.409 -28.934  1.00 76.60           H  
ATOM   4935  HG3 ARG B 161       6.305   5.944 -27.235  1.00 76.60           H  
ATOM   4936  CD  ARG B 161       7.320   4.680 -28.684  1.00 76.60           C  
ATOM   4937  HD2 ARG B 161       7.423   3.852 -27.983  1.00 76.60           H
[truncated: 1,853,209 more chars]
