# Supplementary material for: Module-Based Polyketide Synthase Engineering for de Novo Polyketide Biosynthesis
Source: ACS Synth Biol. 2023 Oct 23;12(11):3148–55. doi: 10.1021/acssynbio.3c00282 (PMC10661043; doi:10.1021/acssynbio.3c00282)
Supplement: Supplementary file 2 — sb3c00282_si_002.zip [file sb3c00282_si_002.zip › Final_PKS_Structures/menzella_pdbs/rapM2_ACP_eryM5_KSAT_dimer.pdb]

ATOM      1  N   LEU A   1      -7.922  14.246  53.402  1.00 73.72           N  
ATOM      2  H   LEU A   1      -7.798  14.820  54.223  1.00 73.72           H  
ATOM      3  H2  LEU A   1      -8.398  13.390  53.649  1.00 73.72           H  
ATOM      4  H3  LEU A   1      -7.010  14.005  53.041  1.00 73.72           H  
ATOM      5  CA  LEU A   1      -8.682  14.986  52.365  1.00 73.72           C  
ATOM      6  HA  LEU A   1      -8.130  15.896  52.130  1.00 73.72           H  
ATOM      7  C   LEU A   1     -10.036  15.481  52.877  1.00 73.72           C  
ATOM      8  CB  LEU A   1      -8.779  14.182  51.059  1.00 73.72           C  
ATOM      9  HB2 LEU A   1      -8.967  13.135  51.295  1.00 73.72           H  
ATOM     10  HB3 LEU A   1      -9.614  14.543  50.458  1.00 73.72           H  
ATOM     11  O   LEU A   1     -10.199  16.688  52.970  1.00 73.72           O  
ATOM     12  CG  LEU A   1      -7.476  14.321  50.242  1.00 73.72           C  
ATOM     13  HG  LEU A   1      -6.628  14.317  50.926  1.00 73.72           H  
ATOM     14  CD1 LEU A   1      -7.307  13.147  49.287  1.00 73.72           C  
ATOM     15 HD11 LEU A   1      -6.377  13.255  48.728  1.00 73.72           H  
ATOM     16 HD12 LEU A   1      -7.268  12.202  49.828  1.00 73.72           H  
ATOM     17 HD13 LEU A   1      -8.132  13.114  48.575  1.00 73.72           H  
ATOM     18  CD2 LEU A   1      -7.465  15.627  49.447  1.00 73.72           C  
ATOM     19 HD21 LEU A   1      -8.295  15.646  48.741  1.00 73.72           H  
ATOM     20 HD22 LEU A   1      -7.533  16.495  50.103  1.00 73.72           H  
ATOM     21 HD23 LEU A   1      -6.539  15.701  48.877  1.00 73.72           H  
ATOM     22  N   ALA A   2     -10.963  14.606  53.291  1.00 67.10           N  
ATOM     23  H   ALA A   2     -10.856  13.623  53.085  1.00 67.10           H  
ATOM     24  CA  ALA A   2     -12.297  15.017  53.768  1.00 67.10           C  
ATOM     25  HA  ALA A   2     -12.815  15.521  52.952  1.00 67.10           H  
ATOM     26  C   ALA A   2     -12.296  15.986  54.973  1.00 67.10           C  
ATOM     27  CB  ALA A   2     -13.084  13.748  54.113  1.00 67.10           C  
ATOM     28  HB1 ALA A   2     -14.102  14.015  54.398  1.00 67.10           H  
ATOM     29  HB2 ALA A   2     -12.616  13.218  54.943  1.00 67.10           H  
ATOM     30  HB3 ALA A   2     -13.136  13.088  53.247  1.00 67.10           H  
ATOM     31  O   ALA A   2     -13.204  16.798  55.108  1.00 67.10           O  
ATOM     32  N   ALA A   3     -11.265  15.929  55.823  1.00 71.69           N  
ATOM     33  H   ALA A   3     -10.599  15.177  55.720  1.00 71.69           H  
ATOM     34  CA  ALA A   3     -11.119  16.814  56.982  1.00 71.69           C  
ATOM     35  HA  ALA A   3     -12.097  16.946  57.445  1.00 71.69           H  
ATOM     36  C   ALA A   3     -10.597  18.228  56.646  1.00 71.69           C  
ATOM     37  CB  ALA A   3     -10.207  16.112  57.997  1.00 71.69           C  
ATOM     38  HB1 ALA A   3     -10.623  15.140  58.265  1.00 71.69           H  
ATOM     39  HB2 ALA A   3      -9.206  15.985  57.585  1.00 71.69           H  
ATOM     40  HB3 ALA A   3     -10.139  16.719  58.900  1.00 71.69           H  
ATOM     41  O   ALA A   3     -10.621  19.095  57.512  1.00 71.69           O  
ATOM     42  N   LEU A   4     -10.108  18.468  55.422  1.00 78.82           N  
ATOM     43  H   LEU A   4     -10.213  17.766  54.703  1.00 78.82           H  
ATOM     44  CA  LEU A   4      -9.575  19.777  55.030  1.00 78.82           C  
ATOM     45  HA  LEU A   4      -8.959  20.167  55.840  1.00 78.82           H  
ATOM     46  C   LEU A   4     -10.706  20.781  54.812  1.00 78.82           C  
ATOM     47  CB  LEU A   4      -8.712  19.655  53.762  1.00 78.82           C  
ATOM     48  HB2 LEU A   4      -9.292  19.142  52.995  1.00 78.82           H  
ATOM     49  HB3 LEU A   4      -8.492  20.655  53.387  1.00 78.82           H  
ATOM     50  O   LEU A   4     -11.773  20.413  54.302  1.00 78.82           O  
ATOM     51  CG  LEU A   4      -7.380  18.919  53.974  1.00 78.82           C  
ATOM     52  HG  LEU A   4      -7.564  17.966  54.470  1.00 78.82           H  
ATOM     53  CD1 LEU A   4      -6.738  18.622  52.619  1.00 78.82           C  
ATOM     54 HD11 LEU A   4      -6.508  19.559  52.113  1.00 78.82           H  
ATOM     55 HD12 LEU A   4      -5.810  18.067  52.757  1.00 78.82           H  
ATOM     56 HD13 LEU A   4      -7.422  18.049  51.993  1.00 78.82           H  
ATOM     57  CD2 LEU A   4      -6.397  19.739  54.811  1.00 78.82           C  
ATOM     58 HD21 LEU A   4      -5.436  19.229  54.874  1.00 78.82           H  
ATOM     59 HD22 LEU A   4      -6.244  20.719  54.360  1.00 78.82           H  
ATOM     60 HD23 LEU A   4      -6.778  19.882  55.822  1.00 78.82           H  
ATOM     61  N   ALA A   5     -10.446  22.050  55.137  1.00 73.75           N  
ATOM     62  H   ALA A   5      -9.530  22.295  55.485  1.00 73.75           H  
ATOM     63  CA  ALA A   5     -11.341  23.140  54.774  1.00 73.75           C  
ATOM     64  HA  ALA A   5     -12.296  22.955  55.266  1.00 73.75           H  
ATOM     65  C   ALA A   5     -11.535  23.169  53.245  1.00 73.75           C  
ATOM     66  CB  ALA A   5     -10.767  24.459  55.301  1.00 73.75           C  
ATOM     67  HB1 ALA A   5     -11.435  25.285  55.058  1.00 73.75           H  
ATOM     68  HB2 ALA A   5      -9.791  24.645  54.853  1.00 73.75           H  
ATOM     69  HB3 ALA A   5     -10.648  24.405  56.384  1.00 73.75           H  
ATOM     70  O   ALA A   5     -10.619  22.789  52.514  1.00 73.75           O  
ATOM     71  N   PRO A   6     -12.696  23.610  52.732  1.00 70.07           N  
ATOM     72  CA  PRO A   6     -13.020  23.504  51.306  1.00 70.07           C  
ATOM     73  HA  PRO A   6     -13.178  22.452  51.069  1.00 70.07           H  
ATOM     74  C   PRO A   6     -11.934  24.046  50.360  1.00 70.07           C  
ATOM     75  CB  PRO A   6     -14.351  24.245  51.149  1.00 70.07           C  
ATOM     76  HB2 PRO A   6     -14.953  23.820  50.345  1.00 70.07           H  
ATOM     77  HB3 PRO A   6     -14.178  25.306  50.970  1.00 70.07           H  
ATOM     78  O   PRO A   6     -11.502  23.327  49.465  1.00 70.07           O  
ATOM     79  CG  PRO A   6     -15.016  24.064  52.513  1.00 70.07           C  
ATOM     80  HG2 PRO A   6     -15.737  24.855  52.720  1.00 70.07           H  
ATOM     81  HG3 PRO A   6     -15.497  23.087  52.555  1.00 70.07           H  
ATOM     82  CD  PRO A   6     -13.842  24.097  53.486  1.00 70.07           C  
ATOM     83  HD2 PRO A   6     -14.072  23.465  54.344  1.00 70.07           H  
ATOM     84  HD3 PRO A   6     -13.657  25.122  53.808  1.00 70.07           H  
ATOM     85  N   ALA A   7     -11.419  25.255  50.610  1.00 69.80           N  
ATOM     86  H   ALA A   7     -11.816  25.808  51.357  1.00 69.80           H  
ATOM     87  CA  ALA A   7     -10.390  25.877  49.768  1.00 69.80           C  
ATOM     88  HA  ALA A   7     -10.724  25.860  48.731  1.00 69.80           H  
ATOM     89  C   ALA A   7      -9.031  25.149  49.824  1.00 69.80           C  
ATOM     90  CB  ALA A   7     -10.245  27.338  50.213  1.00 69.80           C  
ATOM     91  HB1 ALA A   7     -11.202  27.851  50.117  1.00 69.80           H  
ATOM     92  HB2 ALA A   7      -9.521  27.839  49.570  1.00 69.80           H  
ATOM     93  HB3 ALA A   7      -9.901  27.391  51.246  1.00 69.80           H  
ATOM     94  O   ALA A   7      -8.332  25.023  48.820  1.00 69.80           O  
ATOM     95  N   GLU A   8      -8.649  24.633  50.996  1.00 80.35           N  
ATOM     96  H   GLU A   8      -9.266  24.714  51.791  1.00 80.35           H  
ATOM     97  CA  GLU A   8      -7.433  23.822  51.137  1.00 80.35           C  
ATOM     98  HA  GLU A   8      -6.591  24.329  50.665  1.00 80.35           H  
ATOM     99  C   GLU A   8      -7.592  22.460  50.455  1.00 80.35           C  
ATOM    100  CB  GLU A   8      -7.113  23.602  52.619  1.00 80.35           C  
ATOM    101  HB2 GLU A   8      -6.286  22.896  52.696  1.00 80.35           H  
ATOM    102  HB3 GLU A   8      -7.985  23.161  53.102  1.00 80.35           H  
ATOM    103  O   GLU A   8      -6.650  21.942  49.856  1.00 80.35           O  
ATOM    104  CG  GLU A   8      -6.714  24.894  53.343  1.00 80.35           C  
ATOM    105  HG2 GLU A   8      -7.531  25.612  53.276  1.00 80.35           H  
ATOM    106  HG3 GLU A   8      -5.842  25.319  52.845  1.00 80.35           H  
ATOM    107  CD  GLU A   8      -6.404  24.632  54.823  1.00 80.35           C  
ATOM    108  OE1 GLU A   8      -5.501  25.318  55.350  1.00 80.35           O  
ATOM    109  OE2 GLU A   8      -7.091  23.765  55.416  1.00 80.35           O  
ATOM    110  N   ARG A   9      -8.800  21.888  50.519  1.00 81.28           N  
ATOM    111  H   ARG A   9      -9.522  22.385  51.020  1.00 81.28           H  
ATOM    112  CA  ARG A   9      -9.142  20.619  49.877  1.00 81.28           C  
ATOM    113  HA  ARG A   9      -8.421  19.865  50.192  1.00 81.28           H  
ATOM    114  C   ARG A   9      -9.039  20.716  48.362  1.00 81.28           C  
ATOM    115  CB  ARG A   9     -10.550  20.206  50.309  1.00 81.28           C  
ATOM    116  HB2 ARG A   9     -10.615  20.303  51.393  1.00 81.28           H  
ATOM    117  HB3 ARG A   9     -11.284  20.875  49.860  1.00 81.28           H  
ATOM    118  O   ARG A   9      -8.467  19.817  47.761  1.00 81.28           O  
ATOM    119  CG  ARG A   9     -10.887  18.763  49.904  1.00 81.28           C  
ATOM    120  HG2 ARG A   9     -10.233  18.076  50.441  1.00 81.28           H  
ATOM    121  HG3 ARG A   9     -10.733  18.628  48.833  1.00 81.28           H  
ATOM    122  CD  ARG A   9     -12.349  18.434  50.223  1.00 81.28           C  
ATOM    123  HD2 ARG A   9     -12.518  17.374  50.033  1.00 81.28           H  
ATOM    124  HD3 ARG A   9     -12.986  19.011  49.553  1.00 81.28           H  
ATOM    125  NE  ARG A   9     -12.688  18.762  51.621  1.00 81.28           N  
ATOM    126  HE  ARG A   9     -11.999  19.264  52.163  1.00 81.28           H  
ATOM    127  NH1 ARG A   9     -14.827  17.937  51.639  1.00 81.28           N  
ATOM    128 HH11 ARG A   9     -14.740  17.685  50.665  1.00 81.28           H  
ATOM    129 HH12 ARG A   9     -15.708  17.805  52.115  1.00 81.28           H  
ATOM    130  NH2 ARG A   9     -13.995  18.960  53.444  1.00 81.28           N  
ATOM    131 HH21 ARG A   9     -14.742  18.588  54.013  1.00 81.28           H  
ATOM    132 HH22 ARG A   9     -13.230  19.436  53.900  1.00 81.28           H  
ATOM    133  CZ  ARG A   9     -13.836  18.550  52.224  1.00 81.28           C  
ATOM    134  N   GLU A  10      -9.548  21.787  47.763  1.00 80.18           N  
ATOM    135  H   GLU A  10     -10.045  22.465  48.322  1.00 80.18           H  
ATOM    136  CA  GLU A  10      -9.489  22.006  46.315  1.00 80.18           C  
ATOM    137  HA  GLU A  10      -9.970  21.172  45.803  1.00 80.18           H  
ATOM    138  C   GLU A  10      -8.040  22.082  45.811  1.00 80.18           C  
ATOM    139  CB  GLU A  10     -10.273  23.279  45.994  1.00 80.18           C  
ATOM    140  HB2 GLU A  10     -11.249  23.209  46.474  1.00 80.18           H  
ATOM    141  HB3 GLU A  10      -9.742  24.138  46.406  1.00 80.18           H  
ATOM    142  O   GLU A  10      -7.670  21.356  44.890  1.00 80.18           O  
ATOM    143  CG  GLU A  10     -10.485  23.470  44.488  1.00 80.18           C  
ATOM    144  HG2 GLU A  10     -10.997  22.592  44.094  1.00 80.18           H  
ATOM    145  HG3 GLU A  10      -9.514  23.548  44.000  1.00 80.18           H  
ATOM    146  CD  GLU A  10     -11.308  24.729  44.173  1.00 80.18           C  
ATOM    147  OE1 GLU A  10     -11.583  24.934  42.973  1.00 80.18           O  
ATOM    148  OE2 GLU A  10     -11.641  25.474  45.126  1.00 80.18           O  
ATOM    149  N   LYS A  11      -7.176  22.853  46.487  1.00 83.52           N  
ATOM    150  H   LYS A  11      -7.543  23.439  47.224  1.00 83.52           H  
ATOM    151  CA  LYS A  11      -5.734  22.885  46.182  1.00 83.52           C  
ATOM    152  HA  LYS A  11      -5.605  23.161  45.135  1.00 83.52           H  
ATOM    153  C   LYS A  11      -5.069  21.516  46.323  1.00 83.52           C  
ATOM    154  CB  LYS A  11      -5.018  23.905  47.081  1.00 83.52           C  
ATOM    155  HB2 LYS A  11      -5.519  23.975  48.046  1.00 83.52           H  
ATOM    156  HB3 LYS A  11      -3.995  23.570  47.253  1.00 83.52           H  
ATOM    157  O   LYS A  11      -4.260  21.139  45.477  1.00 83.52           O  
ATOM    158  CG  LYS A  11      -4.955  25.280  46.412  1.00 83.52           C  
ATOM    159  HG2 LYS A  11      -4.455  25.183  45.449  1.00 83.52           H  
ATOM    160  HG3 LYS A  11      -5.967  25.653  46.250  1.00 83.52           H  
ATOM    161  CD  LYS A  11      -4.176  26.271  47.285  1.00 83.52           C  
ATOM    162  HD2 LYS A  11      -4.727  26.438  48.210  1.00 83.52           H  
ATOM    163  HD3 LYS A  11      -3.194  25.858  47.514  1.00 83.52           H  
ATOM    164  CE  LYS A  11      -4.016  27.587  46.519  1.00 83.52           C  
ATOM    165  HE2 LYS A  11      -5.006  27.949  46.243  1.00 83.52           H  
ATOM    166  HE3 LYS A  11      -3.475  27.386  45.594  1.00 83.52           H  
ATOM    167  NZ  LYS A  11      -3.301  28.611  47.319  1.00 83.52           N  
ATOM    168  HZ1 LYS A  11      -2.376  28.284  47.563  1.00 83.52           H  
ATOM    169  HZ2 LYS A  11      -3.817  28.822  48.161  1.00 83.52           H  
ATOM    170  HZ3 LYS A  11      -3.206  29.459  46.778  1.00 83.52           H  
ATOM    171  N   ALA A  12      -5.397  20.773  47.380  1.00 88.08           N  
ATOM    172  H   ALA A  12      -6.042  21.153  48.057  1.00 88.08           H  
ATOM    173  CA  ALA A  12      -4.850  19.437  47.593  1.00 88.08           C  
ATOM    174  HA  ALA A  12      -3.763  19.492  47.538  1.00 88.08           H  
ATOM    175  C   ALA A  12      -5.306  18.444  46.508  1.00 88.08           C  
ATOM    176  CB  ALA A  12      -5.240  18.965  48.999  1.00 88.08           C  
ATOM    177  HB1 ALA A  12      -6.324  18.889  49.081  1.00 88.08           H  
ATOM    178  HB2 ALA A  12      -4.872  19.675  49.740  1.00 88.08           H  
ATOM    179  HB3 ALA A  12      -4.796  17.988  49.188  1.00 88.08           H  
ATOM    180  O   ALA A  12      -4.511  17.616  46.070  1.00 88.08           O  
ATOM    181  N   LEU A  13      -6.560  18.542  46.055  1.00 89.28           N  
ATOM    182  H   LEU A  13      -7.166  19.242  46.460  1.00 89.28           H  
ATOM    183  CA  LEU A  13      -7.099  17.718  44.973  1.00 89.28           C  
ATOM    184  HA  LEU A  13      -6.842  16.675  45.160  1.00 89.28           H  
ATOM    185  C   LEU A  13      -6.474  18.069  43.622  1.00 89.28           C  
ATOM    186  CB  LEU A  13      -8.629  17.861  44.916  1.00 89.28           C  
ATOM    187  HB2 LEU A  13      -8.883  18.921  44.944  1.00 89.28           H  
ATOM    188  HB3 LEU A  13      -8.983  17.469  43.963  1.00 89.28           H  
ATOM    189  O   LEU A  13      -6.096  17.160  42.894  1.00 89.28           O  
ATOM    190  CG  LEU A  13      -9.374  17.128  46.044  1.00 89.28           C  
ATOM    191  HG  LEU A  13      -8.964  17.408  47.014  1.00 89.28           H  
ATOM    192  CD1 LEU A  13     -10.848  17.524  46.012  1.00 89.28           C  
ATOM    193 HD11 LEU A  13     -10.943  18.598  46.173  1.00 89.28           H  
ATOM    194 HD12 LEU A  13     -11.264  17.285  45.033  1.00 89.28           H  
ATOM    195 HD13 LEU A  13     -11.403  16.990  46.783  1.00 89.28           H  
ATOM    196  CD2 LEU A  13      -9.287  15.605  45.907  1.00 89.28           C  
ATOM    197 HD21 LEU A  13      -9.632  15.303  44.918  1.00 89.28           H  
ATOM    198 HD22 LEU A  13      -8.257  15.272  46.038  1.00 89.28           H  
ATOM    199 HD23 LEU A  13      -9.909  15.125  46.663  1.00 89.28           H  
ATOM    200  N   LEU A  14      -6.302  19.355  43.306  1.00 88.81           N  
ATOM    201  H   LEU A  14      -6.685  20.062  43.916  1.00 88.81           H  
ATOM    202  CA  LEU A  14      -5.647  19.783  42.067  1.00 88.81           C  
ATOM    203  HA  LEU A  14      -6.189  19.358  41.223  1.00 88.81           H  
ATOM    204  C   LEU A  14      -4.214  19.260  41.986  1.00 88.81           C  
ATOM    205  CB  LEU A  14      -5.688  21.316  41.989  1.00 88.81           C  
ATOM    206  HB2 LEU A  14      -5.098  21.726  42.809  1.00 88.81           H  
ATOM    207  HB3 LEU A  14      -6.719  21.645  42.124  1.00 88.81           H  
ATOM    208  O   LEU A  14      -3.821  18.687  40.973  1.00 88.81           O  
ATOM    209  CG  LEU A  14      -5.157  21.885  40.659  1.00 88.81           C  
ATOM    210  HG  LEU A  14      -4.136  21.551  40.480  1.00 88.81           H  
ATOM    211  CD1 LEU A  14      -6.046  21.467  39.492  1.00 88.81           C  
ATOM    212 HD11 LEU A  14      -7.083  21.697  39.738  1.00 88.81           H  
ATOM    213 HD12 LEU A  14      -5.944  20.398  39.306  1.00 88.81           H  
ATOM    214 HD13 LEU A  14      -5.747  21.989  38.583  1.00 88.81           H  
ATOM    215  CD2 LEU A  14      -5.163  23.411  40.753  1.00 88.81           C  
ATOM    216 HD21 LEU A  14      -4.449  23.734  41.510  1.00 88.81           H  
ATOM    217 HD22 LEU A  14      -6.160  23.767  41.013  1.00 88.81           H  
ATOM    218 HD23 LEU A  14      -4.879  23.845  39.794  1.00 88.81           H  
ATOM    219  N   LYS A  15      -3.464  19.384  43.088  1.00 88.30           N  
ATOM    220  H   LYS A  15      -3.851  19.879  43.878  1.00 88.30           H  
ATOM    221  CA  LYS A  15      -2.122  18.814  43.182  1.00 88.30           C  
ATOM    222  HA  LYS A  15      -1.528  19.204  42.356  1.00 88.30           H  
ATOM    223  C   LYS A  15      -2.139  17.297  42.990  1.00 88.30           C  
ATOM    224  CB  LYS A  15      -1.466  19.239  44.503  1.00 88.30           C  
ATOM    225  HB2 LYS A  15      -1.397  20.327  44.526  1.00 88.30           H  
ATOM    226  HB3 LYS A  15      -2.060  18.898  45.351  1.00 88.30           H  
ATOM    227  O   LYS A  15      -1.350  16.788  42.209  1.00 88.30           O  
ATOM    228  CG  LYS A  15      -0.063  18.632  44.576  1.00 88.30           C  
ATOM    229  HG2 LYS A  15       0.406  18.759  43.600  1.00 88.30           H  
ATOM    230  HG3 LYS A  15      -0.149  17.567  44.788  1.00 88.30           H  
ATOM    231  CD  LYS A  15       0.835  19.272  45.639  1.00 88.30           C  
ATOM    232  HD2 LYS A  15       0.343  19.223  46.610  1.00 88.30           H  
ATOM    233  HD3 LYS A  15       1.003  20.317  45.377  1.00 88.30           H  
ATOM    234  CE  LYS A  15       2.186  18.542  45.719  1.00 88.30           C  
ATOM    235  HE2 LYS A  15       2.023  17.572  46.190  1.00 88.30           H  
ATOM    236  HE3 LYS A  15       2.867  19.121  46.343  1.00 88.30           H  
ATOM    237  NZ  LYS A  15       2.795  18.301  44.383  1.00 88.30           N  
ATOM    238  HZ1 LYS A  15       2.269  17.601  43.881  1.00 88.30           H  
ATOM    239  HZ2 LYS A  15       3.713  17.881  44.424  1.00 88.30           H  
ATOM    240  HZ3 LYS A  15       2.812  19.101  43.767  1.00 88.30           H  
ATOM    241  N   LEU A  16      -3.058  16.583  43.643  1.00 89.45           N  
ATOM    242  H   LEU A  16      -3.684  17.062  44.275  1.00 89.45           H  
ATOM    243  CA  LEU A  16      -3.190  15.132  43.482  1.00 89.45           C  
ATOM    244  HA  LEU A  16      -2.242  14.675  43.766  1.00 89.45           H  
ATOM    245  C   LEU A  16      -3.466  14.730  42.023  1.00 89.45           C  
ATOM    246  CB  LEU A  16      -4.303  14.632  44.421  1.00 89.45           C  
ATOM    247  HB2 LEU A  16      -4.042  14.891  45.447  1.00 89.45           H  
ATOM    248  HB3 LEU A  16      -5.227  15.152  44.168  1.00 89.45           H  
ATOM    249  O   LEU A  16      -2.905  13.742  41.554  1.00 89.45           O  
ATOM    250  CG  LEU A  16      -4.572  13.120  44.337  1.00 89.45           C  
ATOM    251  HG  LEU A  16      -4.787  12.837  43.306  1.00 89.45           H  
ATOM    252  CD1 LEU A  16      -3.381  12.304  44.841  1.00 89.45           C  
ATOM    253 HD11 LEU A  16      -3.598  11.241  44.736  1.00 89.45           H  
ATOM    254 HD12 LEU A  16      -2.503  12.511  44.229  1.00 89.45           H  
ATOM    255 HD13 LEU A  16      -3.164  12.541  45.882  1.00 89.45           H  
ATOM    256  CD2 LEU A  16      -5.806  12.778  45.174  1.00 89.45           C  
ATOM    257 HD21 LEU A  16      -6.033  11.717  45.066  1.00 89.45           H  
ATOM    258 HD22 LEU A  16      -6.660  13.349  44.811  1.00 89.45           H  
ATOM    259 HD23 LEU A  16      -5.624  13.010  46.223  1.00 89.45           H  
ATOM    260  N   VAL A  17      -4.312  15.481  41.313  1.00 90.39           N  
ATOM    261  H   VAL A  17      -4.754  16.268  41.768  1.00 90.39           H  
ATOM    262  CA  VAL A  17      -4.626  15.230  39.900  1.00 90.39           C  
ATOM    263  HA  VAL A  17      -4.873  14.176  39.777  1.00 90.39           H  
ATOM    264  C   VAL A  17      -3.410  15.470  39.008  1.00 90.39           C  
ATOM    265  CB  VAL A  17      -5.848  16.050  39.441  1.00 90.39           C  
ATOM    266  HB  VAL A  17      -5.694  17.103  39.677  1.00 90.39           H  
ATOM    267  O   VAL A  17      -3.079  14.584  38.224  1.00 90.39           O  
ATOM    268  CG1 VAL A  17      -6.085  15.909  37.936  1.00 90.39           C  
ATOM    269 HG11 VAL A  17      -6.133  14.855  37.663  1.00 90.39           H  
ATOM    270 HG12 VAL A  17      -5.275  16.379  37.378  1.00 90.39           H  
ATOM    271 HG13 VAL A  17      -7.018  16.403  37.667  1.00 90.39           H  
ATOM    272  CG2 VAL A  17      -7.134  15.566  40.130  1.00 90.39           C  
ATOM    273 HG21 VAL A  17      -7.018  15.574  41.214  1.00 90.39           H  
ATOM    274 HG22 VAL A  17      -7.368  14.550  39.812  1.00 90.39           H  
ATOM    275 HG23 VAL A  17      -7.960  16.225  39.862  1.00 90.39           H  
ATOM    276  N   CYS A  18      -2.716  16.603  39.152  1.00 89.20           N  
ATOM    277  H   CYS A  18      -3.044  17.304  39.801  1.00 89.20           H  
ATOM    278  CA  CYS A  18      -1.493  16.889  38.393  1.00 89.20           C  
ATOM    279  HA  CYS A  18      -1.708  16.834  37.326  1.00 89.20           H  
ATOM    280  C   CYS A  18      -0.390  15.860  38.676  1.00 89.20           C  
ATOM    281  CB  CYS A  18      -1.004  18.305  38.724  1.00 89.20           C  
ATOM    282  HB2 CYS A  18      -0.954  18.430  39.806  1.00 89.20           H  
ATOM    283  HB3 CYS A  18      -0.004  18.447  38.315  1.00 89.20           H  
ATOM    284  O   CYS A  18       0.195  15.329  37.737  1.00 89.20           O  
ATOM    285  SG  CYS A  18      -2.112  19.551  38.003  1.00 89.20           S  
ATOM    286  HG  CYS A  18      -1.392  19.769  36.899  1.00 89.20           H  
ATOM    287  N   ASP A  19      -0.153  15.524  39.950  1.00 88.46           N  
ATOM    288  H   ASP A  19      -0.624  16.037  40.681  1.00 88.46           H  
ATOM    289  CA  ASP A  19       0.858  14.540  40.353  1.00 88.46           C  
ATOM    290  HA  ASP A  19       1.820  14.844  39.940  1.00 88.46           H  
ATOM    291  C   ASP A  19       0.529  13.144  39.773  1.00 88.46           C  
ATOM    292  CB  ASP A  19       0.982  14.490  41.899  1.00 88.46           C  
ATOM    293  HB2 ASP A  19       0.003  14.249  42.314  1.00 88.46           H  
ATOM    294  HB3 ASP A  19       1.645  13.662  42.149  1.00 88.46           H  
ATOM    295  O   ASP A  19       1.410  12.447  39.260  1.00 88.46           O  
ATOM    296  CG  ASP A  19       1.524  15.750  42.626  1.00 88.46           C  
ATOM    297  OD1 ASP A  19       1.878  16.780  42.016  1.00 88.46           O  
ATOM    298  OD2 ASP A  19       1.609  15.751  43.879  1.00 88.46           O  
ATOM    299  N   SER A  20      -0.752  12.746  39.789  1.00 89.67           N  
ATOM    300  H   SER A  20      -1.435  13.368  40.196  1.00 89.67           H  
ATOM    301  CA  SER A  20      -1.202  11.465  39.222  1.00 89.67           C  
ATOM    302  HA  SER A  20      -0.563  10.670  39.608  1.00 89.67           H  
ATOM    303  C   SER A  20      -1.092  11.436  37.697  1.00 89.67           C  
ATOM    304  CB  SER A  20      -2.649  11.146  39.614  1.00 89.67           C  
ATOM    305  HB2 SER A  20      -2.923  10.178  39.194  1.00 89.67           H  
ATOM    306  HB3 SER A  20      -3.314  11.907  39.206  1.00 89.67           H  
ATOM    307  O   SER A  20      -0.642  10.437  37.146  1.00 89.67           O  
ATOM    308  OG  SER A  20      -2.804  11.097  41.017  1.00 89.67           O  
ATOM    309  HG  SER A  20      -2.739  12.004  41.325  1.00 89.67           H  
ATOM    310  N   ALA A  21      -1.474  12.518  37.015  1.00 88.50           N  
ATOM    311  H   ALA A  21      -1.831  13.317  37.520  1.00 88.50           H  
ATOM    312  CA  ALA A  21      -1.384  12.618  35.561  1.00 88.50           C  
ATOM    313  HA  ALA A  21      -1.871  11.753  35.110  1.00 88.50           H  
ATOM    314  C   ALA A  21       0.073  12.609  35.084  1.00 88.50           C  
ATOM    315  CB  ALA A  21      -2.126  13.879  35.111  1.00 88.50           C  
ATOM    316  HB1 ALA A  21      -1.662  14.763  35.548  1.00 88.50           H  
ATOM    317  HB2 ALA A  21      -2.088  13.955  34.024  1.00 88.50           H  
ATOM    318  HB3 ALA A  21      -3.167  13.821  35.431  1.00 88.50           H  
ATOM    319  O   ALA A  21       0.402  11.863  34.167  1.00 88.50           O  
ATOM    320  N   ALA A  22       0.955  13.360  35.751  1.00 87.98           N  
ATOM    321  H   ALA A  22       0.625  13.961  36.493  1.00 87.98           H  
ATOM    322  CA  ALA A  22       2.385  13.369  35.456  1.00 87.98           C  
ATOM    323  HA  ALA A  22       2.534  13.704  34.430  1.00 87.98           H  
ATOM    324  C   ALA A  22       2.993  11.965  35.580  1.00 87.98           C  
ATOM    325  CB  ALA A  22       3.071  14.359  36.405  1.00 87.98           C  
ATOM    326  HB1 ALA A  22       2.901  14.065  37.440  1.00 87.98           H  
ATOM    327  HB2 ALA A  22       4.144  14.373  36.214  1.00 87.98           H  
ATOM    328  HB3 ALA A  22       2.671  15.360  36.247  1.00 87.98           H  
ATOM    329  O   ALA A  22       3.700  11.526  34.679  1.00 87.98           O  
ATOM    330  N   THR A  23       2.654  11.238  36.652  1.00 86.52           N  
ATOM    331  H   THR A  23       2.072  11.671  37.355  1.00 86.52           H  
ATOM    332  CA  THR A  23       3.143   9.868  36.875  1.00 86.52           C  
ATOM    333  HA  THR A  23       4.233   9.879  36.874  1.00 86.52           H  
ATOM    334  C   THR A  23       2.693   8.923  35.760  1.00 86.52           C  
ATOM    335  CB  THR A  23       2.659   9.318  38.226  1.00 86.52           C  
ATOM    336  HB  THR A  23       1.572   9.232  38.215  1.00 86.52           H  
ATOM    337  O   THR A  23       3.506   8.189  35.212  1.00 86.52           O  
ATOM    338  CG2 THR A  23       3.260   7.950  38.550  1.00 86.52           C  
ATOM    339 HG21 THR A  23       2.952   7.644  39.550  1.00 86.52           H  
ATOM    340 HG22 THR A  23       2.919   7.203  37.834  1.00 86.52           H  
ATOM    341 HG23 THR A  23       4.348   8.008  38.510  1.00 86.52           H  
ATOM    342  OG1 THR A  23       3.018  10.176  39.289  1.00 86.52           O  
ATOM    343  HG1 THR A  23       2.534  10.999  39.191  1.00 86.52           H  
ATOM    344  N   VAL A  24       1.408   8.961  35.401  1.00 86.60           N  
ATOM    345  H   VAL A  24       0.794   9.615  35.864  1.00 86.60           H  
ATOM    346  CA  VAL A  24       0.829   8.064  34.388  1.00 86.60           C  
ATOM    347  HA  VAL A  24       1.136   7.040  34.604  1.00 86.60           H  
ATOM    348  C   VAL A  24       1.346   8.367  32.972  1.00 86.60           C  
ATOM    349  CB  VAL A  24      -0.705   8.134  34.486  1.00 86.60           C  
ATOM    350  HB  VAL A  24      -1.019   9.178  34.467  1.00 86.60           H  
ATOM    351  O   VAL A  24       1.508   7.455  32.168  1.00 86.60           O  
ATOM    352  CG1 VAL A  24      -1.396   7.413  33.341  1.00 86.60           C  
ATOM    353 HG11 VAL A  24      -1.202   7.951  32.414  1.00 86.60           H  
ATOM    354 HG12 VAL A  24      -2.471   7.392  33.519  1.00 86.60           H  
ATOM    355 HG13 VAL A  24      -1.013   6.396  33.252  1.00 86.60           H  
ATOM    356  CG2 VAL A  24      -1.208   7.494  35.789  1.00 86.60           C  
ATOM    357 HG21 VAL A  24      -0.975   6.429  35.783  1.00 86.60           H  
ATOM    358 HG22 VAL A  24      -0.726   7.952  36.653  1.00 86.60           H  
ATOM    359 HG23 VAL A  24      -2.286   7.629  35.870  1.00 86.60           H  
ATOM    360  N   LEU A  25       1.657   9.631  32.670  1.00 86.34           N  
ATOM    361  H   LEU A  25       1.463  10.349  33.353  1.00 86.34           H  
ATOM    362  CA  LEU A  25       2.255  10.050  31.394  1.00 86.34           C  
ATOM    363  HA  LEU A  25       1.852   9.433  30.591  1.00 86.34           H  
ATOM    364  C   LEU A  25       3.785   9.864  31.334  1.00 86.34           C  
ATOM    365  CB  LEU A  25       1.874  11.518  31.141  1.00 86.34           C  
ATOM    366  HB2 LEU A  25       2.463  11.902  30.308  1.00 86.34           H  
ATOM    367  HB3 LEU A  25       2.144  12.094  32.026  1.00 86.34           H  
ATOM    368  O   LEU A  25       4.381  10.039  30.271  1.00 86.34           O  
ATOM    369  CG  LEU A  25       0.386  11.748  30.823  1.00 86.34           C  
ATOM    370  HG  LEU A  25      -0.241  11.281  31.583  1.00 86.34           H  
ATOM    371  CD1 LEU A  25       0.109  13.251  30.829  1.00 86.34           C  
ATOM    372 HD11 LEU A  25       0.318  13.660  31.818  1.00 86.34           H  
ATOM    373 HD12 LEU A  25       0.753  13.737  30.097  1.00 86.34           H  
ATOM    374 HD13 LEU A  25      -0.934  13.440  30.572  1.00 86.34           H  
ATOM    375  CD2 LEU A  25       0.014  11.171  29.457  1.00 86.34           C  
ATOM    376 HD21 LEU A  25      -1.006  11.446  29.192  1.00 86.34           H  
ATOM    377 HD22 LEU A  25       0.681  11.566  28.691  1.00 86.34           H  
ATOM    378 HD23 LEU A  25       0.084  10.083  29.466  1.00 86.34           H  
ATOM    379  N   GLY A  26       4.431   9.523  32.454  1.00 79.84           N  
ATOM    380  H   GLY A  26       3.886   9.344  33.286  1.00 79.84           H  
ATOM    381  CA  GLY A  26       5.885   9.349  32.538  1.00 79.84           C  
ATOM    382  HA2 GLY A  26       6.237   8.815  31.656  1.00 79.84           H  
ATOM    383  HA3 GLY A  26       6.106   8.738  33.413  1.00 79.84           H  
ATOM    384  C   GLY A  26       6.686  10.653  32.662  1.00 79.84           C  
ATOM    385  O   GLY A  26       7.866  10.686  32.319  1.00 79.84           O  
ATOM    386  N   HIS A  27       6.083  11.746  33.142  1.00 79.70           N  
ATOM    387  H   HIS A  27       5.130  11.654  33.464  1.00 79.70           H  
ATOM    388  CA  HIS A  27       6.802  12.992  33.422  1.00 79.70           C  
ATOM    389  HA  HIS A  27       7.537  13.146  32.632  1.00 79.70           H  
ATOM    390  C   HIS A  27       7.556  12.922  34.761  1.00 79.70           C  
ATOM    391  CB  HIS A  27       5.845  14.191  33.405  1.00 79.70           C  
ATOM    392  HB2 HIS A  27       5.020  13.998  34.090  1.00 79.70           H  
ATOM    393  HB3 HIS A  27       6.379  15.069  33.769  1.00 79.70           H  
ATOM    394  O   HIS A  27       6.982  12.586  35.796  1.00 79.70           O  
ATOM    395  CG  HIS A  27       5.289  14.522  32.044  1.00 79.70           C  
ATOM    396  CD2 HIS A  27       3.976  14.458  31.664  1.00 79.70           C  
ATOM    397  HD2 HIS A  27       3.149  14.145  32.283  1.00 79.70           H  
ATOM    398  ND1 HIS A  27       5.998  14.998  30.963  1.00 79.70           N  
ATOM    399  HD1 HIS A  27       6.993  15.164  30.919  1.00 79.70           H  
ATOM    400  CE1 HIS A  27       5.131  15.205  29.957  1.00 79.70           C  
ATOM    401  HE1 HIS A  27       5.389  15.571  28.974  1.00 79.70           H  
ATOM    402  NE2 HIS A  27       3.887  14.892  30.341  1.00 79.70           N  
ATOM    403  N   ALA A  28       8.832  13.322  34.768  1.00 71.87           N  
ATOM    404  H   ALA A  28       9.276  13.510  33.880  1.00 71.87           H  
ATOM    405  CA  ALA A  28       9.666  13.339  35.977  1.00 71.87           C  
ATOM    406  HA  ALA A  28       9.537  12.390  36.498  1.00 71.87           H  
ATOM    407  C   ALA A  28       9.301  14.459  36.974  1.00 71.87           C  
ATOM    408  CB  ALA A  28      11.131  13.458  35.542  1.00 71.87           C  
ATOM    409  HB1 ALA A  28      11.292  14.397  35.013  1.00 71.87           H  
ATOM    410  HB2 ALA A  28      11.391  12.625  34.890  1.00 71.87           H  
ATOM    411  HB3 ALA A  28      11.775  13.430  36.422  1.00 71.87           H  
ATOM    412  O   ALA A  28       9.522  14.311  38.176  1.00 71.87           O  
ATOM    413  N   ASP A  29       8.756  15.579  36.487  1.00 72.73           N  
ATOM    414  H   ASP A  29       8.561  15.622  35.496  1.00 72.73           H  
ATOM    415  CA  ASP A  29       8.311  16.702  37.314  1.00 72.73           C  
ATOM    416  HA  ASP A  29       8.409  16.422  38.363  1.00 72.73           H  
ATOM    417  C   ASP A  29       6.835  17.015  37.060  1.00 72.73           C  
ATOM    418  CB  ASP A  29       9.203  17.939  37.111  1.00 72.73           C  
ATOM    419  HB2 ASP A  29       9.116  18.277  36.078  1.00 72.73           H  
ATOM    420  HB3 ASP A  29      10.240  17.657  37.291  1.00 72.73           H  
ATOM    421  O   ASP A  29       6.405  17.296  35.941  1.00 72.73           O  
ATOM    422  CG  ASP A  29       8.845  19.102  38.053  1.00 72.73           C  
ATOM    423  OD1 ASP A  29       7.959  18.946  38.930  1.00 72.73           O  
ATOM    424  OD2 ASP A  29       9.414  20.200  37.873  1.00 72.73           O  
ATOM    425  N   THR A  30       6.071  17.025  38.147  1.00 68.26           N  
ATOM    426  H   THR A  30       6.540  16.813  39.016  1.00 68.26           H  
ATOM    427  CA  THR A  30       4.655  17.400  38.213  1.00 68.26           C  
ATOM    428  HA  THR A  30       4.078  16.708  37.599  1.00 68.26           H  
ATOM    429  C   THR A  30       4.364  18.810  37.691  1.00 68.26           C  
ATOM    430  CB  THR A  30       4.177  17.279  39.668  1.00 68.26           C  
ATOM    431  HB  THR A  30       3.119  17.534  39.727  1.00 68.26           H  
ATOM    432  O   THR A  30       3.240  19.077  37.272  1.00 68.26           O  
ATOM    433  CG2 THR A  30       4.382  15.847  40.174  1.00 68.26           C  
ATOM    434 HG21 THR A  30       3.920  15.140  39.486  1.00 68.26           H  
ATOM    435 HG22 THR A  30       5.443  15.610  40.254  1.00 68.26           H  
ATOM    436 HG23 THR A  30       3.942  15.732  41.165  1.00 68.26           H  
ATOM    437  OG1 THR A  30       4.930  18.137  40.515  1.00 68.26           O  
ATOM    438  HG1 THR A  30       5.771  18.313  40.087  1.00 68.26           H  
ATOM    439  N   SER A  31       5.363  19.706  37.673  1.00 69.13           N  
ATOM    440  H   SER A  31       6.273  19.423  38.008  1.00 69.13           H  
ATOM    441  CA  SER A  31       5.222  21.080  37.166  1.00 69.13           C  
ATOM    442  HA  SER A  31       4.387  21.547  37.688  1.00 69.13           H  
ATOM    443  C   SER A  31       4.905  21.161  35.666  1.00 69.13           C  
ATOM    444  CB  SER A  31       6.487  21.889  37.483  1.00 69.13           C  
ATOM    445  HB2 SER A  31       6.270  22.946  37.332  1.00 69.13           H  
ATOM    446  HB3 SER A  31       6.773  21.735  38.523  1.00 69.13           H  
ATOM    447  O   SER A  31       4.388  22.179  35.208  1.00 69.13           O  
ATOM    448  OG  SER A  31       7.557  21.527  36.636  1.00 69.13           O  
ATOM    449  HG  SER A  31       8.260  21.116  37.144  1.00 69.13           H  
ATOM    450  N   THR A  32       5.158  20.084  34.915  1.00 68.23           N  
ATOM    451  H   THR A  32       5.593  19.291  35.364  1.00 68.23           H  
ATOM    452  CA  THR A  32       4.898  19.995  33.467  1.00 68.23           C  
ATOM    453  HA  THR A  32       5.280  20.895  32.985  1.00 68.23           H  
ATOM    454  C   THR A  32       3.411  19.911  33.115  1.00 68.23           C  
ATOM    455  CB  THR A  32       5.621  18.785  32.858  1.00 68.23           C  
ATOM    456  HB  THR A  32       5.327  18.690  31.813  1.00 68.23           H  
ATOM    457  O   THR A  32       3.010  20.301  32.019  1.00 68.23           O  
ATOM    458  CG2 THR A  32       7.141  18.932  32.919  1.00 68.23           C  
ATOM    459 HG21 THR A  32       7.605  18.062  32.454  1.00 68.23           H  
ATOM    460 HG22 THR A  32       7.481  19.013  33.951  1.00 68.23           H  
ATOM    461 HG23 THR A  32       7.442  19.825  32.371  1.00 68.23           H  
ATOM    462  OG1 THR A  32       5.272  17.598  33.536  1.00 68.23           O  
ATOM    463  HG1 THR A  32       5.781  17.529  34.347  1.00 68.23           H  
ATOM    464  N   VAL A  33       2.563  19.458  34.043  1.00 79.84           N  
ATOM    465  H   VAL A  33       2.939  19.193  34.942  1.00 79.84           H  
ATOM    466  CA  VAL A  33       1.120  19.330  33.817  1.00 79.84           C  
ATOM    467  HA  VAL A  33       0.950  19.118  32.761  1.00 79.84           H  
ATOM    468  C   VAL A  33       0.432  20.654  34.141  1.00 79.84           C  
ATOM    469  CB  VAL A  33       0.536  18.142  34.605  1.00 79.84           C  
ATOM    470  HB  VAL A  33       0.734  18.272  35.669  1.00 79.84           H  
ATOM    471  O   VAL A  33       0.066  20.928  35.288  1.00 79.84           O  
ATOM    472  CG1 VAL A  33      -0.981  18.016  34.399  1.00 79.84           C  
ATOM    473 HG11 VAL A  33      -1.211  17.974  33.335  1.00 79.84           H  
ATOM    474 HG12 VAL A  33      -1.494  18.870  34.840  1.00 79.84           H  
ATOM    475 HG13 VAL A  33      -1.347  17.109  34.881  1.00 79.84           H  
ATOM    476  CG2 VAL A  33       1.177  16.826  34.146  1.00 79.84           C  
ATOM    477 HG21 VAL A  33       2.252  16.844  34.323  1.00 79.84           H  
ATOM    478 HG22 VAL A  33       0.749  15.992  34.703  1.00 79.84           H  
ATOM    479 HG23 VAL A  33       1.003  16.672  33.081  1.00 79.84           H  
ATOM    480  N   SER A  34       0.227  21.482  33.116  1.00 73.71           N  
ATOM    481  H   SER A  34       0.632  21.237  32.224  1.00 73.71           H  
ATOM    482  CA  SER A  34      -0.555  22.714  33.251  1.00 73.71           C  
ATOM    483  HA  SER A  34      -0.075  23.336  34.006  1.00 73.71           H  
ATOM    484  C   SER A  34      -1.980  22.399  33.711  1.00 73.71           C  
ATOM    485  CB  SER A  34      -0.569  23.501  31.941  1.00 73.71           C  
ATOM    486  HB2 SER A  34      -0.863  22.837  31.129  1.00 73.71           H  
ATOM    487  HB3 SER A  34       0.435  23.873  31.738  1.00 73.71           H  
ATOM    488  O   SER A  34      -2.691  21.595  33.110  1.00 73.71           O  
ATOM    489  OG  SER A  34      -1.477  24.591  32.013  1.00 73.71           O  
ATOM    490  HG  SER A  34      -1.367  25.092  31.201  1.00 73.71           H  
ATOM    491  N   VAL A  35      -2.430  23.080  34.767  1.00 76.60           N  
ATOM    492  H   VAL A  35      -1.779  23.703  35.224  1.00 76.60           H  
ATOM    493  CA  VAL A  35      -3.754  22.875  35.383  1.00 76.60           C  
ATOM    494  HA  VAL A  35      -3.814  21.831  35.690  1.00 76.60           H  
ATOM    495  C   VAL A  35      -4.924  23.120  34.419  1.00 76.60           C  
ATOM    496  CB  VAL A  35      -3.907  23.754  36.640  1.00 76.60           C  
ATOM    497  HB  VAL A  35      -4.911  23.617  37.042  1.00 76.60           H  
ATOM    498  O   VAL A  35      -6.012  22.579  34.618  1.00 76.60           O  
ATOM    499  CG1 VAL A  35      -2.919  23.318  37.730  1.00 76.60           C  
ATOM    500 HG11 VAL A  35      -1.894  23.347  37.359  1.00 76.60           H  
ATOM    501 HG12 VAL A  35      -2.989  23.981  38.593  1.00 76.60           H  
ATOM    502 HG13 VAL A  35      -3.148  22.299  38.042  1.00 76.60           H  
ATOM    503  CG2 VAL A  35      -3.706  25.252  36.364  1.00 76.60           C  
ATOM    504 HG21 VAL A  35      -3.874  25.817  37.281  1.00 76.60           H  
ATOM    505 HG22 VAL A  35      -2.694  25.451  36.010  1.00 76.60           H  
ATOM    506 HG23 VAL A  35      -4.424  25.594  35.620  1.00 76.60           H  
ATOM    507  N   ALA A  36      -4.686  23.914  33.370  1.00 70.79           N  
ATOM    508  H   ALA A  36      -3.743  24.259  33.256  1.00 70.79           H  
ATOM    509  CA  ALA A  36      -5.656  24.260  32.337  1.00 70.79           C  
ATOM    510  HA  ALA A  36      -6.657  24.018  32.694  1.00 70.79           H  
ATOM    511  C   ALA A  36      -5.460  23.483  31.022  1.00 70.79           C  
ATOM    512  CB  ALA A  36      -5.587  25.776  32.114  1.00 70.79           C  
ATOM    513  HB1 ALA A  36      -5.777  26.298  33.052  1.00 70.79           H  
ATOM    514  HB2 ALA A  36      -4.602  26.052  31.738  1.00 70.79           H  
ATOM    515  HB3 ALA A  36      -6.340  26.073  31.385  1.00 70.79           H  
ATOM    516  O   ALA A  36      -6.294  23.620  30.128  1.00 70.79           O  
ATOM    517  N   ALA A  37      -4.390  22.689  30.885  1.00 75.89           N  
ATOM    518  H   ALA A  37      -3.789  22.514  31.677  1.00 75.89           H  
ATOM    519  CA  ALA A  37      -4.171  21.893  29.683  1.00 75.89           C  
ATOM    520  HA  ALA A  37      -4.289  22.541  28.815  1.00 75.89           H  
ATOM    521  C   ALA A  37      -5.214  20.781  29.577  1.00 75.89           C  
ATOM    522  CB  ALA A  37      -2.746  21.334  29.650  1.00 75.89           C  
ATOM    523  HB1 ALA A  37      -2.527  20.796  30.573  1.00 75.89           H  
ATOM    524  HB2 ALA A  37      -2.037  22.150  29.508  1.00 75.89           H  
ATOM    525  HB3 ALA A  37      -2.641  20.647  28.810  1.00 75.89           H  
ATOM    526  O   ALA A  37      -5.605  20.167  30.575  1.00 75.89           O  
ATOM    527  N   VAL A  38      -5.662  20.527  28.349  1.00 80.13           N  
ATOM    528  H   VAL A  38      -5.259  21.018  27.564  1.00 80.13           H  
ATOM    529  CA  VAL A  38      -6.552  19.407  28.072  1.00 80.13           C  
ATOM    530  HA  VAL A  38      -7.313  19.391  28.853  1.00 80.13           H  
ATOM    531  C   VAL A  38      -5.735  18.121  28.145  1.00 80.13           C  
ATOM    532  CB  VAL A  38      -7.271  19.573  26.724  1.00 80.13           C  
ATOM    533  HB  VAL A  38      -6.530  19.666  25.931  1.00 80.13           H  
ATOM    534  O   VAL A  38      -4.688  18.023  27.517  1.00 80.13           O  
ATOM    535  CG1 VAL A  38      -8.166  18.367  26.411  1.00 80.13           C  
ATOM    536 HG11 VAL A  38      -8.792  18.122  27.269  1.00 80.13           H  
ATOM    537 HG12 VAL A  38      -7.540  17.508  26.168  1.00 80.13           H  
ATOM    538 HG13 VAL A  38      -8.790  18.582  25.544  1.00 80.13           H  
ATOM    539  CG2 VAL A  38      -8.147  20.835  26.732  1.00 80.13           C  
ATOM    540 HG21 VAL A  38      -7.527  21.718  26.886  1.00 80.13           H  
ATOM    541 HG22 VAL A  38      -8.891  20.771  27.526  1.00 80.13           H  
ATOM    542 HG23 VAL A  38      -8.644  20.940  25.767  1.00 80.13           H  
ATOM    543  N   PHE A  39      -6.212  17.119  28.878  1.00 82.74           N  
ATOM    544  H   PHE A  39      -7.050  17.290  29.416  1.00 82.74           H  
ATOM    545  CA  PHE A  39      -5.514  15.847  29.078  1.00 82.74           C  
ATOM    546  HA  PHE A  39      -4.599  16.027  29.643  1.00 82.74           H  
ATOM    547  C   PHE A  39      -5.089  15.181  27.767  1.00 82.74           C  
ATOM    548  CB  PHE A  39      -6.429  14.918  29.880  1.00 82.74           C  
ATOM    549  HB2 PHE A  39      -7.431  14.943  29.451  1.00 82.74           H  
ATOM    550  HB3 PHE A  39      -6.068  13.894  29.788  1.00 82.74           H  
ATOM    551  O   PHE A  39      -3.976  14.678  27.666  1.00 82.74           O  
ATOM    552  CG  PHE A  39      -6.488  15.230  31.360  1.00 82.74           C  
ATOM    553  CD1 PHE A  39      -5.324  15.113  32.141  1.00 82.74           C  
ATOM    554  HD1 PHE A  39      -4.384  14.848  31.681  1.00 82.74           H  
ATOM    555  CD2 PHE A  39      -7.706  15.578  31.973  1.00 82.74           C  
ATOM    556  HD2 PHE A  39      -8.609  15.652  31.385  1.00 82.74           H  
ATOM    557  CE1 PHE A  39      -5.383  15.329  33.527  1.00 82.74           C  
ATOM    558  HE1 PHE A  39      -4.485  15.243  34.121  1.00 82.74           H  
ATOM    559  CE2 PHE A  39      -7.769  15.778  33.360  1.00 82.74           C  
ATOM    560  HE2 PHE A  39      -8.712  16.030  33.822  1.00 82.74           H  
ATOM    561  CZ  PHE A  39      -6.607  15.649  34.137  1.00 82.74           C  
ATOM    562  HZ  PHE A  39      -6.651  15.799  35.206  1.00 82.74           H  
ATOM    563  N   ARG A  40      -5.935  15.242  26.737  1.00 73.23           N  
ATOM    564  H   ARG A  40      -6.833  15.679  26.888  1.00 73.23           H  
ATOM    565  CA  ARG A  40      -5.602  14.717  25.408  1.00 73.23           C  
ATOM    566  HA  ARG A  40      -5.352  13.660  25.498  1.00 73.23           H  
ATOM    567  C   ARG A  40      -4.371  15.397  24.798  1.00 73.23           C  
ATOM    568  CB  ARG A  40      -6.821  14.871  24.497  1.00 73.23           C  
ATOM    569  HB2 ARG A  40      -6.989  15.934  24.323  1.00 73.23           H  
ATOM    570  HB3 ARG A  40      -7.699  14.456  24.994  1.00 73.23           H  
ATOM    571  O   ARG A  40      -3.561  14.726  24.177  1.00 73.23           O  
ATOM    572  CG  ARG A  40      -6.621  14.132  23.162  1.00 73.23           C  
ATOM    573  HG2 ARG A  40      -5.680  14.423  22.696  1.00 73.23           H  
ATOM    574  HG3 ARG A  40      -6.593  13.058  23.348  1.00 73.23           H  
ATOM    575  CD  ARG A  40      -7.750  14.446  22.181  1.00 73.23           C  
ATOM    576  HD2 ARG A  40      -7.601  13.849  21.282  1.00 73.23           H  
ATOM    577  HD3 ARG A  40      -8.698  14.165  22.639  1.00 73.23           H  
ATOM    578  NE  ARG A  40      -7.738  15.878  21.829  1.00 73.23           N  
ATOM    579  HE  ARG A  40      -6.875  16.374  22.004  1.00 73.23           H  
ATOM    580  NH1 ARG A  40      -9.891  16.041  21.062  1.00 73.23           N  
ATOM    581 HH11 ARG A  40      -9.956  15.034  21.108  1.00 73.23           H  
ATOM    582 HH12 ARG A  40     -10.648  16.587  20.675  1.00 73.23           H  
ATOM    583  NH2 ARG A  40      -8.587  17.872  21.222  1.00 73.23           N  
ATOM    584 HH21 ARG A  40      -7.708  18.275  21.515  1.00 73.23           H  
ATOM    585 HH22 ARG A  40      -9.347  18.467  20.923  1.00 73.23           H  
ATOM    586  CZ  ARG A  40      -8.743  16.587  21.368  1.00 73.23           C  
ATOM    587  N   ASP A  41      -4.210  16.703  24.993  1.00 73.18           N  
ATOM    588  H   ASP A  41      -4.839  17.193  25.614  1.00 73.18           H  
ATOM    589  CA  ASP A  41      -3.073  17.457  24.448  1.00 73.18           C  
ATOM    590  HA  ASP A  41      -2.900  17.133  23.422  1.00 73.18           H  
ATOM    591  C   ASP A  41      -1.774  17.178  25.231  1.00 73.18           C  
ATOM    592  CB  ASP A  41      -3.401  18.961  24.414  1.00 73.18           C  
ATOM    593  HB2 ASP A  41      -3.519  19.317  25.438  1.00 73.18           H  
ATOM    594  HB3 ASP A  41      -2.551  19.489  23.980  1.00 73.18           H  
ATOM    595  O   ASP A  41      -0.684  17.450  24.735  1.00 73.18           O  
ATOM    596  CG  ASP A  41      -4.658  19.344  23.608  1.00 73.18           C  
ATOM    597  OD1 ASP A  41      -5.143  18.554  22.755  1.00 73.18           O  
ATOM    598  OD2 ASP A  41      -5.183  20.449  23.870  1.00 73.18           O  
ATOM    599  N   LEU A  42      -1.890  16.591  26.431  1.00 78.98           N  
ATOM    600  H   LEU A  42      -2.824  16.409  26.769  1.00 78.98           H  
ATOM    601  CA  LEU A  42      -0.777  16.044  27.215  1.00 78.98           C  
ATOM    602  HA  LEU A  42       0.117  16.637  27.021  1.00 78.98           H  
ATOM    603  C   LEU A  42      -0.424  14.596  26.816  1.00 78.98           C  
ATOM    604  CB  LEU A  42      -1.114  16.127  28.718  1.00 78.98           C  
ATOM    605  HB2 LEU A  42      -1.980  15.495  28.915  1.00 78.98           H  
ATOM    606  HB3 LEU A  42      -0.278  15.708  29.278  1.00 78.98           H  
ATOM    607  O   LEU A  42       0.464  14.001  27.420  1.00 78.98           O  
ATOM    608  CG  LEU A  42      -1.387  17.537  29.266  1.00 78.98           C  
ATOM    609  HG  LEU A  42      -2.138  18.043  28.659  1.00 78.98           H  
ATOM    610  CD1 LEU A  42      -1.925  17.428  30.694  1.00 78.98           C  
ATOM    611 HD11 LEU A  42      -1.201  16.895  31.310  1.00 78.98           H  
ATOM    612 HD12 LEU A  42      -2.100  18.425  31.099  1.00 78.98           H  
ATOM    613 HD13 LEU A  42      -2.867  16.880  30.692  1.00 78.98           H  
ATOM    614  CD2 LEU A  42      -0.114  18.384  29.304  1.00 78.98           C  
ATOM    615 HD21 LEU A  42      -0.324  19.359  29.742  1.00 78.98           H  
ATOM    616 HD22 LEU A  42       0.254  18.534  28.289  1.00 78.98           H  
ATOM    617 HD23 LEU A  42       0.658  17.881  29.887  1.00 78.98           H  
ATOM    618  N   GLY A  43      -1.126  14.013  25.839  1.00 76.03           N  
ATOM    619  H   GLY A  43      -1.806  14.562  25.332  1.00 76.03           H  
ATOM    620  CA  GLY A  43      -0.939  12.624  25.419  1.00 76.03           C  
ATOM    621  HA2 GLY A  43      -1.261  12.528  24.382  1.00 76.03           H  
ATOM    622  HA3 GLY A  43       0.119  12.364  25.465  1.00 76.03           H  
ATOM    623  C   GLY A  43      -1.722  11.604  26.250  1.00 76.03           C  
ATOM    624  O   GLY A  43      -1.400  10.420  26.204  1.00 76.03           O  
ATOM    625  N   VAL A  44      -2.741  12.025  27.017  1.00 80.76           N  
ATOM    626  H   VAL A  44      -2.963  13.010  27.040  1.00 80.76           H  
ATOM    627  CA  VAL A  44      -3.632  11.069  27.691  1.00 80.76           C  
ATOM    628  HA  VAL A  44      -2.999  10.301  28.136  1.00 80.76           H  
ATOM    629  C   VAL A  44      -4.548  10.406  26.663  1.00 80.76           C  
ATOM    630  CB  VAL A  44      -4.463  11.679  28.831  1.00 80.76           C  
ATOM    631  HB  VAL A  44      -5.112  12.452  28.418  1.00 80.76           H  
ATOM    632  O   VAL A  44      -5.406  11.049  26.054  1.00 80.76           O  
ATOM    633  CG1 VAL A  44      -5.352  10.631  29.513  1.00 80.76           C  
ATOM    634 HG11 VAL A  44      -5.865  11.071  30.368  1.00 80.76           H  
ATOM    635 HG12 VAL A  44      -6.093  10.251  28.810  1.00 80.76           H  
ATOM    636 HG13 VAL A  44      -4.737   9.802  29.865  1.00 80.76           H  
ATOM    637  CG2 VAL A  44      -3.587  12.286  29.934  1.00 80.76           C  
ATOM    638 HG21 VAL A  44      -4.212  12.709  30.721  1.00 80.76           H  
ATOM    639 HG22 VAL A  44      -2.961  13.073  29.514  1.00 80.76           H  
ATOM    640 HG23 VAL A  44      -2.954  11.511  30.365  1.00 80.76           H  
ATOM    641  N   ASP A  45      -4.393   9.101  26.531  1.00 71.68           N  
ATOM    642  H   ASP A  45      -3.664   8.681  27.090  1.00 71.68           H  
ATOM    643  CA  ASP A  45      -5.207   8.188  25.743  1.00 71.68           C  
ATOM    644  HA  ASP A  45      -5.862   8.762  25.088  1.00 71.68           H  
ATOM    645  C   ASP A  45      -6.097   7.304  26.640  1.00 71.68           C  
ATOM    646  CB  ASP A  45      -4.264   7.368  24.856  1.00 71.68           C  
ATOM    647  HB2 ASP A  45      -3.659   8.052  24.261  1.00 71.68           H  
ATOM    648  HB3 ASP A  45      -4.859   6.775  24.162  1.00 71.68           H  
ATOM    649  O   ASP A  45      -6.290   7.576  27.824  1.00 71.68           O  
ATOM    650  CG  ASP A  45      -3.339   6.432  25.636  1.00 71.68           C  
ATOM    651  OD1 ASP A  45      -3.500   6.253  26.870  1.00 71.68           O  
ATOM    652  OD2 ASP A  45      -2.482   5.837  24.972  1.00 71.68           O  
ATOM    653  N   SER A  46      -6.681   6.236  26.091  1.00 65.15           N  
ATOM    654  H   SER A  46      -6.432   5.993  25.143  1.00 65.15           H  
ATOM    655  CA  SER A  46      -7.573   5.356  26.861  1.00 65.15           C  
ATOM    656  HA  SER A  46      -8.337   5.971  27.338  1.00 65.15           H  
ATOM    657  C   SER A  46      -6.857   4.588  27.978  1.00 65.15           C  
ATOM    658  CB  SER A  46      -8.284   4.365  25.940  1.00 65.15           C  
ATOM    659  HB2 SER A  46      -8.874   3.676  26.545  1.00 65.15           H  
ATOM    660  HB3 SER A  46      -7.553   3.793  25.368  1.00 65.15           H  
ATOM    661  O   SER A  46      -7.439   4.423  29.054  1.00 65.15           O  
ATOM    662  OG  SER A  46      -9.155   5.058  25.065  1.00 65.15           O  
ATOM    663  HG  SER A  46      -8.633   5.448  24.360  1.00 65.15           H  
ATOM    664  N   LEU A  47      -5.616   4.143  27.747  1.00 66.85           N  
ATOM    665  H   LEU A  47      -5.134   4.441  26.911  1.00 66.85           H  
ATOM    666  CA  LEU A  47      -4.827   3.403  28.735  1.00 66.85           C  
ATOM    667  HA  LEU A  47      -5.416   2.566  29.108  1.00 66.85           H  
ATOM    668  C   LEU A  47      -4.505   4.317  29.919  1.00 66.85           C  
ATOM    669  CB  LEU A  47      -3.553   2.854  28.057  1.00 66.85           C  
ATOM    670  HB2 LEU A  47      -3.847   2.137  27.290  1.00 66.85           H  
ATOM    671  HB3 LEU A  47      -3.033   3.672  27.559  1.00 66.85           H  
ATOM    672  O   LEU A  47      -4.921   4.067  31.053  1.00 66.85           O  
ATOM    673  CG  LEU A  47      -2.556   2.171  29.016  1.00 66.85           C  
ATOM    674  HG  LEU A  47      -2.226   2.889  29.766  1.00 66.85           H  
ATOM    675  CD1 LEU A  47      -3.183   0.969  29.726  1.00 66.85           C  
ATOM    676 HD11 LEU A  47      -3.550   0.247  28.996  1.00 66.85           H  
ATOM    677 HD12 LEU A  47      -2.425   0.485  30.343  1.00 66.85           H  
ATOM    678 HD13 LEU A  47      -3.995   1.290  30.378  1.00 66.85           H  
ATOM    679  CD2 LEU A  47      -1.330   1.701  28.238  1.00 66.85           C  
ATOM    680 HD21 LEU A  47      -1.615   0.962  27.489  1.00 66.85           H  
ATOM    681 HD22 LEU A  47      -0.859   2.546  27.737  1.00 66.85           H  
ATOM    682 HD23 LEU A  47      -0.605   1.253  28.917  1.00 66.85           H  
ATOM    683  N   THR A  48      -3.872   5.447  29.625  1.00 79.93           N  
ATOM    684  H   THR A  48      -3.617   5.606  28.660  1.00 79.93           H  
ATOM    685  CA  THR A  48      -3.490   6.446  30.627  1.00 79.93           C  
ATOM    686  HA  THR A  48      -2.914   5.945  31.405  1.00 79.93           H  
ATOM    687  C   THR A  48      -4.709   7.089  31.296  1.00 79.93           C  
ATOM    688  CB  THR A  48      -2.587   7.514  30.006  1.00 79.93           C  
ATOM    689  HB  THR A  48      -2.462   8.341  30.705  1.00 79.93           H  
ATOM    690  O   THR A  48      -4.677   7.383  32.491  1.00 79.93           O  
ATOM    691  CG2 THR A  48      -1.218   6.969  29.618  1.00 79.93           C  
ATOM    692 HG21 THR A  48      -0.647   7.743  29.105  1.00 79.93           H  
ATOM    693 HG22 THR A  48      -0.678   6.660  30.512  1.00 79.93           H  
ATOM    694 HG23 THR A  48      -1.333   6.112  28.954  1.00 79.93           H  
ATOM    695  OG1 THR A  48      -3.177   8.008  28.844  1.00 79.93           O  
ATOM    696  HG1 THR A  48      -3.136   7.319  28.177  1.00 79.93           H  
ATOM    697  N   ALA A  49      -5.848   7.234  30.611  1.00 80.24           N  
ATOM    698  H   ALA A  49      -5.828   7.090  29.611  1.00 80.24           H  
ATOM    699  CA  ALA A  49      -7.087   7.697  31.238  1.00 80.24           C  
ATOM    700  HA  ALA A  49      -6.867   8.640  31.739  1.00 80.24           H  
ATOM    701  C   ALA A  49      -7.615   6.716  32.301  1.00 80.24           C  
ATOM    702  CB  ALA A  49      -8.152   7.939  30.161  1.00 80.24           C  
ATOM    703  HB1 ALA A  49      -8.287   7.037  29.563  1.00 80.24           H  
ATOM    704  HB2 ALA A  49      -9.105   8.199  30.621  1.00 80.24           H  
ATOM    705  HB3 ALA A  49      -7.840   8.756  29.511  1.00 80.24           H  
ATOM    706  O   ALA A  49      -8.094   7.133  33.364  1.00 80.24           O  
ATOM    707  N   VAL A  50      -7.533   5.410  32.030  1.00 77.37           N  
ATOM    708  H   VAL A  50      -7.112   5.134  31.155  1.00 77.37           H  
ATOM    709  CA  VAL A  50      -7.923   4.355  32.974  1.00 77.37           C  
ATOM    710  HA  VAL A  50      -8.894   4.608  33.400  1.00 77.37           H  
ATOM    711  C   VAL A  50      -6.942   4.277  34.142  1.00 77.37           C  
ATOM    712  CB  VAL A  50      -8.057   3.005  32.240  1.00 77.37           C  
ATOM    713  HB  VAL A  50      -7.215   2.864  31.562  1.00 77.37           H  
ATOM    714  O   VAL A  50      -7.380   4.200  35.294  1.00 77.37           O  
ATOM    715  CG1 VAL A  50      -8.098   1.813  33.204  1.00 77.37           C  
ATOM    716 HG11 VAL A  50      -8.786   2.020  34.023  1.00 77.37           H  
ATOM    717 HG12 VAL A  50      -8.391   0.911  32.666  1.00 77.37           H  
ATOM    718 HG13 VAL A  50      -7.098   1.645  33.604  1.00 77.37           H  
ATOM    719  CG2 VAL A  50      -9.356   2.996  31.424  1.00 77.37           C  
ATOM    720 HG21 VAL A  50      -9.355   3.830  30.723  1.00 77.37           H  
ATOM    721 HG22 VAL A  50     -10.223   3.077  32.080  1.00 77.37           H  
ATOM    722 HG23 VAL A  50      -9.412   2.075  30.843  1.00 77.37           H  
ATOM    723  N   GLU A  51      -5.641   4.349  33.873  1.00 81.95           N  
ATOM    724  H   GLU A  51      -5.345   4.362  32.908  1.00 81.95           H  
ATOM    725  CA  GLU A  51      -4.597   4.381  34.900  1.00 81.95           C  
ATOM    726  HA  GLU A  51      -4.672   3.491  35.525  1.00 81.95           H  
ATOM    727  C   GLU A  51      -4.751   5.604  35.815  1.00 81.95           C  
ATOM    728  CB  GLU A  51      -3.217   4.375  34.233  1.00 81.95           C  
ATOM    729  HB2 GLU A  51      -3.203   5.159  33.476  1.00 81.95           H  
ATOM    730  HB3 GLU A  51      -2.461   4.600  34.985  1.00 81.95           H  
ATOM    731  O   GLU A  51      -4.762   5.460  37.043  1.00 81.95           O  
ATOM    732  CG  GLU A  51      -2.874   3.021  33.592  1.00 81.95           C  
ATOM    733  HG2 GLU A  51      -2.848   2.270  34.381  1.00 81.95           H  
ATOM    734  HG3 GLU A  51      -3.658   2.734  32.891  1.00 81.95           H  
ATOM    735  CD  GLU A  51      -1.524   3.055  32.856  1.00 81.95           C  
ATOM    736  OE1 GLU A  51      -0.802   2.044  32.900  1.00 81.95           O  
ATOM    737  OE2 GLU A  51      -1.188   4.099  32.256  1.00 81.95           O  
ATOM    738  N   LEU A  52      -4.993   6.790  35.244  1.00 86.75           N  
ATOM    739  H   LEU A  52      -4.927   6.850  34.238  1.00 86.75           H  
ATOM    740  CA  LEU A  52      -5.253   8.021  35.991  1.00 86.75           C  
ATOM    741  HA  LEU A  52      -4.397   8.209  36.639  1.00 86.75           H  
ATOM    742  C   LEU A  52      -6.489   7.878  36.884  1.00 86.75           C  
ATOM    743  CB  LEU A  52      -5.390   9.196  35.002  1.00 86.75           C  
ATOM    744  HB2 LEU A  52      -6.176   8.963  34.282  1.00 86.75           H  
ATOM    745  HB3 LEU A  52      -4.455   9.293  34.450  1.00 86.75           H  
ATOM    746  O   LEU A  52      -6.431   8.170  38.080  1.00 86.75           O  
ATOM    747  CG  LEU A  52      -5.719  10.549  35.660  1.00 86.75           C  
ATOM    748  HG  LEU A  52      -6.687  10.485  36.156  1.00 86.75           H  
ATOM    749  CD1 LEU A  52      -4.664  10.952  36.692  1.00 86.75           C  
ATOM    750 HD11 LEU A  52      -4.823  11.983  37.008  1.00 86.75           H  
ATOM    751 HD12 LEU A  52      -3.672  10.859  36.250  1.00 86.75           H  
ATOM    752 HD13 LEU A  52      -4.733  10.302  37.564  1.00 86.75           H  
ATOM    753  CD2 LEU A  52      -5.813  11.644  34.599  1.00 86.75           C  
ATOM    754 HD21 LEU A  52      -6.542  11.363  33.839  1.00 86.75           H  
ATOM    755 HD22 LEU A  52      -4.845  11.781  34.117  1.00 86.75           H  
ATOM    756 HD23 LEU A  52      -6.124  12.585  35.053  1.00 86.75           H  
ATOM    757  N   ARG A  53      -7.601   7.368  36.342  1.00 82.11           N  
ATOM    758  H   ARG A  53      -7.582   7.150  35.356  1.00 82.11           H  
ATOM    759  CA  ARG A  53      -8.814   7.084  37.124  1.00 82.11           C  
ATOM    760  HA  ARG A  53      -9.184   8.014  37.556  1.00 82.11           H  
ATOM    761  C   ARG A  53      -8.525   6.131  38.284  1.00 82.11           C  
ATOM    762  CB  ARG A  53      -9.873   6.498  36.186  1.00 82.11           C  
ATOM    763  HB2 ARG A  53      -9.444   5.626  35.691  1.00 82.11           H  
ATOM    764  HB3 ARG A  53     -10.113   7.225  35.411  1.00 82.11           H  
ATOM    765  O   ARG A  53      -8.982   6.382  39.398  1.00 82.11           O  
ATOM    766  CG  ARG A  53     -11.170   6.099  36.912  1.00 82.11           C  
ATOM    767  HG2 ARG A  53     -10.979   5.641  37.883  1.00 82.11           H  
ATOM    768  HG3 ARG A  53     -11.769   6.994  37.078  1.00 82.11           H  
ATOM    769  CD  ARG A  53     -11.937   5.080  36.070  1.00 82.11           C  
ATOM    770  HD2 ARG A  53     -12.941   4.964  36.477  1.00 82.11           H  
ATOM    771  HD3 ARG A  53     -12.019   5.458  35.051  1.00 82.11           H  
ATOM    772  NE  ARG A  53     -11.266   3.769  36.079  1.00 82.11           N  
ATOM    773  HE  ARG A  53     -10.538   3.612  36.762  1.00 82.11           H  
ATOM    774  NH1 ARG A  53     -12.329   2.857  34.254  1.00 82.11           N  
ATOM    775 HH11 ARG A  53     -12.758   3.748  34.046  1.00 82.11           H  
ATOM    776 HH12 ARG A  53     -12.406   2.100  33.590  1.00 82.11           H  
ATOM    777  NH2 ARG A  53     -10.843   1.661  35.425  1.00 82.11           N  
ATOM    778 HH21 ARG A  53     -10.150   1.638  36.160  1.00 82.11           H  
ATOM    779 HH22 ARG A  53     -10.908   0.906  34.758  1.00 82.11           H  
ATOM    780  CZ  ARG A  53     -11.488   2.774  35.249  1.00 82.11           C  
ATOM    781  N   ASN A  54      -7.798   5.041  38.040  1.00 81.99           N  
ATOM    782  H   ASN A  54      -7.446   4.906  37.103  1.00 81.99           H  
ATOM    783  CA  ASN A  54      -7.488   4.038  39.061  1.00 81.99           C  
ATOM    784  HA  ASN A  54      -8.414   3.713  39.536  1.00 81.99           H  
ATOM    785  C   ASN A  54      -6.595   4.621  40.167  1.00 81.99           C  
ATOM    786  CB  ASN A  54      -6.824   2.823  38.392  1.00 81.99           C  
ATOM    787  HB2 ASN A  54      -6.457   2.146  39.163  1.00 81.99           H  
ATOM    788  HB3 ASN A  54      -5.966   3.158  37.809  1.00 81.99           H  
ATOM    789  O   ASN A  54      -6.848   4.384  41.351  1.00 81.99           O  
ATOM    790  CG  ASN A  54      -7.743   2.022  37.484  1.00 81.99           C  
ATOM    791  ND2 ASN A  54      -7.168   1.146  36.693  1.00 81.99           N  
ATOM    792 HD21 ASN A  54      -6.161   1.105  36.636  1.00 81.99           H  
ATOM    793 HD22 ASN A  54      -7.723   0.625  36.029  1.00 81.99           H  
ATOM    794  OD1 ASN A  54      -8.967   2.140  37.491  1.00 81.99           O  
ATOM    795  N   SER A  55      -5.601   5.430  39.790  1.00 87.67           N  
ATOM    796  H   SER A  55      -5.427   5.549  38.803  1.00 87.67           H  
ATOM    797  CA  SER A  55      -4.732   6.143  40.728  1.00 87.67           C  
ATOM    798  HA  SER A  55      -4.237   5.417  41.372  1.00 87.67           H  
ATOM    799  C   SER A  55      -5.537   7.095  41.620  1.00 87.67           C  
ATOM    800  CB  SER A  55      -3.651   6.897  39.947  1.00 87.67           C  
ATOM    801  HB2 SER A  55      -3.151   6.214  39.261  1.00 87.67           H  
ATOM    802  HB3 SER A  55      -4.097   7.712  39.376  1.00 87.67           H  
ATOM    803  O   SER A  55      -5.456   7.031  42.851  1.00 87.67           O  
ATOM    804  OG  SER A  55      -2.707   7.410  40.862  1.00 87.67           O  
ATOM    805  HG  SER A  55      -2.063   7.931  40.377  1.00 87.67           H  
ATOM    806  N   LEU A  56      -6.425   7.897  41.022  1.00 88.19           N  
ATOM    807  H   LEU A  56      -6.447   7.913  40.013  1.00 88.19           H  
ATOM    808  CA  LEU A  56      -7.291   8.821  41.755  1.00 88.19           C  
ATOM    809  HA  LEU A  56      -6.668   9.421  42.419  1.00 88.19           H  
ATOM    810  C   LEU A  56      -8.302   8.099  42.650  1.00 88.19           C  
ATOM    811  CB  LEU A  56      -8.009   9.745  40.758  1.00 88.19           C  
ATOM    812  HB2 LEU A  56      -8.772  10.314  41.289  1.00 88.19           H  
ATOM    813  HB3 LEU A  56      -8.509   9.129  40.011  1.00 88.19           H  
ATOM    814  O   LEU A  56      -8.516   8.521  43.787  1.00 88.19           O  
ATOM    815  CG  LEU A  56      -7.073  10.736  40.044  1.00 88.19           C  
ATOM    816  HG  LEU A  56      -6.247  10.204  39.572  1.00 88.19           H  
ATOM    817  CD1 LEU A  56      -7.854  11.478  38.961  1.00 88.19           C  
ATOM    818 HD11 LEU A  56      -8.688  12.029  39.396  1.00 88.19           H  
ATOM    819 HD12 LEU A  56      -7.189  12.171  38.446  1.00 88.19           H  
ATOM    820 HD13 LEU A  56      -8.229  10.762  38.231  1.00 88.19           H  
ATOM    821  CD2 LEU A  56      -6.483  11.758  41.014  1.00 88.19           C  
ATOM    822 HD21 LEU A  56      -5.821  11.264  41.725  1.00 88.19           H  
ATOM    823 HD22 LEU A  56      -5.875  12.466  40.450  1.00 88.19           H  
ATOM    824 HD23 LEU A  56      -7.274  12.294  41.539  1.00 88.19           H  
ATOM    825  N   ALA A  57      -8.896   6.996  42.191  1.00 86.56           N  
ATOM    826  H   ALA A  57      -8.718   6.720  41.236  1.00 86.56           H  
ATOM    827  CA  ALA A  57      -9.812   6.182  42.989  1.00 86.56           C  
ATOM    828  HA  ALA A  57     -10.635   6.805  43.339  1.00 86.56           H  
ATOM    829  C   ALA A  57      -9.105   5.603  44.224  1.00 86.56           C  
ATOM    830  CB  ALA A  57     -10.386   5.074  42.100  1.00 86.56           C  
ATOM    831  HB1 ALA A  57     -10.937   5.518  41.270  1.00 86.56           H  
ATOM    832  HB2 ALA A  57     -11.066   4.454  42.684  1.00 86.56           H  
ATOM    833  HB3 ALA A  57      -9.584   4.451  41.705  1.00 86.56           H  
ATOM    834  O   ALA A  57      -9.632   5.671  45.333  1.00 86.56           O  
ATOM    835  N   LYS A  58      -7.870   5.113  44.061  1.00 88.01           N  
ATOM    836  H   LYS A  58      -7.490   5.084  43.126  1.00 88.01           H  
ATOM    837  CA  LYS A  58      -7.049   4.610  45.170  1.00 88.01           C  
ATOM    838  HA  LYS A  58      -7.633   3.880  45.730  1.00 88.01           H  
ATOM    839  C   LYS A  58      -6.671   5.718  46.156  1.00 88.01           C  
ATOM    840  CB  LYS A  58      -5.814   3.914  44.581  1.00 88.01           C  
ATOM    841  HB2 LYS A  58      -5.184   4.653  44.085  1.00 88.01           H  
ATOM    842  HB3 LYS A  58      -6.145   3.195  43.832  1.00 88.01           H  
ATOM    843  O   LYS A  58      -6.726   5.497  47.363  1.00 88.01           O  
ATOM    844  CG  LYS A  58      -4.989   3.170  45.641  1.00 88.01           C  
ATOM    845  HG2 LYS A  58      -5.617   2.429  46.136  1.00 88.01           H  
ATOM    846  HG3 LYS A  58      -4.612   3.875  46.381  1.00 88.01           H  
ATOM    847  CD  LYS A  58      -3.804   2.469  44.966  1.00 88.01           C  
ATOM    848  HD2 LYS A  58      -3.187   3.219  44.473  1.00 88.01           H  
ATOM    849  HD3 LYS A  58      -4.183   1.780  44.211  1.00 88.01           H  
ATOM    850  CE  LYS A  58      -2.956   1.696  45.981  1.00 88.01           C  
ATOM    851  HE2 LYS A  58      -2.602   2.394  46.740  1.00 88.01           H  
ATOM    852  HE3 LYS A  58      -3.586   0.953  46.468  1.00 88.01           H  
ATOM    853  NZ  LYS A  58      -1.804   1.036  45.312  1.00 88.01           N  
ATOM    854  HZ1 LYS A  58      -2.121   0.396  44.598  1.00 88.01           H  
ATOM    855  HZ2 LYS A  58      -1.218   1.720  44.854  1.00 88.01           H  
ATOM    856  HZ3 LYS A  58      -1.235   0.522  45.969  1.00 88.01           H  
ATOM    857  N   ALA A  59      -6.314   6.902  45.662  1.00 88.29           N  
ATOM    858  H   ALA A  59      -6.228   6.995  44.660  1.00 88.29           H  
ATOM    859  CA  ALA A  59      -5.901   8.027  46.500  1.00 88.29           C  
ATOM    860  HA  ALA A  59      -5.214   7.662  47.264  1.00 88.29           H  
ATOM    861  C   ALA A  59      -7.071   8.713  47.231  1.00 88.29           C  
ATOM    862  CB  ALA A  59      -5.144   9.016  45.613  1.00 88.29           C  
ATOM    863  HB1 ALA A  59      -4.278   8.530  45.164  1.00 88.29           H  
ATOM    864  HB2 ALA A  59      -4.803   9.856  46.219  1.00 88.29           H  
ATOM    865  HB3 ALA A  59      -5.795   9.378  44.818  1.00 88.29           H  
ATOM    866  O   ALA A  59      -6.896   9.230  48.336  1.00 88.29           O  
ATOM    867  N   THR A  60      -8.264   8.728  46.631  1.00 84.26           N  
ATOM    868  H   THR A  60      -8.329   8.336  45.702  1.00 84.26           H  
ATOM    869  CA  THR A  60      -9.456   9.381  47.200  1.00 84.26           C  
ATOM    870  HA  THR A  60      -9.136  10.114  47.940  1.00 84.26           H  
ATOM    871  C   THR A  60     -10.386   8.416  47.937  1.00 84.26           C  
ATOM    872  CB  THR A  60     -10.247  10.151  46.132  1.00 84.26           C  
ATOM    873  HB  THR A  60     -11.116  10.602  46.610  1.00 84.26           H  
ATOM    874  O   THR A  60     -11.168   8.864  48.772  1.00 84.26           O  
ATOM    875  CG2 THR A  60      -9.431  11.272  45.482  1.00 84.26           C  
ATOM    876 HG21 THR A  60     -10.051  11.800  44.757  1.00 84.26           H  
ATOM    877 HG22 THR A  60      -8.557  10.869  44.970  1.00 84.26           H  
ATOM    878 HG23 THR A  60      -9.101  11.978  46.244  1.00 84.26           H  
ATOM    879  OG1 THR A  60     -10.693   9.282  45.121  1.00 84.26           O  
ATOM    880  HG1 THR A  60      -9.935   9.057  44.576  1.00 84.26           H  
ATOM    881  N   GLY A  61     -10.309   7.111  47.658  1.00 81.77           N  
ATOM    882  H   GLY A  61      -9.666   6.811  46.939  1.00 81.77           H  
ATOM    883  CA  GLY A  61     -11.269   6.103  48.122  1.00 81.77           C  
ATOM    884  HA2 GLY A  61     -11.467   6.248  49.184  1.00 81.77           H  
ATOM    885  HA3 GLY A  61     -10.833   5.114  47.980  1.00 81.77           H  
ATOM    886  C   GLY A  61     -12.609   6.135  47.378  1.00 81.77           C  
ATOM    887  O   GLY A  61     -13.506   5.363  47.709  1.00 81.77           O  
ATOM    888  N   LEU A  62     -12.759   7.014  46.381  1.00 80.38           N  
ATOM    889  H   LEU A  62     -11.962   7.573  46.112  1.00 80.38           H  
ATOM    890  CA  LEU A  62     -13.989   7.176  45.612  1.00 80.38           C  
ATOM    891  HA  LEU A  62     -14.839   7.039  46.281  1.00 80.38           H  
ATOM    892  C   LEU A  62     -14.086   6.117  44.508  1.00 80.38           C  
ATOM    893  CB  LEU A  62     -14.051   8.597  45.019  1.00 80.38           C  
ATOM    894  HB2 LEU A  62     -13.181   8.732  44.377  1.00 80.38           H  
ATOM    895  HB3 LEU A  62     -14.937   8.674  44.388  1.00 80.38           H  
ATOM    896  O   LEU A  62     -13.093   5.754  43.877  1.00 80.38           O  
ATOM    897  CG  LEU A  62     -14.090   9.739  46.055  1.00 80.38           C  
ATOM    898  HG  LEU A  62     -13.271   9.627  46.766  1.00 80.38           H  
ATOM    899  CD1 LEU A  62     -13.920  11.083  45.343  1.00 80.38           C  
ATOM    900 HD11 LEU A  62     -14.714  11.220  44.609  1.00 80.38           H  
ATOM    901 HD12 LEU A  62     -12.955  11.104  44.837  1.00 80.38           H  
ATOM    902 HD13 LEU A  62     -13.955  11.894  46.070  1.00 80.38           H  
ATOM    903  CD2 LEU A  62     -15.411   9.768  46.824  1.00 80.38           C  
ATOM    904 HD21 LEU A  62     -15.428  10.621  47.502  1.00 80.38           H  
ATOM    905 HD22 LEU A  62     -16.255   9.840  46.138  1.00 80.38           H  
ATOM    906 HD23 LEU A  62     -15.519   8.867  47.428  1.00 80.38           H  
ATOM    907  N   ARG A  63     -15.309   5.670  44.202  1.00 78.70           N  
ATOM    908  H   ARG A  63     -16.085   6.028  44.740  1.00 78.70           H  
ATOM    909  CA  ARG A  63     -15.589   4.953  42.950  1.00 78.70           C  
ATOM    910  HA  ARG A  63     -14.722   4.345  42.690  1.00 78.70           H  
ATOM    911  C   ARG A  63     -15.781   5.961  41.828  1.00 78.70           C  
ATOM    912  CB  ARG A  63     -16.812   4.043  43.080  1.00 78.70           C  
ATOM    913  HB2 ARG A  63     -17.564   4.512  43.714  1.00 78.70           H  
ATOM    914  HB3 ARG A  63     -17.243   3.895  42.090  1.00 78.70           H  
ATOM    915  O   ARG A  63     -16.701   6.771  41.871  1.00 78.70           O  
ATOM    916  CG  ARG A  63     -16.419   2.672  43.635  1.00 78.70           C  
ATOM    917  HG2 ARG A  63     -16.014   2.782  44.641  1.00 78.70           H  
ATOM    918  HG3 ARG A  63     -15.664   2.225  42.989  1.00 78.70           H  
ATOM    919  CD  ARG A  63     -17.654   1.773  43.668  1.00 78.70           C  
ATOM    920  HD2 ARG A  63     -18.116   1.769  42.680  1.00 78.70           H  
ATOM    921  HD3 ARG A  63     -18.362   2.187  44.386  1.00 78.70           H  
ATOM    922  NE  ARG A  63     -17.305   0.392  44.040  1.00 78.70           N  
ATOM    923  HE  ARG A  63     -16.321   0.168  44.078  1.00 78.70           H  
ATOM    924  NH1 ARG A  63     -19.450  -0.374  44.311  1.00 78.70           N  
ATOM    925 HH11 ARG A  63     -20.095  -1.121  44.522  1.00 78.70           H  
ATOM    926 HH12 ARG A  63     -19.790   0.555  44.105  1.00 78.70           H  
ATOM    927  NH2 ARG A  63     -17.733  -1.772  44.600  1.00 78.70           N  
ATOM    928 HH21 ARG A  63     -16.741  -1.966  44.599  1.00 78.70           H  
ATOM    929 HH22 ARG A  63     -18.389  -2.515  44.795  1.00 78.70           H  
ATOM    930  CZ  ARG A  63     -18.161  -0.575  44.315  1.00 78.70           C  
ATOM    931  N   LEU A  64     -14.916   5.883  40.827  1.00 77.81           N  
ATOM    932  H   LEU A  64     -14.203   5.169  40.858  1.00 77.81           H  
ATOM    933  CA  LEU A  64     -14.830   6.858  39.751  1.00 77.81           C  
ATOM    934  HA  LEU A  64     -15.546   7.660  39.928  1.00 77.81           H  
ATOM    935  C   LEU A  64     -15.150   6.198  38.398  1.00 77.81           C  
ATOM    936  CB  LEU A  64     -13.417   7.456  39.790  1.00 77.81           C  
ATOM    937  HB2 LEU A  64     -13.284   8.051  38.886  1.00 77.81           H  
ATOM    938  HB3 LEU A  64     -12.696   6.642  39.718  1.00 77.81           H  
ATOM    939  O   LEU A  64     -14.641   5.105  38.140  1.00 77.81           O  
ATOM    940  CG  LEU A  64     -13.082   8.282  41.056  1.00 77.81           C  
ATOM    941  HG  LEU A  64     -13.061   7.595  41.902  1.00 77.81           H  
ATOM    942  CD1 LEU A  64     -11.681   8.882  40.944  1.00 77.81           C  
ATOM    943 HD11 LEU A  64     -11.649   9.658  40.178  1.00 77.81           H  
ATOM    944 HD12 LEU A  64     -10.968   8.101  40.681  1.00 77.81           H  
ATOM    945 HD13 LEU A  64     -11.390   9.313  41.902  1.00 77.81           H  
ATOM    946  CD2 LEU A  64     -14.079   9.396  41.407  1.00 77.81           C  
ATOM    947 HD21 LEU A  64     -13.718   9.939  42.281  1.00 77.81           H  
ATOM    948 HD22 LEU A  64     -15.047   8.964  41.662  1.00 77.81           H  
ATOM    949 HD23 LEU A  64     -14.207  10.105  40.590  1.00 77.81           H  
ATOM    950  N   PRO A  65     -15.970   6.822  37.531  1.00 67.94           N  
ATOM    951  CA  PRO A  65     -16.101   6.417  36.131  1.00 67.94           C  
ATOM    952  HA  PRO A  65     -16.215   5.336  36.048  1.00 67.94           H  
ATOM    953  C   PRO A  65     -14.860   6.847  35.331  1.00 67.94           C  
ATOM    954  CB  PRO A  65     -17.386   7.103  35.655  1.00 67.94           C  
ATOM    955  HB2 PRO A  65     -18.248   6.500  35.942  1.00 67.94           H  
ATOM    956  HB3 PRO A  65     -17.398   7.285  34.580  1.00 67.94           H  
ATOM    957  O   PRO A  65     -13.915   7.406  35.885  1.00 67.94           O  
ATOM    958  CG  PRO A  65     -17.394   8.409  36.447  1.00 67.94           C  
ATOM    959  HG2 PRO A  65     -18.404   8.799  36.573  1.00 67.94           H  
ATOM    960  HG3 PRO A  65     -16.763   9.142  35.946  1.00 67.94           H  
ATOM    961  CD  PRO A  65     -16.765   8.018  37.785  1.00 67.94           C  
ATOM    962  HD2 PRO A  65     -16.143   8.834  38.153  1.00 67.94           H  
ATOM    963  HD3 PRO A  65     -17.549   7.785  38.507  1.00 67.94           H  
ATOM    964  N   THR A  66     -14.825   6.602  34.022  1.00 63.65           N  
ATOM    965  H   THR A  66     -15.609   6.155  33.569  1.00 63.65           H  
ATOM    966  CA  THR A  66     -13.801   7.217  33.162  1.00 63.65           C  
ATOM    967  HA  THR A  66     -12.816   7.057  33.602  1.00 63.65           H  
ATOM    968  C   THR A  66     -14.062   8.723  33.095  1.00 63.65           C  
ATOM    969  CB  THR A  66     -13.791   6.584  31.764  1.00 63.65           C  
ATOM    970  HB  THR A  66     -14.696   6.857  31.221  1.00 63.65           H  
ATOM    971  O   THR A  66     -14.991   9.155  32.433  1.00 63.65           O  
ATOM    972  CG2 THR A  66     -12.557   7.007  30.969  1.00 63.65           C  
ATOM    973 HG21 THR A  66     -12.571   8.084  30.806  1.00 63.65           H  
ATOM    974 HG22 THR A  66     -11.646   6.733  31.500  1.00 63.65           H  
ATOM    975 HG23 THR A  66     -12.560   6.519  29.994  1.00 63.65           H  
ATOM    976  OG1 THR A  66     -13.735   5.175  31.890  1.00 63.65           O  
ATOM    977  HG1 THR A  66     -13.655   4.838  30.995  1.00 63.65           H  
ATOM    978  N   LEU A  67     -13.286   9.512  33.842  1.00 69.89           N  
ATOM    979  H   LEU A  67     -12.599   9.061  34.429  1.00 69.89           H  
ATOM    980  CA  LEU A  67     -13.574  10.931  34.109  1.00 69.89           C  
ATOM    981  HA  LEU A  67     -14.650  11.103  34.094  1.00 69.89           H  
ATOM    982  C   LEU A  67     -12.948  11.902  33.104  1.00 69.89           C  
ATOM    983  CB  LEU A  67     -13.014  11.268  35.496  1.00 69.89           C  
ATOM    984  HB2 LEU A  67     -11.971  10.953  35.525  1.00 69.89           H  
ATOM    985  HB3 LEU A  67     -13.027  12.351  35.616  1.00 69.89           H  
ATOM    986  O   LEU A  67     -13.341  13.060  33.040  1.00 69.89           O  
ATOM    987  CG  LEU A  67     -13.786  10.652  36.667  1.00 69.89           C  
ATOM    988  HG  LEU A  67     -14.273   9.726  36.365  1.00 69.89           H  
ATOM    989  CD1 LEU A  67     -12.808  10.352  37.792  1.00 69.89           C  
ATOM    990 HD11 LEU A  67     -12.158   9.525  37.505  1.00 69.89           H  
ATOM    991 HD12 LEU A  67     -12.203  11.225  38.037  1.00 69.89           H  
ATOM    992 HD13 LEU A  67     -13.386  10.101  38.682  1.00 69.89           H  
ATOM    993  CD2 LEU A  67     -14.874  11.584  37.198  1.00 69.89           C  
ATOM    994 HD21 LEU A  67     -15.409  11.107  38.019  1.00 69.89           H  
ATOM    995 HD22 LEU A  67     -14.429  12.517  37.545  1.00 69.89           H  
ATOM    996 HD23 LEU A  67     -15.576  11.802  36.393  1.00 69.89           H  
ATOM    997  N   VAL A  68     -11.918  11.467  32.385  1.00 74.39           N  
ATOM    998  H   VAL A  68     -11.661  10.494  32.472  1.00 74.39           H  
ATOM    999  CA  VAL A  68     -10.939  12.375  31.770  1.00 74.39           C  
ATOM   1000  HA  VAL A  68     -10.703  13.151  32.498  1.00 74.39           H  
ATOM   1001  C   VAL A  68     -11.493  13.095  30.542  1.00 74.39           C  
ATOM   1002  CB  VAL A  68      -9.638  11.620  31.430  1.00 74.39           C  
ATOM   1003  HB  VAL A  68      -9.697  11.214  30.420  1.00 74.39           H  
ATOM   1004  O   VAL A  68     -11.084  14.209  30.246  1.00 74.39           O  
ATOM   1005  CG1 VAL A  68      -8.459  12.576  31.527  1.00 74.39           C  
ATOM   1006 HG11 VAL A  68      -8.391  13.001  32.528  1.00 74.39           H  
ATOM   1007 HG12 VAL A  68      -7.528  12.058  31.297  1.00 74.39           H  
ATOM   1008 HG13 VAL A  68      -8.600  13.364  30.787  1.00 74.39           H  
ATOM   1009  CG2 VAL A  68      -9.340  10.464  32.395  1.00 74.39           C  
ATOM   1010 HG21 VAL A  68     -10.030   9.636  32.235  1.00 74.39           H  
ATOM   1011 HG22 VAL A  68      -9.395  10.810  33.427  1.00 74.39           H  
ATOM   1012 HG23 VAL A  68      -8.329  10.097  32.217  1.00 74.39           H  
ATOM   1013  N   PHE A  69     -12.466  12.491  29.858  1.00 65.02           N  
ATOM   1014  H   PHE A  69     -12.755  11.566  30.140  1.00 65.02           H  
ATOM   1015  CA  PHE A  69     -13.138  13.108  28.712  1.00 65.02           C  
ATOM   1016  HA  PHE A  69     -12.432  13.763  28.203  1.00 65.02           H  
ATOM   1017  C   PHE A  69     -14.317  14.000  29.131  1.00 65.02           C  
ATOM   1018  CB  PHE A  69     -13.542  12.006  27.725  1.00 65.02           C  
ATOM   1019  HB2 PHE A  69     -14.306  11.380  28.187  1.00 65.02           H  
ATOM   1020  HB3 PHE A  69     -13.987  12.472  26.846  1.00 65.02           H  
ATOM   1021  O   PHE A  69     -14.592  14.990  28.458  1.00 65.02           O  
ATOM   1022  CG  PHE A  69     -12.377  11.138  27.271  1.00 65.02           C  
ATOM   1023  CD1 PHE A  69     -11.291  11.718  26.585  1.00 65.02           C  
ATOM   1024  HD1 PHE A  69     -11.291  12.775  26.364  1.00 65.02           H  
ATOM   1025  CD2 PHE A  69     -12.360   9.758  27.555  1.00 65.02           C  
ATOM   1026  HD2 PHE A  69     -13.192   9.301  28.071  1.00 65.02           H  
ATOM   1027  CE1 PHE A  69     -10.195  10.928  26.194  1.00 65.02           C  
ATOM   1028  HE1 PHE A  69      -9.356  11.372  25.679  1.00 65.02           H  
ATOM   1029  CE2 PHE A  69     -11.265   8.967  27.160  1.00 65.02           C  
ATOM   1030  HE2 PHE A  69     -11.249   7.908  27.369  1.00 65.02           H  
ATOM   1031  CZ  PHE A  69     -10.181   9.553  26.482  1.00 65.02           C  
ATOM   1032  HZ  PHE A  69      -9.336   8.950  26.186  1.00 65.02           H  
ATOM   1033  N   ASP A  70     -14.953  13.706  30.271  1.00 71.02           N  
ATOM   1034  H   ASP A  70     -14.699  12.861  30.763  1.00 71.02           H  
ATOM   1035  CA  ASP A  70     -16.011  14.542  30.859  1.00 71.02           C  
ATOM   1036  HA  ASP A  70     -16.686  14.881  30.073  1.00 71.02           H  
ATOM   1037  C   ASP A  70     -15.433  15.783  31.563  1.00 71.02           C  
ATOM   1038  CB  ASP A  70     -16.818  13.718  31.878  1.00 71.02           C  
ATOM   1039  HB2 ASP A  70     -17.540  14.376  32.360  1.00 71.02           H  
ATOM   1040  HB3 ASP A  70     -16.139  13.353  32.648  1.00 71.02           H  
ATOM   1041  O   ASP A  70     -16.030  16.861  31.552  1.00 71.02           O  
ATOM   1042  CG  ASP A  70     -17.586  12.530  31.290  1.00 71.02           C  
ATOM   1043  OD1 ASP A  70     -17.997  12.604  30.112  1.00 71.02           O  
ATOM   1044  OD2 ASP A  70     -17.785  11.563  32.062  1.00 71.02           O  
ATOM   1045  N   TYR A  71     -14.249  15.635  32.168  1.00 81.69           N  
ATOM   1046  H   TYR A  71     -13.848  14.708  32.164  1.00 81.69           H  
ATOM   1047  CA  TYR A  71     -13.516  16.672  32.894  1.00 81.69           C  
ATOM   1048  HA  TYR A  71     -14.055  17.616  32.815  1.00 81.69           H  
ATOM   1049  C   TYR A  71     -12.121  16.850  32.266  1.00 81.69           C  
ATOM   1050  CB  TYR A  71     -13.462  16.320  34.386  1.00 81.69           C  
ATOM   1051  HB2 TYR A  71     -12.875  15.410  34.515  1.00 81.69           H  
ATOM   1052  HB3 TYR A  71     -12.951  17.128  34.908  1.00 81.69           H  
ATOM   1053  O   TYR A  71     -11.130  16.372  32.821  1.00 81.69           O  
ATOM   1054  CG  TYR A  71     -14.827  16.119  35.013  1.00 81.69           C  
ATOM   1055  CD1 TYR A  71     -15.616  17.229  35.365  1.00 81.69           C  
ATOM   1056  HD1 TYR A  71     -15.221  18.228  35.251  1.00 81.69           H  
ATOM   1057  CD2 TYR A  71     -15.344  14.817  35.149  1.00 81.69           C  
ATOM   1058  HD2 TYR A  71     -14.752  13.970  34.836  1.00 81.69           H  
ATOM   1059  CE1 TYR A  71     -16.933  17.041  35.823  1.00 81.69           C  
ATOM   1060  HE1 TYR A  71     -17.541  17.899  36.072  1.00 81.69           H  
ATOM   1061  CE2 TYR A  71     -16.663  14.622  35.591  1.00 81.69           C  
ATOM   1062  HE2 TYR A  71     -17.088  13.630  35.620  1.00 81.69           H  
ATOM   1063  OH  TYR A  71     -18.739  15.552  36.342  1.00 81.69           O  
ATOM   1064  HH  TYR A  71     -19.196  16.396  36.368  1.00 81.69           H  
ATOM   1065  CZ  TYR A  71     -17.461  15.736  35.920  1.00 81.69           C  
ATOM   1066  N   PRO A  72     -12.034  17.532  31.106  1.00 80.53           N  
ATOM   1067  CA  PRO A  72     -10.887  17.480  30.198  1.00 80.53           C  
ATOM   1068  HA  PRO A  72     -10.629  16.443  29.986  1.00 80.53           H  
ATOM   1069  C   PRO A  72      -9.613  18.139  30.713  1.00 80.53           C  
ATOM   1070  CB  PRO A  72     -11.367  18.123  28.892  1.00 80.53           C  
ATOM   1071  HB2 PRO A  72     -11.767  17.351  28.235  1.00 80.53           H  
ATOM   1072  HB3 PRO A  72     -10.584  18.688  28.386  1.00 80.53           H  
ATOM   1073  O   PRO A  72      -8.577  17.960  30.089  1.00 80.53           O  
ATOM   1074  CG  PRO A  72     -12.491  19.048  29.337  1.00 80.53           C  
ATOM   1075  HG2 PRO A  72     -13.204  19.237  28.534  1.00 80.53           H  
ATOM   1076  HG3 PRO A  72     -12.075  19.981  29.715  1.00 80.53           H  
ATOM   1077  CD  PRO A  72     -13.122  18.266  30.479  1.00 80.53           C  
ATOM   1078  HD2 PRO A  72     -13.849  17.562  30.074  1.00 80.53           H  
ATOM   1079  HD3 PRO A  72     -13.606  18.951  31.176  1.00 80.53           H  
ATOM   1080  N   THR A  73      -9.655  18.882  31.816  1.00 86.33           N  
ATOM   1081  H   THR A  73     -10.515  18.908  32.346  1.00 86.33           H  
ATOM   1082  CA  THR A  73      -8.483  19.544  32.399  1.00 86.33           C  
ATOM   1083  HA  THR A  73      -7.598  19.239  31.841  1.00 86.33           H  
ATOM   1084  C   THR A  73      -8.296  19.130  33.858  1.00 86.33           C  
ATOM   1085  CB  THR A  73      -8.573  21.076  32.302  1.00 86.33           C  
ATOM   1086  HB  THR A  73      -7.626  21.502  32.633  1.00 86.33           H  
ATOM   1087  O   THR A  73      -9.281  18.805  34.538  1.00 86.33           O  
ATOM   1088  CG2 THR A  73      -8.854  21.573  30.885  1.00 86.33           C  
ATOM   1089 HG21 THR A  73      -8.789  22.661  30.855  1.00 86.33           H  
ATOM   1090 HG22 THR A  73      -8.105  21.169  30.204  1.00 86.33           H  
ATOM   1091 HG23 THR A  73      -9.844  21.260  30.553  1.00 86.33           H  
ATOM   1092  OG1 THR A  73      -9.607  21.586  33.123  1.00 86.33           O  
ATOM   1093  HG1 THR A  73      -9.661  22.520  32.909  1.00 86.33           H  
ATOM   1094  N   PRO A  74      -7.068  19.197  34.398  1.00 86.31           N  
ATOM   1095  CA  PRO A  74      -6.820  18.934  35.812  1.00 86.31           C  
ATOM   1096  HA  PRO A  74      -6.993  17.873  35.992  1.00 86.31           H  
ATOM   1097  C   PRO A  74      -7.713  19.743  36.765  1.00 86.31           C  
ATOM   1098  CB  PRO A  74      -5.337  19.246  36.021  1.00 86.31           C  
ATOM   1099  HB2 PRO A  74      -4.896  18.622  36.799  1.00 86.31           H  
ATOM   1100  HB3 PRO A  74      -5.216  20.299  36.276  1.00 86.31           H  
ATOM   1101  O   PRO A  74      -8.207  19.192  37.750  1.00 86.31           O  
ATOM   1102  CG  PRO A  74      -4.713  18.973  34.654  1.00 86.31           C  
ATOM   1103  HG2 PRO A  74      -4.497  17.909  34.556  1.00 86.31           H  
ATOM   1104  HG3 PRO A  74      -3.808  19.561  34.498  1.00 86.31           H  
ATOM   1105  CD  PRO A  74      -5.813  19.366  33.673  1.00 86.31           C  
ATOM   1106  HD2 PRO A  74      -5.687  20.404  33.367  1.00 86.31           H  
ATOM   1107  HD3 PRO A  74      -5.764  18.712  32.802  1.00 86.31           H  
ATOM   1108  N   THR A  75      -7.983  21.023  36.467  1.00 83.60           N  
ATOM   1109  H   THR A  75      -7.500  21.453  35.691  1.00 83.60           H  
ATOM   1110  CA  THR A  75      -8.890  21.858  37.277  1.00 83.60           C  
ATOM   1111  HA  THR A  75      -8.569  21.814  38.318  1.00 83.60           H  
ATOM   1112  C   THR A  75     -10.325  21.345  37.270  1.00 83.60           C  
ATOM   1113  CB  THR A  75      -8.857  23.329  36.837  1.00 83.60           C  
ATOM   1114  HB  THR A  75      -9.226  23.416  35.815  1.00 83.60           H  
ATOM   1115  O   THR A  75     -10.918  21.203  38.340  1.00 83.60           O  
ATOM   1116  CG2 THR A  75      -9.674  24.240  37.753  1.00 83.60           C  
ATOM   1117 HG21 THR A  75      -9.371  24.108  38.791  1.00 83.60           H  
ATOM   1118 HG22 THR A  75     -10.736  24.012  37.661  1.00 83.60           H  
ATOM   1119 HG23 THR A  75      -9.522  25.280  37.463  1.00 83.60           H  
ATOM   1120  OG1 THR A  75      -7.543  23.820  36.889  1.00 83.60           O  
ATOM   1121  HG1 THR A  75      -7.214  23.697  37.783  1.00 83.60           H  
ATOM   1122  N   ALA A  76     -10.877  21.016  36.098  1.00 86.58           N  
ATOM   1123  H   ALA A  76     -10.322  21.064  35.255  1.00 86.58           H  
ATOM   1124  CA  ALA A  76     -12.236  20.486  36.004  1.00 86.58           C  
ATOM   1125  HA  ALA A  76     -12.930  21.206  36.438  1.00 86.58           H  
ATOM   1126  C   ALA A  76     -12.375  19.173  36.793  1.00 86.58           C  
ATOM   1127  CB  ALA A  76     -12.582  20.298  34.522  1.00 86.58           C  
ATOM   1128  HB1 ALA A  76     -11.902  19.578  34.065  1.00 86.58           H  
ATOM   1129  HB2 ALA A  76     -12.497  21.249  33.997  1.00 86.58           H  
ATOM   1130  HB3 ALA A  76     -13.604  19.931  34.426  1.00 86.58           H  
ATOM   1131  O   ALA A  76     -13.351  18.970  37.520  1.00 86.58           O  
ATOM   1132  N   LEU A  77     -11.362  18.308  36.703  1.00 88.58           N  
ATOM   1133  H   LEU A  77     -10.604  18.520  36.070  1.00 88.58           H  
ATOM   1134  CA  LEU A  77     -11.348  17.025  37.393  1.00 88.58           C  
ATOM   1135  HA  LEU A  77     -12.303  16.538  37.195  1.00 88.58           H  
ATOM   1136  C   LEU A  77     -11.226  17.182  38.919  1.00 88.58           C  
ATOM   1137  CB  LEU A  77     -10.221  16.183  36.774  1.00 88.58           C  
ATOM   1138  HB2 LEU A  77     -10.378  16.147  35.696  1.00 88.58           H  
ATOM   1139  HB3 LEU A  77      -9.266  16.677  36.953  1.00 88.58           H  
ATOM   1140  O   LEU A  77     -11.921  16.496  39.671  1.00 88.58           O  
ATOM   1141  CG  LEU A  77     -10.144  14.744  37.301  1.00 88.58           C  
ATOM   1142  HG  LEU A  77      -9.845  14.746  38.349  1.00 88.58           H  
ATOM   1143  CD1 LEU A  77     -11.481  14.025  37.164  1.00 88.58           C  
ATOM   1144 HD11 LEU A  77     -11.318  12.961  37.337  1.00 88.58           H  
ATOM   1145 HD12 LEU A  77     -12.195  14.401  37.896  1.00 88.58           H  
ATOM   1146 HD13 LEU A  77     -11.867  14.173  36.155  1.00 88.58           H  
ATOM   1147  CD2 LEU A  77      -9.115  13.951  36.497  1.00 88.58           C  
ATOM   1148 HD21 LEU A  77      -9.042  12.930  36.870  1.00 88.58           H  
ATOM   1149 HD22 LEU A  77      -8.137  14.426  36.576  1.00 88.58           H  
ATOM   1150 HD23 LEU A  77      -9.401  13.924  35.445  1.00 88.58           H  
ATOM   1151  N   ALA A  78     -10.402  18.117  39.397  1.00 86.58           N  
ATOM   1152  H   ALA A  78      -9.835  18.638  38.744  1.00 86.58           H  
ATOM   1153  CA  ALA A  78     -10.255  18.401  40.825  1.00 86.58           C  
ATOM   1154  HA  ALA A  78     -10.006  17.472  41.338  1.00 86.58           H  
ATOM   1155  C   ALA A  78     -11.546  18.949  41.458  1.00 86.58           C  
ATOM   1156  CB  ALA A  78      -9.090  19.375  41.002  1.00 86.58           C  
ATOM   1157  HB1 ALA A  78      -8.921  19.561  42.063  1.00 86.58           H  
ATOM   1158  HB2 ALA A  78      -8.194  18.941  40.559  1.00 86.58           H  
ATOM   1159  HB3 ALA A  78      -9.310  20.319  40.505  1.00 86.58           H  
ATOM   1160  O   ALA A  78     -11.933  18.494  42.540  1.00 86.58           O  
ATOM   1161  N   VAL A  79     -12.240  19.869  40.770  1.00 82.71           N  
ATOM   1162  H   VAL A  79     -11.849  20.215  39.906  1.00 82.71           H  
ATOM   1163  CA  VAL A  79     -13.553  20.390  41.198  1.00 82.71           C  
ATOM   1164  HA  VAL A  79     -13.449  20.861  42.176  1.00 82.71           H  
ATOM   1165  C   VAL A  79     -14.543  19.239  41.350  1.00 82.71           C  
ATOM   1166  CB  VAL A  79     -14.084  21.448  40.207  1.00 82.71           C  
ATOM   1167  HB  VAL A  79     -14.019  21.054  39.193  1.00 82.71           H  
ATOM   1168  O   VAL A  79     -15.188  19.109  42.394  1.00 82.71           O  
ATOM   1169  CG1 VAL A  79     -15.544  21.841  40.478  1.00 82.71           C  
ATOM   1170 HG11 VAL A  79     -16.213  21.003  40.286  1.00 82.71           H  
ATOM   1171 HG12 VAL A  79     -15.835  22.656  39.815  1.00 82.71           H  
ATOM   1172 HG13 VAL A  79     -15.660  22.165  41.512  1.00 82.71           H  
ATOM   1173  CG2 VAL A  79     -13.241  22.726  40.292  1.00 82.71           C  
ATOM   1174 HG21 VAL A  79     -13.564  23.436  39.531  1.00 82.71           H  
ATOM   1175 HG22 VAL A  79     -12.186  22.505  40.129  1.00 82.71           H  
ATOM   1176 HG23 VAL A  79     -13.344  23.187  41.275  1.00 82.71           H  
ATOM   1177  N   ARG A  80     -14.589  18.333  40.365  1.00 86.24           N  
ATOM   1178  H   ARG A  80     -14.040  18.496  39.533  1.00 86.24           H  
ATOM   1179  CA  ARG A  80     -15.484  17.177  40.414  1.00 86.24           C  
ATOM   1180  HA  ARG A  80     -16.491  17.573  40.544  1.00 86.24           H  
ATOM   1181  C   ARG A  80     -15.216  16.258  41.605  1.00 86.24           C  
ATOM   1182  CB  ARG A  80     -15.390  16.401  39.092  1.00 86.24           C  
ATOM   1183  HB2 ARG A  80     -14.371  16.045  38.936  1.00 86.24           H  
ATOM   1184  HB3 ARG A  80     -15.643  17.071  38.270  1.00 86.24           H  
ATOM   1185  O   ARG A  80     -16.152  15.816  42.272  1.00 86.24           O  
ATOM   1186  CG  ARG A  80     -16.339  15.197  39.082  1.00 86.24           C  
ATOM   1187  HG2 ARG A  80     -16.042  14.469  39.837  1.00 86.24           H  
ATOM   1188  HG3 ARG A  80     -16.272  14.700  38.114  1.00 86.24           H  
ATOM   1189  CD  ARG A  80     -17.774  15.658  39.351  1.00 86.24           C  
ATOM   1190  HD2 ARG A  80     -18.017  16.490  38.689  1.00 86.24           H  
ATOM   1191  HD3 ARG A  80     -17.856  16.010  40.379  1.00 86.24           H  
ATOM   1192  NE  ARG A  80     -18.743  14.579  39.164  1.00 86.24           N  
ATOM   1193  HE  ARG A  80     -18.450  13.790  38.606  1.00 86.24           H  
ATOM   1194  NH1 ARG A  80     -20.520  15.745  40.054  1.00 86.24           N  
ATOM   1195 HH11 ARG A  80     -19.946  16.553  40.248  1.00 86.24           H  
ATOM   1196 HH12 ARG A  80     -21.501  15.829  40.278  1.00 86.24           H  
ATOM   1197  NH2 ARG A  80     -20.809  13.670  39.259  1.00 86.24           N  
ATOM   1198 HH21 ARG A  80     -20.455  12.873  38.750  1.00 86.24           H  
ATOM   1199 HH22 ARG A  80     -21.793  13.756  39.470  1.00 86.24           H  
ATOM   1200  CZ  ARG A  80     -20.013  14.675  39.497  1.00 86.24           C  
ATOM   1201  N   LEU A  81     -13.951  15.964  41.896  1.00 85.67           N  
ATOM   1202  H   LEU A  81     -13.228  16.328  41.292  1.00 85.67           H  
ATOM   1203  CA  LEU A  81     -13.588  15.155  43.064  1.00 85.67           C  
ATOM   1204  HA  LEU A  81     -14.136  14.213  43.029  1.00 85.67           H  
ATOM   1205  C   LEU A  81     -13.991  15.842  44.381  1.00 85.67           C  
ATOM   1206  CB  LEU A  81     -12.078  14.863  43.028  1.00 85.67           C  
ATOM   1207  HB2 LEU A  81     -11.792  14.398  43.972  1.00 85.67           H  
ATOM   1208  HB3 LEU A  81     -11.547  15.811  42.949  1.00 85.67           H  
ATOM   1209  O   LEU A  81     -14.395  15.171  45.332  1.00 85.67           O  
ATOM   1210  CG  LEU A  81     -11.626  13.942  41.879  1.00 85.67           C  
ATOM   1211  HG  LEU A  81     -11.989  14.324  40.925  1.00 85.67           H  
ATOM   1212  CD1 LEU A  81     -10.099  13.904  41.839  1.00 85.67           C  
ATOM   1213 HD11 LEU A  81      -9.713  14.911  41.679  1.00 85.67           H  
ATOM   1214 HD12 LEU A  81      -9.773  13.281  41.006  1.00 85.67           H  
ATOM   1215 HD13 LEU A  81      -9.700  13.503  42.771  1.00 85.67           H  
ATOM   1216  CD2 LEU A  81     -12.137  12.510  42.040  1.00 85.67           C  
ATOM   1217 HD21 LEU A  81     -11.792  12.088  42.985  1.00 85.67           H  
ATOM   1218 HD22 LEU A  81     -13.226  12.491  42.003  1.00 85.67           H  
ATOM   1219 HD23 LEU A  81     -11.760  11.902  41.218  1.00 85.67           H  
ATOM   1220  N   GLY A  82     -13.922  17.176  44.435  1.00 79.98           N  
ATOM   1221  H   GLY A  82     -13.579  17.668  43.622  1.00 79.98           H  
ATOM   1222  CA  GLY A  82     -14.345  17.973  45.587  1.00 79.98           C  
ATOM   1223  HA2 GLY A  82     -14.118  19.020  45.382  1.00 79.98           H  
ATOM   1224  HA3 GLY A  82     -13.794  17.656  46.472  1.00 79.98           H  
ATOM   1225  C   GLY A  82     -15.843  17.864  45.878  1.00 79.98           C  
ATOM   1226  O   GLY A  82     -16.229  17.701  47.040  1.00 79.98           O  
ATOM   1227  N   GLU A  83     -16.673  17.887  44.832  1.00 79.64           N  
ATOM   1228  H   GLU A  83     -16.282  18.071  43.919  1.00 79.64           H  
ATOM   1229  CA  GLU A  83     -18.127  17.706  44.933  1.00 79.64           C  
ATOM   1230  HA  GLU A  83     -18.546  18.471  45.585  1.00 79.64           H  
ATOM   1231  C   GLU A  83     -18.493  16.339  45.522  1.00 79.64           C  
ATOM   1232  CB  GLU A  83     -18.776  17.831  43.548  1.00 79.64           C  
ATOM   1233  HB2 GLU A  83     -18.295  17.122  42.874  1.00 79.64           H  
ATOM   1234  HB3 GLU A  83     -19.827  17.556  43.633  1.00 79.64           H  
ATOM   1235  O   GLU A  83     -19.314  16.262  46.439  1.00 79.64           O  
ATOM   1236  CG  GLU A  83     -18.699  19.242  42.952  1.00 79.64           C  
ATOM   1237  HG2 GLU A  83     -19.255  19.918  43.601  1.00 79.64           H  
ATOM   1238  HG3 GLU A  83     -17.662  19.575  42.929  1.00 79.64           H  
ATOM   1239  CD  GLU A  83     -19.277  19.300  41.527  1.00 79.64           C  
ATOM   1240  OE1 GLU A  83     -19.533  20.434  41.073  1.00 79.64           O  
ATOM   1241  OE2 GLU A  83     -19.490  18.219  40.909  1.00 79.64           O  
ATOM   1242  N   LEU A  84     -17.840  15.269  45.052  1.00 78.27           N  
ATOM   1243  H   LEU A  84     -17.177  15.417  44.305  1.00 78.27           H  
ATOM   1244  CA  LEU A  84     -18.119  13.894  45.485  1.00 78.27           C  
ATOM   1245  HA  LEU A  84     -19.176  13.687  45.315  1.00 78.27           H  
ATOM   1246  C   LEU A  84     -17.887  13.696  46.992  1.00 78.27           C  
ATOM   1247  CB  LEU A  84     -17.269  12.920  44.645  1.00 78.27           C  
ATOM   1248  HB2 LEU A  84     -17.303  11.934  45.108  1.00 78.27           H  
ATOM   1249  HB3 LEU A  84     -16.233  13.259  44.668  1.00 78.27           H  
ATOM   1250  O   LEU A  84     -18.707  13.069  47.667  1.00 78.27           O  
ATOM   1251  CG  LEU A  84     -17.726  12.787  43.179  1.00 78.27           C  
ATOM   1252  HG  LEU A  84     -17.846  13.775  42.735  1.00 78.27           H  
ATOM   1253  CD1 LEU A  84     -16.679  12.020  42.369  1.00 78.27           C  
ATOM   1254 HD11 LEU A  84     -16.996  11.947  41.328  1.00 78.27           H  
ATOM   1255 HD12 LEU A  84     -16.544  11.020  42.779  1.00 78.27           H  
ATOM   1256 HD13 LEU A  84     -15.731  12.557  42.402  1.00 78.27           H  
ATOM   1257  CD2 LEU A  84     -19.054  12.032  43.060  1.00 78.27           C  
ATOM   1258 HD21 LEU A  84     -19.850  12.593  43.548  1.00 78.27           H  
ATOM   1259 HD22 LEU A  84     -19.314  11.911  42.008  1.00 78.27           H  
ATOM   1260 HD23 LEU A  84     -18.968  11.049  43.524  1.00 78.27           H  
ATOM   1261  N   PHE A  85     -16.838  14.309  47.553  1.00 69.64           N  
ATOM   1262  H   PHE A  85     -16.207  14.810  46.944  1.00 69.64           H  
ATOM   1263  CA  PHE A  85     -16.578  14.283  48.998  1.00 69.64           C  
ATOM   1264  HA  PHE A  85     -16.576  13.245  49.330  1.00 69.64           H  
ATOM   1265  C   PHE A  85     -17.645  15.008  49.838  1.00 69.64           C  
ATOM   1266  CB  PHE A  85     -15.201  14.908  49.289  1.00 69.64           C  
ATOM   1267  HB2 PHE A  85     -15.233  15.392  50.265  1.00 69.64           H  
ATOM   1268  HB3 PHE A  85     -14.988  15.687  48.557  1.00 69.64           H  
ATOM   1269  O   PHE A  85     -17.801  14.698  51.019  1.00 69.64           O  
ATOM   1270  CG  PHE A  85     -14.057  13.918  49.341  1.00 69.64           C  
ATOM   1271  CD1 PHE A  85     -13.980  13.002  50.408  1.00 69.64           C  
ATOM   1272  HD1 PHE A  85     -14.761  12.975  51.153  1.00 69.64           H  
ATOM   1273  CD2 PHE A  85     -13.072  13.908  48.337  1.00 69.64           C  
ATOM   1274  HD2 PHE A  85     -13.143  14.584  47.498  1.00 69.64           H  
ATOM   1275  CE1 PHE A  85     -12.925  12.075  50.467  1.00 69.64           C  
ATOM   1276  HE1 PHE A  85     -12.907  11.322  51.241  1.00 69.64           H  
ATOM   1277  CE2 PHE A  85     -12.013  12.985  48.400  1.00 69.64           C  
ATOM   1278  HE2 PHE A  85     -11.285  12.950  47.603  1.00 69.64           H  
ATOM   1279  CZ  PHE A  85     -11.940  12.069  49.464  1.00 69.64           C  
ATOM   1280  HZ  PHE A  85     -11.160  11.321  49.480  1.00 69.64           H  
ATOM   1281  N   GLY A  86     -18.341  16.008  49.289  1.00 56.76           N  
ATOM   1282  H   GLY A  86     -18.222  16.192  48.303  1.00 56.76           H  
ATOM   1283  CA  GLY A  86     -19.331  16.797  50.030  1.00 56.76           C  
ATOM   1284  HA2 GLY A  86     -19.580  17.677  49.437  1.00 56.76           H  
ATOM   1285  HA3 GLY A  86     -18.907  17.121  50.981  1.00 56.76           H  
ATOM   1286  C   GLY A  86     -20.631  16.039  50.311  1.00 56.76           C  
ATOM   1287  O   GLY A  86     -21.250  16.235  51.358  1.00 56.76           O  
ATOM   1288  N   THR A  87     -21.036  15.158  49.398  1.00 50.08           N  
ATOM   1289  H   THR A  87     -20.511  15.078  48.538  1.00 50.08           H  
ATOM   1290  CA  THR A  87     -22.296  14.408  49.486  1.00 50.08           C  
ATOM   1291  HA  THR A  87     -23.063  15.087  49.858  1.00 50.08           H  
ATOM   1292  C   THR A  87     -22.266  13.250  50.484  1.00 50.08           C  
ATOM   1293  CB  THR A  87     -22.744  13.908  48.099  1.00 50.08           C  
ATOM   1294  HB  THR A  87     -23.222  12.933  48.190  1.00 50.08           H  
ATOM   1295  O   THR A  87     -23.237  13.076  51.218  1.00 50.08           O  
ATOM   1296  CG2 THR A  87     -23.749  14.885  47.487  1.00 50.08           C  
ATOM   1297 HG21 THR A  87     -24.040  14.530  46.499  1.00 50.08           H  
ATOM   1298 HG22 THR A  87     -24.637  14.947  48.116  1.00 50.08           H  
ATOM   1299 HG23 THR A  87     -23.294  15.871  47.391  1.00 50.08           H  
ATOM   1300  OG1 THR A  87     -21.673  13.824  47.179  1.00 50.08           O  
ATOM   1301  HG1 THR A  87     -21.033  13.166  47.458  1.00 50.08           H  
ATOM   1302  N   GLU A  88     -21.179  12.479  50.570  1.00 41.87           N  
ATOM   1303  H   GLU A  88     -20.396  12.650  49.955  1.00 41.87           H  
ATOM   1304  CA  GLU A  88     -21.148  11.263  51.408  1.00 41.87           C  
ATOM   1305  HA  GLU A  88     -22.062  10.694  51.238  1.00 41.87           H  
ATOM   1306  C   GLU A  88     -21.111  11.539  52.921  1.00 41.87           C  
ATOM   1307  CB  GLU A  88     -19.963  10.369  51.012  1.00 41.87           C  
ATOM   1308  HB2 GLU A  88     -19.751   9.690  51.838  1.00 41.87           H  
ATOM   1309  HB3 GLU A  88     -19.082  10.988  50.844  1.00 41.87           H  
ATOM   1310  O   GLU A  88     -21.642  10.755  53.704  1.00 41.87           O  
ATOM   1311  CG  GLU A  88     -20.266   9.515  49.772  1.00 41.87           C  
ATOM   1312  HG2 GLU A  88     -21.207   8.989  49.934  1.00 41.87           H  
ATOM   1313  HG3 GLU A  88     -20.391  10.173  48.912  1.00 41.87           H  
ATOM   1314  CD  GLU A  88     -19.153   8.493  49.483  1.00 41.87           C  
ATOM   1315  OE1 GLU A  88     -19.487   7.418  48.935  1.00 41.87           O  
ATOM   1316  OE2 GLU A  88     -17.983   8.797  49.807  1.00 41.87           O  
ATOM   1317  N   VAL A  89     -20.549  12.667  53.371  1.00 37.14           N  
ATOM   1318  H   VAL A  89     -20.124  13.286  52.696  1.00 37.14           H  
ATOM   1319  CA  VAL A  89     -20.388  12.942  54.818  1.00 37.14           C  
ATOM   1320  HA  VAL A  89     -20.009  12.032  55.283  1.00 37.14           H  
ATOM   1321  C   VAL A  89     -21.721  13.246  55.524  1.00 37.14           C  
ATOM   1322  CB  VAL A  89     -19.341  14.050  55.065  1.00 37.14           C  
ATOM   1323  HB  VAL A  89     -19.694  14.980  54.619  1.00 37.14           H  
ATOM   1324  O   VAL A  89     -21.799  13.172  56.747  1.00 37.14           O  
ATOM   1325  CG1 VAL A  89     -19.054  14.299  56.554  1.00 37.14           C  
ATOM   1326 HG11 VAL A  89     -19.915  14.766  57.033  1.00 37.14           H  
ATOM   1327 HG12 VAL A  89     -18.207  14.976  56.669  1.00 37.14           H  
ATOM   1328 HG13 VAL A  89     -18.832  13.356  57.055  1.00 37.14           H  
ATOM   1329  CG2 VAL A  89     -17.992  13.686  54.426  1.00 37.14           C  
ATOM   1330 HG21 VAL A  89     -17.621  12.751  54.845  1.00 37.14           H  
ATOM   1331 HG22 VAL A  89     -18.100  13.567  53.348  1.00 37.14           H  
ATOM   1332 HG23 VAL A  89     -17.265  14.479  54.603  1.00 37.14           H  
ATOM   1333  N   ARG A  90     -22.802  13.547  54.789  1.00 35.14           N  
ATOM   1334  H   ARG A  90     -22.704  13.513  53.784  1.00 35.14           H  
ATOM   1335  CA  ARG A  90     -24.153  13.688  55.371  1.00 35.14           C  
ATOM   1336  HA  ARG A  90     -24.064  14.203  56.328  1.00 35.14           H  
ATOM   1337  C   ARG A  90     -24.810  12.353  55.756  1.00 35.14           C  
ATOM   1338  CB  ARG A  90     -25.059  14.510  54.438  1.00 35.14           C  
ATOM   1339  HB2 ARG A  90     -26.092  14.176  54.534  1.00 35.14           H  
ATOM   1340  HB3 ARG A  90     -24.762  14.353  53.400  1.00 35.14           H  
ATOM   1341  O   ARG A  90     -25.959  12.373  56.195  1.00 35.14           O  
ATOM   1342  CG  ARG A  90     -25.021  16.003  54.777  1.00 35.14           C  
ATOM   1343  HG2 ARG A  90     -24.027  16.400  54.572  1.00 35.14           H  
ATOM   1344  HG3 ARG A  90     -25.260  16.143  55.831  1.00 35.14           H  
ATOM   1345  CD  ARG A  90     -26.064  16.728  53.922  1.00 35.14           C  
ATOM   1346  HD2 ARG A  90     -27.039  16.277  54.106  1.00 35.14           H  
ATOM   1347  HD3 ARG A  90     -25.805  16.588  52.873  1.00 35.14           H  
ATOM   1348  NE  ARG A  90     -26.126  18.168  54.232  1.00 35.14           N  
ATOM   1349  HE  ARG A  90     -25.492  18.503  54.943  1.00 35.14           H  
ATOM   1350  NH1 ARG A  90     -27.741  18.701  52.692  1.00 35.14           N  
ATOM   1351 HH11 ARG A  90     -27.763  17.731  52.409  1.00 35.14           H  
ATOM   1352 HH12 ARG A  90     -28.309  19.384  52.212  1.00 35.14           H  
ATOM   1353  NH2 ARG A  90     -26.860  20.308  53.966  1.00 35.14           N  
ATOM   1354 HH21 ARG A  90     -27.439  20.979  53.481  1.00 35.14           H  
ATOM   1355 HH22 ARG A  90     -26.205  20.617  54.670  1.00 35.14           H  
ATOM   1356  CZ  ARG A  90     -26.906  19.049  53.633  1.00 35.14           C  
ATOM   1357  N   GLY A  91     -24.122  11.226  55.571  1.00 32.57           N  
ATOM   1358  H   GLY A  91     -23.195  11.284  55.174  1.00 32.57           H  
ATOM   1359  CA  GLY A  91     -24.603   9.906  55.970  1.00 32.57           C  
ATOM   1360  HA2 GLY A  91     -23.840   9.164  55.733  1.00 32.57           H  
ATOM   1361  HA3 GLY A  91     -25.497   9.668  55.394  1.00 32.57           H  
ATOM   1362  C   GLY A  91     -24.943   9.780  57.462  1.00 32.57           C  
ATOM   1363  O   GLY A  91     -24.634  10.649  58.279  1.00 32.57           O  
ATOM   1364  N   GLU A  92     -25.614   8.676  57.796  1.00 33.35           N  
ATOM   1365  H   GLU A  92     -25.776   7.982  57.080  1.00 33.35           H  
ATOM   1366  CA  GLU A  92     -26.220   8.408  59.103  1.00 33.35           C  
ATOM   1367  HA  GLU A  92     -27.014   9.136  59.270  1.00 33.35           H  
ATOM   1368  C   GLU A  92     -25.218   8.539  60.259  1.00 33.35           C  
ATOM   1369  CB  GLU A  92     -26.862   7.009  59.108  1.00 33.35           C  
ATOM   1370  HB2 GLU A  92     -26.132   6.281  58.754  1.00 33.35           H  
ATOM   1371  HB3 GLU A  92     -27.139   6.755  60.131  1.00 33.35           H  
ATOM   1372  O   GLU A  92     -24.318   7.717  60.438  1.00 33.35           O  
ATOM   1373  CG  GLU A  92     -28.130   6.948  58.240  1.00 33.35           C  
ATOM   1374  HG2 GLU A  92     -27.872   7.220  57.216  1.00 33.35           H  
ATOM   1375  HG3 GLU A  92     -28.836   7.690  58.613  1.00 33.35           H  
ATOM   1376  CD  GLU A  92     -28.795   5.561  58.230  1.00 33.35           C  
ATOM   1377  OE1 GLU A  92     -30.033   5.526  58.048  1.00 33.35           O  
ATOM   1378  OE2 GLU A  92     -28.071   4.553  58.384  1.00 33.35           O  
ATOM   1379  N   ALA A  93     -25.409   9.571  61.085  1.00 38.86           N  
ATOM   1380  H   ALA A  93     -26.116  10.254  60.854  1.00 38.86           H  
ATOM   1381  CA  ALA A  93     -24.738   9.660  62.372  1.00 38.86           C  
ATOM   1382  HA  ALA A  93     -23.665   9.681  62.181  1.00 38.86           H  
ATOM   1383  C   ALA A  93     -25.120   8.421  63.209  1.00 38.86           C  
ATOM   1384  CB  ALA A  93     -25.136  10.970  63.063  1.00 38.86           C  
ATOM   1385  HB1 ALA A  93     -24.624  11.044  64.023  1.00 38.86           H  
ATOM   1386  HB2 ALA A  93     -26.212  10.989  63.231  1.00 38.86           H  
ATOM   1387  HB3 ALA A  93     -24.850  11.817  62.438  1.00 38.86           H  
ATOM   1388  O   ALA A  93     -26.317   8.152  63.362  1.00 38.86           O  
ATOM   1389  N   PRO A  94     -24.148   7.663  63.753  1.00 41.58           N  
ATOM   1390  CA  PRO A  94     -24.442   6.453  64.509  1.00 41.58           C  
ATOM   1391  HA  PRO A  94     -24.907   5.731  63.838  1.00 41.58           H  
ATOM   1392  C   PRO A  94     -25.406   6.769  65.657  1.00 41.58           C  
ATOM   1393  CB  PRO A  94     -23.102   5.892  64.995  1.00 41.58           C  
ATOM   1394  HB2 PRO A  94     -23.082   5.805  66.081  1.00 41.58           H  
ATOM   1395  HB3 PRO A  94     -22.932   4.913  64.547  1.00 41.58           H  
ATOM   1396  O   PRO A  94     -25.215   7.747  66.385  1.00 41.58           O  
ATOM   1397  CG  PRO A  94     -22.026   6.875  64.527  1.00 41.58           C  
ATOM   1398  HG2 PRO A  94     -21.251   6.353  63.965  1.00 41.58           H  
ATOM   1399  HG3 PRO A  94     -21.585   7.377  65.388  1.00 41.58           H  
ATOM   1400  CD  PRO A  94     -22.723   7.899  63.638  1.00 41.58           C  
ATOM   1401  HD2 PRO A  94     -22.413   7.761  62.602  1.00 41.58           H  
ATOM   1402  HD3 PRO A  94     -22.474   8.906  63.973  1.00 41.58           H  
ATOM   1403  N   SER A  95     -26.470   5.971  65.796  1.00 51.80           N  
ATOM   1404  H   SER A  95     -26.589   5.207  65.145  1.00 51.80           H  
ATOM   1405  CA  SER A  95     -27.520   6.261  66.775  1.00 51.80           C  
ATOM   1406  HA  SER A  95     -27.881   7.264  66.550  1.00 51.80           H  
ATOM   1407  C   SER A  95     -26.951   6.282  68.199  1.00 51.80           C  
ATOM   1408  CB  SER A  95     -28.721   5.310  66.640  1.00 51.80           C  
ATOM   1409  HB2 SER A  95     -29.628   5.885  66.824  1.00 51.80           H  
ATOM   1410  HB3 SER A  95     -28.776   4.914  65.626  1.00 51.80           H  
ATOM   1411  O   SER A  95     -26.061   5.501  68.543  1.00 51.80           O  
ATOM   1412  OG  SER A  95     -28.688   4.251  67.579  1.00 51.80           O  
ATOM   1413  HG  SER A  95     -28.447   3.442  67.121  1.00 51.80           H  
ATOM   1414  N   ALA A  96     -27.492   7.152  69.056  1.00 59.59           N  
ATOM   1415  H   ALA A  96     -28.184   7.802  68.714  1.00 59.59           H  
ATOM   1416  CA  ALA A  96     -27.059   7.260  70.450  1.00 59.59           C  
ATOM   1417  HA  ALA A  96     -26.010   7.556  70.465  1.00 59.59           H  
ATOM   1418  C   ALA A  96     -27.168   5.927  71.223  1.00 59.59           C  
ATOM   1419  CB  ALA A  96     -27.891   8.362  71.117  1.00 59.59           C  
ATOM   1420  HB1 ALA A  96     -28.947   8.090  71.113  1.00 59.59           H  
ATOM   1421  HB2 ALA A  96     -27.754   9.304  70.586  1.00 59.59           H  
ATOM   1422  HB3 ALA A  96     -27.562   8.488  72.148  1.00 59.59           H  
ATOM   1423  O   ALA A  96     -26.384   5.689  72.140  1.00 59.59           O  
ATOM   1424  N   LEU A  97     -28.102   5.048  70.830  1.00 64.05           N  
ATOM   1425  H   LEU A  97     -28.649   5.273  70.012  1.00 64.05           H  
ATOM   1426  CA  LEU A  97     -28.275   3.711  71.410  1.00 64.05           C  
ATOM   1427  HA  LEU A  97     -28.331   3.793  72.496  1.00 64.05           H  
ATOM   1428  C   LEU A  97     -27.082   2.793  71.108  1.00 64.05           C  
ATOM   1429  CB  LEU A  97     -29.578   3.082  70.882  1.00 64.05           C  
ATOM   1430  HB2 LEU A  97     -29.581   3.147  69.794  1.00 64.05           H  
ATOM   1431  HB3 LEU A  97     -29.583   2.023  71.138  1.00 64.05           H  
ATOM   1432  O   LEU A  97     -26.610   2.106  72.004  1.00 64.05           O  
ATOM   1433  CG  LEU A  97     -30.865   3.718  71.434  1.00 64.05           C  
ATOM   1434  HG  LEU A  97     -30.795   4.804  71.370  1.00 64.05           H  
ATOM   1435  CD1 LEU A  97     -32.069   3.272  70.604  1.00 64.05           C  
ATOM   1436 HD11 LEU A  97     -32.979   3.730  70.993  1.00 64.05           H  
ATOM   1437 HD12 LEU A  97     -32.165   2.187  70.647  1.00 64.05           H  
ATOM   1438 HD13 LEU A  97     -31.935   3.578  69.566  1.00 64.05           H  
ATOM   1439  CD2 LEU A  97     -31.113   3.319  72.891  1.00 64.05           C  
ATOM   1440 HD21 LEU A  97     -31.169   2.234  72.975  1.00 64.05           H  
ATOM   1441 HD22 LEU A  97     -30.301   3.677  73.523  1.00 64.05           H  
ATOM   1442 HD23 LEU A  97     -32.048   3.756  73.243  1.00 64.05           H  
ATOM   1443  N   ALA A  98     -26.524   2.849  69.896  1.00 58.74           N  
ATOM   1444  H   ALA A  98     -26.884   3.505  69.217  1.00 58.74           H  
ATOM   1445  CA  ALA A  98     -25.355   2.040  69.541  1.00 58.74           C  
ATOM   1446  HA  ALA A  98     -25.566   0.997  69.776  1.00 58.74           H  
ATOM   1447  C   ALA A  98     -24.104   2.448  70.344  1.00 58.74           C  
ATOM   1448  CB  ALA A  98     -25.124   2.167  68.030  1.00 58.74           C  
ATOM   1449  HB1 ALA A  98     -26.011   1.834  67.492  1.00 58.74           H  
ATOM   1450  HB2 ALA A  98     -24.900   3.201  67.766  1.00 58.74           H  
ATOM   1451  HB3 ALA A  98     -24.283   1.536  67.742  1.00 58.74           H  
ATOM   1452  O   ALA A  98     -23.258   1.617  70.670  1.00 58.74           O  
ATOM   1453  N   GLY A  99     -24.001   3.731  70.714  1.00 60.65           N  
ATOM   1454  H   GLY A  99     -24.718   4.372  70.405  1.00 60.65           H  
ATOM   1455  CA  GLY A  99     -22.972   4.203  71.643  1.00 60.65           C  
ATOM   1456  HA2 GLY A  99     -21.989   3.912  71.273  1.00 60.65           H  
ATOM   1457  HA3 GLY A  99     -23.021   5.290  71.699  1.00 60.65           H  
ATOM   1458  C   GLY A  99     -23.137   3.645  73.064  1.00 60.65           C  
ATOM   1459  O   GLY A  99     -22.138   3.394  73.737  1.00 60.65           O  
ATOM   1460  N   LEU A 100     -24.380   3.424  73.511  1.00 64.37           N  
ATOM   1461  H   LEU A 100     -25.148   3.581  72.875  1.00 64.37           H  
ATOM   1462  CA  LEU A 100     -24.697   2.801  74.802  1.00 64.37           C  
ATOM   1463  HA  LEU A 100     -24.084   3.267  75.574  1.00 64.37           H  
ATOM   1464  C   LEU A 100     -24.333   1.310  74.822  1.00 64.37           C  
ATOM   1465  CB  LEU A 100     -26.185   3.034  75.139  1.00 64.37           C  
ATOM   1466  HB2 LEU A 100     -26.584   2.159  75.652  1.00 64.37           H  
ATOM   1467  HB3 LEU A 100     -26.753   3.139  74.215  1.00 64.37           H  
ATOM   1468  O   LEU A 100     -23.700   0.884  75.784  1.00 64.37           O  
ATOM   1469  CG  LEU A 100     -26.420   4.275  76.013  1.00 64.37           C  
ATOM   1470  HG  LEU A 100     -25.703   5.052  75.749  1.00 64.37           H  
ATOM   1471  CD1 LEU A 100     -27.826   4.837  75.792  1.00 64.37           C  
ATOM   1472 HD11 LEU A 100     -27.929   5.144  74.752  1.00 64.37           H  
ATOM   1473 HD12 LEU A 100     -27.985   5.703  76.435  1.00 64.37           H  
ATOM   1474 HD13 LEU A 100     -28.568   4.071  76.016  1.00 64.37           H  
ATOM   1475  CD2 LEU A 100     -26.265   3.932  77.498  1.00 64.37           C  
ATOM   1476 HD21 LEU A 100     -27.003   3.183  77.786  1.00 64.37           H  
ATOM   1477 HD22 LEU A 100     -25.270   3.525  77.674  1.00 64.37           H  
ATOM   1478 HD23 LEU A 100     -26.398   4.829  78.102  1.00 64.37           H  
ATOM   1479  N   ASP A 101     -24.630   0.556  73.759  1.00 63.03           N  
ATOM   1480  H   ASP A 101     -25.242   0.939  73.052  1.00 63.03           H  
ATOM   1481  CA  ASP A 101     -24.271  -0.870  73.654  1.00 63.03           C  
ATOM   1482  HA  ASP A 101     -24.741  -1.423  74.468  1.00 63.03           H  
ATOM   1483  C   ASP A 101     -22.750  -1.085  73.744  1.00 63.03           C  
ATOM   1484  CB  ASP A 101     -24.767  -1.448  72.315  1.00 63.03           C  
ATOM   1485  HB2 ASP A 101     -24.379  -2.462  72.214  1.00 63.03           H  
ATOM   1486  HB3 ASP A 101     -24.352  -0.855  71.500  1.00 63.03           H  
ATOM   1487  O   ASP A 101     -22.265  -1.974  74.448  1.00 63.03           O  
ATOM   1488  CG  ASP A 101     -26.290  -1.517  72.158  1.00 63.03           C  
ATOM   1489  OD1 ASP A 101     -26.997  -1.614  73.182  1.00 63.03           O  
ATOM   1490  OD2 ASP A 101     -26.737  -1.484  70.988  1.00 63.03           O  
ATOM   1491  N   ALA A 102     -21.970  -0.233  73.066  1.00 64.42           N  
ATOM   1492  H   ALA A 102     -22.419   0.451  72.475  1.00 64.42           H  
ATOM   1493  CA  ALA A 102     -20.509  -0.290  73.112  1.00 64.42           C  
ATOM   1494  HA  ALA A 102     -20.192  -1.298  72.844  1.00 64.42           H  
ATOM   1495  C   ALA A 102     -19.961   0.009  74.516  1.00 64.42           C  
ATOM   1496  CB  ALA A 102     -19.953   0.693  72.076  1.00 64.42           C  
ATOM   1497  HB1 ALA A 102     -18.865   0.639  72.069  1.00 64.42           H  
ATOM   1498  HB2 ALA A 102     -20.330   0.434  71.086  1.00 64.42           H  
ATOM   1499  HB3 ALA A 102     -20.264   1.708  72.321  1.00 64.42           H  
ATOM   1500  O   ALA A 102     -19.008  -0.633  74.965  1.00 64.42           O  
ATOM   1501  N   LEU A 103     -20.576   0.962  75.226  1.00 67.16           N  
ATOM   1502  H   LEU A 103     -21.371   1.430  74.814  1.00 67.16           H  
ATOM   1503  CA  LEU A 103     -20.235   1.249  76.615  1.00 67.16           C  
ATOM   1504  HA  LEU A 103     -19.161   1.427  76.669  1.00 67.16           H  
ATOM   1505  C   LEU A 103     -20.552   0.040  77.503  1.00 67.16           C  
ATOM   1506  CB  LEU A 103     -20.991   2.511  77.067  1.00 67.16           C  
ATOM   1507  HB2 LEU A 103     -20.895   3.278  76.299  1.00 67.16           H  
ATOM   1508  HB3 LEU A 103     -22.049   2.265  77.155  1.00 67.16           H  
ATOM   1509  O   LEU A 103     -19.712  -0.348  78.308  1.00 67.16           O  
ATOM   1510  CG  LEU A 103     -20.510   3.092  78.408  1.00 67.16           C  
ATOM   1511  HG  LEU A 103     -20.445   2.307  79.162  1.00 67.16           H  
ATOM   1512  CD1 LEU A 103     -19.149   3.781  78.276  1.00 67.16           C  
ATOM   1513 HD11 LEU A 103     -18.855   4.207  79.235  1.00 67.16           H  
ATOM   1514 HD12 LEU A 103     -19.198   4.566  77.522  1.00 67.16           H  
ATOM   1515 HD13 LEU A 103     -18.395   3.049  77.983  1.00 67.16           H  
ATOM   1516  CD2 LEU A 103     -21.518   4.139  78.883  1.00 67.16           C  
ATOM   1517 HD21 LEU A 103     -22.447   3.643  79.165  1.00 67.16           H  
ATOM   1518 HD22 LEU A 103     -21.119   4.685  79.738  1.00 67.16           H  
ATOM   1519 HD23 LEU A 103     -21.721   4.846  78.079  1.00 67.16           H  
ATOM   1520  N   GLU A 104     -21.723  -0.577  77.324  1.00 68.67           N  
ATOM   1521  H   GLU A 104     -22.356  -0.214  76.625  1.00 68.67           H  
ATOM   1522  CA  GLU A 104     -22.189  -1.716  78.118  1.00 68.67           C  
ATOM   1523  HA  GLU A 104     -22.131  -1.413  79.164  1.00 68.67           H  
ATOM   1524  C   GLU A 104     -21.290  -2.952  77.948  1.00 68.67           C  
ATOM   1525  CB  GLU A 104     -23.666  -2.006  77.785  1.00 68.67           C  
ATOM   1526  HB2 GLU A 104     -24.166  -1.068  77.544  1.00 68.67           H  
ATOM   1527  HB3 GLU A 104     -23.724  -2.664  76.917  1.00 68.67           H  
ATOM   1528  O   GLU A 104     -20.944  -3.608  78.932  1.00 68.67           O  
ATOM   1529  CG  GLU A 104     -24.411  -2.624  78.978  1.00 68.67           C  
ATOM   1530  HG2 GLU A 104     -24.270  -1.975  79.842  1.00 68.67           H  
ATOM   1531  HG3 GLU A 104     -23.966  -3.591  79.212  1.00 68.67           H  
ATOM   1532  CD  GLU A 104     -25.920  -2.804  78.731  1.00 68.67           C  
ATOM   1533  OE1 GLU A 104     -26.675  -2.728  79.731  1.00 68.67           O  
ATOM   1534  OE2 GLU A 104     -26.311  -3.058  77.574  1.00 68.67           O  
ATOM   1535  N   ALA A 105     -20.819  -3.209  76.724  1.00 64.24           N  
ATOM   1536  H   ALA A 105     -21.187  -2.666  75.956  1.00 64.24           H  
ATOM   1537  CA  ALA A 105     -19.869  -4.279  76.422  1.00 64.24           C  
ATOM   1538  HA  ALA A 105     -20.239  -5.205  76.864  1.00 64.24           H  
ATOM   1539  C   ALA A 105     -18.463  -4.028  76.991  1.00 64.24           C  
ATOM   1540  CB  ALA A 105     -19.815  -4.454  74.902  1.00 64.24           C  
ATOM   1541  HB1 ALA A 105     -20.814  -4.663  74.519  1.00 64.24           H  
ATOM   1542  HB2 ALA A 105     -19.155  -5.284  74.650  1.00 64.24           H  
ATOM   1543  HB3 ALA A 105     -19.441  -3.543  74.436  1.00 64.24           H  
ATOM   1544  O   ALA A 105     -17.763  -4.980  77.331  1.00 64.24           O  
ATOM   1545  N   ALA A 106     -18.047  -2.764  77.116  1.00 69.18           N  
ATOM   1546  H   ALA A 106     -18.645  -2.026  76.773  1.00 69.18           H  
ATOM   1547  CA  ALA A 106     -16.753  -2.399  77.689  1.00 69.18           C  
ATOM   1548  HA  ALA A 106     -16.009  -3.125  77.362  1.00 69.18           H  
ATOM   1549  C   ALA A 106     -16.749  -2.418  79.232  1.00 69.18           C  
ATOM   1550  CB  ALA A 106     -16.351  -1.032  77.128  1.00 69.18           C  
ATOM   1551  HB1 ALA A 106     -17.072  -0.275  77.436  1.00 69.18           H  
ATOM   1552  HB2 ALA A 106     -15.363  -0.761  77.500  1.00 69.18           H  
ATOM   1553  HB3 ALA A 106     -16.322  -1.075  76.039  1.00 69.18           H  
ATOM   1554  O   ALA A 106     -15.689  -2.583  79.837  1.00 69.18           O  
ATOM   1555  N   LEU A 107     -17.917  -2.296  79.886  1.00 68.80           N  
ATOM   1556  H   LEU A 107     -18.745  -2.145  79.329  1.00 68.80           H  
ATOM   1557  CA  LEU A 107     -18.047  -2.271  81.354  1.00 68.80           C  
ATOM   1558  HA  LEU A 107     -17.562  -1.357  81.697  1.00 68.80           H  
ATOM   1559  C   LEU A 107     -17.342  -3.419  82.106  1.00 68.80           C  
ATOM   1560  CB  LEU A 107     -19.536  -2.256  81.782  1.00 68.80           C  
ATOM   1561  HB2 LEU A 107     -20.074  -3.017  81.218  1.00 68.80           H  
ATOM   1562  HB3 LEU A 107     -19.606  -2.533  82.834  1.00 68.80           H  
ATOM   1563  O   LEU A 107     -16.731  -3.137  83.143  1.00 68.80           O  
ATOM   1564  CG  LEU A 107     -20.251  -0.912  81.613  1.00 68.80           C  
ATOM   1565  HG  LEU A 107     -20.051  -0.523  80.615  1.00 68.80           H  
ATOM   1566  CD1 LEU A 107     -21.762  -1.040  81.796  1.00 68.80           C  
ATOM   1567 HD11 LEU A 107     -22.008  -1.260  82.835  1.00 68.80           H  
ATOM   1568 HD12 LEU A 107     -22.140  -1.865  81.192  1.00 68.80           H  
ATOM   1569 HD13 LEU A 107     -22.251  -0.116  81.487  1.00 68.80           H  
ATOM   1570  CD2 LEU A 107     -19.762   0.109  82.628  1.00 68.80           C  
ATOM   1571 HD21 LEU A 107     -19.901   1.091  82.175  1.00 68.80           H  
ATOM   1572 HD22 LEU A 107     -18.704  -0.054  82.832  1.00 68.80           H  
ATOM   1573 HD23 LEU A 107     -20.308   0.033  83.569  1.00 68.80           H  
ATOM   1574  N   PRO A 108     -17.400  -4.694  81.665  1.00 68.31           N  
ATOM   1575  CA  PRO A 108     -16.815  -5.811  82.407  1.00 68.31           C  
ATOM   1576  HA  PRO A 108     -17.249  -5.836  83.407  1.00 68.31           H  
ATOM   1577  C   PRO A 108     -15.292  -5.715  82.522  1.00 68.31           C  
ATOM   1578  CB  PRO A 108     -17.215  -7.082  81.642  1.00 68.31           C  
ATOM   1579  HB2 PRO A 108     -16.403  -7.403  80.989  1.00 68.31           H  
ATOM   1580  HB3 PRO A 108     -17.489  -7.889  82.322  1.00 68.31           H  
ATOM   1581  O   PRO A 108     -14.722  -6.090  83.553  1.00 68.31           O  
ATOM   1582  CG  PRO A 108     -18.397  -6.654  80.778  1.00 68.31           C  
ATOM   1583  HG2 PRO A 108     -19.320  -6.713  81.356  1.00 68.31           H  
ATOM   1584  HG3 PRO A 108     -18.472  -7.243  79.864  1.00 68.31           H  
ATOM   1585  CD  PRO A 108     -18.075  -5.199  80.483  1.00 68.31           C  
ATOM   1586  HD2 PRO A 108     -17.372  -5.152  79.651  1.00 68.31           H  
ATOM   1587  HD3 PRO A 108     -18.991  -4.659  80.246  1.00 68.31           H  
ATOM   1588  N   GLU A 109     -14.643  -5.200  81.476  1.00 63.57           N  
ATOM   1589  H   GLU A 109     -15.176  -4.861  80.688  1.00 63.57           H  
ATOM   1590  CA  GLU A 109     -13.185  -5.116  81.377  1.00 63.57           C  
ATOM   1591  HA  GLU A 109     -12.748  -5.986  81.867  1.00 63.57           H  
ATOM   1592  C   GLU A 109     -12.602  -3.899  82.092  1.00 63.57           C  
ATOM   1593  CB  GLU A 109     -12.732  -5.148  79.912  1.00 63.57           C  
ATOM   1594  HB2 GLU A 109     -11.647  -5.050  79.913  1.00 63.57           H  
ATOM   1595  HB3 GLU A 109     -13.157  -4.305  79.367  1.00 63.57           H  
ATOM   1596  O   GLU A 109     -11.384  -3.814  82.252  1.00 63.57           O  
ATOM   1597  CG  GLU A 109     -13.116  -6.467  79.220  1.00 63.57           C  
ATOM   1598  HG2 GLU A 109     -14.116  -6.369  78.798  1.00 63.57           H  
ATOM   1599  HG3 GLU A 109     -13.153  -7.256  79.971  1.00 63.57           H  
ATOM   1600  CD  GLU A 109     -12.120  -6.893  78.128  1.00 63.57           C  
ATOM   1601  OE1 GLU A 109     -12.099  -8.111  77.836  1.00 63.57           O  
ATOM   1602  OE2 GLU A 109     -11.361  -6.033  77.628  1.00 63.57           O  
ATOM   1603  N   VAL A 110     -13.448  -2.984  82.584  1.00 68.53           N  
ATOM   1604  H   VAL A 110     -14.435  -3.086  82.400  1.00 68.53           H  
ATOM   1605  CA  VAL A 110     -12.966  -1.808  83.311  1.00 68.53           C  
ATOM   1606  HA  VAL A 110     -12.314  -1.275  82.618  1.00 68.53           H  
ATOM   1607  C   VAL A 110     -12.166  -2.266  84.540  1.00 68.53           C  
ATOM   1608  CB  VAL A 110     -14.084  -0.819  83.671  1.00 68.53           C  
ATOM   1609  HB  VAL A 110     -14.831  -1.305  84.299  1.00 68.53           H  
ATOM   1610  O   VAL A 110     -12.715  -2.992  85.387  1.00 68.53           O  
ATOM   1611  CG1 VAL A 110     -13.508   0.393  84.420  1.00 68.53           C  
ATOM   1612 HG11 VAL A 110     -13.091   0.089  85.380  1.00 68.53           H  
ATOM   1613 HG12 VAL A 110     -14.285   1.134  84.610  1.00 68.53           H  
ATOM   1614 HG13 VAL A 110     -12.725   0.864  83.826  1.00 68.53           H  
ATOM   1615  CG2 VAL A 110     -14.743  -0.323  82.377  1.00 68.53           C  
ATOM   1616 HG21 VAL A 110     -13.991   0.095  81.707  1.00 68.53           H  
ATOM   1617 HG22 VAL A 110     -15.239  -1.151  81.871  1.00 68.53           H  
ATOM   1618 HG23 VAL A 110     -15.489   0.445  82.581  1.00 68.53           H  
ATOM   1619  N   PRO A 111     -10.881  -1.870  84.657  1.00 71.73           N  
ATOM   1620  CA  PRO A 111     -10.010  -2.279  85.752  1.00 71.73           C  
ATOM   1621  HA  PRO A 111      -9.844  -3.354  85.673  1.00 71.73           H  
ATOM   1622  C   PRO A 111     -10.613  -1.938  87.116  1.00 71.73           C  
ATOM   1623  CB  PRO A 111      -8.684  -1.540  85.538  1.00 71.73           C  
ATOM   1624  HB2 PRO A 111      -8.689  -0.594  86.079  1.00 71.73           H  
ATOM   1625  HB3 PRO A 111      -7.829  -2.144  85.840  1.00 71.73           H  
ATOM   1626  O   PRO A 111     -11.233  -0.891  87.292  1.00 71.73           O  
ATOM   1627  CG  PRO A 111      -8.663  -1.245  84.042  1.00 71.73           C  
ATOM   1628  HG2 PRO A 111      -8.080  -0.354  83.810  1.00 71.73           H  
ATOM   1629  HG3 PRO A 111      -8.275  -2.110  83.503  1.00 71.73           H  
ATOM   1630  CD  PRO A 111     -10.134  -1.056  83.703  1.00 71.73           C  
ATOM   1631  HD2 PRO A 111     -10.294  -1.376  82.674  1.00 71.73           H  
ATOM   1632  HD3 PRO A 111     -10.406  -0.008  83.822  1.00 71.73           H  
ATOM   1633  N   ALA A 112     -10.398  -2.796  88.118  1.00 68.63           N  
ATOM   1634  H   ALA A 112      -9.875  -3.636  87.918  1.00 68.63           H  
ATOM   1635  CA  ALA A 112     -11.004  -2.643  89.447  1.00 68.63           C  
ATOM   1636  HA  ALA A 112     -12.085  -2.736  89.344  1.00 68.63           H  
ATOM   1637  C   ALA A 112     -10.730  -1.278  90.105  1.00 68.63           C  
ATOM   1638  CB  ALA A 112     -10.495  -3.781  90.341  1.00 68.63           C  
ATOM   1639  HB1 ALA A 112     -10.750  -4.744  89.899  1.00 68.63           H  
ATOM   1640  HB2 ALA A 112     -10.963  -3.706  91.323  1.00 68.63           H  
ATOM   1641  HB3 ALA A 112      -9.413  -3.709  90.459  1.00 68.63           H  
ATOM   1642  O   ALA A 112     -11.589  -0.760  90.811  1.00 68.63           O  
ATOM   1643  N   THR A 113      -9.555  -0.700  89.848  1.00 70.40           N  
ATOM   1644  H   THR A 113      -8.923  -1.154  89.203  1.00 70.40           H  
ATOM   1645  CA  THR A 113      -9.123   0.614  90.344  1.00 70.40           C  
ATOM   1646  HA  THR A 113      -9.270   0.664  91.423  1.00 70.40           H  
ATOM   1647  C   THR A 113      -9.899   1.782  89.742  1.00 70.40           C  
ATOM   1648  CB  THR A 113      -7.632   0.815  90.030  1.00 70.40           C  
ATOM   1649  HB  THR A 113      -7.358   1.862  90.158  1.00 70.40           H  
ATOM   1650  O   THR A 113     -10.003   2.821  90.379  1.00 70.40           O  
ATOM   1651  CG2 THR A 113      -6.758  -0.037  90.952  1.00 70.40           C  
ATOM   1652 HG21 THR A 113      -7.033  -1.089  90.871  1.00 70.40           H  
ATOM   1653 HG22 THR A 113      -5.712   0.083  90.668  1.00 70.40           H  
ATOM   1654 HG23 THR A 113      -6.887   0.295  91.982  1.00 70.40           H  
ATOM   1655  OG1 THR A 113      -7.344   0.405  88.706  1.00 70.40           O  
ATOM   1656  HG1 THR A 113      -7.456   1.160  88.125  1.00 70.40           H  
ATOM   1657  N   GLU A 114     -10.442   1.619  88.535  1.00 73.32           N  
ATOM   1658  H   GLU A 114     -10.333   0.729  88.070  1.00 73.32           H  
ATOM   1659  CA  GLU A 114     -11.193   2.655  87.814  1.00 73.32           C  
ATOM   1660  HA  GLU A 114     -10.983   3.638  88.234  1.00 73.32           H  
ATOM   1661  C   GLU A 114     -12.706   2.441  87.905  1.00 73.32           C  
ATOM   1662  CB  GLU A 114     -10.763   2.666  86.344  1.00 73.32           C  
ATOM   1663  HB2 GLU A 114     -10.881   1.664  85.930  1.00 73.32           H  
ATOM   1664  HB3 GLU A 114     -11.415   3.347  85.797  1.00 73.32           H  
ATOM   1665  O   GLU A 114     -13.473   3.382  87.712  1.00 73.32           O  
ATOM   1666  CG  GLU A 114      -9.310   3.128  86.172  1.00 73.32           C  
ATOM   1667  HG2 GLU A 114      -9.212   4.138  86.570  1.00 73.32           H  
ATOM   1668  HG3 GLU A 114      -8.657   2.474  86.750  1.00 73.32           H  
ATOM   1669  CD  GLU A 114      -8.851   3.111  84.707  1.00 73.32           C  
ATOM   1670  OE1 GLU A 114      -7.619   3.212  84.510  1.00 73.32           O  
ATOM   1671  OE2 GLU A 114      -9.709   2.955  83.810  1.00 73.32           O  
ATOM   1672  N   ARG A 115     -13.157   1.221  88.240  1.00 68.44           N  
ATOM   1673  H   ARG A 115     -12.470   0.485  88.319  1.00 68.44           H  
ATOM   1674  CA  ARG A 115     -14.587   0.889  88.367  1.00 68.44           C  
ATOM   1675  HA  ARG A 115     -15.059   0.987  87.389  1.00 68.44           H  
ATOM   1676  C   ARG A 115     -15.338   1.842  89.283  1.00 68.44           C  
ATOM   1677  CB  ARG A 115     -14.781  -0.540  88.892  1.00 68.44           C  
ATOM   1678  HB2 ARG A 115     -14.059  -0.746  89.682  1.00 68.44           H  
ATOM   1679  HB3 ARG A 115     -15.782  -0.629  89.314  1.00 68.44           H  
ATOM   1680  O   ARG A 115     -16.469   2.182  88.972  1.00 68.44           O  
ATOM   1681  CG  ARG A 115     -14.657  -1.574  87.775  1.00 68.44           C  
ATOM   1682  HG2 ARG A 115     -13.655  -1.518  87.349  1.00 68.44           H  
ATOM   1683  HG3 ARG A 115     -15.384  -1.364  86.990  1.00 68.44           H  
ATOM   1684  CD  ARG A 115     -14.898  -2.978  88.330  1.00 68.44           C  
ATOM   1685  HD2 ARG A 115     -15.946  -3.068  88.615  1.00 68.44           H  
ATOM   1686  HD3 ARG A 115     -14.273  -3.121  89.212  1.00 68.44           H  
ATOM   1687  NE  ARG A 115     -14.562  -3.993  87.321  1.00 68.44           N  
ATOM   1688  HE  ARG A 115     -14.198  -3.654  86.442  1.00 68.44           H  
ATOM   1689  NH1 ARG A 115     -14.896  -5.853  88.609  1.00 68.44           N  
ATOM   1690 HH11 ARG A 115     -14.954  -6.859  88.680  1.00 68.44           H  
ATOM   1691 HH12 ARG A 115     -15.126  -5.241  89.378  1.00 68.44           H  
ATOM   1692  NH2 ARG A 115     -14.350  -6.078  86.448  1.00 68.44           N  
ATOM   1693 HH21 ARG A 115     -14.235  -5.681  85.526  1.00 68.44           H  
ATOM   1694 HH22 ARG A 115     -14.422  -7.084  86.500  1.00 68.44           H  
ATOM   1695  CZ  ARG A 115     -14.602  -5.301  87.461  1.00 68.44           C  
ATOM   1696  N   GLU A 116     -14.740   2.267  90.390  1.00 71.86           N  
ATOM   1697  H   GLU A 116     -13.795   1.963  90.573  1.00 71.86           H  
ATOM   1698  CA  GLU A 116     -15.393   3.163  91.352  1.00 71.86           C  
ATOM   1699  HA  GLU A 116     -16.360   2.736  91.621  1.00 71.86           H  
ATOM   1700  C   GLU A 116     -15.658   4.547  90.738  1.00 71.86           C  
ATOM   1701  CB  GLU A 116     -14.511   3.241  92.611  1.00 71.86           C  
ATOM   1702  HB2 GLU A 116     -13.838   4.095  92.540  1.00 71.86           H  
ATOM   1703  HB3 GLU A 116     -13.903   2.338  92.668  1.00 71.86           H  
ATOM   1704  O   GLU A 116     -16.752   5.100  90.861  1.00 71.86           O  
ATOM   1705  CG  GLU A 116     -15.330   3.319  93.905  1.00 71.86           C  
ATOM   1706  HG2 GLU A 116     -16.082   2.530  93.885  1.00 71.86           H  
ATOM   1707  HG3 GLU A 116     -15.847   4.278  93.942  1.00 71.86           H  
ATOM   1708  CD  GLU A 116     -14.460   3.145  95.164  1.00 71.86           C  
ATOM   1709  OE1 GLU A 116     -15.028   2.732  96.201  1.00 71.86           O  
ATOM   1710  OE2 GLU A 116     -13.243   3.426  95.098  1.00 71.86           O  
ATOM   1711  N   GLU A 117     -14.686   5.070  89.990  1.00 74.68           N  
ATOM   1712  H   GLU A 117     -13.837   4.539  89.858  1.00 74.68           H  
ATOM   1713  CA  GLU A 117     -14.800   6.350  89.296  1.00 74.68           C  
ATOM   1714  HA  GLU A 117     -15.226   7.077  89.988  1.00 74.68           H  
ATOM   1715  C   GLU A 117     -15.737   6.253  88.083  1.00 74.68           C  
ATOM   1716  CB  GLU A 117     -13.393   6.822  88.902  1.00 74.68           C  
ATOM   1717  HB2 GLU A 117     -12.715   6.640  89.735  1.00 74.68           H  
ATOM   1718  HB3 GLU A 117     -13.046   6.262  88.034  1.00 74.68           H  
ATOM   1719  O   GLU A 117     -16.541   7.156  87.837  1.00 74.68           O  
ATOM   1720  CG  GLU A 117     -13.389   8.326  88.602  1.00 74.68           C  
ATOM   1721  HG2 GLU A 117     -14.039   8.518  87.748  1.00 74.68           H  
ATOM   1722  HG3 GLU A 117     -13.808   8.852  89.460  1.00 74.68           H  
ATOM   1723  CD  GLU A 117     -11.996   8.897  88.301  1.00 74.68           C  
ATOM   1724  OE1 GLU A 117     -11.909  10.148  88.272  1.00 74.68           O  
ATOM   1725  OE2 GLU A 117     -11.055   8.111  88.064  1.00 74.68           O  
ATOM   1726  N   LEU A 118     -15.701   5.128  87.364  1.00 70.08           N  
ATOM   1727  H   LEU A 118     -14.987   4.450  87.588  1.00 70.08           H  
ATOM   1728  CA  LEU A 118     -16.622   4.832  86.275  1.00 70.08           C  
ATOM   1729  HA  LEU A 118     -16.577   5.648  85.554  1.00 70.08           H  
ATOM   1730  C   LEU A 118     -18.062   4.716  86.779  1.00 70.08           C  
ATOM   1731  CB  LEU A 118     -16.196   3.534  85.585  1.00 70.08           C  
ATOM   1732  HB2 LEU A 118     -15.123   3.547  85.396  1.00 70.08           H  
ATOM   1733  HB3 LEU A 118     -16.401   2.702  86.259  1.00 70.08           H  
ATOM   1734  O   LEU A 118     -18.945   5.328  86.190  1.00 70.08           O  
ATOM   1735  CG  LEU A 118     -16.953   3.339  84.259  1.00 70.08           C  
ATOM   1736  HG  LEU A 118     -17.892   3.893  84.261  1.00 70.08           H  
ATOM   1737  CD1 LEU A 118     -16.129   3.841  83.075  1.00 70.08           C  
ATOM   1738 HD11 LEU A 118     -15.214   3.256  82.983  1.00 70.08           H  
ATOM   1739 HD12 LEU A 118     -15.869   4.889  83.223  1.00 70.08           H  
ATOM   1740 HD13 LEU A 118     -16.705   3.743  82.155  1.00 70.08           H  
ATOM   1741  CD2 LEU A 118     -17.293   1.872  84.069  1.00 70.08           C  
ATOM   1742 HD21 LEU A 118     -16.454   1.239  84.356  1.00 70.08           H  
ATOM   1743 HD22 LEU A 118     -17.535   1.709  83.019  1.00 70.08           H  
ATOM   1744 HD23 LEU A 118     -18.148   1.613  84.693  1.00 70.08           H  
ATOM   1745  N   VAL A 119     -18.304   3.997  87.880  1.00 71.82           N  
ATOM   1746  H   VAL A 119     -17.531   3.510  88.312  1.00 71.82           H  
ATOM   1747  CA  VAL A 119     -19.622   3.911  88.522  1.00 71.82           C  
ATOM   1748  HA  VAL A 119     -20.344   3.554  87.788  1.00 71.82           H  
ATOM   1749  C   VAL A 119     -20.076   5.302  88.940  1.00 71.82           C  
ATOM   1750  CB  VAL A 119     -19.632   2.925  89.706  1.00 71.82           C  
ATOM   1751  HB  VAL A 119     -18.773   3.120  90.349  1.00 71.82           H  
ATOM   1752  O   VAL A 119     -21.175   5.678  88.570  1.00 71.82           O  
ATOM   1753  CG1 VAL A 119     -20.910   3.026  90.552  1.00 71.82           C  
ATOM   1754 HG11 VAL A 119     -20.955   3.987  91.064  1.00 71.82           H  
ATOM   1755 HG12 VAL A 119     -21.794   2.918  89.925  1.00 71.82           H  
ATOM   1756 HG13 VAL A 119     -20.915   2.249  91.316  1.00 71.82           H  
ATOM   1757  CG2 VAL A 119     -19.563   1.478  89.194  1.00 71.82           C  
ATOM   1758 HG21 VAL A 119     -18.735   1.353  88.496  1.00 71.82           H  
ATOM   1759 HG22 VAL A 119     -19.419   0.800  90.035  1.00 71.82           H  
ATOM   1760 HG23 VAL A 119     -20.487   1.221  88.676  1.00 71.82           H  
ATOM   1761  N   GLN A 120     -19.232   6.129  89.569  1.00 72.40           N  
ATOM   1762  H   GLN A 120     -18.338   5.771  89.875  1.00 72.40           H  
ATOM   1763  CA  GLN A 120     -19.595   7.519  89.892  1.00 72.40           C  
ATOM   1764  HA  GLN A 120     -20.471   7.521  90.541  1.00 72.40           H  
ATOM   1765  C   GLN A 120     -19.917   8.365  88.656  1.00 72.40           C  
ATOM   1766  CB  GLN A 120     -18.430   8.217  90.598  1.00 72.40           C  
ATOM   1767  HB2 GLN A 120     -17.498   7.988  90.083  1.00 72.40           H  
ATOM   1768  HB3 GLN A 120     -18.587   9.295  90.547  1.00 72.40           H  
ATOM   1769  O   GLN A 120     -20.717   9.304  88.711  1.00 72.40           O  
ATOM   1770  CG  GLN A 120     -18.299   7.847  92.073  1.00 72.40           C  
ATOM   1771  HG2 GLN A 120     -19.209   8.129  92.603  1.00 72.40           H  
ATOM   1772  HG3 GLN A 120     -18.166   6.770  92.176  1.00 72.40           H  
ATOM   1773  CD  GLN A 120     -17.114   8.559  92.716  1.00 72.40           C  
ATOM   1774  NE2 GLN A 120     -16.779   8.220  93.939  1.00 72.40           N  
ATOM   1775 HE21 GLN A 120     -15.918   8.619  94.285  1.00 72.40           H  
ATOM   1776 HE22 GLN A 120     -17.210   7.413  94.367  1.00 72.40           H  
ATOM   1777  OE1 GLN A 120     -16.487   9.448  92.154  1.00 72.40           O  
ATOM   1778  N   ARG A 121     -19.234   8.118  87.538  1.00 74.43           N  
ATOM   1779  H   ARG A 121     -18.536   7.389  87.562  1.00 74.43           H  
ATOM   1780  CA  ARG A 121     -19.430   8.879  86.303  1.00 74.43           C  
ATOM   1781  HA  ARG A 121     -19.612   9.921  86.567  1.00 74.43           H  
ATOM   1782  C   ARG A 121     -20.680   8.416  85.563  1.00 74.43           C  
ATOM   1783  CB  ARG A 121     -18.149   8.811  85.468  1.00 74.43           C  
ATOM   1784  HB2 ARG A 121     -17.293   8.845  86.143  1.00 74.43           H  
ATOM   1785  HB3 ARG A 121     -18.108   7.875  84.911  1.00 74.43           H  
ATOM   1786  O   ARG A 121     -21.455   9.267  85.142  1.00 74.43           O  
ATOM   1787  CG  ARG A 121     -18.026  10.007  84.521  1.00 74.43           C  
ATOM   1788  HG2 ARG A 121     -18.773   9.931  83.731  1.00 74.43           H  
ATOM   1789  HG3 ARG A 121     -18.178  10.933  85.076  1.00 74.43           H  
ATOM   1790  CD  ARG A 121     -16.620  10.009  83.918  1.00 74.43           C  
ATOM   1791  HD2 ARG A 121     -16.484   9.092  83.346  1.00 74.43           H  
ATOM   1792  HD3 ARG A 121     -15.889  10.023  84.727  1.00 74.43           H  
ATOM   1793  NE  ARG A 121     -16.403  11.174  83.043  1.00 74.43           N  
ATOM   1794  HE  ARG A 121     -17.207  11.747  82.830  1.00 74.43           H  
ATOM   1795  NH1 ARG A 121     -14.189  10.748  82.598  1.00 74.43           N  
ATOM   1796 HH11 ARG A 121     -14.219   9.941  83.204  1.00 74.43           H  
ATOM   1797 HH12 ARG A 121     -13.322  10.971  82.130  1.00 74.43           H  
ATOM   1798  NH2 ARG A 121     -15.186  12.510  81.657  1.00 74.43           N  
ATOM   1799 HH21 ARG A 121     -14.318  12.700  81.178  1.00 74.43           H  
ATOM   1800 HH22 ARG A 121     -16.006  13.065  81.459  1.00 74.43           H  
ATOM   1801  CZ  ARG A 121     -15.264  11.471  82.441  1.00 74.43           C  
ATOM   1802  N   LEU A 122     -20.927   7.112  85.504  1.00 70.66           N  
ATOM   1803  H   LEU A 122     -20.233   6.487  85.889  1.00 70.66           H  
ATOM   1804  CA  LEU A 122     -22.173   6.514  85.033  1.00 70.66           C  
ATOM   1805  HA  LEU A 122     -22.387   6.868  84.024  1.00 70.66           H  
ATOM   1806  C   LEU A 122     -23.340   6.922  85.918  1.00 70.66           C  
ATOM   1807  CB  LEU A 122     -22.050   4.987  85.024  1.00 70.66           C  
ATOM   1808  HB2 LEU A 122     -23.043   4.539  84.980  1.00 70.66           H  
ATOM   1809  HB3 LEU A 122     -21.592   4.670  85.960  1.00 70.66           H  
ATOM   1810  O   LEU A 122     -24.348   7.345  85.388  1.00 70.66           O  
ATOM   1811  CG  LEU A 122     -21.230   4.474  83.837  1.00 70.66           C  
ATOM   1812  HG  LEU A 122     -20.341   5.092  83.704  1.00 70.66           H  
ATOM   1813  CD1 LEU A 122     -20.777   3.051  84.114  1.00 70.66           C  
ATOM   1814 HD11 LEU A 122     -20.026   2.797  83.366  1.00 70.66           H  
ATOM   1815 HD12 LEU A 122     -21.617   2.358  84.063  1.00 70.66           H  
ATOM   1816 HD13 LEU A 122     -20.305   2.988  85.095  1.00 70.66           H  
ATOM   1817  CD2 LEU A 122     -22.046   4.481  82.543  1.00 70.66           C  
ATOM   1818 HD21 LEU A 122     -22.992   3.958  82.686  1.00 70.66           H  
ATOM   1819 HD22 LEU A 122     -22.237   5.503  82.216  1.00 70.66           H  
ATOM   1820 HD23 LEU A 122     -21.482   3.957  81.772  1.00 70.66           H  
ATOM   1821  N   GLU A 123     -23.206   6.895  87.241  1.00 71.98           N  
ATOM   1822  H   GLU A 123     -22.377   6.469  87.631  1.00 71.98           H  
ATOM   1823  CA  GLU A 123     -24.213   7.390  88.180  1.00 71.98           C  
ATOM   1824  HA  GLU A 123     -25.153   6.865  88.014  1.00 71.98           H  
ATOM   1825  C   GLU A 123     -24.475   8.875  87.971  1.00 71.98           C  
ATOM   1826  CB  GLU A 123     -23.780   7.177  89.635  1.00 71.98           C  
ATOM   1827  HB2 GLU A 123     -24.379   7.828  90.272  1.00 71.98           H  
ATOM   1828  HB3 GLU A 123     -22.736   7.470  89.742  1.00 71.98           H  
ATOM   1829  O   GLU A 123     -25.631   9.270  87.980  1.00 71.98           O  
ATOM   1830  CG  GLU A 123     -23.996   5.737  90.118  1.00 71.98           C  
ATOM   1831  HG2 GLU A 123     -25.057   5.504  90.024  1.00 71.98           H  
ATOM   1832  HG3 GLU A 123     -23.452   5.039  89.480  1.00 71.98           H  
ATOM   1833  CD  GLU A 123     -23.562   5.550  91.580  1.00 71.98           C  
ATOM   1834  OE1 GLU A 123     -24.087   4.602  92.207  1.00 71.98           O  
ATOM   1835  OE2 GLU A 123     -22.751   6.368  92.075  1.00 71.98           O  
ATOM   1836  N   ARG A 124     -23.452   9.703  87.712  1.00 71.93           N  
ATOM   1837  H   ARG A 124     -22.515   9.334  87.789  1.00 71.93           H  
ATOM   1838  CA  ARG A 124     -23.656  11.112  87.333  1.00 71.93           C  
ATOM   1839  HA  ARG A 124     -24.318  11.575  88.064  1.00 71.93           H  
ATOM   1840  C   ARG A 124     -24.378  11.252  86.000  1.00 71.93           C  
ATOM   1841  CB  ARG A 124     -22.328  11.879  87.292  1.00 71.93           C  
ATOM   1842  HB2 ARG A 124     -21.528  11.229  86.937  1.00 71.93           H  
ATOM   1843  HB3 ARG A 124     -22.420  12.713  86.596  1.00 71.93           H  
ATOM   1844  O   ARG A 124     -25.270  12.085  85.896  1.00 71.93           O  
ATOM   1845  CG  ARG A 124     -21.987  12.455  88.670  1.00 71.93           C  
ATOM   1846  HG2 ARG A 124     -21.902  11.652  89.402  1.00 71.93           H  
ATOM   1847  HG3 ARG A 124     -22.793  13.119  88.980  1.00 71.93           H  
ATOM   1848  CD  ARG A 124     -20.686  13.261  88.631  1.00 71.93           C  
ATOM   1849  HD2 ARG A 124     -20.621  13.827  89.561  1.00 71.93           H  
ATOM   1850  HD3 ARG A 124     -20.716  13.962  87.797  1.00 71.93           H  
ATOM   1851  NE  ARG A 124     -19.509  12.380  88.519  1.00 71.93           N  
ATOM   1852  HE  ARG A 124     -19.702  11.393  88.434  1.00 71.93           H  
ATOM   1853  NH1 ARG A 124     -17.912  13.967  88.971  1.00 71.93           N  
ATOM   1854 HH11 ARG A 124     -16.944  14.193  89.153  1.00 71.93           H  
ATOM   1855 HH12 ARG A 124     -18.638  14.665  89.040  1.00 71.93           H  
ATOM   1856  NH2 ARG A 124     -17.295  11.847  88.647  1.00 71.93           N  
ATOM   1857 HH21 ARG A 124     -17.515  10.867  88.542  1.00 71.93           H  
ATOM   1858 HH22 ARG A 124     -16.340  12.078  88.884  1.00 71.93           H  
ATOM   1859  CZ  ARG A 124     -18.248  12.733  88.708  1.00 71.93           C  
ATOM   1860  N   MET A 125     -24.027  10.449  85.000  1.00 70.20           N  
ATOM   1861  H   MET A 125     -23.269   9.799  85.149  1.00 70.20           H  
ATOM   1862  CA  MET A 125     -24.706  10.454  83.703  1.00 70.20           C  
ATOM   1863  HA  MET A 125     -24.739  11.473  83.318  1.00 70.20           H  
ATOM   1864  C   MET A 125     -26.155   9.984  83.838  1.00 70.20           C  
ATOM   1865  CB  MET A 125     -23.944   9.579  82.700  1.00 70.20           C  
ATOM   1866  HB2 MET A 125     -24.576   9.417  81.827  1.00 70.20           H  
ATOM   1867  HB3 MET A 125     -23.716   8.610  83.143  1.00 70.20           H  
ATOM   1868  O   MET A 125     -27.055  10.615  83.303  1.00 70.20           O  
ATOM   1869  CG  MET A 125     -22.646  10.254  82.242  1.00 70.20           C  
ATOM   1870  HG2 MET A 125     -22.897  11.179  81.723  1.00 70.20           H  
ATOM   1871  HG3 MET A 125     -22.052  10.517  83.117  1.00 70.20           H  
ATOM   1872  SD  MET A 125     -21.611   9.244  81.150  1.00 70.20           S  
ATOM   1873  CE  MET A 125     -22.662   9.169  79.671  1.00 70.20           C  
ATOM   1874  HE1 MET A 125     -22.131   8.642  78.879  1.00 70.20           H  
ATOM   1875  HE2 MET A 125     -22.901  10.177  79.333  1.00 70.20           H  
ATOM   1876  HE3 MET A 125     -23.581   8.628  79.894  1.00 70.20           H  
ATOM   1877  N   LEU A 126     -26.398   8.936  84.617  1.00 69.14           N  
ATOM   1878  H   LEU A 126     -25.598   8.466  85.016  1.00 69.14           H  
ATOM   1879  CA  LEU A 126     -27.703   8.337  84.869  1.00 69.14           C  
ATOM   1880  HA  LEU A 126     -28.222   8.263  83.913  1.00 69.14           H  
ATOM   1881  C   LEU A 126     -28.546   9.223  85.797  1.00 69.14           C  
ATOM   1882  CB  LEU A 126     -27.458   6.903  85.383  1.00 69.14           C  
ATOM   1883  HB2 LEU A 126     -26.556   6.543  84.888  1.00 69.14           H  
ATOM   1884  HB3 LEU A 126     -27.258   6.906  86.454  1.00 69.14           H  
ATOM   1885  O   LEU A 126     -29.752   9.310  85.612  1.00 69.14           O  
ATOM   1886  CG  LEU A 126     -28.541   5.871  85.026  1.00 69.14           C  
ATOM   1887  HG  LEU A 126     -29.032   6.158  84.097  1.00 69.14           H  
ATOM   1888  CD1 LEU A 126     -27.894   4.498  84.824  1.00 69.14           C  
ATOM   1889 HD11 LEU A 126     -28.658   3.755  84.596  1.00 69.14           H  
ATOM   1890 HD12 LEU A 126     -27.349   4.197  85.718  1.00 69.14           H  
ATOM   1891 HD13 LEU A 126     -27.202   4.535  83.983  1.00 69.14           H  
ATOM   1892  CD2 LEU A 126     -29.593   5.735  86.126  1.00 69.14           C  
ATOM   1893 HD21 LEU A 126     -30.367   5.043  85.796  1.00 69.14           H  
ATOM   1894 HD22 LEU A 126     -30.032   6.715  86.314  1.00 69.14           H  
ATOM   1895 HD23 LEU A 126     -29.124   5.365  87.038  1.00 69.14           H  
ATOM   1896  N   ALA A 127     -27.936   9.950  86.737  1.00 66.46           N  
ATOM   1897  H   ALA A 127     -26.953   9.780  86.899  1.00 66.46           H  
ATOM   1898  CA  ALA A 127     -28.574  10.986  87.552  1.00 66.46           C  
ATOM   1899  HA  ALA A 127     -29.527  10.606  87.919  1.00 66.46           H  
ATOM   1900  C   ALA A 127     -28.867  12.258  86.750  1.00 66.46           C  
ATOM   1901  CB  ALA A 127     -27.692  11.320  88.762  1.00 66.46           C  
ATOM   1902  HB1 ALA A 127     -28.184  12.075  89.375  1.00 66.46           H  
ATOM   1903  HB2 ALA A 127     -26.730  11.708  88.428  1.00 66.46           H  
ATOM   1904  HB3 ALA A 127     -27.534  10.426  89.366  1.00 66.46           H  
ATOM   1905  O   ALA A 127     -29.838  12.940  87.053  1.00 66.46           O  
ATOM   1906  N   ALA A 128     -28.072  12.567  85.723  1.00 66.14           N  
ATOM   1907  H   ALA A 128     -27.216  12.047  85.592  1.00 66.14           H  
ATOM   1908  CA  ALA A 128     -28.385  13.621  84.763  1.00 66.14           C  
ATOM   1909  HA  ALA A 128     -28.759  14.490  85.303  1.00 66.14           H  
ATOM   1910  C   ALA A 128     -29.492  13.188  83.783  1.00 66.14           C  
ATOM   1911  CB  ALA A 128     -27.094  14.030  84.044  1.00 66.14           C  
ATOM   1912  HB1 ALA A 128     -27.308  14.846  83.354  1.00 66.14           H  
ATOM   1913  HB2 ALA A 128     -26.689  13.189  83.481  1.00 66.14           H  
ATOM   1914  HB3 ALA A 128     -26.355  14.366  84.772  1.00 66.14           H  
ATOM   1915  O   ALA A 128     -30.303  14.012  83.372  1.00 66.14           O  
ATOM   1916  N   LEU A 129     -29.569  11.894  83.456  1.00 63.09           N  
ATOM   1917  H   LEU A 129     -28.793  11.307  83.726  1.00 63.09           H  
ATOM   1918  CA  LEU A 129     -30.595  11.303  82.588  1.00 63.09           C  
ATOM   1919  HA  LEU A 129     -30.809  11.996  81.775  1.00 63.09           H  
ATOM   1920  C   LEU A 129     -31.934  11.060  83.299  1.00 63.09           C  
ATOM   1921  CB  LEU A 129     -30.040   9.989  81.996  1.00 63.09           C  
ATOM   1922  HB2 LEU A 129     -29.233   9.618  82.627  1.00 63.09           H  
ATOM   1923  HB3 LEU A 129     -30.812   9.220  82.016  1.00 63.09           H  
ATOM   1924  O   LEU A 129     -32.990  11.273  82.709  1.00 63.09           O  
ATOM   1925  CG  LEU A 129     -29.536  10.150  80.550  1.00 63.09           C  
ATOM   1926  HG  LEU A 129     -29.227  11.180  80.377  1.00 63.09           H  
ATOM   1927  CD1 LEU A 129     -28.337   9.247  80.266  1.00 63.09           C  
ATOM   1928 HD11 LEU A 129     -27.507   9.522  80.917  1.00 63.09           H  
ATOM   1929 HD12 LEU A 129     -28.602   8.203  80.438  1.00 63.09           H  
ATOM   1930 HD13 LEU A 129     -28.023   9.369  79.229  1.00 63.09           H  
ATOM   1931  CD2 LEU A 129     -30.657   9.786  79.576  1.00 63.09           C  
ATOM   1932 HD21 LEU A 129     -30.934   8.737  79.687  1.00 63.09           H  
ATOM   1933 HD22 LEU A 129     -30.322   9.956  78.553  1.00 63.09           H  
ATOM   1934 HD23 LEU A 129     -31.530  10.410  79.766  1.00 63.09           H  
ATOM   1935  N   ARG A 130     -31.928  10.629  84.565  1.00 62.41           N  
ATOM   1936  H   ARG A 130     -31.026  10.432  84.975  1.00 62.41           H  
ATOM   1937  CA  ARG A 130     -33.140  10.269  85.329  1.00 62.41           C  
ATOM   1938  HA  ARG A 130     -33.620   9.434  84.818  1.00 62.41           H  
ATOM   1939  C   ARG A 130     -34.217  11.361  85.372  1.00 62.41           C  
ATOM   1940  CB  ARG A 130     -32.780   9.840  86.762  1.00 62.41           C  
ATOM   1941  HB2 ARG A 130     -31.838  10.297  87.065  1.00 62.41           H  
ATOM   1942  HB3 ARG A 130     -33.554  10.185  87.448  1.00 62.41           H  
ATOM   1943  O   ARG A 130     -35.370  11.012  85.119  1.00 62.41           O  
ATOM   1944  CG  ARG A 130     -32.685   8.319  86.899  1.00 62.41           C  
ATOM   1945  HG2 ARG A 130     -31.927   7.942  86.212  1.00 62.41           H  
ATOM   1946  HG3 ARG A 130     -33.645   7.867  86.652  1.00 62.41           H  
ATOM   1947  CD  ARG A 130     -32.312   7.970  88.343  1.00 62.41           C  
ATOM   1948  HD2 ARG A 130     -31.413   8.526  88.609  1.00 62.41           H  
ATOM   1949  HD3 ARG A 130     -33.126   8.277  89.000  1.00 62.41           H  
ATOM   1950  NE  ARG A 130     -32.051   6.530  88.507  1.00 62.41           N  
ATOM   1951  HE  ARG A 130     -32.139   5.956  87.681  1.00 62.41           H  
ATOM   1952  NH1 ARG A 130     -31.462   6.598  90.725  1.00 62.41           N  
ATOM   1953 HH11 ARG A 130     -31.665   7.587  90.736  1.00 62.41           H  
ATOM   1954 HH12 ARG A 130     -31.082   6.141  91.542  1.00 62.41           H  
ATOM   1955  NH2 ARG A 130     -31.329   4.672  89.606  1.00 62.41           N  
ATOM   1956 HH21 ARG A 130     -30.951   4.233  90.434  1.00 62.41           H  
ATOM   1957 HH22 ARG A 130     -31.401   4.138  88.751  1.00 62.41           H  
ATOM   1958  CZ  ARG A 130     -31.621   5.941  89.609  1.00 62.41           C  
ATOM   1959  N   PRO A 131     -33.896  12.641  85.659  1.00 55.36           N  
ATOM   1960  CA  PRO A 131     -34.883  13.718  85.686  1.00 55.36           C  
ATOM   1961  HA  PRO A 131     -35.609  13.525  86.476  1.00 55.36           H  
ATOM   1962  C   PRO A 131     -35.613  13.861  84.353  1.00 55.36           C  
ATOM   1963  CB  PRO A 131     -34.102  15.003  85.999  1.00 55.36           C  
ATOM   1964  HB2 PRO A 131     -34.668  15.664  86.656  1.00 55.36           H  
ATOM   1965  HB3 PRO A 131     -33.845  15.523  85.077  1.00 55.36           H  
ATOM   1966  O   PRO A 131     -36.789  14.209  84.327  1.00 55.36           O  
ATOM   1967  CG  PRO A 131     -32.818  14.518  86.662  1.00 55.36           C  
ATOM   1968  HG2 PRO A 131     -32.982  14.398  87.733  1.00 55.36           H  
ATOM   1969  HG3 PRO A 131     -31.983  15.192  86.473  1.00 55.36           H  
ATOM   1970  CD  PRO A 131     -32.592  13.153  86.028  1.00 55.36           C  
ATOM   1971  HD2 PRO A 131     -32.121  12.490  86.754  1.00 55.36           H  
ATOM   1972  HD3 PRO A 131     -31.974  13.264  85.137  1.00 55.36           H  
ATOM   1973  N   VAL A 132     -34.919  13.566  83.250  1.00 50.25           N  
ATOM   1974  H   VAL A 132     -33.969  13.237  83.345  1.00 50.25           H  
ATOM   1975  CA  VAL A 132     -35.460  13.680  81.895  1.00 50.25           C  
ATOM   1976  HA  VAL A 132     -36.009  14.618  81.821  1.00 50.25           H  
ATOM   1977  C   VAL A 132     -36.460  12.556  81.602  1.00 50.25           C  
ATOM   1978  CB  VAL A 132     -34.315  13.715  80.859  1.00 50.25           C  
ATOM   1979  HB  VAL A 132     -33.827  12.741  80.819  1.00 50.25           H  
ATOM   1980  O   VAL A 132     -37.470  12.802  80.953  1.00 50.25           O  
ATOM   1981  CG1 VAL A 132     -34.841  14.033  79.456  1.00 50.25           C  
ATOM   1982 HG11 VAL A 132     -35.363  14.990  79.458  1.00 50.25           H  
ATOM   1983 HG12 VAL A 132     -35.529  13.254  79.127  1.00 50.25           H  
ATOM   1984 HG13 VAL A 132     -34.013  14.074  78.749  1.00 50.25           H  
ATOM   1985  CG2 VAL A 132     -33.256  14.776  81.210  1.00 50.25           C  
ATOM   1986 HG21 VAL A 132     -33.726  15.754  81.313  1.00 50.25           H  
ATOM   1987 HG22 VAL A 132     -32.503  14.820  80.423  1.00 50.25           H  
ATOM   1988 HG23 VAL A 132     -32.748  14.516  82.138  1.00 50.25           H  
ATOM   1989  N   ALA A 133     -36.231  11.341  82.113  1.00 45.09           N  
ATOM   1990  H   ALA A 133     -35.387  11.201  82.649  1.00 45.09           H  
ATOM   1991  CA  ALA A 133     -37.096  10.187  81.852  1.00 45.09           C  
ATOM   1992  HA  ALA A 133     -37.375  10.199  80.798  1.00 45.09           H  
ATOM   1993  C   ALA A 133     -38.415  10.188  82.658  1.00 45.09           C  
ATOM   1994  CB  ALA A 133     -36.281   8.913  82.105  1.00 45.09           C  
ATOM   1995  HB1 ALA A 133     -35.393   8.910  81.472  1.00 45.09           H  
ATOM   1996  HB2 ALA A 133     -36.888   8.040  81.864  1.00 45.09           H  
ATOM   1997  HB3 ALA A 133     -35.979   8.862  83.151  1.00 45.09           H  
ATOM   1998  O   ALA A 133     -39.472   9.913  82.097  1.00 45.09           O  
ATOM   1999  N   GLN A 134     -38.382  10.488  83.965  1.00 40.15           N  
ATOM   2000  H   GLN A 134     -37.495  10.746  84.373  1.00 40.15           H  
ATOM   2001  CA  GLN A 134     -39.560  10.355  84.851  1.00 40.15           C  
ATOM   2002  HA  GLN A 134     -40.019   9.383  84.671  1.00 40.15           H  
ATOM   2003  C   GLN A 134     -40.677  11.384  84.608  1.00 40.15           C  
ATOM   2004  CB  GLN A 134     -39.122  10.422  86.326  1.00 40.15           C  
ATOM   2005  HB2 GLN A 134     -39.973  10.710  86.943  1.00 40.15           H  
ATOM   2006  HB3 GLN A 134     -38.349  11.182  86.445  1.00 40.15           H  
ATOM   2007  O   GLN A 134     -41.794  11.191  85.083  1.00 40.15           O  
ATOM   2008  CG  GLN A 134     -38.620   9.070  86.844  1.00 40.15           C  
ATOM   2009  HG2 GLN A 134     -39.408   8.329  86.712  1.00 40.15           H  
ATOM   2010  HG3 GLN A 134     -37.752   8.756  86.264  1.00 40.15           H  
ATOM   2011  CD  GLN A 134     -38.228   9.108  88.320  1.00 40.15           C  
ATOM   2012  NE2 GLN A 134     -38.166   7.971  88.977  1.00 40.15           N  
ATOM   2013 HE21 GLN A 134     -38.002   8.057  89.970  1.00 40.15           H  
ATOM   2014 HE22 GLN A 134     -38.489   7.121  88.536  1.00 40.15           H  
ATOM   2015  OE1 GLN A 134     -37.945  10.133  88.918  1.00 40.15           O  
ATOM   2016  N   ALA A 135     -40.413  12.475  83.885  1.00 32.95           N  
ATOM   2017  H   ALA A 135     -39.489  12.585  83.491  1.00 32.95           H  
ATOM   2018  CA  ALA A 135     -41.375  13.566  83.711  1.00 32.95           C  
ATOM   2019  HA  ALA A 135     -41.704  13.890  84.698  1.00 32.95           H  
ATOM   2020  C   ALA A 135     -42.650  13.179  82.927  1.00 32.95           C  
ATOM   2021  CB  ALA A 135     -40.636  14.734  83.046  1.00 32.95           C  
ATOM   2022  HB1 ALA A 135     -41.310  15.586  82.953  1.00 32.95           H  
ATOM   2023  HB2 ALA A 135     -39.777  15.025  83.650  1.00 32.95           H  
ATOM   2024  HB3 ALA A 135     -40.293  14.441  82.053  1.00 32.95           H  
ATOM   2025  O   ALA A 135     -43.627  13.925  82.962  1.00 32.95           O  
ATOM   2026  N   ALA A 136     -42.659  12.043  82.219  1.00 29.87           N  
ATOM   2027  H   ALA A 136     -41.837  11.456  82.238  1.00 29.87           H  
ATOM   2028  CA  ALA A 136     -43.759  11.658  81.333  1.00 29.87           C  
ATOM   2029  HA  ALA A 136     -44.125  12.554  80.832  1.00 29.87           H  
ATOM   2030  C   ALA A 136     -44.982  11.020  82.032  1.00 29.87           C  
ATOM   2031  CB  ALA A 136     -43.185  10.728  80.256  1.00 29.87           C  
ATOM   2032  HB1 ALA A 136     -42.813   9.812  80.714  1.00 29.87           H  
ATOM   2033  HB2 ALA A 136     -43.969  10.472  79.543  1.00 29.87           H  
ATOM   2034  HB3 ALA A 136     -42.372  11.225  79.727  1.00 29.87           H  
ATOM   2035  O   ALA A 136     -46.095  11.168  81.535  1.00 29.87           O  
ATOM   2036  N   ASP A 137     -44.817  10.320  83.159  1.00 26.81           N  
ATOM   2037  H   ASP A 137     -43.888  10.245  83.547  1.00 26.81           H  
ATOM   2038  CA  ASP A 137     -45.842   9.374  83.659  1.00 26.81           C  
ATOM   2039  HA  ASP A 137     -46.239   8.817  82.810  1.00 26.81           H  
ATOM   2040  C   ASP A 137     -47.080  10.007  84.345  1.00 26.81           C  
ATOM   2041  CB  ASP A 137     -45.171   8.378  84.640  1.00 26.81           C  
ATOM   2042  HB2 ASP A 137     -45.850   8.185  85.470  1.00 26.81           H  
ATOM   2043  HB3 ASP A 137     -44.282   8.838  85.072  1.00 26.81           H  
ATOM   2044  O   ASP A 137     -48.098   9.344  84.523  1.00 26.81           O  
ATOM   2045  CG  ASP A 137     -44.796   7.007  84.053  1.00 26.81           C  
ATOM   2046  OD1 ASP A 137     -45.242   6.680  82.931  1.00 26.81           O  
ATOM   2047  OD2 ASP A 137     -44.059   6.281  84.760  1.00 26.81           O  
ATOM   2048  N   ALA A 138     -47.016  11.254  84.824  1.00 24.76           N  
ATOM   2049  H   ALA A 138     -46.190  11.778  84.571  1.00 24.76           H  
ATOM   2050  CA  ALA A 138     -47.645  11.572  86.118  1.00 24.76           C  
ATOM   2051  HA  ALA A 138     -47.586  10.675  86.734  1.00 24.76           H  
ATOM   2052  C   ALA A 138     -49.137  12.009  86.180  1.00 24.76           C  
ATOM   2053  CB  ALA A 138     -46.757  12.632  86.788  1.00 24.76           C  
ATOM   2054  HB1 ALA A 138     -47.118  12.827  87.798  1.00 24.76           H  
ATOM   2055  HB2 ALA A 138     -46.784  13.559  86.214  1.00 24.76           H  
ATOM   2056  HB3 ALA A 138     -45.730  12.273  86.848  1.00 24.76           H  
ATOM   2057  O   ALA A 138     -49.688  12.005  87.276  1.00 24.76           O  
ATOM   2058  N   SER A 139     -49.778  12.499  85.109  1.00 22.20           N  
ATOM   2059  H   SER A 139     -49.327  12.360  84.216  1.00 22.20           H  
ATOM   2060  CA  SER A 139     -50.774  13.601  85.255  1.00 22.20           C  
ATOM   2061  HA  SER A 139     -50.393  14.187  86.092  1.00 22.20           H  
ATOM   2062  C   SER A 139     -52.238  13.319  85.719  1.00 22.20           C  
ATOM   2063  CB  SER A 139     -50.688  14.588  84.086  1.00 22.20           C  
ATOM   2064  HB2 SER A 139     -51.364  15.423  84.273  1.00 22.20           H  
ATOM   2065  HB3 SER A 139     -49.673  14.978  84.017  1.00 22.20           H  
ATOM   2066  O   SER A 139     -52.513  13.368  86.913  1.00 22.20           O  
ATOM   2067  OG  SER A 139     -51.034  13.972  82.862  1.00 22.20           O  
ATOM   2068  HG  SER A 139     -50.297  13.439  82.554  1.00 22.20           H  
ATOM   2069  N   GLY A 140     -53.247  13.260  84.834  1.00 21.55           N  
ATOM   2070  H   GLY A 140     -52.999  13.225  83.856  1.00 21.55           H  
ATOM   2071  CA  GLY A 140     -54.650  13.610  85.197  1.00 21.55           C  
ATOM   2072  HA2 GLY A 140     -55.214  13.764  84.277  1.00 21.55           H  
ATOM   2073  HA3 GLY A 140     -54.635  14.563  85.725  1.00 21.55           H  
ATOM   2074  C   GLY A 140     -55.457  12.602  86.057  1.00 21.55           C  
ATOM   2075  O   GLY A 140     -55.653  11.463  85.644  1.00 21.55           O  
ATOM   2076  N   THR A 141     -55.997  13.041  87.210  1.00 22.72           N  
ATOM   2077  H   THR A 141     -55.815  14.002  87.462  1.00 22.72           H  
ATOM   2078  CA  THR A 141     -56.670  12.260  88.292  1.00 22.72           C  
ATOM   2079  HA  THR A 141     -56.388  11.214  88.173  1.00 22.72           H  
ATOM   2080  C   THR A 141     -58.227  12.302  88.304  1.00 22.72           C  
ATOM   2081  CB  THR A 141     -56.141  12.748  89.659  1.00 22.72           C  
ATOM   2082  HB  THR A 141     -56.844  12.470  90.445  1.00 22.72           H  
ATOM   2083  O   THR A 141     -58.830  13.188  87.712  1.00 22.72           O  
ATOM   2084  CG2 THR A 141     -54.783  12.147  90.011  1.00 22.72           C  
ATOM   2085 HG21 THR A 141     -54.856  11.060  90.040  1.00 22.72           H  
ATOM   2086 HG22 THR A 141     -54.045  12.430  89.260  1.00 22.72           H  
ATOM   2087 HG23 THR A 141     -54.457  12.504  90.988  1.00 22.72           H  
ATOM   2088  OG1 THR A 141     -55.973  14.150  89.662  1.00 22.72           O  
ATOM   2089  HG1 THR A 141     -55.416  14.380  90.410  1.00 22.72           H  
ATOM   2090  N   GLY A 142     -58.897  11.339  88.981  1.00 20.93           N  
ATOM   2091  H   GLY A 142     -58.326  10.682  89.494  1.00 20.93           H  
ATOM   2092  CA  GLY A 142     -60.330  10.964  88.808  1.00 20.93           C  
ATOM   2093  HA2 GLY A 142     -60.588  11.163  87.767  1.00 20.93           H  
ATOM   2094  HA3 GLY A 142     -60.399   9.884  88.932  1.00 20.93           H  
ATOM   2095  C   GLY A 142     -61.490  11.582  89.660  1.00 20.93           C  
ATOM   2096  O   GLY A 142     -62.281  12.331  89.097  1.00 20.93           O  
ATOM   2097  N   ALA A 143     -61.763  11.141  90.918  1.00 22.10           N  
ATOM   2098  H   ALA A 143     -61.050  10.605  91.390  1.00 22.10           H  
ATOM   2099  CA  ALA A 143     -63.164  10.925  91.411  1.00 22.10           C  
ATOM   2100  HA  ALA A 143     -63.854  11.493  90.786  1.00 22.10           H  
ATOM   2101  C   ALA A 143     -63.550  11.244  92.910  1.00 22.10           C  
ATOM   2102  CB  ALA A 143     -63.415   9.421  91.154  1.00 22.10           C  
ATOM   2103  HB1 ALA A 143     -63.294   9.199  90.094  1.00 22.10           H  
ATOM   2104  HB2 ALA A 143     -64.432   9.164  91.448  1.00 22.10           H  
ATOM   2105  HB3 ALA A 143     -62.717   8.814  91.731  1.00 22.10           H  
ATOM   2106  O   ALA A 143     -63.422  10.351  93.739  1.00 22.10           O  
ATOM   2107  N   ASN A 144     -64.135  12.405  93.297  1.00 20.34           N  
ATOM   2108  H   ASN A 144     -64.337  13.104  92.596  1.00 20.34           H  
ATOM   2109  CA  ASN A 144     -64.542  12.725  94.714  1.00 20.34           C  
ATOM   2110  HA  ASN A 144     -64.262  11.853  95.305  1.00 20.34           H  
ATOM   2111  C   ASN A 144     -66.095  12.986  94.941  1.00 20.34           C  
ATOM   2112  CB  ASN A 144     -63.660  13.903  95.208  1.00 20.34           C  
ATOM   2113  HB2 ASN A 144     -62.746  13.948  94.617  1.00 20.34           H  
ATOM   2114  HB3 ASN A 144     -64.197  14.841  95.059  1.00 20.34           H  
ATOM   2115  O   ASN A 144     -66.692  13.505  94.000  1.00 20.34           O  
ATOM   2116  CG  ASN A 144     -63.216  13.812  96.665  1.00 20.34           C  
ATOM   2117  ND2 ASN A 144     -62.608  14.846  97.195  1.00 20.34           N  
ATOM   2118 HD21 ASN A 144     -62.485  15.706  96.680  1.00 20.34           H  
ATOM   2119 HD22 ASN A 144     -62.338  14.759  98.164  1.00 20.34           H  
ATOM   2120  OD1 ASN A 144     -63.369  12.812  97.341  1.00 20.34           O  
ATOM   2121  N   PRO A 145     -66.774  12.684  96.107  1.00 22.10           N  
ATOM   2122  CA  PRO A 145     -68.259  12.464  96.232  1.00 22.10           C  
ATOM   2123  HA  PRO A 145     -68.715  12.586  95.250  1.00 22.10           H  
ATOM   2124  C   PRO A 145     -69.211  13.236  97.255  1.00 22.10           C  
ATOM   2125  CB  PRO A 145     -68.286  10.968  96.597  1.00 22.10           C  
ATOM   2126  HB2 PRO A 145     -68.002  10.379  95.725  1.00 22.10           H  
ATOM   2127  HB3 PRO A 145     -69.245  10.614  96.977  1.00 22.10           H  
ATOM   2128  O   PRO A 145     -70.322  12.749  97.454  1.00 22.10           O  
ATOM   2129  CG  PRO A 145     -67.189  10.876  97.651  1.00 22.10           C  
ATOM   2130  HG2 PRO A 145     -66.766   9.873  97.699  1.00 22.10           H  
ATOM   2131  HG3 PRO A 145     -67.581  11.174  98.623  1.00 22.10           H  
ATOM   2132  CD  PRO A 145     -66.162  11.898  97.175  1.00 22.10           C  
ATOM   2133  HD2 PRO A 145     -65.874  12.547  98.002  1.00 22.10           H  
ATOM   2134  HD3 PRO A 145     -65.296  11.328  96.836  1.00 22.10           H  
ATOM   2135  N   SER A 146     -68.870  14.325  97.976  1.00 21.37           N  
ATOM   2136  H   SER A 146     -68.029  14.822  97.719  1.00 21.37           H  
ATOM   2137  CA  SER A 146     -69.553  14.844  99.230  1.00 21.37           C  
ATOM   2138  HA  SER A 146     -69.746  13.983  99.871  1.00 21.37           H  
ATOM   2139  C   SER A 146     -70.927  15.611  99.134  1.00 21.37           C  
ATOM   2140  CB  SER A 146     -68.536  15.731  99.964  1.00 21.37           C  
ATOM   2141  HB2 SER A 146     -69.012  16.223 100.813  1.00 21.37           H  
ATOM   2142  HB3 SER A 146     -67.719  15.112 100.334  1.00 21.37           H  
ATOM   2143  O   SER A 146     -71.327  15.951  98.025  1.00 21.37           O  
ATOM   2144  OG  SER A 146     -68.007  16.701  99.079  1.00 21.37           O  
ATOM   2145  HG  SER A 146     -67.794  17.497  99.570  1.00 21.37           H  
ATOM   2146  N   GLY A 147     -71.668  15.902 100.256  1.00 19.03           N  
ATOM   2147  H   GLY A 147     -71.297  15.662 101.164  1.00 19.03           H  
ATOM   2148  CA  GLY A 147     -73.090  16.391 100.202  1.00 19.03           C  
ATOM   2149  HA2 GLY A 147     -73.183  16.966  99.280  1.00 19.03           H  
ATOM   2150  HA3 GLY A 147     -73.714  15.509 100.060  1.00 19.03           H  
ATOM   2151  C   GLY A 147     -73.843  17.271 101.266  1.00 19.03           C  
ATOM   2152  O   GLY A 147     -75.069  17.238 101.189  1.00 19.03           O  
ATOM   2153  N   ASP A 148     -73.241  18.013 102.220  1.00 22.09           N  
ATOM   2154  H   ASP A 148     -72.242  18.144 102.159  1.00 22.09           H  
ATOM   2155  CA  ASP A 148     -73.908  18.668 103.403  1.00 22.09           C  
ATOM   2156  HA  ASP A 148     -74.922  18.274 103.470  1.00 22.09           H  
ATOM   2157  C   ASP A 148     -74.077  20.229 103.369  1.00 22.09           C  
ATOM   2158  CB  ASP A 148     -73.137  18.245 104.687  1.00 22.09           C  
ATOM   2159  HB2 ASP A 148     -72.804  19.127 105.234  1.00 22.09           H  
ATOM   2160  HB3 ASP A 148     -72.228  17.718 104.400  1.00 22.09           H  
ATOM   2161  O   ASP A 148     -73.668  20.877 102.414  1.00 22.09           O  
ATOM   2162  CG  ASP A 148     -73.914  17.348 105.666  1.00 22.09           C  
ATOM   2163  OD1 ASP A 148     -75.166  17.379 105.659  1.00 22.09           O  
ATOM   2164  OD2 ASP A 148     -73.239  16.617 106.425  1.00 22.09           O  
ATOM   2165  N   ASP A 149     -74.658  20.797 104.448  1.00 22.33           N  
ATOM   2166  H   ASP A 149     -74.906  20.126 105.161  1.00 22.33           H  
ATOM   2167  CA  ASP A 149     -75.077  22.193 104.799  1.00 22.33           C  
ATOM   2168  HA  ASP A 149     -76.134  22.310 104.557  1.00 22.33           H  
ATOM   2169  C   ASP A 149     -74.347  23.403 104.176  1.00 22.33           C  
ATOM   2170  CB  ASP A 149     -74.933  22.262 106.343  1.00 22.33           C  
ATOM   2171  HB2 ASP A 149     -75.491  21.421 106.756  1.00 22.33           H  
ATOM   2172  HB3 ASP A 149     -73.893  22.081 106.617  1.00 22.33           H  
ATOM   2173  O   ASP A 149     -74.967  24.384 103.753  1.00 22.33           O  
ATOM   2174  CG  ASP A 149     -75.458  23.514 107.066  1.00 22.33           C  
ATOM   2175  OD1 ASP A 149     -76.563  23.970 106.696  1.00 22.33           O  
ATOM   2176  OD2 ASP A 149     -74.854  23.888 108.099  1.00 22.33           O  
ATOM   2177  N   LEU A 150     -73.019  23.365 104.221  1.00 24.69           N  
ATOM   2178  H   LEU A 150     -72.598  22.470 104.425  1.00 24.69           H  
ATOM   2179  CA  LEU A 150     -72.182  24.544 104.403  1.00 24.69           C  
ATOM   2180  HA  LEU A 150     -72.741  25.286 104.972  1.00 24.69           H  
ATOM   2181  C   LEU A 150     -71.772  25.148 103.059  1.00 24.69           C  
ATOM   2182  CB  LEU A 150     -70.925  24.167 105.204  1.00 24.69           C  
ATOM   2183  HB2 LEU A 150     -70.256  25.026 105.236  1.00 24.69           H  
ATOM   2184  HB3 LEU A 150     -70.407  23.390 104.641  1.00 24.69           H  
ATOM   2185  O   LEU A 150     -70.737  24.843 102.490  1.00 24.69           O  
ATOM   2186  CG  LEU A 150     -71.164  23.673 106.640  1.00 24.69           C  
ATOM   2187  HG  LEU A 150     -72.149  23.215 106.723  1.00 24.69           H  
ATOM   2188  CD1 LEU A 150     -70.133  22.598 106.983  1.00 24.69           C  
ATOM   2189 HD11 LEU A 150     -69.128  23.013 106.902  1.00 24.69           H  
ATOM   2190 HD12 LEU A 150     -70.237  21.758 106.297  1.00 24.69           H  
ATOM   2191 HD13 LEU A 150     -70.302  22.243 108.000  1.00 24.69           H  
ATOM   2192  CD2 LEU A 150     -71.070  24.786 107.682  1.00 24.69           C  
ATOM   2193 HD21 LEU A 150     -71.178  24.370 108.683  1.00 24.69           H  
ATOM   2194 HD22 LEU A 150     -71.887  25.488 107.516  1.00 24.69           H  
ATOM   2195 HD23 LEU A 150     -70.120  25.312 107.591  1.00 24.69           H  
ATOM   2196  N   GLY A 151     -72.517  26.105 102.581  1.00 29.15           N  
ATOM   2197  H   GLY A 151     -73.512  25.954 102.670  1.00 29.15           H  
ATOM   2198  CA  GLY A 151     -72.100  27.340 103.125  1.00 29.15           C  
ATOM   2199  HA2 GLY A 151     -71.029  27.441 103.300  1.00 29.15           H  
ATOM   2200  HA3 GLY A 151     -72.711  27.241 104.022  1.00 29.15           H  
ATOM   2201  C   GLY A 151     -72.720  28.515 102.573  1.00 29.15           C  
ATOM   2202  O   GLY A 151     -73.684  28.353 101.870  1.00 29.15           O  
ATOM   2203  N   GLU A 152     -72.368  29.621 103.198  1.00 36.05           N  
ATOM   2204  H   GLU A 152     -71.535  29.551 103.765  1.00 36.05           H  
ATOM   2205  CA  GLU A 152     -73.032  30.912 103.208  1.00 36.05           C  
ATOM   2206  HA  GLU A 152     -73.872  30.880 103.902  1.00 36.05           H  
ATOM   2207  C   GLU A 152     -73.612  31.349 101.914  1.00 36.05           C  
ATOM   2208  CB  GLU A 152     -72.477  31.964 104.127  1.00 36.05           C  
ATOM   2209  HB2 GLU A 152     -71.640  31.495 104.644  1.00 36.05           H  
ATOM   2210  HB3 GLU A 152     -72.192  32.825 103.522  1.00 36.05           H  
ATOM   2211  O   GLU A 152     -73.031  32.178 101.225  1.00 36.05           O  
ATOM   2212  CG  GLU A 152     -73.318  32.494 105.299  1.00 36.05           C  
ATOM   2213  HG2 GLU A 152     -74.386  32.318 105.168  1.00 36.05           H  
ATOM   2214  HG3 GLU A 152     -73.218  33.579 105.304  1.00 36.05           H  
ATOM   2215  CD  GLU A 152     -72.837  32.004 106.674  1.00 36.05           C  
ATOM   2216  OE1 GLU A 152     -73.679  31.580 107.491  1.00 36.05           O  
ATOM   2217  OE2 GLU A 152     -71.628  32.021 106.970  1.00 36.05           O  
ATOM   2218  N   ALA A 153     -74.808  30.843 101.631  1.00 29.12           N  
ATOM   2219  H   ALA A 153     -75.202  31.209 100.776  1.00 29.12           H  
ATOM   2220  CA  ALA A 153     -75.726  29.946 102.419  1.00 29.12           C  
ATOM   2221  HA  ALA A 153     -76.594  30.602 102.494  1.00 29.12           H  
ATOM   2222  C   ALA A 153     -75.506  29.620 103.965  1.00 29.12           C  
ATOM   2223  CB  ALA A 153     -76.296  28.792 101.565  1.00 29.12           C  
ATOM   2224  HB1 ALA A 153     -76.339  27.877 102.156  1.00 29.12           H  
ATOM   2225  HB2 ALA A 153     -75.717  28.603 100.661  1.00 29.12           H  
ATOM   2226  HB3 ALA A 153     -77.307  29.050 101.250  1.00 29.12           H  
ATOM   2227  O   ALA A 153     -76.010  30.440 104.719  1.00 29.12           O  
ATOM   2228  N   GLY A 154     -74.643  28.699 104.497  1.00 31.67           N  
ATOM   2229  H   GLY A 154     -74.310  28.002 103.848  1.00 31.67           H  
ATOM   2230  CA  GLY A 154     -73.852  28.842 105.802  1.00 31.67           C  
ATOM   2231  HA2 GLY A 154     -74.364  28.220 106.536  1.00 31.67           H  
ATOM   2232  HA3 GLY A 154     -74.030  29.863 106.140  1.00 31.67           H  
ATOM   2233  C   GLY A 154     -72.283  28.521 106.015  1.00 31.67           C  
ATOM   2234  O   GLY A 154     -71.825  27.401 105.872  1.00 31.67           O  
ATOM   2235  N   VAL A 155     -71.429  29.417 106.534  1.00 33.98           N  
ATOM   2236  H   VAL A 155     -71.855  30.270 106.868  1.00 33.98           H  
ATOM   2237  CA  VAL A 155     -69.927  29.529 106.532  1.00 33.98           C  
ATOM   2238  HA  VAL A 155     -69.778  30.593 106.718  1.00 33.98           H  
ATOM   2239  C   VAL A 155     -69.280  29.373 105.132  1.00 33.98           C  
ATOM   2240  CB  VAL A 155     -69.185  28.923 107.750  1.00 33.98           C  
ATOM   2241  HB  VAL A 155     -69.089  27.844 107.631  1.00 33.98           H  
ATOM   2242  O   VAL A 155     -68.600  28.400 104.823  1.00 33.98           O  
ATOM   2243  CG1 VAL A 155     -67.786  29.556 107.904  1.00 33.98           C  
ATOM   2244 HG11 VAL A 155     -67.273  29.126 108.764  1.00 33.98           H  
ATOM   2245 HG12 VAL A 155     -67.870  30.636 108.024  1.00 33.98           H  
ATOM   2246 HG13 VAL A 155     -67.197  29.345 107.012  1.00 33.98           H  
ATOM   2247  CG2 VAL A 155     -69.915  29.227 109.073  1.00 33.98           C  
ATOM   2248 HG21 VAL A 155     -70.881  28.722 109.073  1.00 33.98           H  
ATOM   2249 HG22 VAL A 155     -69.333  28.862 109.919  1.00 33.98           H  
ATOM   2250 HG23 VAL A 155     -70.079  30.300 109.165  1.00 33.98           H  
ATOM   2251  N   ASP A 156     -69.633  30.405 104.341  1.00 29.24           N  
ATOM   2252  H   ASP A 156     -70.000  31.151 104.915  1.00 29.24           H  
ATOM   2253  CA  ASP A 156     -69.704  30.858 102.920  1.00 29.24           C  
ATOM   2254  HA  ASP A 156     -70.691  31.318 102.874  1.00 29.24           H  
ATOM   2255  C   ASP A 156     -70.059  29.918 101.717  1.00 29.24           C  
ATOM   2256  CB  ASP A 156     -69.068  32.250 102.748  1.00 29.24           C  
ATOM   2257  HB2 ASP A 156     -68.013  32.197 103.017  1.00 29.24           H  
ATOM   2258  HB3 ASP A 156     -69.133  32.541 101.700  1.00 29.24           H  
ATOM   2259  O   ASP A 156     -69.537  28.828 101.615  1.00 29.24           O  
ATOM   2260  CG  ASP A 156     -69.769  33.360 103.598  1.00 29.24           C  
ATOM   2261  OD1 ASP A 156     -69.979  33.150 104.809  1.00 29.24           O  
ATOM   2262  OD2 ASP A 156     -70.109  34.424 103.035  1.00 29.24           O  
ATOM   2263  N   GLU A 157     -71.035  30.322 100.853  1.00 32.37           N  
ATOM   2264  H   GLU A 157     -71.406  31.241 101.045  1.00 32.37           H  
ATOM   2265  CA  GLU A 157     -71.833  29.610  99.799  1.00 32.37           C  
ATOM   2266  HA  GLU A 157     -72.670  29.052 100.219  1.00 32.37           H  
ATOM   2267  C   GLU A 157     -71.156  28.525  98.998  1.00 32.37           C  
ATOM   2268  CB  GLU A 157     -72.581  30.563  98.823  1.00 32.37           C  
ATOM   2269  HB2 GLU A 157     -72.318  31.595  99.057  1.00 32.37           H  
ATOM   2270  HB3 GLU A 157     -72.211  30.387  97.813  1.00 32.37           H  
ATOM   2271  O   GLU A 157     -71.715  27.439  98.841  1.00 32.37           O  
ATOM   2272  CG  GLU A 157     -74.115  30.519  98.685  1.00 32.37           C  
ATOM   2273  HG2 GLU A 157     -74.341  30.023  97.741  1.00 32.37           H  
ATOM   2274  HG3 GLU A 157     -74.560  29.871  99.440  1.00 32.37           H  
ATOM   2275  CD  GLU A 157     -74.766  31.924  98.640  1.00 32.37           C  
ATOM   2276  OE1 GLU A 157     -75.844  32.105  99.261  1.00 32.37           O  
ATOM   2277  OE2 GLU A 157     -74.260  32.778  97.874  1.00 32.37           O  
ATOM   2278  N   LEU A 158     -70.117  28.826  98.222  1.00 26.50           N  
ATOM   2279  H   LEU A 158     -69.908  28.013  97.661  1.00 26.50           H  
ATOM   2280  CA  LEU A 158     -68.936  29.698  98.391  1.00 26.50           C  
ATOM   2281  HA  LEU A 158     -68.468  29.708  97.407  1.00 26.50           H  
ATOM   2282  C   LEU A 158     -67.894  28.994  99.297  1.00 26.50           C  
ATOM   2283  CB  LEU A 158     -69.120  31.196  98.749  1.00 26.50           C  
ATOM   2284  HB2 LEU A 158     -68.124  31.521  98.449  1.00 26.50           H  
ATOM   2285  HB3 LEU A 158     -69.159  31.307  99.832  1.00 26.50           H  
ATOM   2286  O   LEU A 158     -67.835  27.772  99.307  1.00 26.50           O  
ATOM   2287  CG  LEU A 158     -69.958  32.327  98.128  1.00 26.50           C  
ATOM   2288  HG  LEU A 158     -70.773  31.915  97.533  1.00 26.50           H  
ATOM   2289  CD1 LEU A 158     -70.463  33.341  99.174  1.00 26.50           C  
ATOM   2290 HD11 LEU A 158     -71.211  33.994  98.724  1.00 26.50           H  
ATOM   2291 HD12 LEU A 158     -69.651  33.935  99.591  1.00 26.50           H  
ATOM   2292 HD13 LEU A 158     -70.931  32.840 100.021  1.00 26.50           H  
ATOM   2293  CD2 LEU A 158     -69.137  33.203  97.176  1.00 26.50           C  
ATOM   2294 HD21 LEU A 158     -68.564  32.577  96.492  1.00 26.50           H  
ATOM   2295 HD22 LEU A 158     -68.487  33.893  97.715  1.00 26.50           H  
ATOM   2296 HD23 LEU A 158     -69.834  33.804  96.591  1.00 26.50           H  
ATOM   2297  N   LEU A 159     -67.015  29.665 100.053  1.00 27.69           N  
ATOM   2298  H   LEU A 159     -66.763  29.120 100.866  1.00 27.69           H  
ATOM   2299  CA  LEU A 159     -65.975  30.608  99.613  1.00 27.69           C  
ATOM   2300  HA  LEU A 159     -65.940  30.567  98.524  1.00 27.69           H  
ATOM   2301  C   LEU A 159     -64.606  30.067 100.106  1.00 27.69           C  
ATOM   2302  CB  LEU A 159     -66.330  32.060 100.025  1.00 27.69           C  
ATOM   2303  HB2 LEU A 159     -67.386  32.138 100.281  1.00 27.69           H  
ATOM   2304  HB3 LEU A 159     -65.988  32.281 101.036  1.00 27.69           H  
ATOM   2305  O   LEU A 159     -64.032  29.217  99.439  1.00 27.69           O  
ATOM   2306  CG  LEU A 159     -66.049  33.176  98.991  1.00 27.69           C  
ATOM   2307  HG  LEU A 159     -66.660  32.956  98.116  1.00 27.69           H  
ATOM   2308  CD1 LEU A 159     -66.472  34.540  99.539  1.00 27.69           C  
ATOM   2309 HD11 LEU A 159     -67.446  34.466 100.024  1.00 27.69           H  
ATOM   2310 HD12 LEU A 159     -65.754  34.905 100.274  1.00 27.69           H  
ATOM   2311 HD13 LEU A 159     -66.538  35.261  98.725  1.00 27.69           H  
ATOM   2312  CD2 LEU A 159     -64.652  33.308  98.390  1.00 27.69           C  
ATOM   2313 HD21 LEU A 159     -64.268  32.326  98.112  1.00 27.69           H  
ATOM   2314 HD22 LEU A 159     -64.710  33.929  97.496  1.00 27.69           H  
ATOM   2315 HD23 LEU A 159     -63.968  33.783  99.093  1.00 27.69           H  
ATOM   2316  N   GLU A 160     -64.023  30.464 101.244  1.00 25.76           N  
ATOM   2317  H   GLU A 160     -63.323  29.801 101.546  1.00 25.76           H  
ATOM   2318  CA  GLU A 160     -63.641  31.861 101.502  1.00 25.76           C  
ATOM   2319  HA  GLU A 160     -64.064  32.474 100.706  1.00 25.76           H  
ATOM   2320  C   GLU A 160     -62.179  32.135 101.224  1.00 25.76           C  
ATOM   2321  CB  GLU A 160     -64.173  32.447 102.839  1.00 25.76           C  
ATOM   2322  HB2 GLU A 160     -65.005  31.848 103.208  1.00 25.76           H  
ATOM   2323  HB3 GLU A 160     -63.377  32.410 103.583  1.00 25.76           H  
ATOM   2324  O   GLU A 160     -61.534  31.471 100.426  1.00 25.76           O  
ATOM   2325  CG  GLU A 160     -64.677  33.903 102.614  1.00 25.76           C  
ATOM   2326  HG2 GLU A 160     -65.718  33.873 102.294  1.00 25.76           H  
ATOM   2327  HG3 GLU A 160     -64.094  34.364 101.817  1.00 25.76           H  
ATOM   2328  CD  GLU A 160     -64.628  34.849 103.811  1.00 25.76           C  
ATOM   2329  OE1 GLU A 160     -64.995  36.029 103.601  1.00 25.76           O  
ATOM   2330  OE2 GLU A 160     -64.074  34.456 104.859  1.00 25.76           O  
ATOM   2331  N   ALA A 161     -61.690  33.252 101.737  1.00 26.85           N  
ATOM   2332  H   ALA A 161     -62.265  33.791 102.369  1.00 26.85           H  
ATOM   2333  CA  ALA A 161     -60.478  33.826 101.218  1.00 26.85           C  
ATOM   2334  HA  ALA A 161     -60.596  33.997 100.148  1.00 26.85           H  
ATOM   2335  C   ALA A 161     -59.289  32.880 101.393  1.00 26.85           C  
ATOM   2336  CB  ALA A 161     -60.284  35.179 101.917  1.00 26.85           C  
ATOM   2337  HB1 ALA A 161     -60.304  35.063 103.001  1.00 26.85           H  
ATOM   2338  HB2 ALA A 161     -59.337  35.623 101.609  1.00 26.85           H  
ATOM   2339  HB3 ALA A 161     -61.095  35.849 101.633  1.00 26.85           H  
ATOM   2340  O   ALA A 161     -58.537  32.602 100.464  1.00 26.85           O  
ATOM   2341  N   LEU A 162     -58.963  32.623 102.648  1.00 25.73           N  
ATOM   2342  H   LEU A 162     -59.699  32.731 103.331  1.00 25.73           H  
ATOM   2343  CA  LEU A 162     -57.670  33.198 102.976  1.00 25.73           C  
ATOM   2344  HA  LEU A 162     -57.429  33.963 102.238  1.00 25.73           H  
ATOM   2345  C   LEU A 162     -56.535  32.181 102.855  1.00 25.73           C  
ATOM   2346  CB  LEU A 162     -57.820  33.935 104.325  1.00 25.73           C  
ATOM   2347  HB2 LEU A 162     -58.879  34.116 104.504  1.00 25.73           H  
ATOM   2348  HB3 LEU A 162     -57.498  33.332 105.174  1.00 25.73           H  
ATOM   2349  O   LEU A 162     -55.491  32.451 102.275  1.00 25.73           O  
ATOM   2350  CG  LEU A 162     -57.145  35.309 104.365  1.00 25.73           C  
ATOM   2351  HG  LEU A 162     -57.562  35.934 103.575  1.00 25.73           H  
ATOM   2352  CD1 LEU A 162     -57.474  35.955 105.709  1.00 25.73           C  
ATOM   2353 HD11 LEU A 162     -57.049  36.958 105.750  1.00 25.73           H  
ATOM   2354 HD12 LEU A 162     -58.555  36.034 105.825  1.00 25.73           H  
ATOM   2355 HD13 LEU A 162     -57.070  35.356 106.525  1.00 25.73           H  
ATOM   2356  CD2 LEU A 162     -55.626  35.271 104.201  1.00 25.73           C  
ATOM   2357 HD21 LEU A 162     -55.372  34.884 103.215  1.00 25.73           H  
ATOM   2358 HD22 LEU A 162     -55.221  36.279 104.290  1.00 25.73           H  
ATOM   2359 HD23 LEU A 162     -55.184  34.630 104.964  1.00 25.73           H  
ATOM   2360  N   GLY A 163     -56.654  31.109 103.613  1.00 30.45           N  
ATOM   2361  H   GLY A 163     -57.576  30.697 103.607  1.00 30.45           H  
ATOM   2362  CA  GLY A 163     -56.102  31.263 104.952  1.00 30.45           C  
ATOM   2363  HA2 GLY A 163     -56.895  31.109 105.684  1.00 30.45           H  
ATOM   2364  HA3 GLY A 163     -55.697  32.266 105.084  1.00 30.45           H  
ATOM   2365  C   GLY A 163     -54.973  30.351 105.282  1.00 30.45           C  
ATOM   2366  O   GLY A 163     -55.057  29.737 106.329  1.00 30.45           O  
ATOM   2367  N   ARG A 164     -53.969  30.279 104.408  1.00 34.29           N  
ATOM   2368  H   ARG A 164     -54.142  30.716 103.515  1.00 34.29           H  
ATOM   2369  CA  ARG A 164     -52.682  29.585 104.551  1.00 34.29           C  
ATOM   2370  HA  ARG A 164     -52.712  28.820 103.775  1.00 34.29           H  
ATOM   2371  C   ARG A 164     -52.422  28.766 105.808  1.00 34.29           C  
ATOM   2372  CB  ARG A 164     -51.528  30.459 104.105  1.00 34.29           C  
ATOM   2373  HB2 ARG A 164     -51.891  31.159 103.352  1.00 34.29           H  
ATOM   2374  HB3 ARG A 164     -51.107  31.018 104.941  1.00 34.29           H  
ATOM   2375  O   ARG A 164     -51.564  29.038 106.637  1.00 34.29           O  
ATOM   2376  CG  ARG A 164     -50.478  29.535 103.468  1.00 34.29           C  
ATOM   2377  HG2 ARG A 164     -50.004  28.938 104.247  1.00 34.29           H  
ATOM   2378  HG3 ARG A 164     -50.925  28.854 102.744  1.00 34.29           H  
ATOM   2379  CD  ARG A 164     -49.416  30.333 102.741  1.00 34.29           C  
ATOM   2380  HD2 ARG A 164     -48.630  29.643 102.435  1.00 34.29           H  
ATOM   2381  HD3 ARG A 164     -49.000  31.065 103.433  1.00 34.29           H  
ATOM   2382  NE  ARG A 164     -49.963  30.994 101.545  1.00 34.29           N  
ATOM   2383  HE  ARG A 164     -50.880  30.690 101.252  1.00 34.29           H  
ATOM   2384  NH1 ARG A 164     -48.120  32.277 101.148  1.00 34.29           N  
ATOM   2385 HH11 ARG A 164     -47.713  31.866 101.975  1.00 34.29           H  
ATOM   2386 HH12 ARG A 164     -47.613  32.931 100.568  1.00 34.29           H  
ATOM   2387  NH2 ARG A 164     -49.862  32.370  99.742  1.00 34.29           N  
ATOM   2388 HH21 ARG A 164     -50.789  32.049  99.500  1.00 34.29           H  
ATOM   2389 HH22 ARG A 164     -49.380  33.037  99.155  1.00 34.29           H  
ATOM   2390  CZ  ARG A 164     -49.319  31.878 100.816  1.00 34.29           C  
ATOM   2391  N   GLU A 165     -53.066  27.638 105.871  1.00 31.67           N  
ATOM   2392  H   GLU A 165     -52.789  27.016 106.617  1.00 31.67           H  
ATOM   2393  CA  GLU A 165     -54.242  27.206 105.098  1.00 31.67           C  
ATOM   2394  HA  GLU A 165     -55.046  27.935 105.006  1.00 31.67           H  
ATOM   2395  C   GLU A 165     -54.751  26.179 106.070  1.00 31.67           C  
ATOM   2396  CB  GLU A 165     -53.907  26.711 103.671  1.00 31.67           C  
ATOM   2397  HB2 GLU A 165     -54.336  25.716 103.551  1.00 31.67           H  
ATOM   2398  HB3 GLU A 165     -52.829  26.598 103.561  1.00 31.67           H  
ATOM   2399  O   GLU A 165     -54.118  25.140 106.218  1.00 31.67           O  
ATOM   2400  CG  GLU A 165     -54.503  27.602 102.533  1.00 31.67           C  
ATOM   2401  HG2 GLU A 165     -55.153  28.370 102.952  1.00 31.67           H  
ATOM   2402  HG3 GLU A 165     -55.153  26.969 101.930  1.00 31.67           H  
ATOM   2403  CD  GLU A 165     -53.474  28.255 101.579  1.00 31.67           C  
ATOM   2404  OE1 GLU A 165     -53.646  29.444 101.228  1.00 31.67           O  
ATOM   2405  OE2 GLU A 165     -52.435  27.629 101.280  1.00 31.67           O  
ATOM   2406  N   LEU A 166     -55.604  26.677 106.975  1.00 24.86           N  
ATOM   2407  H   LEU A 166     -56.046  27.559 106.757  1.00 24.86           H  
ATOM   2408  CA  LEU A 166     -55.406  26.395 108.399  1.00 24.86           C  
ATOM   2409  HA  LEU A 166     -54.386  26.682 108.653  1.00 24.86           H  
ATOM   2410  C   LEU A 166     -55.502  24.903 108.739  1.00 24.86           C  
ATOM   2411  CB  LEU A 166     -56.382  27.228 109.257  1.00 24.86           C  
ATOM   2412  HB2 LEU A 166     -57.379  27.130 108.829  1.00 24.86           H  
ATOM   2413  HB3 LEU A 166     -56.423  26.806 110.261  1.00 24.86           H  
ATOM   2414  O   LEU A 166     -56.099  24.137 107.994  1.00 24.86           O  
ATOM   2415  CG  LEU A 166     -56.032  28.721 109.395  1.00 24.86           C  
ATOM   2416  HG  LEU A 166     -55.940  29.159 108.402  1.00 24.86           H  
ATOM   2417  CD1 LEU A 166     -57.166  29.465 110.097  1.00 24.86           C  
ATOM   2418 HD11 LEU A 166     -56.933  30.529 110.152  1.00 24.86           H  
ATOM   2419 HD12 LEU A 166     -57.306  29.065 111.102  1.00 24.86           H  
ATOM   2420 HD13 LEU A 166     -58.088  29.337 109.531  1.00 24.86           H  
ATOM   2421  CD2 LEU A 166     -54.740  28.968 110.181  1.00 24.86           C  
ATOM   2422 HD21 LEU A 166     -53.889  28.561 109.634  1.00 24.86           H  
ATOM   2423 HD22 LEU A 166     -54.583  30.040 110.304  1.00 24.86           H  
ATOM   2424 HD23 LEU A 166     -54.801  28.491 111.159  1.00 24.86           H  
ATOM   2425  N   ASP A 167     -54.929  24.552 109.896  1.00 20.35           N  
ATOM   2426  H   ASP A 167     -54.465  25.296 110.398  1.00 20.35           H  
ATOM   2427  CA  ASP A 167     -54.801  23.227 110.539  1.00 20.35           C  
ATOM   2428  HA  ASP A 167     -54.078  22.635 109.977  1.00 20.35           H  
ATOM   2429  C   ASP A 167     -56.112  22.392 110.630  1.00 20.35           C  
ATOM   2430  CB  ASP A 167     -54.241  23.461 111.966  1.00 20.35           C  
ATOM   2431  HB2 ASP A 167     -54.898  24.149 112.497  1.00 20.35           H  
ATOM   2432  HB3 ASP A 167     -54.249  22.513 112.506  1.00 20.35           H  
ATOM   2433  O   ASP A 167     -56.584  22.094 111.722  1.00 20.35           O  
ATOM   2434  CG  ASP A 167     -52.802  23.971 112.047  1.00 20.35           C  
ATOM   2435  OD1 ASP A 167     -51.950  23.461 111.288  1.00 20.35           O  
ATOM   2436  OD2 ASP A 167     -52.543  24.850 112.904  1.00 20.35           O  
ATOM   2437  N   GLY A 168     -56.749  22.064 109.506  1.00 23.43           N  
ATOM   2438  H   GLY A 168     -56.275  22.327 108.654  1.00 23.43           H  
ATOM   2439  CA  GLY A 168     -58.207  22.214 109.421  1.00 23.43           C  
ATOM   2440  HA2 GLY A 168     -58.510  23.012 110.099  1.00 23.43           H  
ATOM   2441  HA3 GLY A 168     -58.436  22.554 108.412  1.00 23.43           H  
ATOM   2442  C   GLY A 168     -59.147  21.033 109.694  1.00 23.43           C  
ATOM   2443  O   GLY A 168     -60.332  21.318 109.838  1.00 23.43           O  
ATOM   2444  N   ASP A 169     -58.706  19.771 109.736  1.00 18.28           N  
ATOM   2445  H   ASP A 169     -57.709  19.605 109.738  1.00 18.28           H  
ATOM   2446  CA  ASP A 169     -59.603  18.597 109.922  1.00 18.28           C  
ATOM   2447  HA  ASP A 169     -60.598  18.861 109.562  1.00 18.28           H  
ATOM   2448  C   ASP A 169     -59.821  18.217 111.403  1.00 18.28           C  
ATOM   2449  CB  ASP A 169     -59.121  17.380 109.085  1.00 18.28           C  
ATOM   2450  HB2 ASP A 169     -58.045  17.463 108.929  1.00 18.28           H  
ATOM   2451  HB3 ASP A 169     -59.274  16.479 109.679  1.00 18.28           H  
ATOM   2452  O   ASP A 169     -58.815  18.011 112.127  1.00 18.28           O  
ATOM   2453  CG  ASP A 169     -59.812  17.124 107.722  1.00 18.28           C  
ATOM   2454  OD1 ASP A 169     -60.892  17.686 107.430  1.00 18.28           O  
ATOM   2455  OD2 ASP A 169     -59.254  16.290 106.963  1.00 18.28           O  
ATOM   2456  OXT ASP A 169     -61.002  18.081 111.799  1.00 18.28           O  
TER    2457      ASP A 169                                                       
ATOM   2457  N   MET B   1     -18.841  10.394 -53.704  1.00 78.42           N  
ATOM   2458  H   MET B   1     -18.053  11.025 -53.757  1.00 78.42           H  
ATOM   2459  H2  MET B   1     -18.515   9.441 -53.635  1.00 78.42           H  
ATOM   2460  H3  MET B   1     -19.409  10.496 -54.533  1.00 78.42           H  
ATOM   2461  CA  MET B   1     -19.639  10.728 -52.517  1.00 78.42           C  
ATOM   2462  HA  MET B   1     -20.533  10.104 -52.510  1.00 78.42           H  
ATOM   2463  C   MET B   1     -20.059  12.179 -52.572  1.00 78.42           C  
ATOM   2464  CB  MET B   1     -18.880  10.495 -51.216  1.00 78.42           C  
ATOM   2465  HB2 MET B   1     -17.858  10.863 -51.313  1.00 78.42           H  
ATOM   2466  HB3 MET B   1     -19.367  11.048 -50.413  1.00 78.42           H  
ATOM   2467  O   MET B   1     -19.222  13.038 -52.841  1.00 78.42           O  
ATOM   2468  CG  MET B   1     -18.865   9.032 -50.806  1.00 78.42           C  
ATOM   2469  HG2 MET B   1     -19.881   8.673 -50.642  1.00 78.42           H  
ATOM   2470  HG3 MET B   1     -18.405   8.443 -51.599  1.00 78.42           H  
ATOM   2471  SD  MET B   1     -17.906   8.833 -49.296  1.00 78.42           S  
ATOM   2472  CE  MET B   1     -17.042   7.290 -49.687  1.00 78.42           C  
ATOM   2473  HE1 MET B   1     -16.391   7.024 -48.854  1.00 78.42           H  
ATOM   2474  HE2 MET B   1     -16.437   7.412 -50.585  1.00 78.42           H  
ATOM   2475  HE3 MET B   1     -17.766   6.487 -49.826  1.00 78.42           H  
ATOM   2476  N   THR B   2     -21.332  12.442 -52.319  1.00 86.43           N  
ATOM   2477  H   THR B   2     -21.931  11.657 -52.104  1.00 86.43           H  
ATOM   2478  CA  THR B   2     -21.832  13.777 -51.987  1.00 86.43           C  
ATOM   2479  HA  THR B   2     -21.594  14.460 -52.802  1.00 86.43           H  
ATOM   2480  C   THR B   2     -21.153  14.296 -50.720  1.00 86.43           C  
ATOM   2481  CB  THR B   2     -23.356  13.769 -51.793  1.00 86.43           C  
ATOM   2482  HB  THR B   2     -23.687  14.792 -51.614  1.00 86.43           H  
ATOM   2483  O   THR B   2     -20.527  13.539 -49.971  1.00 86.43           O  
ATOM   2484  CG2 THR B   2     -24.103  13.222 -53.008  1.00 86.43           C  
ATOM   2485 HG21 THR B   2     -25.176  13.341 -52.853  1.00 86.43           H  
ATOM   2486 HG22 THR B   2     -23.888  12.163 -53.151  1.00 86.43           H  
ATOM   2487 HG23 THR B   2     -23.813  13.774 -53.902  1.00 86.43           H  
ATOM   2488  OG1 THR B   2     -23.703  12.983 -50.683  1.00 86.43           O  
ATOM   2489  HG1 THR B   2     -23.831  12.082 -50.989  1.00 86.43           H  
ATOM   2490  N   ASP B   3     -21.256  15.598 -50.467  1.00 79.61           N  
ATOM   2491  H   ASP B   3     -21.770  16.208 -51.088  1.00 79.61           H  
ATOM   2492  CA  ASP B   3     -20.717  16.156 -49.229  1.00 79.61           C  
ATOM   2493  HA  ASP B   3     -19.660  15.893 -49.184  1.00 79.61           H  
ATOM   2494  C   ASP B   3     -21.369  15.525 -47.990  1.00 79.61           C  
ATOM   2495  CB  ASP B   3     -20.821  17.680 -49.261  1.00 79.61           C  
ATOM   2496  HB2 ASP B   3     -21.833  17.989 -49.001  1.00 79.61           H  
ATOM   2497  HB3 ASP B   3     -20.599  18.038 -50.266  1.00 79.61           H  
ATOM   2498  O   ASP B   3     -20.671  15.112 -47.068  1.00 79.61           O  
ATOM   2499  CG  ASP B   3     -19.798  18.288 -48.307  1.00 79.61           C  
ATOM   2500  OD1 ASP B   3     -18.595  17.962 -48.508  1.00 79.61           O  
ATOM   2501  OD2 ASP B   3     -20.230  19.065 -47.435  1.00 79.61           O  
ATOM   2502  N   SER B   4     -22.684  15.294 -48.052  1.00 78.79           N  
ATOM   2503  H   SER B   4     -23.211  15.673 -48.826  1.00 78.79           H  
ATOM   2504  CA  SER B   4     -23.443  14.572 -47.029  1.00 78.79           C  
ATOM   2505  HA  SER B   4     -23.365  15.115 -46.088  1.00 78.79           H  
ATOM   2506  C   SER B   4     -22.924  13.150 -46.783  1.00 78.79           C  
ATOM   2507  CB  SER B   4     -24.918  14.511 -47.435  1.00 78.79           C  
ATOM   2508  HB2 SER B   4     -25.493  14.013 -46.655  1.00 78.79           H  
ATOM   2509  HB3 SER B   4     -25.015  13.942 -48.360  1.00 78.79           H  
ATOM   2510  O   SER B   4     -22.797  12.752 -45.630  1.00 78.79           O  
ATOM   2511  OG  SER B   4     -25.427  15.818 -47.640  1.00 78.79           O  
ATOM   2512  HG  SER B   4     -25.808  16.125 -46.814  1.00 78.79           H  
ATOM   2513  N   GLU B   5     -22.579  12.390 -47.829  1.00 84.47           N  
ATOM   2514  H   GLU B   5     -22.700  12.761 -48.760  1.00 84.47           H  
ATOM   2515  CA  GLU B   5     -22.039  11.027 -47.678  1.00 84.47           C  
ATOM   2516  HA  GLU B   5     -22.694  10.446 -47.028  1.00 84.47           H  
ATOM   2517  C   GLU B   5     -20.651  11.021 -47.023  1.00 84.47           C  
ATOM   2518  CB  GLU B   5     -21.967  10.328 -49.041  1.00 84.47           C  
ATOM   2519  HB2 GLU B   5     -21.330   9.447 -48.958  1.00 84.47           H  
ATOM   2520  HB3 GLU B   5     -21.508  11.023 -49.745  1.00 84.47           H  
ATOM   2521  O   GLU B   5     -20.416  10.232 -46.109  1.00 84.47           O  
ATOM   2522  CG  GLU B   5     -23.336   9.874 -49.573  1.00 84.47           C  
ATOM   2523  HG2 GLU B   5     -24.049  10.694 -49.492  1.00 84.47           H  
ATOM   2524  HG3 GLU B   5     -23.698   9.059 -48.947  1.00 84.47           H  
ATOM   2525  CD  GLU B   5     -23.267   9.422 -51.041  1.00 84.47           C  
ATOM   2526  OE1 GLU B   5     -24.070   8.560 -51.440  1.00 84.47           O  
ATOM   2527  OE2 GLU B   5     -22.456  10.007 -51.801  1.00 84.47           O  
ATOM   2528  N   LYS B   6     -19.754  11.938 -47.419  1.00 86.20           N  
ATOM   2529  H   LYS B   6     -20.028  12.591 -48.140  1.00 86.20           H  
ATOM   2530  CA  LYS B   6     -18.430  12.062 -46.782  1.00 86.20           C  
ATOM   2531  HA  LYS B   6     -17.912  11.103 -46.829  1.00 86.20           H  
ATOM   2532  C   LYS B   6     -18.568  12.410 -45.301  1.00 86.20           C  
ATOM   2533  CB  LYS B   6     -17.579  13.143 -47.459  1.00 86.20           C  
ATOM   2534  HB2 LYS B   6     -18.144  14.075 -47.434  1.00 86.20           H  
ATOM   2535  HB3 LYS B   6     -16.678  13.287 -46.862  1.00 86.20           H  
ATOM   2536  O   LYS B   6     -17.937  11.790 -44.449  1.00 86.20           O  
ATOM   2537  CG  LYS B   6     -17.141  12.812 -48.897  1.00 86.20           C  
ATOM   2538  HG2 LYS B   6     -16.533  11.907 -48.880  1.00 86.20           H  
ATOM   2539  HG3 LYS B   6     -18.020  12.633 -49.516  1.00 86.20           H  
ATOM   2540  CD  LYS B   6     -16.320  13.959 -49.513  1.00 86.20           C  
ATOM   2541  HD2 LYS B   6     -15.878  13.630 -50.454  1.00 86.20           H  
ATOM   2542  HD3 LYS B   6     -15.521  14.231 -48.823  1.00 86.20           H  
ATOM   2543  CE  LYS B   6     -17.247  15.157 -49.771  1.00 86.20           C  
ATOM   2544  HE2 LYS B   6     -17.963  15.191 -48.950  1.00 86.20           H  
ATOM   2545  HE3 LYS B   6     -17.822  14.993 -50.682  1.00 86.20           H  
ATOM   2546  NZ  LYS B   6     -16.569  16.474 -49.784  1.00 86.20           N  
ATOM   2547  HZ1 LYS B   6     -16.140  16.691 -50.673  1.00 86.20           H  
ATOM   2548  HZ2 LYS B   6     -15.894  16.535 -49.035  1.00 86.20           H  
ATOM   2549  HZ3 LYS B   6     -17.252  17.179 -49.546  1.00 86.20           H  
ATOM   2550  N   VAL B   7     -19.407  13.398 -44.981  1.00 85.99           N  
ATOM   2551  H   VAL B   7     -19.900  13.875 -45.722  1.00 85.99           H  
ATOM   2552  CA  VAL B   7     -19.628  13.822 -43.593  1.00 85.99           C  
ATOM   2553  HA  VAL B   7     -18.659  14.014 -43.131  1.00 85.99           H  
ATOM   2554  C   VAL B   7     -20.279  12.699 -42.774  1.00 85.99           C  
ATOM   2555  CB  VAL B   7     -20.429  15.135 -43.541  1.00 85.99           C  
ATOM   2556  HB  VAL B   7     -21.380  15.004 -44.057  1.00 85.99           H  
ATOM   2557  O   VAL B   7     -19.910  12.513 -41.615  1.00 85.99           O  
ATOM   2558  CG1 VAL B   7     -20.691  15.566 -42.099  1.00 85.99           C  
ATOM   2559 HG11 VAL B   7     -21.284  16.482 -42.095  1.00 85.99           H  
ATOM   2560 HG12 VAL B   7     -19.748  15.747 -41.583  1.00 85.99           H  
ATOM   2561 HG13 VAL B   7     -21.233  14.783 -41.569  1.00 85.99           H  
ATOM   2562  CG2 VAL B   7     -19.652  16.298 -44.179  1.00 85.99           C  
ATOM   2563 HG21 VAL B   7     -18.741  16.502 -43.617  1.00 85.99           H  
ATOM   2564 HG22 VAL B   7     -19.374  16.069 -45.208  1.00 85.99           H  
ATOM   2565 HG23 VAL B   7     -20.273  17.194 -44.193  1.00 85.99           H  
ATOM   2566  N   ALA B   8     -21.174  11.899 -43.363  1.00 84.18           N  
ATOM   2567  H   ALA B   8     -21.474  12.104 -44.305  1.00 84.18           H  
ATOM   2568  CA  ALA B   8     -21.760  10.735 -42.697  1.00 84.18           C  
ATOM   2569  HA  ALA B   8     -22.213  11.070 -41.764  1.00 84.18           H  
ATOM   2570  C   ALA B   8     -20.708   9.668 -42.336  1.00 84.18           C  
ATOM   2571  CB  ALA B   8     -22.869  10.157 -43.584  1.00 84.18           C  
ATOM   2572  HB1 ALA B   8     -23.620  10.922 -43.781  1.00 84.18           H  
ATOM   2573  HB2 ALA B   8     -22.454   9.810 -44.530  1.00 84.18           H  
ATOM   2574  HB3 ALA B   8     -23.344   9.319 -43.074  1.00 84.18           H  
ATOM   2575  O   ALA B   8     -20.764   9.105 -41.240  1.00 84.18           O  
ATOM   2576  N   GLU B   9     -19.722   9.411 -43.202  1.00 88.67           N  
ATOM   2577  H   GLU B   9     -19.734   9.858 -44.108  1.00 88.67           H  
ATOM   2578  CA  GLU B   9     -18.603   8.513 -42.881  1.00 88.67           C  
ATOM   2579  HA  GLU B   9     -19.003   7.573 -42.500  1.00 88.67           H  
ATOM   2580  C   GLU B   9     -17.703   9.075 -41.776  1.00 88.67           C  
ATOM   2581  CB  GLU B   9     -17.761   8.201 -44.123  1.00 88.67           C  
ATOM   2582  HB2 GLU B   9     -17.512   9.122 -44.649  1.00 88.67           H  
ATOM   2583  HB3 GLU B   9     -16.837   7.730 -43.787  1.00 88.67           H  
ATOM   2584  O   GLU B   9     -17.376   8.352 -40.830  1.00 88.67           O  
ATOM   2585  CG  GLU B   9     -18.478   7.230 -45.070  1.00 88.67           C  
ATOM   2586  HG2 GLU B   9     -19.347   7.726 -45.502  1.00 88.67           H  
ATOM   2587  HG3 GLU B   9     -18.836   6.381 -44.487  1.00 88.67           H  
ATOM   2588  CD  GLU B   9     -17.571   6.707 -46.194  1.00 88.67           C  
ATOM   2589  OE1 GLU B   9     -18.046   5.793 -46.906  1.00 88.67           O  
ATOM   2590  OE2 GLU B   9     -16.416   7.176 -46.311  1.00 88.67           O  
ATOM   2591  N   TYR B  10     -17.361  10.368 -41.833  1.00 90.56           N  
ATOM   2592  H   TYR B  10     -17.615  10.899 -42.654  1.00 90.56           H  
ATOM   2593  CA  TYR B  10     -16.584  11.016 -40.772  1.00 90.56           C  
ATOM   2594  HA  TYR B  10     -15.659  10.455 -40.636  1.00 90.56           H  
ATOM   2595  C   TYR B  10     -17.311  10.985 -39.422  1.00 90.56           C  
ATOM   2596  CB  TYR B  10     -16.230  12.459 -41.163  1.00 90.56           C  
ATOM   2597  HB2 TYR B  10     -17.139  12.979 -41.466  1.00 90.56           H  
ATOM   2598  HB3 TYR B  10     -15.844  12.969 -40.280  1.00 90.56           H  
ATOM   2599  O   TYR B  10     -16.690  10.682 -38.401  1.00 90.56           O  
ATOM   2600  CG  TYR B  10     -15.177  12.586 -42.249  1.00 90.56           C  
ATOM   2601  CD1 TYR B  10     -13.912  11.987 -42.077  1.00 90.56           C  
ATOM   2602  HD1 TYR B  10     -13.692  11.432 -41.177  1.00 90.56           H  
ATOM   2603  CD2 TYR B  10     -15.443  13.331 -43.414  1.00 90.56           C  
ATOM   2604  HD2 TYR B  10     -16.407  13.798 -43.548  1.00 90.56           H  
ATOM   2605  CE1 TYR B  10     -12.928  12.106 -43.076  1.00 90.56           C  
ATOM   2606  HE1 TYR B  10     -11.964  11.637 -42.944  1.00 90.56           H  
ATOM   2607  CE2 TYR B  10     -14.460  13.457 -44.414  1.00 90.56           C  
ATOM   2608  HE2 TYR B  10     -14.658  14.021 -45.313  1.00 90.56           H  
ATOM   2609  OH  TYR B  10     -12.260  12.965 -45.219  1.00 90.56           O  
ATOM   2610  HH  TYR B  10     -11.461  12.481 -44.998  1.00 90.56           H  
ATOM   2611  CZ  TYR B  10     -13.204  12.840 -44.250  1.00 90.56           C  
ATOM   2612  N   LEU B  11     -18.627  11.222 -39.400  1.00 88.27           N  
ATOM   2613  H   LEU B  11     -19.077  11.496 -40.262  1.00 88.27           H  
ATOM   2614  CA  LEU B  11     -19.437  11.138 -38.183  1.00 88.27           C  
ATOM   2615  HA  LEU B  11     -18.958  11.752 -37.420  1.00 88.27           H  
ATOM   2616  C   LEU B  11     -19.494   9.706 -37.637  1.00 88.27           C  
ATOM   2617  CB  LEU B  11     -20.841  11.701 -38.472  1.00 88.27           C  
ATOM   2618  HB2 LEU B  11     -20.739  12.713 -38.865  1.00 88.27           H  
ATOM   2619  HB3 LEU B  11     -21.309  11.089 -39.244  1.00 88.27           H  
ATOM   2620  O   LEU B  11     -19.371   9.500 -36.426  1.00 88.27           O  
ATOM   2621  CG  LEU B  11     -21.768  11.738 -37.241  1.00 88.27           C  
ATOM   2622  HG  LEU B  11     -21.889  10.732 -36.841  1.00 88.27           H  
ATOM   2623  CD1 LEU B  11     -21.230  12.654 -36.139  1.00 88.27           C  
ATOM   2624 HD11 LEU B  11     -21.071  13.655 -36.539  1.00 88.27           H  
ATOM   2625 HD12 LEU B  11     -20.295  12.262 -35.739  1.00 88.27           H  
ATOM   2626 HD13 LEU B  11     -21.949  12.708 -35.322  1.00 88.27           H  
ATOM   2627  CD2 LEU B  11     -23.145  12.257 -37.649  1.00 88.27           C  
ATOM   2628 HD21 LEU B  11     -23.559  11.631 -38.439  1.00 88.27           H  
ATOM   2629 HD22 LEU B  11     -23.063  13.284 -38.006  1.00 88.27           H  
ATOM   2630 HD23 LEU B  11     -23.818  12.230 -36.792  1.00 88.27           H  
ATOM   2631  N   ARG B  12     -19.620   8.701 -38.513  1.00 90.72           N  
ATOM   2632  H   ARG B  12     -19.742   8.930 -39.489  1.00 90.72           H  
ATOM   2633  CA  ARG B  12     -19.558   7.288 -38.113  1.00 90.72           C  
ATOM   2634  HA  ARG B  12     -20.308   7.108 -37.342  1.00 90.72           H  
ATOM   2635  C   ARG B  12     -18.204   6.952 -37.488  1.00 90.72           C  
ATOM   2636  CB  ARG B  12     -19.865   6.387 -39.317  1.00 90.72           C  
ATOM   2637  HB2 ARG B  12     -20.795   6.722 -39.776  1.00 90.72           H  
ATOM   2638  HB3 ARG B  12     -19.066   6.476 -40.053  1.00 90.72           H  
ATOM   2639  O   ARG B  12     -18.165   6.310 -36.443  1.00 90.72           O  
ATOM   2640  CG  ARG B  12     -20.015   4.914 -38.897  1.00 90.72           C  
ATOM   2641  HG2 ARG B  12     -20.873   4.809 -38.234  1.00 90.72           H  
ATOM   2642  HG3 ARG B  12     -19.124   4.593 -38.358  1.00 90.72           H  
ATOM   2643  CD  ARG B  12     -20.183   3.988 -40.106  1.00 90.72           C  
ATOM   2644  HD2 ARG B  12     -20.222   2.958 -39.751  1.00 90.72           H  
ATOM   2645  HD3 ARG B  12     -19.300   4.092 -40.737  1.00 90.72           H  
ATOM   2646  NE  ARG B  12     -21.416   4.281 -40.866  1.00 90.72           N  
ATOM   2647  HE  ARG B  12     -22.244   4.475 -40.321  1.00 90.72           H  
ATOM   2648  NH1 ARG B  12     -20.556   4.106 -43.000  1.00 90.72           N  
ATOM   2649 HH11 ARG B  12     -19.643   3.885 -42.629  1.00 90.72           H  
ATOM   2650 HH12 ARG B  12     -20.655   4.228 -43.997  1.00 90.72           H  
ATOM   2651  NH2 ARG B  12     -22.700   4.633 -42.712  1.00 90.72           N  
ATOM   2652 HH21 ARG B  12     -23.498   4.836 -42.128  1.00 90.72           H  
ATOM   2653 HH22 ARG B  12     -22.781   4.690 -43.717  1.00 90.72           H  
ATOM   2654  CZ  ARG B  12     -21.547   4.335 -42.182  1.00 90.72           C  
ATOM   2655  N   ARG B  13     -17.094   7.407 -38.078  1.00 91.68           N  
ATOM   2656  H   ARG B  13     -17.186   7.913 -38.948  1.00 91.68           H  
ATOM   2657  CA  ARG B  13     -15.757   7.173 -37.515  1.00 91.68           C  
ATOM   2658  HA  ARG B  13     -15.665   6.105 -37.320  1.00 91.68           H  
ATOM   2659  C   ARG B  13     -15.590   7.853 -36.157  1.00 91.68           C  
ATOM   2660  CB  ARG B  13     -14.673   7.609 -38.518  1.00 91.68           C  
ATOM   2661  HB2 ARG B  13     -14.758   8.682 -38.691  1.00 91.68           H  
ATOM   2662  HB3 ARG B  13     -14.832   7.102 -39.469  1.00 91.68           H  
ATOM   2663  O   ARG B  13     -15.189   7.191 -35.207  1.00 91.68           O  
ATOM   2664  CG  ARG B  13     -13.249   7.306 -38.019  1.00 91.68           C  
ATOM   2665  HG2 ARG B  13     -12.529   7.771 -38.693  1.00 91.68           H  
ATOM   2666  HG3 ARG B  13     -13.107   7.752 -37.034  1.00 91.68           H  
ATOM   2667  CD  ARG B  13     -12.956   5.800 -37.958  1.00 91.68           C  
ATOM   2668  HD2 ARG B  13     -12.709   5.456 -38.962  1.00 91.68           H  
ATOM   2669  HD3 ARG B  13     -13.836   5.257 -37.612  1.00 91.68           H  
ATOM   2670  NE  ARG B  13     -11.862   5.503 -37.026  1.00 91.68           N  
ATOM   2671  HE  ARG B  13     -11.723   6.149 -36.262  1.00 91.68           H  
ATOM   2672  NH1 ARG B  13     -11.340   3.386 -37.775  1.00 91.68           N  
ATOM   2673 HH11 ARG B  13     -10.794   2.545 -37.658  1.00 91.68           H  
ATOM   2674 HH12 ARG B  13     -11.966   3.504 -38.559  1.00 91.68           H  
ATOM   2675  NH2 ARG B  13     -10.366   4.214 -35.948  1.00 91.68           N  
ATOM   2676 HH21 ARG B  13     -10.562   4.804 -35.151  1.00 91.68           H  
ATOM   2677 HH22 ARG B  13      -9.861   3.352 -35.799  1.00 91.68           H  
ATOM   2678  CZ  ARG B  13     -11.190   4.373 -36.933  1.00 91.68           C  
ATOM   2679  N   ALA B  14     -15.967   9.127 -36.045  1.00 91.92           N  
ATOM   2680  H   ALA B  14     -16.275   9.613 -36.875  1.00 91.92           H  
ATOM   2681  CA  ALA B  14     -15.865   9.879 -34.795  1.00 91.92           C  
ATOM   2682  HA  ALA B  14     -14.821   9.890 -34.479  1.00 91.92           H  
ATOM   2683  C   ALA B  14     -16.682   9.239 -33.659  1.00 91.92           C  
ATOM   2684  CB  ALA B  14     -16.314  11.322 -35.059  1.00 91.92           C  
ATOM   2685  HB1 ALA B  14     -16.215  11.908 -34.146  1.00 91.92           H  
ATOM   2686  HB2 ALA B  14     -17.354  11.340 -35.385  1.00 91.92           H  
ATOM   2687  HB3 ALA B  14     -15.690  11.768 -35.834  1.00 91.92           H  
ATOM   2688  O   ALA B  14     -16.207   9.153 -32.530  1.00 91.92           O  
ATOM   2689  N   THR B  15     -17.889   8.747 -33.955  1.00 92.95           N  
ATOM   2690  H   THR B  15     -18.233   8.853 -34.898  1.00 92.95           H  
ATOM   2691  CA  THR B  15     -18.740   8.068 -32.961  1.00 92.95           C  
ATOM   2692  HA  THR B  15     -18.726   8.657 -32.044  1.00 92.95           H  
ATOM   2693  C   THR B  15     -18.218   6.681 -32.578  1.00 92.95           C  
ATOM   2694  CB  THR B  15     -20.204   7.980 -33.417  1.00 92.95           C  
ATOM   2695  HB  THR B  15     -20.748   7.324 -32.738  1.00 92.95           H  
ATOM   2696  O   THR B  15     -18.324   6.304 -31.411  1.00 92.95           O  
ATOM   2697  CG2 THR B  15     -20.884   9.349 -33.413  1.00 92.95           C  
ATOM   2698 HG21 THR B  15     -21.909   9.248 -33.770  1.00 92.95           H  
ATOM   2699 HG22 THR B  15     -20.905   9.741 -32.397  1.00 92.95           H  
ATOM   2700 HG23 THR B  15     -20.348  10.052 -34.051  1.00 92.95           H  
ATOM   2701  OG1 THR B  15     -20.315   7.477 -34.725  1.00 92.95           O  
ATOM   2702  HG1 THR B  15     -20.049   8.182 -35.320  1.00 92.95           H  
ATOM   2703  N   LEU B  16     -17.597   5.943 -33.506  1.00 93.91           N  
ATOM   2704  H   LEU B  16     -17.582   6.277 -34.459  1.00 93.91           H  
ATOM   2705  CA  LEU B  16     -16.909   4.683 -33.197  1.00 93.91           C  
ATOM   2706  HA  LEU B  16     -17.577   4.057 -32.606  1.00 93.91           H  
ATOM   2707  C   LEU B  16     -15.663   4.903 -32.329  1.00 93.91           C  
ATOM   2708  CB  LEU B  16     -16.540   3.948 -34.498  1.00 93.91           C  
ATOM   2709  HB2 LEU B  16     -15.799   3.182 -34.268  1.00 93.91           H  
ATOM   2710  HB3 LEU B  16     -16.070   4.659 -35.178  1.00 93.91           H  
ATOM   2711  O   LEU B  16     -15.503   4.208 -31.327  1.00 93.91           O  
ATOM   2712  CG  LEU B  16     -17.725   3.272 -35.209  1.00 93.91           C  
ATOM   2713  HG  LEU B  16     -18.532   3.989 -35.359  1.00 93.91           H  
ATOM   2714  CD1 LEU B  16     -17.268   2.756 -36.575  1.00 93.91           C  
ATOM   2715 HD11 LEU B  16     -18.104   2.284 -37.091  1.00 93.91           H  
ATOM   2716 HD12 LEU B  16     -16.910   3.592 -37.176  1.00 93.91           H  
ATOM   2717 HD13 LEU B  16     -16.464   2.031 -36.451  1.00 93.91           H  
ATOM   2718  CD2 LEU B  16     -18.275   2.084 -34.414  1.00 93.91           C  
ATOM   2719 HD21 LEU B  16     -18.707   2.431 -33.476  1.00 93.91           H  
ATOM   2720 HD22 LEU B  16     -19.058   1.591 -34.990  1.00 93.91           H  
ATOM   2721 HD23 LEU B  16     -17.474   1.373 -34.210  1.00 93.91           H  
ATOM   2722  N   ASP B  17     -14.829   5.890 -32.662  1.00 93.89           N  
ATOM   2723  H   ASP B  17     -14.994   6.394 -33.522  1.00 93.89           H  
ATOM   2724  CA  ASP B  17     -13.645   6.239 -31.870  1.00 93.89           C  
ATOM   2725  HA  ASP B  17     -13.037   5.345 -31.728  1.00 93.89           H  
ATOM   2726  C   ASP B  17     -14.043   6.746 -30.471  1.00 93.89           C  
ATOM   2727  CB  ASP B  17     -12.794   7.287 -32.615  1.00 93.89           C  
ATOM   2728  HB2 ASP B  17     -13.428   8.130 -32.889  1.00 93.89           H  
ATOM   2729  HB3 ASP B  17     -12.031   7.658 -31.931  1.00 93.89           H  
ATOM   2730  O   ASP B  17     -13.405   6.393 -29.480  1.00 93.89           O  
ATOM   2731  CG  ASP B  17     -12.074   6.761 -33.870  1.00 93.89           C  
ATOM   2732  OD1 ASP B  17     -11.763   5.553 -33.966  1.00 93.89           O  
ATOM   2733  OD2 ASP B  17     -11.753   7.571 -34.766  1.00 93.89           O  
ATOM   2734  N   LEU B  18     -15.136   7.514 -30.358  1.00 93.55           N  
ATOM   2735  H   LEU B  18     -15.582   7.834 -31.206  1.00 93.55           H  
ATOM   2736  CA  LEU B  18     -15.695   7.938 -29.068  1.00 93.55           C  
ATOM   2737  HA  LEU B  18     -14.909   8.427 -28.492  1.00 93.55           H  
ATOM   2738  C   LEU B  18     -16.181   6.744 -28.242  1.00 93.55           C  
ATOM   2739  CB  LEU B  18     -16.836   8.943 -29.314  1.00 93.55           C  
ATOM   2740  HB2 LEU B  18     -16.421   9.826 -29.801  1.00 93.55           H  
ATOM   2741  HB3 LEU B  18     -17.554   8.490 -29.997  1.00 93.55           H  
ATOM   2742  O   LEU B  18     -15.953   6.697 -27.033  1.00 93.55           O  
ATOM   2743  CG  LEU B  18     -17.596   9.381 -28.045  1.00 93.55           C  
ATOM   2744  HG  LEU B  18     -18.060   8.515 -27.573  1.00 93.55           H  
ATOM   2745  CD1 LEU B  18     -16.688  10.069 -27.028  1.00 93.55           C  
ATOM   2746 HD11 LEU B  18     -16.202  10.924 -27.499  1.00 93.55           H  
ATOM   2747 HD12 LEU B  18     -15.926   9.380 -26.662  1.00 93.55           H  
ATOM   2748 HD13 LEU B  18     -17.272  10.423 -26.178  1.00 93.55           H  
ATOM   2749  CD2 LEU B  18     -18.709  10.356 -28.425  1.00 93.55           C  
ATOM   2750 HD21 LEU B  18     -19.396   9.878 -29.124  1.00 93.55           H  
ATOM   2751 HD22 LEU B  18     -19.262  10.659 -27.536  1.00 93.55           H  
ATOM   2752 HD23 LEU B  18     -18.282  11.243 -28.893  1.00 93.55           H  
ATOM   2753  N   ARG B  19     -16.846   5.773 -28.879  1.00 94.02           N  
ATOM   2754  H   ARG B  19     -17.016   5.879 -29.869  1.00 94.02           H  
ATOM   2755  CA  ARG B  19     -17.301   4.555 -28.201  1.00 94.02           C  
ATOM   2756  HA  ARG B  19     -17.893   4.845 -27.333  1.00 94.02           H  
ATOM   2757  C   ARG B  19     -16.119   3.754 -27.657  1.00 94.02           C  
ATOM   2758  CB  ARG B  19     -18.177   3.727 -29.150  1.00 94.02           C  
ATOM   2759  HB2 ARG B  19     -17.571   3.355 -29.977  1.00 94.02           H  
ATOM   2760  HB3 ARG B  19     -18.960   4.367 -29.556  1.00 94.02           H  
ATOM   2761  O   ARG B  19     -16.183   3.335 -26.506  1.00 94.02           O  
ATOM   2762  CG  ARG B  19     -18.836   2.547 -28.418  1.00 94.02           C  
ATOM   2763  HG2 ARG B  19     -18.077   1.882 -28.007  1.00 94.02           H  
ATOM   2764  HG3 ARG B  19     -19.436   2.935 -27.595  1.00 94.02           H  
ATOM   2765  CD  ARG B  19     -19.750   1.744 -29.349  1.00 94.02           C  
ATOM   2766  HD2 ARG B  19     -20.444   2.427 -29.840  1.00 94.02           H  
ATOM   2767  HD3 ARG B  19     -20.321   1.044 -28.740  1.00 94.02           H  
ATOM   2768  NE  ARG B  19     -18.980   0.986 -30.352  1.00 94.02           N  
ATOM   2769  HE  ARG B  19     -17.978   0.960 -30.227  1.00 94.02           H  
ATOM   2770  NH1 ARG B  19     -20.767   0.152 -31.529  1.00 94.02           N  
ATOM   2771 HH11 ARG B  19     -21.132  -0.492 -32.217  1.00 94.02           H  
ATOM   2772 HH12 ARG B  19     -21.393   0.630 -30.896  1.00 94.02           H  
ATOM   2773  NH2 ARG B  19     -18.692  -0.458 -32.085  1.00 94.02           N  
ATOM   2774 HH21 ARG B  19     -17.700  -0.476 -31.894  1.00 94.02           H  
ATOM   2775 HH22 ARG B  19     -19.074  -1.094 -32.771  1.00 94.02           H  
ATOM   2776  CZ  ARG B  19     -19.482   0.237 -31.317  1.00 94.02           C  
ATOM   2777  N   ALA B  20     -15.056   3.598 -28.447  1.00 95.57           N  
ATOM   2778  H   ALA B  20     -15.090   3.975 -29.383  1.00 95.57           H  
ATOM   2779  CA  ALA B  20     -13.832   2.923 -28.022  1.00 95.57           C  
ATOM   2780  HA  ALA B  20     -14.081   1.923 -27.666  1.00 95.57           H  
ATOM   2781  C   ALA B  20     -13.145   3.660 -26.860  1.00 95.57           C  
ATOM   2782  CB  ALA B  20     -12.907   2.783 -29.237  1.00 95.57           C  
ATOM   2783  HB1 ALA B  20     -12.002   2.251 -28.943  1.00 95.57           H  
ATOM   2784  HB2 ALA B  20     -13.408   2.216 -30.022  1.00 95.57           H  
ATOM   2785  HB3 ALA B  20     -12.632   3.765 -29.621  1.00 95.57           H  
ATOM   2786  O   ALA B  20     -12.813   3.040 -25.856  1.00 95.57           O  
ATOM   2787  N   ALA B  21     -13.020   4.991 -26.936  1.00 95.64           N  
ATOM   2788  H   ALA B  21     -13.268   5.457 -27.797  1.00 95.64           H  
ATOM   2789  CA  ALA B  21     -12.435   5.785 -25.854  1.00 95.64           C  
ATOM   2790  HA  ALA B  21     -11.435   5.402 -25.648  1.00 95.64           H  
ATOM   2791  C   ALA B  21     -13.242   5.670 -24.547  1.00 95.64           C  
ATOM   2792  CB  ALA B  21     -12.312   7.240 -26.325  1.00 95.64           C  
ATOM   2793  HB1 ALA B  21     -11.823   7.830 -25.550  1.00 95.64           H  
ATOM   2794  HB2 ALA B  21     -13.298   7.656 -26.528  1.00 95.64           H  
ATOM   2795  HB3 ALA B  21     -11.709   7.282 -27.232  1.00 95.64           H  
ATOM   2796  O   ALA B  21     -12.677   5.444 -23.483  1.00 95.64           O  
ATOM   2797  N   ARG B  22     -14.577   5.750 -24.616  1.00 94.32           N  
ATOM   2798  H   ARG B  22     -14.994   5.937 -25.517  1.00 94.32           H  
ATOM   2799  CA  ARG B  22     -15.445   5.562 -23.439  1.00 94.32           C  
ATOM   2800  HA  ARG B  22     -15.107   6.212 -22.632  1.00 94.32           H  
ATOM   2801  C   ARG B  22     -15.374   4.153 -22.861  1.00 94.32           C  
ATOM   2802  CB  ARG B  22     -16.898   5.887 -23.793  1.00 94.32           C  
ATOM   2803  HB2 ARG B  22     -17.164   5.404 -24.733  1.00 94.32           H  
ATOM   2804  HB3 ARG B  22     -17.543   5.495 -23.007  1.00 94.32           H  
ATOM   2805  O   ARG B  22     -15.575   3.986 -21.665  1.00 94.32           O  
ATOM   2806  CG  ARG B  22     -17.136   7.396 -23.889  1.00 94.32           C  
ATOM   2807  HG2 ARG B  22     -16.506   7.830 -24.665  1.00 94.32           H  
ATOM   2808  HG3 ARG B  22     -16.890   7.856 -22.932  1.00 94.32           H  
ATOM   2809  CD  ARG B  22     -18.609   7.649 -24.214  1.00 94.32           C  
ATOM   2810  HD2 ARG B  22     -19.225   7.122 -23.485  1.00 94.32           H  
ATOM   2811  HD3 ARG B  22     -18.816   7.259 -25.210  1.00 94.32           H  
ATOM   2812  NE  ARG B  22     -18.930   9.084 -24.160  1.00 94.32           N  
ATOM   2813  HE  ARG B  22     -18.206   9.694 -23.809  1.00 94.32           H  
ATOM   2814  NH1 ARG B  22     -21.102   8.943 -24.892  1.00 94.32           N  
ATOM   2815 HH11 ARG B  22     -21.022   7.937 -24.900  1.00 94.32           H  
ATOM   2816 HH12 ARG B  22     -21.989   9.395 -25.064  1.00 94.32           H  
ATOM   2817  NH2 ARG B  22     -20.227  10.937 -24.397  1.00 94.32           N  
ATOM   2818 HH21 ARG B  22     -21.096  11.384 -24.654  1.00 94.32           H  
ATOM   2819 HH22 ARG B  22     -19.472  11.513 -24.052  1.00 94.32           H  
ATOM   2820  CZ  ARG B  22     -20.081   9.646 -24.482  1.00 94.32           C  
ATOM   2821  N   GLN B  23     -15.149   3.147 -23.702  1.00 94.27           N  
ATOM   2822  H   GLN B  23     -15.005   3.346 -24.681  1.00 94.27           H  
ATOM   2823  CA  GLN B  23     -14.936   1.785 -23.234  1.00 94.27           C  
ATOM   2824  HA  GLN B  23     -15.709   1.538 -22.506  1.00 94.27           H  
ATOM   2825  C   GLN B  23     -13.604   1.668 -22.487  1.00 94.27           C  
ATOM   2826  CB  GLN B  23     -15.072   0.816 -24.412  1.00 94.27           C  
ATOM   2827  HB2 GLN B  23     -14.351   1.066 -25.191  1.00 94.27           H  
ATOM   2828  HB3 GLN B  23     -16.078   0.898 -24.822  1.00 94.27           H  
ATOM   2829  O   GLN B  23     -13.614   1.166 -21.371  1.00 94.27           O  
ATOM   2830  CG  GLN B  23     -14.824  -0.620 -23.951  1.00 94.27           C  
ATOM   2831  HG2 GLN B  23     -15.469  -0.863 -23.106  1.00 94.27           H  
ATOM   2832  HG3 GLN B  23     -13.787  -0.697 -23.622  1.00 94.27           H  
ATOM   2833  CD  GLN B  23     -15.038  -1.660 -25.037  1.00 94.27           C  
ATOM   2834  NE2 GLN B  23     -14.591  -2.865 -24.782  1.00 94.27           N  
ATOM   2835 HE21 GLN B  23     -13.979  -2.971 -23.985  1.00 94.27           H  
ATOM   2836 HE22 GLN B  23     -14.644  -3.581 -25.491  1.00 94.27           H  
ATOM   2837  OE1 GLN B  23     -15.616  -1.405 -26.091  1.00 94.27           O  
ATOM   2838  N   ARG B  24     -12.508   2.215 -23.032  1.00 93.93           N  
ATOM   2839  H   ARG B  24     -12.562   2.586 -23.970  1.00 93.93           H  
ATOM   2840  CA  ARG B  24     -11.202   2.208 -22.355  1.00 93.93           C  
ATOM   2841  HA  ARG B  24     -10.941   1.170 -22.149  1.00 93.93           H  
ATOM   2842  C   ARG B  24     -11.246   2.896 -20.989  1.00 93.93           C  
ATOM   2843  CB  ARG B  24     -10.122   2.819 -23.267  1.00 93.93           C  
ATOM   2844  HB2 ARG B  24     -10.398   3.845 -23.511  1.00 93.93           H  
ATOM   2845  HB3 ARG B  24     -10.088   2.249 -24.196  1.00 93.93           H  
ATOM   2846  O   ARG B  24     -10.694   2.361 -20.043  1.00 93.93           O  
ATOM   2847  CG  ARG B  24      -8.704   2.831 -22.653  1.00 93.93           C  
ATOM   2848  HG2 ARG B  24      -8.685   3.495 -21.789  1.00 93.93           H  
ATOM   2849  HG3 ARG B  24      -8.011   3.230 -23.393  1.00 93.93           H  
ATOM   2850  CD  ARG B  24      -8.215   1.437 -22.224  1.00 93.93           C  
ATOM   2851  HD2 ARG B  24      -8.273   0.758 -23.074  1.00 93.93           H  
ATOM   2852  HD3 ARG B  24      -8.863   1.057 -21.434  1.00 93.93           H  
ATOM   2853  NE  ARG B  24      -6.831   1.452 -21.711  1.00 93.93           N  
ATOM   2854  HE  ARG B  24      -6.320   2.321 -21.642  1.00 93.93           H  
ATOM   2855  NH1 ARG B  24      -6.669  -0.771 -21.057  1.00 93.93           N  
ATOM   2856 HH11 ARG B  24      -6.090  -1.459 -20.598  1.00 93.93           H  
ATOM   2857 HH12 ARG B  24      -7.654  -0.949 -21.196  1.00 93.93           H  
ATOM   2858  NH2 ARG B  24      -4.960   0.599 -20.780  1.00 93.93           N  
ATOM   2859 HH21 ARG B  24      -4.496  -0.162 -20.304  1.00 93.93           H  
ATOM   2860 HH22 ARG B  24      -4.595   1.540 -20.749  1.00 93.93           H  
ATOM   2861  CZ  ARG B  24      -6.173   0.427 -21.191  1.00 93.93           C  
ATOM   2862  N   ILE B  25     -11.948   4.026 -20.865  1.00 95.31           N  
ATOM   2863  H   ILE B  25     -12.319   4.449 -21.704  1.00 95.31           H  
ATOM   2864  CA  ILE B  25     -12.133   4.704 -19.567  1.00 95.31           C  
ATOM   2865  HA  ILE B  25     -11.155   4.943 -19.150  1.00 95.31           H  
ATOM   2866  C   ILE B  25     -12.817   3.775 -18.556  1.00 95.31           C  
ATOM   2867  CB  ILE B  25     -12.922   6.021 -19.738  1.00 95.31           C  
ATOM   2868  HB  ILE B  25     -13.845   5.803 -20.276  1.00 95.31           H  
ATOM   2869  O   ILE B  25     -12.320   3.610 -17.451  1.00 95.31           O  
ATOM   2870  CG1 ILE B  25     -12.097   7.037 -20.553  1.00 95.31           C  
ATOM   2871 HG12 ILE B  25     -11.260   7.394 -19.952  1.00 95.31           H  
ATOM   2872 HG13 ILE B  25     -11.683   6.545 -21.434  1.00 95.31           H  
ATOM   2873  CG2 ILE B  25     -13.290   6.641 -18.380  1.00 95.31           C  
ATOM   2874 HG21 ILE B  25     -13.948   5.984 -17.811  1.00 95.31           H  
ATOM   2875 HG22 ILE B  25     -12.395   6.805 -17.781  1.00 95.31           H  
ATOM   2876 HG23 ILE B  25     -13.815   7.590 -18.492  1.00 95.31           H  
ATOM   2877  CD1 ILE B  25     -12.913   8.238 -21.045  1.00 95.31           C  
ATOM   2878 HD11 ILE B  25     -13.800   7.895 -21.576  1.00 95.31           H  
ATOM   2879 HD12 ILE B  25     -12.297   8.823 -21.728  1.00 95.31           H  
ATOM   2880 HD13 ILE B  25     -13.204   8.875 -20.210  1.00 95.31           H  
ATOM   2881  N   ARG B  26     -13.919   3.116 -18.943  1.00 94.59           N  
ATOM   2882  H   ARG B  26     -14.253   3.241 -19.888  1.00 94.59           H  
ATOM   2883  CA  ARG B  26     -14.615   2.181 -18.044  1.00 94.59           C  
ATOM   2884  HA  ARG B  26     -14.848   2.692 -17.110  1.00 94.59           H  
ATOM   2885  C   ARG B  26     -13.749   0.996 -17.637  1.00 94.59           C  
ATOM   2886  CB  ARG B  26     -15.900   1.649 -18.678  1.00 94.59           C  
ATOM   2887  HB2 ARG B  26     -16.228   0.782 -18.105  1.00 94.59           H  
ATOM   2888  HB3 ARG B  26     -15.696   1.326 -19.699  1.00 94.59           H  
ATOM   2889  O   ARG B  26     -13.866   0.557 -16.502  1.00 94.59           O  
ATOM   2890  CG  ARG B  26     -17.028   2.684 -18.653  1.00 94.59           C  
ATOM   2891  HG2 ARG B  26     -17.156   3.047 -17.633  1.00 94.59           H  
ATOM   2892  HG3 ARG B  26     -16.782   3.528 -19.298  1.00 94.59           H  
ATOM   2893  CD  ARG B  26     -18.338   2.029 -19.106  1.00 94.59           C  
ATOM   2894  HD2 ARG B  26     -19.156   2.737 -18.973  1.00 94.59           H  
ATOM   2895  HD3 ARG B  26     -18.540   1.182 -18.452  1.00 94.59           H  
ATOM   2896  NE  ARG B  26     -18.256   1.554 -20.503  1.00 94.59           N  
ATOM   2897  HE  ARG B  26     -17.813   0.654 -20.619  1.00 94.59           H  
ATOM   2898  NH1 ARG B  26     -19.173   3.392 -21.506  1.00 94.59           N  
ATOM   2899 HH11 ARG B  26     -19.514   3.873 -22.326  1.00 94.59           H  
ATOM   2900 HH12 ARG B  26     -19.233   3.793 -20.581  1.00 94.59           H  
ATOM   2901  NH2 ARG B  26     -18.458   1.679 -22.763  1.00 94.59           N  
ATOM   2902 HH21 ARG B  26     -18.667   2.196 -23.606  1.00 94.59           H  
ATOM   2903 HH22 ARG B  26     -18.036   0.763 -22.815  1.00 94.59           H  
ATOM   2904  CZ  ARG B  26     -18.626   2.210 -21.583  1.00 94.59           C  
ATOM   2905  N   GLU B  27     -12.923   0.486 -18.547  1.00 93.45           N  
ATOM   2906  H   GLU B  27     -12.910   0.887 -19.474  1.00 93.45           H  
ATOM   2907  CA  GLU B  27     -11.985  -0.600 -18.247  1.00 93.45           C  
ATOM   2908  HA  GLU B  27     -12.535  -1.411 -17.770  1.00 93.45           H  
ATOM   2909  C   GLU B  27     -10.900  -0.146 -17.251  1.00 93.45           C  
ATOM   2910  CB  GLU B  27     -11.368  -1.140 -19.550  1.00 93.45           C  
ATOM   2911  HB2 GLU B  27     -10.972  -0.306 -20.130  1.00 93.45           H  
ATOM   2912  HB3 GLU B  27     -10.541  -1.803 -19.297  1.00 93.45           H  
ATOM   2913  O   GLU B  27     -10.594  -0.864 -16.308  1.00 93.45           O  
ATOM   2914  CG  GLU B  27     -12.378  -1.929 -20.408  1.00 93.45           C  
ATOM   2915  HG2 GLU B  27     -13.281  -1.334 -20.541  1.00 93.45           H  
ATOM   2916  HG3 GLU B  27     -12.659  -2.834 -19.868  1.00 93.45           H  
ATOM   2917  CD  GLU B  27     -11.842  -2.322 -21.798  1.00 93.45           C  
ATOM   2918  OE1 GLU B  27     -12.679  -2.681 -22.670  1.00 93.45           O  
ATOM   2919  OE2 GLU B  27     -10.608  -2.266 -22.012  1.00 93.45           O  
ATOM   2920  N   LEU B  28     -10.375   1.071 -17.398  1.00 94.18           N  
ATOM   2921  H   LEU B  28     -10.650   1.635 -18.189  1.00 94.18           H  
ATOM   2922  CA  LEU B  28      -9.385   1.619 -16.464  1.00 94.18           C  
ATOM   2923  HA  LEU B  28      -8.594   0.886 -16.310  1.00 94.18           H  
ATOM   2924  C   LEU B  28      -9.974   1.913 -15.075  1.00 94.18           C  
ATOM   2925  CB  LEU B  28      -8.785   2.897 -17.071  1.00 94.18           C  
ATOM   2926  HB2 LEU B  28      -8.245   3.436 -16.293  1.00 94.18           H  
ATOM   2927  HB3 LEU B  28      -9.603   3.537 -17.401  1.00 94.18           H  
ATOM   2928  O   LEU B  28      -9.308   1.683 -14.076  1.00 94.18           O  
ATOM   2929  CG  LEU B  28      -7.822   2.641 -18.242  1.00 94.18           C  
ATOM   2930  HG  LEU B  28      -8.263   1.936 -18.946  1.00 94.18           H  
ATOM   2931  CD1 LEU B  28      -7.587   3.962 -18.977  1.00 94.18           C  
ATOM   2932 HD11 LEU B  28      -6.923   3.794 -19.824  1.00 94.18           H  
ATOM   2933 HD12 LEU B  28      -7.121   4.677 -18.299  1.00 94.18           H  
ATOM   2934 HD13 LEU B  28      -8.536   4.361 -19.334  1.00 94.18           H  
ATOM   2935  CD2 LEU B  28      -6.480   2.091 -17.761  1.00 94.18           C  
ATOM   2936 HD21 LEU B  28      -5.776   2.035 -18.592  1.00 94.18           H  
ATOM   2937 HD22 LEU B  28      -6.610   1.091 -17.346  1.00 94.18           H  
ATOM   2938 HD23 LEU B  28      -6.058   2.740 -16.994  1.00 94.18           H  
ATOM   2939  N   GLU B  29     -11.207   2.423 -15.003  1.00 93.24           N  
ATOM   2940  H   GLU B  29     -11.662   2.677 -15.868  1.00 93.24           H  
ATOM   2941  CA  GLU B  29     -11.801   2.893 -13.739  1.00 93.24           C  
ATOM   2942  HA  GLU B  29     -11.011   3.187 -13.049  1.00 93.24           H  
ATOM   2943  C   GLU B  29     -12.629   1.819 -13.010  1.00 93.24           C  
ATOM   2944  CB  GLU B  29     -12.674   4.138 -14.021  1.00 93.24           C  
ATOM   2945  HB2 GLU B  29     -13.219   4.396 -13.113  1.00 93.24           H  
ATOM   2946  HB3 GLU B  29     -13.403   3.884 -14.791  1.00 93.24           H  
ATOM   2947  O   GLU B  29     -12.756   1.849 -11.790  1.00 93.24           O  
ATOM   2948  CG  GLU B  29     -11.865   5.377 -14.460  1.00 93.24           C  
ATOM   2949  HG2 GLU B  29     -11.157   5.625 -13.669  1.00 93.24           H  
ATOM   2950  HG3 GLU B  29     -11.290   5.128 -15.352  1.00 93.24           H  
ATOM   2951  CD  GLU B  29     -12.727   6.622 -14.776  1.00 93.24           C  
ATOM   2952  OE1 GLU B  29     -12.203   7.766 -14.676  1.00 93.24           O  
ATOM   2953  OE2 GLU B  29     -13.888   6.467 -15.222  1.00 93.24           O  
ATOM   2954  N   SER B  30     -13.249   0.888 -13.742  1.00 91.58           N  
ATOM   2955  H   SER B  30     -13.059   0.864 -14.734  1.00 91.58           H  
ATOM   2956  CA  SER B  30     -14.365   0.086 -13.212  1.00 91.58           C  
ATOM   2957  HA  SER B  30     -14.184  -0.096 -12.153  1.00 91.58           H  
ATOM   2958  C   SER B  30     -14.519  -1.299 -13.853  1.00 91.58           C  
ATOM   2959  CB  SER B  30     -15.670   0.896 -13.317  1.00 91.58           C  
ATOM   2960  HB2 SER B  30     -15.548   1.834 -12.777  1.00 91.58           H  
ATOM   2961  HB3 SER B  30     -16.490   0.343 -12.859  1.00 91.58           H  
ATOM   2962  O   SER B  30     -15.602  -1.884 -13.776  1.00 91.58           O  
ATOM   2963  OG  SER B  30     -15.972   1.172 -14.680  1.00 91.58           O  
ATOM   2964  HG  SER B  30     -15.165   0.996 -15.168  1.00 91.58           H  
ATOM   2965  N   ASP B  31     -13.478  -1.849 -14.500  1.00 93.94           N  
ATOM   2966  H   ASP B  31     -12.603  -1.349 -14.567  1.00 93.94           H  
ATOM   2967  CA  ASP B  31     -13.571  -3.213 -15.049  1.00 93.94           C  
ATOM   2968  HA  ASP B  31     -14.396  -3.197 -15.762  1.00 93.94           H  
ATOM   2969  C   ASP B  31     -13.863  -4.202 -13.904  1.00 93.94           C  
ATOM   2970  CB  ASP B  31     -12.311  -3.649 -15.827  1.00 93.94           C  
ATOM   2971  HB2 ASP B  31     -11.557  -4.025 -15.136  1.00 93.94           H  
ATOM   2972  HB3 ASP B  31     -11.898  -2.773 -16.328  1.00 93.94           H  
ATOM   2973  O   ASP B  31     -13.163  -4.160 -12.878  1.00 93.94           O  
ATOM   2974  CG  ASP B  31     -12.556  -4.680 -16.944  1.00 93.94           C  
ATOM   2975  OD1 ASP B  31     -13.721  -5.041 -17.214  1.00 93.94           O  
ATOM   2976  OD2 ASP B  31     -11.574  -5.078 -17.621  1.00 93.94           O  
ATOM   2977  N   PRO B  32     -14.886  -5.069 -14.029  1.00 97.70           N  
ATOM   2978  CA  PRO B  32     -15.162  -6.081 -13.024  1.00 97.70           C  
ATOM   2979  HA  PRO B  32     -15.240  -5.593 -12.053  1.00 97.70           H  
ATOM   2980  C   PRO B  32     -14.049  -7.131 -12.981  1.00 97.70           C  
ATOM   2981  CB  PRO B  32     -16.521  -6.684 -13.389  1.00 97.70           C  
ATOM   2982  HB2 PRO B  32     -17.132  -6.823 -12.497  1.00 97.70           H  
ATOM   2983  HB3 PRO B  32     -16.392  -7.624 -13.925  1.00 97.70           H  
ATOM   2984  O   PRO B  32     -13.628  -7.668 -14.013  1.00 97.70           O  
ATOM   2985  CG  PRO B  32     -17.160  -5.651 -14.311  1.00 97.70           C  
ATOM   2986  HG2 PRO B  32     -17.657  -4.885 -13.715  1.00 97.70           H  
ATOM   2987  HG3 PRO B  32     -17.856  -6.108 -15.015  1.00 97.70           H  
ATOM   2988  CD  PRO B  32     -15.956  -5.043 -15.016  1.00 97.70           C  
ATOM   2989  HD2 PRO B  32     -15.683  -5.664 -15.869  1.00 97.70           H  
ATOM   2990  HD3 PRO B  32     -16.203  -4.031 -15.338  1.00 97.70           H  
ATOM   2991  N   ILE B  33     -13.604  -7.469 -11.774  1.00 98.87           N  
ATOM   2992  H   ILE B  33     -14.010  -7.024 -10.964  1.00 98.87           H  
ATOM   2993  CA  ILE B  33     -12.551  -8.461 -11.552  1.00 98.87           C  
ATOM   2994  HA  ILE B  33     -12.048  -8.682 -12.494  1.00 98.87           H  
ATOM   2995  C   ILE B  33     -13.193  -9.762 -11.072  1.00 98.87           C  
ATOM   2996  CB  ILE B  33     -11.484  -7.895 -10.592  1.00 98.87           C  
ATOM   2997  HB  ILE B  33     -11.966  -7.665  -9.642  1.00 98.87           H  
ATOM   2998  O   ILE B  33     -13.909  -9.781 -10.077  1.00 98.87           O  
ATOM   2999  CG1 ILE B  33     -10.850  -6.578 -11.103  1.00 98.87           C  
ATOM   3000 HG12 ILE B  33     -11.608  -5.795 -11.106  1.00 98.87           H  
ATOM   3001 HG13 ILE B  33     -10.081  -6.265 -10.396  1.00 98.87           H  
ATOM   3002  CG2 ILE B  33     -10.394  -8.939 -10.307  1.00 98.87           C  
ATOM   3003 HG21 ILE B  33      -9.934  -9.282 -11.233  1.00 98.87           H  
ATOM   3004 HG22 ILE B  33      -9.627  -8.500  -9.669  1.00 98.87           H  
ATOM   3005 HG23 ILE B  33     -10.817  -9.796  -9.784  1.00 98.87           H  
ATOM   3006  CD1 ILE B  33     -10.214  -6.636 -12.500  1.00 98.87           C  
ATOM   3007 HD11 ILE B  33      -9.731  -5.683 -12.712  1.00 98.87           H  
ATOM   3008 HD12 ILE B  33      -9.462  -7.424 -12.548  1.00 98.87           H  
ATOM   3009 HD13 ILE B  33     -10.979  -6.809 -13.258  1.00 98.87           H  
ATOM   3010  N   ALA B  34     -12.972 -10.856 -11.790  1.00 98.90           N  
ATOM   3011  H   ALA B  34     -12.276 -10.809 -12.520  1.00 98.90           H  
ATOM   3012  CA  ALA B  34     -13.434 -12.181 -11.408  1.00 98.90           C  
ATOM   3013  HA  ALA B  34     -14.427 -12.106 -10.964  1.00 98.90           H  
ATOM   3014  C   ALA B  34     -12.490 -12.804 -10.374  1.00 98.90           C  
ATOM   3015  CB  ALA B  34     -13.536 -13.052 -12.665  1.00 98.90           C  
ATOM   3016  HB1 ALA B  34     -13.799 -14.070 -12.380  1.00 98.90           H  
ATOM   3017  HB2 ALA B  34     -14.301 -12.652 -13.330  1.00 98.90           H  
ATOM   3018  HB3 ALA B  34     -12.576 -13.074 -13.181  1.00 98.90           H  
ATOM   3019  O   ALA B  34     -11.271 -12.790 -10.552  1.00 98.90           O  
ATOM   3020  N   ILE B  35     -13.068 -13.416  -9.342  1.00 98.93           N  
ATOM   3021  H   ILE B  35     -14.074 -13.375  -9.263  1.00 98.93           H  
ATOM   3022  CA  ILE B  35     -12.370 -14.388  -8.499  1.00 98.93           C  
ATOM   3023  HA  ILE B  35     -11.316 -14.121  -8.415  1.00 98.93           H  
ATOM   3024  C   ILE B  35     -12.488 -15.733  -9.214  1.00 98.93           C  
ATOM   3025  CB  ILE B  35     -12.979 -14.425  -7.082  1.00 98.93           C  
ATOM   3026  HB  ILE B  35     -14.040 -14.662  -7.170  1.00 98.93           H  
ATOM   3027  O   ILE B  35     -13.594 -16.267  -9.332  1.00 98.93           O  
ATOM   3028  CG1 ILE B  35     -12.837 -13.053  -6.384  1.00 98.93           C  
ATOM   3029 HG12 ILE B  35     -11.809 -12.924  -6.046  1.00 98.93           H  
ATOM   3030 HG13 ILE B  35     -13.060 -12.246  -7.082  1.00 98.93           H  
ATOM   3031  CG2 ILE B  35     -12.298 -15.528  -6.248  1.00 98.93           C  
ATOM   3032 HG21 ILE B  35     -12.741 -15.585  -5.253  1.00 98.93           H  
ATOM   3033 HG22 ILE B  35     -12.432 -16.505  -6.713  1.00 98.93           H  
ATOM   3034 HG23 ILE B  35     -11.230 -15.331  -6.156  1.00 98.93           H  
ATOM   3035  CD1 ILE B  35     -13.780 -12.881  -5.190  1.00 98.93           C  
ATOM   3036 HD11 ILE B  35     -14.815 -12.920  -5.528  1.00 98.93           H  
ATOM   3037 HD12 ILE B  35     -13.596 -11.914  -4.721  1.00 98.93           H  
ATOM   3038 HD13 ILE B  35     -13.609 -13.661  -4.449  1.00 98.93           H  
ATOM   3039  N   VAL B  36     -11.372 -16.257  -9.724  1.00 98.84           N  
ATOM   3040  H   VAL B  36     -10.504 -15.759  -9.586  1.00 98.84           H  
ATOM   3041  CA  VAL B  36     -11.356 -17.500 -10.520  1.00 98.84           C  
ATOM   3042  HA  VAL B  36     -12.388 -17.724 -10.791  1.00 98.84           H  
ATOM   3043  C   VAL B  36     -10.888 -18.726  -9.741  1.00 98.84           C  
ATOM   3044  CB  VAL B  36     -10.590 -17.347 -11.846  1.00 98.84           C  
ATOM   3045  HB  VAL B  36     -10.624 -18.300 -12.374  1.00 98.84           H  
ATOM   3046  O   VAL B  36     -11.093 -19.853 -10.170  1.00 98.84           O  
ATOM   3047  CG1 VAL B  36     -11.250 -16.297 -12.748  1.00 98.84           C  
ATOM   3048 HG11 VAL B  36     -11.198 -15.312 -12.285  1.00 98.84           H  
ATOM   3049 HG12 VAL B  36     -12.292 -16.567 -12.917  1.00 98.84           H  
ATOM   3050 HG13 VAL B  36     -10.729 -16.267 -13.705  1.00 98.84           H  
ATOM   3051  CG2 VAL B  36      -9.120 -16.967 -11.653  1.00 98.84           C  
ATOM   3052 HG21 VAL B  36      -8.611 -16.978 -12.617  1.00 98.84           H  
ATOM   3053 HG22 VAL B  36      -9.037 -15.966 -11.229  1.00 98.84           H  
ATOM   3054 HG23 VAL B  36      -8.631 -17.685 -10.995  1.00 98.84           H  
ATOM   3055  N   GLY B  37     -10.289 -18.521  -8.574  1.00 98.87           N  
ATOM   3056  H   GLY B  37     -10.135 -17.568  -8.278  1.00 98.87           H  
ATOM   3057  CA  GLY B  37      -9.885 -19.572  -7.648  1.00 98.87           C  
ATOM   3058  HA2 GLY B  37      -8.994 -20.082  -8.013  1.00 98.87           H  
ATOM   3059  HA3 GLY B  37     -10.689 -20.301  -7.547  1.00 98.87           H  
ATOM   3060  C   GLY B  37      -9.579 -18.968  -6.287  1.00 98.87           C  
ATOM   3061  O   GLY B  37      -9.360 -17.763  -6.177  1.00 98.87           O  
ATOM   3062  N   MET B  38      -9.596 -19.788  -5.244  1.00 98.84           N  
ATOM   3063  H   MET B  38      -9.780 -20.771  -5.382  1.00 98.84           H  
ATOM   3064  CA  MET B  38      -9.255 -19.362  -3.889  1.00 98.84           C  
ATOM   3065  HA  MET B  38      -8.386 -18.708  -3.960  1.00 98.84           H  
ATOM   3066  C   MET B  38      -8.850 -20.565  -3.036  1.00 98.84           C  
ATOM   3067  CB  MET B  38     -10.413 -18.558  -3.262  1.00 98.84           C  
ATOM   3068  HB2 MET B  38     -10.541 -17.637  -3.831  1.00 98.84           H  
ATOM   3069  HB3 MET B  38     -10.142 -18.272  -2.246  1.00 98.84           H  
ATOM   3070  O   MET B  38      -9.305 -21.680  -3.293  1.00 98.84           O  
ATOM   3071  CG  MET B  38     -11.761 -19.292  -3.234  1.00 98.84           C  
ATOM   3072  HG2 MET B  38     -11.949 -19.760  -4.200  1.00 98.84           H  
ATOM   3073  HG3 MET B  38     -11.708 -20.077  -2.480  1.00 98.84           H  
ATOM   3074  SD  MET B  38     -13.171 -18.211  -2.861  1.00 98.84           S  
ATOM   3075  CE  MET B  38     -14.427 -19.444  -2.439  1.00 98.84           C  
ATOM   3076  HE1 MET B  38     -15.419 -19.011  -2.567  1.00 98.84           H  
ATOM   3077  HE2 MET B  38     -14.308 -19.718  -1.390  1.00 98.84           H  
ATOM   3078  HE3 MET B  38     -14.327 -20.324  -3.075  1.00 98.84           H  
ATOM   3079  N   ALA B  39      -8.001 -20.343  -2.039  1.00 98.88           N  
ATOM   3080  H   ALA B  39      -7.673 -19.399  -1.892  1.00 98.88           H  
ATOM   3081  CA  ALA B  39      -7.578 -21.342  -1.058  1.00 98.88           C  
ATOM   3082  HA  ALA B  39      -8.377 -22.069  -0.913  1.00 98.88           H  
ATOM   3083  C   ALA B  39      -7.303 -20.665   0.289  1.00 98.88           C  
ATOM   3084  CB  ALA B  39      -6.337 -22.076  -1.572  1.00 98.88           C  
ATOM   3085  HB1 ALA B  39      -6.053 -22.866  -0.878  1.00 98.88           H  
ATOM   3086  HB2 ALA B  39      -6.536 -22.515  -2.550  1.00 98.88           H  
ATOM   3087  HB3 ALA B  39      -5.512 -21.367  -1.653  1.00 98.88           H  
ATOM   3088  O   ALA B  39      -7.097 -19.449   0.345  1.00 98.88           O  
ATOM   3089  N   CYS B  40      -7.326 -21.436   1.375  1.00 98.75           N  
ATOM   3090  H   CYS B  40      -7.433 -22.437   1.293  1.00 98.75           H  
ATOM   3091  CA  CYS B  40      -7.202 -20.889   2.720  1.00 98.75           C  
ATOM   3092  HA  CYS B  40      -6.487 -20.066   2.695  1.00 98.75           H  
ATOM   3093  C   CYS B  40      -6.663 -21.892   3.742  1.00 98.75           C  
ATOM   3094  CB  CYS B  40      -8.563 -20.334   3.170  1.00 98.75           C  
ATOM   3095  HB2 CYS B  40      -8.475 -19.965   4.192  1.00 98.75           H  
ATOM   3096  HB3 CYS B  40      -8.827 -19.488   2.534  1.00 98.75           H  
ATOM   3097  O   CYS B  40      -6.702 -23.106   3.543  1.00 98.75           O  
ATOM   3098  SG  CYS B  40      -9.878 -21.591   3.091  1.00 98.75           S  
ATOM   3099  HG  CYS B  40      -9.307 -22.496   3.890  1.00 98.75           H  
ATOM   3100  N   ARG B  41      -6.213 -21.344   4.870  1.00 98.70           N  
ATOM   3101  H   ARG B  41      -6.189 -20.335   4.906  1.00 98.70           H  
ATOM   3102  CA  ARG B  41      -5.988 -22.033   6.140  1.00 98.70           C  
ATOM   3103  HA  ARG B  41      -6.490 -23.000   6.137  1.00 98.70           H  
ATOM   3104  C   ARG B  41      -6.611 -21.180   7.241  1.00 98.70           C  
ATOM   3105  CB  ARG B  41      -4.481 -22.242   6.379  1.00 98.70           C  
ATOM   3106  HB2 ARG B  41      -4.326 -22.537   7.417  1.00 98.70           H  
ATOM   3107  HB3 ARG B  41      -3.962 -21.296   6.228  1.00 98.70           H  
ATOM   3108  O   ARG B  41      -6.164 -20.059   7.460  1.00 98.70           O  
ATOM   3109  CG  ARG B  41      -3.832 -23.309   5.484  1.00 98.70           C  
ATOM   3110  HG2 ARG B  41      -4.029 -23.081   4.437  1.00 98.70           H  
ATOM   3111  HG3 ARG B  41      -2.754 -23.274   5.641  1.00 98.70           H  
ATOM   3112  CD  ARG B  41      -4.310 -24.733   5.804  1.00 98.70           C  
ATOM   3113  HD2 ARG B  41      -4.101 -24.948   6.852  1.00 98.70           H  
ATOM   3114  HD3 ARG B  41      -5.388 -24.806   5.657  1.00 98.70           H  
ATOM   3115  NE  ARG B  41      -3.620 -25.731   4.964  1.00 98.70           N  
ATOM   3116  HE  ARG B  41      -2.809 -26.183   5.365  1.00 98.70           H  
ATOM   3117  NH1 ARG B  41      -4.877 -25.555   3.027  1.00 98.70           N  
ATOM   3118 HH11 ARG B  41      -5.555 -24.930   3.439  1.00 98.70           H  
ATOM   3119 HH12 ARG B  41      -5.006 -25.847   2.069  1.00 98.70           H  
ATOM   3120  NH2 ARG B  41      -3.089 -26.841   3.047  1.00 98.70           N  
ATOM   3121 HH21 ARG B  41      -3.218 -26.904   2.047  1.00 98.70           H  
ATOM   3122 HH22 ARG B  41      -2.170 -27.055   3.407  1.00 98.70           H  
ATOM   3123  CZ  ARG B  41      -3.879 -26.045   3.704  1.00 98.70           C  
ATOM   3124  N   PHE B  42      -7.637 -21.677   7.919  1.00 98.78           N  
ATOM   3125  H   PHE B  42      -7.907 -22.634   7.744  1.00 98.78           H  
ATOM   3126  CA  PHE B  42      -8.306 -20.982   9.020  1.00 98.78           C  
ATOM   3127  HA  PHE B  42      -7.661 -20.166   9.347  1.00 98.78           H  
ATOM   3128  C   PHE B  42      -8.486 -21.914  10.232  1.00 98.78           C  
ATOM   3129  CB  PHE B  42      -9.645 -20.377   8.543  1.00 98.78           C  
ATOM   3130  HB2 PHE B  42     -10.209 -20.020   9.405  1.00 98.78           H  
ATOM   3131  HB3 PHE B  42     -10.245 -21.162   8.084  1.00 98.78           H  
ATOM   3132  O   PHE B  42      -8.390 -23.135  10.091  1.00 98.78           O  
ATOM   3133  CG  PHE B  42      -9.525 -19.217   7.570  1.00 98.78           C  
ATOM   3134  CD1 PHE B  42      -8.786 -18.074   7.926  1.00 98.78           C  
ATOM   3135  HD1 PHE B  42      -8.320 -18.023   8.899  1.00 98.78           H  
ATOM   3136  CD2 PHE B  42     -10.163 -19.269   6.316  1.00 98.78           C  
ATOM   3137  HD2 PHE B  42     -10.751 -20.132   6.042  1.00 98.78           H  
ATOM   3138  CE1 PHE B  42      -8.629 -17.016   7.012  1.00 98.78           C  
ATOM   3139  HE1 PHE B  42      -8.024 -16.161   7.273  1.00 98.78           H  
ATOM   3140  CE2 PHE B  42     -10.033 -18.199   5.413  1.00 98.78           C  
ATOM   3141  HE2 PHE B  42     -10.519 -18.250   4.450  1.00 98.78           H  
ATOM   3142  CZ  PHE B  42      -9.246 -17.085   5.750  1.00 98.78           C  
ATOM   3143  HZ  PHE B  42      -9.116 -16.281   5.040  1.00 98.78           H  
ATOM   3144  N   PRO B  43      -8.740 -21.357  11.429  1.00 98.49           N  
ATOM   3145  CA  PRO B  43      -9.046 -22.135  12.626  1.00 98.49           C  
ATOM   3146  HA  PRO B  43      -8.167 -22.721  12.893  1.00 98.49           H  
ATOM   3147  C   PRO B  43     -10.247 -23.072  12.427  1.00 98.49           C  
ATOM   3148  CB  PRO B  43      -9.309 -21.096  13.721  1.00 98.49           C  
ATOM   3149  HB2 PRO B  43      -9.001 -21.454  14.704  1.00 98.49           H  
ATOM   3150  HB3 PRO B  43     -10.362 -20.812  13.721  1.00 98.49           H  
ATOM   3151  O   PRO B  43     -11.152 -22.772  11.648  1.00 98.49           O  
ATOM   3152  CG  PRO B  43      -8.489 -19.893  13.267  1.00 98.49           C  
ATOM   3153  HG2 PRO B  43      -8.861 -18.957  13.683  1.00 98.49           H  
ATOM   3154  HG3 PRO B  43      -7.439 -20.045  13.515  1.00 98.49           H  
ATOM   3155  CD  PRO B  43      -8.657 -19.943  11.757  1.00 98.49           C  
ATOM   3156  HD2 PRO B  43      -7.795 -19.476  11.281  1.00 98.49           H  
ATOM   3157  HD3 PRO B  43      -9.577 -19.435  11.466  1.00 98.49           H  
ATOM   3158  N   GLY B  44     -10.268 -24.185  13.165  1.00 98.26           N  
ATOM   3159  H   GLY B  44      -9.510 -24.346  13.812  1.00 98.26           H  
ATOM   3160  CA  GLY B  44     -11.301 -25.221  13.034  1.00 98.26           C  
ATOM   3161  HA2 GLY B  44     -11.387 -25.755  13.980  1.00 98.26           H  
ATOM   3162  HA3 GLY B  44     -12.263 -24.760  12.811  1.00 98.26           H  
ATOM   3163  C   GLY B  44     -11.001 -26.252  11.942  1.00 98.26           C  
ATOM   3164  O   GLY B  44     -11.926 -26.726  11.289  1.00 98.26           O  
ATOM   3165  N   ASP B  45      -9.716 -26.559  11.726  1.00 96.78           N  
ATOM   3166  H   ASP B  45      -9.026 -26.200  12.370  1.00 96.78           H  
ATOM   3167  CA  ASP B  45      -9.215 -27.480  10.691  1.00 96.78           C  
ATOM   3168  HA  ASP B  45      -8.131 -27.366  10.674  1.00 96.78           H  
ATOM   3169  C   ASP B  45      -9.674 -27.115   9.267  1.00 96.78           C  
ATOM   3170  CB  ASP B  45      -9.482 -28.944  11.083  1.00 96.78           C  
ATOM   3171  HB2 ASP B  45      -9.035 -29.600  10.336  1.00 96.78           H  
ATOM   3172  HB3 ASP B  45     -10.557 -29.125  11.092  1.00 96.78           H  
ATOM   3173  O   ASP B  45      -9.851 -27.967   8.396  1.00 96.78           O  
ATOM   3174  CG  ASP B  45      -8.887 -29.307  12.448  1.00 96.78           C  
ATOM   3175  OD1 ASP B  45      -7.766 -28.829  12.743  1.00 96.78           O  
ATOM   3176  OD2 ASP B  45      -9.556 -30.061  13.191  1.00 96.78           O  
ATOM   3177  N   VAL B  46      -9.870 -25.818   9.020  1.00 98.24           N  
ATOM   3178  H   VAL B  46      -9.680 -25.157   9.759  1.00 98.24           H  
ATOM   3179  CA  VAL B  46     -10.292 -25.305   7.720  1.00 98.24           C  
ATOM   3180  HA  VAL B  46     -10.968 -26.025   7.259  1.00 98.24           H  
ATOM   3181  C   VAL B  46      -9.074 -25.146   6.816  1.00 98.24           C  
ATOM   3182  CB  VAL B  46     -11.061 -23.988   7.885  1.00 98.24           C  
ATOM   3183  HB  VAL B  46     -10.475 -23.308   8.503  1.00 98.24           H  
ATOM   3184  O   VAL B  46      -8.217 -24.295   7.038  1.00 98.24           O  
ATOM   3185  CG1 VAL B  46     -11.306 -23.324   6.527  1.00 98.24           C  
ATOM   3186 HG11 VAL B  46     -11.914 -22.430   6.670  1.00 98.24           H  
ATOM   3187 HG12 VAL B  46     -10.365 -23.008   6.077  1.00 98.24           H  
ATOM   3188 HG13 VAL B  46     -11.808 -24.024   5.859  1.00 98.24           H  
ATOM   3189  CG2 VAL B  46     -12.415 -24.208   8.570  1.00 98.24           C  
ATOM   3190 HG21 VAL B  46     -13.033 -24.885   7.980  1.00 98.24           H  
ATOM   3191 HG22 VAL B  46     -12.929 -23.256   8.700  1.00 98.24           H  
ATOM   3192 HG23 VAL B  46     -12.263 -24.642   9.558  1.00 98.24           H  
ATOM   3193  N   ASP B  47      -9.033 -25.923   5.742  1.00 97.57           N  
ATOM   3194  H   ASP B  47      -9.681 -26.697   5.710  1.00 97.57           H  
ATOM   3195  CA  ASP B  47      -7.938 -25.976   4.767  1.00 97.57           C  
ATOM   3196  HA  ASP B  47      -7.250 -25.156   4.972  1.00 97.57           H  
ATOM   3197  C   ASP B  47      -8.402 -25.794   3.308  1.00 97.57           C  
ATOM   3198  CB  ASP B  47      -7.193 -27.303   4.978  1.00 97.57           C  
ATOM   3199  HB2 ASP B  47      -6.938 -27.410   6.032  1.00 97.57           H  
ATOM   3200  HB3 ASP B  47      -6.259 -27.283   4.416  1.00 97.57           H  
ATOM   3201  O   ASP B  47      -7.618 -25.872   2.361  1.00 97.57           O  
ATOM   3202  CG  ASP B  47      -7.999 -28.528   4.524  1.00 97.57           C  
ATOM   3203  OD1 ASP B  47      -9.243 -28.405   4.346  1.00 97.57           O  
ATOM   3204  OD2 ASP B  47      -7.356 -29.582   4.312  1.00 97.57           O  
ATOM   3205  N   SER B  48      -9.691 -25.541   3.095  1.00 98.07           N  
ATOM   3206  H   SER B  48     -10.312 -25.521   3.892  1.00 98.07           H  
ATOM   3207  CA  SER B  48     -10.273 -25.358   1.770  1.00 98.07           C  
ATOM   3208  HA  SER B  48      -9.520 -24.894   1.133  1.00 98.07           H  
ATOM   3209  C   SER B  48     -11.504 -24.453   1.824  1.00 98.07           C  
ATOM   3210  CB  SER B  48     -10.642 -26.718   1.170  1.00 98.07           C  
ATOM   3211  HB2 SER B  48      -9.781 -27.384   1.225  1.00 98.07           H  
ATOM   3212  HB3 SER B  48     -10.922 -26.585   0.125  1.00 98.07           H  
ATOM   3213  O   SER B  48     -12.133 -24.330   2.877  1.00 98.07           O  
ATOM   3214  OG  SER B  48     -11.729 -27.307   1.844  1.00 98.07           O  
ATOM   3215  HG  SER B  48     -11.510 -27.326   2.778  1.00 98.07           H  
ATOM   3216  N   PRO B  49     -11.902 -23.838   0.697  1.00 98.60           N  
ATOM   3217  CA  PRO B  49     -13.162 -23.103   0.624  1.00 98.60           C  
ATOM   3218  HA  PRO B  49     -13.107 -22.241   1.289  1.00 98.60           H  
ATOM   3219  C   PRO B  49     -14.387 -23.950   0.997  1.00 98.60           C  
ATOM   3220  CB  PRO B  49     -13.252 -22.635  -0.828  1.00 98.60           C  
ATOM   3221  HB2 PRO B  49     -13.775 -23.374  -1.436  1.00 98.60           H  
ATOM   3222  HB3 PRO B  49     -13.750 -21.668  -0.893  1.00 98.60           H  
ATOM   3223  O   PRO B  49     -15.325 -23.443   1.607  1.00 98.60           O  
ATOM   3224  CG  PRO B  49     -11.796 -22.558  -1.280  1.00 98.60           C  
ATOM   3225  HG2 PRO B  49     -11.702 -22.647  -2.362  1.00 98.60           H  
ATOM   3226  HG3 PRO B  49     -11.341 -21.636  -0.918  1.00 98.60           H  
ATOM   3227  CD  PRO B  49     -11.170 -23.742  -0.558  1.00 98.60           C  
ATOM   3228  HD2 PRO B  49     -11.321 -24.651  -1.140  1.00 98.60           H  
ATOM   3229  HD3 PRO B  49     -10.107 -23.558  -0.401  1.00 98.60           H  
ATOM   3230  N   GLU B  50     -14.381 -25.236   0.644  1.00 97.85           N  
ATOM   3231  H   GLU B  50     -13.609 -25.592   0.098  1.00 97.85           H  
ATOM   3232  CA  GLU B  50     -15.460 -26.172   0.950  1.00 97.85           C  
ATOM   3233  HA  GLU B  50     -16.413 -25.727   0.666  1.00 97.85           H  
ATOM   3234  C   GLU B  50     -15.542 -26.468   2.455  1.00 97.85           C  
ATOM   3235  CB  GLU B  50     -15.272 -27.468   0.143  1.00 97.85           C  
ATOM   3236  HB2 GLU B  50     -16.047 -28.166   0.458  1.00 97.85           H  
ATOM   3237  HB3 GLU B  50     -14.310 -27.921   0.383  1.00 97.85           H  
ATOM   3238  O   GLU B  50     -16.614 -26.311   3.042  1.00 97.85           O  
ATOM   3239  CG  GLU B  50     -15.400 -27.297  -1.384  1.00 97.85           C  
ATOM   3240  HG2 GLU B  50     -16.313 -26.738  -1.592  1.00 97.85           H  
ATOM   3241  HG3 GLU B  50     -15.525 -28.290  -1.817  1.00 97.85           H  
ATOM   3242  CD  GLU B  50     -14.207 -26.620  -2.094  1.00 97.85           C  
ATOM   3243  OE1 GLU B  50     -14.405 -26.168  -3.245  1.00 97.85           O  
ATOM   3244  OE2 GLU B  50     -13.091 -26.541  -1.522  1.00 97.85           O  
ATOM   3245  N   SER B  51     -14.416 -26.809   3.100  1.00 97.86           N  
ATOM   3246  H   SER B  51     -13.555 -26.886   2.578  1.00 97.86           H  
ATOM   3247  CA  SER B  51     -14.372 -27.015   4.557  1.00 97.86           C  
ATOM   3248  HA  SER B  51     -15.175 -27.707   4.814  1.00 97.86           H  
ATOM   3249  C   SER B  51     -14.672 -25.724   5.325  1.00 97.86           C  
ATOM   3250  CB  SER B  51     -13.060 -27.681   5.025  1.00 97.86           C  
ATOM   3251  HB2 SER B  51     -13.068 -27.747   6.113  1.00 97.86           H  
ATOM   3252  HB3 SER B  51     -13.041 -28.698   4.632  1.00 97.86           H  
ATOM   3253  O   SER B  51     -15.346 -25.765   6.353  1.00 97.86           O  
ATOM   3254  OG  SER B  51     -11.866 -27.030   4.611  1.00 97.86           O  
ATOM   3255  HG  SER B  51     -11.135 -27.631   4.769  1.00 97.86           H  
ATOM   3256  N   PHE B  52     -14.292 -24.560   4.788  1.00 98.67           N  
ATOM   3257  H   PHE B  52     -13.685 -24.582   3.981  1.00 98.67           H  
ATOM   3258  CA  PHE B  52     -14.668 -23.265   5.356  1.00 98.67           C  
ATOM   3259  HA  PHE B  52     -14.357 -23.263   6.401  1.00 98.67           H  
ATOM   3260  C   PHE B  52     -16.182 -23.036   5.327  1.00 98.67           C  
ATOM   3261  CB  PHE B  52     -13.952 -22.134   4.603  1.00 98.67           C  
ATOM   3262  HB2 PHE B  52     -14.322 -22.110   3.579  1.00 98.67           H  
ATOM   3263  HB3 PHE B  52     -12.885 -22.349   4.543  1.00 98.67           H  
ATOM   3264  O   PHE B  52     -16.762 -22.606   6.326  1.00 98.67           O  
ATOM   3265  CG  PHE B  52     -14.113 -20.754   5.216  1.00 98.67           C  
ATOM   3266  CD1 PHE B  52     -14.371 -19.650   4.383  1.00 98.67           C  
ATOM   3267  HD1 PHE B  52     -14.467 -19.795   3.317  1.00 98.67           H  
ATOM   3268  CD2 PHE B  52     -13.959 -20.551   6.603  1.00 98.67           C  
ATOM   3269  HD2 PHE B  52     -13.776 -21.382   7.268  1.00 98.67           H  
ATOM   3270  CE1 PHE B  52     -14.446 -18.357   4.925  1.00 98.67           C  
ATOM   3271  HE1 PHE B  52     -14.606 -17.504   4.282  1.00 98.67           H  
ATOM   3272  CE2 PHE B  52     -14.023 -19.257   7.142  1.00 98.67           C  
ATOM   3273  HE2 PHE B  52     -13.884 -19.114   8.204  1.00 98.67           H  
ATOM   3274  CZ  PHE B  52     -14.243 -18.158   6.298  1.00 98.67           C  
ATOM   3275  HZ  PHE B  52     -14.224 -17.152   6.692  1.00 98.67           H  
ATOM   3276  N   TRP B  53     -16.840 -23.342   4.203  1.00 98.73           N  
ATOM   3277  H   TRP B  53     -16.320 -23.709   3.418  1.00 98.73           H  
ATOM   3278  CA  TRP B  53     -18.293 -23.227   4.100  1.00 98.73           C  
ATOM   3279  HA  TRP B  53     -18.581 -22.217   4.393  1.00 98.73           H  
ATOM   3280  C   TRP B  53     -19.011 -24.183   5.054  1.00 98.73           C  
ATOM   3281  CB  TRP B  53     -18.771 -23.468   2.667  1.00 98.73           C  
ATOM   3282  HB2 TRP B  53     -18.337 -22.719   2.004  1.00 98.73           H  
ATOM   3283  HB3 TRP B  53     -18.433 -24.448   2.331  1.00 98.73           H  
ATOM   3284  O   TRP B  53     -19.913 -23.741   5.768  1.00 98.73           O  
ATOM   3285  CG  TRP B  53     -20.260 -23.398   2.548  1.00 98.73           C  
ATOM   3286  CD1 TRP B  53     -21.080 -24.456   2.362  1.00 98.73           C  
ATOM   3287  HD1 TRP B  53     -20.750 -25.478   2.239  1.00 98.73           H  
ATOM   3288  CD2 TRP B  53     -21.133 -22.242   2.727  1.00 98.73           C  
ATOM   3289  CE2 TRP B  53     -22.487 -22.681   2.628  1.00 98.73           C  
ATOM   3290  CE3 TRP B  53     -20.917 -20.871   2.992  1.00 98.73           C  
ATOM   3291  HE3 TRP B  53     -19.906 -20.513   3.114  1.00 98.73           H  
ATOM   3292  NE1 TRP B  53     -22.394 -24.037   2.412  1.00 98.73           N  
ATOM   3293  HE1 TRP B  53     -23.180 -24.669   2.363  1.00 98.73           H  
ATOM   3294  CH2 TRP B  53     -23.320 -20.442   2.997  1.00 98.73           C  
ATOM   3295  HH2 TRP B  53     -24.144 -19.753   3.113  1.00 98.73           H  
ATOM   3296  CZ2 TRP B  53     -23.571 -21.805   2.771  1.00 98.73           C  
ATOM   3297  HZ2 TRP B  53     -24.583 -22.180   2.722  1.00 98.73           H  
ATOM   3298  CZ3 TRP B  53     -21.998 -19.978   3.108  1.00 98.73           C  
ATOM   3299  HZ3 TRP B  53     -21.813 -18.932   3.301  1.00 98.73           H  
ATOM   3300  N   GLU B  54     -18.612 -25.459   5.100  1.00 98.44           N  
ATOM   3301  H   GLU B  54     -17.871 -25.765   4.486  1.00 98.44           H  
ATOM   3302  CA  GLU B  54     -19.195 -26.436   6.031  1.00 98.44           C  
ATOM   3303  HA  GLU B  54     -20.265 -26.522   5.841  1.00 98.44           H  
ATOM   3304  C   GLU B  54     -19.047 -25.978   7.486  1.00 98.44           C  
ATOM   3305  CB  GLU B  54     -18.559 -27.828   5.868  1.00 98.44           C  
ATOM   3306  HB2 GLU B  54     -17.474 -27.738   5.815  1.00 98.44           H  
ATOM   3307  HB3 GLU B  54     -18.811 -28.409   6.755  1.00 98.44           H  
ATOM   3308  O   GLU B  54     -20.013 -26.034   8.250  1.00 98.44           O  
ATOM   3309  CG  GLU B  54     -19.085 -28.595   4.643  1.00 98.44           C  
ATOM   3310  HG2 GLU B  54     -18.690 -28.133   3.737  1.00 98.44           H  
ATOM   3311  HG3 GLU B  54     -20.170 -28.500   4.618  1.00 98.44           H  
ATOM   3312  CD  GLU B  54     -18.726 -30.096   4.658  1.00 98.44           C  
ATOM   3313  OE1 GLU B  54     -19.337 -30.843   3.857  1.00 98.44           O  
ATOM   3314  OE2 GLU B  54     -17.870 -30.514   5.470  1.00 98.44           O  
ATOM   3315  N   PHE B  55     -17.878 -25.450   7.857  1.00 98.61           N  
ATOM   3316  H   PHE B  55     -17.109 -25.468   7.203  1.00 98.61           H  
ATOM   3317  CA  PHE B  55     -17.624 -24.956   9.206  1.00 98.61           C  
ATOM   3318  HA  PHE B  55     -17.854 -25.755   9.912  1.00 98.61           H  
ATOM   3319  C   PHE B  55     -18.515 -23.756   9.565  1.00 98.61           C  
ATOM   3320  CB  PHE B  55     -16.134 -24.614   9.336  1.00 98.61           C  
ATOM   3321  HB2 PHE B  55     -15.888 -23.766   8.698  1.00 98.61           H  
ATOM   3322  HB3 PHE B  55     -15.544 -25.465   8.996  1.00 98.61           H  
ATOM   3323  O   PHE B  55     -19.195 -23.757  10.594  1.00 98.61           O  
ATOM   3324  CG  PHE B  55     -15.737 -24.312  10.762  1.00 98.61           C  
ATOM   3325  CD1 PHE B  55     -15.673 -22.985  11.228  1.00 98.61           C  
ATOM   3326  HD1 PHE B  55     -15.865 -22.162  10.556  1.00 98.61           H  
ATOM   3327  CD2 PHE B  55     -15.472 -25.381  11.637  1.00 98.61           C  
ATOM   3328  HD2 PHE B  55     -15.488 -26.397  11.272  1.00 98.61           H  
ATOM   3329  CE1 PHE B  55     -15.364 -22.734  12.577  1.00 98.61           C  
ATOM   3330  HE1 PHE B  55     -15.313 -21.721  12.950  1.00 98.61           H  
ATOM   3331  CE2 PHE B  55     -15.167 -25.129  12.983  1.00 98.61           C  
ATOM   3332  HE2 PHE B  55     -14.947 -25.949  13.650  1.00 98.61           H  
ATOM   3333  CZ  PHE B  55     -15.125 -23.808  13.452  1.00 98.61           C  
ATOM   3334  HZ  PHE B  55     -14.898 -23.624  14.492  1.00 98.61           H  
ATOM   3335  N   VAL B  56     -18.551 -22.733   8.706  1.00 98.77           N  
ATOM   3336  H   VAL B  56     -17.985 -22.800   7.872  1.00 98.77           H  
ATOM   3337  CA  VAL B  56     -19.277 -21.481   8.975  1.00 98.77           C  
ATOM   3338  HA  VAL B  56     -19.040 -21.158   9.988  1.00 98.77           H  
ATOM   3339  C   VAL B  56     -20.794 -21.684   8.925  1.00 98.77           C  
ATOM   3340  CB  VAL B  56     -18.815 -20.371   8.009  1.00 98.77           C  
ATOM   3341  HB  VAL B  56     -18.907 -20.726   6.983  1.00 98.77           H  
ATOM   3342  O   VAL B  56     -21.495 -21.253   9.842  1.00 98.77           O  
ATOM   3343  CG1 VAL B  56     -19.640 -19.086   8.150  1.00 98.77           C  
ATOM   3344 HG11 VAL B  56     -19.241 -18.323   7.481  1.00 98.77           H  
ATOM   3345 HG12 VAL B  56     -20.675 -19.282   7.873  1.00 98.77           H  
ATOM   3346 HG13 VAL B  56     -19.602 -18.729   9.180  1.00 98.77           H  
ATOM   3347  CG2 VAL B  56     -17.353 -19.985   8.275  1.00 98.77           C  
ATOM   3348 HG21 VAL B  56     -17.247 -19.578   9.281  1.00 98.77           H  
ATOM   3349 HG22 VAL B  56     -16.705 -20.856   8.184  1.00 98.77           H  
ATOM   3350 HG23 VAL B  56     -17.025 -19.245   7.544  1.00 98.77           H  
ATOM   3351  N   SER B  57     -21.317 -22.358   7.893  1.00 98.54           N  
ATOM   3352  H   SER B  57     -20.690 -22.752   7.207  1.00 98.54           H  
ATOM   3353  CA  SER B  57     -22.760 -22.641   7.766  1.00 98.54           C  
ATOM   3354  HA  SER B  57     -23.312 -21.716   7.933  1.00 98.54           H  
ATOM   3355  C   SER B  57     -23.252 -23.638   8.821  1.00 98.54           C  
ATOM   3356  CB  SER B  57     -23.113 -23.125   6.355  1.00 98.54           C  
ATOM   3357  HB2 SER B  57     -22.796 -22.381   5.624  1.00 98.54           H  
ATOM   3358  HB3 SER B  57     -24.195 -23.242   6.281  1.00 98.54           H  
ATOM   3359  O   SER B  57     -24.359 -23.491   9.340  1.00 98.54           O  
ATOM   3360  OG  SER B  57     -22.494 -24.362   6.070  1.00 98.54           O  
ATOM   3361  HG  SER B  57     -21.564 -24.202   5.895  1.00 98.54           H  
ATOM   3362  N   GLY B  58     -22.395 -24.578   9.238  1.00 98.44           N  
ATOM   3363  H   GLY B  58     -21.530 -24.707   8.731  1.00 98.44           H  
ATOM   3364  CA  GLY B  58     -22.636 -25.463  10.377  1.00 98.44           C  
ATOM   3365  HA2 GLY B  58     -21.841 -26.209  10.406  1.00 98.44           H  
ATOM   3366  HA3 GLY B  58     -23.589 -25.973  10.239  1.00 98.44           H  
ATOM   3367  C   GLY B  58     -22.661 -24.748  11.734  1.00 98.44           C  
ATOM   3368  O   GLY B  58     -23.082 -25.338  12.730  1.00 98.44           O  
ATOM   3369  N   GLY B  59     -22.252 -23.476  11.789  1.00 98.23           N  
ATOM   3370  H   GLY B  59     -21.929 -23.045  10.934  1.00 98.23           H  
ATOM   3371  CA  GLY B  59     -22.197 -22.685  13.014  1.00 98.23           C  
ATOM   3372  HA2 GLY B  59     -22.056 -21.641  12.733  1.00 98.23           H  
ATOM   3373  HA3 GLY B  59     -23.136 -22.786  13.558  1.00 98.23           H  
ATOM   3374  C   GLY B  59     -21.048 -23.081  13.943  1.00 98.23           C  
ATOM   3375  O   GLY B  59     -21.218 -23.024  15.161  1.00 98.23           O  
ATOM   3376  N   GLY B  60     -19.912 -23.501  13.379  1.00 98.61           N  
ATOM   3377  H   GLY B  60     -19.852 -23.537  12.372  1.00 98.61           H  
ATOM   3378  CA  GLY B  60     -18.705 -23.853  14.125  1.00 98.61           C  
ATOM   3379  HA2 GLY B  60     -18.949 -24.632  14.848  1.00 98.61           H  
ATOM   3380  HA3 GLY B  60     -17.960 -24.249  13.435  1.00 98.61           H  
ATOM   3381  C   GLY B  60     -18.087 -22.660  14.862  1.00 98.61           C  
ATOM   3382  O   GLY B  60     -18.061 -21.548  14.334  1.00 98.61           O  
ATOM   3383  N   ASP B  61     -17.593 -22.915  16.075  1.00 98.70           N  
ATOM   3384  H   ASP B  61     -17.634 -23.868  16.407  1.00 98.70           H  
ATOM   3385  CA  ASP B  61     -16.797 -22.006  16.912  1.00 98.70           C  
ATOM   3386  HA  ASP B  61     -16.683 -21.038  16.426  1.00 98.70           H  
ATOM   3387  C   ASP B  61     -15.407 -22.637  17.085  1.00 98.70           C  
ATOM   3388  CB  ASP B  61     -17.508 -21.783  18.266  1.00 98.70           C  
ATOM   3389  HB2 ASP B  61     -18.447 -21.260  18.083  1.00 98.70           H  
ATOM   3390  HB3 ASP B  61     -17.749 -22.753  18.701  1.00 98.70           H  
ATOM   3391  O   ASP B  61     -15.287 -23.720  17.661  1.00 98.70           O  
ATOM   3392  CG  ASP B  61     -16.694 -20.979  19.298  1.00 98.70           C  
ATOM   3393  OD1 ASP B  61     -15.667 -20.383  18.915  1.00 98.70           O  
ATOM   3394  OD2 ASP B  61     -17.097 -20.970  20.494  1.00 98.70           O  
ATOM   3395  N   ALA B  62     -14.381 -22.002  16.520  1.00 98.70           N  
ATOM   3396  H   ALA B  62     -14.562 -21.108  16.087  1.00 98.70           H  
ATOM   3397  CA  ALA B  62     -13.007 -22.499  16.504  1.00 98.70           C  
ATOM   3398  HA  ALA B  62     -13.022 -23.586  16.583  1.00 98.70           H  
ATOM   3399  C   ALA B  62     -12.162 -21.979  17.676  1.00 98.70           C  
ATOM   3400  CB  ALA B  62     -12.360 -22.130  15.165  1.00 98.70           C  
ATOM   3401  HB1 ALA B  62     -11.365 -22.573  15.124  1.00 98.70           H  
ATOM   3402  HB2 ALA B  62     -12.270 -21.046  15.095  1.00 98.70           H  
ATOM   3403  HB3 ALA B  62     -12.943 -22.502  14.323  1.00 98.70           H  
ATOM   3404  O   ALA B  62     -10.965 -22.268  17.729  1.00 98.70           O  
ATOM   3405  N   ILE B  63     -12.742 -21.187  18.586  1.00 98.60           N  
ATOM   3406  H   ILE B  63     -13.732 -20.996  18.523  1.00 98.60           H  
ATOM   3407  CA  ILE B  63     -12.003 -20.628  19.716  1.00 98.60           C  
ATOM   3408  HA  ILE B  63     -11.073 -20.210  19.331  1.00 98.60           H  
ATOM   3409  C   ILE B  63     -11.632 -21.742  20.697  1.00 98.60           C  
ATOM   3410  CB  ILE B  63     -12.786 -19.483  20.387  1.00 98.60           C  
ATOM   3411  HB  ILE B  63     -13.728 -19.885  20.762  1.00 98.60           H  
ATOM   3412  O   ILE B  63     -12.493 -22.427  21.256  1.00 98.60           O  
ATOM   3413  CG1 ILE B  63     -13.127 -18.339  19.401  1.00 98.60           C  
ATOM   3414 HG12 ILE B  63     -13.834 -18.701  18.655  1.00 98.60           H  
ATOM   3415 HG13 ILE B  63     -13.629 -17.545  19.955  1.00 98.60           H  
ATOM   3416  CG2 ILE B  63     -12.009 -18.929  21.597  1.00 98.60           C  
ATOM   3417 HG21 ILE B  63     -11.021 -18.584  21.295  1.00 98.60           H  
ATOM   3418 HG22 ILE B  63     -12.561 -18.099  22.038  1.00 98.60           H  
ATOM   3419 HG23 ILE B  63     -11.901 -19.696  22.364  1.00 98.60           H  
ATOM   3420  CD1 ILE B  63     -11.945 -17.718  18.645  1.00 98.60           C  
ATOM   3421 HD11 ILE B  63     -12.309 -16.875  18.057  1.00 98.60           H  
ATOM   3422 HD12 ILE B  63     -11.503 -18.448  17.967  1.00 98.60           H  
ATOM   3423 HD13 ILE B  63     -11.191 -17.354  19.342  1.00 98.60           H  
ATOM   3424  N   ALA B  64     -10.332 -21.896  20.926  1.00 97.54           N  
ATOM   3425  H   ALA B  64      -9.687 -21.299  20.427  1.00 97.54           H  
ATOM   3426  CA  ALA B  64      -9.753 -22.897  21.808  1.00 97.54           C  
ATOM   3427  HA  ALA B  64     -10.484 -23.178  22.567  1.00 97.54           H  
ATOM   3428  C   ALA B  64      -8.522 -22.338  22.533  1.00 97.54           C  
ATOM   3429  CB  ALA B  64      -9.417 -24.138  20.970  1.00 97.54           C  
ATOM   3430  HB1 ALA B  64      -8.668 -23.883  20.220  1.00 97.54           H  
ATOM   3431  HB2 ALA B  64     -10.314 -24.496  20.465  1.00 97.54           H  
ATOM   3432  HB3 ALA B  64      -9.026 -24.933  21.605  1.00 97.54           H  
ATOM   3433  O   ALA B  64      -8.096 -21.208  22.302  1.00 97.54           O  
ATOM   3434  N   GLU B  65      -7.960 -23.135  23.436  1.00 96.93           N  
ATOM   3435  H   GLU B  65      -8.309 -24.078  23.534  1.00 96.93           H  
ATOM   3436  CA  GLU B  65      -6.677 -22.831  24.063  1.00 96.93           C  
ATOM   3437  HA  GLU B  65      -6.706 -21.809  24.442  1.00 96.93           H  
ATOM   3438  C   GLU B  65      -5.544 -22.900  23.032  1.00 96.93           C  
ATOM   3439  CB  GLU B  65      -6.454 -23.800  25.235  1.00 96.93           C  
ATOM   3440  HB2 GLU B  65      -5.866 -24.652  24.895  1.00 96.93           H  
ATOM   3441  HB3 GLU B  65      -7.418 -24.170  25.582  1.00 96.93           H  
ATOM   3442  O   GLU B  65      -5.555 -23.752  22.138  1.00 96.93           O  
ATOM   3443  CG  GLU B  65      -5.769 -23.124  26.427  1.00 96.93           C  
ATOM   3444  HG2 GLU B  65      -4.783 -22.772  26.125  1.00 96.93           H  
ATOM   3445  HG3 GLU B  65      -6.371 -22.258  26.699  1.00 96.93           H  
ATOM   3446  CD  GLU B  65      -5.636 -24.065  27.640  1.00 96.93           C  
ATOM   3447  OE1 GLU B  65      -5.554 -23.547  28.775  1.00 96.93           O  
ATOM   3448  OE2 GLU B  65      -5.645 -25.303  27.451  1.00 96.93           O  
ATOM   3449  N   ALA B  66      -4.572 -21.997  23.142  1.00 96.42           N  
ATOM   3450  H   ALA B  66      -4.654 -21.265  23.834  1.00 96.42           H  
ATOM   3451  CA  ALA B  66      -3.438 -21.964  22.235  1.00 96.42           C  
ATOM   3452  HA  ALA B  66      -3.864 -21.917  21.233  1.00 96.42           H  
ATOM   3453  C   ALA B  66      -2.584 -23.245  22.314  1.00 96.42           C  
ATOM   3454  CB  ALA B  66      -2.622 -20.693  22.484  1.00 96.42           C  
ATOM   3455  HB1 ALA B  66      -3.254 -19.815  22.349  1.00 96.42           H  
ATOM   3456  HB2 ALA B  66      -1.791 -20.646  21.780  1.00 96.42           H  
ATOM   3457  HB3 ALA B  66      -2.225 -20.705  23.499  1.00 96.42           H  
ATOM   3458  O   ALA B  66      -2.442 -23.830  23.392  1.00 96.42           O  
ATOM   3459  N   PRO B  67      -1.992 -23.688  21.190  1.00 94.09           N  
ATOM   3460  CA  PRO B  67      -1.182 -24.897  21.164  1.00 94.09           C  
ATOM   3461  HA  PRO B  67      -1.765 -25.727  21.563  1.00 94.09           H  
ATOM   3462  C   PRO B  67       0.090 -24.740  22.011  1.00 94.09           C  
ATOM   3463  CB  PRO B  67      -0.898 -25.165  19.684  1.00 94.09           C  
ATOM   3464  HB2 PRO B  67      -1.691 -25.788  19.271  1.00 94.09           H  
ATOM   3465  HB3 PRO B  67       0.070 -25.643  19.528  1.00 94.09           H  
ATOM   3466  O   PRO B  67       0.753 -23.704  22.002  1.00 94.09           O  
ATOM   3467  CG  PRO B  67      -0.965 -23.778  19.049  1.00 94.09           C  
ATOM   3468  HG2 PRO B  67      -1.220 -23.825  17.991  1.00 94.09           H  
ATOM   3469  HG3 PRO B  67      -0.014 -23.266  19.198  1.00 94.09           H  
ATOM   3470  CD  PRO B  67      -2.047 -23.082  19.869  1.00 94.09           C  
ATOM   3471  HD2 PRO B  67      -1.849 -22.011  19.908  1.00 94.09           H  
ATOM   3472  HD3 PRO B  67      -3.024 -23.275  19.426  1.00 94.09           H  
ATOM   3473  N   ALA B  68       0.440 -25.797  22.746  1.00 93.77           N  
ATOM   3474  H   ALA B  68      -0.161 -26.609  22.721  1.00 93.77           H  
ATOM   3475  CA  ALA B  68       1.568 -25.801  23.681  1.00 93.77           C  
ATOM   3476  HA  ALA B  68       1.626 -24.820  24.153  1.00 93.77           H  
ATOM   3477  C   ALA B  68       2.938 -26.054  23.016  1.00 93.77           C  
ATOM   3478  CB  ALA B  68       1.266 -26.838  24.771  1.00 93.77           C  
ATOM   3479  HB1 ALA B  68       0.316 -26.601  25.251  1.00 93.77           H  
ATOM   3480  HB2 ALA B  68       2.055 -26.813  25.522  1.00 93.77           H  
ATOM   3481  HB3 ALA B  68       1.218 -27.835  24.333  1.00 93.77           H  
ATOM   3482  O   ALA B  68       3.966 -26.037  23.688  1.00 93.77           O  
ATOM   3483  N   ASP B  69       2.969 -26.329  21.713  1.00 93.05           N  
ATOM   3484  H   ASP B  69       2.125 -26.223  21.168  1.00 93.05           H  
ATOM   3485  CA  ASP B  69       4.158 -26.762  20.966  1.00 93.05           C  
ATOM   3486  HA  ASP B  69       4.827 -27.279  21.654  1.00 93.05           H  
ATOM   3487  C   ASP B  69       4.985 -25.615  20.359  1.00 93.05           C  
ATOM   3488  CB  ASP B  69       3.734 -27.785  19.902  1.00 93.05           C  
ATOM   3489  HB2 ASP B  69       3.312 -28.652  20.412  1.00 93.05           H  
ATOM   3490  HB3 ASP B  69       4.616 -28.122  19.358  1.00 93.05           H  
ATOM   3491  O   ASP B  69       6.079 -25.854  19.851  1.00 93.05           O  
ATOM   3492  CG  ASP B  69       2.701 -27.257  18.900  1.00 93.05           C  
ATOM   3493  OD1 ASP B  69       2.420 -26.035  18.911  1.00 93.05           O  
ATOM   3494  OD2 ASP B  69       2.140 -28.112  18.188  1.00 93.05           O  
ATOM   3495  N   ARG B  70       4.522 -24.364  20.468  1.00 94.70           N  
ATOM   3496  H   ARG B  70       3.579 -24.265  20.815  1.00 94.70           H  
ATOM   3497  CA  ARG B  70       5.208 -23.173  19.927  1.00 94.70           C  
ATOM   3498  HA  ARG B  70       5.726 -23.468  19.015  1.00 94.70           H  
ATOM   3499  C   ARG B  70       6.300 -22.602  20.834  1.00 94.70           C  
ATOM   3500  CB  ARG B  70       4.175 -22.104  19.554  1.00 94.70           C  
ATOM   3501  HB2 ARG B  70       4.693 -21.246  19.125  1.00 94.70           H  
ATOM   3502  HB3 ARG B  70       3.640 -21.780  20.447  1.00 94.70           H  
ATOM   3503  O   ARG B  70       6.861 -21.554  20.536  1.00 94.70           O  
ATOM   3504  CG  ARG B  70       3.175 -22.639  18.526  1.00 94.70           C  
ATOM   3505  HG2 ARG B  70       3.708 -23.097  17.693  1.00 94.70           H  
ATOM   3506  HG3 ARG B  70       2.525 -23.380  18.991  1.00 94.70           H  
ATOM   3507  CD  ARG B  70       2.326 -21.490  18.004  1.00 94.70           C  
ATOM   3508  HD2 ARG B  70       1.833 -21.000  18.844  1.00 94.70           H  
ATOM   3509  HD3 ARG B  70       2.979 -20.770  17.512  1.00 94.70           H  
ATOM   3510  NE  ARG B  70       1.312 -21.982  17.056  1.00 94.70           N  
ATOM   3511  HE  ARG B  70       1.189 -22.981  16.974  1.00 94.70           H  
ATOM   3512  NH1 ARG B  70       0.664 -19.915  16.412  1.00 94.70           N  
ATOM   3513 HH11 ARG B  70       0.025 -19.307  15.919  1.00 94.70           H  
ATOM   3514 HH12 ARG B  70       1.384 -19.444  16.941  1.00 94.70           H  
ATOM   3515  NH2 ARG B  70      -0.440 -21.644  15.614  1.00 94.70           N  
ATOM   3516 HH21 ARG B  70      -1.030 -20.961  15.160  1.00 94.70           H  
ATOM   3517 HH22 ARG B  70      -0.634 -22.626  15.477  1.00 94.70           H  
ATOM   3518  CZ  ARG B  70       0.522 -21.194  16.362  1.00 94.70           C  
ATOM   3519  N   GLY B  71       6.582 -23.260  21.960  1.00 94.31           N  
ATOM   3520  H   GLY B  71       6.101 -24.133  22.120  1.00 94.31           H  
ATOM   3521  CA  GLY B  71       7.571 -22.794  22.939  1.00 94.31           C  
ATOM   3522  HA2 GLY B  71       8.504 -22.559  22.427  1.00 94.31           H  
ATOM   3523  HA3 GLY B  71       7.760 -23.591  23.658  1.00 94.31           H  
ATOM   3524  C   GLY B  71       7.137 -21.551  23.721  1.00 94.31           C  
ATOM   3525  O   GLY B  71       7.984 -20.844  24.253  1.00 94.31           O  
ATOM   3526  N   TRP B  72       5.833 -21.267  23.781  1.00 94.10           N  
ATOM   3527  H   TRP B  72       5.179 -21.883  23.321  1.00 94.10           H  
ATOM   3528  CA  TRP B  72       5.301 -20.137  24.540  1.00 94.10           C  
ATOM   3529  HA  TRP B  72       5.871 -19.242  24.292  1.00 94.10           H  
ATOM   3530  C   TRP B  72       5.423 -20.374  26.045  1.00 94.10           C  
ATOM   3531  CB  TRP B  72       3.832 -19.906  24.171  1.00 94.10           C  
ATOM   3532  HB2 TRP B  72       3.435 -19.148  24.846  1.00 94.10           H  
ATOM   3533  HB3 TRP B  72       3.274 -20.826  24.346  1.00 94.10           H  
ATOM   3534  O   TRP B  72       5.097 -21.459  26.532  1.00 94.10           O  
ATOM   3535  CG  TRP B  72       3.549 -19.442  22.778  1.00 94.10           C  
ATOM   3536  CD1 TRP B  72       4.445 -19.283  21.775  1.00 94.10           C  
ATOM   3537  HD1 TRP B  72       5.503 -19.494  21.828  1.00 94.10           H  
ATOM   3538  CD2 TRP B  72       2.265 -19.009  22.236  1.00 94.10           C  
ATOM   3539  CE2 TRP B  72       2.479 -18.538  20.911  1.00 94.10           C  
ATOM   3540  CE3 TRP B  72       0.948 -18.931  22.745  1.00 94.10           C  
ATOM   3541  HE3 TRP B  72       0.751 -19.316  23.735  1.00 94.10           H  
ATOM   3542  NE1 TRP B  72       3.813 -18.765  20.668  1.00 94.10           N  
ATOM   3543  HE1 TRP B  72       4.305 -18.539  19.814  1.00 94.10           H  
ATOM   3544  CH2 TRP B  72       0.158 -17.878  20.691  1.00 94.10           C  
ATOM   3545  HH2 TRP B  72      -0.626 -17.413  20.113  1.00 94.10           H  
ATOM   3546  CZ2 TRP B  72       1.452 -17.960  20.162  1.00 94.10           C  
ATOM   3547  HZ2 TRP B  72       1.676 -17.512  19.206  1.00 94.10           H  
ATOM   3548  CZ3 TRP B  72      -0.096 -18.369  21.983  1.00 94.10           C  
ATOM   3549  HZ3 TRP B  72      -1.093 -18.295  22.391  1.00 94.10           H  
ATOM   3550  N   GLU B  73       5.802 -19.334  26.789  1.00 91.65           N  
ATOM   3551  H   GLU B  73       6.153 -18.499  26.343  1.00 91.65           H  
ATOM   3552  CA  GLU B  73       5.828 -19.388  28.250  1.00 91.65           C  
ATOM   3553  HA  GLU B  73       6.533 -20.172  28.525  1.00 91.65           H  
ATOM   3554  C   GLU B  73       4.408 -19.699  28.775  1.00 91.65           C  
ATOM   3555  CB  GLU B  73       6.359 -18.067  28.836  1.00 91.65           C  
ATOM   3556  HB2 GLU B  73       5.518 -17.406  29.044  1.00 91.65           H  
ATOM   3557  HB3 GLU B  73       6.985 -17.556  28.105  1.00 91.65           H  
ATOM   3558  O   GLU B  73       3.445 -19.022  28.369  1.00 91.65           O  
ATOM   3559  CG  GLU B  73       7.160 -18.269  30.138  1.00 91.65           C  
ATOM   3560  HG2 GLU B  73       7.250 -17.300  30.629  1.00 91.65           H  
ATOM   3561  HG3 GLU B  73       6.591 -18.919  30.802  1.00 91.65           H  
ATOM   3562  CD  GLU B  73       8.579 -18.838  29.932  1.00 91.65           C  
ATOM   3563  OE1 GLU B  73       9.126 -19.389  30.918  1.00 91.65           O  
ATOM   3564  OE2 GLU B  73       9.099 -18.756  28.800  1.00 91.65           O  
ATOM   3565  N   PRO B  74       4.236 -20.718  29.641  1.00 93.04           N  
ATOM   3566  CA  PRO B  74       2.944 -21.026  30.239  1.00 93.04           C  
ATOM   3567  HA  PRO B  74       2.247 -21.289  29.444  1.00 93.04           H  
ATOM   3568  C   PRO B  74       2.406 -19.833  31.029  1.00 93.04           C  
ATOM   3569  CB  PRO B  74       3.171 -22.240  31.145  1.00 93.04           C  
ATOM   3570  HB2 PRO B  74       2.316 -22.916  31.131  1.00 93.04           H  
ATOM   3571  HB3 PRO B  74       3.386 -21.917  32.163  1.00 93.04           H  
ATOM   3572  O   PRO B  74       3.126 -19.225  31.818  1.00 93.04           O  
ATOM   3573  CG  PRO B  74       4.419 -22.894  30.557  1.00 93.04           C  
ATOM   3574  HG2 PRO B  74       4.973 -23.460  31.306  1.00 93.04           H  
ATOM   3575  HG3 PRO B  74       4.137 -23.535  29.721  1.00 93.04           H  
ATOM   3576  CD  PRO B  74       5.225 -21.707  30.038  1.00 93.04           C  
ATOM   3577  HD2 PRO B  74       5.841 -22.027  29.198  1.00 93.04           H  
ATOM   3578  HD3 PRO B  74       5.847 -21.298  30.834  1.00 93.04           H  
ATOM   3579  N   ASP B  75       1.125 -19.532  30.848  1.00 92.13           N  
ATOM   3580  H   ASP B  75       0.561 -20.109  30.241  1.00 92.13           H  
ATOM   3581  CA  ASP B  75       0.470 -18.380  31.463  1.00 92.13           C  
ATOM   3582  HA  ASP B  75       1.218 -17.793  31.996  1.00 92.13           H  
ATOM   3583  C   ASP B  75      -0.620 -18.850  32.441  1.00 92.13           C  
ATOM   3584  CB  ASP B  75      -0.091 -17.498  30.347  1.00 92.13           C  
ATOM   3585  HB2 ASP B  75      -0.988 -17.956  29.930  1.00 92.13           H  
ATOM   3586  HB3 ASP B  75       0.651 -17.449  29.551  1.00 92.13           H  
ATOM   3587  O   ASP B  75      -1.341 -19.799  32.118  1.00 92.13           O  
ATOM   3588  CG  ASP B  75      -0.401 -16.079  30.811  1.00 92.13           C  
ATOM   3589  OD1 ASP B  75      -1.321 -15.917  31.642  1.00 92.13           O  
ATOM   3590  OD2 ASP B  75       0.211 -15.143  30.255  1.00 92.13           O  
ATOM   3591  N   PRO B  76      -0.748 -18.246  33.639  1.00 90.68           N  
ATOM   3592  CA  PRO B  76      -1.818 -18.584  34.577  1.00 90.68           C  
ATOM   3593  HA  PRO B  76      -1.749 -19.637  34.848  1.00 90.68           H  
ATOM   3594  C   PRO B  76      -3.216 -18.338  33.998  1.00 90.68           C  
ATOM   3595  CB  PRO B  76      -1.566 -17.716  35.815  1.00 90.68           C  
ATOM   3596  HB2 PRO B  76      -2.492 -17.379  36.279  1.00 90.68           H  
ATOM   3597  HB3 PRO B  76      -0.967 -18.279  36.531  1.00 90.68           H  
ATOM   3598  O   PRO B  76      -4.136 -19.095  34.315  1.00 90.68           O  
ATOM   3599  CG  PRO B  76      -0.744 -16.542  35.283  1.00 90.68           C  
ATOM   3600  HG2 PRO B  76      -1.410 -15.793  34.854  1.00 90.68           H  
ATOM   3601  HG3 PRO B  76      -0.115 -16.100  36.056  1.00 90.68           H  
ATOM   3602  CD  PRO B  76       0.083 -17.178  34.174  1.00 90.68           C  
ATOM   3603  HD2 PRO B  76       0.335 -16.424  33.428  1.00 90.68           H  
ATOM   3604  HD3 PRO B  76       0.996 -17.605  34.589  1.00 90.68           H  
ATOM   3605  N   ASP B  77      -3.364 -17.328  33.139  1.00 93.05           N  
ATOM   3606  H   ASP B  77      -2.552 -16.794  32.862  1.00 93.05           H  
ATOM   3607  CA  ASP B  77      -4.567 -17.120  32.351  1.00 93.05           C  
ATOM   3608  HA  ASP B  77      -5.409 -17.628  32.822  1.00 93.05           H  
ATOM   3609  C   ASP B  77      -4.347 -17.743  30.973  1.00 93.05           C  
ATOM   3610  CB  ASP B  77      -4.921 -15.626  32.274  1.00 93.05           C  
ATOM   3611  HB2 ASP B  77      -5.685 -15.491  31.508  1.00 93.05           H  
ATOM   3612  HB3 ASP B  77      -4.039 -15.061  31.972  1.00 93.05           H  
ATOM   3613  O   ASP B  77      -3.599 -17.233  30.136  1.00 93.05           O  
ATOM   3614  CG  ASP B  77      -5.468 -15.054  33.589  1.00 93.05           C  
ATOM   3615  OD1 ASP B  77      -6.086 -15.816  34.371  1.00 93.05           O  
ATOM   3616  OD2 ASP B  77      -5.332 -13.826  33.784  1.00 93.05           O  
ATOM   3617  N   ALA B  78      -5.029 -18.855  30.717  1.00 92.57           N  
ATOM   3618  H   ALA B  78      -5.575 -19.261  31.464  1.00 92.57           H  
ATOM   3619  CA  ALA B  78      -4.992 -19.545  29.437  1.00 92.57           C  
ATOM   3620  HA  ALA B  78      -4.013 -20.010  29.320  1.00 92.57           H  
ATOM   3621  C   ALA B  78      -5.237 -18.590  28.252  1.00 92.57           C  
ATOM   3622  CB  ALA B  78      -6.051 -20.639  29.482  1.00 92.57           C  
ATOM   3623  HB1 ALA B  78      -6.104 -21.122  28.506  1.00 92.57           H  
ATOM   3624  HB2 ALA B  78      -7.028 -20.211  29.708  1.00 92.57           H  
ATOM   3625  HB3 ALA B  78      -5.790 -21.381  30.237  1.00 92.57           H  
ATOM   3626  O   ALA B  78      -6.139 -17.746  28.275  1.00 92.57           O  
ATOM   3627  N   ARG B  79      -4.429 -18.711  27.194  1.00 96.47           N  
ATOM   3628  H   ARG B  79      -3.731 -19.441  27.214  1.00 96.47           H  
ATOM   3629  CA  ARG B  79      -4.563 -17.890  25.981  1.00 96.47           C  
ATOM   3630  HA  ARG B  79      -4.948 -16.907  26.249  1.00 96.47           H  
ATOM   3631  C   ARG B  79      -5.584 -18.543  25.051  1.00 96.47           C  
ATOM   3632  CB  ARG B  79      -3.192 -17.682  25.311  1.00 96.47           C  
ATOM   3633  HB2 ARG B  79      -3.335 -17.110  24.394  1.00 96.47           H  
ATOM   3634  HB3 ARG B  79      -2.769 -18.650  25.044  1.00 96.47           H  
ATOM   3635  O   ARG B  79      -5.275 -19.543  24.412  1.00 96.47           O  
ATOM   3636  CG  ARG B  79      -2.198 -16.930  26.214  1.00 96.47           C  
ATOM   3637  HG2 ARG B  79      -1.996 -17.528  27.102  1.00 96.47           H  
ATOM   3638  HG3 ARG B  79      -2.628 -15.977  26.523  1.00 96.47           H  
ATOM   3639  CD  ARG B  79      -0.876 -16.665  25.481  1.00 96.47           C  
ATOM   3640  HD2 ARG B  79      -1.034 -15.893  24.727  1.00 96.47           H  
ATOM   3641  HD3 ARG B  79      -0.567 -17.570  24.958  1.00 96.47           H  
ATOM   3642  NE  ARG B  79       0.186 -16.224  26.410  1.00 96.47           N  
ATOM   3643  HE  ARG B  79       0.170 -15.263  26.717  1.00 96.47           H  
ATOM   3644  NH1 ARG B  79       1.386 -18.194  26.564  1.00 96.47           N  
ATOM   3645 HH11 ARG B  79       0.752 -18.667  25.936  1.00 96.47           H  
ATOM   3646 HH12 ARG B  79       2.147 -18.671  27.026  1.00 96.47           H  
ATOM   3647  NH2 ARG B  79       2.067 -16.430  27.688  1.00 96.47           N  
ATOM   3648 HH21 ARG B  79       2.785 -17.028  28.073  1.00 96.47           H  
ATOM   3649 HH22 ARG B  79       1.924 -15.517  28.094  1.00 96.47           H  
ATOM   3650  CZ  ARG B  79       1.199 -16.942  26.871  1.00 96.47           C  
ATOM   3651  N   LEU B  80      -6.802 -18.002  25.018  1.00 97.85           N  
ATOM   3652  H   LEU B  80      -6.984 -17.205  25.612  1.00 97.85           H  
ATOM   3653  CA  LEU B  80      -7.894 -18.485  24.168  1.00 97.85           C  
ATOM   3654  HA  LEU B  80      -7.711 -19.531  23.925  1.00 97.85           H  
ATOM   3655  C   LEU B  80      -7.952 -17.699  22.853  1.00 97.85           C  
ATOM   3656  CB  LEU B  80      -9.239 -18.391  24.913  1.00 97.85           C  
ATOM   3657  HB2 LEU B  80      -9.436 -17.341  25.128  1.00 97.85           H  
ATOM   3658  HB3 LEU B  80     -10.025 -18.742  24.245  1.00 97.85           H  
ATOM   3659  O   LEU B  80      -7.895 -16.469  22.869  1.00 97.85           O  
ATOM   3660  CG  LEU B  80      -9.329 -19.180  26.233  1.00 97.85           C  
ATOM   3661  HG  LEU B  80      -8.554 -18.838  26.920  1.00 97.85           H  
ATOM   3662  CD1 LEU B  80     -10.688 -18.921  26.882  1.00 97.85           C  
ATOM   3663 HD11 LEU B  80     -10.755 -19.466  27.824  1.00 97.85           H  
ATOM   3664 HD12 LEU B  80     -11.489 -19.235  26.213  1.00 97.85           H  
ATOM   3665 HD13 LEU B  80     -10.791 -17.856  27.091  1.00 97.85           H  
ATOM   3666  CD2 LEU B  80      -9.176 -20.686  26.027  1.00 97.85           C  
ATOM   3667 HD21 LEU B  80      -9.330 -21.209  26.971  1.00 97.85           H  
ATOM   3668 HD22 LEU B  80      -8.160 -20.896  25.692  1.00 97.85           H  
ATOM   3669 HD23 LEU B  80      -9.888 -21.042  25.283  1.00 97.85           H  
ATOM   3670  N   GLY B  81      -8.108 -18.391  21.727  1.00 98.24           N  
ATOM   3671  H   GLY B  81      -8.124 -19.400  21.771  1.00 98.24           H  
ATOM   3672  CA  GLY B  81      -8.182 -17.766  20.409  1.00 98.24           C  
ATOM   3673  HA2 GLY B  81      -7.235 -17.268  20.205  1.00 98.24           H  
ATOM   3674  HA3 GLY B  81      -8.968 -17.010  20.407  1.00 98.24           H  
ATOM   3675  C   GLY B  81      -8.454 -18.753  19.277  1.00 98.24           C  
ATOM   3676  O   GLY B  81      -8.602 -19.955  19.496  1.00 98.24           O  
ATOM   3677  N   GLY B  82      -8.526 -18.239  18.051  1.00 98.73           N  
ATOM   3678  H   GLY B  82      -8.351 -17.249  17.950  1.00 98.73           H  
ATOM   3679  CA  GLY B  82      -8.626 -19.060  16.844  1.00 98.73           C  
ATOM   3680  HA2 GLY B  82      -9.173 -19.979  17.052  1.00 98.73           H  
ATOM   3681  HA3 GLY B  82      -9.167 -18.510  16.075  1.00 98.73           H  
ATOM   3682  C   GLY B  82      -7.236 -19.401  16.315  1.00 98.73           C  
ATOM   3683  O   GLY B  82      -6.621 -18.577  15.646  1.00 98.73           O  
ATOM   3684  N   MET B  83      -6.736 -20.603  16.594  1.00 98.31           N  
ATOM   3685  H   MET B  83      -7.296 -21.245  17.136  1.00 98.31           H  
ATOM   3686  CA  MET B  83      -5.355 -20.985  16.271  1.00 98.31           C  
ATOM   3687  HA  MET B  83      -4.792 -20.097  15.981  1.00 98.31           H  
ATOM   3688  C   MET B  83      -5.274 -21.963  15.098  1.00 98.31           C  
ATOM   3689  CB  MET B  83      -4.667 -21.565  17.513  1.00 98.31           C  
ATOM   3690  HB2 MET B  83      -5.158 -22.498  17.793  1.00 98.31           H  
ATOM   3691  HB3 MET B  83      -3.628 -21.789  17.273  1.00 98.31           H  
ATOM   3692  O   MET B  83      -6.154 -22.804  14.910  1.00 98.31           O  
ATOM   3693  CG  MET B  83      -4.711 -20.612  18.715  1.00 98.31           C  
ATOM   3694  HG2 MET B  83      -4.166 -21.089  19.529  1.00 98.31           H  
ATOM   3695  HG3 MET B  83      -5.746 -20.493  19.037  1.00 98.31           H  
ATOM   3696  SD  MET B  83      -3.991 -18.963  18.486  1.00 98.31           S  
ATOM   3697  CE  MET B  83      -2.232 -19.385  18.348  1.00 98.31           C  
ATOM   3698  HE1 MET B  83      -1.656 -18.482  18.142  1.00 98.31           H  
ATOM   3699  HE2 MET B  83      -2.079 -20.085  17.526  1.00 98.31           H  
ATOM   3700  HE3 MET B  83      -1.879 -19.827  19.280  1.00 98.31           H  
ATOM   3701  N   LEU B  84      -4.182 -21.896  14.335  1.00 97.39           N  
ATOM   3702  H   LEU B  84      -3.511 -21.161  14.510  1.00 97.39           H  
ATOM   3703  CA  LEU B  84      -3.827 -22.913  13.347  1.00 97.39           C  
ATOM   3704  HA  LEU B  84      -4.733 -23.337  12.914  1.00 97.39           H  
ATOM   3705  C   LEU B  84      -3.057 -24.046  14.041  1.00 97.39           C  
ATOM   3706  CB  LEU B  84      -3.007 -22.248  12.229  1.00 97.39           C  
ATOM   3707  HB2 LEU B  84      -2.241 -21.629  12.696  1.00 97.39           H  
ATOM   3708  HB3 LEU B  84      -2.503 -23.016  11.643  1.00 97.39           H  
ATOM   3709  O   LEU B  84      -1.907 -23.864  14.449  1.00 97.39           O  
ATOM   3710  CG  LEU B  84      -3.837 -21.363  11.284  1.00 97.39           C  
ATOM   3711  HG  LEU B  84      -4.510 -20.725  11.857  1.00 97.39           H  
ATOM   3712  CD1 LEU B  84      -2.901 -20.467  10.474  1.00 97.39           C  
ATOM   3713 HD11 LEU B  84      -2.178 -21.077   9.933  1.00 97.39           H  
ATOM   3714 HD12 LEU B  84      -3.472 -19.865   9.768  1.00 97.39           H  
ATOM   3715 HD13 LEU B  84      -2.370 -19.800  11.153  1.00 97.39           H  
ATOM   3716  CD2 LEU B  84      -4.660 -22.205  10.308  1.00 97.39           C  
ATOM   3717 HD21 LEU B  84      -4.007 -22.872   9.746  1.00 97.39           H  
ATOM   3718 HD22 LEU B  84      -5.188 -21.543   9.622  1.00 97.39           H  
ATOM   3719 HD23 LEU B  84      -5.399 -22.795  10.850  1.00 97.39           H  
ATOM   3720  N   ALA B  85      -3.687 -25.218  14.173  1.00 79.67           N  
ATOM   3721  H   ALA B  85      -4.650 -25.285  13.876  1.00 79.67           H  
ATOM   3722  CA  ALA B  85      -3.108 -26.366  14.879  1.00 79.67           C  
ATOM   3723  HA  ALA B  85      -2.894 -26.075  15.907  1.00 79.67           H  
ATOM   3724  C   ALA B  85      -1.782 -26.843  14.260  1.00 79.67           C  
ATOM   3725  CB  ALA B  85      -4.148 -27.494  14.901  1.00 79.67           C  
ATOM   3726  HB1 ALA B  85      -4.394 -27.807  13.887  1.00 79.67           H  
ATOM   3727  HB2 ALA B  85      -5.056 -27.156  15.401  1.00 79.67           H  
ATOM   3728  HB3 ALA B  85      -3.746 -28.349  15.446  1.00 79.67           H  
ATOM   3729  O   ALA B  85      -0.847 -27.163  14.980  1.00 79.67           O  
ATOM   3730  N   ALA B  86      -1.682 -26.829  12.931  1.00 85.12           N  
ATOM   3731  H   ALA B  86      -2.501 -26.571  12.400  1.00 85.12           H  
ATOM   3732  CA  ALA B  86      -0.511 -27.282  12.185  1.00 85.12           C  
ATOM   3733  HA  ALA B  86       0.210 -27.724  12.874  1.00 85.12           H  
ATOM   3734  C   ALA B  86       0.222 -26.122  11.485  1.00 85.12           C  
ATOM   3735  CB  ALA B  86      -0.962 -28.399  11.239  1.00 85.12           C  
ATOM   3736  HB1 ALA B  86      -1.395 -29.220  11.809  1.00 85.12           H  
ATOM   3737  HB2 ALA B  86      -1.692 -28.019  10.524  1.00 85.12           H  
ATOM   3738  HB3 ALA B  86      -0.102 -28.778  10.687  1.00 85.12           H  
ATOM   3739  O   ALA B  86       0.695 -26.267  10.364  1.00 85.12           O  
ATOM   3740  N   ALA B  87       0.307 -24.944  12.119  1.00 92.69           N  
ATOM   3741  H   ALA B  87      -0.114 -24.852  13.032  1.00 92.69           H  
ATOM   3742  CA  ALA B  87       0.964 -23.774  11.514  1.00 92.69           C  
ATOM   3743  HA  ALA B  87       0.437 -23.518  10.595  1.00 92.69           H  
ATOM   3744  C   ALA B  87       2.440 -24.022  11.137  1.00 92.69           C  
ATOM   3745  CB  ALA B  87       0.861 -22.593  12.486  1.00 92.69           C  
ATOM   3746  HB1 ALA B  87       1.432 -22.801  13.391  1.00 92.69           H  
ATOM   3747  HB2 ALA B  87       1.262 -21.697  12.011  1.00 92.69           H  
ATOM   3748  HB3 ALA B  87      -0.180 -22.415  12.753  1.00 92.69           H  
ATOM   3749  O   ALA B  87       2.967 -23.364  10.245  1.00 92.69           O  
ATOM   3750  N   GLY B  88       3.111 -24.954  11.823  1.00 94.75           N  
ATOM   3751  H   GLY B  88       2.611 -25.477  12.527  1.00 94.75           H  
ATOM   3752  CA  GLY B  88       4.497 -25.330  11.544  1.00 94.75           C  
ATOM   3753  HA2 GLY B  88       5.072 -24.434  11.309  1.00 94.75           H  
ATOM   3754  HA3 GLY B  88       4.916 -25.786  12.441  1.00 94.75           H  
ATOM   3755  C   GLY B  88       4.680 -26.328  10.393  1.00 94.75           C  
ATOM   3756  O   GLY B  88       5.813 -26.481   9.930  1.00 94.75           O  
ATOM   3757  N   ASP B  89       3.613 -26.983   9.929  1.00 95.94           N  
ATOM   3758  H   ASP B  89       2.690 -26.742  10.262  1.00 95.94           H  
ATOM   3759  CA  ASP B  89       3.686 -27.997   8.873  1.00 95.94           C  
ATOM   3760  HA  ASP B  89       4.549 -28.633   9.072  1.00 95.94           H  
ATOM   3761  C   ASP B  89       3.895 -27.340   7.504  1.00 95.94           C  
ATOM   3762  CB  ASP B  89       2.439 -28.902   8.868  1.00 95.94           C  
ATOM   3763  HB2 ASP B  89       2.444 -29.477   7.943  1.00 95.94           H  
ATOM   3764  HB3 ASP B  89       1.541 -28.284   8.864  1.00 95.94           H  
ATOM   3765  O   ASP B  89       3.293 -26.312   7.193  1.00 95.94           O  
ATOM   3766  CG  ASP B  89       2.375 -29.906  10.030  1.00 95.94           C  
ATOM   3767  OD1 ASP B  89       3.315 -29.937  10.856  1.00 95.94           O  
ATOM   3768  OD2 ASP B  89       1.398 -30.688  10.054  1.00 95.94           O  
ATOM   3769  N   PHE B  90       4.786 -27.917   6.691  1.00 96.79           N  
ATOM   3770  H   PHE B  90       5.253 -28.759   6.997  1.00 96.79           H  
ATOM   3771  CA  PHE B  90       5.113 -27.393   5.365  1.00 96.79           C  
ATOM   3772  HA  PHE B  90       4.190 -27.082   4.876  1.00 96.79           H  
ATOM   3773  C   PHE B  90       5.812 -28.433   4.483  1.00 96.79           C  
ATOM   3774  CB  PHE B  90       6.030 -26.174   5.542  1.00 96.79           C  
ATOM   3775  HB2 PHE B  90       5.486 -25.426   6.118  1.00 96.79           H  
ATOM   3776  HB3 PHE B  90       6.903 -26.472   6.123  1.00 96.79           H  
ATOM   3777  O   PHE B  90       6.800 -29.044   4.906  1.00 96.79           O  
ATOM   3778  CG  PHE B  90       6.484 -25.520   4.254  1.00 96.79           C  
ATOM   3779  CD1 PHE B  90       7.853 -25.302   4.008  1.00 96.79           C  
ATOM   3780  HD1 PHE B  90       8.588 -25.622   4.732  1.00 96.79           H  
ATOM   3781  CD2 PHE B  90       5.529 -25.093   3.315  1.00 96.79           C  
ATOM   3782  HD2 PHE B  90       4.477 -25.247   3.503  1.00 96.79           H  
ATOM   3783  CE1 PHE B  90       8.263 -24.660   2.826  1.00 96.79           C  
ATOM   3784  HE1 PHE B  90       9.313 -24.487   2.642  1.00 96.79           H  
ATOM   3785  CE2 PHE B  90       5.938 -24.465   2.129  1.00 96.79           C  
ATOM   3786  HE2 PHE B  90       5.196 -24.148   1.412  1.00 96.79           H  
ATOM   3787  CZ  PHE B  90       7.303 -24.252   1.884  1.00 96.79           C  
ATOM   3788  HZ  PHE B  90       7.605 -23.773   0.964  1.00 96.79           H  
ATOM   3789  N   ASP B  91       5.381 -28.578   3.227  1.00 96.19           N  
ATOM   3790  H   ASP B  91       4.541 -28.090   2.951  1.00 96.19           H  
ATOM   3791  CA  ASP B  91       6.097 -29.392   2.232  1.00 96.19           C  
ATOM   3792  HA  ASP B  91       6.534 -30.241   2.758  1.00 96.19           H  
ATOM   3793  C   ASP B  91       7.273 -28.620   1.600  1.00 96.19           C  
ATOM   3794  CB  ASP B  91       5.140 -30.001   1.200  1.00 96.19           C  
ATOM   3795  HB2 ASP B  91       4.769 -29.222   0.534  1.00 96.19           H  
ATOM   3796  HB3 ASP B  91       4.288 -30.430   1.727  1.00 96.19           H  
ATOM   3797  O   ASP B  91       7.245 -28.171   0.449  1.00 96.19           O  
ATOM   3798  CG  ASP B  91       5.808 -31.116   0.374  1.00 96.19           C  
ATOM   3799  OD1 ASP B  91       7.066 -31.184   0.328  1.00 96.19           O  
ATOM   3800  OD2 ASP B  91       5.055 -31.896  -0.250  1.00 96.19           O  
ATOM   3801  N   ALA B  92       8.356 -28.471   2.368  1.00 95.35           N  
ATOM   3802  H   ALA B  92       8.281 -28.771   3.329  1.00 95.35           H  
ATOM   3803  CA  ALA B  92       9.561 -27.779   1.909  1.00 95.35           C  
ATOM   3804  HA  ALA B  92       9.290 -26.754   1.655  1.00 95.35           H  
ATOM   3805  C   ALA B  92      10.165 -28.412   0.638  1.00 95.35           C  
ATOM   3806  CB  ALA B  92      10.569 -27.755   3.065  1.00 95.35           C  
ATOM   3807  HB1 ALA B  92      10.902 -28.767   3.294  1.00 95.35           H  
ATOM   3808  HB2 ALA B  92      11.431 -27.148   2.786  1.00 95.35           H  
ATOM   3809  HB3 ALA B  92      10.107 -27.321   3.952  1.00 95.35           H  
ATOM   3810  O   ALA B  92      10.623 -27.700  -0.263  1.00 95.35           O  
ATOM   3811  N   GLY B  93      10.126 -29.747   0.531  1.00 91.74           N  
ATOM   3812  H   GLY B  93       9.572 -30.249   1.211  1.00 91.74           H  
ATOM   3813  CA  GLY B  93      10.676 -30.495  -0.602  1.00 91.74           C  
ATOM   3814  HA2 GLY B  93      10.593 -31.560  -0.386  1.00 91.74           H  
ATOM   3815  HA3 GLY B  93      11.726 -30.236  -0.732  1.00 91.74           H  
ATOM   3816  C   GLY B  93       9.935 -30.223  -1.912  1.00 91.74           C  
ATOM   3817  O   GLY B  93      10.561 -30.133  -2.976  1.00 91.74           O  
ATOM   3818  N   PHE B  94       8.621 -30.007  -1.845  1.00 95.25           N  
ATOM   3819  H   PHE B  94       8.141 -30.166  -0.971  1.00 95.25           H  
ATOM   3820  CA  PHE B  94       7.814 -29.620  -2.996  1.00 95.25           C  
ATOM   3821  HA  PHE B  94       7.924 -30.383  -3.766  1.00 95.25           H  
ATOM   3822  C   PHE B  94       8.252 -28.289  -3.614  1.00 95.25           C  
ATOM   3823  CB  PHE B  94       6.346 -29.598  -2.585  1.00 95.25           C  
ATOM   3824  HB2 PHE B  94       6.179 -28.833  -1.826  1.00 95.25           H  
ATOM   3825  HB3 PHE B  94       6.102 -30.570  -2.156  1.00 95.25           H  
ATOM   3826  O   PHE B  94       8.318 -28.171  -4.840  1.00 95.25           O  
ATOM   3827  CG  PHE B  94       5.413 -29.371  -3.743  1.00 95.25           C  
ATOM   3828  CD1 PHE B  94       5.029 -28.066  -4.089  1.00 95.25           C  
ATOM   3829  HD1 PHE B  94       5.387 -27.224  -3.515  1.00 95.25           H  
ATOM   3830  CD2 PHE B  94       4.927 -30.472  -4.470  1.00 95.25           C  
ATOM   3831  HD2 PHE B  94       5.193 -31.472  -4.163  1.00 95.25           H  
ATOM   3832  CE1 PHE B  94       4.148 -27.863  -5.159  1.00 95.25           C  
ATOM   3833  HE1 PHE B  94       3.824 -26.860  -5.396  1.00 95.25           H  
ATOM   3834  CE2 PHE B  94       4.049 -30.268  -5.547  1.00 95.25           C  
ATOM   3835  HE2 PHE B  94       3.640 -31.111  -6.083  1.00 95.25           H  
ATOM   3836  CZ  PHE B  94       3.653 -28.962  -5.881  1.00 95.25           C  
ATOM   3837  HZ  PHE B  94       2.932 -28.805  -6.670  1.00 95.25           H  
ATOM   3838  N   PHE B  95       8.641 -27.314  -2.793  1.00 95.05           N  
ATOM   3839  H   PHE B  95       8.537 -27.465  -1.800  1.00 95.05           H  
ATOM   3840  CA  PHE B  95       9.109 -26.004  -3.260  1.00 95.05           C  
ATOM   3841  HA  PHE B  95       8.674 -25.812  -4.241  1.00 95.05           H  
ATOM   3842  C   PHE B  95      10.628 -25.920  -3.465  1.00 95.05           C  
ATOM   3843  CB  PHE B  95       8.570 -24.917  -2.326  1.00 95.05           C  
ATOM   3844  HB2 PHE B  95       8.913 -25.118  -1.311  1.00 95.05           H  
ATOM   3845  HB3 PHE B  95       8.969 -23.948  -2.628  1.00 95.05           H  
ATOM   3846  O   PHE B  95      11.131 -24.882  -3.891  1.00 95.05           O  
ATOM   3847  CG  PHE B  95       7.057 -24.838  -2.352  1.00 95.05           C  
ATOM   3848  CD1 PHE B  95       6.400 -24.235  -3.442  1.00 95.05           C  
ATOM   3849  HD1 PHE B  95       6.975 -23.797  -4.243  1.00 95.05           H  
ATOM   3850  CD2 PHE B  95       6.302 -25.409  -1.312  1.00 95.05           C  
ATOM   3851  HD2 PHE B  95       6.791 -25.887  -0.476  1.00 95.05           H  
ATOM   3852  CE1 PHE B  95       4.994 -24.199  -3.487  1.00 95.05           C  
ATOM   3853  HE1 PHE B  95       4.485 -23.726  -4.313  1.00 95.05           H  
ATOM   3854  CE2 PHE B  95       4.899 -25.379  -1.361  1.00 95.05           C  
ATOM   3855  HE2 PHE B  95       4.330 -25.833  -0.563  1.00 95.05           H  
ATOM   3856  CZ  PHE B  95       4.244 -24.775  -2.447  1.00 95.05           C  
ATOM   3857  HZ  PHE B  95       3.165 -24.752  -2.481  1.00 95.05           H  
ATOM   3858  N   GLY B  96      11.366 -27.008  -3.214  1.00 90.82           N  
ATOM   3859  H   GLY B  96      10.898 -27.817  -2.831  1.00 90.82           H  
ATOM   3860  CA  GLY B  96      12.828 -27.032  -3.321  1.00 90.82           C  
ATOM   3861  HA2 GLY B  96      13.130 -26.608  -4.278  1.00 90.82           H  
ATOM   3862  HA3 GLY B  96      13.164 -28.067  -3.270  1.00 90.82           H  
ATOM   3863  C   GLY B  96      13.540 -26.254  -2.210  1.00 90.82           C  
ATOM   3864  O   GLY B  96      14.666 -25.808  -2.412  1.00 90.82           O  
ATOM   3865  N   ILE B  97      12.891 -26.088  -1.056  1.00 92.06           N  
ATOM   3866  H   ILE B  97      12.001 -26.550  -0.943  1.00 92.06           H  
ATOM   3867  CA  ILE B  97      13.415 -25.382   0.117  1.00 92.06           C  
ATOM   3868  HA  ILE B  97      14.169 -24.663  -0.203  1.00 92.06           H  
ATOM   3869  C   ILE B  97      14.093 -26.398   1.038  1.00 92.06           C  
ATOM   3870  CB  ILE B  97      12.277 -24.592   0.799  1.00 92.06           C  
ATOM   3871  HB  ILE B  97      11.442 -25.270   0.973  1.00 92.06           H  
ATOM   3872  O   ILE B  97      13.565 -27.480   1.303  1.00 92.06           O  
ATOM   3873  CG1 ILE B  97      11.815 -23.452  -0.141  1.00 92.06           C  
ATOM   3874 HG12 ILE B  97      11.667 -23.840  -1.149  1.00 92.06           H  
ATOM   3875 HG13 ILE B  97      12.589 -22.687  -0.192  1.00 92.06           H  
ATOM   3876  CG2 ILE B  97      12.714 -24.011   2.154  1.00 92.06           C  
ATOM   3877 HG21 ILE B  97      13.036 -24.805   2.828  1.00 92.06           H  
ATOM   3878 HG22 ILE B  97      11.879 -23.503   2.636  1.00 92.06           H  
ATOM   3879 HG23 ILE B  97      13.527 -23.300   2.011  1.00 92.06           H  
ATOM   3880  CD1 ILE B  97      10.494 -22.801   0.272  1.00 92.06           C  
ATOM   3881 HD11 ILE B  97      10.597 -22.299   1.234  1.00 92.06           H  
ATOM   3882 HD12 ILE B  97       9.721 -23.566   0.337  1.00 92.06           H  
ATOM   3883 HD13 ILE B  97      10.206 -22.066  -0.479  1.00 92.06           H  
ATOM   3884  N   SER B  98      15.289 -26.070   1.528  1.00 88.20           N  
ATOM   3885  H   SER B  98      15.645 -25.145   1.335  1.00 88.20           H  
ATOM   3886  CA  SER B  98      16.006 -26.969   2.438  1.00 88.20           C  
ATOM   3887  HA  SER B  98      15.966 -27.964   1.994  1.00 88.20           H  
ATOM   3888  C   SER B  98      15.334 -27.018   3.819  1.00 88.20           C  
ATOM   3889  CB  SER B  98      17.483 -26.583   2.557  1.00 88.20           C  
ATOM   3890  HB2 SER B  98      18.029 -27.421   2.989  1.00 88.20           H  
ATOM   3891  HB3 SER B  98      17.892 -26.381   1.567  1.00 88.20           H  
ATOM   3892  O   SER B  98      14.771 -26.013   4.249  1.00 88.20           O  
ATOM   3893  OG  SER B  98      17.669 -25.455   3.391  1.00 88.20           O  
ATOM   3894  HG  SER B  98      17.370 -24.675   2.919  1.00 88.20           H  
ATOM   3895  N   PRO B  99      15.462 -28.118   4.587  1.00 90.61           N  
ATOM   3896  CA  PRO B  99      14.962 -28.163   5.965  1.00 90.61           C  
ATOM   3897  HA  PRO B  99      13.875 -28.083   5.951  1.00 90.61           H  
ATOM   3898  C   PRO B  99      15.536 -27.043   6.847  1.00 90.61           C  
ATOM   3899  CB  PRO B  99      15.369 -29.541   6.499  1.00 90.61           C  
ATOM   3900  HB2 PRO B  99      16.335 -29.482   7.002  1.00 90.61           H  
ATOM   3901  HB3 PRO B  99      14.616 -29.945   7.175  1.00 90.61           H  
ATOM   3902  O   PRO B  99      14.853 -26.534   7.729  1.00 90.61           O  
ATOM   3903  CG  PRO B  99      15.513 -30.394   5.239  1.00 90.61           C  
ATOM   3904  HG2 PRO B  99      14.533 -30.766   4.940  1.00 90.61           H  
ATOM   3905  HG3 PRO B  99      16.209 -31.220   5.384  1.00 90.61           H  
ATOM   3906  CD  PRO B  99      16.018 -29.402   4.195  1.00 90.61           C  
ATOM   3907  HD2 PRO B  99      15.674 -29.705   3.206  1.00 90.61           H  
ATOM   3908  HD3 PRO B  99      17.107 -29.354   4.224  1.00 90.61           H  
ATOM   3909  N   ARG B 100      16.785 -26.636   6.580  1.00 88.73           N  
ATOM   3910  H   ARG B 100      17.250 -27.059   5.790  1.00 88.73           H  
ATOM   3911  CA  ARG B 100      17.494 -25.576   7.310  1.00 88.73           C  
ATOM   3912  HA  ARG B 100      17.393 -25.760   8.379  1.00 88.73           H  
ATOM   3913  C   ARG B 100      16.882 -24.198   7.053  1.00 88.73           C  
ATOM   3914  CB  ARG B 100      18.978 -25.621   6.911  1.00 88.73           C  
ATOM   3915  HB2 ARG B 100      19.121 -25.105   5.962  1.00 88.73           H  
ATOM   3916  HB3 ARG B 100      19.277 -26.661   6.780  1.00 88.73           H  
ATOM   3917  O   ARG B 100      16.687 -23.433   7.987  1.00 88.73           O  
ATOM   3918  CG  ARG B 100      19.894 -25.009   7.977  1.00 88.73           C  
ATOM   3919  HG2 ARG B 100      19.797 -25.592   8.894  1.00 88.73           H  
ATOM   3920  HG3 ARG B 100      19.599 -23.983   8.194  1.00 88.73           H  
ATOM   3921  CD  ARG B 100      21.361 -25.055   7.518  1.00 88.73           C  
ATOM   3922  HD2 ARG B 100      21.507 -25.877   6.816  1.00 88.73           H  
ATOM   3923  HD3 ARG B 100      21.970 -25.270   8.395  1.00 88.73           H  
ATOM   3924  NE  ARG B 100      21.780 -23.779   6.892  1.00 88.73           N  
ATOM   3925  HE  ARG B 100      21.060 -23.261   6.411  1.00 88.73           H  
ATOM   3926  NH1 ARG B 100      23.878 -23.637   7.833  1.00 88.73           N  
ATOM   3927 HH11 ARG B 100      23.544 -24.294   8.524  1.00 88.73           H  
ATOM   3928 HH12 ARG B 100      24.629 -23.023   8.118  1.00 88.73           H  
ATOM   3929  NH2 ARG B 100      23.123 -21.942   6.619  1.00 88.73           N  
ATOM   3930 HH21 ARG B 100      22.348 -21.409   6.251  1.00 88.73           H  
ATOM   3931 HH22 ARG B 100      23.885 -21.387   6.982  1.00 88.73           H  
ATOM   3932  CZ  ARG B 100      22.923 -23.136   7.105  1.00 88.73           C  
ATOM   3933  N   GLU B 101      16.557 -23.906   5.796  1.00 90.34           N  
ATOM   3934  H   GLU B 101      16.712 -24.609   5.087  1.00 90.34           H  
ATOM   3935  CA  GLU B 101      15.868 -22.672   5.406  1.00 90.34           C  
ATOM   3936  HA  GLU B 101      16.358 -21.817   5.872  1.00 90.34           H  
ATOM   3937  C   GLU B 101      14.414 -22.681   5.893  1.00 90.34           C  
ATOM   3938  CB  GLU B 101      15.960 -22.508   3.884  1.00 90.34           C  
ATOM   3939  HB2 GLU B 101      15.492 -23.372   3.412  1.00 90.34           H  
ATOM   3940  HB3 GLU B 101      17.012 -22.491   3.601  1.00 90.34           H  
ATOM   3941  O   GLU B 101      13.977 -21.709   6.496  1.00 90.34           O  
ATOM   3942  CG  GLU B 101      15.288 -21.220   3.380  1.00 90.34           C  
ATOM   3943  HG2 GLU B 101      15.758 -20.364   3.865  1.00 90.34           H  
ATOM   3944  HG3 GLU B 101      14.236 -21.234   3.665  1.00 90.34           H  
ATOM   3945  CD  GLU B 101      15.367 -21.057   1.855  1.00 90.34           C  
ATOM   3946  OE1 GLU B 101      14.965 -19.968   1.372  1.00 90.34           O  
ATOM   3947  OE2 GLU B 101      15.774 -22.028   1.172  1.00 90.34           O  
ATOM   3948  N   ALA B 102      13.687 -23.793   5.728  1.00 95.63           N  
ATOM   3949  H   ALA B 102      14.093 -24.568   5.223  1.00 95.63           H  
ATOM   3950  CA  ALA B 102      12.306 -23.926   6.197  1.00 95.63           C  
ATOM   3951  HA  ALA B 102      11.698 -23.169   5.701  1.00 95.63           H  
ATOM   3952  C   ALA B 102      12.169 -23.708   7.715  1.00 95.63           C  
ATOM   3953  CB  ALA B 102      11.781 -25.311   5.800  1.00 95.63           C  
ATOM   3954  HB1 ALA B 102      12.384 -26.088   6.269  1.00 95.63           H  
ATOM   3955  HB2 ALA B 102      11.817 -25.426   4.717  1.00 95.63           H  
ATOM   3956  HB3 ALA B 102      10.748 -25.415   6.132  1.00 95.63           H  
ATOM   3957  O   ALA B 102      11.170 -23.152   8.163  1.00 95.63           O  
ATOM   3958  N   LEU B 103      13.179 -24.107   8.497  1.00 93.72           N  
ATOM   3959  H   LEU B 103      13.939 -24.623   8.077  1.00 93.72           H  
ATOM   3960  CA  LEU B 103      13.232 -23.853   9.937  1.00 93.72           C  
ATOM   3961  HA  LEU B 103      12.276 -24.154  10.366  1.00 93.72           H  
ATOM   3962  C   LEU B 103      13.432 -22.364  10.263  1.00 93.72           C  
ATOM   3963  CB  LEU B 103      14.356 -24.711  10.546  1.00 93.72           C  
ATOM   3964  HB2 LEU B 103      15.311 -24.350  10.163  1.00 93.72           H  
ATOM   3965  HB3 LEU B 103      14.232 -25.743  10.218  1.00 93.72           H  
ATOM   3966  O   LEU B 103      12.882 -21.886  11.248  1.00 93.72           O  
ATOM   3967  CG  LEU B 103      14.400 -24.693  12.086  1.00 93.72           C  
ATOM   3968  HG  LEU B 103      14.451 -23.667  12.448  1.00 93.72           H  
ATOM   3969  CD1 LEU B 103      13.179 -25.388  12.696  1.00 93.72           C  
ATOM   3970 HD11 LEU B 103      12.277 -24.819  12.471  1.00 93.72           H  
ATOM   3971 HD12 LEU B 103      13.081 -26.400  12.304  1.00 93.72           H  
ATOM   3972 HD13 LEU B 103      13.285 -25.426  13.780  1.00 93.72           H  
ATOM   3973  CD2 LEU B 103      15.653 -25.422  12.571  1.00 93.72           C  
ATOM   3974 HD21 LEU B 103      16.541 -24.941  12.161  1.00 93.72           H  
ATOM   3975 HD22 LEU B 103      15.705 -25.374  13.659  1.00 93.72           H  
ATOM   3976 HD23 LEU B 103      15.628 -26.465  12.254  1.00 93.72           H  
ATOM   3977  N   ALA B 104      14.190 -21.626   9.452  1.00 94.62           N  
ATOM   3978  H   ALA B 104      14.600 -22.063   8.639  1.00 94.62           H  
ATOM   3979  CA  ALA B 104      14.375 -20.181   9.611  1.00 94.62           C  
ATOM   3980  HA  ALA B 104      14.444 -19.945  10.673  1.00 94.62           H  
ATOM   3981  C   ALA B 104      13.210 -19.358   9.030  1.00 94.62           C  
ATOM   3982  CB  ALA B 104      15.699 -19.799   8.949  1.00 94.62           C  
ATOM   3983  HB1 ALA B 104      15.953 -18.771   9.207  1.00 94.62           H  
ATOM   3984  HB2 ALA B 104      16.494 -20.466   9.284  1.00 94.62           H  
ATOM   3985  HB3 ALA B 104      15.603 -19.879   7.866  1.00 94.62           H  
ATOM   3986  O   ALA B 104      13.045 -18.191   9.375  1.00 94.62           O  
ATOM   3987  N   MET B 105      12.397 -19.958   8.157  1.00 95.90           N  
ATOM   3988  H   MET B 105      12.629 -20.898   7.868  1.00 95.90           H  
ATOM   3989  CA  MET B 105      11.256 -19.307   7.523  1.00 95.90           C  
ATOM   3990  HA  MET B 105      11.559 -18.307   7.211  1.00 95.90           H  
ATOM   3991  C   MET B 105      10.068 -19.147   8.469  1.00 95.90           C  
ATOM   3992  CB  MET B 105      10.811 -20.078   6.277  1.00 95.90           C  
ATOM   3993  HB2 MET B 105       9.797 -19.764   6.028  1.00 95.90           H  
ATOM   3994  HB3 MET B 105      10.791 -21.147   6.490  1.00 95.90           H  
ATOM   3995  O   MET B 105       9.549 -20.122   9.025  1.00 95.90           O  
ATOM   3996  CG  MET B 105      11.699 -19.805   5.061  1.00 95.90           C  
ATOM   3997  HG2 MET B 105      12.743 -19.966   5.330  1.00 95.90           H  
ATOM   3998  HG3 MET B 105      11.589 -18.758   4.780  1.00 95.90           H  
ATOM   3999  SD  MET B 105      11.311 -20.835   3.617  1.00 95.90           S  
ATOM   4000  CE  MET B 105       9.587 -20.356   3.333  1.00 95.90           C  
ATOM   4001  HE1 MET B 105       9.508 -19.270   3.294  1.00 95.90           H  
ATOM   4002  HE2 MET B 105       8.965 -20.722   4.150  1.00 95.90           H  
ATOM   4003  HE3 MET B 105       9.229 -20.791   2.400  1.00 95.90           H  
ATOM   4004  N   ASP B 106       9.557 -17.923   8.524  1.00 97.99           N  
ATOM   4005  H   ASP B 106      10.045 -17.170   8.061  1.00 97.99           H  
ATOM   4006  CA  ASP B 106       8.261 -17.598   9.099  1.00 97.99           C  
ATOM   4007  HA  ASP B 106       8.319 -17.731  10.179  1.00 97.99           H  
ATOM   4008  C   ASP B 106       7.167 -18.520   8.511  1.00 97.99           C  
ATOM   4009  CB  ASP B 106       7.983 -16.108   8.844  1.00 97.99           C  
ATOM   4010  HB2 ASP B 106       8.096 -15.908   7.778  1.00 97.99           H  
ATOM   4011  HB3 ASP B 106       8.726 -15.515   9.378  1.00 97.99           H  
ATOM   4012  O   ASP B 106       7.044 -18.630   7.280  1.00 97.99           O  
ATOM   4013  CG  ASP B 106       6.590 -15.649   9.273  1.00 97.99           C  
ATOM   4014  OD1 ASP B 106       5.896 -16.398   9.987  1.00 97.99           O  
ATOM   4015  OD2 ASP B 106       6.168 -14.574   8.804  1.00 97.99           O  
ATOM   4016  N   PRO B 107       6.368 -19.204   9.357  1.00 98.50           N  
ATOM   4017  CA  PRO B 107       5.175 -19.938   8.947  1.00 98.50           C  
ATOM   4018  HA  PRO B 107       5.468 -20.899   8.523  1.00 98.50           H  
ATOM   4019  C   PRO B 107       4.281 -19.195   7.951  1.00 98.50           C  
ATOM   4020  CB  PRO B 107       4.407 -20.169  10.247  1.00 98.50           C  
ATOM   4021  HB2 PRO B 107       3.766 -21.049  10.191  1.00 98.50           H  
ATOM   4022  HB3 PRO B 107       3.815 -19.287  10.491  1.00 98.50           H  
ATOM   4023  O   PRO B 107       3.725 -19.820   7.049  1.00 98.50           O  
ATOM   4024  CG  PRO B 107       5.509 -20.320  11.287  1.00 98.50           C  
ATOM   4025  HG2 PRO B 107       5.156 -20.087  12.291  1.00 98.50           H  
ATOM   4026  HG3 PRO B 107       5.920 -21.329  11.244  1.00 98.50           H  
ATOM   4027  CD  PRO B 107       6.542 -19.310  10.803  1.00 98.50           C  
ATOM   4028  HD2 PRO B 107       7.545 -19.658  11.049  1.00 98.50           H  
ATOM   4029  HD3 PRO B 107       6.354 -18.351  11.287  1.00 98.50           H  
ATOM   4030  N   GLN B 108       4.175 -17.866   8.044  1.00 98.64           N  
ATOM   4031  H   GLN B 108       4.667 -17.384   8.783  1.00 98.64           H  
ATOM   4032  CA  GLN B 108       3.359 -17.086   7.112  1.00 98.64           C  
ATOM   4033  HA  GLN B 108       2.341 -17.476   7.147  1.00 98.64           H  
ATOM   4034  C   GLN B 108       3.854 -17.213   5.662  1.00 98.64           C  
ATOM   4035  CB  GLN B 108       3.325 -15.612   7.528  1.00 98.64           C  
ATOM   4036  HB2 GLN B 108       4.315 -15.179   7.384  1.00 98.64           H  
ATOM   4037  HB3 GLN B 108       2.645 -15.081   6.862  1.00 98.64           H  
ATOM   4038  O   GLN B 108       3.038 -17.336   4.749  1.00 98.64           O  
ATOM   4039  CG  GLN B 108       2.854 -15.400   8.974  1.00 98.64           C  
ATOM   4040  HG2 GLN B 108       1.878 -15.868   9.110  1.00 98.64           H  
ATOM   4041  HG3 GLN B 108       3.542 -15.871   9.675  1.00 98.64           H  
ATOM   4042  CD  GLN B 108       2.751 -13.932   9.345  1.00 98.64           C  
ATOM   4043  NE2 GLN B 108       3.829 -13.196   9.389  1.00 98.64           N  
ATOM   4044 HE21 GLN B 108       4.727 -13.629   9.231  1.00 98.64           H  
ATOM   4045 HE22 GLN B 108       3.741 -12.280   9.806  1.00 98.64           H  
ATOM   4046  OE1 GLN B 108       1.673 -13.433   9.605  1.00 98.64           O  
ATOM   4047  N   GLN B 109       5.174 -17.261   5.434  1.00 98.53           N  
ATOM   4048  H   GLN B 109       5.795 -17.235   6.230  1.00 98.53           H  
ATOM   4049  CA  GLN B 109       5.747 -17.492   4.100  1.00 98.53           C  
ATOM   4050  HA  GLN B 109       5.290 -16.796   3.396  1.00 98.53           H  
ATOM   4051  C   GLN B 109       5.465 -18.917   3.600  1.00 98.53           C  
ATOM   4052  CB  GLN B 109       7.269 -17.263   4.100  1.00 98.53           C  
ATOM   4053  HB2 GLN B 109       7.747 -17.996   4.749  1.00 98.53           H  
ATOM   4054  HB3 GLN B 109       7.618 -17.438   3.082  1.00 98.53           H  
ATOM   4055  O   GLN B 109       5.156 -19.114   2.423  1.00 98.53           O  
ATOM   4056  CG  GLN B 109       7.725 -15.858   4.530  1.00 98.53           C  
ATOM   4057  HG2 GLN B 109       7.162 -15.105   3.979  1.00 98.53           H  
ATOM   4058  HG3 GLN B 109       7.518 -15.718   5.591  1.00 98.53           H  
ATOM   4059  CD  GLN B 109       9.217 -15.622   4.283  1.00 98.53           C  
ATOM   4060  NE2 GLN B 109       9.752 -14.487   4.664  1.00 98.53           N  
ATOM   4061 HE21 GLN B 109      10.751 -14.384   4.554  1.00 98.53           H  
ATOM   4062 HE22 GLN B 109       9.228 -13.811   5.201  1.00 98.53           H  
ATOM   4063  OE1 GLN B 109       9.922 -16.425   3.679  1.00 98.53           O  
ATOM   4064  N   ARG B 110       5.566 -19.909   4.496  1.00 98.61           N  
ATOM   4065  H   ARG B 110       5.780 -19.646   5.448  1.00 98.61           H  
ATOM   4066  CA  ARG B 110       5.324 -21.332   4.204  1.00 98.61           C  
ATOM   4067  HA  ARG B 110       5.937 -21.651   3.360  1.00 98.61           H  
ATOM   4068  C   ARG B 110       3.876 -21.577   3.782  1.00 98.61           C  
ATOM   4069  CB  ARG B 110       5.684 -22.182   5.436  1.00 98.61           C  
ATOM   4070  HB2 ARG B 110       5.338 -23.201   5.263  1.00 98.61           H  
ATOM   4071  HB3 ARG B 110       5.166 -21.807   6.319  1.00 98.61           H  
ATOM   4072  O   ARG B 110       3.627 -22.081   2.689  1.00 98.61           O  
ATOM   4073  CG  ARG B 110       7.195 -22.204   5.707  1.00 98.61           C  
ATOM   4074  HG2 ARG B 110       7.551 -21.201   5.941  1.00 98.61           H  
ATOM   4075  HG3 ARG B 110       7.695 -22.547   4.801  1.00 98.61           H  
ATOM   4076  CD  ARG B 110       7.559 -23.167   6.845  1.00 98.61           C  
ATOM   4077  HD2 ARG B 110       6.772 -23.913   6.958  1.00 98.61           H  
ATOM   4078  HD3 ARG B 110       8.482 -23.681   6.576  1.00 98.61           H  
ATOM   4079  NE  ARG B 110       7.777 -22.482   8.128  1.00 98.61           N  
ATOM   4080  HE  ARG B 110       8.040 -21.507   8.108  1.00 98.61           H  
ATOM   4081  NH1 ARG B 110       7.695 -24.343   9.486  1.00 98.61           N  
ATOM   4082 HH11 ARG B 110       7.195 -24.869   8.783  1.00 98.61           H  
ATOM   4083 HH12 ARG B 110       7.740 -24.745  10.411  1.00 98.61           H  
ATOM   4084  NH2 ARG B 110       8.344 -22.369  10.306  1.00 98.61           N  
ATOM   4085 HH21 ARG B 110       8.711 -21.451  10.102  1.00 98.61           H  
ATOM   4086 HH22 ARG B 110       8.587 -22.795  11.189  1.00 98.61           H  
ATOM   4087  CZ  ARG B 110       7.930 -23.074   9.297  1.00 98.61           C  
ATOM   4088  N   ILE B 111       2.929 -21.124   4.602  1.00 98.72           N  
ATOM   4089  H   ILE B 111       3.220 -20.717   5.479  1.00 98.72           H  
ATOM   4090  CA  ILE B 111       1.493 -21.258   4.337  1.00 98.72           C  
ATOM   4091  HA  ILE B 111       1.267 -22.313   4.178  1.00 98.72           H  
ATOM   4092  C   ILE B 111       1.115 -20.517   3.049  1.00 98.72           C  
ATOM   4093  CB  ILE B 111       0.677 -20.764   5.553  1.00 98.72           C  
ATOM   4094  HB  ILE B 111       0.985 -19.745   5.788  1.00 98.72           H  
ATOM   4095  O   ILE B 111       0.366 -21.056   2.235  1.00 98.72           O  
ATOM   4096  CG1 ILE B 111       0.944 -21.662   6.785  1.00 98.72           C  
ATOM   4097 HG12 ILE B 111       2.017 -21.767   6.944  1.00 98.72           H  
ATOM   4098 HG13 ILE B 111       0.543 -22.660   6.606  1.00 98.72           H  
ATOM   4099  CG2 ILE B 111      -0.827 -20.753   5.221  1.00 98.72           C  
ATOM   4100 HG21 ILE B 111      -1.412 -20.465   6.095  1.00 98.72           H  
ATOM   4101 HG22 ILE B 111      -1.037 -20.032   4.432  1.00 98.72           H  
ATOM   4102 HG23 ILE B 111      -1.136 -21.745   4.889  1.00 98.72           H  
ATOM   4103  CD1 ILE B 111       0.348 -21.110   8.084  1.00 98.72           C  
ATOM   4104 HD11 ILE B 111       0.739 -21.676   8.930  1.00 98.72           H  
ATOM   4105 HD12 ILE B 111       0.626 -20.062   8.197  1.00 98.72           H  
ATOM   4106 HD13 ILE B 111      -0.738 -21.203   8.075  1.00 98.72           H  
ATOM   4107  N   MET B 112       1.665 -19.316   2.822  1.00 98.65           N  
ATOM   4108  H   MET B 112       2.256 -18.907   3.532  1.00 98.65           H  
ATOM   4109  CA  MET B 112       1.410 -18.548   1.600  1.00 98.65           C  
ATOM   4110  HA  MET B 112       0.334 -18.397   1.513  1.00 98.65           H  
ATOM   4111  C   MET B 112       1.840 -19.282   0.326  1.00 98.65           C  
ATOM   4112  CB  MET B 112       2.092 -17.173   1.670  1.00 98.65           C  
ATOM   4113  HB2 MET B 112       2.279 -16.804   0.661  1.00 98.65           H  
ATOM   4114  HB3 MET B 112       3.064 -17.264   2.155  1.00 98.65           H  
ATOM   4115  O   MET B 112       1.126 -19.192  -0.674  1.00 98.65           O  
ATOM   4116  CG  MET B 112       1.231 -16.141   2.412  1.00 98.65           C  
ATOM   4117  HG2 MET B 112       1.070 -16.486   3.434  1.00 98.65           H  
ATOM   4118  HG3 MET B 112       1.794 -15.209   2.466  1.00 98.65           H  
ATOM   4119  SD  MET B 112      -0.399 -15.778   1.685  1.00 98.65           S  
ATOM   4120  CE  MET B 112       0.069 -15.421  -0.030  1.00 98.65           C  
ATOM   4121  HE1 MET B 112       0.933 -14.756  -0.045  1.00 98.65           H  
ATOM   4122  HE2 MET B 112       0.315 -16.347  -0.550  1.00 98.65           H  
ATOM   4123  HE3 MET B 112      -0.758 -14.929  -0.542  1.00 98.65           H  
ATOM   4124  N   LEU B 113       2.954 -20.023   0.337  1.00 98.61           N  
ATOM   4125  H   LEU B 113       3.493 -20.071   1.190  1.00 98.61           H  
ATOM   4126  CA  LEU B 113       3.379 -20.838  -0.808  1.00 98.61           C  
ATOM   4127  HA  LEU B 113       3.429 -20.202  -1.691  1.00 98.61           H  
ATOM   4128  C   LEU B 113       2.364 -21.939  -1.131  1.00 98.61           C  
ATOM   4129  CB  LEU B 113       4.762 -21.458  -0.533  1.00 98.61           C  
ATOM   4130  HB2 LEU B 113       4.868 -22.365  -1.128  1.00 98.61           H  
ATOM   4131  HB3 LEU B 113       4.818 -21.759   0.513  1.00 98.61           H  
ATOM   4132  O   LEU B 113       1.941 -22.059  -2.284  1.00 98.61           O  
ATOM   4133  CG  LEU B 113       5.953 -20.547  -0.856  1.00 98.61           C  
ATOM   4134  HG  LEU B 113       5.823 -19.573  -0.384  1.00 98.61           H  
ATOM   4135  CD1 LEU B 113       7.229 -21.199  -0.325  1.00 98.61           C  
ATOM   4136 HD11 LEU B 113       7.335 -22.197  -0.749  1.00 98.61           H  
ATOM   4137 HD12 LEU B 113       7.172 -21.268   0.761  1.00 98.61           H  
ATOM   4138 HD13 LEU B 113       8.098 -20.603  -0.605  1.00 98.61           H  
ATOM   4139  CD2 LEU B 113       6.125 -20.363  -2.368  1.00 98.61           C  
ATOM   4140 HD21 LEU B 113       6.289 -21.331  -2.842  1.00 98.61           H  
ATOM   4141 HD22 LEU B 113       6.981 -19.718  -2.563  1.00 98.61           H  
ATOM   4142 HD23 LEU B 113       5.235 -19.903  -2.797  1.00 98.61           H  
ATOM   4143  N   GLU B 114       1.948 -22.705  -0.121  1.00 98.74           N  
ATOM   4144  H   GLU B 114       2.325 -22.539   0.802  1.00 98.74           H  
ATOM   4145  CA  GLU B 114       0.999 -23.808  -0.294  1.00 98.74           C  
ATOM   4146  HA  GLU B 114       1.389 -24.509  -1.031  1.00 98.74           H  
ATOM   4147  C   GLU B 114      -0.346 -23.313  -0.826  1.00 98.74           C  
ATOM   4148  CB  GLU B 114       0.796 -24.569   1.023  1.00 98.74           C  
ATOM   4149  HB2 GLU B 114      -0.019 -25.279   0.878  1.00 98.74           H  
ATOM   4150  HB3 GLU B 114       0.515 -23.872   1.813  1.00 98.74           H  
ATOM   4151  O   GLU B 114      -0.795 -23.750  -1.887  1.00 98.74           O  
ATOM   4152  CG  GLU B 114       2.052 -25.346   1.437  1.00 98.74           C  
ATOM   4153  HG2 GLU B 114       2.846 -24.637   1.676  1.00 98.74           H  
ATOM   4154  HG3 GLU B 114       2.375 -25.944   0.585  1.00 98.74           H  
ATOM   4155  CD  GLU B 114       1.825 -26.283   2.633  1.00 98.74           C  
ATOM   4156  OE1 GLU B 114       2.753 -27.088   2.887  1.00 98.74           O  
ATOM   4157  OE2 GLU B 114       0.736 -26.209   3.255  1.00 98.74           O  
ATOM   4158  N   ILE B 115      -0.969 -22.338  -0.158  1.00 98.65           N  
ATOM   4159  H   ILE B 115      -0.556 -21.990   0.696  1.00 98.65           H  
ATOM   4160  CA  ILE B 115      -2.303 -21.878  -0.566  1.00 98.65           C  
ATOM   4161  HA  ILE B 115      -2.902 -22.770  -0.747  1.00 98.65           H  
ATOM   4162  C   ILE B 115      -2.271 -21.113  -1.895  1.00 98.65           C  
ATOM   4163  CB  ILE B 115      -3.021 -21.095   0.549  1.00 98.65           C  
ATOM   4164  HB  ILE B 115      -4.042 -20.918   0.211  1.00 98.65           H  
ATOM   4165  O   ILE B 115      -3.253 -21.142  -2.634  1.00 98.65           O  
ATOM   4166  CG1 ILE B 115      -2.377 -19.713   0.783  1.00 98.65           C  
ATOM   4167 HG12 ILE B 115      -2.457 -19.128  -0.133  1.00 98.65           H  
ATOM   4168 HG13 ILE B 115      -1.317 -19.827   1.008  1.00 98.65           H  
ATOM   4169  CG2 ILE B 115      -3.116 -21.958   1.821  1.00 98.65           C  
ATOM   4170 HG21 ILE B 115      -3.817 -21.514   2.528  1.00 98.65           H  
ATOM   4171 HG22 ILE B 115      -3.476 -22.956   1.569  1.00 98.65           H  
ATOM   4172 HG23 ILE B 115      -2.140 -22.048   2.297  1.00 98.65           H  
ATOM   4173  CD1 ILE B 115      -3.036 -18.909   1.904  1.00 98.65           C  
ATOM   4174 HD11 ILE B 115      -2.918 -19.430   2.854  1.00 98.65           H  
ATOM   4175 HD12 ILE B 115      -4.097 -18.774   1.690  1.00 98.65           H  
ATOM   4176 HD13 ILE B 115      -2.554 -17.934   1.987  1.00 98.65           H  
ATOM   4177  N   SER B 116      -1.149 -20.479  -2.256  1.00 98.88           N  
ATOM   4178  H   SER B 116      -0.364 -20.479  -1.620  1.00 98.88           H  
ATOM   4179  CA  SER B 116      -0.988 -19.886  -3.592  1.00 98.88           C  
ATOM   4180  HA  SER B 116      -1.829 -19.222  -3.789  1.00 98.88           H  
ATOM   4181  C   SER B 116      -0.982 -20.961  -4.680  1.00 98.88           C  
ATOM   4182  CB  SER B 116       0.297 -19.065  -3.693  1.00 98.88           C  
ATOM   4183  HB2 SER B 116       0.415 -18.714  -4.718  1.00 98.88           H  
ATOM   4184  HB3 SER B 116       1.157 -19.684  -3.436  1.00 98.88           H  
ATOM   4185  O   SER B 116      -1.653 -20.799  -5.701  1.00 98.88           O  
ATOM   4186  OG  SER B 116       0.234 -17.955  -2.826  1.00 98.88           O  
ATOM   4187  HG  SER B 116       0.505 -18.281  -1.965  1.00 98.88           H  
ATOM   4188  N   TRP B 117      -0.278 -22.077  -4.456  1.00 98.83           N  
ATOM   4189  H   TRP B 117       0.220 -22.174  -3.583  1.00 98.83           H  
ATOM   4190  CA  TRP B 117      -0.294 -23.225  -5.365  1.00 98.83           C  
ATOM   4191  HA  TRP B 117       0.025 -22.902  -6.356  1.00 98.83           H  
ATOM   4192  C   TRP B 117      -1.704 -23.806  -5.502  1.00 98.83           C  
ATOM   4193  CB  TRP B 117       0.681 -24.301  -4.866  1.00 98.83           C  
ATOM   4194  HB2 TRP B 117       1.655 -23.842  -4.697  1.00 98.83           H  
ATOM   4195  HB3 TRP B 117       0.342 -24.709  -3.914  1.00 98.83           H  
ATOM   4196  O   TRP B 117      -2.235 -23.938  -6.607  1.00 98.83           O  
ATOM   4197  CG  TRP B 117       0.847 -25.430  -5.830  1.00 98.83           C  
ATOM   4198  CD1 TRP B 117      -0.014 -26.457  -6.021  1.00 98.83           C  
ATOM   4199  HD1 TRP B 117      -0.927 -26.615  -5.466  1.00 98.83           H  
ATOM   4200  CD2 TRP B 117       1.909 -25.610  -6.804  1.00 98.83           C  
ATOM   4201  CE2 TRP B 117       1.577 -26.729  -7.619  1.00 98.83           C  
ATOM   4202  CE3 TRP B 117       3.107 -24.921  -7.092  1.00 98.83           C  
ATOM   4203  HE3 TRP B 117       3.391 -24.086  -6.469  1.00 98.83           H  
ATOM   4204  NE1 TRP B 117       0.405 -27.225  -7.089  1.00 98.83           N  
ATOM   4205  HE1 TRP B 117      -0.145 -27.984  -7.464  1.00 98.83           H  
ATOM   4206  CH2 TRP B 117       3.562 -26.409  -8.963  1.00 98.83           C  
ATOM   4207  HH2 TRP B 117       4.188 -26.700  -9.793  1.00 98.83           H  
ATOM   4208  CZ2 TRP B 117       2.360 -27.093  -8.717  1.00 98.83           C  
ATOM   4209  HZ2 TRP B 117       2.025 -27.893  -9.361  1.00 98.83           H  
ATOM   4210  CZ3 TRP B 117       3.941 -25.330  -8.147  1.00 98.83           C  
ATOM   4211  HZ3 TRP B 117       4.864 -24.802  -8.340  1.00 98.83           H  
ATOM   4212  N   GLU B 118      -2.341 -24.096  -4.368  1.00 98.80           N  
ATOM   4213  H   GLU B 118      -1.840 -23.976  -3.499  1.00 98.80           H  
ATOM   4214  CA  GLU B 118      -3.679 -24.674  -4.322  1.00 98.80           C  
ATOM   4215  HA  GLU B 118      -3.681 -25.641  -4.825  1.00 98.80           H  
ATOM   4216  C   GLU B 118      -4.738 -23.781  -4.997  1.00 98.80           C  
ATOM   4217  CB  GLU B 118      -4.096 -24.865  -2.865  1.00 98.80           C  
ATOM   4218  HB2 GLU B 118      -4.006 -23.915  -2.339  1.00 98.80           H  
ATOM   4219  HB3 GLU B 118      -5.154 -25.124  -2.917  1.00 98.80           H  
ATOM   4220  O   GLU B 118      -5.626 -24.276  -5.698  1.00 98.80           O  
ATOM   4221  CG  GLU B 118      -3.405 -25.969  -2.047  1.00 98.80           C  
ATOM   4222  HG2 GLU B 118      -2.340 -25.755  -1.958  1.00 98.80           H  
ATOM   4223  HG3 GLU B 118      -3.519 -26.915  -2.577  1.00 98.80           H  
ATOM   4224  CD  GLU B 118      -4.044 -26.093  -0.646  1.00 98.80           C  
ATOM   4225  OE1 GLU B 118      -3.438 -26.701   0.264  1.00 98.80           O  
ATOM   4226  OE2 GLU B 118      -5.203 -25.628  -0.485  1.00 98.80           O  
ATOM   4227  N   ALA B 119      -4.669 -22.460  -4.802  1.00 98.89           N  
ATOM   4228  H   ALA B 119      -3.954 -22.097  -4.188  1.00 98.89           H  
ATOM   4229  CA  ALA B 119      -5.617 -21.519  -5.395  1.00 98.89           C  
ATOM   4230  HA  ALA B 119      -6.626 -21.844  -5.141  1.00 98.89           H  
ATOM   4231  C   ALA B 119      -5.508 -21.499  -6.930  1.00 98.89           C  
ATOM   4232  CB  ALA B 119      -5.393 -20.133  -4.777  1.00 98.89           C  
ATOM   4233  HB1 ALA B 119      -6.181 -19.451  -5.097  1.00 98.89           H  
ATOM   4234  HB2 ALA B 119      -4.420 -19.740  -5.072  1.00 98.89           H  
ATOM   4235  HB3 ALA B 119      -5.434 -20.195  -3.690  1.00 98.89           H  
ATOM   4236  O   ALA B 119      -6.531 -21.463  -7.621  1.00 98.89           O  
ATOM   4237  N   LEU B 120      -4.287 -21.585  -7.472  1.00 98.89           N  
ATOM   4238  H   LEU B 120      -3.495 -21.633  -6.847  1.00 98.89           H  
ATOM   4239  CA  LEU B 120      -4.036 -21.685  -8.914  1.00 98.89           C  
ATOM   4240  HA  LEU B 120      -4.575 -20.887  -9.425  1.00 98.89           H  
ATOM   4241  C   LEU B 120      -4.557 -23.007  -9.497  1.00 98.89           C  
ATOM   4242  CB  LEU B 120      -2.529 -21.527  -9.177  1.00 98.89           C  
ATOM   4243  HB2 LEU B 120      -1.992 -22.220  -8.529  1.00 98.89           H  
ATOM   4244  HB3 LEU B 120      -2.318 -21.806 -10.209  1.00 98.89           H  
ATOM   4245  O   LEU B 120      -5.196 -23.005 -10.554  1.00 98.89           O  
ATOM   4246  CG  LEU B 120      -1.981 -20.110  -8.934  1.00 98.89           C  
ATOM   4247  HG  LEU B 120      -2.270 -19.767  -7.940  1.00 98.89           H  
ATOM   4248  CD1 LEU B 120      -0.454 -20.137  -9.010  1.00 98.89           C  
ATOM   4249 HD11 LEU B 120      -0.123 -20.530  -9.971  1.00 98.89           H  
ATOM   4250 HD12 LEU B 120      -0.068 -20.770  -8.211  1.00 98.89           H  
ATOM   4251 HD13 LEU B 120      -0.060 -19.130  -8.870  1.00 98.89           H  
ATOM   4252  CD2 LEU B 120      -2.527 -19.110  -9.957  1.00 98.89           C  
ATOM   4253 HD21 LEU B 120      -1.987 -18.166  -9.878  1.00 98.89           H  
ATOM   4254 HD22 LEU B 120      -2.427 -19.509 -10.966  1.00 98.89           H  
ATOM   4255 HD23 LEU B 120      -3.580 -18.916  -9.754  1.00 98.89           H  
ATOM   4256  N   GLU B 121      -4.364 -24.127  -8.794  1.00 98.62           N  
ATOM   4257  H   GLU B 121      -3.797 -24.086  -7.960  1.00 98.62           H  
ATOM   4258  CA  GLU B 121      -4.923 -25.420  -9.207  1.00 98.62           C  
ATOM   4259  HA  GLU B 121      -4.587 -25.640 -10.220  1.00 98.62           H  
ATOM   4260  C   GLU B 121      -6.457 -25.417  -9.229  1.00 98.62           C  
ATOM   4261  CB  GLU B 121      -4.447 -26.546  -8.285  1.00 98.62           C  
ATOM   4262  HB2 GLU B 121      -5.062 -27.424  -8.487  1.00 98.62           H  
ATOM   4263  HB3 GLU B 121      -4.590 -26.259  -7.244  1.00 98.62           H  
ATOM   4264  O   GLU B 121      -7.057 -25.998 -10.146  1.00 98.62           O  
ATOM   4265  CG  GLU B 121      -2.983 -26.929  -8.528  1.00 98.62           C  
ATOM   4266  HG2 GLU B 121      -2.332 -26.128  -8.178  1.00 98.62           H  
ATOM   4267  HG3 GLU B 121      -2.833 -27.046  -9.601  1.00 98.62           H  
ATOM   4268  CD  GLU B 121      -2.616 -28.246  -7.834  1.00 98.62           C  
ATOM   4269  OE1 GLU B 121      -1.681 -28.913  -8.336  1.00 98.62           O  
ATOM   4270  OE2 GLU B 121      -3.301 -28.623  -6.859  1.00 98.62           O  
ATOM   4271  N   ARG B 122      -7.092 -24.745  -8.254  1.00 98.49           N  
ATOM   4272  H   ARG B 122      -6.519 -24.365  -7.515  1.00 98.49           H  
ATOM   4273  CA  ARG B 122      -8.551 -24.541  -8.185  1.00 98.49           C  
ATOM   4274  HA  ARG B 122      -9.052 -25.490  -8.379  1.00 98.49           H  
ATOM   4275  C   ARG B 122      -9.070 -23.590  -9.269  1.00 98.49           C  
ATOM   4276  CB  ARG B 122      -8.957 -24.064  -6.777  1.00 98.49           C  
ATOM   4277  HB2 ARG B 122      -9.977 -23.684  -6.820  1.00 98.49           H  
ATOM   4278  HB3 ARG B 122      -8.305 -23.248  -6.463  1.00 98.49           H  
ATOM   4279  O   ARG B 122     -10.167 -23.807  -9.773  1.00 98.49           O  
ATOM   4280  CG  ARG B 122      -8.916 -25.193  -5.728  1.00 98.49           C  
ATOM   4281  HG2 ARG B 122      -7.903 -25.587  -5.641  1.00 98.49           H  
ATOM   4282  HG3 ARG B 122      -9.578 -25.997  -6.047  1.00 98.49           H  
ATOM   4283  CD  ARG B 122      -9.382 -24.680  -4.356  1.00 98.49           C  
ATOM   4284  HD2 ARG B 122     -10.364 -24.220  -4.464  1.00 98.49           H  
ATOM   4285  HD3 ARG B 122      -8.687 -23.908  -4.026  1.00 98.49           H  
ATOM   4286  NE  ARG B 122      -9.474 -25.751  -3.338  1.00 98.49           N  
ATOM   4287  HE  ARG B 122     -10.356 -26.238  -3.273  1.00 98.49           H  
ATOM   4288  NH1 ARG B 122      -7.465 -25.380  -2.264  1.00 98.49           N  
ATOM   4289 HH11 ARG B 122      -6.799 -25.588  -1.534  1.00 98.49           H  
ATOM   4290 HH12 ARG B 122      -7.221 -24.665  -2.934  1.00 98.49           H  
ATOM   4291  NH2 ARG B 122      -8.806 -26.964  -1.520  1.00 98.49           N  
ATOM   4292 HH21 ARG B 122      -9.696 -27.439  -1.492  1.00 98.49           H  
ATOM   4293 HH22 ARG B 122      -8.128 -27.094  -0.783  1.00 98.49           H  
ATOM   4294  CZ  ARG B 122      -8.584 -26.028  -2.392  1.00 98.49           C  
ATOM   4295  N   ALA B 123      -8.264 -22.625  -9.718  1.00 98.63           N  
ATOM   4296  H   ALA B 123      -7.404 -22.456  -9.217  1.00 98.63           H  
ATOM   4297  CA  ALA B 123      -8.547 -21.811 -10.909  1.00 98.63           C  
ATOM   4298  HA  ALA B 123      -9.598 -21.522 -10.876  1.00 98.63           H  
ATOM   4299  C   ALA B 123      -8.365 -22.573 -12.243  1.00 98.63           C  
ATOM   4300  CB  ALA B 123      -7.692 -20.538 -10.844  1.00 98.63           C  
ATOM   4301  HB1 ALA B 123      -7.924 -19.977  -9.938  1.00 98.63           H  
ATOM   4302  HB2 ALA B 123      -6.633 -20.795 -10.833  1.00 98.63           H  
ATOM   4303  HB3 ALA B 123      -7.903 -19.909 -11.708  1.00 98.63           H  
ATOM   4304  O   ALA B 123      -8.555 -22.024 -13.337  1.00 98.63           O  
ATOM   4305  N   GLY B 124      -7.978 -23.852 -12.178  1.00 98.24           N  
ATOM   4306  H   GLY B 124      -7.824 -24.254 -11.265  1.00 98.24           H  
ATOM   4307  CA  GLY B 124      -7.770 -24.707 -13.342  1.00 98.24           C  
ATOM   4308  HA2 GLY B 124      -8.598 -24.584 -14.039  1.00 98.24           H  
ATOM   4309  HA3 GLY B 124      -7.749 -25.744 -13.005  1.00 98.24           H  
ATOM   4310  C   GLY B 124      -6.459 -24.426 -14.075  1.00 98.24           C  
ATOM   4311  O   GLY B 124      -6.389 -24.627 -15.289  1.00 98.24           O  
ATOM   4312  N   HIS B 125      -5.437 -23.911 -13.394  1.00 98.24           N  
ATOM   4313  H   HIS B 125      -5.538 -23.747 -12.402  1.00 98.24           H  
ATOM   4314  CA  HIS B 125      -4.086 -23.798 -13.941  1.00 98.24           C  
ATOM   4315  HA  HIS B 125      -4.122 -23.835 -15.030  1.00 98.24           H  
ATOM   4316  C   HIS B 125      -3.217 -24.971 -13.476  1.00 98.24           C  
ATOM   4317  CB  HIS B 125      -3.465 -22.451 -13.551  1.00 98.24           C  
ATOM   4318  HB2 HIS B 125      -3.521 -22.322 -12.470  1.00 98.24           H  
ATOM   4319  HB3 HIS B 125      -2.409 -22.462 -13.819  1.00 98.24           H  
ATOM   4320  O   HIS B 125      -3.343 -25.424 -12.344  1.00 98.24           O  
ATOM   4321  CG  HIS B 125      -4.109 -21.269 -14.228  1.00 98.24           C  
ATOM   4322  CD2 HIS B 125      -5.247 -20.618 -13.835  1.00 98.24           C  
ATOM   4323  HD2 HIS B 125      -5.874 -20.886 -12.998  1.00 98.24           H  
ATOM   4324  ND1 HIS B 125      -3.597 -20.583 -15.306  1.00 98.24           N  
ATOM   4325  HD1 HIS B 125      -2.681 -20.723 -15.706  1.00 98.24           H  
ATOM   4326  CE1 HIS B 125      -4.387 -19.518 -15.530  1.00 98.24           C  
ATOM   4327  HE1 HIS B 125      -4.198 -18.740 -16.254  1.00 98.24           H  
ATOM   4328  NE2 HIS B 125      -5.425 -19.521 -14.683  1.00 98.24           N  
ATOM   4329  N   ASP B 126      -2.299 -25.415 -14.339  1.00 98.12           N  
ATOM   4330  H   ASP B 126      -2.260 -24.992 -15.255  1.00 98.12           H  
ATOM   4331  CA  ASP B 126      -1.051 -26.027 -13.875  1.00 98.12           C  
ATOM   4332  HA  ASP B 126      -1.242 -26.706 -13.044  1.00 98.12           H  
ATOM   4333  C   ASP B 126      -0.137 -24.874 -13.428  1.00 98.12           C  
ATOM   4334  CB  ASP B 126      -0.410 -26.842 -15.017  1.00 98.12           C  
ATOM   4335  HB2 ASP B 126      -0.393 -26.233 -15.921  1.00 98.12           H  
ATOM   4336  HB3 ASP B 126      -1.028 -27.718 -15.215  1.00 98.12           H  
ATOM   4337  O   ASP B 126       0.247 -24.072 -14.287  1.00 98.12           O  
ATOM   4338  CG  ASP B 126       1.025 -27.302 -14.717  1.00 98.12           C  
ATOM   4339  OD1 ASP B 126       1.479 -27.153 -13.562  1.00 98.12           O  
ATOM   4340  OD2 ASP B 126       1.695 -27.788 -15.647  1.00 98.12           O  
ATOM   4341  N   PRO B 127       0.222 -24.739 -12.141  1.00 98.51           N  
ATOM   4342  CA  PRO B 127       1.045 -23.618 -11.690  1.00 98.51           C  
ATOM   4343  HA  PRO B 127       0.510 -22.692 -11.903  1.00 98.51           H  
ATOM   4344  C   PRO B 127       2.415 -23.554 -12.384  1.00 98.51           C  
ATOM   4345  CB  PRO B 127       1.148 -23.780 -10.171  1.00 98.51           C  
ATOM   4346  HB2 PRO B 127       2.027 -24.373  -9.916  1.00 98.51           H  
ATOM   4347  HB3 PRO B 127       1.171 -22.817  -9.663  1.00 98.51           H  
ATOM   4348  O   PRO B 127       2.921 -22.462 -12.633  1.00 98.51           O  
ATOM   4349  CG  PRO B 127      -0.121 -24.557  -9.822  1.00 98.51           C  
ATOM   4350  HG2 PRO B 127      -0.978 -23.883  -9.819  1.00 98.51           H  
ATOM   4351  HG3 PRO B 127      -0.049 -25.075  -8.866  1.00 98.51           H  
ATOM   4352  CD  PRO B 127      -0.241 -25.515 -10.998  1.00 98.51           C  
ATOM   4353  HD2 PRO B 127      -1.276 -25.842 -11.096  1.00 98.51           H  
ATOM   4354  HD3 PRO B 127       0.413 -26.375 -10.848  1.00 98.51           H  
ATOM   4355  N   VAL B 128       2.979 -24.690 -12.820  1.00 97.44           N  
ATOM   4356  H   VAL B 128       2.477 -25.557 -12.691  1.00 97.44           H  
ATOM   4357  CA  VAL B 128       4.240 -24.722 -13.589  1.00 97.44           C  
ATOM   4358  HA  VAL B 128       4.998 -24.181 -13.022  1.00 97.44           H  
ATOM   4359  C   VAL B 128       4.097 -24.015 -14.940  1.00 97.44           C  
ATOM   4360  CB  VAL B 128       4.731 -26.170 -13.800  1.00 97.44           C  
ATOM   4361  HB  VAL B 128       3.983 -26.729 -14.363  1.00 97.44           H  
ATOM   4362  O   VAL B 128       5.055 -23.412 -15.426  1.00 97.44           O  
ATOM   4363  CG1 VAL B 128       6.056 -26.242 -14.573  1.00 97.44           C  
ATOM   4364 HG11 VAL B 128       6.814 -25.644 -14.068  1.00 97.44           H  
ATOM   4365 HG12 VAL B 128       6.389 -27.278 -14.633  1.00 97.44           H  
ATOM   4366 HG13 VAL B 128       5.918 -25.877 -15.591  1.00 97.44           H  
ATOM   4367  CG2 VAL B 128       4.968 -26.869 -12.459  1.00 97.44           C  
ATOM   4368 HG21 VAL B 128       5.344 -27.880 -12.620  1.00 97.44           H  
ATOM   4369 HG22 VAL B 128       5.674 -26.303 -11.852  1.00 97.44           H  
ATOM   4370 HG23 VAL B 128       4.017 -26.950 -11.932  1.00 97.44           H  
ATOM   4371  N   SER B 129       2.901 -24.025 -15.535  1.00 97.65           N  
ATOM   4372  H   SER B 129       2.144 -24.497 -15.063  1.00 97.65           H  
ATOM   4373  CA  SER B 129       2.626 -23.332 -16.802  1.00 97.65           C  
ATOM   4374  HA  SER B 129       3.430 -23.581 -17.495  1.00 97.65           H  
ATOM   4375  C   SER B 129       2.613 -21.802 -16.683  1.00 97.65           C  
ATOM   4376  CB  SER B 129       1.318 -23.834 -17.425  1.00 97.65           C  
ATOM   4377  HB2 SER B 129       1.298 -24.923 -17.394  1.00 97.65           H  
ATOM   4378  HB3 SER B 129       1.289 -23.520 -18.468  1.00 97.65           H  
ATOM   4379  O   SER B 129       2.668 -21.118 -17.702  1.00 97.65           O  
ATOM   4380  OG  SER B 129       0.171 -23.317 -16.771  1.00 97.65           O  
ATOM   4381  HG  SER B 129       0.224 -23.565 -15.845  1.00 97.65           H  
ATOM   4382  N   LEU B 130       2.560 -21.258 -15.460  1.00 98.45           N  
ATOM   4383  H   LEU B 130       2.545 -21.874 -14.659  1.00 98.45           H  
ATOM   4384  CA  LEU B 130       2.573 -19.815 -15.196  1.00 98.45           C  
ATOM   4385  HA  LEU B 130       2.159 -19.298 -16.062  1.00 98.45           H  
ATOM   4386  C   LEU B 130       3.985 -19.239 -15.027  1.00 98.45           C  
ATOM   4387  CB  LEU B 130       1.686 -19.508 -13.976  1.00 98.45           C  
ATOM   4388  HB2 LEU B 130       1.820 -18.465 -13.688  1.00 98.45           H  
ATOM   4389  HB3 LEU B 130       2.018 -20.117 -13.136  1.00 98.45           H  
ATOM   4390  O   LEU B 130       4.130 -18.022 -14.886  1.00 98.45           O  
ATOM   4391  CG  LEU B 130       0.189 -19.747 -14.225  1.00 98.45           C  
ATOM   4392  HG  LEU B 130       0.024 -20.756 -14.602  1.00 98.45           H  
ATOM   4393  CD1 LEU B 130      -0.573 -19.602 -12.915  1.00 98.45           C  
ATOM   4394 HD11 LEU B 130      -0.217 -20.355 -12.211  1.00 98.45           H  
ATOM   4395 HD12 LEU B 130      -1.638 -19.757 -13.089  1.00 98.45           H  
ATOM   4396 HD13 LEU B 130      -0.415 -18.610 -12.493  1.00 98.45           H  
ATOM   4397  CD2 LEU B 130      -0.392 -18.739 -15.222  1.00 98.45           C  
ATOM   4398 HD21 LEU B 130       0.008 -18.925 -16.218  1.00 98.45           H  
ATOM   4399 HD22 LEU B 130      -1.479 -18.822 -15.254  1.00 98.45           H  
ATOM   4400 HD23 LEU B 130      -0.134 -17.726 -14.912  1.00 98.45           H  
ATOM   4401  N   ARG B 131       5.029 -20.072 -15.086  1.00 96.77           N  
ATOM   4402  H   ARG B 131       4.845 -21.057 -15.214  1.00 96.77           H  
ATOM   4403  CA  ARG B 131       6.421 -19.606 -15.066  1.00 96.77           C  
ATOM   4404  HA  ARG B 131       6.576 -19.042 -14.147  1.00 96.77           H  
ATOM   4405  C   ARG B 131       6.683 -18.666 -16.248  1.00 96.77           C  
ATOM   4406  CB  ARG B 131       7.381 -20.804 -15.086  1.00 96.77           C  
ATOM   4407  HB2 ARG B 131       7.163 -21.427 -15.953  1.00 96.77           H  
ATOM   4408  HB3 ARG B 131       8.401 -20.430 -15.175  1.00 96.77           H  
ATOM   4409  O   ARG B 131       6.411 -19.013 -17.394  1.00 96.77           O  
ATOM   4410  CG  ARG B 131       7.271 -21.648 -13.807  1.00 96.77           C  
ATOM   4411  HG2 ARG B 131       7.499 -21.018 -12.947  1.00 96.77           H  
ATOM   4412  HG3 ARG B 131       6.257 -22.030 -13.691  1.00 96.77           H  
ATOM   4413  CD  ARG B 131       8.256 -22.816 -13.799  1.00 96.77           C  
ATOM   4414  HD2 ARG B 131       7.918 -23.536 -13.053  1.00 96.77           H  
ATOM   4415  HD3 ARG B 131       8.242 -23.300 -14.775  1.00 96.77           H  
ATOM   4416  NE  ARG B 131       9.603 -22.344 -13.417  1.00 96.77           N  
ATOM   4417  HE  ARG B 131       9.633 -21.735 -12.613  1.00 96.77           H  
ATOM   4418  NH1 ARG B 131      10.851 -23.437 -15.002  1.00 96.77           N  
ATOM   4419 HH11 ARG B 131       9.998 -23.838 -15.364  1.00 96.77           H  
ATOM   4420 HH12 ARG B 131      11.749 -23.629 -15.424  1.00 96.77           H  
ATOM   4421  NH2 ARG B 131      11.858 -22.097 -13.523  1.00 96.77           N  
ATOM   4422 HH21 ARG B 131      12.753 -22.282 -13.951  1.00 96.77           H  
ATOM   4423 HH22 ARG B 131      11.818 -21.476 -12.728  1.00 96.77           H  
ATOM   4424  CZ  ARG B 131      10.760 -22.628 -13.983  1.00 96.77           C  
ATOM   4425  N   GLY B 132       7.222 -17.482 -15.968  1.00 97.40           N  
ATOM   4426  H   GLY B 132       7.390 -17.260 -14.997  1.00 97.40           H  
ATOM   4427  CA  GLY B 132       7.446 -16.409 -16.941  1.00 97.40           C  
ATOM   4428  HA2 GLY B 132       7.814 -16.835 -17.874  1.00 97.40           H  
ATOM   4429  HA3 GLY B 132       8.210 -15.737 -16.551  1.00 97.40           H  
ATOM   4430  C   GLY B 132       6.201 -15.571 -17.262  1.00 97.40           C  
ATOM   4431  O   GLY B 132       6.242 -14.749 -18.174  1.00 97.40           O  
ATOM   4432  N   SER B 133       5.077 -15.774 -16.564  1.00 98.24           N  
ATOM   4433  H   SER B 133       5.084 -16.458 -15.821  1.00 98.24           H  
ATOM   4434  CA  SER B 133       3.863 -14.975 -16.770  1.00 98.24           C  
ATOM   4435  HA  SER B 133       3.820 -14.700 -17.823  1.00 98.24           H  
ATOM   4436  C   SER B 133       3.886 -13.678 -15.959  1.00 98.24           C  
ATOM   4437  CB  SER B 133       2.591 -15.779 -16.475  1.00 98.24           C  
ATOM   4438  HB2 SER B 133       1.729 -15.219 -16.838  1.00 98.24           H  
ATOM   4439  HB3 SER B 133       2.630 -16.732 -17.003  1.00 98.24           H  
ATOM   4440  O   SER B 133       4.390 -13.634 -14.836  1.00 98.24           O  
ATOM   4441  OG  SER B 133       2.424 -16.010 -15.091  1.00 98.24           O  
ATOM   4442  HG  SER B 133       3.068 -16.678 -14.842  1.00 98.24           H  
ATOM   4443  N   ALA B 134       3.257 -12.627 -16.490  1.00 98.43           N  
ATOM   4444  H   ALA B 134       2.893 -12.706 -17.429  1.00 98.43           H  
ATOM   4445  CA  ALA B 134       2.990 -11.391 -15.758  1.00 98.43           C  
ATOM   4446  HA  ALA B 134       3.872 -11.135 -15.171  1.00 98.43           H  
ATOM   4447  C   ALA B 134       1.823 -11.588 -14.771  1.00 98.43           C  
ATOM   4448  CB  ALA B 134       2.759 -10.254 -16.763  1.00 98.43           C  
ATOM   4449  HB1 ALA B 134       1.885 -10.464 -17.380  1.00 98.43           H  
ATOM   4450  HB2 ALA B 134       2.598  -9.320 -16.223  1.00 98.43           H  
ATOM   4451  HB3 ALA B 134       3.637 -10.141 -17.399  1.00 98.43           H  
ATOM   4452  O   ALA B 134       0.727 -11.060 -14.972  1.00 98.43           O  
ATOM   4453  N   THR B 135       2.056 -12.395 -13.736  1.00 98.89           N  
ATOM   4454  H   THR B 135       2.963 -12.836 -13.683  1.00 98.89           H  
ATOM   4455  CA  THR B 135       1.135 -12.600 -12.613  1.00 98.89           C  
ATOM   4456  HA  THR B 135       0.151 -12.230 -12.900  1.00 98.89           H  
ATOM   4457  C   THR B 135       1.641 -11.812 -11.407  1.00 98.89           C  
ATOM   4458  CB  THR B 135       0.979 -14.088 -12.276  1.00 98.89           C  
ATOM   4459  HB  THR B 135       1.955 -14.488 -12.000  1.00 98.89           H  
ATOM   4460  O   THR B 135       2.784 -12.009 -11.001  1.00 98.89           O  
ATOM   4461  CG2 THR B 135      -0.003 -14.344 -11.130  1.00 98.89           C  
ATOM   4462 HG21 THR B 135      -0.102 -15.417 -10.971  1.00 98.89           H  
ATOM   4463 HG22 THR B 135       0.366 -13.892 -10.208  1.00 98.89           H  
ATOM   4464 HG23 THR B 135      -0.980 -13.923 -11.363  1.00 98.89           H  
ATOM   4465  OG1 THR B 135       0.493 -14.793 -13.400  1.00 98.89           O  
ATOM   4466  HG1 THR B 135       1.243 -15.116 -13.905  1.00 98.89           H  
ATOM   4467  N   GLY B 136       0.830 -10.900 -10.865  1.00 98.91           N  
ATOM   4468  H   GLY B 136      -0.113 -10.826 -11.218  1.00 98.91           H  
ATOM   4469  CA  GLY B 136       1.189 -10.110  -9.679  1.00 98.91           C  
ATOM   4470  HA2 GLY B 136       0.618  -9.182  -9.665  1.00 98.91           H  
ATOM   4471  HA3 GLY B 136       2.246  -9.847  -9.723  1.00 98.91           H  
ATOM   4472  C   GLY B 136       0.933 -10.860  -8.369  1.00 98.91           C  
ATOM   4473  O   GLY B 136       0.082 -11.751  -8.323  1.00 98.91           O  
ATOM   4474  N   VAL B 137       1.642 -10.492  -7.301  1.00 98.95           N  
ATOM   4475  H   VAL B 137       2.288  -9.722  -7.402  1.00 98.95           H  
ATOM   4476  CA  VAL B 137       1.477 -11.071  -5.956  1.00 98.95           C  
ATOM   4477  HA  VAL B 137       0.567 -11.672  -5.933  1.00 98.95           H  
ATOM   4478  C   VAL B 137       1.315  -9.949  -4.933  1.00 98.95           C  
ATOM   4479  CB  VAL B 137       2.648 -11.998  -5.569  1.00 98.95           C  
ATOM   4480  HB  VAL B 137       3.560 -11.410  -5.462  1.00 98.95           H  
ATOM   4481  O   VAL B 137       2.248  -9.195  -4.672  1.00 98.95           O  
ATOM   4482  CG1 VAL B 137       2.357 -12.697  -4.234  1.00 98.95           C  
ATOM   4483 HG11 VAL B 137       1.461 -13.312  -4.314  1.00 98.95           H  
ATOM   4484 HG12 VAL B 137       3.203 -13.327  -3.959  1.00 98.95           H  
ATOM   4485 HG13 VAL B 137       2.216 -11.963  -3.441  1.00 98.95           H  
ATOM   4486  CG2 VAL B 137       2.905 -13.087  -6.621  1.00 98.95           C  
ATOM   4487 HG21 VAL B 137       3.248 -12.635  -7.551  1.00 98.95           H  
ATOM   4488 HG22 VAL B 137       1.988 -13.645  -6.809  1.00 98.95           H  
ATOM   4489 HG23 VAL B 137       3.680 -13.767  -6.266  1.00 98.95           H  
ATOM   4490  N   PHE B 138       0.133  -9.841  -4.340  1.00 98.92           N  
ATOM   4491  H   PHE B 138      -0.585 -10.515  -4.564  1.00 98.92           H  
ATOM   4492  CA  PHE B 138      -0.215  -8.800  -3.377  1.00 98.92           C  
ATOM   4493  HA  PHE B 138       0.646  -8.160  -3.186  1.00 98.92           H  
ATOM   4494  C   PHE B 138      -0.622  -9.465  -2.066  1.00 98.92           C  
ATOM   4495  CB  PHE B 138      -1.337  -7.921  -3.947  1.00 98.92           C  
ATOM   4496  HB2 PHE B 138      -2.231  -8.531  -4.083  1.00 98.92           H  
ATOM   4497  HB3 PHE B 138      -1.579  -7.151  -3.215  1.00 98.92           H  
ATOM   4498  O   PHE B 138      -1.668 -10.115  -1.990  1.00 98.92           O  
ATOM   4499  CG  PHE B 138      -0.999  -7.255  -5.267  1.00 98.92           C  
ATOM   4500  CD1 PHE B 138      -0.506  -5.938  -5.289  1.00 98.92           C  
ATOM   4501  HD1 PHE B 138      -0.370  -5.393  -4.367  1.00 98.92           H  
ATOM   4502  CD2 PHE B 138      -1.178  -7.956  -6.477  1.00 98.92           C  
ATOM   4503  HD2 PHE B 138      -1.558  -8.967  -6.460  1.00 98.92           H  
ATOM   4504  CE1 PHE B 138      -0.186  -5.329  -6.514  1.00 98.92           C  
ATOM   4505  HE1 PHE B 138       0.181  -4.314  -6.530  1.00 98.92           H  
ATOM   4506  CE2 PHE B 138      -0.850  -7.349  -7.701  1.00 98.92           C  
ATOM   4507  HE2 PHE B 138      -0.985  -7.884  -8.629  1.00 98.92           H  
ATOM   4508  CZ  PHE B 138      -0.341  -6.040  -7.715  1.00 98.92           C  
ATOM   4509  HZ  PHE B 138      -0.066  -5.577  -8.651  1.00 98.92           H  
ATOM   4510  N   THR B 139       0.200  -9.301  -1.031  1.00 98.88           N  
ATOM   4511  H   THR B 139       1.046  -8.764  -1.161  1.00 98.88           H  
ATOM   4512  CA  THR B 139       0.019 -10.017   0.238  1.00 98.88           C  
ATOM   4513  HA  THR B 139      -0.889 -10.617   0.190  1.00 98.88           H  
ATOM   4514  C   THR B 139      -0.136  -9.035   1.391  1.00 98.88           C  
ATOM   4515  CB  THR B 139       1.179 -10.993   0.502  1.00 98.88           C  
ATOM   4516  HB  THR B 139       2.080 -10.434   0.756  1.00 98.88           H  
ATOM   4517  O   THR B 139       0.728  -8.193   1.618  1.00 98.88           O  
ATOM   4518  CG2 THR B 139       0.846 -11.972   1.627  1.00 98.88           C  
ATOM   4519 HG21 THR B 139       0.614 -11.433   2.545  1.00 98.88           H  
ATOM   4520 HG22 THR B 139      -0.015 -12.581   1.351  1.00 98.88           H  
ATOM   4521 HG23 THR B 139       1.701 -12.621   1.817  1.00 98.88           H  
ATOM   4522  OG1 THR B 139       1.438 -11.793  -0.633  1.00 98.88           O  
ATOM   4523  HG1 THR B 139       2.100 -12.439  -0.374  1.00 98.88           H  
ATOM   4524  N   GLY B 140      -1.230  -9.149   2.140  1.00 98.86           N  
ATOM   4525  H   GLY B 140      -1.949  -9.797   1.851  1.00 98.86           H  
ATOM   4526  CA  GLY B 140      -1.414  -8.443   3.400  1.00 98.86           C  
ATOM   4527  HA2 GLY B 140      -1.034  -7.425   3.307  1.00 98.86           H  
ATOM   4528  HA3 GLY B 140      -2.479  -8.396   3.629  1.00 98.86           H  
ATOM   4529  C   GLY B 140      -0.708  -9.164   4.547  1.00 98.86           C  
ATOM   4530  O   GLY B 140      -1.134 -10.255   4.927  1.00 98.86           O  
ATOM   4531  N   VAL B 141       0.330  -8.557   5.116  1.00 98.26           N  
ATOM   4532  H   VAL B 141       0.593  -7.636   4.794  1.00 98.26           H  
ATOM   4533  CA  VAL B 141       1.043  -9.074   6.297  1.00 98.26           C  
ATOM   4534  HA  VAL B 141       0.506  -9.927   6.712  1.00 98.26           H  
ATOM   4535  C   VAL B 141       1.069  -7.970   7.342  1.00 98.26           C  
ATOM   4536  CB  VAL B 141       2.473  -9.544   5.963  1.00 98.26           C  
ATOM   4537  HB  VAL B 141       3.039  -8.692   5.588  1.00 98.26           H  
ATOM   4538  O   VAL B 141       1.373  -6.827   7.018  1.00 98.26           O  
ATOM   4539  CG1 VAL B 141       3.197 -10.107   7.193  1.00 98.26           C  
ATOM   4540 HG11 VAL B 141       2.635 -10.934   7.626  1.00 98.26           H  
ATOM   4541 HG12 VAL B 141       4.188 -10.464   6.909  1.00 98.26           H  
ATOM   4542 HG13 VAL B 141       3.333  -9.331   7.946  1.00 98.26           H  
ATOM   4543  CG2 VAL B 141       2.465 -10.648   4.898  1.00 98.26           C  
ATOM   4544 HG21 VAL B 141       3.490 -10.956   4.689  1.00 98.26           H  
ATOM   4545 HG22 VAL B 141       2.016 -10.280   3.975  1.00 98.26           H  
ATOM   4546 HG23 VAL B 141       1.900 -11.506   5.263  1.00 98.26           H  
ATOM   4547  N   GLY B 142       0.684  -8.307   8.570  1.00 93.49           N  
ATOM   4548  H   GLY B 142       0.504  -9.283   8.756  1.00 93.49           H  
ATOM   4549  CA  GLY B 142       0.780  -7.400   9.710  1.00 93.49           C  
ATOM   4550  HA2 GLY B 142       0.709  -6.362   9.383  1.00 93.49           H  
ATOM   4551  HA3 GLY B 142      -0.037  -7.595  10.405  1.00 93.49           H  
ATOM   4552  C   GLY B 142       2.117  -7.583  10.417  1.00 93.49           C  
ATOM   4553  O   GLY B 142       3.167  -7.201   9.911  1.00 93.49           O  
ATOM   4554  N   THR B 143       2.065  -8.217  11.585  1.00 86.61           N  
ATOM   4555  H   THR B 143       1.178  -8.570  11.913  1.00 86.61           H  
ATOM   4556  CA  THR B 143       3.263  -8.576  12.348  1.00 86.61           C  
ATOM   4557  HA  THR B 143       3.944  -7.726  12.324  1.00 86.61           H  
ATOM   4558  C   THR B 143       4.005  -9.771  11.739  1.00 86.61           C  
ATOM   4559  CB  THR B 143       2.908  -8.818  13.823  1.00 86.61           C  
ATOM   4560  HB  THR B 143       2.349  -7.957  14.189  1.00 86.61           H  
ATOM   4561  O   THR B 143       3.399 -10.656  11.129  1.00 86.61           O  
ATOM   4562  CG2 THR B 143       2.077 -10.076  14.080  1.00 86.61           C  
ATOM   4563 HG21 THR B 143       1.781 -10.110  15.129  1.00 86.61           H  
ATOM   4564 HG22 THR B 143       2.656 -10.970  13.850  1.00 86.61           H  
ATOM   4565 HG23 THR B 143       1.177 -10.069  13.465  1.00 86.61           H  
ATOM   4566  OG1 THR B 143       4.092  -8.916  14.567  1.00 86.61           O  
ATOM   4567  HG1 THR B 143       3.916  -9.438  15.354  1.00 86.61           H  
ATOM   4568  N   VAL B 144       5.320  -9.806  11.949  1.00 84.20           N  
ATOM   4569  H   VAL B 144       5.727  -9.055  12.488  1.00 84.20           H  
ATOM   4570  CA  VAL B 144       6.161 -10.990  11.764  1.00 84.20           C  
ATOM   4571  HA  VAL B 144       5.531 -11.868  11.620  1.00 84.20           H  
ATOM   4572  C   VAL B 144       6.957 -11.169  13.049  1.00 84.20           C  
ATOM   4573  CB  VAL B 144       7.105 -10.870  10.552  1.00 84.20           C  
ATOM   4574  HB  VAL B 144       7.796 -10.041  10.703  1.00 84.20           H  
ATOM   4575  O   VAL B 144       7.899 -10.430  13.314  1.00 84.20           O  
ATOM   4576  CG1 VAL B 144       7.906 -12.174  10.428  1.00 84.20           C  
ATOM   4577 HG11 VAL B 144       8.684 -12.207  11.190  1.00 84.20           H  
ATOM   4578 HG12 VAL B 144       7.245 -13.033  10.547  1.00 84.20           H  
ATOM   4579 HG13 VAL B 144       8.372 -12.240   9.445  1.00 84.20           H  
ATOM   4580  CG2 VAL B 144       6.360 -10.613   9.235  1.00 84.20           C  
ATOM   4581 HG21 VAL B 144       7.086 -10.500   8.429  1.00 84.20           H  
ATOM   4582 HG22 VAL B 144       5.707 -11.455   9.004  1.00 84.20           H  
ATOM   4583 HG23 VAL B 144       5.771  -9.699   9.304  1.00 84.20           H  
ATOM   4584  N   ASP B 145       6.556 -12.136  13.865  1.00 90.70           N  
ATOM   4585  H   ASP B 145       5.737 -12.678  13.629  1.00 90.70           H  
ATOM   4586  CA  ASP B 145       7.108 -12.378  15.202  1.00 90.70           C  
ATOM   4587  HA  ASP B 145       7.894 -11.649  15.396  1.00 90.70           H  
ATOM   4588  C   ASP B 145       7.773 -13.762  15.322  1.00 90.70           C  
ATOM   4589  CB  ASP B 145       6.006 -12.134  16.244  1.00 90.70           C  
ATOM   4590  HB2 ASP B 145       6.461 -12.155  17.234  1.00 90.70           H  
ATOM   4591  HB3 ASP B 145       5.586 -11.139  16.096  1.00 90.70           H  
ATOM   4592  O   ASP B 145       7.941 -14.298  16.419  1.00 90.70           O  
ATOM   4593  CG  ASP B 145       4.871 -13.163  16.197  1.00 90.70           C  
ATOM   4594  OD1 ASP B 145       4.688 -13.854  15.171  1.00 90.70           O  
ATOM   4595  OD2 ASP B 145       4.166 -13.287  17.223  1.00 90.70           O  
ATOM   4596  N   TYR B 146       8.144 -14.353  14.181  1.00 95.55           N  
ATOM   4597  H   TYR B 146       7.995 -13.842  13.324  1.00 95.55           H  
ATOM   4598  CA  TYR B 146       8.838 -15.635  14.112  1.00 95.55           C  
ATOM   4599  HA  TYR B 146       8.459 -16.263  14.918  1.00 95.55           H  
ATOM   4600  C   TYR B 146      10.351 -15.489  14.306  1.00 95.55           C  
ATOM   4601  CB  TYR B 146       8.534 -16.345  12.786  1.00 95.55           C  
ATOM   4602  HB2 TYR B 146       7.454 -16.417  12.655  1.00 95.55           H  
ATOM   4603  HB3 TYR B 146       8.922 -15.747  11.962  1.00 95.55           H  
ATOM   4604  O   TYR B 146      10.978 -14.566  13.790  1.00 95.55           O  
ATOM   4605  CG  TYR B 146       9.126 -17.741  12.722  1.00 95.55           C  
ATOM   4606  CD1 TYR B 146      10.282 -18.000  11.959  1.00 95.55           C  
ATOM   4607  HD1 TYR B 146      10.755 -17.206  11.400  1.00 95.55           H  
ATOM   4608  CD2 TYR B 146       8.532 -18.779  13.463  1.00 95.55           C  
ATOM   4609  HD2 TYR B 146       7.640 -18.583  14.039  1.00 95.55           H  
ATOM   4610  CE1 TYR B 146      10.821 -19.301  11.917  1.00 95.55           C  
ATOM   4611  HE1 TYR B 146      11.700 -19.501  11.322  1.00 95.55           H  
ATOM   4612  CE2 TYR B 146       9.069 -20.078  13.426  1.00 95.55           C  
ATOM   4613  HE2 TYR B 146       8.605 -20.876  13.986  1.00 95.55           H  
ATOM   4614  OH  TYR B 146      10.679 -21.614  12.585  1.00 95.55           O  
ATOM   4615  HH  TYR B 146      11.498 -21.654  12.085  1.00 95.55           H  
ATOM   4616  CZ  TYR B 146      10.206 -20.343  12.642  1.00 95.55           C  
ATOM   4617  N   GLY B 147      10.947 -16.481  14.968  1.00 90.68           N  
ATOM   4618  H   GLY B 147      10.355 -17.203  15.352  1.00 90.68           H  
ATOM   4619  CA  GLY B 147      12.393 -16.634  15.088  1.00 90.68           C  
ATOM   4620  HA2 GLY B 147      12.863 -16.400  14.133  1.00 90.68           H  
ATOM   4621  HA3 GLY B 147      12.592 -17.684  15.305  1.00 90.68           H  
ATOM   4622  C   GLY B 147      13.056 -15.758  16.165  1.00 90.68           C  
ATOM   4623  O   GLY B 147      12.480 -14.787  16.670  1.00 90.68           O  
ATOM   4624  N   PRO B 148      14.287 -16.118  16.566  1.00 90.39           N  
ATOM   4625  CA  PRO B 148      15.156 -15.232  17.334  1.00 90.39           C  
ATOM   4626  HA  PRO B 148      14.625 -14.820  18.192  1.00 90.39           H  
ATOM   4627  C   PRO B 148      15.672 -14.083  16.453  1.00 90.39           C  
ATOM   4628  CB  PRO B 148      16.286 -16.129  17.841  1.00 90.39           C  
ATOM   4629  HB2 PRO B 148      17.217 -15.584  17.998  1.00 90.39           H  
ATOM   4630  HB3 PRO B 148      15.976 -16.619  18.764  1.00 90.39           H  
ATOM   4631  O   PRO B 148      15.667 -14.186  15.223  1.00 90.39           O  
ATOM   4632  CG  PRO B 148      16.419 -17.165  16.726  1.00 90.39           C  
ATOM   4633  HG2 PRO B 148      16.835 -18.104  17.093  1.00 90.39           H  
ATOM   4634  HG3 PRO B 148      17.033 -16.758  15.923  1.00 90.39           H  
ATOM   4635  CD  PRO B 148      14.994 -17.343  16.210  1.00 90.39           C  
ATOM   4636  HD2 PRO B 148      15.009 -17.498  15.132  1.00 90.39           H  
ATOM   4637  HD3 PRO B 148      14.524 -18.191  16.708  1.00 90.39           H  
ATOM   4638  N   ARG B 149      16.169 -12.999  17.065  1.00 90.95           N  
ATOM   4639  H   ARG B 149      16.234 -12.979  18.072  1.00 90.95           H  
ATOM   4640  CA  ARG B 149      16.943 -12.003  16.308  1.00 90.95           C  
ATOM   4641  HA  ARG B 149      16.332 -11.671  15.469  1.00 90.95           H  
ATOM   4642  C   ARG B 149      18.219 -12.654  15.749  1.00 90.95           C  
ATOM   4643  CB  ARG B 149      17.310 -10.787  17.173  1.00 90.95           C  
ATOM   4644  HB2 ARG B 149      17.903 -10.099  16.572  1.00 90.95           H  
ATOM   4645  HB3 ARG B 149      17.938 -11.109  18.004  1.00 90.95           H  
ATOM   4646  O   ARG B 149      18.706 -13.618  16.342  1.00 90.95           O  
ATOM   4647  CG  ARG B 149      16.100 -10.022  17.721  1.00 90.95           C  
ATOM   4648  HG2 ARG B 149      15.472  -9.686  16.895  1.00 90.95           H  
ATOM   4649  HG3 ARG B 149      15.517 -10.667  18.377  1.00 90.95           H  
ATOM   4650  CD  ARG B 149      16.605  -8.806  18.507  1.00 90.95           C  
ATOM   4651  HD2 ARG B 149      17.135  -8.140  17.826  1.00 90.95           H  
ATOM   4652  HD3 ARG B 149      17.318  -9.139  19.261  1.00 90.95           H  
ATOM   4653  NE  ARG B 149      15.505  -8.060  19.145  1.00 90.95           N  
ATOM   4654  HE  ARG B 149      15.107  -7.286  18.633  1.00 90.95           H  
ATOM   4655  NH1 ARG B 149      15.478  -9.232  21.134  1.00 90.95           N  
ATOM   4656 HH11 ARG B 149      16.112  -9.933  20.777  1.00 90.95           H  
ATOM   4657 HH12 ARG B 149      15.094  -9.406  22.052  1.00 90.95           H  
ATOM   4658  NH2 ARG B 149      14.125  -7.482  20.857  1.00 90.95           N  
ATOM   4659 HH21 ARG B 149      13.793  -6.663  20.367  1.00 90.95           H  
ATOM   4660 HH22 ARG B 149      13.792  -7.674  21.790  1.00 90.95           H  
ATOM   4661  CZ  ARG B 149      15.048  -8.262  20.368  1.00 90.95           C  
ATOM   4662  N   PRO B 150      18.807 -12.131  14.658  1.00 88.80           N  
ATOM   4663  CA  PRO B 150      20.045 -12.673  14.094  1.00 88.80           C  
ATOM   4664  HA  PRO B 150      19.833 -13.643  13.645  1.00 88.80           H  
ATOM   4665  C   PRO B 150      21.186 -12.836  15.106  1.00 88.80           C  
ATOM   4666  CB  PRO B 150      20.440 -11.682  13.000  1.00 88.80           C  
ATOM   4667  HB2 PRO B 150      21.025 -10.866  13.424  1.00 88.80           H  
ATOM   4668  HB3 PRO B 150      21.005 -12.174  12.207  1.00 88.80           H  
ATOM   4669  O   PRO B 150      21.926 -13.810  15.036  1.00 88.80           O  
ATOM   4670  CG  PRO B 150      19.094 -11.140  12.524  1.00 88.80           C  
ATOM   4671  HG2 PRO B 150      19.194 -10.169  12.038  1.00 88.80           H  
ATOM   4672  HG3 PRO B 150      18.622 -11.860  11.855  1.00 88.80           H  
ATOM   4673  CD  PRO B 150      18.304 -11.045  13.827  1.00 88.80           C  
ATOM   4674  HD2 PRO B 150      18.508 -10.090  14.310  1.00 88.80           H  
ATOM   4675  HD3 PRO B 150      17.239 -11.150  13.618  1.00 88.80           H  
ATOM   4676  N   ASP B 151      21.297 -11.914  16.064  1.00 87.65           N  
ATOM   4677  H   ASP B 151      20.707 -11.096  16.014  1.00 87.65           H  
ATOM   4678  CA  ASP B 151      22.344 -11.883  17.096  1.00 87.65           C  
ATOM   4679  HA  ASP B 151      23.320 -12.003  16.627  1.00 87.65           H  
ATOM   4680  C   ASP B 151      22.221 -12.998  18.149  1.00 87.65           C  
ATOM   4681  CB  ASP B 151      22.303 -10.499  17.762  1.00 87.65           C  
ATOM   4682  HB2 ASP B 151      23.170 -10.383  18.411  1.00 87.65           H  
ATOM   4683  HB3 ASP B 151      21.404 -10.421  18.373  1.00 87.65           H  
ATOM   4684  O   ASP B 151      23.177 -13.300  18.858  1.00 87.65           O  
ATOM   4685  CG  ASP B 151      22.295  -9.390  16.710  1.00 87.65           C  
ATOM   4686  OD1 ASP B 151      23.387  -9.042  16.208  1.00 87.65           O  
ATOM   4687  OD2 ASP B 151      21.181  -8.967  16.324  1.00 87.65           O  
ATOM   4688  N   GLU B 152      21.047 -13.620  18.241  1.00 89.76           N  
ATOM   4689  H   GLU B 152      20.320 -13.327  17.604  1.00 89.76           H  
ATOM   4690  CA  GLU B 152      20.702 -14.684  19.194  1.00 89.76           C  
ATOM   4691  HA  GLU B 152      21.602 -14.963  19.741  1.00 89.76           H  
ATOM   4692  C   GLU B 152      20.265 -15.975  18.472  1.00 89.76           C  
ATOM   4693  CB  GLU B 152      19.687 -14.161  20.244  1.00 89.76           C  
ATOM   4694  HB2 GLU B 152      20.255 -13.723  21.065  1.00 89.76           H  
ATOM   4695  HB3 GLU B 152      19.122 -15.001  20.648  1.00 89.76           H  
ATOM   4696  O   GLU B 152      19.878 -16.965  19.100  1.00 89.76           O  
ATOM   4697  CG  GLU B 152      18.713 -13.079  19.729  1.00 89.76           C  
ATOM   4698  HG2 GLU B 152      18.191 -13.485  18.862  1.00 89.76           H  
ATOM   4699  HG3 GLU B 152      19.289 -12.208  19.416  1.00 89.76           H  
ATOM   4700  CD  GLU B 152      17.655 -12.598  20.735  1.00 89.76           C  
ATOM   4701  OE1 GLU B 152      16.950 -11.603  20.412  1.00 89.76           O  
ATOM   4702  OE2 GLU B 152      17.463 -13.263  21.772  1.00 89.76           O  
ATOM   4703  N   ALA B 153      20.348 -15.993  17.139  1.00 90.04           N  
ATOM   4704  H   ALA B 153      20.734 -15.183  16.675  1.00 90.04           H  
ATOM   4705  CA  ALA B 153      20.002 -17.145  16.328  1.00 90.04           C  
ATOM   4706  HA  ALA B 153      19.069 -17.542  16.726  1.00 90.04           H  
ATOM   4707  C   ALA B 153      21.082 -18.238  16.400  1.00 90.04           C  
ATOM   4708  CB  ALA B 153      19.753 -16.695  14.887  1.00 90.04           C  
ATOM   4709  HB1 ALA B 153      18.985 -15.922  14.866  1.00 90.04           H  
ATOM   4710  HB2 ALA B 153      19.430 -17.545  14.286  1.00 90.04           H  
ATOM   4711  HB3 ALA B 153      20.674 -16.289  14.467  1.00 90.04           H  
ATOM   4712  O   ALA B 153      22.272 -17.934  16.470  1.00 90.04           O  
ATOM   4713  N   PRO B 154      20.706 -19.526  16.310  1.00 90.59           N  
ATOM   4714  CA  PRO B 154      21.682 -20.592  16.142  1.00 90.59           C  
ATOM   4715  HA  PRO B 154      22.347 -20.596  17.006  1.00 90.59           H  
ATOM   4716  C   PRO B 154      22.499 -20.398  14.858  1.00 90.59           C  
ATOM   4717  CB  PRO B 154      20.878 -21.899  16.102  1.00 90.59           C  
ATOM   4718  HB2 PRO B 154      21.378 -22.691  16.659  1.00 90.59           H  
ATOM   4719  HB3 PRO B 154      20.711 -22.218  15.072  1.00 90.59           H  
ATOM   4720  O   PRO B 154      21.928 -20.236  13.776  1.00 90.59           O  
ATOM   4721  CG  PRO B 154      19.534 -21.535  16.732  1.00 90.59           C  
ATOM   4722  HG2 PRO B 154      19.602 -21.648  17.814  1.00 90.59           H  
ATOM   4723  HG3 PRO B 154      18.720 -22.141  16.333  1.00 90.59           H  
ATOM   4724  CD  PRO B 154      19.357 -20.059  16.394  1.00 90.59           C  
ATOM   4725  HD2 PRO B 154      18.782 -19.574  17.182  1.00 90.59           H  
ATOM   4726  HD3 PRO B 154      18.859 -19.946  15.431  1.00 90.59           H  
ATOM   4727  N   ASP B 155      23.822 -20.543  14.952  1.00 88.59           N  
ATOM   4728  H   ASP B 155      24.239 -20.402  15.861  1.00 88.59           H  
ATOM   4729  CA  ASP B 155      24.749 -20.476  13.808  1.00 88.59           C  
ATOM   4730  HA  ASP B 155      24.800 -19.449  13.447  1.00 88.59           H  
ATOM   4731  C   ASP B 155      24.335 -21.397  12.643  1.00 88.59           C  
ATOM   4732  CB  ASP B 155      26.159 -20.893  14.262  1.00 88.59           C  
ATOM   4733  HB2 ASP B 155      26.817 -20.881  13.393  1.00 88.59           H  
ATOM   4734  HB3 ASP B 155      26.118 -21.919  14.629  1.00 88.59           H  
ATOM   4735  O   ASP B 155      24.604 -21.126  11.472  1.00 88.59           O  
ATOM   4736  CG  ASP B 155      26.792 -20.010  15.342  1.00 88.59           C  
ATOM   4737  OD1 ASP B 155      26.223 -18.947  15.653  1.00 88.59           O  
ATOM   4738  OD2 ASP B 155      27.845 -20.443  15.865  1.00 88.59           O  
ATOM   4739  N   GLU B 156      23.647 -22.501  12.951  1.00 90.20           N  
ATOM   4740  H   GLU B 156      23.442 -22.657  13.928  1.00 90.20           H  
ATOM   4741  CA  GLU B 156      23.139 -23.449  11.960  1.00 90.20           C  
ATOM   4742  HA  GLU B 156      23.974 -23.745  11.325  1.00 90.20           H  
ATOM   4743  C   GLU B 156      22.084 -22.863  11.017  1.00 90.20           C  
ATOM   4744  CB  GLU B 156      22.577 -24.700  12.656  1.00 90.20           C  
ATOM   4745  HB2 GLU B 156      22.285 -24.454  13.677  1.00 90.20           H  
ATOM   4746  HB3 GLU B 156      21.693 -25.053  12.124  1.00 90.20           H  
ATOM   4747  O   GLU B 156      21.972 -23.361   9.899  1.00 90.20           O  
ATOM   4748  CG  GLU B 156      23.615 -25.831  12.650  1.00 90.20           C  
ATOM   4749  HG2 GLU B 156      24.520 -25.478  13.145  1.00 90.20           H  
ATOM   4750  HG3 GLU B 156      23.867 -26.057  11.614  1.00 90.20           H  
ATOM   4751  CD  GLU B 156      23.135 -27.116  13.343  1.00 90.20           C  
ATOM   4752  OE1 GLU B 156      23.755 -28.171  13.069  1.00 90.20           O  
ATOM   4753  OE2 GLU B 156      22.170 -27.051  14.135  1.00 90.20           O  
ATOM   4754  N   VAL B 157      21.331 -21.834  11.414  1.00 92.72           N  
ATOM   4755  H   VAL B 157      21.507 -21.440  12.327  1.00 92.72           H  
ATOM   4756  CA  VAL B 157      20.305 -21.186  10.571  1.00 92.72           C  
ATOM   4757  HA  VAL B 157      20.214 -21.740   9.636  1.00 92.72           H  
ATOM   4758  C   VAL B 157      20.678 -19.763  10.150  1.00 92.72           C  
ATOM   4759  CB  VAL B 157      18.914 -21.219  11.227  1.00 92.72           C  
ATOM   4760  HB  VAL B 157      18.219 -20.711  10.558  1.00 92.72           H  
ATOM   4761  O   VAL B 157      20.020 -19.197   9.277  1.00 92.72           O  
ATOM   4762  CG1 VAL B 157      18.417 -22.660  11.398  1.00 92.72           C  
ATOM   4763 HG11 VAL B 157      18.414 -23.165  10.432  1.00 92.72           H  
ATOM   4764 HG12 VAL B 157      17.398 -22.642  11.784  1.00 92.72           H  
ATOM   4765 HG13 VAL B 157      19.054 -23.204  12.095  1.00 92.72           H  
ATOM   4766  CG2 VAL B 157      18.857 -20.500  12.577  1.00 92.72           C  
ATOM   4767 HG21 VAL B 157      17.826 -20.465  12.929  1.00 92.72           H  
ATOM   4768 HG22 VAL B 157      19.223 -19.478  12.479  1.00 92.72           H  
ATOM   4769 HG23 VAL B 157      19.464 -21.028  13.313  1.00 92.72           H  
ATOM   4770  N   LEU B 158      21.755 -19.209  10.712  1.00 89.34           N  
ATOM   4771  H   LEU B 158      22.236 -19.722  11.437  1.00 89.34           H  
ATOM   4772  CA  LEU B 158      22.288 -17.898  10.345  1.00 89.34           C  
ATOM   4773  HA  LEU B 158      21.513 -17.166  10.572  1.00 89.34           H  
ATOM   4774  C   LEU B 158      22.554 -17.799   8.834  1.00 89.34           C  
ATOM   4775  CB  LEU B 158      23.534 -17.593  11.209  1.00 89.34           C  
ATOM   4776  HB2 LEU B 158      23.791 -18.482  11.785  1.00 89.34           H  
ATOM   4777  HB3 LEU B 158      24.394 -17.371  10.578  1.00 89.34           H  
ATOM   4778  O   LEU B 158      23.042 -18.739   8.192  1.00 89.34           O  
ATOM   4779  CG  LEU B 158      23.291 -16.424  12.185  1.00 89.34           C  
ATOM   4780  HG  LEU B 158      22.227 -16.362  12.412  1.00 89.34           H  
ATOM   4781  CD1 LEU B 158      24.020 -16.622  13.509  1.00 89.34           C  
ATOM   4782 HD11 LEU B 158      23.625 -17.497  14.026  1.00 89.34           H  
ATOM   4783 HD12 LEU B 158      23.852 -15.759  14.154  1.00 89.34           H  
ATOM   4784 HD13 LEU B 158      25.090 -16.751  13.351  1.00 89.34           H  
ATOM   4785  CD2 LEU B 158      23.733 -15.096  11.575  1.00 89.34           C  
ATOM   4786 HD21 LEU B 158      23.187 -14.298  12.079  1.00 89.34           H  
ATOM   4787 HD22 LEU B 158      23.505 -15.058  10.510  1.00 89.34           H  
ATOM   4788 HD23 LEU B 158      24.799 -14.948  11.750  1.00 89.34           H  
ATOM   4789  N   GLY B 159      22.171 -16.658   8.258  1.00 88.07           N  
ATOM   4790  H   GLY B 159      21.738 -15.949   8.831  1.00 88.07           H  
ATOM   4791  CA  GLY B 159      22.130 -16.426   6.813  1.00 88.07           C  
ATOM   4792  HA2 GLY B 159      22.890 -17.029   6.317  1.00 88.07           H  
ATOM   4793  HA3 GLY B 159      22.354 -15.375   6.631  1.00 88.07           H  
ATOM   4794  C   GLY B 159      20.773 -16.733   6.162  1.00 88.07           C  
ATOM   4795  O   GLY B 159      20.579 -16.400   4.995  1.00 88.07           O  
ATOM   4796  N   TYR B 160      19.836 -17.358   6.887  1.00 91.68           N  
ATOM   4797  H   TYR B 160      20.078 -17.667   7.817  1.00 91.68           H  
ATOM   4798  CA  TYR B 160      18.447 -17.550   6.450  1.00 91.68           C  
ATOM   4799  HA  TYR B 160      18.312 -17.101   5.467  1.00 91.68           H  
ATOM   4800  C   TYR B 160      17.421 -16.865   7.362  1.00 91.68           C  
ATOM   4801  CB  TYR B 160      18.125 -19.048   6.322  1.00 91.68           C  
ATOM   4802  HB2 TYR B 160      17.061 -19.156   6.107  1.00 91.68           H  
ATOM   4803  HB3 TYR B 160      18.309 -19.539   7.277  1.00 91.68           H  
ATOM   4804  O   TYR B 160      16.243 -16.855   7.016  1.00 91.68           O  
ATOM   4805  CG  TYR B 160      18.869 -19.772   5.219  1.00 91.68           C  
ATOM   4806  CD1 TYR B 160      18.516 -19.533   3.877  1.00 91.68           C  
ATOM   4807  HD1 TYR B 160      17.733 -18.826   3.645  1.00 91.68           H  
ATOM   4808  CD2 TYR B 160      19.880 -20.702   5.531  1.00 91.68           C  
ATOM   4809  HD2 TYR B 160      20.128 -20.864   6.570  1.00 91.68           H  
ATOM   4810  CE1 TYR B 160      19.174 -20.216   2.839  1.00 91.68           C  
ATOM   4811  HE1 TYR B 160      18.897 -20.041   1.810  1.00 91.68           H  
ATOM   4812  CE2 TYR B 160      20.544 -21.388   4.490  1.00 91.68           C  
ATOM   4813  HE2 TYR B 160      21.320 -22.110   4.693  1.00 91.68           H  
ATOM   4814  OH  TYR B 160      20.847 -21.789   2.147  1.00 91.68           O  
ATOM   4815  HH  TYR B 160      21.553 -22.349   2.481  1.00 91.68           H  
ATOM   4816  CZ  TYR B 160      20.194 -21.135   3.145  1.00 91.68           C  
ATOM   4817  N   VAL B 161      17.826 -16.282   8.497  1.00 93.99           N  
ATOM   4818  H   VAL B 161      18.813 -16.116   8.635  1.00 93.99           H  
ATOM   4819  CA  VAL B 161      16.902 -15.628   9.440  1.00 93.99           C  
ATOM   4820  HA  VAL B 161      16.086 -16.313   9.667  1.00 93.99           H  
ATOM   4821  C   VAL B 161      16.287 -14.404   8.772  1.00 93.99           C  
ATOM   4822  CB  VAL B 161      17.596 -15.252  10.771  1.00 93.99           C  
ATOM   4823  HB  VAL B 161      18.388 -14.524  10.593  1.00 93.99           H  
ATOM   4824  O   VAL B 161      15.069 -14.293   8.705  1.00 93.99           O  
ATOM   4825  CG1 VAL B 161      16.624 -14.607  11.764  1.00 93.99           C  
ATOM   4826 HG11 VAL B 161      16.237 -13.670  11.365  1.00 93.99           H  
ATOM   4827 HG12 VAL B 161      17.136 -14.390  12.702  1.00 93.99           H  
ATOM   4828 HG13 VAL B 161      15.789 -15.278  11.966  1.00 93.99           H  
ATOM   4829  CG2 VAL B 161      18.218 -16.486  11.439  1.00 93.99           C  
ATOM   4830 HG21 VAL B 161      18.977 -16.926  10.791  1.00 93.99           H  
ATOM   4831 HG22 VAL B 161      18.700 -16.183  12.368  1.00 93.99           H  
ATOM   4832 HG23 VAL B 161      17.446 -17.226  11.652  1.00 93.99           H  
ATOM   4833  N   GLY B 162      17.112 -13.541   8.172  1.00 93.40           N  
ATOM   4834  H   GLY B 162      18.102 -13.726   8.248  1.00 93.40           H  
ATOM   4835  CA  GLY B 162      16.645 -12.311   7.525  1.00 93.40           C  
ATOM   4836  HA2 GLY B 162      16.120 -11.700   8.258  1.00 93.40           H  
ATOM   4837  HA3 GLY B 162      17.508 -11.753   7.161  1.00 93.40           H  
ATOM   4838  C   GLY B 162      15.697 -12.564   6.346  1.00 93.40           C  
ATOM   4839  O   GLY B 162      14.612 -11.992   6.277  1.00 93.40           O  
ATOM   4840  N   THR B 163      16.056 -13.460   5.420  1.00 93.19           N  
ATOM   4841  H   THR B 163      16.913 -13.977   5.558  1.00 93.19           H  
ATOM   4842  CA  THR B 163      15.165 -13.825   4.296  1.00 93.19           C  
ATOM   4843  HA  THR B 163      14.766 -12.909   3.859  1.00 93.19           H  
ATOM   4844  C   THR B 163      13.955 -14.645   4.752  1.00 93.19           C  
ATOM   4845  CB  THR B 163      15.912 -14.589   3.193  1.00 93.19           C  
ATOM   4846  HB  THR B 163      15.186 -14.948   2.464  1.00 93.19           H  
ATOM   4847  O   THR B 163      12.899 -14.605   4.115  1.00 93.19           O  
ATOM   4848  CG2 THR B 163      16.930 -13.715   2.463  1.00 93.19           C  
ATOM   4849 HG21 THR B 163      17.414 -14.296   1.679  1.00 93.19           H  
ATOM   4850 HG22 THR B 163      16.420 -12.867   2.006  1.00 93.19           H  
ATOM   4851 HG23 THR B 163      17.684 -13.345   3.158  1.00 93.19           H  
ATOM   4852  OG1 THR B 163      16.611 -15.693   3.718  1.00 93.19           O  
ATOM   4853  HG1 THR B 163      17.549 -15.488   3.713  1.00 93.19           H  
ATOM   4854  N   GLY B 164      14.084 -15.371   5.861  1.00 96.43           N  
ATOM   4855  H   GLY B 164      14.985 -15.413   6.316  1.00 96.43           H  
ATOM   4856  CA  GLY B 164      13.017 -16.142   6.482  1.00 96.43           C  
ATOM   4857  HA2 GLY B 164      13.463 -16.780   7.245  1.00 96.43           H  
ATOM   4858  HA3 GLY B 164      12.538 -16.772   5.733  1.00 96.43           H  
ATOM   4859  C   GLY B 164      11.945 -15.291   7.161  1.00 96.43           C  
ATOM   4860  O   GLY B 164      10.805 -15.741   7.220  1.00 96.43           O  
ATOM   4861  N   THR B 165      12.263 -14.071   7.607  1.00 96.73           N  
ATOM   4862  H   THR B 165      13.242 -13.829   7.659  1.00 96.73           H  
ATOM   4863  CA  THR B 165      11.336 -13.203   8.364  1.00 96.73           C  
ATOM   4864  HA  THR B 165      10.370 -13.700   8.457  1.00 96.73           H  
ATOM   4865  C   THR B 165      11.040 -11.853   7.705  1.00 96.73           C  
ATOM   4866  CB  THR B 165      11.849 -12.976   9.791  1.00 96.73           C  
ATOM   4867  HB  THR B 165      11.155 -12.327  10.326  1.00 96.73           H  
ATOM   4868  O   THR B 165      10.133 -11.147   8.137  1.00 96.73           O  
ATOM   4869  CG2 THR B 165      11.986 -14.284  10.572  1.00 96.73           C  
ATOM   4870 HG21 THR B 165      12.307 -14.065  11.590  1.00 96.73           H  
ATOM   4871 HG22 THR B 165      11.021 -14.789  10.610  1.00 96.73           H  
ATOM   4872 HG23 THR B 165      12.721 -14.940  10.104  1.00 96.73           H  
ATOM   4873  OG1 THR B 165      13.114 -12.362   9.751  1.00 96.73           O  
ATOM   4874  HG1 THR B 165      13.467 -12.403  10.643  1.00 96.73           H  
ATOM   4875  N   ALA B 166      11.728 -11.479   6.623  1.00 96.42           N  
ATOM   4876  H   ALA B 166      12.560 -11.995   6.373  1.00 96.42           H  
ATOM   4877  CA  ALA B 166      11.398 -10.262   5.881  1.00 96.42           C  
ATOM   4878  HA  ALA B 166      11.445  -9.422   6.573  1.00 96.42           H  
ATOM   4879  C   ALA B 166       9.969 -10.318   5.300  1.00 96.42           C  
ATOM   4880  CB  ALA B 166      12.449 -10.033   4.791  1.00 96.42           C  
ATOM   4881  HB1 ALA B 166      13.416  -9.837   5.254  1.00 96.42           H  
ATOM   4882  HB2 ALA B 166      12.526 -10.921   4.163  1.00 96.42           H  
ATOM   4883  HB3 ALA B 166      12.168  -9.174   4.181  1.00 96.42           H  
ATOM   4884  O   ALA B 166       9.621 -11.234   4.547  1.00 96.42           O  
ATOM   4885  N   SER B 167       9.152  -9.301   5.591  1.00 97.56           N  
ATOM   4886  H   SER B 167       9.497  -8.568   6.194  1.00 97.56           H  
ATOM   4887  CA  SER B 167       7.746  -9.239   5.167  1.00 97.56           C  
ATOM   4888  HA  SER B 167       7.238 -10.132   5.531  1.00 97.56           H  
ATOM   4889  C   SER B 167       7.608  -9.210   3.636  1.00 97.56           C  
ATOM   4890  CB  SER B 167       7.086  -8.024   5.830  1.00 97.56           C  
ATOM   4891  HB2 SER B 167       7.464  -7.099   5.393  1.00 97.56           H  
ATOM   4892  HB3 SER B 167       7.322  -8.032   6.894  1.00 97.56           H  
ATOM   4893  O   SER B 167       6.794  -9.930   3.053  1.00 97.56           O  
ATOM   4894  OG  SER B 167       5.687  -8.082   5.684  1.00 97.56           O  
ATOM   4895  HG  SER B 167       5.293  -7.518   6.354  1.00 97.56           H  
ATOM   4896  N   SER B 168       8.491  -8.487   2.943  1.00 97.07           N  
ATOM   4897  H   SER B 168       9.060  -7.839   3.470  1.00 97.07           H  
ATOM   4898  CA  SER B 168       8.616  -8.480   1.473  1.00 97.07           C  
ATOM   4899  HA  SER B 168       7.701  -8.068   1.045  1.00 97.07           H  
ATOM   4900  C   SER B 168       8.842  -9.856   0.843  1.00 97.07           C  
ATOM   4901  CB  SER B 168       9.781  -7.588   1.041  1.00 97.07           C  
ATOM   4902  HB2 SER B 168       9.971  -7.731  -0.023  1.00 97.07           H  
ATOM   4903  HB3 SER B 168       9.505  -6.545   1.193  1.00 97.07           H  
ATOM   4904  O   SER B 168       8.493 -10.071  -0.321  1.00 97.07           O  
ATOM   4905  OG  SER B 168      10.960  -7.857   1.771  1.00 97.07           O  
ATOM   4906  HG  SER B 168      10.931  -7.278   2.536  1.00 97.07           H  
ATOM   4907  N   VAL B 169       9.410 -10.812   1.581  1.00 98.33           N  
ATOM   4908  H   VAL B 169       9.647 -10.605   2.541  1.00 98.33           H  
ATOM   4909  CA  VAL B 169       9.658 -12.166   1.078  1.00 98.33           C  
ATOM   4910  HA  VAL B 169       9.928 -12.092   0.024  1.00 98.33           H  
ATOM   4911  C   VAL B 169       8.386 -13.023   1.121  1.00 98.33           C  
ATOM   4912  CB  VAL B 169      10.864 -12.804   1.793  1.00 98.33           C  
ATOM   4913  HB  VAL B 169      10.690 -12.827   2.868  1.00 98.33           H  
ATOM   4914  O   VAL B 169       8.271 -13.952   0.327  1.00 98.33           O  
ATOM   4915  CG1 VAL B 169      11.124 -14.227   1.300  1.00 98.33           C  
ATOM   4916 HG11 VAL B 169      12.052 -14.602   1.733  1.00 98.33           H  
ATOM   4917 HG12 VAL B 169      10.312 -14.879   1.621  1.00 98.33           H  
ATOM   4918 HG13 VAL B 169      11.198 -14.235   0.212  1.00 98.33           H  
ATOM   4919  CG2 VAL B 169      12.146 -12.002   1.523  1.00 98.33           C  
ATOM   4920 HG21 VAL B 169      12.026 -10.970   1.853  1.00 98.33           H  
ATOM   4921 HG22 VAL B 169      12.974 -12.442   2.079  1.00 98.33           H  
ATOM   4922 HG23 VAL B 169      12.382 -12.011   0.459  1.00 98.33           H  
ATOM   4923  N   ALA B 170       7.367 -12.675   1.917  1.00 98.63           N  
ATOM   4924  H   ALA B 170       7.473 -11.885   2.537  1.00 98.63           H  
ATOM   4925  CA  ALA B 170       6.071 -13.365   1.877  1.00 98.63           C  
ATOM   4926  HA  ALA B 170       6.235 -14.424   2.076  1.00 98.63           H  
ATOM   4927  C   ALA B 170       5.387 -13.273   0.498  1.00 98.63           C  
ATOM   4928  CB  ALA B 170       5.170 -12.800   2.980  1.00 98.63           C  
ATOM   4929  HB1 ALA B 170       5.676 -12.859   3.944  1.00 98.63           H  
ATOM   4930  HB2 ALA B 170       4.248 -13.379   3.033  1.00 98.63           H  
ATOM   4931  HB3 ALA B 170       4.922 -11.760   2.770  1.00 98.63           H  
ATOM   4932  O   ALA B 170       4.735 -14.222   0.065  1.00 98.63           O  
ATOM   4933  N   SER B 171       5.565 -12.159  -0.220  1.00 98.63           N  
ATOM   4934  H   SER B 171       6.100 -11.407   0.192  1.00 98.63           H  
ATOM   4935  CA  SER B 171       5.123 -12.004  -1.613  1.00 98.63           C  
ATOM   4936  HA  SER B 171       4.265 -12.652  -1.789  1.00 98.63           H  
ATOM   4937  C   SER B 171       6.209 -12.426  -2.614  1.00 98.63           C
[truncated: 1,797,967 more chars]
