# Supplementary material for: Module-Based Polyketide Synthase Engineering for de Novo Polyketide Biosynthesis
Source: ACS Synth Biol. 2023 Oct 23;12(11):3148–55. doi: 10.1021/acssynbio.3c00282 (PMC10661043; doi:10.1021/acssynbio.3c00282)
Supplement: Supplementary file 2 — sb3c00282_si_002.zip [file sb3c00282_si_002.zip › Final_PKS_Structures/menzella_pdbs/epoM7_ACP_gelM3_KSAT_dimer.pdb]

ATOM      1  N   LEU A   1      10.349 -46.261 -51.735  1.00 68.53           N  
ATOM      2  H   LEU A   1      11.140 -46.118 -52.346  1.00 68.53           H  
ATOM      3  H2  LEU A   1       9.862 -45.386 -51.605  1.00 68.53           H  
ATOM      4  H3  LEU A   1      10.687 -46.567 -50.834  1.00 68.53           H  
ATOM      5  CA  LEU A   1       9.438 -47.289 -52.297  1.00 68.53           C  
ATOM      6  HA  LEU A   1      10.001 -48.218 -52.387  1.00 68.53           H  
ATOM      7  C   LEU A   1       9.003 -46.979 -53.728  1.00 68.53           C  
ATOM      8  CB  LEU A   1       8.261 -47.576 -51.352  1.00 68.53           C  
ATOM      9  HB2 LEU A   1       8.084 -46.711 -50.713  1.00 68.53           H  
ATOM     10  HB3 LEU A   1       7.348 -47.762 -51.918  1.00 68.53           H  
ATOM     11  O   LEU A   1       9.320 -47.769 -54.603  1.00 68.53           O  
ATOM     12  CG  LEU A   1       8.595 -48.815 -50.499  1.00 68.53           C  
ATOM     13  HG  LEU A   1       9.673 -48.861 -50.346  1.00 68.53           H  
ATOM     14  CD1 LEU A   1       7.946 -48.738 -49.130  1.00 68.53           C  
ATOM     15 HD11 LEU A   1       8.249 -47.836 -48.599  1.00 68.53           H  
ATOM     16 HD12 LEU A   1       8.275 -49.600 -48.549  1.00 68.53           H  
ATOM     17 HD13 LEU A   1       6.859 -48.761 -49.212  1.00 68.53           H  
ATOM     18  CD2 LEU A   1       8.141 -50.083 -51.214  1.00 68.53           C  
ATOM     19 HD21 LEU A   1       8.608 -50.161 -52.196  1.00 68.53           H  
ATOM     20 HD22 LEU A   1       7.057 -50.084 -51.321  1.00 68.53           H  
ATOM     21 HD23 LEU A   1       8.428 -50.957 -50.629  1.00 68.53           H  
ATOM     22  N   GLN A   2       8.362 -45.838 -54.010  1.00 67.70           N  
ATOM     23  H   GLN A   2       8.024 -45.244 -53.266  1.00 67.70           H  
ATOM     24  CA  GLN A   2       7.926 -45.497 -55.380  1.00 67.70           C  
ATOM     25  HA  GLN A   2       7.208 -46.242 -55.723  1.00 67.70           H  
ATOM     26  C   GLN A   2       9.065 -45.468 -56.411  1.00 67.70           C  
ATOM     27  CB  GLN A   2       7.242 -44.126 -55.368  1.00 67.70           C  
ATOM     28  HB2 GLN A   2       7.192 -43.746 -56.388  1.00 67.70           H  
ATOM     29  HB3 GLN A   2       7.837 -43.430 -54.776  1.00 67.70           H  
ATOM     30  O   GLN A   2       8.901 -45.981 -57.515  1.00 67.70           O  
ATOM     31  CG  GLN A   2       5.807 -44.189 -54.827  1.00 67.70           C  
ATOM     32  HG2 GLN A   2       5.804 -44.599 -53.817  1.00 67.70           H  
ATOM     33  HG3 GLN A   2       5.210 -44.840 -55.466  1.00 67.70           H  
ATOM     34  CD  GLN A   2       5.156 -42.810 -54.785  1.00 67.70           C  
ATOM     35  NE2 GLN A   2       3.855 -42.730 -54.631  1.00 67.70           N  
ATOM     36 HE21 GLN A   2       3.472 -41.798 -54.568  1.00 67.70           H  
ATOM     37 HE22 GLN A   2       3.277 -43.550 -54.509  1.00 67.70           H  
ATOM     38  OE1 GLN A   2       5.813 -41.788 -54.875  1.00 67.70           O  
ATOM     39  N   SER A   3      10.218 -44.918 -56.021  1.00 74.77           N  
ATOM     40  H   SER A   3      10.257 -44.455 -55.125  1.00 74.77           H  
ATOM     41  CA  SER A   3      11.433 -44.817 -56.837  1.00 74.77           C  
ATOM     42  HA  SER A   3      11.155 -44.519 -57.848  1.00 74.77           H  
ATOM     43  C   SER A   3      12.215 -46.127 -56.970  1.00 74.77           C  
ATOM     44  CB  SER A   3      12.337 -43.724 -56.248  1.00 74.77           C  
ATOM     45  HB2 SER A   3      11.964 -42.755 -56.581  1.00 74.77           H  
ATOM     46  HB3 SER A   3      13.356 -43.842 -56.616  1.00 74.77           H  
ATOM     47  O   SER A   3      13.105 -46.213 -57.814  1.00 74.77           O  
ATOM     48  OG  SER A   3      12.321 -43.743 -54.823  1.00 74.77           O  
ATOM     49  HG  SER A   3      12.904 -43.041 -54.523  1.00 74.77           H  
ATOM     50  N   ALA A   4      11.903 -47.142 -56.157  1.00 73.20           N  
ATOM     51  H   ALA A   4      11.050 -47.081 -55.620  1.00 73.20           H  
ATOM     52  CA  ALA A   4      12.491 -48.463 -56.320  1.00 73.20           C  
ATOM     53  HA  ALA A   4      13.550 -48.353 -56.553  1.00 73.20           H  
ATOM     54  C   ALA A   4      11.813 -49.167 -57.497  1.00 73.20           C  
ATOM     55  CB  ALA A   4      12.381 -49.253 -55.012  1.00 73.20           C  
ATOM     56  HB1 ALA A   4      11.334 -49.431 -54.767  1.00 73.20           H  
ATOM     57  HB2 ALA A   4      12.880 -50.216 -55.122  1.00 73.20           H  
ATOM     58  HB3 ALA A   4      12.857 -48.694 -54.207  1.00 73.20           H  
ATOM     59  O   ALA A   4      10.591 -49.056 -57.675  1.00 73.20           O  
ATOM     60  N   ARG A   5      12.605 -49.902 -58.285  1.00 75.45           N  
ATOM     61  H   ARG A   5      13.571 -50.035 -58.023  1.00 75.45           H  
ATOM     62  CA  ARG A   5      12.047 -50.776 -59.318  1.00 75.45           C  
ATOM     63  HA  ARG A   5      11.488 -50.160 -60.022  1.00 75.45           H  
ATOM     64  C   ARG A   5      11.108 -51.774 -58.645  1.00 75.45           C  
ATOM     65  CB  ARG A   5      13.131 -51.548 -60.068  1.00 75.45           C  
ATOM     66  HB2 ARG A   5      12.662 -52.137 -60.857  1.00 75.45           H  
ATOM     67  HB3 ARG A   5      13.619 -52.236 -59.378  1.00 75.45           H  
ATOM     68  O   ARG A   5      11.375 -52.142 -57.502  1.00 75.45           O  
ATOM     69  CG  ARG A   5      14.175 -50.629 -60.697  1.00 75.45           C  
ATOM     70  HG2 ARG A   5      14.675 -50.066 -59.908  1.00 75.45           H  
ATOM     71  HG3 ARG A   5      13.707 -49.940 -61.400  1.00 75.45           H  
ATOM     72  CD  ARG A   5      15.201 -51.494 -61.417  1.00 75.45           C  
ATOM     73  HD2 ARG A   5      14.817 -51.773 -62.398  1.00 75.45           H  
ATOM     74  HD3 ARG A   5      15.355 -52.406 -60.839  1.00 75.45           H  
ATOM     75  NE  ARG A   5      16.487 -50.789 -61.520  1.00 75.45           N  
ATOM     76  HE  ARG A   5      16.566 -49.921 -61.010  1.00 75.45           H  
ATOM     77  NH1 ARG A   5      17.558 -52.495 -62.585  1.00 75.45           N  
ATOM     78 HH11 ARG A   5      18.400 -52.979 -62.862  1.00 75.45           H  
ATOM     79 HH12 ARG A   5      16.683 -52.998 -62.552  1.00 75.45           H  
ATOM     80  NH2 ARG A   5      18.728 -50.714 -61.876  1.00 75.45           N  
ATOM     81 HH21 ARG A   5      18.768 -49.856 -61.345  1.00 75.45           H  
ATOM     82 HH22 ARG A   5      19.570 -51.172 -62.193  1.00 75.45           H  
ATOM     83  CZ  ARG A   5      17.585 -51.333 -61.995  1.00 75.45           C  
ATOM     84  N   PRO A   6      10.023 -52.201 -59.302  1.00 70.11           N  
ATOM     85  CA  PRO A   6       9.057 -53.113 -58.701  1.00 70.11           C  
ATOM     86  HA  PRO A   6       8.513 -52.578 -57.923  1.00 70.11           H  
ATOM     87  C   PRO A   6       9.710 -54.352 -58.074  1.00 70.11           C  
ATOM     88  CB  PRO A   6       8.090 -53.475 -59.828  1.00 70.11           C  
ATOM     89  HB2 PRO A   6       8.432 -54.370 -60.347  1.00 70.11           H  
ATOM     90  HB3 PRO A   6       7.077 -53.613 -59.451  1.00 70.11           H  
ATOM     91  O   PRO A   6       9.381 -54.678 -56.937  1.00 70.11           O  
ATOM     92  CG  PRO A   6       8.179 -52.283 -60.778  1.00 70.11           C  
ATOM     93  HG2 PRO A   6       7.926 -52.563 -61.800  1.00 70.11           H  
ATOM     94  HG3 PRO A   6       7.525 -51.485 -60.426  1.00 70.11           H  
ATOM     95  CD  PRO A   6       9.632 -51.844 -60.654  1.00 70.11           C  
ATOM     96  HD2 PRO A   6       9.702 -50.772 -60.837  1.00 70.11           H  
ATOM     97  HD3 PRO A   6      10.246 -52.397 -61.365  1.00 70.11           H  
ATOM     98  N   GLU A   7      10.696 -54.956 -58.752  1.00 73.22           N  
ATOM     99  H   GLU A   7      10.898 -54.674 -59.701  1.00 73.22           H  
ATOM    100  CA  GLU A   7      11.457 -56.103 -58.238  1.00 73.22           C  
ATOM    101  HA  GLU A   7      10.747 -56.882 -57.960  1.00 73.22           H  
ATOM    102  C   GLU A   7      12.269 -55.812 -56.959  1.00 73.22           C  
ATOM    103  CB  GLU A   7      12.360 -56.685 -59.349  1.00 73.22           C  
ATOM    104  HB2 GLU A   7      12.875 -57.545 -58.921  1.00 73.22           H  
ATOM    105  HB3 GLU A   7      11.735 -57.075 -60.152  1.00 73.22           H  
ATOM    106  O   GLU A   7      12.507 -56.715 -56.162  1.00 73.22           O  
ATOM    107  CG  GLU A   7      13.442 -55.751 -59.946  1.00 73.22           C  
ATOM    108  HG2 GLU A   7      13.778 -55.044 -59.187  1.00 73.22           H  
ATOM    109  HG3 GLU A   7      14.298 -56.373 -60.207  1.00 73.22           H  
ATOM    110  CD  GLU A   7      13.025 -54.976 -61.210  1.00 73.22           C  
ATOM    111  OE1 GLU A   7      13.934 -54.482 -61.927  1.00 73.22           O  
ATOM    112  OE2 GLU A   7      11.802 -54.802 -61.424  1.00 73.22           O  
ATOM    113  N   ASP A   8      12.641 -54.553 -56.722  1.00 77.85           N  
ATOM    114  H   ASP A   8      12.369 -53.849 -57.394  1.00 77.85           H  
ATOM    115  CA  ASP A   8      13.457 -54.125 -55.581  1.00 77.85           C  
ATOM    116  HA  ASP A   8      14.046 -54.969 -55.224  1.00 77.85           H  
ATOM    117  C   ASP A   8      12.609 -53.609 -54.403  1.00 77.85           C  
ATOM    118  CB  ASP A   8      14.431 -53.022 -56.031  1.00 77.85           C  
ATOM    119  HB2 ASP A   8      14.998 -52.685 -55.164  1.00 77.85           H  
ATOM    120  HB3 ASP A   8      13.854 -52.171 -56.394  1.00 77.85           H  
ATOM    121  O   ASP A   8      13.120 -53.423 -53.295  1.00 77.85           O  
ATOM    122  CG  ASP A   8      15.437 -53.443 -57.109  1.00 77.85           C  
ATOM    123  OD1 ASP A   8      15.934 -54.587 -57.049  1.00 77.85           O  
ATOM    124  OD2 ASP A   8      15.758 -52.564 -57.949  1.00 77.85           O  
ATOM    125  N   ARG A   9      11.311 -53.337 -54.615  1.00 77.14           N  
ATOM    126  H   ARG A   9      10.944 -53.552 -55.531  1.00 77.14           H  
ATOM    127  CA  ARG A   9      10.443 -52.677 -53.620  1.00 77.14           C  
ATOM    128  HA  ARG A   9      10.873 -51.709 -53.365  1.00 77.14           H  
ATOM    129  C   ARG A   9      10.361 -53.439 -52.305  1.00 77.14           C  
ATOM    130  CB  ARG A   9       9.031 -52.484 -54.188  1.00 77.14           C  
ATOM    131  HB2 ARG A   9       8.705 -53.386 -54.706  1.00 77.14           H  
ATOM    132  HB3 ARG A   9       8.341 -52.296 -53.365  1.00 77.14           H  
ATOM    133  O   ARG A   9      10.435 -52.814 -51.247  1.00 77.14           O  
ATOM    134  CG  ARG A   9       8.978 -51.280 -55.123  1.00 77.14           C  
ATOM    135  HG2 ARG A   9       9.254 -50.388 -54.562  1.00 77.14           H  
ATOM    136  HG3 ARG A   9       9.692 -51.419 -55.934  1.00 77.14           H  
ATOM    137  CD  ARG A   9       7.589 -51.074 -55.719  1.00 77.14           C  
ATOM    138  HD2 ARG A   9       6.878 -50.871 -54.918  1.00 77.14           H  
ATOM    139  HD3 ARG A   9       7.284 -51.991 -56.224  1.00 77.14           H  
ATOM    140  NE  ARG A   9       7.631 -49.939 -56.661  1.00 77.14           N  
ATOM    141  HE  ARG A   9       8.409 -49.304 -56.561  1.00 77.14           H  
ATOM    142  NH1 ARG A   9       5.895 -50.559 -58.015  1.00 77.14           N  
ATOM    143 HH11 ARG A   9       5.805 -51.405 -57.470  1.00 77.14           H  
ATOM    144 HH12 ARG A   9       5.267 -50.383 -58.786  1.00 77.14           H  
ATOM    145  NH2 ARG A   9       6.934 -48.626 -58.377  1.00 77.14           N  
ATOM    146 HH21 ARG A   9       6.312 -48.454 -59.154  1.00 77.14           H  
ATOM    147 HH22 ARG A   9       7.689 -47.986 -58.180  1.00 77.14           H  
ATOM    148  CZ  ARG A   9       6.817 -49.713 -57.671  1.00 77.14           C  
ATOM    149  N   GLN A  10      10.247 -54.764 -52.371  1.00 78.53           N  
ATOM    150  H   GLN A  10      10.184 -55.199 -53.280  1.00 78.53           H  
ATOM    151  CA  GLN A  10      10.184 -55.602 -51.175  1.00 78.53           C  
ATOM    152  HA  GLN A  10       9.428 -55.216 -50.492  1.00 78.53           H  
ATOM    153  C   GLN A  10      11.478 -55.534 -50.392  1.00 78.53           C  
ATOM    154  CB  GLN A  10       9.799 -57.033 -51.560  1.00 78.53           C  
ATOM    155  HB2 GLN A  10       8.892 -57.001 -52.163  1.00 78.53           H  
ATOM    156  HB3 GLN A  10      10.594 -57.490 -52.148  1.00 78.53           H  
ATOM    157  O   GLN A  10      11.437 -55.318 -49.191  1.00 78.53           O  
ATOM    158  CG  GLN A  10       9.529 -57.878 -50.306  1.00 78.53           C  
ATOM    159  HG2 GLN A  10       8.844 -57.342 -49.648  1.00 78.53           H  
ATOM    160  HG3 GLN A  10      10.460 -58.044 -49.765  1.00 78.53           H  
ATOM    161  CD  GLN A  10       8.913 -59.234 -50.619  1.00 78.53           C  
ATOM    162  NE2 GLN A  10       8.519 -59.970 -49.607  1.00 78.53           N  
ATOM    163 HE21 GLN A  10       8.634 -59.628 -48.663  1.00 78.53           H  
ATOM    164 HE22 GLN A  10       8.007 -60.815 -49.819  1.00 78.53           H  
ATOM    165  OE1 GLN A  10       8.772 -59.651 -51.759  1.00 78.53           O  
ATOM    166  N   LEU A  11      12.621 -55.586 -51.070  1.00 79.95           N  
ATOM    167  H   LEU A  11      12.588 -55.698 -52.074  1.00 79.95           H  
ATOM    168  CA  LEU A  11      13.922 -55.504 -50.419  1.00 79.95           C  
ATOM    169  HA  LEU A  11      13.973 -56.305 -49.680  1.00 79.95           H  
ATOM    170  C   LEU A  11      14.115 -54.165 -49.687  1.00 79.95           C  
ATOM    171  CB  LEU A  11      15.000 -55.711 -51.495  1.00 79.95           C  
ATOM    172  HB2 LEU A  11      15.303 -54.742 -51.891  1.00 79.95           H  
ATOM    173  HB3 LEU A  11      14.582 -56.267 -52.335  1.00 79.95           H  
ATOM    174  O   LEU A  11      14.665 -54.119 -48.589  1.00 79.95           O  
ATOM    175  CG  LEU A  11      16.216 -56.477 -50.945  1.00 79.95           C  
ATOM    176  HG  LEU A  11      16.141 -56.589 -49.863  1.00 79.95           H  
ATOM    177  CD1 LEU A  11      16.287 -57.869 -51.576  1.00 79.95           C  
ATOM    178 HD11 LEU A  11      15.373 -58.414 -51.343  1.00 79.95           H  
ATOM    179 HD12 LEU A  11      16.395 -57.787 -52.658  1.00 79.95           H  
ATOM    180 HD13 LEU A  11      17.136 -58.415 -51.164  1.00 79.95           H  
ATOM    181  CD2 LEU A  11      17.515 -55.733 -51.244  1.00 79.95           C  
ATOM    182 HD21 LEU A  11      17.487 -54.755 -50.764  1.00 79.95           H  
ATOM    183 HD22 LEU A  11      17.631 -55.608 -52.321  1.00 79.95           H  
ATOM    184 HD23 LEU A  11      18.359 -56.298 -50.848  1.00 79.95           H  
ATOM    185  N   VAL A  12      13.628 -53.070 -50.282  1.00 82.43           N  
ATOM    186  H   VAL A  12      13.221 -53.179 -51.199  1.00 82.43           H  
ATOM    187  CA  VAL A  12      13.645 -51.740 -49.652  1.00 82.43           C  
ATOM    188  HA  VAL A  12      14.664 -51.524 -49.330  1.00 82.43           H  
ATOM    189  C   VAL A  12      12.776 -51.710 -48.394  1.00 82.43           C  
ATOM    190  CB  VAL A  12      13.211 -50.653 -50.655  1.00 82.43           C  
ATOM    191  HB  VAL A  12      12.256 -50.925 -51.105  1.00 82.43           H  
ATOM    192  O   VAL A  12      13.201 -51.162 -47.378  1.00 82.43           O  
ATOM    193  CG1 VAL A  12      13.051 -49.268 -50.007  1.00 82.43           C  
ATOM    194 HG11 VAL A  12      12.849 -48.519 -50.773  1.00 82.43           H  
ATOM    195 HG12 VAL A  12      13.963 -49.004 -49.473  1.00 82.43           H  
ATOM    196 HG13 VAL A  12      12.221 -49.280 -49.301  1.00 82.43           H  
ATOM    197  CG2 VAL A  12      14.254 -50.510 -51.770  1.00 82.43           C  
ATOM    198 HG21 VAL A  12      14.373 -51.454 -52.301  1.00 82.43           H  
ATOM    199 HG22 VAL A  12      13.939 -49.753 -52.488  1.00 82.43           H  
ATOM    200 HG23 VAL A  12      15.217 -50.227 -51.346  1.00 82.43           H  
ATOM    201  N   LEU A  13      11.577 -52.292 -48.447  1.00 84.18           N  
ATOM    202  H   LEU A  13      11.295 -52.760 -49.296  1.00 84.18           H  
ATOM    203  CA  LEU A  13      10.670 -52.321 -47.303  1.00 84.18           C  
ATOM    204  HA  LEU A  13      10.663 -51.325 -46.860  1.00 84.18           H  
ATOM    205  C   LEU A  13      11.140 -53.292 -46.211  1.00 84.18           C  
ATOM    206  CB  LEU A  13       9.257 -52.641 -47.807  1.00 84.18           C  
ATOM    207  HB2 LEU A  13       9.261 -53.640 -48.244  1.00 84.18           H  
ATOM    208  HB3 LEU A  13       8.990 -51.931 -48.590  1.00 84.18           H  
ATOM    209  O   LEU A  13      11.097 -52.935 -45.041  1.00 84.18           O  
ATOM    210  CG  LEU A  13       8.187 -52.585 -46.706  1.00 84.18           C  
ATOM    211  HG  LEU A  13       8.437 -53.308 -45.929  1.00 84.18           H  
ATOM    212  CD1 LEU A  13       7.992 -51.209 -46.067  1.00 84.18           C  
ATOM    213 HD11 LEU A  13       7.307 -51.318 -45.226  1.00 84.18           H  
ATOM    214 HD12 LEU A  13       8.932 -50.822 -45.674  1.00 84.18           H  
ATOM    215 HD13 LEU A  13       7.547 -50.505 -46.770  1.00 84.18           H  
ATOM    216  CD2 LEU A  13       6.851 -52.975 -47.309  1.00 84.18           C  
ATOM    217 HD21 LEU A  13       6.548 -52.257 -48.071  1.00 84.18           H  
ATOM    218 HD22 LEU A  13       6.099 -52.984 -46.520  1.00 84.18           H  
ATOM    219 HD23 LEU A  13       6.923 -53.965 -47.760  1.00 84.18           H  
ATOM    220  N   GLU A  14      11.648 -54.472 -46.574  1.00 85.40           N  
ATOM    221  H   GLU A  14      11.627 -54.724 -47.552  1.00 85.40           H  
ATOM    222  CA  GLU A  14      12.271 -55.421 -45.646  1.00 85.40           C  
ATOM    223  HA  GLU A  14      11.532 -55.745 -44.912  1.00 85.40           H  
ATOM    224  C   GLU A  14      13.409 -54.749 -44.883  1.00 85.40           C  
ATOM    225  CB  GLU A  14      12.833 -56.655 -46.382  1.00 85.40           C  
ATOM    226  HB2 GLU A  14      13.425 -56.322 -47.235  1.00 85.40           H  
ATOM    227  HB3 GLU A  14      13.497 -57.181 -45.695  1.00 85.40           H  
ATOM    228  O   GLU A  14      13.445 -54.812 -43.659  1.00 85.40           O  
ATOM    229  CG  GLU A  14      11.771 -57.659 -46.856  1.00 85.40           C  
ATOM    230  HG2 GLU A  14      11.170 -57.956 -45.997  1.00 85.40           H  
ATOM    231  HG3 GLU A  14      11.108 -57.169 -47.570  1.00 85.40           H  
ATOM    232  CD  GLU A  14      12.355 -58.934 -47.500  1.00 85.40           C  
ATOM    233  OE1 GLU A  14      11.581 -59.895 -47.724  1.00 85.40           O  
ATOM    234  OE2 GLU A  14      13.582 -58.997 -47.749  1.00 85.40           O  
ATOM    235  N   LYS A  15      14.293 -54.025 -45.585  1.00 82.06           N  
ATOM    236  H   LYS A  15      14.223 -54.025 -46.592  1.00 82.06           H  
ATOM    237  CA  LYS A  15      15.377 -53.283 -44.935  1.00 82.06           C  
ATOM    238  HA  LYS A  15      15.972 -53.995 -44.363  1.00 82.06           H  
ATOM    239  C   LYS A  15      14.839 -52.266 -43.923  1.00 82.06           C  
ATOM    240  CB  LYS A  15      16.258 -52.632 -46.008  1.00 82.06           C  
ATOM    241  HB2 LYS A  15      16.516 -53.379 -46.759  1.00 82.06           H  
ATOM    242  HB3 LYS A  15      15.717 -51.817 -46.490  1.00 82.06           H  
ATOM    243  O   LYS A  15      15.353 -52.181 -42.812  1.00 82.06           O  
ATOM    244  CG  LYS A  15      17.550 -52.106 -45.377  1.00 82.06           C  
ATOM    245  HG2 LYS A  15      18.072 -52.933 -44.895  1.00 82.06           H  
ATOM    246  HG3 LYS A  15      17.309 -51.358 -44.622  1.00 82.06           H  
ATOM    247  CD  LYS A  15      18.468 -51.471 -46.420  1.00 82.06           C  
ATOM    248  HD2 LYS A  15      18.732 -52.209 -47.177  1.00 82.06           H  
ATOM    249  HD3 LYS A  15      17.956 -50.626 -46.881  1.00 82.06           H  
ATOM    250  CE  LYS A  15      19.715 -50.994 -45.675  1.00 82.06           C  
ATOM    251  HE2 LYS A  15      19.399 -50.338 -44.865  1.00 82.06           H  
ATOM    252  HE3 LYS A  15      20.200 -51.856 -45.215  1.00 82.06           H  
ATOM    253  NZ  LYS A  15      20.654 -50.283 -46.570  1.00 82.06           N  
ATOM    254  HZ1 LYS A  15      20.952 -50.888 -47.322  1.00 82.06           H  
ATOM    255  HZ2 LYS A  15      20.200 -49.459 -46.939  1.00 82.06           H  
ATOM    256  HZ3 LYS A  15      21.455 -49.988 -46.030  1.00 82.06           H  
ATOM    257  N   HIS A  16      13.784 -51.537 -44.280  1.00 83.84           N  
ATOM    258  H   HIS A  16      13.390 -51.678 -45.199  1.00 83.84           H  
ATOM    259  CA  HIS A  16      13.177 -50.545 -43.394  1.00 83.84           C  
ATOM    260  HA  HIS A  16      13.967 -49.895 -43.018  1.00 83.84           H  
ATOM    261  C   HIS A  16      12.482 -51.169 -42.171  1.00 83.84           C  
ATOM    262  CB  HIS A  16      12.193 -49.703 -44.210  1.00 83.84           C  
ATOM    263  HB2 HIS A  16      12.687 -49.349 -45.115  1.00 83.84           H  
ATOM    264  HB3 HIS A  16      11.337 -50.312 -44.501  1.00 83.84           H  
ATOM    265  O   HIS A  16      12.615 -50.682 -41.050  1.00 83.84           O  
ATOM    266  CG  HIS A  16      11.718 -48.507 -43.438  1.00 83.84           C  
ATOM    267  CD2 HIS A  16      10.424 -48.183 -43.132  1.00 83.84           C  
ATOM    268  HD2 HIS A  16       9.540 -48.737 -43.411  1.00 83.84           H  
ATOM    269  ND1 HIS A  16      12.531 -47.555 -42.863  1.00 83.84           N  
ATOM    270  HD1 HIS A  16      13.538 -47.585 -42.799  1.00 83.84           H  
ATOM    271  CE1 HIS A  16      11.740 -46.668 -42.239  1.00 83.84           C  
ATOM    272  HE1 HIS A  16      12.088 -45.821 -41.667  1.00 83.84           H  
ATOM    273  NE2 HIS A  16      10.452 -47.005 -42.383  1.00 83.84           N  
ATOM    274  N   LEU A  17      11.772 -52.278 -42.360  1.00 85.45           N  
ATOM    275  H   LEU A  17      11.685 -52.640 -43.299  1.00 85.45           H  
ATOM    276  CA  LEU A  17      11.128 -53.011 -41.273  1.00 85.45           C  
ATOM    277  HA  LEU A  17      10.548 -52.319 -40.662  1.00 85.45           H  
ATOM    278  C   LEU A  17      12.152 -53.671 -40.354  1.00 85.45           C  
ATOM    279  CB  LEU A  17      10.198 -54.065 -41.868  1.00 85.45           C  
ATOM    280  HB2 LEU A  17       9.881 -54.752 -41.083  1.00 85.45           H  
ATOM    281  HB3 LEU A  17      10.776 -54.625 -42.603  1.00 85.45           H  
ATOM    282  O   LEU A  17      11.973 -53.621 -39.143  1.00 85.45           O  
ATOM    283  CG  LEU A  17       8.954 -53.482 -42.549  1.00 85.45           C  
ATOM    284  HG  LEU A  17       9.240 -52.702 -43.255  1.00 85.45           H  
ATOM    285  CD1 LEU A  17       8.300 -54.613 -43.327  1.00 85.45           C  
ATOM    286 HD11 LEU A  17       9.047 -55.054 -43.987  1.00 85.45           H  
ATOM    287 HD12 LEU A  17       7.495 -54.207 -43.939  1.00 85.45           H  
ATOM    288 HD13 LEU A  17       7.923 -55.379 -42.649  1.00 85.45           H  
ATOM    289  CD2 LEU A  17       7.959 -52.887 -41.554  1.00 85.45           C  
ATOM    290 HD21 LEU A  17       7.699 -53.623 -40.793  1.00 85.45           H  
ATOM    291 HD22 LEU A  17       7.055 -52.576 -42.077  1.00 85.45           H  
ATOM    292 HD23 LEU A  17       8.390 -52.010 -41.071  1.00 85.45           H  
ATOM    293  N   SER A  18      13.242 -54.224 -40.892  1.00 82.97           N  
ATOM    294  H   SER A  18      13.307 -54.316 -41.896  1.00 82.97           H  
ATOM    295  CA  SER A  18      14.365 -54.708 -40.083  1.00 82.97           C  
ATOM    296  HA  SER A  18      13.997 -55.458 -39.382  1.00 82.97           H  
ATOM    297  C   SER A  18      14.994 -53.581 -39.263  1.00 82.97           C  
ATOM    298  CB  SER A  18      15.442 -55.361 -40.954  1.00 82.97           C  
ATOM    299  HB2 SER A  18      15.732 -54.686 -41.759  1.00 82.97           H  
ATOM    300  HB3 SER A  18      16.316 -55.567 -40.336  1.00 82.97           H  
ATOM    301  O   SER A  18      15.382 -53.805 -38.123  1.00 82.97           O  
ATOM    302  OG  SER A  18      14.976 -56.583 -41.492  1.00 82.97           O  
ATOM    303  HG  SER A  18      15.708 -57.203 -41.517  1.00 82.97           H  
ATOM    304  N   GLU A  19      15.057 -52.349 -39.775  1.00 81.60           N  
ATOM    305  H   GLU A  19      14.790 -52.200 -40.738  1.00 81.60           H  
ATOM    306  CA  GLU A  19      15.485 -51.196 -38.971  1.00 81.60           C  
ATOM    307  HA  GLU A  19      16.424 -51.441 -38.476  1.00 81.60           H  
ATOM    308  C   GLU A  19      14.486 -50.863 -37.846  1.00 81.60           C  
ATOM    309  CB  GLU A  19      15.737 -49.973 -39.868  1.00 81.60           C  
ATOM    310  HB2 GLU A  19      15.799 -49.087 -39.237  1.00 81.60           H  
ATOM    311  HB3 GLU A  19      14.895 -49.847 -40.548  1.00 81.60           H  
ATOM    312  O   GLU A  19      14.904 -50.597 -36.718  1.00 81.60           O  
ATOM    313  CG  GLU A  19      17.042 -50.072 -40.679  1.00 81.60           C  
ATOM    314  HG2 GLU A  19      17.881 -50.020 -39.986  1.00 81.60           H  
ATOM    315  HG3 GLU A  19      17.086 -51.040 -41.177  1.00 81.60           H  
ATOM    316  CD  GLU A  19      17.186 -48.957 -41.735  1.00 81.60           C  
ATOM    317  OE1 GLU A  19      18.166 -49.018 -42.519  1.00 81.60           O  
ATOM    318  OE2 GLU A  19      16.327 -48.041 -41.771  1.00 81.60           O  
ATOM    319  N   LEU A  20      13.175 -50.908 -38.110  1.00 77.79           N  
ATOM    320  H   LEU A  20      12.894 -51.104 -39.060  1.00 77.79           H  
ATOM    321  CA  LEU A  20      12.131 -50.668 -37.102  1.00 77.79           C  
ATOM    322  HA  LEU A  20      12.350 -49.731 -36.591  1.00 77.79           H  
ATOM    323  C   LEU A  20      12.107 -51.754 -36.019  1.00 77.79           C  
ATOM    324  CB  LEU A  20      10.760 -50.561 -37.796  1.00 77.79           C  
ATOM    325  HB2 LEU A  20      10.685 -51.349 -38.545  1.00 77.79           H  
ATOM    326  HB3 LEU A  20       9.970 -50.737 -37.066  1.00 77.79           H  
ATOM    327  O   LEU A  20      12.132 -51.432 -34.829  1.00 77.79           O  
ATOM    328  CG  LEU A  20      10.513 -49.197 -38.463  1.00 77.79           C  
ATOM    329  HG  LEU A  20      11.400 -48.886 -39.015  1.00 77.79           H  
ATOM    330  CD1 LEU A  20       9.342 -49.297 -39.438  1.00 77.79           C  
ATOM    331 HD11 LEU A  20       9.577 -50.025 -40.214  1.00 77.79           H  
ATOM    332 HD12 LEU A  20       9.186 -48.332 -39.919  1.00 77.79           H  
ATOM    333 HD13 LEU A  20       8.432 -49.594 -38.916  1.00 77.79           H  
ATOM    334  CD2 LEU A  20      10.169 -48.135 -37.416  1.00 77.79           C  
ATOM    335 HD21 LEU A  20       9.954 -47.190 -37.915  1.00 77.79           H  
ATOM    336 HD22 LEU A  20      11.001 -47.992 -36.726  1.00 77.79           H  
ATOM    337 HD23 LEU A  20       9.282 -48.456 -36.871  1.00 77.79           H  
ATOM    338  N   LEU A  21      12.106 -53.026 -36.421  1.00 75.17           N  
ATOM    339  H   LEU A  21      12.082 -53.200 -37.416  1.00 75.17           H  
ATOM    340  CA  LEU A  21      12.210 -54.186 -35.530  1.00 75.17           C  
ATOM    341  HA  LEU A  21      11.451 -54.151 -34.748  1.00 75.17           H  
ATOM    342  C   LEU A  21      13.510 -54.196 -34.761  1.00 75.17           C  
ATOM    343  CB  LEU A  21      12.033 -55.493 -36.315  1.00 75.17           C  
ATOM    344  HB2 LEU A  21      12.433 -55.391 -37.324  1.00 75.17           H  
ATOM    345  HB3 LEU A  21      12.609 -56.271 -35.813  1.00 75.17           H  
ATOM    346  O   LEU A  21      13.486 -54.453 -33.562  1.00 75.17           O  
ATOM    347  CG  LEU A  21      10.567 -55.941 -36.332  1.00 75.17           C  
ATOM    348  HG  LEU A  21       9.964 -55.133 -35.918  1.00 75.17           H  
ATOM    349  CD1 LEU A  21      10.060 -56.218 -37.738  1.00 75.17           C  
ATOM    350 HD11 LEU A  21      10.132 -55.309 -38.336  1.00 75.17           H  
ATOM    351 HD12 LEU A  21       9.016 -56.528 -37.698  1.00 75.17           H  
ATOM    352 HD13 LEU A  21      10.669 -57.002 -38.187  1.00 75.17           H  
ATOM    353  CD2 LEU A  21      10.355 -57.167 -35.449  1.00 75.17           C  
ATOM    354 HD21 LEU A  21      11.009 -57.981 -35.760  1.00 75.17           H  
ATOM    355 HD22 LEU A  21      10.559 -56.889 -34.415  1.00 75.17           H  
ATOM    356 HD23 LEU A  21       9.315 -57.488 -35.512  1.00 75.17           H  
ATOM    357  N   GLY A  22      14.617 -53.847 -35.410  1.00 74.56           N  
ATOM    358  H   GLY A  22      14.582 -53.696 -36.408  1.00 74.56           H  
ATOM    359  CA  GLY A  22      15.900 -53.703 -34.741  1.00 74.56           C  
ATOM    360  HA2 GLY A  22      16.642 -53.341 -35.454  1.00 74.56           H  
ATOM    361  HA3 GLY A  22      16.222 -54.664 -34.342  1.00 74.56           H  
ATOM    362  C   GLY A  22      15.815 -52.725 -33.580  1.00 74.56           C  
ATOM    363  O   GLY A  22      16.301 -53.017 -32.491  1.00 74.56           O  
ATOM    364  N   ARG A  23      15.097 -51.608 -33.749  1.00 68.33           N  
ATOM    365  H   ARG A  23      14.702 -51.430 -34.661  1.00 68.33           H  
ATOM    366  CA  ARG A  23      14.853 -50.666 -32.647  1.00 68.33           C  
ATOM    367  HA  ARG A  23      15.796 -50.491 -32.129  1.00 68.33           H  
ATOM    368  C   ARG A  23      13.915 -51.223 -31.579  1.00 68.33           C  
ATOM    369  CB  ARG A  23      14.331 -49.327 -33.171  1.00 68.33           C  
ATOM    370  HB2 ARG A  23      14.045 -48.711 -32.319  1.00 68.33           H  
ATOM    371  HB3 ARG A  23      13.447 -49.494 -33.787  1.00 68.33           H  
ATOM    372  O   ARG A  23      14.227 -51.076 -30.403  1.00 68.33           O  
ATOM    373  CG  ARG A  23      15.387 -48.568 -33.978  1.00 68.33           C  
ATOM    374  HG2 ARG A  23      16.269 -48.383 -33.364  1.00 68.33           H  
ATOM    375  HG3 ARG A  23      15.684 -49.165 -34.840  1.00 68.33           H  
ATOM    376  CD  ARG A  23      14.798 -47.235 -34.447  1.00 68.33           C  
ATOM    377  HD2 ARG A  23      13.740 -47.370 -34.667  1.00 68.33           H  
ATOM    378  HD3 ARG A  23      14.903 -46.503 -33.646  1.00 68.33           H  
ATOM    379  NE  ARG A  23      15.457 -46.762 -35.673  1.00 68.33           N  
ATOM    380  HE  ARG A  23      16.034 -47.434 -36.158  1.00 68.33           H  
ATOM    381  NH1 ARG A  23      14.500 -44.675 -35.737  1.00 68.33           N  
ATOM    382 HH11 ARG A  23      14.088 -44.840 -34.830  1.00 68.33           H  
ATOM    383 HH12 ARG A  23      14.352 -43.795 -36.210  1.00 68.33           H  
ATOM    384  NH2 ARG A  23      15.798 -45.353 -37.424  1.00 68.33           N  
ATOM    385 HH21 ARG A  23      15.619 -44.478 -37.896  1.00 68.33           H  
ATOM    386 HH22 ARG A  23      16.333 -46.068 -37.896  1.00 68.33           H  
ATOM    387  CZ  ARG A  23      15.253 -45.601 -36.267  1.00 68.33           C  
ATOM    388  N   GLY A  24      12.790 -51.833 -31.959  1.00 62.67           N  
ATOM    389  H   GLY A  24      12.602 -51.919 -32.948  1.00 62.67           H  
ATOM    390  CA  GLY A  24      11.806 -52.356 -30.998  1.00 62.67           C  
ATOM    391  HA2 GLY A  24      11.493 -51.562 -30.320  1.00 62.67           H  
ATOM    392  HA3 GLY A  24      10.931 -52.714 -31.539  1.00 62.67           H  
ATOM    393  C   GLY A  24      12.336 -53.521 -30.158  1.00 62.67           C  
ATOM    394  O   GLY A  24      12.092 -53.587 -28.960  1.00 62.67           O  
ATOM    395  N   LEU A  25      13.120 -54.404 -30.774  1.00 66.56           N  
ATOM    396  H   LEU A  25      13.266 -54.292 -31.768  1.00 66.56           H  
ATOM    397  CA  LEU A  25      13.706 -55.592 -30.146  1.00 66.56           C  
ATOM    398  HA  LEU A  25      13.117 -55.863 -29.269  1.00 66.56           H  
ATOM    399  C   LEU A  25      15.134 -55.371 -29.635  1.00 66.56           C  
ATOM    400  CB  LEU A  25      13.668 -56.749 -31.157  1.00 66.56           C  
ATOM    401  HB2 LEU A  25      14.261 -56.467 -32.028  1.00 66.56           H  
ATOM    402  HB3 LEU A  25      14.138 -57.625 -30.710  1.00 66.56           H  
ATOM    403  O   LEU A  25      15.732 -56.285 -29.074  1.00 66.56           O  
ATOM    404  CG  LEU A  25      12.252 -57.136 -31.610  1.00 66.56           C  
ATOM    405  HG  LEU A  25      11.700 -56.262 -31.954  1.00 66.56           H  
ATOM    406  CD1 LEU A  25      12.363 -58.123 -32.762  1.00 66.56           C  
ATOM    407 HD11 LEU A  25      13.014 -58.932 -32.431  1.00 66.56           H  
ATOM    408 HD12 LEU A  25      11.381 -58.525 -33.013  1.00 66.56           H  
ATOM    409 HD13 LEU A  25      12.805 -57.632 -33.629  1.00 66.56           H  
ATOM    410  CD2 LEU A  25      11.475 -57.817 -30.490  1.00 66.56           C  
ATOM    411 HD21 LEU A  25      11.494 -57.217 -29.581  1.00 66.56           H  
ATOM    412 HD22 LEU A  25      10.440 -57.943 -30.808  1.00 66.56           H  
ATOM    413 HD23 LEU A  25      11.920 -58.785 -30.260  1.00 66.56           H  
ATOM    414  N   ARG A  26      15.698 -54.175 -29.846  1.00 65.25           N  
ATOM    415  H   ARG A  26      15.129 -53.480 -30.308  1.00 65.25           H  
ATOM    416  CA  ARG A  26      17.094 -53.823 -29.529  1.00 65.25           C  
ATOM    417  HA  ARG A  26      17.288 -52.851 -29.983  1.00 65.25           H  
ATOM    418  C   ARG A  26      18.122 -54.772 -30.175  1.00 65.25           C  
ATOM    419  CB  ARG A  26      17.275 -53.668 -28.007  1.00 65.25           C  
ATOM    420  HB2 ARG A  26      17.144 -54.638 -27.527  1.00 65.25           H  
ATOM    421  HB3 ARG A  26      18.295 -53.335 -27.817  1.00 65.25           H  
ATOM    422  O   ARG A  26      19.092 -55.186 -29.543  1.00 65.25           O  
ATOM    423  CG  ARG A  26      16.307 -52.659 -27.369  1.00 65.25           C  
ATOM    424  HG2 ARG A  26      16.397 -51.698 -27.876  1.00 65.25           H  
ATOM    425  HG3 ARG A  26      15.282 -53.017 -27.459  1.00 65.25           H  
ATOM    426  CD  ARG A  26      16.653 -52.489 -25.885  1.00 65.25           C  
ATOM    427  HD2 ARG A  26      17.683 -52.141 -25.811  1.00 65.25           H  
ATOM    428  HD3 ARG A  26      16.575 -53.459 -25.393  1.00 65.25           H  
ATOM    429  NE  ARG A  26      15.751 -51.533 -25.214  1.00 65.25           N  
ATOM    430  HE  ARG A  26      14.847 -51.388 -25.640  1.00 65.25           H  
ATOM    431  NH1 ARG A  26      17.097 -51.046 -23.411  1.00 65.25           N  
ATOM    432 HH11 ARG A  26      17.778 -51.719 -23.732  1.00 65.25           H  
ATOM    433 HH12 ARG A  26      17.233 -50.565 -22.533  1.00 65.25           H  
ATOM    434  NH2 ARG A  26      15.098 -50.081 -23.580  1.00 65.25           N  
ATOM    435 HH21 ARG A  26      14.203 -49.954 -24.030  1.00 65.25           H  
ATOM    436 HH22 ARG A  26      15.273 -49.609 -22.704  1.00 65.25           H  
ATOM    437  CZ  ARG A  26      15.986 -50.894 -24.078  1.00 65.25           C  
ATOM    438  N   LEU A  27      17.930 -55.092 -31.457  1.00 69.81           N  
ATOM    439  H   LEU A  27      17.169 -54.620 -31.924  1.00 69.81           H  
ATOM    440  CA  LEU A  27      18.815 -55.937 -32.268  1.00 69.81           C  
ATOM    441  HA  LEU A  27      19.649 -56.256 -31.642  1.00 69.81           H  
ATOM    442  C   LEU A  27      19.392 -55.162 -33.470  1.00 69.81           C  
ATOM    443  CB  LEU A  27      18.048 -57.192 -32.732  1.00 69.81           C  
ATOM    444  HB2 LEU A  27      17.120 -56.866 -33.202  1.00 69.81           H  
ATOM    445  HB3 LEU A  27      18.635 -57.708 -33.492  1.00 69.81           H  
ATOM    446  O   LEU A  27      18.697 -54.327 -34.047  1.00 69.81           O  
ATOM    447  CG  LEU A  27      17.716 -58.191 -31.605  1.00 69.81           C  
ATOM    448  HG  LEU A  27      17.224 -57.671 -30.782  1.00 69.81           H  
ATOM    449  CD1 LEU A  27      16.761 -59.261 -32.135  1.00 69.81           C  
ATOM    450 HD11 LEU A  27      16.487 -59.939 -31.327  1.00 69.81           H  
ATOM    451 HD12 LEU A  27      15.847 -58.788 -32.493  1.00 69.81           H  
ATOM    452 HD13 LEU A  27      17.222 -59.822 -32.947  1.00 69.81           H  
ATOM    453  CD2 LEU A  27      18.973 -58.892 -31.077  1.00 69.81           C  
ATOM    454 HD21 LEU A  27      19.619 -58.165 -30.585  1.00 69.81           H  
ATOM    455 HD22 LEU A  27      18.677 -59.631 -30.333  1.00 69.81           H  
ATOM    456 HD23 LEU A  27      19.501 -59.384 -31.895  1.00 69.81           H  
ATOM    457  N   PRO A  28      20.634 -55.443 -33.911  1.00 75.18           N  
ATOM    458  CA  PRO A  28      21.136 -54.931 -35.183  1.00 75.18           C  
ATOM    459  HA  PRO A  28      21.177 -53.844 -35.121  1.00 75.18           H  
ATOM    460  C   PRO A  28      20.233 -55.409 -36.330  1.00 75.18           C  
ATOM    461  CB  PRO A  28      22.560 -55.475 -35.346  1.00 75.18           C  
ATOM    462  HB2 PRO A  28      23.237 -54.710 -35.727  1.00 75.18           H  
ATOM    463  HB3 PRO A  28      22.567 -56.342 -36.006  1.00 75.18           H  
ATOM    464  O   PRO A  28      19.918 -56.604 -36.371  1.00 75.18           O  
ATOM    465  CG  PRO A  28      22.951 -55.916 -33.938  1.00 75.18           C  
ATOM    466  HG2 PRO A  28      23.387 -55.073 -33.402  1.00 75.18           H  
ATOM    467  HG3 PRO A  28      23.645 -56.757 -33.957  1.00 75.18           H  
ATOM    468  CD  PRO A  28      21.624 -56.295 -33.285  1.00 75.18           C  
ATOM    469  HD2 PRO A  28      21.383 -57.336 -33.499  1.00 75.18           H  
ATOM    470  HD3 PRO A  28      21.683 -56.124 -32.210  1.00 75.18           H  
ATOM    471  N   PRO A  29      19.844 -54.543 -37.280  1.00 75.71           N  
ATOM    472  CA  PRO A  29      18.982 -54.927 -38.399  1.00 75.71           C  
ATOM    473  HA  PRO A  29      17.993 -55.183 -38.018  1.00 75.71           H  
ATOM    474  C   PRO A  29      19.535 -56.112 -39.207  1.00 75.71           C  
ATOM    475  CB  PRO A  29      18.879 -53.674 -39.277  1.00 75.71           C  
ATOM    476  HB2 PRO A  29      19.645 -53.693 -40.052  1.00 75.71           H  
ATOM    477  HB3 PRO A  29      17.889 -53.576 -39.723  1.00 75.71           H  
ATOM    478  O   PRO A  29      18.766 -56.919 -39.719  1.00 75.71           O  
ATOM    479  CG  PRO A  29      19.183 -52.526 -38.319  1.00 75.71           C  
ATOM    480  HG2 PRO A  29      19.590 -51.661 -38.842  1.00 75.71           H  
ATOM    481  HG3 PRO A  29      18.280 -52.259 -37.770  1.00 75.71           H  
ATOM    482  CD  PRO A  29      20.181 -53.131 -37.345  1.00 75.71           C  
ATOM    483  HD2 PRO A  29      20.079 -52.640 -36.377  1.00 75.71           H  
ATOM    484  HD3 PRO A  29      21.195 -53.014 -37.729  1.00 75.71           H  
ATOM    485  N   GLU A  30      20.864 -56.265 -39.281  1.00 75.73           N  
ATOM    486  H   GLU A  30      21.447 -55.578 -38.824  1.00 75.73           H  
ATOM    487  CA  GLU A  30      21.551 -57.343 -40.012  1.00 75.73           C  
ATOM    488  HA  GLU A  30      21.139 -57.402 -41.019  1.00 75.73           H  
ATOM    489  C   GLU A  30      21.367 -58.719 -39.364  1.00 75.73           C  
ATOM    490  CB  GLU A  30      23.066 -57.076 -40.111  1.00 75.73           C  
ATOM    491  HB2 GLU A  30      23.490 -57.839 -40.764  1.00 75.73           H  
ATOM    492  HB3 GLU A  30      23.527 -57.209 -39.132  1.00 75.73           H  
ATOM    493  O   GLU A  30      21.559 -59.740 -40.022  1.00 75.73           O  
ATOM    494  CG  GLU A  30      23.474 -55.711 -40.685  1.00 75.73           C  
ATOM    495  HG2 GLU A  30      22.927 -55.548 -41.613  1.00 75.73           H  
ATOM    496  HG3 GLU A  30      24.536 -55.752 -40.928  1.00 75.73           H  
ATOM    497  CD  GLU A  30      23.246 -54.534 -39.722  1.00 75.73           C  
ATOM    498  OE1 GLU A  30      23.116 -53.402 -40.231  1.00 75.73           O  
ATOM    499  OE2 GLU A  30      23.154 -54.776 -38.495  1.00 75.73           O  
ATOM    500  N   ARG A  31      21.010 -58.756 -38.073  1.00 72.53           N  
ATOM    501  H   ARG A  31      20.826 -57.874 -37.617  1.00 72.53           H  
ATOM    502  CA  ARG A  31      20.659 -59.994 -37.361  1.00 72.53           C  
ATOM    503  HA  ARG A  31      21.214 -60.827 -37.794  1.00 72.53           H  
ATOM    504  C   ARG A  31      19.195 -60.382 -37.527  1.00 72.53           C  
ATOM    505  CB  ARG A  31      21.000 -59.880 -35.872  1.00 72.53           C  
ATOM    506  HB2 ARG A  31      20.531 -60.715 -35.352  1.00 72.53           H  
ATOM    507  HB3 ARG A  31      20.592 -58.958 -35.458  1.00 72.53           H  
ATOM    508  O   ARG A  31      18.814 -61.477 -37.123  1.00 72.53           O  
ATOM    509  CG  ARG A  31      22.508 -59.950 -35.620  1.00 72.53           C  
ATOM    510  HG2 ARG A  31      22.982 -59.018 -35.926  1.00 72.53           H  
ATOM    511  HG3 ARG A  31      22.931 -60.778 -36.189  1.00 72.53           H  
ATOM    512  CD  ARG A  31      22.736 -60.200 -34.128  1.00 72.53           C  
ATOM    513  HD2 ARG A  31      22.349 -59.351 -33.565  1.00 72.53           H  
ATOM    514  HD3 ARG A  31      22.181 -61.092 -33.838  1.00 72.53           H  
ATOM    515  NE  ARG A  31      24.161 -60.396 -33.817  1.00 72.53           N  
ATOM    516  HE  ARG A  31      24.813 -60.247 -34.574  1.00 72.53           H  
ATOM    517  NH1 ARG A  31      23.872 -60.959 -31.610  1.00 72.53           N  
ATOM    518 HH11 ARG A  31      22.875 -60.839 -31.720  1.00 72.53           H  
ATOM    519 HH12 ARG A  31      24.245 -61.210 -30.706  1.00 72.53           H  
ATOM    520  NH2 ARG A  31      25.929 -60.898 -32.474  1.00 72.53           N  
ATOM    521 HH21 ARG A  31      26.288 -61.147 -31.564  1.00 72.53           H  
ATOM    522 HH22 ARG A  31      26.559 -60.728 -33.245  1.00 72.53           H  
ATOM    523  CZ  ARG A  31      24.645 -60.750 -32.641  1.00 72.53           C  
ATOM    524  N   ILE A  32      18.375 -59.505 -38.095  1.00 79.02           N  
ATOM    525  H   ILE A  32      18.753 -58.640 -38.453  1.00 79.02           H  
ATOM    526  CA  ILE A  32      16.964 -59.783 -38.338  1.00 79.02           C  
ATOM    527  HA  ILE A  32      16.598 -60.462 -37.568  1.00 79.02           H  
ATOM    528  C   ILE A  32      16.851 -60.509 -39.671  1.00 79.02           C  
ATOM    529  CB  ILE A  32      16.124 -58.500 -38.234  1.00 79.02           C  
ATOM    530  HB  ILE A  32      16.435 -57.793 -39.003  1.00 79.02           H  
ATOM    531  O   ILE A  32      16.724 -59.909 -40.739  1.00 79.02           O  
ATOM    532  CG1 ILE A  32      16.394 -57.880 -36.846  1.00 79.02           C  
ATOM    533 HG12 ILE A  32      17.389 -57.437 -36.841  1.00 79.02           H  
ATOM    534 HG13 ILE A  32      16.362 -58.658 -36.082  1.00 79.02           H  
ATOM    535  CG2 ILE A  32      14.638 -58.825 -38.462  1.00 79.02           C  
ATOM    536 HG21 ILE A  32      14.057 -57.904 -38.507  1.00 79.02           H  
ATOM    537 HG22 ILE A  32      14.259 -59.453 -37.656  1.00 79.02           H  
ATOM    538 HG23 ILE A  32      14.503 -59.349 -39.408  1.00 79.02           H  
ATOM    539  CD1 ILE A  32      15.410 -56.800 -36.444  1.00 79.02           C  
ATOM    540 HD11 ILE A  32      15.767 -56.345 -35.520  1.00 79.02           H  
ATOM    541 HD12 ILE A  32      15.328 -56.058 -37.238  1.00 79.02           H  
ATOM    542 HD13 ILE A  32      14.441 -57.260 -36.249  1.00 79.02           H  
ATOM    543  N   GLU A  33      16.928 -61.834 -39.607  1.00 77.58           N  
ATOM    544  H   GLU A  33      17.128 -62.264 -38.715  1.00 77.58           H  
ATOM    545  CA  GLU A  33      16.726 -62.685 -40.771  1.00 77.58           C  
ATOM    546  HA  GLU A  33      17.384 -62.341 -41.569  1.00 77.58           H  
ATOM    547  C   GLU A  33      15.275 -62.591 -41.262  1.00 77.58           C  
ATOM    548  CB  GLU A  33      17.094 -64.133 -40.445  1.00 77.58           C  
ATOM    549  HB2 GLU A  33      16.630 -64.397 -39.494  1.00 77.58           H  
ATOM    550  HB3 GLU A  33      16.691 -64.768 -41.234  1.00 77.58           H  
ATOM    551  O   GLU A  33      14.321 -62.835 -40.525  1.00 77.58           O  
ATOM    552  CG  GLU A  33      18.607 -64.365 -40.334  1.00 77.58           C  
ATOM    553  HG2 GLU A  33      19.077 -64.051 -41.266  1.00 77.58           H  
ATOM    554  HG3 GLU A  33      19.002 -63.746 -39.529  1.00 77.58           H  
ATOM    555  CD  GLU A  33      18.946 -65.842 -40.074  1.00 77.58           C  
ATOM    556  OE1 GLU A  33      19.940 -66.095 -39.358  1.00 77.58           O  
ATOM    557  OE2 GLU A  33      18.235 -66.711 -40.633  1.00 77.58           O  
ATOM    558  N   ARG A  34      15.108 -62.282 -42.550  1.00 78.58           N  
ATOM    559  H   ARG A  34      15.947 -62.017 -43.046  1.00 78.58           H  
ATOM    560  CA  ARG A  34      13.821 -61.996 -43.211  1.00 78.58           C  
ATOM    561  HA  ARG A  34      13.449 -61.062 -42.790  1.00 78.58           H  
ATOM    562  C   ARG A  34      12.701 -63.020 -42.985  1.00 78.58           C  
ATOM    563  CB  ARG A  34      14.074 -61.770 -44.714  1.00 78.58           C  
ATOM    564  HB2 ARG A  34      14.673 -60.867 -44.828  1.00 78.58           H  
ATOM    565  HB3 ARG A  34      13.125 -61.596 -45.221  1.00 78.58           H  
ATOM    566  O   ARG A  34      11.532 -62.651 -43.000  1.00 78.58           O  
ATOM    567  CG  ARG A  34      14.815 -62.944 -45.380  1.00 78.58           C  
ATOM    568  HG2 ARG A  34      14.234 -63.860 -45.279  1.00 78.58           H  
ATOM    569  HG3 ARG A  34      15.773 -63.092 -44.881  1.00 78.58           H  
ATOM    570  CD  ARG A  34      15.121 -62.684 -46.856  1.00 78.58           C  
ATOM    571  HD2 ARG A  34      15.994 -63.282 -47.117  1.00 78.58           H  
ATOM    572  HD3 ARG A  34      15.368 -61.632 -46.995  1.00 78.58           H  
ATOM    573  NE  ARG A  34      13.994 -63.048 -47.728  1.00 78.58           N  
ATOM    574  HE  ARG A  34      13.074 -62.837 -47.369  1.00 78.58           H  
ATOM    575  NH1 ARG A  34      15.218 -63.486 -49.619  1.00 78.58           N  
ATOM    576 HH11 ARG A  34      16.012 -63.071 -49.153  1.00 78.58           H  
ATOM    577 HH12 ARG A  34      15.248 -63.688 -50.608  1.00 78.58           H  
ATOM    578  NH2 ARG A  34      13.007 -63.787 -49.639  1.00 78.58           N  
ATOM    579 HH21 ARG A  34      13.057 -63.935 -50.637  1.00 78.58           H  
ATOM    580 HH22 ARG A  34      12.123 -63.495 -49.248  1.00 78.58           H  
ATOM    581  CZ  ARG A  34      14.079 -63.437 -48.986  1.00 78.58           C  
ATOM    582  N   HIS A  35      13.049 -64.288 -42.775  1.00 76.68           N  
ATOM    583  H   HIS A  35      14.036 -64.483 -42.684  1.00 76.68           H  
ATOM    584  CA  HIS A  35      12.100 -65.395 -42.603  1.00 76.68           C  
ATOM    585  HA  HIS A  35      11.098 -65.054 -42.862  1.00 76.68           H  
ATOM    586  C   HIS A  35      12.004 -65.900 -41.159  1.00 76.68           C  
ATOM    587  CB  HIS A  35      12.459 -66.522 -43.579  1.00 76.68           C  
ATOM    588  HB2 HIS A  35      11.777 -67.359 -43.424  1.00 76.68           H  
ATOM    589  HB3 HIS A  35      13.471 -66.870 -43.373  1.00 76.68           H  
ATOM    590  O   HIS A  35      11.277 -66.857 -40.906  1.00 76.68           O  
ATOM    591  CG  HIS A  35      12.350 -66.113 -45.023  1.00 76.68           C  
ATOM    592  CD2 HIS A  35      13.312 -66.268 -45.978  1.00 76.68           C  
ATOM    593  HD2 HIS A  35      14.289 -66.702 -45.827  1.00 76.68           H  
ATOM    594  ND1 HIS A  35      11.212 -65.571 -45.616  1.00 76.68           N  
ATOM    595  CE1 HIS A  35      11.497 -65.424 -46.913  1.00 76.68           C  
ATOM    596  HE1 HIS A  35      10.793 -65.066 -47.649  1.00 76.68           H  
ATOM    597  NE2 HIS A  35      12.754 -65.834 -47.161  1.00 76.68           N  
ATOM    598  HE2 HIS A  35      13.176 -65.891 -48.077  1.00 76.68           H  
ATOM    599  N   VAL A  36      12.718 -65.280 -40.213  1.00 74.86           N  
ATOM    600  H   VAL A  36      13.240 -64.448 -40.446  1.00 74.86           H  
ATOM    601  CA  VAL A  36      12.638 -65.645 -38.796  1.00 74.86           C  
ATOM    602  HA  VAL A  36      12.517 -66.727 -38.742  1.00 74.86           H  
ATOM    603  C   VAL A  36      11.420 -64.961 -38.163  1.00 74.86           C  
ATOM    604  CB  VAL A  36      13.945 -65.337 -38.043  1.00 74.86           C  
ATOM    605  HB  VAL A  36      14.244 -64.303 -38.215  1.00 74.86           H  
ATOM    606  O   VAL A  36      11.262 -63.747 -38.308  1.00 74.86           O  
ATOM    607  CG1 VAL A  36      13.816 -65.574 -36.533  1.00 74.86           C  
ATOM    608 HG11 VAL A  36      13.475 -66.591 -36.335  1.00 74.86           H  
ATOM    609 HG12 VAL A  36      13.113 -64.862 -36.101  1.00 74.86           H  
ATOM    610 HG13 VAL A  36      14.782 -65.421 -36.053  1.00 74.86           H  
ATOM    611  CG2 VAL A  36      15.042 -66.286 -38.543  1.00 74.86           C  
ATOM    612 HG21 VAL A  36      15.186 -66.176 -39.617  1.00 74.86           H  
ATOM    613 HG22 VAL A  36      14.774 -67.322 -38.335  1.00 74.86           H  
ATOM    614 HG23 VAL A  36      15.985 -66.065 -38.042  1.00 74.86           H  
ATOM    615  N   PRO A  37      10.546 -65.715 -37.468  1.00 72.67           N  
ATOM    616  CA  PRO A  37       9.408 -65.146 -36.759  1.00 72.67           C  
ATOM    617  HA  PRO A  37       8.765 -64.676 -37.503  1.00 72.67           H  
ATOM    618  C   PRO A  37       9.826 -64.126 -35.692  1.00 72.67           C  
ATOM    619  CB  PRO A  37       8.649 -66.329 -36.155  1.00 72.67           C  
ATOM    620  HB2 PRO A  37       9.027 -66.548 -35.156  1.00 72.67           H  
ATOM    621  HB3 PRO A  37       7.574 -66.148 -36.125  1.00 72.67           H  
ATOM    622  O   PRO A  37      10.740 -64.389 -34.918  1.00 72.67           O  
ATOM    623  CG  PRO A  37       9.008 -67.481 -37.087  1.00 72.67           C  
ATOM    624  HG2 PRO A  37       8.375 -67.446 -37.973  1.00 72.67           H  
ATOM    625  HG3 PRO A  37       8.924 -68.447 -36.589  1.00 72.67           H  
ATOM    626  CD  PRO A  37      10.448 -67.166 -37.473  1.00 72.67           C  
ATOM    627  HD2 PRO A  37      11.134 -67.578 -36.732  1.00 72.67           H  
ATOM    628  HD3 PRO A  37      10.650 -67.586 -38.458  1.00 72.67           H  
ATOM    629  N   PHE A  38       9.118 -63.007 -35.568  1.00 75.57           N  
ATOM    630  H   PHE A  38       8.419 -62.820 -36.273  1.00 75.57           H  
ATOM    631  CA  PHE A  38       9.355 -61.947 -34.590  1.00 75.57           C  
ATOM    632  HA  PHE A  38      10.356 -61.541 -34.731  1.00 75.57           H  
ATOM    633  C   PHE A  38       9.266 -62.456 -33.154  1.00 75.57           C  
ATOM    634  CB  PHE A  38       8.317 -60.836 -34.789  1.00 75.57           C  
ATOM    635  HB2 PHE A  38       8.546 -60.032 -34.090  1.00 75.57           H  
ATOM    636  HB3 PHE A  38       7.338 -61.241 -34.534  1.00 75.57           H  
ATOM    637  O   PHE A  38      10.013 -61.999 -32.293  1.00 75.57           O  
ATOM    638  CG  PHE A  38       8.227 -60.224 -36.170  1.00 75.57           C  
ATOM    639  CD1 PHE A  38       9.383 -60.019 -36.942  1.00 75.57           C  
ATOM    640  HD1 PHE A  38      10.354 -60.312 -36.572  1.00 75.57           H  
ATOM    641  CD2 PHE A  38       6.976 -59.831 -36.679  1.00 75.57           C  
ATOM    642  HD2 PHE A  38       6.080 -59.986 -36.096  1.00 75.57           H  
ATOM    643  CE1 PHE A  38       9.286 -59.418 -38.201  1.00 75.57           C  
ATOM    644  HE1 PHE A  38      10.185 -59.254 -38.776  1.00 75.57           H  
ATOM    645  CE2 PHE A  38       6.884 -59.232 -37.944  1.00 75.57           C  
ATOM    646  HE2 PHE A  38       5.920 -58.928 -38.324  1.00 75.57           H  
ATOM    647  CZ  PHE A  38       8.041 -59.018 -38.705  1.00 75.57           C  
ATOM    648  HZ  PHE A  38       7.968 -58.551 -39.676  1.00 75.57           H  
ATOM    649  N   SER A  39       8.419 -63.460 -32.900  1.00 61.71           N  
ATOM    650  H   SER A  39       7.855 -63.816 -33.659  1.00 61.71           H  
ATOM    651  CA  SER A  39       8.379 -64.172 -31.618  1.00 61.71           C  
ATOM    652  HA  SER A  39       8.091 -63.477 -30.829  1.00 61.71           H  
ATOM    653  C   SER A  39       9.734 -64.772 -31.251  1.00 61.71           C  
ATOM    654  CB  SER A  39       7.355 -65.309 -31.679  1.00 61.71           C  
ATOM    655  HB2 SER A  39       7.362 -65.861 -30.739  1.00 61.71           H  
ATOM    656  HB3 SER A  39       6.364 -64.878 -31.822  1.00 61.71           H  
ATOM    657  O   SER A  39      10.138 -64.717 -30.095  1.00 61.71           O  
ATOM    658  OG  SER A  39       7.601 -66.193 -32.760  1.00 61.71           O  
ATOM    659  HG  SER A  39       8.279 -66.824 -32.510  1.00 61.71           H  
ATOM    660  N   ASN A  40      10.461 -65.303 -32.238  1.00 67.34           N  
ATOM    661  H   ASN A  40      10.118 -65.224 -33.185  1.00 67.34           H  
ATOM    662  CA  ASN A  40      11.788 -65.887 -32.046  1.00 67.34           C  
ATOM    663  HA  ASN A  40      11.790 -66.453 -31.114  1.00 67.34           H  
ATOM    664  C   ASN A  40      12.870 -64.808 -31.908  1.00 67.34           C  
ATOM    665  CB  ASN A  40      12.120 -66.848 -33.202  1.00 67.34           C  
ATOM    666  HB2 ASN A  40      13.118 -67.251 -33.031  1.00 67.34           H  
ATOM    667  HB3 ASN A  40      12.145 -66.299 -34.143  1.00 67.34           H  
ATOM    668  O   ASN A  40      13.986 -65.117 -31.503  1.00 67.34           O  
ATOM    669  CG  ASN A  40      11.170 -68.022 -33.349  1.00 67.34           C  
ATOM    670  ND2 ASN A  40      11.447 -68.901 -34.283  1.00 67.34           N  
ATOM    671 HD21 ASN A  40      10.819 -69.688 -34.351  1.00 67.34           H  
ATOM    672 HD22 ASN A  40      12.286 -68.803 -34.838  1.00 67.34           H  
ATOM    673  OD1 ASN A  40      10.171 -68.174 -32.665  1.00 67.34           O  
ATOM    674  N   LEU A  41      12.540 -63.555 -32.233  1.00 67.40           N  
ATOM    675  H   LEU A  41      11.605 -63.384 -32.574  1.00 67.40           H  
ATOM    676  CA  LEU A  41      13.388 -62.388 -32.015  1.00 67.40           C  
ATOM    677  HA  LEU A  41      14.423 -62.716 -31.918  1.00 67.40           H  
ATOM    678  C   LEU A  41      13.056 -61.652 -30.702  1.00 67.40           C  
ATOM    679  CB  LEU A  41      13.301 -61.454 -33.233  1.00 67.40           C  
ATOM    680  HB2 LEU A  41      14.028 -60.656 -33.079  1.00 67.40           H  
ATOM    681  HB3 LEU A  41      12.301 -61.021 -33.260  1.00 67.40           H  
ATOM    682  O   LEU A  41      13.668 -60.626 -30.425  1.00 67.40           O  
ATOM    683  CG  LEU A  41      13.607 -62.072 -34.603  1.00 67.40           C  
ATOM    684  HG  LEU A  41      12.943 -62.915 -34.792  1.00 67.40           H  
ATOM    685  CD1 LEU A  41      13.367 -61.019 -35.679  1.00 67.40           C  
ATOM    686 HD11 LEU A  41      13.519 -61.465 -36.662  1.00 67.40           H  
ATOM    687 HD12 LEU A  41      12.343 -60.651 -35.612  1.00 67.40           H  
ATOM    688 HD13 LEU A  41      14.052 -60.185 -35.531  1.00 67.40           H  
ATOM    689  CD2 LEU A  41      15.062 -62.533 -34.705  1.00 67.40           C  
ATOM    690 HD21 LEU A  41      15.737 -61.706 -34.483  1.00 67.40           H  
ATOM    691 HD22 LEU A  41      15.262 -62.898 -35.713  1.00 67.40           H  
ATOM    692 HD23 LEU A  41      15.240 -63.345 -34.001  1.00 67.40           H  
ATOM    693  N   GLY A  42      12.117 -62.165 -29.893  1.00 62.71           N  
ATOM    694  H   GLY A  42      11.657 -63.018 -30.176  1.00 62.71           H  
ATOM    695  CA  GLY A  42      11.765 -61.611 -28.579  1.00 62.71           C  
ATOM    696  HA2 GLY A  42      12.619 -61.072 -28.167  1.00 62.71           H  
ATOM    697  HA3 GLY A  42      11.537 -62.438 -27.907  1.00 62.71           H  
ATOM    698  C   GLY A  42      10.564 -60.661 -28.561  1.00 62.71           C  
ATOM    699  O   GLY A  42      10.346 -59.983 -27.563  1.00 62.71           O  
ATOM    700  N   MET A  43       9.771 -60.591 -29.634  1.00 65.88           N  
ATOM    701  H   MET A  43       9.996 -61.148 -30.446  1.00 65.88           H  
ATOM    702  CA  MET A  43       8.586 -59.733 -29.668  1.00 65.88           C  
ATOM    703  HA  MET A  43       8.868 -58.739 -29.322  1.00 65.88           H  
ATOM    704  C   MET A  43       7.491 -60.271 -28.739  1.00 65.88           C  
ATOM    705  CB  MET A  43       8.095 -59.617 -31.110  1.00 65.88           C  
ATOM    706  HB2 MET A  43       8.924 -59.332 -31.757  1.00 65.88           H  
ATOM    707  HB3 MET A  43       7.735 -60.594 -31.432  1.00 65.88           H  
ATOM    708  O   MET A  43       6.910 -61.330 -28.992  1.00 65.88           O  
ATOM    709  CG  MET A  43       6.985 -58.576 -31.263  1.00 65.88           C  
ATOM    710  HG2 MET A  43       7.383 -57.594 -31.009  1.00 65.88           H  
ATOM    711  HG3 MET A  43       6.164 -58.802 -30.582  1.00 65.88           H  
ATOM    712  SD  MET A  43       6.341 -58.524 -32.946  1.00 65.88           S  
ATOM    713  CE  MET A  43       5.373 -60.059 -32.935  1.00 65.88           C  
ATOM    714  HE1 MET A  43       5.991 -60.905 -32.634  1.00 65.88           H  
ATOM    715  HE2 MET A  43       4.978 -60.257 -33.932  1.00 65.88           H  
ATOM    716  HE3 MET A  43       4.545 -59.958 -32.234  1.00 65.88           H  
ATOM    717  N   ASP A  44       7.196 -59.522 -27.679  1.00 57.44           N  
ATOM    718  H   ASP A  44       7.751 -58.697 -27.504  1.00 57.44           H  
ATOM    719  CA  ASP A  44       6.026 -59.729 -26.828  1.00 57.44           C  
ATOM    720  HA  ASP A  44       5.717 -60.770 -26.926  1.00 57.44           H  
ATOM    721  C   ASP A  44       4.836 -58.882 -27.315  1.00 57.44           C  
ATOM    722  CB  ASP A  44       6.406 -59.537 -25.338  1.00 57.44           C  
ATOM    723  HB2 ASP A  44       7.292 -60.136 -25.125  1.00 57.44           H  
ATOM    724  HB3 ASP A  44       5.596 -59.939 -24.731  1.00 57.44           H  
ATOM    725  O   ASP A  44       4.901 -58.214 -28.347  1.00 57.44           O  
ATOM    726  CG  ASP A  44       6.663 -58.091 -24.878  1.00 57.44           C  
ATOM    727  OD1 ASP A  44       6.273 -57.166 -25.613  1.00 57.44           O  
ATOM    728  OD2 ASP A  44       7.120 -57.872 -23.732  1.00 57.44           O  
ATOM    729  N   SER A  45       3.711 -58.930 -26.604  1.00 50.31           N  
ATOM    730  H   SER A  45       3.666 -59.502 -25.772  1.00 50.31           H  
ATOM    731  CA  SER A  45       2.525 -58.151 -26.970  1.00 50.31           C  
ATOM    732  HA  SER A  45       2.251 -58.390 -27.998  1.00 50.31           H  
ATOM    733  C   SER A  45       2.753 -56.638 -26.891  1.00 50.31           C  
ATOM    734  CB  SER A  45       1.349 -58.508 -26.059  1.00 50.31           C  
ATOM    735  HB2 SER A  45       0.438 -58.066 -26.461  1.00 50.31           H  
ATOM    736  HB3 SER A  45       1.525 -58.092 -25.067  1.00 50.31           H  
ATOM    737  O   SER A  45       2.186 -55.922 -27.709  1.00 50.31           O  
ATOM    738  OG  SER A  45       1.191 -59.913 -25.943  1.00 50.31           O  
ATOM    739  HG  SER A  45       0.435 -60.051 -25.367  1.00 50.31           H  
ATOM    740  N   LEU A  46       3.569 -56.149 -25.946  1.00 51.01           N  
ATOM    741  H   LEU A  46       4.178 -56.788 -25.454  1.00 51.01           H  
ATOM    742  CA  LEU A  46       3.833 -54.716 -25.788  1.00 51.01           C  
ATOM    743  HA  LEU A  46       2.888 -54.179 -25.869  1.00 51.01           H  
ATOM    744  C   LEU A  46       4.740 -54.223 -26.911  1.00 51.01           C  
ATOM    745  CB  LEU A  46       4.469 -54.419 -24.418  1.00 51.01           C  
ATOM    746  HB2 LEU A  46       5.455 -54.883 -24.394  1.00 51.01           H  
ATOM    747  HB3 LEU A  46       3.860 -54.861 -23.629  1.00 51.01           H  
ATOM    748  O   LEU A  46       4.387 -53.267 -27.587  1.00 51.01           O  
ATOM    749  CG  LEU A  46       4.625 -52.903 -24.156  1.00 51.01           C  
ATOM    750  HG  LEU A  46       5.031 -52.407 -25.038  1.00 51.01           H  
ATOM    751  CD1 LEU A  46       3.284 -52.265 -23.793  1.00 51.01           C  
ATOM    752 HD11 LEU A  46       3.429 -51.205 -23.583  1.00 51.01           H  
ATOM    753 HD12 LEU A  46       2.594 -52.344 -24.634  1.00 51.01           H  
ATOM    754 HD13 LEU A  46       2.848 -52.749 -22.919  1.00 51.01           H  
ATOM    755  CD2 LEU A  46       5.584 -52.635 -23.000  1.00 51.01           C  
ATOM    756 HD21 LEU A  46       5.732 -51.559 -22.906  1.00 51.01           H  
ATOM    757 HD22 LEU A  46       5.161 -53.016 -22.071  1.00 51.01           H  
ATOM    758 HD23 LEU A  46       6.551 -53.088 -23.217  1.00 51.01           H  
ATOM    759  N   ILE A  47       5.857 -54.912 -27.152  1.00 61.07           N  
ATOM    760  H   ILE A  47       6.068 -55.700 -26.556  1.00 61.07           H  
ATOM    761  CA  ILE A  47       6.762 -54.622 -28.266  1.00 61.07           C  
ATOM    762  HA  ILE A  47       7.090 -53.585 -28.193  1.00 61.07           H  
ATOM    763  C   ILE A  47       6.005 -54.784 -29.575  1.00 61.07           C  
ATOM    764  CB  ILE A  47       8.000 -55.545 -28.248  1.00 61.07           C  
ATOM    765  HB  ILE A  47       7.665 -56.581 -28.284  1.00 61.07           H  
ATOM    766  O   ILE A  47       6.166 -53.973 -30.473  1.00 61.07           O  
ATOM    767  CG1 ILE A  47       8.825 -55.336 -26.959  1.00 61.07           C  
ATOM    768 HG12 ILE A  47       9.261 -54.337 -26.962  1.00 61.07           H  
ATOM    769 HG13 ILE A  47       8.172 -55.407 -26.089  1.00 61.07           H  
ATOM    770  CG2 ILE A  47       8.874 -55.263 -29.489  1.00 61.07           C  
ATOM    771 HG21 ILE A  47       8.351 -55.526 -30.409  1.00 61.07           H  
ATOM    772 HG22 ILE A  47       9.792 -55.849 -29.452  1.00 61.07           H  
ATOM    773 HG23 ILE A  47       9.140 -54.207 -29.516  1.00 61.07           H  
ATOM    774  CD1 ILE A  47       9.943 -56.369 -26.766  1.00 61.07           C  
ATOM    775 HD11 ILE A  47      10.363 -56.259 -25.767  1.00 61.07           H  
ATOM    776 HD12 ILE A  47      10.743 -56.214 -27.490  1.00 61.07           H  
ATOM    777 HD13 ILE A  47       9.540 -57.377 -26.868  1.00 61.07           H  
ATOM    778  N   GLY A  48       5.153 -55.801 -29.686  1.00 67.48           N  
ATOM    779  H   GLY A  48       5.087 -56.463 -28.926  1.00 67.48           H  
ATOM    780  CA  GLY A  48       4.295 -55.990 -30.842  1.00 67.48           C  
ATOM    781  HA2 GLY A  48       3.674 -56.872 -30.688  1.00 67.48           H  
ATOM    782  HA3 GLY A  48       4.931 -56.141 -31.714  1.00 67.48           H  
ATOM    783  C   GLY A  48       3.388 -54.781 -31.071  1.00 67.48           C  
ATOM    784  O   GLY A  48       3.373 -54.217 -32.160  1.00 67.48           O  
ATOM    785  N   LEU A  49       2.673 -54.324 -30.046  1.00 64.26           N  
ATOM    786  H   LEU A  49       2.719 -54.795 -29.153  1.00 64.26           H  
ATOM    787  CA  LEU A  49       1.802 -53.159 -30.170  1.00 64.26           C  
ATOM    788  HA  LEU A  49       1.125 -53.333 -31.007  1.00 64.26           H  
ATOM    789  C   LEU A  49       2.604 -51.889 -30.482  1.00 64.26           C  
ATOM    790  CB  LEU A  49       0.985 -53.006 -28.879  1.00 64.26           C  
ATOM    791  HB2 LEU A  49       1.630 -52.597 -28.101  1.00 64.26           H  
ATOM    792  HB3 LEU A  49       0.637 -53.983 -28.545  1.00 64.26           H  
ATOM    793  O   LEU A  49       2.274 -51.151 -31.403  1.00 64.26           O  
ATOM    794  CG  LEU A  49      -0.240 -52.097 -29.068  1.00 64.26           C  
ATOM    795  HG  LEU A  49       0.040 -51.200 -29.620  1.00 64.26           H  
ATOM    796  CD1 LEU A  49      -1.354 -52.831 -29.821  1.00 64.26           C  
ATOM    797 HD11 LEU A  49      -1.649 -53.731 -29.282  1.00 64.26           H  
ATOM    798 HD12 LEU A  49      -2.221 -52.176 -29.908  1.00 64.26           H  
ATOM    799 HD13 LEU A  49      -1.029 -53.096 -30.827  1.00 64.26           H  
ATOM    800  CD2 LEU A  49      -0.777 -51.671 -27.704  1.00 64.26           C  
ATOM    801 HD21 LEU A  49      -1.652 -51.035 -27.838  1.00 64.26           H  
ATOM    802 HD22 LEU A  49      -0.018 -51.103 -27.167  1.00 64.26           H  
ATOM    803 HD23 LEU A  49      -1.061 -52.546 -27.119  1.00 64.26           H  
ATOM    804  N   GLU A  50       3.705 -51.666 -29.771  1.00 63.57           N  
ATOM    805  H   GLU A  50       3.932 -52.307 -29.024  1.00 63.57           H  
ATOM    806  CA  GLU A  50       4.574 -50.511 -29.965  1.00 63.57           C  
ATOM    807  HA  GLU A  50       3.984 -49.604 -29.835  1.00 63.57           H  
ATOM    808  C   GLU A  50       5.173 -50.499 -31.373  1.00 63.57           C  
ATOM    809  CB  GLU A  50       5.680 -50.551 -28.902  1.00 63.57           C  
ATOM    810  HB2 GLU A  50       6.426 -51.297 -29.177  1.00 63.57           H  
ATOM    811  HB3 GLU A  50       5.245 -50.818 -27.939  1.00 63.57           H  
ATOM    812  O   GLU A  50       5.231 -49.468 -32.041  1.00 63.57           O  
ATOM    813  CG  GLU A  50       6.336 -49.178 -28.750  1.00 63.57           C  
ATOM    814  HG2 GLU A  50       6.650 -48.829 -29.734  1.00 63.57           H  
ATOM    815  HG3 GLU A  50       5.597 -48.473 -28.367  1.00 63.57           H  
ATOM    816  CD  GLU A  50       7.560 -49.189 -27.829  1.00 63.57           C  
ATOM    817  OE1 GLU A  50       8.348 -48.222 -27.980  1.00 63.57           O  
ATOM    818  OE2 GLU A  50       7.779 -50.176 -27.096  1.00 63.57           O  
ATOM    819  N   LEU A  51       5.578 -51.661 -31.867  1.00 68.45           N  
ATOM    820  H   LEU A  51       5.519 -52.480 -31.278  1.00 68.45           H  
ATOM    821  CA  LEU A  51       6.149 -51.798 -33.188  1.00 68.45           C  
ATOM    822  HA  LEU A  51       6.843 -50.969 -33.329  1.00 68.45           H  
ATOM    823  C   LEU A  51       5.090 -51.700 -34.286  1.00 68.45           C  
ATOM    824  CB  LEU A  51       6.943 -53.097 -33.235  1.00 68.45           C  
ATOM    825  HB2 LEU A  51       6.271 -53.955 -33.263  1.00 68.45           H  
ATOM    826  HB3 LEU A  51       7.528 -53.179 -32.318  1.00 68.45           H  
ATOM    827  O   LEU A  51       5.349 -51.080 -35.314  1.00 68.45           O  
ATOM    828  CG  LEU A  51       7.894 -53.067 -34.427  1.00 68.45           C  
ATOM    829  HG  LEU A  51       7.761 -52.147 -34.997  1.00 68.45           H  
ATOM    830  CD1 LEU A  51       9.316 -53.052 -33.904  1.00 68.45           C  
ATOM    831 HD11 LEU A  51       9.949 -52.810 -34.758  1.00 68.45           H  
ATOM    832 HD12 LEU A  51       9.575 -54.015 -33.464  1.00 68.45           H  
ATOM    833 HD13 LEU A  51       9.432 -52.256 -33.168  1.00 68.45           H  
ATOM    834  CD2 LEU A  51       7.649 -54.219 -35.383  1.00 68.45           C  
ATOM    835 HD21 LEU A  51       6.596 -54.201 -35.664  1.00 68.45           H  
ATOM    836 HD22 LEU A  51       8.220 -54.061 -36.298  1.00 68.45           H  
ATOM    837 HD23 LEU A  51       7.887 -55.173 -34.911  1.00 68.45           H  
ATOM    838  N   ARG A  52       3.884 -52.227 -34.057  1.00 71.94           N  
ATOM    839  H   ARG A  52       3.749 -52.731 -33.192  1.00 71.94           H  
ATOM    840  CA  ARG A  52       2.714 -52.000 -34.911  1.00 71.94           C  
ATOM    841  HA  ARG A  52       2.927 -52.348 -35.922  1.00 71.94           H  
ATOM    842  C   ARG A  52       2.455 -50.502 -35.021  1.00 71.94           C  
ATOM    843  CB  ARG A  52       1.527 -52.805 -34.348  1.00 71.94           C  
ATOM    844  HB2 ARG A  52       1.438 -52.636 -33.275  1.00 71.94           H  
ATOM    845  HB3 ARG A  52       1.759 -53.862 -34.483  1.00 71.94           H  
ATOM    846  O   ARG A  52       2.372 -49.997 -36.134  1.00 71.94           O  
ATOM    847  CG  ARG A  52       0.156 -52.545 -34.989  1.00 71.94           C  
ATOM    848  HG2 ARG A  52      -0.465 -53.415 -34.774  1.00 71.94           H  
ATOM    849  HG3 ARG A  52       0.258 -52.454 -36.070  1.00 71.94           H  
ATOM    850  CD  ARG A  52      -0.546 -51.310 -34.410  1.00 71.94           C  
ATOM    851  HD2 ARG A  52      -0.050 -50.401 -34.752  1.00 71.94           H  
ATOM    852  HD3 ARG A  52      -0.492 -51.349 -33.322  1.00 71.94           H  
ATOM    853  NE  ARG A  52      -1.955 -51.230 -34.808  1.00 71.94           N  
ATOM    854  HE  ARG A  52      -2.302 -51.846 -35.530  1.00 71.94           H  
ATOM    855  NH1 ARG A  52      -2.414 -49.241 -33.747  1.00 71.94           N  
ATOM    856 HH11 ARG A  52      -2.499 -48.358 -34.231  1.00 71.94           H  
ATOM    857 HH12 ARG A  52      -1.545 -49.303 -33.236  1.00 71.94           H  
ATOM    858  NH2 ARG A  52      -3.948 -50.178 -35.020  1.00 71.94           N  
ATOM    859 HH21 ARG A  52      -4.486 -49.354 -34.796  1.00 71.94           H  
ATOM    860 HH22 ARG A  52      -4.038 -50.598 -35.934  1.00 71.94           H  
ATOM    861  CZ  ARG A  52      -2.764 -50.232 -34.505  1.00 71.94           C  
ATOM    862  N   ASN A  53       2.444 -49.787 -33.898  1.00 66.20           N  
ATOM    863  H   ASN A  53       2.479 -50.284 -33.019  1.00 66.20           H  
ATOM    864  CA  ASN A  53       2.248 -48.337 -33.865  1.00 66.20           C  
ATOM    865  HA  ASN A  53       1.316 -48.093 -34.375  1.00 66.20           H  
ATOM    866  C   ASN A  53       3.375 -47.603 -34.611  1.00 66.20           C  
ATOM    867  CB  ASN A  53       2.137 -47.882 -32.396  1.00 66.20           C  
ATOM    868  HB2 ASN A  53       3.030 -48.177 -31.845  1.00 66.20           H  
ATOM    869  HB3 ASN A  53       2.063 -46.795 -32.369  1.00 66.20           H  
ATOM    870  O   ASN A  53       3.126 -46.654 -35.353  1.00 66.20           O  
ATOM    871  CG  ASN A  53       0.917 -48.436 -31.676  1.00 66.20           C  
ATOM    872  ND2 ASN A  53       0.844 -48.274 -30.376  1.00 66.20           N  
ATOM    873 HD21 ASN A  53      -0.008 -48.595 -29.938  1.00 66.20           H  
ATOM    874 HD22 ASN A  53       1.552 -47.762 -29.869  1.00 66.20           H  
ATOM    875  OD1 ASN A  53       0.012 -49.009 -32.265  1.00 66.20           O  
ATOM    876  N   ARG A  54       4.624 -48.071 -34.492  1.00 67.99           N  
ATOM    877  H   ARG A  54       4.785 -48.805 -33.816  1.00 67.99           H  
ATOM    878  CA  ARG A  54       5.758 -47.524 -35.256  1.00 67.99           C  
ATOM    879  HA  ARG A  54       5.755 -46.439 -35.154  1.00 67.99           H  
ATOM    880  C   ARG A  54       5.649 -47.796 -36.758  1.00 67.99           C  
ATOM    881  CB  ARG A  54       7.082 -48.074 -34.717  1.00 67.99           C  
ATOM    882  HB2 ARG A  54       7.874 -47.791 -35.411  1.00 67.99           H  
ATOM    883  HB3 ARG A  54       7.030 -49.162 -34.681  1.00 67.99           H  
ATOM    884  O   ARG A  54       6.058 -46.949 -37.545  1.00 67.99           O  
ATOM    885  CG  ARG A  54       7.473 -47.517 -33.342  1.00 67.99           C  
ATOM    886  HG2 ARG A  54       6.635 -47.579 -32.648  1.00 67.99           H  
ATOM    887  HG3 ARG A  54       7.751 -46.468 -33.442  1.00 67.99           H  
ATOM    888  CD  ARG A  54       8.660 -48.315 -32.790  1.00 67.99           C  
ATOM    889  HD2 ARG A  54       8.386 -49.370 -32.765  1.00 67.99           H  
ATOM    890  HD3 ARG A  54       9.505 -48.198 -33.469  1.00 67.99           H  
ATOM    891  NE  ARG A  54       9.008 -47.903 -31.417  1.00 67.99           N  
ATOM    892  HE  ARG A  54       8.268 -47.935 -30.729  1.00 67.99           H  
ATOM    893  NH1 ARG A  54      11.264 -47.547 -31.673  1.00 67.99           N  
ATOM    894 HH11 ARG A  54      12.151 -47.381 -31.220  1.00 67.99           H  
ATOM    895 HH12 ARG A  54      11.169 -47.826 -32.639  1.00 67.99           H  
ATOM    896  NH2 ARG A  54      10.321 -47.340 -29.659  1.00 67.99           N  
ATOM    897 HH21 ARG A  54      11.201 -47.113 -29.218  1.00 67.99           H  
ATOM    898 HH22 ARG A  54       9.553 -47.543 -29.036  1.00 67.99           H  
ATOM    899  CZ  ARG A  54      10.192 -47.592 -30.927  1.00 67.99           C  
ATOM    900  N   ILE A  55       5.124 -48.949 -37.168  1.00 75.00           N  
ATOM    901  H   ILE A  55       4.837 -49.614 -36.464  1.00 75.00           H  
ATOM    902  CA  ILE A  55       4.899 -49.281 -38.582  1.00 75.00           C  
ATOM    903  HA  ILE A  55       5.804 -49.057 -39.148  1.00 75.00           H  
ATOM    904  C   ILE A  55       3.793 -48.411 -39.165  1.00 75.00           C  
ATOM    905  CB  ILE A  55       4.583 -50.780 -38.748  1.00 75.00           C  
ATOM    906  HB  ILE A  55       3.829 -51.064 -38.014  1.00 75.00           H  
ATOM    907  O   ILE A  55       3.980 -47.863 -40.250  1.00 75.00           O  
ATOM    908  CG1 ILE A  55       5.871 -51.588 -38.499  1.00 75.00           C  
ATOM    909 HG12 ILE A  55       6.516 -51.531 -39.375  1.00 75.00           H  
ATOM    910 HG13 ILE A  55       6.427 -51.178 -37.656  1.00 75.00           H  
ATOM    911  CG2 ILE A  55       4.035 -51.106 -40.154  1.00 75.00           C  
ATOM    912 HG21 ILE A  55       3.853 -52.175 -40.264  1.00 75.00           H  
ATOM    913 HG22 ILE A  55       4.748 -50.782 -40.913  1.00 75.00           H  
ATOM    914 HG23 ILE A  55       3.080 -50.607 -40.320  1.00 75.00           H  
ATOM    915  CD1 ILE A  55       5.569 -53.049 -38.184  1.00 75.00           C  
ATOM    916 HD11 ILE A  55       5.014 -53.513 -38.999  1.00 75.00           H  
ATOM    917 HD12 ILE A  55       4.978 -53.107 -37.270  1.00 75.00           H  
ATOM    918 HD13 ILE A  55       6.510 -53.580 -38.044  1.00 75.00           H  
ATOM    919  N   GLU A  56       2.682 -48.246 -38.442  1.00 69.58           N  
ATOM    920  H   GLU A  56       2.573 -48.752 -37.574  1.00 69.58           H  
ATOM    921  CA  GLU A  56       1.621 -47.314 -38.836  1.00 69.58           C  
ATOM    922  HA  GLU A  56       1.172 -47.647 -39.772  1.00 69.58           H  
ATOM    923  C   GLU A  56       2.192 -45.922 -39.073  1.00 69.58           C  
ATOM    924  CB  GLU A  56       0.532 -47.213 -37.759  1.00 69.58           C  
ATOM    925  HB2 GLU A  56       0.981 -47.035 -36.782  1.00 69.58           H  
ATOM    926  HB3 GLU A  56      -0.116 -46.370 -37.999  1.00 69.58           H  
ATOM    927  O   GLU A  56       2.007 -45.342 -40.144  1.00 69.58           O  
ATOM    928  CG  GLU A  56      -0.323 -48.471 -37.709  1.00 69.58           C  
ATOM    929  HG2 GLU A  56      -0.631 -48.718 -38.725  1.00 69.58           H  
ATOM    930  HG3 GLU A  56       0.276 -49.292 -37.312  1.00 69.58           H  
ATOM    931  CD  GLU A  56      -1.572 -48.309 -36.853  1.00 69.58           C  
ATOM    932  OE1 GLU A  56      -2.610 -48.885 -37.249  1.00 69.58           O  
ATOM    933  OE2 GLU A  56      -1.494 -47.692 -35.769  1.00 69.58           O  
ATOM    934  N   ALA A  57       2.976 -45.431 -38.111  1.00 64.76           N  
ATOM    935  H   ALA A  57       3.045 -45.941 -37.242  1.00 64.76           H  
ATOM    936  CA  ALA A  57       3.611 -44.126 -38.199  1.00 64.76           C  
ATOM    937  HA  ALA A  57       2.836 -43.374 -38.349  1.00 64.76           H  
ATOM    938  C   ALA A  57       4.589 -44.020 -39.382  1.00 64.76           C  
ATOM    939  CB  ALA A  57       4.307 -43.848 -36.862  1.00 64.76           C  
ATOM    940  HB1 ALA A  57       5.091 -44.584 -36.684  1.00 64.76           H  
ATOM    941  HB2 ALA A  57       3.580 -43.895 -36.052  1.00 64.76           H  
ATOM    942  HB3 ALA A  57       4.749 -42.851 -36.882  1.00 64.76           H  
ATOM    943  O   ALA A  57       4.619 -43.002 -40.069  1.00 64.76           O  
ATOM    944  N   ALA A  58       5.387 -45.059 -39.638  1.00 68.70           N  
ATOM    945  H   ALA A  58       5.337 -45.864 -39.030  1.00 68.70           H  
ATOM    946  CA  ALA A  58       6.403 -45.038 -40.688  1.00 68.70           C  
ATOM    947  HA  ALA A  58       6.951 -44.098 -40.624  1.00 68.70           H  
ATOM    948  C   ALA A  58       5.819 -45.123 -42.107  1.00 68.70           C  
ATOM    949  CB  ALA A  58       7.381 -46.186 -40.428  1.00 68.70           C  
ATOM    950  HB1 ALA A  58       7.838 -46.069 -39.445  1.00 68.70           H  
ATOM    951  HB2 ALA A  58       8.163 -46.173 -41.188  1.00 68.70           H  
ATOM    952  HB3 ALA A  58       6.856 -47.140 -40.471  1.00 68.70           H  
ATOM    953  O   ALA A  58       6.392 -44.561 -43.041  1.00 68.70           O  
ATOM    954  N   LEU A  59       4.705 -45.837 -42.284  1.00 69.86           N  
ATOM    955  H   LEU A  59       4.301 -46.292 -41.478  1.00 69.86           H  
ATOM    956  CA  LEU A  59       4.112 -46.094 -43.598  1.00 69.86           C  
ATOM    957  HA  LEU A  59       4.812 -45.788 -44.375  1.00 69.86           H  
ATOM    958  C   LEU A  59       2.855 -45.263 -43.876  1.00 69.86           C  
ATOM    959  CB  LEU A  59       3.878 -47.605 -43.746  1.00 69.86           C  
ATOM    960  HB2 LEU A  59       3.243 -47.930 -42.922  1.00 69.86           H  
ATOM    961  HB3 LEU A  59       3.355 -47.796 -44.684  1.00 69.86           H  
ATOM    962  O   LEU A  59       2.393 -45.250 -45.015  1.00 69.86           O  
ATOM    963  CG  LEU A  59       5.160 -48.452 -43.704  1.00 69.86           C  
ATOM    964  HG  LEU A  59       5.659 -48.317 -42.744  1.00 69.86           H  
ATOM    965  CD1 LEU A  59       4.794 -49.924 -43.842  1.00 69.86           C  
ATOM    966 HD11 LEU A  59       4.359 -50.118 -44.823  1.00 69.86           H  
ATOM    967 HD12 LEU A  59       4.069 -50.188 -43.072  1.00 69.86           H  
ATOM    968 HD13 LEU A  59       5.695 -50.521 -43.702  1.00 69.86           H  
ATOM    969  CD2 LEU A  59       6.150 -48.115 -44.823  1.00 69.86           C  
ATOM    970 HD21 LEU A  59       6.998 -48.798 -44.776  1.00 69.86           H  
ATOM    971 HD22 LEU A  59       5.657 -48.199 -45.792  1.00 69.86           H  
ATOM    972 HD23 LEU A  59       6.525 -47.101 -44.686  1.00 69.86           H  
ATOM    973  N   GLY A  60       2.326 -44.549 -42.877  1.00 67.32           N  
ATOM    974  H   GLY A  60       2.713 -44.648 -41.950  1.00 67.32           H  
ATOM    975  CA  GLY A  60       1.118 -43.733 -43.018  1.00 67.32           C  
ATOM    976  HA2 GLY A  60       1.247 -43.022 -43.834  1.00 67.32           H  
ATOM    977  HA3 GLY A  60       0.955 -43.185 -42.090  1.00 67.32           H  
ATOM    978  C   GLY A  60      -0.130 -44.572 -43.296  1.00 67.32           C  
ATOM    979  O   GLY A  60      -1.017 -44.141 -44.028  1.00 67.32           O  
ATOM    980  N   ILE A  61      -0.167 -45.787 -42.755  1.00 70.59           N  
ATOM    981  H   ILE A  61       0.547 -46.013 -42.078  1.00 70.59           H  
ATOM    982  CA  ILE A  61      -1.262 -46.745 -42.921  1.00 70.59           C  
ATOM    983  HA  ILE A  61      -2.080 -46.269 -43.462  1.00 70.59           H  
ATOM    984  C   ILE A  61      -1.793 -47.137 -41.552  1.00 70.59           C  
ATOM    985  CB  ILE A  61      -0.822 -47.992 -43.720  1.00 70.59           C  
ATOM    986  HB  ILE A  61      -1.680 -48.660 -43.795  1.00 70.59           H  
ATOM    987  O   ILE A  61      -1.066 -47.083 -40.564  1.00 70.59           O  
ATOM    988  CG1 ILE A  61       0.293 -48.737 -42.964  1.00 70.59           C  
ATOM    989 HG12 ILE A  61       1.133 -48.063 -42.800  1.00 70.59           H  
ATOM    990 HG13 ILE A  61      -0.077 -49.040 -41.985  1.00 70.59           H  
ATOM    991  CG2 ILE A  61      -0.412 -47.613 -45.153  1.00 70.59           C  
ATOM    992 HG21 ILE A  61       0.521 -47.050 -45.143  1.00 70.59           H  
ATOM    993 HG22 ILE A  61      -1.188 -46.996 -45.606  1.00 70.59           H  
ATOM    994 HG23 ILE A  61      -0.285 -48.510 -45.759  1.00 70.59           H  
ATOM    995  CD1 ILE A  61       0.798 -49.996 -43.648  1.00 70.59           C  
ATOM    996 HD11 ILE A  61      -0.035 -50.653 -43.899  1.00 70.59           H  
ATOM    997 HD12 ILE A  61       1.370 -49.750 -44.543  1.00 70.59           H  
ATOM    998 HD13 ILE A  61       1.441 -50.487 -42.918  1.00 70.59           H  
ATOM    999  N   THR A  62      -3.035 -47.595 -41.509  1.00 66.91           N  
ATOM   1000  H   THR A  62      -3.596 -47.594 -42.349  1.00 66.91           H  
ATOM   1001  CA  THR A  62      -3.586 -48.262 -40.331  1.00 66.91           C  
ATOM   1002  HA  THR A  62      -3.002 -47.985 -39.453  1.00 66.91           H  
ATOM   1003  C   THR A  62      -3.476 -49.762 -40.535  1.00 66.91           C  
ATOM   1004  CB  THR A  62      -5.031 -47.840 -40.067  1.00 66.91           C  
ATOM   1005  HB  THR A  62      -5.674 -48.239 -40.851  1.00 66.91           H  
ATOM   1006  O   THR A  62      -3.835 -50.286 -41.591  1.00 66.91           O  
ATOM   1007  CG2 THR A  62      -5.544 -48.302 -38.705  1.00 66.91           C  
ATOM   1008 HG21 THR A  62      -5.526 -49.390 -38.644  1.00 66.91           H  
ATOM   1009 HG22 THR A  62      -6.571 -47.962 -38.570  1.00 66.91           H  
ATOM   1010 HG23 THR A  62      -4.925 -47.889 -37.908  1.00 66.91           H  
ATOM   1011  OG1 THR A  62      -5.115 -46.435 -40.083  1.00 66.91           O  
ATOM   1012  HG1 THR A  62      -4.663 -46.119 -39.297  1.00 66.91           H  
ATOM   1013  N   VAL A  63      -2.970 -50.456 -39.530  1.00 71.16           N  
ATOM   1014  H   VAL A  63      -2.761 -49.959 -38.676  1.00 71.16           H  
ATOM   1015  CA  VAL A  63      -2.812 -51.907 -39.529  1.00 71.16           C  
ATOM   1016  HA  VAL A  63      -3.345 -52.306 -40.392  1.00 71.16           H  
ATOM   1017  C   VAL A  63      -3.446 -52.495 -38.271  1.00 71.16           C  
ATOM   1018  CB  VAL A  63      -1.340 -52.322 -39.662  1.00 71.16           C  
ATOM   1019  HB  VAL A  63      -1.275 -53.380 -39.407  1.00 71.16           H  
ATOM   1020  O   VAL A  63      -3.483 -51.837 -37.231  1.00 71.16           O  
ATOM   1021  CG1 VAL A  63      -0.855 -52.141 -41.107  1.00 71.16           C  
ATOM   1022 HG11 VAL A  63       0.199 -52.404 -41.194  1.00 71.16           H  
ATOM   1023 HG12 VAL A  63      -1.436 -52.779 -41.773  1.00 71.16           H  
ATOM   1024 HG13 VAL A  63      -0.988 -51.104 -41.414  1.00 71.16           H  
ATOM   1025  CG2 VAL A  63      -0.423 -51.553 -38.710  1.00 71.16           C  
ATOM   1026 HG21 VAL A  63      -0.007 -50.689 -39.229  1.00 71.16           H  
ATOM   1027 HG22 VAL A  63       0.412 -52.166 -38.370  1.00 71.16           H  
ATOM   1028 HG23 VAL A  63      -0.971 -51.231 -37.825  1.00 71.16           H  
ATOM   1029  N   PRO A  64      -3.948 -53.738 -38.311  1.00 60.06           N  
ATOM   1030  CA  PRO A  64      -4.533 -54.372 -37.131  1.00 60.06           C  
ATOM   1031  HA  PRO A  64      -5.444 -53.839 -36.857  1.00 60.06           H  
ATOM   1032  C   PRO A  64      -3.554 -54.373 -35.948  1.00 60.06           C  
ATOM   1033  CB  PRO A  64      -4.882 -55.798 -37.572  1.00 60.06           C  
ATOM   1034  HB2 PRO A  64      -4.062 -56.476 -37.337  1.00 60.06           H  
ATOM   1035  HB3 PRO A  64      -5.805 -56.148 -37.109  1.00 60.06           H  
ATOM   1036  O   PRO A  64      -2.351 -54.530 -36.151  1.00 60.06           O  
ATOM   1037  CG  PRO A  64      -5.019 -55.693 -39.091  1.00 60.06           C  
ATOM   1038  HG2 PRO A  64      -6.022 -55.350 -39.344  1.00 60.06           H  
ATOM   1039  HG3 PRO A  64      -4.803 -56.642 -39.584  1.00 60.06           H  
ATOM   1040  CD  PRO A  64      -4.006 -54.619 -39.464  1.00 60.06           C  
ATOM   1041  HD2 PRO A  64      -4.345 -54.104 -40.363  1.00 60.06           H  
ATOM   1042  HD3 PRO A  64      -3.028 -55.072 -39.628  1.00 60.06           H  
ATOM   1043  N   ALA A  65      -4.033 -54.267 -34.705  1.00 62.04           N  
ATOM   1044  H   ALA A  65      -5.016 -54.082 -34.563  1.00 62.04           H  
ATOM   1045  CA  ALA A  65      -3.176 -54.388 -33.511  1.00 62.04           C  
ATOM   1046  HA  ALA A  65      -2.447 -53.578 -33.505  1.00 62.04           H  
ATOM   1047  C   ALA A  65      -2.399 -55.723 -33.485  1.00 62.04           C  
ATOM   1048  CB  ALA A  65      -4.066 -54.242 -32.273  1.00 62.04           C  
ATOM   1049  HB1 ALA A  65      -3.459 -54.318 -31.371  1.00 62.04           H  
ATOM   1050  HB2 ALA A  65      -4.555 -53.268 -32.277  1.00 62.04           H  
ATOM   1051  HB3 ALA A  65      -4.826 -55.023 -32.251  1.00 62.04           H  
ATOM   1052  O   ALA A  65      -1.281 -55.824 -32.981  1.00 62.04           O  
ATOM   1053  N   THR A  66      -2.969 -56.747 -34.117  1.00 62.88           N  
ATOM   1054  H   THR A  66      -3.895 -56.601 -34.495  1.00 62.88           H  
ATOM   1055  CA  THR A  66      -2.405 -58.086 -34.288  1.00 62.88           C  
ATOM   1056  HA  THR A  66      -1.777 -58.307 -33.426  1.00 62.88           H  
ATOM   1057  C   THR A  66      -1.526 -58.229 -35.536  1.00 62.88           C  
ATOM   1058  CB  THR A  66      -3.543 -59.113 -34.329  1.00 62.88           C  
ATOM   1059  HB  THR A  66      -3.137 -60.118 -34.441  1.00 62.88           H  
ATOM   1060  O   THR A  66      -1.140 -59.350 -35.871  1.00 62.88           O  
ATOM   1061  CG2 THR A  66      -4.406 -59.063 -33.073  1.00 62.88           C  
ATOM   1062 HG21 THR A  66      -3.791 -59.243 -32.191  1.00 62.88           H  
ATOM   1063 HG22 THR A  66      -5.187 -59.820 -33.147  1.00 62.88           H  
ATOM   1064 HG23 THR A  66      -4.895 -58.094 -32.969  1.00 62.88           H  
ATOM   1065  OG1 THR A  66      -4.376 -58.813 -35.422  1.00 62.88           O  
ATOM   1066  HG1 THR A  66      -5.128 -59.409 -35.402  1.00 62.88           H  
ATOM   1067  N   LEU A  67      -1.182 -57.134 -36.231  1.00 71.69           N  
ATOM   1068  H   LEU A  67      -1.553 -56.246 -35.924  1.00 71.69           H  
ATOM   1069  CA  LEU A  67      -0.415 -57.133 -37.487  1.00 71.69           C  
ATOM   1070  HA  LEU A  67      -1.057 -57.485 -38.294  1.00 71.69           H  
ATOM   1071  C   LEU A  67       0.800 -58.059 -37.413  1.00 71.69           C  
ATOM   1072  CB  LEU A  67       0.047 -55.692 -37.792  1.00 71.69           C  
ATOM   1073  HB2 LEU A  67      -0.826 -55.078 -38.015  1.00 71.69           H  
ATOM   1074  HB3 LEU A  67       0.516 -55.294 -36.893  1.00 71.69           H  
ATOM   1075  O   LEU A  67       0.970 -58.945 -38.245  1.00 71.69           O  
ATOM   1076  CG  LEU A  67       1.040 -55.575 -38.969  1.00 71.69           C  
ATOM   1077  HG  LEU A  67       1.808 -56.343 -38.874  1.00 71.69           H  
ATOM   1078  CD1 LEU A  67       0.341 -55.779 -40.315  1.00 71.69           C  
ATOM   1079 HD11 LEU A  67      -0.244 -56.699 -40.304  1.00 71.69           H  
ATOM   1080 HD12 LEU A  67       1.084 -55.844 -41.111  1.00 71.69           H  
ATOM   1081 HD13 LEU A  67      -0.332 -54.953 -40.542  1.00 71.69           H  
ATOM   1082  CD2 LEU A  67       1.796 -54.247 -38.937  1.00 71.69           C  
ATOM   1083 HD21 LEU A  67       1.756 -53.797 -37.945  1.00 71.69           H  
ATOM   1084 HD22 LEU A  67       2.852 -54.420 -39.145  1.00 71.69           H  
ATOM   1085 HD23 LEU A  67       1.410 -53.561 -39.691  1.00 71.69           H  
ATOM   1086  N   LEU A  68       1.631 -57.873 -36.391  1.00 76.02           N  
ATOM   1087  H   LEU A  68       1.415 -57.134 -35.738  1.00 76.02           H  
ATOM   1088  CA  LEU A  68       2.900 -58.588 -36.251  1.00 76.02           C  
ATOM   1089  HA  LEU A  68       3.417 -58.605 -37.210  1.00 76.02           H  
ATOM   1090  C   LEU A  68       2.731 -60.038 -35.825  1.00 76.02           C  
ATOM   1091  CB  LEU A  68       3.741 -57.858 -35.216  1.00 76.02           C  
ATOM   1092  HB2 LEU A  68       4.677 -58.403 -35.096  1.00 76.02           H  
ATOM   1093  HB3 LEU A  68       3.205 -57.865 -34.267  1.00 76.02           H  
ATOM   1094  O   LEU A  68       3.660 -60.834 -35.896  1.00 76.02           O  
ATOM   1095  CG  LEU A  68       4.084 -56.429 -35.629  1.00 76.02           C  
ATOM   1096  HG  LEU A  68       3.188 -55.887 -35.934  1.00 76.02           H  
ATOM   1097  CD1 LEU A  68       4.665 -55.731 -34.432  1.00 76.02           C  
ATOM   1098 HD11 LEU A  68       4.008 -55.941 -33.589  1.00 76.02           H  
ATOM   1099 HD12 LEU A  68       4.667 -54.657 -34.622  1.00 76.02           H  
ATOM   1100 HD13 LEU A  68       5.671 -56.089 -34.214  1.00 76.02           H  
ATOM   1101  CD2 LEU A  68       5.097 -56.419 -36.763  1.00 76.02           C  
ATOM   1102 HD21 LEU A  68       5.328 -55.388 -37.032  1.00 76.02           H  
ATOM   1103 HD22 LEU A  68       6.013 -56.928 -36.464  1.00 76.02           H  
ATOM   1104 HD23 LEU A  68       4.671 -56.902 -37.643  1.00 76.02           H  
ATOM   1105  N   TRP A  69       1.538 -60.388 -35.375  1.00 65.90           N  
ATOM   1106  H   TRP A  69       0.808 -59.690 -35.361  1.00 65.90           H  
ATOM   1107  CA  TRP A  69       1.176 -61.757 -35.086  1.00 65.90           C  
ATOM   1108  HA  TRP A  69       2.069 -62.324 -34.823  1.00 65.90           H  
ATOM   1109  C   TRP A  69       0.581 -62.467 -36.299  1.00 65.90           C  
ATOM   1110  CB  TRP A  69       0.242 -61.715 -33.892  1.00 65.90           C  
ATOM   1111  HB2 TRP A  69      -0.108 -62.733 -33.722  1.00 65.90           H  
ATOM   1112  HB3 TRP A  69      -0.638 -61.116 -34.129  1.00 65.90           H  
ATOM   1113  O   TRP A  69       0.755 -63.675 -36.428  1.00 65.90           O  
ATOM   1114  CG  TRP A  69       0.869 -61.199 -32.628  1.00 65.90           C  
ATOM   1115  CD1 TRP A  69       0.333 -60.264 -31.809  1.00 65.90           C  
ATOM   1116  HD1 TRP A  69      -0.570 -59.706 -32.006  1.00 65.90           H  
ATOM   1117  CD2 TRP A  69       2.071 -61.681 -31.942  1.00 65.90           C  
ATOM   1118  CE2 TRP A  69       2.098 -61.103 -30.636  1.00 65.90           C  
ATOM   1119  CE3 TRP A  69       3.069 -62.639 -32.233  1.00 65.90           C  
ATOM   1120  HE3 TRP A  69       3.119 -63.086 -33.214  1.00 65.90           H  
ATOM   1121  NE1 TRP A  69       1.077 -60.182 -30.649  1.00 65.90           N  
ATOM   1122  HE1 TRP A  69       0.885 -59.514 -29.916  1.00 65.90           H  
ATOM   1123  CH2 TRP A  69       3.948 -62.504 -29.955  1.00 65.90           C  
ATOM   1124  HH2 TRP A  69       4.689 -62.788 -29.222  1.00 65.90           H  
ATOM   1125  CZ2 TRP A  69       3.008 -61.507 -29.652  1.00 65.90           C  
ATOM   1126  HZ2 TRP A  69       3.010 -61.027 -28.684  1.00 65.90           H  
ATOM   1127  CZ3 TRP A  69       3.977 -63.058 -31.244  1.00 65.90           C  
ATOM   1128  HZ3 TRP A  69       4.732 -63.791 -31.489  1.00 65.90           H  
ATOM   1129  N   THR A  70      -0.059 -61.709 -37.189  1.00 67.16           N  
ATOM   1130  H   THR A  70      -0.158 -60.727 -36.976  1.00 67.16           H  
ATOM   1131  CA  THR A  70      -0.633 -62.185 -38.454  1.00 67.16           C  
ATOM   1132  HA  THR A  70      -1.107 -63.153 -38.295  1.00 67.16           H  
ATOM   1133  C   THR A  70       0.449 -62.362 -39.522  1.00 67.16           C  
ATOM   1134  CB  THR A  70      -1.703 -61.198 -38.949  1.00 67.16           C  
ATOM   1135  HB  THR A  70      -1.225 -60.277 -39.283  1.00 67.16           H  
ATOM   1136  O   THR A  70       0.460 -63.360 -40.237  1.00 67.16           O  
ATOM   1137  CG2 THR A  70      -2.529 -61.777 -40.095  1.00 67.16           C  
ATOM   1138 HG21 THR A  70      -1.894 -61.967 -40.960  1.00 67.16           H  
ATOM   1139 HG22 THR A  70      -3.304 -61.065 -40.379  1.00 67.16           H  
ATOM   1140 HG23 THR A  70      -3.000 -62.708 -39.780  1.00 67.16           H  
ATOM   1141  OG1 THR A  70      -2.602 -60.882 -37.906  1.00 67.16           O  
ATOM   1142  HG1 THR A  70      -2.158 -60.322 -37.265  1.00 67.16           H  
ATOM   1143  N   TYR A  71       1.411 -61.436 -39.582  1.00 78.80           N  
ATOM   1144  H   TYR A  71       1.315 -60.620 -38.995  1.00 78.80           H  
ATOM   1145  CA  TYR A  71       2.553 -61.465 -40.497  1.00 78.80           C  
ATOM   1146  HA  TYR A  71       2.498 -62.356 -41.122  1.00 78.80           H  
ATOM   1147  C   TYR A  71       3.854 -61.517 -39.697  1.00 78.80           C  
ATOM   1148  CB  TYR A  71       2.502 -60.262 -41.438  1.00 78.80           C  
ATOM   1149  HB2 TYR A  71       3.322 -60.355 -42.149  1.00 78.80           H  
ATOM   1150  HB3 TYR A  71       2.638 -59.340 -40.872  1.00 78.80           H  
ATOM   1151  O   TYR A  71       4.520 -60.499 -39.527  1.00 78.80           O  
ATOM   1152  CG  TYR A  71       1.209 -60.184 -42.208  1.00 78.80           C  
ATOM   1153  CD1 TYR A  71       0.993 -61.031 -43.310  1.00 78.80           C  
ATOM   1154  HD1 TYR A  71       1.773 -61.698 -43.647  1.00 78.80           H  
ATOM   1155  CD2 TYR A  71       0.194 -59.323 -41.761  1.00 78.80           C  
ATOM   1156  HD2 TYR A  71       0.372 -58.692 -40.903  1.00 78.80           H  
ATOM   1157  CE1 TYR A  71      -0.254 -61.022 -43.959  1.00 78.80           C  
ATOM   1158  HE1 TYR A  71      -0.446 -61.674 -44.798  1.00 78.80           H  
ATOM   1159  CE2 TYR A  71      -1.050 -59.303 -42.413  1.00 78.80           C  
ATOM   1160  HE2 TYR A  71      -1.827 -58.631 -42.078  1.00 78.80           H  
ATOM   1161  OH  TYR A  71      -2.477 -60.161 -44.141  1.00 78.80           O  
ATOM   1162  HH  TYR A  71      -3.091 -59.547 -43.733  1.00 78.80           H  
ATOM   1163  CZ  TYR A  71      -1.276 -60.162 -43.510  1.00 78.80           C  
ATOM   1164  N   PRO A  72       4.221 -62.692 -39.162  1.00 74.88           N  
ATOM   1165  CA  PRO A  72       5.190 -62.786 -38.083  1.00 74.88           C  
ATOM   1166  HA  PRO A  72       5.030 -61.972 -37.376  1.00 74.88           H  
ATOM   1167  C   PRO A  72       6.642 -62.676 -38.529  1.00 74.88           C  
ATOM   1168  CB  PRO A  72       4.882 -64.118 -37.391  1.00 74.88           C  
ATOM   1169  HB2 PRO A  72       5.750 -64.555 -36.897  1.00 74.88           H  
ATOM   1170  HB3 PRO A  72       4.073 -63.975 -36.675  1.00 74.88           H  
ATOM   1171  O   PRO A  72       7.504 -62.843 -37.692  1.00 74.88           O  
ATOM   1172  CG  PRO A  72       4.390 -64.983 -38.549  1.00 74.88           C  
ATOM   1173  HG2 PRO A  72       5.238 -65.346 -39.130  1.00 74.88           H  
ATOM   1174  HG3 PRO A  72       3.772 -65.811 -38.203  1.00 74.88           H  
ATOM   1175  CD  PRO A  72       3.584 -63.984 -39.373  1.00 74.88           C  
ATOM   1176  HD2 PRO A  72       2.567 -63.958 -38.982  1.00 74.88           H  
ATOM   1177  HD3 PRO A  72       3.582 -64.267 -40.425  1.00 74.88           H  
ATOM   1178  N   THR A  73       6.963 -62.444 -39.797  1.00 80.35           N  
ATOM   1179  H   THR A  73       6.228 -62.181 -40.437  1.00 80.35           H  
ATOM   1180  CA  THR A  73       8.352 -62.320 -40.274  1.00 80.35           C  
ATOM   1181  HA  THR A  73       9.034 -62.254 -39.426  1.00 80.35           H  
ATOM   1182  C   THR A  73       8.500 -61.042 -41.080  1.00 80.35           C  
ATOM   1183  CB  THR A  73       8.788 -63.517 -41.135  1.00 80.35           C  
ATOM   1184  HB  THR A  73       9.862 -63.443 -41.304  1.00 80.35           H  
ATOM   1185  O   THR A  73       7.515 -60.542 -41.616  1.00 80.35           O  
ATOM   1186  CG2 THR A  73       8.504 -64.881 -40.516  1.00 80.35           C  
ATOM   1187 HG21 THR A  73       7.437 -65.010 -40.334  1.00 80.35           H  
ATOM   1188 HG22 THR A  73       9.049 -64.966 -39.576  1.00 80.35           H  
ATOM   1189 HG23 THR A  73       8.850 -65.671 -41.183  1.00 80.35           H  
ATOM   1190  OG1 THR A  73       8.136 -63.521 -42.385  1.00 80.35           O  
ATOM   1191  HG1 THR A  73       8.311 -64.378 -42.782  1.00 80.35           H  
ATOM   1192  N   VAL A  74       9.718 -60.516 -41.233  1.00 86.21           N  
ATOM   1193  H   VAL A  74      10.508 -60.961 -40.788  1.00 86.21           H  
ATOM   1194  CA  VAL A  74       9.934 -59.301 -42.040  1.00 86.21           C  
ATOM   1195  HA  VAL A  74       9.326 -58.494 -41.631  1.00 86.21           H  
ATOM   1196  C   VAL A  74       9.491 -59.515 -43.492  1.00 86.21           C  
ATOM   1197  CB  VAL A  74      11.405 -58.853 -42.017  1.00 86.21           C  
ATOM   1198  HB  VAL A  74      12.019 -59.631 -42.472  1.00 86.21           H  
ATOM   1199  O   VAL A  74       8.911 -58.615 -44.093  1.00 86.21           O  
ATOM   1200  CG1 VAL A  74      11.605 -57.563 -42.805  1.00 86.21           C  
ATOM   1201 HG11 VAL A  74      11.400 -57.735 -43.862  1.00 86.21           H  
ATOM   1202 HG12 VAL A  74      10.932 -56.797 -42.421  1.00 86.21           H  
ATOM   1203 HG13 VAL A  74      12.635 -57.219 -42.717  1.00 86.21           H  
ATOM   1204  CG2 VAL A  74      11.922 -58.579 -40.608  1.00 86.21           C  
ATOM   1205 HG21 VAL A  74      12.937 -58.186 -40.670  1.00 86.21           H  
ATOM   1206 HG22 VAL A  74      11.956 -59.503 -40.030  1.00 86.21           H  
ATOM   1207 HG23 VAL A  74      11.293 -57.831 -40.126  1.00 86.21           H  
ATOM   1208  N   ALA A  75       9.719 -60.701 -44.059  1.00 82.92           N  
ATOM   1209  H   ALA A  75      10.210 -61.407 -43.530  1.00 82.92           H  
ATOM   1210  CA  ALA A  75       9.313 -61.029 -45.424  1.00 82.92           C  
ATOM   1211  HA  ALA A  75       9.686 -60.261 -46.101  1.00 82.92           H  
ATOM   1212  C   ALA A  75       7.786 -61.088 -45.575  1.00 82.92           C  
ATOM   1213  CB  ALA A  75       9.950 -62.361 -45.827  1.00 82.92           C  
ATOM   1214  HB1 ALA A  75       9.644 -62.612 -46.843  1.00 82.92           H  
ATOM   1215  HB2 ALA A  75       9.635 -63.153 -45.147  1.00 82.92           H  
ATOM   1216  HB3 ALA A  75      11.035 -62.269 -45.801  1.00 82.92           H  
ATOM   1217  O   ALA A  75       7.245 -60.518 -46.521  1.00 82.92           O  
ATOM   1218  N   ALA A  76       7.089 -61.743 -44.640  1.00 82.11           N  
ATOM   1219  H   ALA A  76       7.577 -62.158 -43.859  1.00 82.11           H  
ATOM   1220  CA  ALA A  76       5.628 -61.810 -44.656  1.00 82.11           C  
ATOM   1221  HA  ALA A  76       5.294 -62.156 -45.634  1.00 82.11           H  
ATOM   1222  C   ALA A  76       5.018 -60.425 -44.423  1.00 82.11           C  
ATOM   1223  CB  ALA A  76       5.159 -62.810 -43.592  1.00 82.11           C  
ATOM   1224  HB1 ALA A  76       5.579 -63.794 -43.798  1.00 82.11           H  
ATOM   1225  HB2 ALA A  76       5.477 -62.482 -42.602  1.00 82.11           H  
ATOM   1226  HB3 ALA A  76       4.072 -62.878 -43.611  1.00 82.11           H  
ATOM   1227  O   ALA A  76       4.111 -60.012 -45.142  1.00 82.11           O  
ATOM   1228  N   LEU A  77       5.563 -59.696 -43.449  1.00 87.83           N  
ATOM   1229  H   LEU A  77       6.292 -60.112 -42.887  1.00 87.83           H  
ATOM   1230  CA  LEU A  77       5.137 -58.354 -43.100  1.00 87.83           C  
ATOM   1231  HA  LEU A  77       4.065 -58.376 -42.901  1.00 87.83           H  
ATOM   1232  C   LEU A  77       5.355 -57.390 -44.268  1.00 87.83           C  
ATOM   1233  CB  LEU A  77       5.887 -57.942 -41.825  1.00 87.83           C  
ATOM   1234  HB2 LEU A  77       6.958 -57.973 -42.027  1.00 87.83           H  
ATOM   1235  HB3 LEU A  77       5.664 -58.657 -41.033  1.00 87.83           H  
ATOM   1236  O   LEU A  77       4.428 -56.700 -44.659  1.00 87.83           O  
ATOM   1237  CG  LEU A  77       5.535 -56.541 -41.329  1.00 87.83           C  
ATOM   1238  HG  LEU A  77       5.748 -55.828 -42.125  1.00 87.83           H  
ATOM   1239  CD1 LEU A  77       4.069 -56.416 -40.936  1.00 87.83           C  
ATOM   1240 HD11 LEU A  77       3.837 -57.084 -40.107  1.00 87.83           H  
ATOM   1241 HD12 LEU A  77       3.885 -55.378 -40.659  1.00 87.83           H  
ATOM   1242 HD13 LEU A  77       3.421 -56.642 -41.783  1.00 87.83           H  
ATOM   1243  CD2 LEU A  77       6.421 -56.173 -40.143  1.00 87.83           C  
ATOM   1244 HD21 LEU A  77       7.472 -56.239 -40.423  1.00 87.83           H  
ATOM   1245 HD22 LEU A  77       6.227 -56.848 -39.309  1.00 87.83           H  
ATOM   1246 HD23 LEU A  77       6.205 -55.150 -39.836  1.00 87.83           H  
ATOM   1247  N   SER A  78       6.541 -57.370 -44.878  1.00 86.33           N  
ATOM   1248  H   SER A  78       7.271 -57.973 -44.525  1.00 86.33           H  
ATOM   1249  CA  SER A  78       6.829 -56.519 -46.041  1.00 86.33           C  
ATOM   1250  HA  SER A  78       6.601 -55.486 -45.778  1.00 86.33           H  
ATOM   1251  C   SER A  78       5.981 -56.874 -47.257  1.00 86.33           C  
ATOM   1252  CB  SER A  78       8.298 -56.592 -46.460  1.00 86.33           C  
ATOM   1253  HB2 SER A  78       8.459 -55.948 -47.325  1.00 86.33           H  
ATOM   1254  HB3 SER A  78       8.946 -56.253 -45.652  1.00 86.33           H  
ATOM   1255  O   SER A  78       5.501 -55.965 -47.923  1.00 86.33           O  
ATOM   1256  OG  SER A  78       8.651 -57.913 -46.793  1.00 86.33           O  
ATOM   1257  HG  SER A  78       8.829 -58.363 -45.965  1.00 86.33           H  
ATOM   1258  N   GLY A  79       5.784 -58.164 -47.548  1.00 80.07           N  
ATOM   1259  H   GLY A  79       6.259 -58.864 -46.995  1.00 80.07           H  
ATOM   1260  CA  GLY A  79       4.930 -58.611 -48.647  1.00 80.07           C  
ATOM   1261  HA2 GLY A  79       5.318 -58.241 -49.596  1.00 80.07           H  
ATOM   1262  HA3 GLY A  79       4.908 -59.701 -48.669  1.00 80.07           H  
ATOM   1263  C   GLY A  79       3.505 -58.101 -48.465  1.00 80.07           C  
ATOM   1264  O   GLY A  79       2.985 -57.412 -49.336  1.00 80.07           O  
ATOM   1265  N   ASN A  80       2.929 -58.326 -47.282  1.00 80.09           N  
ATOM   1266  H   ASN A  80       3.418 -58.868 -46.584  1.00 80.09           H  
ATOM   1267  CA  ASN A  80       1.598 -57.823 -46.963  1.00 80.09           C  
ATOM   1268  HA  ASN A  80       0.894 -58.215 -47.697  1.00 80.09           H  
ATOM   1269  C   ASN A  80       1.513 -56.296 -47.036  1.00 80.09           C  
ATOM   1270  CB  ASN A  80       1.205 -58.312 -45.567  1.00 80.09           C  
ATOM   1271  HB2 ASN A  80       1.966 -58.037 -44.837  1.00 80.09           H  
ATOM   1272  HB3 ASN A  80       1.101 -59.397 -45.585  1.00 80.09           H  
ATOM   1273  O   ASN A  80       0.596 -55.748 -47.638  1.00 80.09           O  
ATOM   1274  CG  ASN A  80      -0.107 -57.680 -45.151  1.00 80.09           C  
ATOM   1275  ND2 ASN A  80      -1.187 -58.025 -45.809  1.00 80.09           N  
ATOM   1276 HD21 ASN A  80      -1.142 -58.704 -46.555  1.00 80.09           H  
ATOM   1277 HD22 ASN A  80      -2.031 -57.518 -45.583  1.00 80.09           H  
ATOM   1278  OD1 ASN A  80      -0.170 -56.831 -44.279  1.00 80.09           O  
ATOM   1279  N   LEU A  81       2.479 -55.600 -46.450  1.00 84.14           N  
ATOM   1280  H   LEU A  81       3.187 -56.097 -45.930  1.00 84.14           H  
ATOM   1281  CA  LEU A  81       2.517 -54.146 -46.484  1.00 84.14           C  
ATOM   1282  HA  LEU A  81       1.571 -53.755 -46.109  1.00 84.14           H  
ATOM   1283  C   LEU A  81       2.676 -53.612 -47.916  1.00 84.14           C  
ATOM   1284  CB  LEU A  81       3.652 -53.691 -45.567  1.00 84.14           C  
ATOM   1285  HB2 LEU A  81       4.537 -54.270 -45.833  1.00 84.14           H  
ATOM   1286  HB3 LEU A  81       3.856 -52.636 -45.756  1.00 84.14           H  
ATOM   1287  O   LEU A  81       2.119 -52.570 -48.234  1.00 84.14           O  
ATOM   1288  CG  LEU A  81       3.376 -53.887 -44.065  1.00 84.14           C  
ATOM   1289  HG  LEU A  81       3.041 -54.900 -43.842  1.00 84.14           H  
ATOM   1290  CD1 LEU A  81       4.666 -53.596 -43.310  1.00 84.14           C  
ATOM   1291 HD11 LEU A  81       5.027 -52.595 -43.547  1.00 84.14           H  
ATOM   1292 HD12 LEU A  81       4.501 -53.683 -42.236  1.00 84.14           H  
ATOM   1293 HD13 LEU A  81       5.404 -54.332 -43.628  1.00 84.14           H  
ATOM   1294  CD2 LEU A  81       2.319 -52.931 -43.558  1.00 84.14           C  
ATOM   1295 HD21 LEU A  81       2.246 -52.987 -42.471  1.00 84.14           H  
ATOM   1296 HD22 LEU A  81       2.613 -51.929 -43.868  1.00 84.14           H  
ATOM   1297 HD23 LEU A  81       1.347 -53.181 -43.983  1.00 84.14           H  
ATOM   1298  N   LEU A  82       3.379 -54.316 -48.806  1.00 77.04           N  
ATOM   1299  H   LEU A  82       3.815 -55.174 -48.499  1.00 77.04           H  
ATOM   1300  CA  LEU A  82       3.467 -53.970 -50.228  1.00 77.04           C  
ATOM   1301  HA  LEU A  82       3.694 -52.906 -50.303  1.00 77.04           H  
ATOM   1302  C   LEU A  82       2.169 -54.191 -50.991  1.00 77.04           C  
ATOM   1303  CB  LEU A  82       4.566 -54.794 -50.903  1.00 77.04           C  
ATOM   1304  HB2 LEU A  82       4.273 -55.056 -51.919  1.00 77.04           H  
ATOM   1305  HB3 LEU A  82       4.714 -55.730 -50.362  1.00 77.04           H  
ATOM   1306  O   LEU A  82       1.841 -53.371 -51.852  1.00 77.04           O  
ATOM   1307  CG  LEU A  82       5.862 -54.006 -50.964  1.00 77.04           C  
ATOM   1308  HG  LEU A  82       6.067 -53.536 -50.002  1.00 77.04           H  
ATOM   1309  CD1 LEU A  82       6.991 -54.953 -51.299  1.00 77.04           C  
ATOM   1310 HD11 LEU A  82       6.751 -55.528 -52.193  1.00 77.04           H  
ATOM   1311 HD12 LEU A  82       7.150 -55.630 -50.460  1.00 77.04           H  
ATOM   1312 HD13 LEU A  82       7.869 -54.333 -51.480  1.00 77.04           H  
ATOM   1313  CD2 LEU A  82       5.832 -52.930 -52.053  1.00 77.04           C  
ATOM   1314 HD21 LEU A  82       4.954 -52.295 -51.937  1.00 77.04           H  
ATOM   1315 HD22 LEU A  82       6.722 -52.309 -51.958  1.00 77.04           H  
ATOM   1316 HD23 LEU A  82       5.794 -53.398 -53.037  1.00 77.04           H  
ATOM   1317  N   ASP A  83       1.454 -55.269 -50.677  1.00 72.42           N  
ATOM   1318  H   ASP A  83       1.850 -55.954 -50.049  1.00 72.42           H  
ATOM   1319  CA  ASP A  83       0.123 -55.526 -51.220  1.00 72.42           C  
ATOM   1320  HA  ASP A  83       0.170 -55.515 -52.309  1.00 72.42           H  
ATOM   1321  C   ASP A  83      -0.837 -54.413 -50.787  1.00 72.42           C  
ATOM   1322  CB  ASP A  83      -0.391 -56.905 -50.773  1.00 72.42           C  
ATOM   1323  HB2 ASP A  83      -0.320 -56.990 -49.689  1.00 72.42           H  
ATOM   1324  HB3 ASP A  83      -1.446 -56.977 -51.039  1.00 72.42           H  
ATOM   1325  O   ASP A  83      -1.529 -53.837 -51.628  1.00 72.42           O  
ATOM   1326  CG  ASP A  83       0.333 -58.087 -51.426  1.00 72.42           C  
ATOM   1327  OD1 ASP A  83       0.930 -57.898 -52.512  1.00 72.42           O  
ATOM   1328  OD2 ASP A  83       0.240 -59.194 -50.847  1.00 72.42           O  
ATOM   1329  N   ILE A  84      -0.785 -54.013 -49.508  1.00 73.94           N  
ATOM   1330  H   ILE A  84      -0.207 -54.548 -48.876  1.00 73.94           H  
ATOM   1331  CA  ILE A  84      -1.503 -52.840 -48.983  1.00 73.94           C  
ATOM   1332  HA  ILE A  84      -2.568 -52.983 -49.168  1.00 73.94           H  
ATOM   1333  C   ILE A  84      -1.102 -51.558 -49.745  1.00 73.94           C  
ATOM   1334  CB  ILE A  84      -1.295 -52.728 -47.446  1.00 73.94           C  
ATOM   1335  HB  ILE A  84      -0.226 -52.764 -47.237  1.00 73.94           H  
ATOM   1336  O   ILE A  84      -1.931 -50.669 -49.933  1.00 73.94           O  
ATOM   1337  CG1 ILE A  84      -1.982 -53.908 -46.713  1.00 73.94           C  
ATOM   1338 HG12 ILE A  84      -3.063 -53.790 -46.783  1.00 73.94           H  
ATOM   1339 HG13 ILE A  84      -1.731 -54.847 -47.207  1.00 73.94           H  
ATOM   1340  CG2 ILE A  84      -1.841 -51.397 -46.890  1.00 73.94           C  
ATOM   1341 HG21 ILE A  84      -1.305 -50.554 -47.325  1.00 73.94           H  
ATOM   1342 HG22 ILE A  84      -2.903 -51.302 -47.120  1.00 73.94           H  
ATOM   1343 HG23 ILE A  84      -1.700 -51.338 -45.811  1.00 73.94           H  
ATOM   1344  CD1 ILE A  84      -1.597 -54.050 -45.234  1.00 73.94           C  
ATOM   1345 HD11 ILE A  84      -1.932 -53.190 -44.655  1.00 73.94           H  
ATOM   1346 HD12 ILE A  84      -2.075 -54.941 -44.826  1.00 73.94           H  
ATOM   1347 HD13 ILE A  84      -0.516 -54.158 -45.141  1.00 73.94           H  
ATOM   1348  N   LEU A  85       0.134 -51.469 -50.250  1.00 72.83           N  
ATOM   1349  H   LEU A  85       0.765 -52.233 -50.052  1.00 72.83           H  
ATOM   1350  CA  LEU A  85       0.644 -50.330 -51.027  1.00 72.83           C  
ATOM   1351  HA  LEU A  85       0.103 -49.442 -50.700  1.00 72.83           H  
ATOM   1352  C   LEU A  85       0.385 -50.405 -52.561  1.00 72.83           C  
ATOM   1353  CB  LEU A  85       2.136 -50.116 -50.684  1.00 72.83           C  
ATOM   1354  HB2 LEU A  85       2.555 -49.381 -51.371  1.00 72.83           H  
ATOM   1355  HB3 LEU A  85       2.657 -51.057 -50.863  1.00 72.83           H  
ATOM   1356  O   LEU A  85       0.683 -49.430 -53.253  1.00 72.83           O  
ATOM   1357  CG  LEU A  85       2.426 -49.644 -49.240  1.00 72.83           C  
ATOM   1358  HG  LEU A  85       1.835 -50.210 -48.520  1.00 72.83           H  
ATOM   1359  CD1 LEU A  85       3.917 -49.826 -48.928  1.00 72.83           C  
ATOM   1360 HD11 LEU A  85       4.115 -49.491 -47.910  1.00 72.83           H  
ATOM   1361 HD12 LEU A  85       4.169 -50.884 -48.994  1.00 72.83           H  
ATOM   1362 HD13 LEU A  85       4.518 -49.255 -49.636  1.00 72.83           H  
ATOM   1363  CD2 LEU A  85       2.083 -48.169 -49.033  1.00 72.83           C  
ATOM   1364 HD21 LEU A  85       2.311 -47.879 -48.007  1.00 72.83           H  
ATOM   1365 HD22 LEU A  85       2.644 -47.542 -49.726  1.00 72.83           H  
ATOM   1366 HD23 LEU A  85       1.015 -48.018 -49.192  1.00 72.83           H  
ATOM   1367  N   GLY A  86      -0.176 -51.491 -53.123  1.00 63.23           N  
ATOM   1368  H   GLY A  86      -0.394 -52.259 -52.504  1.00 63.23           H  
ATOM   1369  CA  GLY A  86      -0.764 -51.533 -54.483  1.00 63.23           C  
ATOM   1370  HA2 GLY A  86      -1.388 -50.649 -54.613  1.00 63.23           H  
ATOM   1371  HA3 GLY A  86      -1.421 -52.402 -54.525  1.00 63.23           H  
ATOM   1372  C   GLY A  86       0.184 -51.621 -55.697  1.00 63.23           C  
ATOM   1373  O   GLY A  86      -0.094 -51.033 -56.744  1.00 63.23           O  
ATOM   1374  N   THR A  87       1.313 -52.330 -55.616  1.00 44.64           N  
ATOM   1375  H   THR A  87       1.454 -52.878 -54.780  1.00 44.64           H  
ATOM   1376  CA  THR A  87       2.325 -52.348 -56.697  1.00 44.64           C  
ATOM   1377  HA  THR A  87       2.041 -51.602 -57.440  1.00 44.64           H  
ATOM   1378  C   THR A  87       2.384 -53.650 -57.526  1.00 44.64           C  
ATOM   1379  CB  THR A  87       3.693 -51.874 -56.176  1.00 44.64           C  
ATOM   1380  HB  THR A  87       4.451 -52.171 -56.901  1.00 44.64           H  
ATOM   1381  O   THR A  87       3.343 -54.404 -57.423  1.00 44.64           O  
ATOM   1382  CG2 THR A  87       3.717 -50.351 -56.016  1.00 44.64           C  
ATOM   1383 HG21 THR A  87       2.951 -50.052 -55.299  1.00 44.64           H  
ATOM   1384 HG22 THR A  87       3.505 -49.862 -56.967  1.00 44.64           H  
ATOM   1385 HG23 THR A  87       4.682 -50.024 -55.628  1.00 44.64           H  
ATOM   1386  OG1 THR A  87       4.092 -52.362 -54.921  1.00 44.64           O  
ATOM   1387  HG1 THR A  87       3.313 -52.536 -54.387  1.00 44.64           H  
ATOM   1388  N   GLU A  88       1.394 -53.906 -58.399  1.00 41.01           N  
ATOM   1389  H   GLU A  88       0.600 -53.282 -58.417  1.00 41.01           H  
ATOM   1390  CA  GLU A  88       1.337 -55.111 -59.267  1.00 41.01           C  
ATOM   1391  HA  GLU A  88       1.538 -55.981 -58.642  1.00 41.01           H  
ATOM   1392  C   GLU A  88       2.371 -55.125 -60.424  1.00 41.01           C  
ATOM   1393  CB  GLU A  88      -0.064 -55.297 -59.887  1.00 41.01           C  
ATOM   1394  HB2 GLU A  88       0.036 -55.993 -60.719  1.00 41.01           H  
ATOM   1395  HB3 GLU A  88      -0.405 -54.343 -60.289  1.00 41.01           H  
ATOM   1396  O   GLU A  88       2.489 -54.172 -61.199  1.00 41.01           O  
ATOM   1397  CG  GLU A  88      -1.133 -55.874 -58.944  1.00 41.01           C  
ATOM   1398  HG2 GLU A  88      -0.721 -56.761 -58.462  1.00 41.01           H  
ATOM   1399  HG3 GLU A  88      -1.359 -55.137 -58.174  1.00 41.01           H  
ATOM   1400  CD  GLU A  88      -2.427 -56.257 -59.697  1.00 41.01           C  
ATOM   1401  OE1 GLU A  88      -3.177 -57.108 -59.174  1.00 41.01           O  
ATOM   1402  OE2 GLU A  88      -2.656 -55.732 -60.819  1.00 41.01           O  
ATOM   1403  N   VAL A  89       3.069 -56.255 -60.611  1.00 36.12           N  
ATOM   1404  H   VAL A  89       2.918 -57.003 -59.950  1.00 36.12           H  
ATOM   1405  CA  VAL A  89       4.039 -56.506 -61.700  1.00 36.12           C  
ATOM   1406  HA  VAL A  89       4.424 -55.550 -62.054  1.00 36.12           H  
ATOM   1407  C   VAL A  89       3.347 -57.208 -62.883  1.00 36.12           C  
ATOM   1408  CB  VAL A  89       5.247 -57.328 -61.175  1.00 36.12           C  
ATOM   1409  HB  VAL A  89       4.901 -58.306 -60.841  1.00 36.12           H  
ATOM   1410  O   VAL A  89       3.273 -58.433 -62.935  1.00 36.12           O  
ATOM   1411  CG1 VAL A  89       6.324 -57.531 -62.253  1.00 36.12           C  
ATOM   1412 HG11 VAL A  89       7.159 -58.095 -61.837  1.00 36.12           H  
ATOM   1413 HG12 VAL A  89       5.919 -58.099 -63.091  1.00 36.12           H  
ATOM   1414 HG13 VAL A  89       6.686 -56.567 -62.610  1.00 36.12           H  
ATOM   1415  CG2 VAL A  89       5.930 -56.638 -59.986  1.00 36.12           C  
ATOM   1416 HG21 VAL A  89       6.798 -57.213 -59.665  1.00 36.12           H  
ATOM   1417 HG22 VAL A  89       5.244 -56.565 -59.142  1.00 36.12           H  
ATOM   1418 HG23 VAL A  89       6.244 -55.635 -60.276  1.00 36.12           H  
ATOM   1419  N   ARG A  90       2.827 -56.455 -63.864  1.00 32.83           N  
ATOM   1420  H   ARG A  90       2.855 -55.452 -63.746  1.00 32.83           H  
ATOM   1421  CA  ARG A  90       2.283 -57.017 -65.125  1.00 32.83           C  
ATOM   1422  HA  ARG A  90       1.811 -57.977 -64.917  1.00 32.83           H  
ATOM   1423  C   ARG A  90       3.409 -57.288 -66.141  1.00 32.83           C  
ATOM   1424  CB  ARG A  90       1.218 -56.076 -65.730  1.00 32.83           C  
ATOM   1425  HB2 ARG A  90       1.073 -56.358 -66.773  1.00 32.83           H  
ATOM   1426  HB3 ARG A  90       1.590 -55.051 -65.712  1.00 32.83           H  
ATOM   1427  O   ARG A  90       3.776 -56.388 -66.887  1.00 32.83           O  
ATOM   1428  CG  ARG A  90      -0.152 -56.141 -65.041  1.00 32.83           C  
ATOM   1429  HG2 ARG A  90      -0.059 -55.820 -64.004  1.00 32.83           H  
ATOM   1430  HG3 ARG A  90      -0.519 -57.167 -65.065  1.00 32.83           H  
ATOM   1431  CD  ARG A  90      -1.140 -55.226 -65.779  1.00 32.83           C  
ATOM   1432  HD2 ARG A  90      -1.174 -55.522 -66.828  1.00 32.83           H  
ATOM   1433  HD3 ARG A  90      -0.778 -54.201 -65.713  1.00 32.83           H  
ATOM   1434  NE  ARG A  90      -2.495 -55.308 -65.205  1.00 32.83           N  
ATOM   1435  HE  ARG A  90      -2.590 -55.833 -64.348  1.00 32.83           H  
ATOM   1436  NH1 ARG A  90      -3.530 -53.850 -66.649  1.00 32.83           N  
ATOM   1437 HH11 ARG A  90      -2.639 -53.698 -67.100  1.00 32.83           H  
ATOM   1438 HH12 ARG A  90      -4.359 -53.353 -66.941  1.00 32.83           H  
ATOM   1439  NH2 ARG A  90      -4.714 -54.855 -65.039  1.00 32.83           N  
ATOM   1440 HH21 ARG A  90      -5.538 -54.341 -65.314  1.00 32.83           H  
ATOM   1441 HH22 ARG A  90      -4.731 -55.402 -64.190  1.00 32.83           H  
ATOM   1442  CZ  ARG A  90      -3.571 -54.674 -65.636  1.00 32.83           C  
ATOM   1443  N   GLY A  91       3.975 -58.497 -66.179  1.00 30.75           N  
ATOM   1444  H   GLY A  91       3.663 -59.187 -65.511  1.00 30.75           H  
ATOM   1445  CA  GLY A  91       4.970 -58.897 -67.197  1.00 30.75           C  
ATOM   1446  HA2 GLY A  91       5.603 -58.044 -67.444  1.00 30.75           H  
ATOM   1447  HA3 GLY A  91       5.612 -59.676 -66.784  1.00 30.75           H  
ATOM   1448  C   GLY A  91       4.340 -59.443 -68.494  1.00 30.75           C  
ATOM   1449  O   GLY A  91       3.474 -60.311 -68.425  1.00 30.75           O  
ATOM   1450  N   GLU A  92       4.765 -58.961 -69.672  1.00 31.69           N  
ATOM   1451  H   GLU A  92       5.475 -58.243 -69.663  1.00 31.69           H  
ATOM   1452  CA  GLU A  92       4.268 -59.373 -71.010  1.00 31.69           C  
ATOM   1453  HA  GLU A  92       3.208 -59.612 -70.923  1.00 31.69           H  
ATOM   1454  C   GLU A  92       4.974 -60.640 -71.571  1.00 31.69           C  
ATOM   1455  CB  GLU A  92       4.404 -58.202 -72.009  1.00 31.69           C  
ATOM   1456  HB2 GLU A  92       4.282 -58.594 -73.019  1.00 31.69           H  
ATOM   1457  HB3 GLU A  92       5.408 -57.787 -71.925  1.00 31.69           H  
ATOM   1458  O   GLU A  92       6.176 -60.824 -71.381  1.00 31.69           O  
ATOM   1459  CG  GLU A  92       3.354 -57.093 -71.810  1.00 31.69           C  
ATOM   1460  HG2 GLU A  92       3.439 -56.709 -70.793  1.00 31.69           H  
ATOM   1461  HG3 GLU A  92       2.365 -57.538 -71.916  1.00 31.69           H  
ATOM   1462  CD  GLU A  92       3.505 -55.920 -72.800  1.00 31.69           C  
ATOM   1463  OE1 GLU A  92       2.463 -55.308 -73.130  1.00 31.69           O  
ATOM   1464  OE2 GLU A  92       4.652 -55.632 -73.210  1.00 31.69           O  
ATOM   1465  N   ALA A  93       4.245 -61.524 -72.279  1.00 36.37           N  
ATOM   1466  H   ALA A  93       3.286 -61.281 -72.483  1.00 36.37           H  
ATOM   1467  CA  ALA A  93       4.701 -62.864 -72.707  1.00 36.37           C  
ATOM   1468  HA  ALA A  93       5.478 -63.164 -72.005  1.00 36.37           H  
ATOM   1469  C   ALA A  93       5.284 -62.938 -74.160  1.00 36.37           C  
ATOM   1470  CB  ALA A  93       3.529 -63.842 -72.522  1.00 36.37           C  
ATOM   1471  HB1 ALA A  93       2.711 -63.570 -73.189  1.00 36.37           H  
ATOM   1472  HB2 ALA A  93       3.181 -63.811 -71.489  1.00 36.37           H  
ATOM   1473  HB3 ALA A  93       3.855 -64.856 -72.755  1.00 36.37           H  
ATOM   1474  O   ALA A  93       4.760 -62.271 -75.050  1.00 36.37           O  
ATOM   1475  N   PRO A  94       6.331 -63.759 -74.441  1.00 39.15           N  
ATOM   1476  CA  PRO A  94       7.097 -63.772 -75.715  1.00 39.15           C  
ATOM   1477  HA  PRO A  94       7.202 -62.740 -76.052  1.00 39.15           H  
ATOM   1478  C   PRO A  94       6.492 -64.570 -76.913  1.00 39.15           C  
ATOM   1479  CB  PRO A  94       8.493 -64.278 -75.319  1.00 39.15           C  
ATOM   1480  HB2 PRO A  94       9.103 -63.434 -74.997  1.00 39.15           H  
ATOM   1481  HB3 PRO A  94       8.988 -64.815 -76.127  1.00 39.15           H  
ATOM   1482  O   PRO A  94       5.614 -65.410 -76.742  1.00 39.15           O  
ATOM   1483  CG  PRO A  94       8.222 -65.186 -74.122  1.00 39.15           C  
ATOM   1484  HG2 PRO A  94       7.917 -66.171 -74.477  1.00 39.15           H  
ATOM   1485  HG3 PRO A  94       9.090 -65.266 -73.468  1.00 39.15           H  
ATOM   1486  CD  PRO A  94       7.046 -64.516 -73.424  1.00 39.15           C  
ATOM   1487  HD2 PRO A  94       7.431 -63.832 -72.667  1.00 39.15           H  
ATOM   1488  HD3 PRO A  94       6.402 -65.265 -72.963  1.00 39.15           H  
ATOM   1489  N   SER A  95       6.981 -64.303 -78.144  1.00 45.88           N  
ATOM   1490  H   SER A  95       7.782 -63.688 -78.163  1.00 45.88           H  
ATOM   1491  CA  SER A  95       6.382 -64.631 -79.473  1.00 45.88           C  
ATOM   1492  HA  SER A  95       5.298 -64.585 -79.362  1.00 45.88           H  
ATOM   1493  C   SER A  95       6.711 -66.022 -80.084  1.00 45.88           C  
ATOM   1494  CB  SER A  95       6.794 -63.513 -80.448  1.00 45.88           C  
ATOM   1495  HB2 SER A  95       6.308 -62.586 -80.145  1.00 45.88           H  
ATOM   1496  HB3 SER A  95       7.873 -63.372 -80.379  1.00 45.88           H  
ATOM   1497  O   SER A  95       7.761 -66.599 -79.816  1.00 45.88           O  
ATOM   1498  OG  SER A  95       6.477 -63.790 -81.801  1.00 45.88           O  
ATOM   1499  HG  SER A  95       6.662 -63.001 -82.316  1.00 45.88           H  
ATOM   1500  N   ALA A  96       5.834 -66.540 -80.966  1.00 49.15           N  
ATOM   1501  H   ALA A  96       5.045 -65.954 -81.199  1.00 49.15           H  
ATOM   1502  CA  ALA A  96       5.798 -67.927 -81.474  1.00 49.15           C  
ATOM   1503  HA  ALA A  96       6.100 -68.588 -80.661  1.00 49.15           H  
ATOM   1504  C   ALA A  96       6.701 -68.286 -82.688  1.00 49.15           C  
ATOM   1505  CB  ALA A  96       4.328 -68.233 -81.812  1.00 49.15           C  
ATOM   1506  HB1 ALA A  96       3.989 -67.595 -82.629  1.00 49.15           H  
ATOM   1507  HB2 ALA A  96       4.233 -69.276 -82.115  1.00 49.15           H  
ATOM   1508  HB3 ALA A  96       3.701 -68.067 -80.936  1.00 49.15           H  
ATOM   1509  O   ALA A  96       6.941 -69.467 -82.932  1.00 49.15           O  
ATOM   1510  N   LEU A  97       7.183 -67.316 -83.478  1.00 53.29           N  
ATOM   1511  H   LEU A  97       6.999 -66.363 -83.199  1.00 53.29           H  
ATOM   1512  CA  LEU A  97       7.759 -67.554 -84.823  1.00 53.29           C  
ATOM   1513  HA  LEU A  97       7.057 -68.161 -85.395  1.00 53.29           H  
ATOM   1514  C   LEU A  97       9.093 -68.329 -84.860  1.00 53.29           C  
ATOM   1515  CB  LEU A  97       7.932 -66.193 -85.530  1.00 53.29           C  
ATOM   1516  HB2 LEU A  97       8.669 -66.291 -86.327  1.00 53.29           H  
ATOM   1517  HB3 LEU A  97       8.334 -65.478 -84.812  1.00 53.29           H  
ATOM   1518  O   LEU A  97       9.351 -69.049 -85.821  1.00 53.29           O  
ATOM   1519  CG  LEU A  97       6.633 -65.640 -86.145  1.00 53.29           C  
ATOM   1520  HG  LEU A  97       5.804 -65.805 -85.456  1.00 53.29           H  
ATOM   1521  CD1 LEU A  97       6.760 -64.136 -86.385  1.00 53.29           C  
ATOM   1522 HD11 LEU A  97       5.837 -63.753 -86.821  1.00 53.29           H  
ATOM   1523 HD12 LEU A  97       6.940 -63.624 -85.440  1.00 53.29           H  
ATOM   1524 HD13 LEU A  97       7.588 -63.937 -87.066  1.00 53.29           H  
ATOM   1525  CD2 LEU A  97       6.318 -66.312 -87.484  1.00 53.29           C  
ATOM   1526 HD21 LEU A  97       5.391 -65.908 -87.891  1.00 53.29           H  
ATOM   1527 HD22 LEU A  97       6.198 -67.386 -87.346  1.00 53.29           H  
ATOM   1528 HD23 LEU A  97       7.127 -66.137 -88.192  1.00 53.29           H  
ATOM   1529  N   ALA A  98       9.939 -68.203 -83.835  1.00 48.95           N  
ATOM   1530  H   ALA A  98       9.649 -67.643 -83.046  1.00 48.95           H  
ATOM   1531  CA  ALA A  98      11.338 -68.653 -83.884  1.00 48.95           C  
ATOM   1532  HA  ALA A  98      11.800 -68.236 -84.779  1.00 48.95           H  
ATOM   1533  C   ALA A  98      11.535 -70.183 -83.967  1.00 48.95           C  
ATOM   1534  CB  ALA A  98      12.054 -68.066 -82.660  1.00 48.95           C  
ATOM   1535  HB1 ALA A  98      11.621 -68.467 -81.743  1.00 48.95           H  
ATOM   1536  HB2 ALA A  98      13.110 -68.331 -82.699  1.00 48.95           H  
ATOM   1537  HB3 ALA A  98      11.967 -66.980 -82.661  1.00 48.95           H  
ATOM   1538  O   ALA A  98      12.631 -70.647 -84.269  1.00 48.95           O  
ATOM   1539  N   GLY A  99      10.500 -70.987 -83.698  1.00 53.21           N  
ATOM   1540  H   GLY A  99       9.606 -70.562 -83.499  1.00 53.21           H  
ATOM   1541  CA  GLY A  99      10.617 -72.450 -83.660  1.00 53.21           C  
ATOM   1542  HA2 GLY A  99       9.716 -72.858 -83.204  1.00 53.21           H  
ATOM   1543  HA3 GLY A  99      11.468 -72.721 -83.035  1.00 53.21           H  
ATOM   1544  C   GLY A  99      10.801 -73.137 -85.022  1.00 53.21           C  
ATOM   1545  O   GLY A  99      11.227 -74.288 -85.054  1.00 53.21           O  
ATOM   1546  N   LEU A 100      10.478 -72.469 -86.136  1.00 57.77           N  
ATOM   1547  H   LEU A 100      10.211 -71.499 -86.047  1.00 57.77           H  
ATOM   1548  CA  LEU A 100      10.430 -73.075 -87.477  1.00 57.77           C  
ATOM   1549  HA  LEU A 100       9.953 -74.052 -87.392  1.00 57.77           H  
ATOM   1550  C   LEU A 100      11.814 -73.359 -88.098  1.00 57.77           C  
ATOM   1551  CB  LEU A 100       9.555 -72.178 -88.385  1.00 57.77           C  
ATOM   1552  HB2 LEU A 100       9.540 -71.166 -87.981  1.00 57.77           H  
ATOM   1553  HB3 LEU A 100      10.009 -72.105 -89.373  1.00 57.77           H  
ATOM   1554  O   LEU A 100      11.984 -74.408 -88.718  1.00 57.77           O  
ATOM   1555  CG  LEU A 100       8.113 -72.704 -88.534  1.00 57.77           C  
ATOM   1556  HG  LEU A 100       7.822 -73.236 -87.628  1.00 57.77           H  
ATOM   1557  CD1 LEU A 100       7.117 -71.562 -88.737  1.00 57.77           C  
ATOM   1558 HD11 LEU A 100       7.380 -70.998 -89.631  1.00 57.77           H  
ATOM   1559 HD12 LEU A 100       6.108 -71.962 -88.837  1.00 57.77           H  
ATOM   1560 HD13 LEU A 100       7.151 -70.896 -87.875  1.00 57.77           H  
ATOM   1561  CD2 LEU A 100       8.000 -73.654 -89.729  1.00 57.77           C  
ATOM   1562 HD21 LEU A 100       6.989 -74.059 -89.789  1.00 57.77           H  
ATOM   1563 HD22 LEU A 100       8.707 -74.474 -89.607  1.00 57.77           H  
ATOM   1564 HD23 LEU A 100       8.235 -73.123 -90.652  1.00 57.77           H  
ATOM   1565  N   ASP A 101      12.801 -72.480 -87.902  1.00 57.18           N  
ATOM   1566  H   ASP A 101      12.579 -71.626 -87.411  1.00 57.18           H  
ATOM   1567  CA  ASP A 101      14.078 -72.497 -88.645  1.00 57.18           C  
ATOM   1568  HA  ASP A 101      13.868 -72.457 -89.714  1.00 57.18           H  
ATOM   1569  C   ASP A 101      14.938 -73.749 -88.390  1.00 57.18           C  
ATOM   1570  CB  ASP A 101      14.901 -71.249 -88.268  1.00 57.18           C  
ATOM   1571  HB2 ASP A 101      15.876 -71.319 -88.749  1.00 57.18           H  
ATOM   1572  HB3 ASP A 101      15.063 -71.248 -87.190  1.00 57.18           H  
ATOM   1573  O   ASP A 101      15.602 -74.267 -89.288  1.00 57.18           O  
ATOM   1574  CG  ASP A 101      14.268 -69.916 -88.684  1.00 57.18           C  
ATOM   1575  OD1 ASP A 101      13.455 -69.913 -89.634  1.00 57.18           O  
ATOM   1576  OD2 ASP A 101      14.592 -68.903 -88.025  1.00 57.18           O  
ATOM   1577  N   ALA A 102      14.939 -74.271 -87.160  1.00 55.56           N  
ATOM   1578  H   ALA A 102      14.349 -73.834 -86.466  1.00 55.56           H  
ATOM   1579  CA  ALA A 102      15.868 -75.329 -86.754  1.00 55.56           C  
ATOM   1580  HA  ALA A 102      16.880 -75.004 -86.998  1.00 55.56           H  
ATOM   1581  C   ALA A 102      15.643 -76.669 -87.484  1.00 55.56           C  
ATOM   1582  CB  ALA A 102      15.768 -75.496 -85.233  1.00 55.56           C  
ATOM   1583  HB1 ALA A 102      16.484 -76.248 -84.901  1.00 55.56           H  
ATOM   1584  HB2 ALA A 102      15.995 -74.549 -84.743  1.00 55.56           H  
ATOM   1585  HB3 ALA A 102      14.762 -75.812 -84.959  1.00 55.56           H  
ATOM   1586  O   ALA A 102      16.568 -77.478 -87.589  1.00 55.56           O  
ATOM   1587  N   LEU A 103      14.429 -76.915 -87.990  1.00 58.05           N  
ATOM   1588  H   LEU A 103      13.746 -76.171 -87.956  1.00 58.05           H  
ATOM   1589  CA  LEU A 103      14.057 -78.182 -88.623  1.00 58.05           C  
ATOM   1590  HA  LEU A 103      14.352 -78.991 -87.955  1.00 58.05           H  
ATOM   1591  C   LEU A 103      14.782 -78.411 -89.966  1.00 58.05           C  
ATOM   1592  CB  LEU A 103      12.524 -78.192 -88.795  1.00 58.05           C  
ATOM   1593  HB2 LEU A 103      12.274 -77.512 -89.609  1.00 58.05           H  
ATOM   1594  HB3 LEU A 103      12.055 -77.803 -87.891  1.00 58.05           H  
ATOM   1595  O   LEU A 103      15.075 -79.553 -90.315  1.00 58.05           O  
ATOM   1596  CG  LEU A 103      11.930 -79.582 -89.095  1.00 58.05           C  
ATOM   1597  HG  LEU A 103      12.520 -80.087 -89.859  1.00 58.05           H  
ATOM   1598  CD1 LEU A 103      11.879 -80.460 -87.839  1.00 58.05           C  
ATOM   1599 HD11 LEU A 103      12.889 -80.629 -87.468  1.00 58.05           H  
ATOM   1600 HD12 LEU A 103      11.435 -81.425 -88.084  1.00 58.05           H  
ATOM   1601 HD13 LEU A 103      11.288 -79.972 -87.065  1.00 58.05           H  
ATOM   1602  CD2 LEU A 103      10.502 -79.442 -89.624  1.00 58.05           C  
ATOM   1603 HD21 LEU A 103      10.089 -80.426 -89.843  1.00 58.05           H  
ATOM   1604 HD22 LEU A 103       9.880 -78.935 -88.886  1.00 58.05           H  
ATOM   1605 HD23 LEU A 103      10.515 -78.854 -90.542  1.00 58.05           H  
ATOM   1606  N   GLU A 104      15.094 -77.343 -90.707  1.00 59.16           N  
ATOM   1607  H   GLU A 104      14.888 -76.426 -90.337  1.00 59.16           H  
ATOM   1608  CA  GLU A 104      15.652 -77.410 -92.069  1.00 59.16           C  
ATOM   1609  HA  GLU A 104      15.000 -78.028 -92.686  1.00 59.16           H  
ATOM   1610  C   GLU A 104      17.047 -78.052 -92.121  1.00 59.16           C  
ATOM   1611  CB  GLU A 104      15.708 -75.986 -92.666  1.00 59.16           C  
ATOM   1612  HB2 GLU A 104      15.497 -75.249 -91.891  1.00 59.16           H  
ATOM   1613  HB3 GLU A 104      16.710 -75.791 -93.047  1.00 59.16           H  
ATOM   1614  O   GLU A 104      17.348 -78.841 -93.020  1.00 59.16           O  
ATOM   1615  CG  GLU A 104      14.709 -75.807 -93.818  1.00 59.16           C  
ATOM   1616  HG2 GLU A 104      14.932 -76.553 -94.580  1.00 59.16           H  
ATOM   1617  HG3 GLU A 104      13.705 -76.004 -93.442  1.00 59.16           H  
ATOM   1618  CD  GLU A 104      14.749 -74.407 -94.459  1.00 59.16           C  
ATOM   1619  OE1 GLU A 104      14.048 -74.242 -95.484  1.00 59.16           O  
ATOM   1620  OE2 GLU A 104      15.495 -73.535 -93.964  1.00 59.16           O  
ATOM   1621  N   ALA A 105      17.903 -77.738 -91.144  1.00 54.75           N  
ATOM   1622  H   ALA A 105      17.577 -77.113 -90.421  1.00 54.75           H  
ATOM   1623  CA  ALA A 105      19.327 -78.061 -91.202  1.00 54.75           C  
ATOM   1624  HA  ALA A 105      19.713 -77.735 -92.168  1.00 54.75           H  
ATOM   1625  C   ALA A 105      19.640 -79.563 -91.074  1.00 54.75           C  
ATOM   1626  CB  ALA A 105      20.036 -77.259 -90.105  1.00 54.75           C  
ATOM   1627  HB1 ALA A 105      19.858 -76.194 -90.252  1.00 54.75           H  
ATOM   1628  HB2 ALA A 105      19.661 -77.552 -89.124  1.00 54.75           H  
ATOM   1629  HB3 ALA A 105      21.109 -77.448 -90.149  1.00 54.75           H  
ATOM   1630  O   ALA A 105      20.648 -80.019 -91.608  1.00 54.75           O  
ATOM   1631  N   ALA A 106      18.804 -80.332 -90.367  1.00 56.65           N  
ATOM   1632  H   ALA A 106      17.975 -79.898 -89.987  1.00 56.65           H  
ATOM   1633  CA  ALA A 106      19.086 -81.731 -90.021  1.00 56.65           C  
ATOM   1634  HA  ALA A 106      20.153 -81.830 -89.821  1.00 56.65           H  
ATOM   1635  C   ALA A 106      18.752 -82.739 -91.139  1.00 56.65           C  
ATOM   1636  CB  ALA A 106      18.333 -82.057 -88.726  1.00 56.65           C  
ATOM   1637  HB1 ALA A 106      17.259 -81.972 -88.888  1.00 56.65           H  
ATOM   1638  HB2 ALA A 106      18.635 -81.367 -87.938  1.00 56.65           H  
ATOM   1639  HB3 ALA A 106      18.569 -83.075 -88.414  1.00 56.65           H  
ATOM   1640  O   ALA A 106      19.185 -83.890 -91.095  1.00 56.65           O  
ATOM   1641  N   LEU A 107      18.002 -82.319 -92.162  1.00 58.34           N  
ATOM   1642  H   LEU A 107      17.710 -81.352 -92.161  1.00 58.34           H  
ATOM   1643  CA  LEU A 107      17.561 -83.175 -93.270  1.00 58.34           C  
ATOM   1644  HA  LEU A 107      16.966 -83.981 -92.841  1.00 58.34           H  
ATOM   1645  C   LEU A 107      18.670 -83.884 -94.091  1.00 58.34           C  
ATOM   1646  CB  LEU A 107      16.659 -82.330 -94.192  1.00 58.34           C  
ATOM   1647  HB2 LEU A 107      16.581 -82.813 -95.166  1.00 58.34           H  
ATOM   1648  HB3 LEU A 107      17.132 -81.360 -94.349  1.00 58.34           H  
ATOM   1649  O   LEU A 107      18.392 -84.986 -94.576  1.00 58.34           O  
ATOM   1650  CG  LEU A 107      15.237 -82.125 -93.636  1.00 58.34           C  
ATOM   1651  HG  LEU A 107      15.287 -81.887 -92.573  1.00 58.34           H  
ATOM   1652  CD1 LEU A 107      14.546 -80.969 -94.356  1.00 58.34           C  
ATOM   1653 HD11 LEU A 107      14.466 -81.176 -95.423  1.00 58.34           H  
ATOM   1654 HD12 LEU A 107      13.553 -80.812 -93.934  1.00 58.34           H  
ATOM   1655 HD13 LEU A 107      15.124 -80.056 -94.211  1.00 58.34           H  
ATOM   1656  CD2 LEU A 107      14.379 -83.382 -93.832  1.00 58.34           C  
ATOM   1657 HD21 LEU A 107      13.381 -83.202 -93.433  1.00 58.34           H  
ATOM   1658 HD22 LEU A 107      14.305 -83.625 -94.892  1.00 58.34           H  
ATOM   1659 HD23 LEU A 107      14.818 -84.224 -93.296  1.00 58.34           H  
ATOM   1660  N   PRO A 108      19.895 -83.344 -94.290  1.00 56.22           N  
ATOM   1661  CA  PRO A 108      20.865 -83.916 -95.232  1.00 56.22           C  
ATOM   1662  HA  PRO A 108      20.413 -83.931 -96.224  1.00 56.22           H  
ATOM   1663  C   PRO A 108      21.347 -85.331 -94.892  1.00 56.22           C  
ATOM   1664  CB  PRO A 108      22.060 -82.954 -95.239  1.00 56.22           C  
ATOM   1665  HB2 PRO A 108      22.504 -82.873 -96.231  1.00 56.22           H  
ATOM   1666  HB3 PRO A 108      22.810 -83.279 -94.518  1.00 56.22           H  
ATOM   1667  O   PRO A 108      21.644 -86.112 -95.800  1.00 56.22           O  
ATOM   1668  CG  PRO A 108      21.477 -81.627 -94.775  1.00 56.22           C  
ATOM   1669  HG2 PRO A 108      22.223 -81.001 -94.284  1.00 56.22           H  
ATOM   1670  HG3 PRO A 108      21.029 -81.105 -95.621  1.00 56.22           H  
ATOM   1671  CD  PRO A 108      20.387 -82.062 -93.812  1.00 56.22           C  
ATOM   1672  HD2 PRO A 108      20.820 -82.198 -92.821  1.00 56.22           H  
ATOM   1673  HD3 PRO A 108      19.609 -81.299 -93.796  1.00 56.22           H  
ATOM   1674  N   GLU A 109      21.452 -85.662 -93.603  1.00 51.61           N  
ATOM   1675  H   GLU A 109      21.172 -84.990 -92.903  1.00 51.61           H  
ATOM   1676  CA  GLU A 109      22.120 -86.888 -93.147  1.00 51.61           C  
ATOM   1677  HA  GLU A 109      22.993 -87.066 -93.776  1.00 51.61           H  
ATOM   1678  C   GLU A 109      21.256 -88.147 -93.259  1.00 51.61           C  
ATOM   1679  CB  GLU A 109      22.623 -86.734 -91.703  1.00 51.61           C  
ATOM   1680  HB2 GLU A 109      23.067 -87.689 -91.422  1.00 51.61           H  
ATOM   1681  HB3 GLU A 109      21.787 -86.533 -91.034  1.00 51.61           H  
ATOM   1682  O   GLU A 109      21.777 -89.256 -93.130  1.00 51.61           O  
ATOM   1683  CG  GLU A 109      23.684 -85.629 -91.559  1.00 51.61           C  
ATOM   1684  HG2 GLU A 109      23.182 -84.677 -91.387  1.00 51.61           H  
ATOM   1685  HG3 GLU A 109      24.229 -85.548 -92.499  1.00 51.61           H  
ATOM   1686  CD  GLU A 109      24.705 -85.899 -90.437  1.00 51.61           C  
ATOM   1687  OE1 GLU A 109      25.771 -85.244 -90.482  1.00 51.61           O  
ATOM   1688  OE2 GLU A 109      24.450 -86.769 -89.575  1.00 51.61           O  
ATOM   1689  N   VAL A 110      19.945 -88.005 -93.502  1.00 52.96           N  
ATOM   1690  H   VAL A 110      19.582 -87.070 -93.625  1.00 52.96           H  
ATOM   1691  CA  VAL A 110      19.005 -89.118 -93.306  1.00 52.96           C  
ATOM   1692  HA  VAL A 110      19.115 -89.411 -92.262  1.00 52.96           H  
ATOM   1693  C   VAL A 110      19.366 -90.299 -94.228  1.00 52.96           C  
ATOM   1694  CB  VAL A 110      17.534 -88.698 -93.448  1.00 52.96           C  
ATOM   1695  HB  VAL A 110      17.346 -88.344 -94.462  1.00 52.96           H  
ATOM   1696  O   VAL A 110      19.438 -90.104 -95.449  1.00 52.96           O  
ATOM   1697  CG1 VAL A 110      16.613 -89.894 -93.153  1.00 52.96           C  
ATOM   1698 HG11 VAL A 110      16.816 -90.290 -92.158  1.00 52.96           H  
ATOM   1699 HG12 VAL A 110      15.567 -89.589 -93.195  1.00 52.96           H  
ATOM   1700 HG13 VAL A 110      16.758 -90.688 -93.885  1.00 52.96           H  
ATOM   1701  CG2 VAL A 110      17.194 -87.582 -92.448  1.00 52.96           C  
ATOM   1702 HG21 VAL A 110      17.795 -86.695 -92.644  1.00 52.96           H  
ATOM   1703 HG22 VAL A 110      16.144 -87.303 -92.540  1.00 52.96           H  
ATOM   1704 HG23 VAL A 110      17.385 -87.918 -91.429  1.00 52.96           H  
ATOM   1705  N   PRO A 111      19.604 -91.513 -93.692  1.00 57.91           N  
ATOM   1706  CA  PRO A 111      20.071 -92.670 -94.460  1.00 57.91           C  
ATOM   1707  HA  PRO A 111      21.015 -92.396 -94.931  1.00 57.91           H  
ATOM   1708  C   PRO A 111      19.082 -93.145 -95.534  1.00 57.91           C  
ATOM   1709  CB  PRO A 111      20.335 -93.778 -93.434  1.00 57.91           C  
ATOM   1710  HB2 PRO A 111      19.452 -94.409 -93.330  1.00 57.91           H  
ATOM   1711  HB3 PRO A 111      21.201 -94.383 -93.703  1.00 57.91           H  
ATOM   1712  O   PRO A 111      17.866 -93.068 -95.370  1.00 57.91           O  
ATOM   1713  CG  PRO A 111      20.558 -93.027 -92.127  1.00 57.91           C  
ATOM   1714  HG2 PRO A 111      21.594 -92.695 -92.065  1.00 57.91           H  
ATOM   1715  HG3 PRO A 111      20.293 -93.632 -91.260  1.00 57.91           H  
ATOM   1716  CD  PRO A 111      19.646 -91.821 -92.267  1.00 57.91           C  
ATOM   1717  HD2 PRO A 111      20.075 -91.014 -91.672  1.00 57.91           H  
ATOM   1718  HD3 PRO A 111      18.646 -92.070 -91.913  1.00 57.91           H  
ATOM   1719  N   ALA A 112      19.599 -93.689 -96.642  1.00 59.33           N  
ATOM   1720  H   ALA A 112      20.605 -93.762 -96.701  1.00 59.33           H  
ATOM   1721  CA  ALA A 112      18.813 -93.992 -97.846  1.00 59.33           C  
ATOM   1722  HA  ALA A 112      18.393 -93.059 -98.222  1.00 59.33           H  
ATOM   1723  C   ALA A 112      17.630 -94.954 -97.622  1.00 59.33           C  
ATOM   1724  CB  ALA A 112      19.766 -94.559 -98.907  1.00 59.33           C  
ATOM   1725  HB1 ALA A 112      20.207 -95.492 -98.557  1.00 59.33           H  
ATOM   1726  HB2 ALA A 112      20.558 -93.840 -99.120  1.00 59.33           H  
ATOM   1727  HB3 ALA A 112      19.211 -94.753 -99.825  1.00 59.33           H  
ATOM   1728  O   ALA A 112      16.579 -94.769 -98.225  1.00 59.33           O  
ATOM   1729  N   THR A 113      17.803 -95.957 -96.759  1.00 56.99           N  
ATOM   1730  H   THR A 113      18.675 -96.016 -96.252  1.00 56.99           H  
ATOM   1731  CA  THR A 113      16.806 -96.996 -96.443  1.00 56.99           C  
ATOM   1732  HA  THR A 113      16.405 -97.415 -97.365  1.00 56.99           H  
ATOM   1733  C   THR A 113      15.617 -96.481 -95.639  1.00 56.99           C  
ATOM   1734  CB  THR A 113      17.471 -98.116 -95.625  1.00 56.99           C  
ATOM   1735  HB  THR A 113      16.710 -98.726 -95.137  1.00 56.99           H  
ATOM   1736  O   THR A 113      14.529 -97.028 -95.750  1.00 56.99           O  
ATOM   1737  CG2 THR A 113      18.322 -99.022 -96.514  1.00 56.99           C  
ATOM   1738 HG21 THR A 113      19.110 -98.444 -96.996  1.00 56.99           H  
ATOM   1739 HG22 THR A 113      17.691 -99.483 -97.274  1.00 56.99           H  
ATOM   1740 HG23 THR A 113      18.770 -99.805 -95.903  1.00 56.99           H  
ATOM   1741  OG1 THR A 113      18.344 -97.568 -94.653  1.00 56.99           O  
ATOM   1742  HG1 THR A 113      17.848 -97.444 -93.841  1.00 56.99           H  
ATOM   1743  N   GLU A 114      15.825 -95.443 -94.828  1.00 56.07           N  
ATOM   1744  H   GLU A 114      16.748 -95.034 -94.795  1.00 56.07           H  
ATOM   1745  CA  GLU A 114      14.801 -94.847 -93.959  1.00 56.07           C  
ATOM   1746  HA  GLU A 114      14.035 -95.581 -93.710  1.00 56.07           H  
ATOM   1747  C   GLU A 114      14.103 -93.660 -94.631  1.00 56.07           C  
ATOM   1748  CB  GLU A 114      15.463 -94.369 -92.662  1.00 56.07           C  
ATOM   1749  HB2 GLU A 114      16.278 -93.691 -92.917  1.00 56.07           H  
ATOM   1750  HB3 GLU A 114      14.727 -93.821 -92.074  1.00 56.07           H  
ATOM   1751  O   GLU A 114      12.991 -93.290 -94.251  1.00 56.07           O  
ATOM   1752  CG  GLU A 114      16.005 -95.526 -91.809  1.00 56.07           C  
ATOM   1753  HG2 GLU A 114      15.172 -96.166 -91.517  1.00 56.07           H  
ATOM   1754  HG3 GLU A 114      16.692 -96.121 -92.410  1.00 56.07           H  
ATOM   1755  CD  GLU A 114      16.747 -95.043 -90.554  1.00 56.07           C  
ATOM   1756  OE1 GLU A 114      17.308 -95.923 -89.864  1.00 56.07           O  
ATOM   1757  OE2 GLU A 114      16.802 -93.813 -90.322  1.00 56.07           O  
ATOM   1758  N   ARG A 115      14.744 -93.059 -95.647  1.00 55.63           N  
ATOM   1759  H   ARG A 115      15.671 -93.395 -95.866  1.00 55.63           H  
ATOM   1760  CA  ARG A 115      14.231 -91.877 -96.360  1.00 55.63           C  
ATOM   1761  HA  ARG A 115      14.187 -91.035 -95.669  1.00 55.63           H  
ATOM   1762  C   ARG A 115      12.816 -92.063 -96.870  1.00 55.63           C  
ATOM   1763  CB  ARG A 115      15.115 -91.530 -97.565  1.00 55.63           C  
ATOM   1764  HB2 ARG A 115      14.513 -91.032 -98.326  1.00 55.63           H  
ATOM   1765  HB3 ARG A 115      15.523 -92.440 -98.004  1.00 55.63           H  
ATOM   1766  O   ARG A 115      12.032 -91.126 -96.793  1.00 55.63           O  
ATOM   1767  CG  ARG A 115      16.233 -90.574 -97.174  1.00 55.63           C  
ATOM   1768  HG2 ARG A 115      16.844 -91.043 -96.402  1.00 55.63           H  
ATOM   1769  HG3 ARG A 115      15.815 -89.652 -96.770  1.00 55.63           H  
ATOM   1770  CD  ARG A 115      17.101 -90.249 -98.390  1.00 55.63           C  
ATOM   1771  HD2 ARG A 115      17.285 -91.161 -98.958  1.00 55.63           H  
ATOM   1772  HD3 ARG A 115      16.580 -89.528 -99.020  1.00 55.63           H  
ATOM   1773  NE  ARG A 115      18.376 -89.708 -97.921  1.00 55.63           N  
ATOM   1774  HE  ARG A 115      18.525 -89.742 -96.923  1.00 55.63           H  
ATOM   1775  NH1 ARG A 115      19.401 -89.202 -99.902  1.00 55.63           N  
ATOM   1776 HH11 ARG A 115      18.559 -89.481-100.385  1.00 55.63           H  
ATOM   1777 HH12 ARG A 115      20.195 -88.811-100.388  1.00 55.63           H  
ATOM   1778  NH2 ARG A 115      20.448 -88.848 -97.939  1.00 55.63           N  
ATOM   1779 HH21 ARG A 115      20.416 -88.902 -96.931  1.00 55.63           H  
ATOM   1780 HH22 ARG A 115      21.209 -88.343 -98.370  1.00 55.63           H  
ATOM   1781  CZ  ARG A 115      19.403 -89.254 -98.599  1.00 55.63           C  
ATOM   1782  N   GLU A 116      12.503 -93.239 -97.396  1.00 62.49           N  
ATOM   1783  H   GLU A 116      13.204 -93.966 -97.407  1.00 62.49           H  
ATOM   1784  CA  GLU A 116      11.192 -93.518 -97.980  1.00 62.49           C  
ATOM   1785  HA  GLU A 116      10.980 -92.754 -98.728  1.00 62.49           H  
ATOM   1786  C   GLU A 116      10.088 -93.431 -96.913  1.00 62.49           C  
ATOM   1787  CB  GLU A 116      11.277 -94.888 -98.678  1.00 62.49           C  
ATOM   1788  HB2 GLU A 116      11.028 -95.685 -97.977  1.00 62.49           H  
ATOM   1789  HB3 GLU A 116      12.308 -95.032 -98.999  1.00 62.49           H  
ATOM   1790  O   GLU A 116       9.042 -92.818 -97.133  1.00 62.49           O  
ATOM   1791  CG  GLU A 116      10.394 -94.988 -99.930  1.00 62.49           C  
ATOM   1792  HG2 GLU A 116      10.447 -94.042-100.469  1.00 62.49           H  
ATOM   1793  HG3 GLU A 116       9.359 -95.143 -99.626  1.00 62.49           H  
ATOM   1794  CD  GLU A 116      10.844 -96.114-100.882  1.00 62.49           C  
ATOM   1795  OE1 GLU A 116      10.481 -96.030-102.077  1.00 62.49           O  
ATOM   1796  OE2 GLU A 116      11.548 -97.045-100.430  1.00 62.49           O  
ATOM   1797  N   GLU A 117      10.369 -93.929 -95.707  1.00 62.49           N  
ATOM   1798  H   GLU A 117      11.277 -94.343 -95.555  1.00 62.49           H  
ATOM   1799  CA  GLU A 117       9.460 -93.860 -94.563  1.00 62.49           C  
ATOM   1800  HA  GLU A 117       8.459 -94.114 -94.913  1.00 62.49           H  
ATOM   1801  C   GLU A 117       9.395 -92.443 -93.961  1.00 62.49           C  
ATOM   1802  CB  GLU A 117       9.893 -94.919 -93.535  1.00 62.49           C  
ATOM   1803  HB2 GLU A 117      10.735 -94.543 -92.953  1.00 62.49           H  
ATOM   1804  HB3 GLU A 117      10.210 -95.815 -94.068  1.00 62.49           H  
ATOM   1805  O   GLU A 117       8.312 -91.969 -93.600  1.00 62.49           O  
ATOM   1806  CG  GLU A 117       8.737 -95.307 -92.604  1.00 62.49           C  
ATOM   1807  HG2 GLU A 117       8.441 -94.431 -92.027  1.00 62.49           H  
ATOM   1808  HG3 GLU A 117       7.884 -95.602 -93.216  1.00 62.49           H  
ATOM   1809  CD  GLU A 117       9.073 -96.454 -91.636  1.00 62.49           C  
ATOM   1810  OE1 GLU A 117       8.114 -96.915 -90.972  1.00 62.49           O  
ATOM   1811  OE2 GLU A 117      10.258 -96.833 -91.527  1.00 62.49           O  
ATOM   1812  N   LEU A 118      10.527 -91.724 -93.912  1.00 58.05           N  
ATOM   1813  H   LEU A 118      11.383 -92.185 -94.185  1.00 58.05           H  
ATOM   1814  CA  LEU A 118      10.588 -90.324 -93.472  1.00 58.05           C  
ATOM   1815  HA  LEU A 118      10.166 -90.265 -92.469  1.00 58.05           H  
ATOM   1816  C   LEU A 118       9.761 -89.413 -94.387  1.00 58.05           C  
ATOM   1817  CB  LEU A 118      12.049 -89.839 -93.427  1.00 58.05           C  
ATOM   1818  HB2 LEU A 118      12.666 -90.588 -92.930  1.00 58.05           H  
ATOM   1819  HB3 LEU A 118      12.416 -89.746 -94.449  1.00 58.05           H  
ATOM   1820  O   LEU A 118       8.967 -88.615 -93.889  1.00 58.05           O  
ATOM   1821  CG  LEU A 118      12.185 -88.482 -92.696  1.00 58.05           C  
ATOM   1822  HG  LEU A 118      11.217 -87.986 -92.636  1.00 58.05           H  
ATOM   1823  CD1 LEU A 118      12.689 -88.686 -91.268  1.00 58.05           C  
ATOM   1824 HD11 LEU A 118      12.008 -89.344 -90.728  1.00 58.05           H  
ATOM   1825 HD12 LEU A 118      12.741 -87.726 -90.755  1.00 58.05           H  
ATOM   1826 HD13 LEU A 118      13.683 -89.135 -91.282  1.00 58.05           H  
ATOM   1827  CD2 LEU A 118      13.129 -87.535 -93.435  1.00 58.05           C  
ATOM   1828 HD21 LEU A 118      12.726 -87.316 -94.424  1.00 58.05           H  
ATOM   1829 HD22 LEU A 118      14.115 -87.988 -93.546  1.00 58.05           H  
ATOM   1830 HD23 LEU A 118      13.223 -86.600 -92.883  1.00 58.05           H  
ATOM   1831  N   VAL A 119       9.908 -89.556 -95.709  1.00 60.24           N  
ATOM   1832  H   VAL A 119      10.573 -90.238 -96.044  1.00 60.24           H  
ATOM   1833  CA  VAL A 119       9.125 -88.804 -96.698  1.00 60.24           C  
ATOM   1834  HA  VAL A 119       9.249 -87.739 -96.501  1.00 60.24           H  
ATOM   1835  C   VAL A 119       7.647 -89.111 -96.518  1.00 60.24           C  
ATOM   1836  CB  VAL A 119       9.599 -89.071 -98.139  1.00 60.24           C  
ATOM   1837  HB  VAL A 119       9.666 -90.146 -98.306  1.00 60.24           H  
ATOM   1838  O   VAL A 119       6.881 -88.173 -96.362  1.00 60.24           O  
ATOM   1839  CG1 VAL A 119       8.654 -88.467 -99.186  1.00 60.24           C  
ATOM   1840 HG11 VAL A 119       7.694 -88.983 -99.174  1.00 60.24           H  
ATOM   1841 HG12 VAL A 119       9.073 -88.587-100.185  1.00 60.24           H  
ATOM   1842 HG13 VAL A 119       8.490 -87.407 -98.992  1.00 60.24           H  
ATOM   1843  CG2 VAL A 119      10.979 -88.438 -98.368  1.00 60.24           C  
ATOM   1844 HG21 VAL A 119      11.691 -88.788 -97.621  1.00 60.24           H  
ATOM   1845 HG22 VAL A 119      11.346 -88.714 -99.356  1.00 60.24           H  
ATOM   1846 HG23 VAL A 119      10.907 -87.352 -98.301  1.00 60.24           H  
ATOM   1847  N   GLN A 120       7.240 -90.378 -96.379  1.00 66.04           N  
ATOM   1848  H   GLN A 120       7.904 -91.126 -96.520  1.00 66.04           H  
ATOM   1849  CA  GLN A 120       5.833 -90.713 -96.107  1.00 66.04           C  
ATOM   1850  HA  GLN A 120       5.215 -90.353 -96.930  1.00 66.04           H  
ATOM   1851  C   GLN A 120       5.301 -90.087 -94.810  1.00 66.04           C  
ATOM   1852  CB  GLN A 120       5.674 -92.229 -95.975  1.00 66.04           C  
ATOM   1853  HB2 GLN A 120       6.467 -92.629 -95.343  1.00 66.04           H  
ATOM   1854  HB3 GLN A 120       4.719 -92.440 -95.495  1.00 66.04           H  
ATOM   1855  O   GLN A 120       4.109 -89.788 -94.683  1.00 66.04           O  
ATOM   1856  CG  GLN A 120       5.682 -92.951 -97.323  1.00 66.04           C  
ATOM   1857  HG2 GLN A 120       6.608 -92.736 -97.856  1.00 66.04           H  
ATOM   1858  HG3 GLN A 120       4.853 -92.594 -97.933  1.00 66.04           H  
ATOM   1859  CD  GLN A 120       5.548 -94.459 -97.147  1.00 66.04           C  
ATOM   1860  NE2 GLN A 120       5.743 -95.223 -98.197  1.00 66.04           N  
ATOM   1861 HE21 GLN A 120       5.756 -96.218 -98.023  1.00 66.04           H  
ATOM   1862 HE22 GLN A 120       6.099 -94.817 -99.050  1.00 66.04           H  
ATOM   1863  OE1 GLN A 120       5.239 -94.979 -96.083  1.00 66.04           O  
ATOM   1864  N   ARG A 121       6.152 -89.934 -93.792  1.00 64.86           N  
ATOM   1865  H   ARG A 121       7.104 -90.245 -93.924  1.00 64.86           H  
ATOM   1866  CA  ARG A 121       5.759 -89.347 -92.507  1.00 64.86           C  
ATOM   1867  HA  ARG A 121       4.753 -89.693 -92.269  1.00 64.86           H  
ATOM   1868  C   ARG A 121       5.658 -87.822 -92.593  1.00 64.86           C  
ATOM   1869  CB  ARG A 121       6.715 -89.856 -91.423  1.00 64.86           C  
ATOM   1870  HB2 ARG A 121       7.637 -89.274 -91.434  1.00 64.86           H  
ATOM   1871  HB3 ARG A 121       6.966 -90.895 -91.637  1.00 64.86           H  
ATOM   1872  O   ARG A 121       4.655 -87.277 -92.135  1.00 64.86           O  
ATOM   1873  CG  ARG A 121       6.073 -89.812 -90.034  1.00 64.86           C  
ATOM   1874  HG2 ARG A 121       5.111 -90.324 -90.055  1.00 64.86           H  
ATOM   1875  HG3 ARG A 121       5.924 -88.774 -89.736  1.00 64.86           H  
ATOM   1876  CD  ARG A 121       6.994 -90.515 -89.034  1.00 64.86           C  
ATOM   1877  HD2 ARG A 121       7.973 -90.037 -89.067  1.00 64.86           H  
ATOM   1878  HD3 ARG A 121       7.107 -91.558 -89.330  1.00 64.86           H  
ATOM   1879  NE  ARG A 121       6.461 -90.440 -87.662  1.00 64.86           N  
ATOM   1880  HE  ARG A 121       5.627 -89.888 -87.523  1.00 64.86           H  
ATOM   1881  NH1 ARG A 121       8.147 -91.631 -86.654  1.00 64.86           N  
ATOM   1882 HH11 ARG A 121       8.590 -92.008 -85.828  1.00 64.86           H  
ATOM   1883 HH12 ARG A 121       8.577 -91.785 -87.555  1.00 64.86           H  
ATOM   1884  NH2 ARG A 121       6.507 -90.767 -85.409  1.00 64.86           N  
ATOM   1885 HH21 ARG A 121       6.974 -91.133 -84.592  1.00 64.86           H  
ATOM   1886 HH22 ARG A 121       5.677 -90.201 -85.303  1.00 64.86           H  
ATOM   1887  CZ  ARG A 121       7.038 -90.947 -86.586  1.00 64.86           C  
ATOM   1888  N   LEU A 122       6.620 -87.161 -93.240  1.00 59.50           N  
ATOM   1889  H   LEU A 122       7.397 -87.695 -93.601  1.00 59.50           H  
ATOM   1890  CA  LEU A 122       6.567 -85.730 -93.559  1.00 59.50           C  
ATOM   1891  HA  LEU A 122       6.400 -85.167 -92.641  1.00 59.50           H  
ATOM   1892  C   LEU A 122       5.391 -85.416 -94.486  1.00 59.50           C  
ATOM   1893  CB  LEU A 122       7.896 -85.288 -94.202  1.00 59.50           C  
ATOM   1894  HB2 LEU A 122       8.207 -86.049 -94.917  1.00 59.50           H  
ATOM   1895  HB3 LEU A 122       7.733 -84.366 -94.760  1.00 59.50           H  
ATOM   1896  O   LEU A 122       4.640 -84.488 -94.215  1.00 59.50           O  
ATOM   1897  CG  LEU A 122       9.027 -85.041 -93.188  1.00 59.50           C  
ATOM   1898  HG  LEU A 122       9.081 -85.875 -92.489  1.00 59.50           H  
ATOM   1899  CD1 LEU A 122      10.365 -84.936 -93.919  1.00 59.50           C  
ATOM   1900 HD11 LEU A 122      10.559 -85.861 -94.461  1.00 59.50           H  
ATOM   1901 HD12 LEU A 122      10.348 -84.102 -94.621  1.00 59.50           H  
ATOM   1902 HD13 LEU A 122      11.168 -84.781 -93.199  1.00 59.50           H  
ATOM   1903  CD2 LEU A 122       8.809 -83.741 -92.407  1.00 59.50           C  
ATOM   1904 HD21 LEU A 122       7.897 -83.799 -91.812  1.00 59.50           H  
ATOM   1905 HD22 LEU A 122       8.743 -82.895 -93.091  1.00 59.50           H  
ATOM   1906 HD23 LEU A 122       9.648 -83.578 -91.729  1.00 59.50           H  
ATOM   1907  N   GLU A 123       5.159 -86.232 -95.513  1.00 63.61           N  
ATOM   1908  H   GLU A 123       5.841 -86.948 -95.720  1.00 63.61           H  
ATOM   1909  CA  GLU A 123       4.013 -86.126 -96.413  1.00 63.61           C  
ATOM   1910  HA  GLU A 123       4.002 -85.134 -96.866  1.00 63.61           H  
ATOM   1911  C   GLU A 123       2.699 -86.292 -95.661  1.00 63.61           C  
ATOM   1912  CB  GLU A 123       4.078 -87.172 -97.531  1.00 63.61           C  
ATOM   1913  HB2 GLU A 123       4.334 -88.140 -97.100  1.00 63.61           H  
ATOM   1914  HB3 GLU A 123       3.091 -87.255 -97.986  1.00 63.61           H  
ATOM   1915  O   GLU A 123       1.778 -85.536 -95.932  1.00 63.61           O  
ATOM   1916  CG  GLU A 123       5.068 -86.786 -98.639  1.00 63.61           C  
ATOM   1917  HG2 GLU A 123       6.064 -86.644 -98.220  1.00 63.61           H  
ATOM   1918  HG3 GLU A 123       4.751 -85.831 -99.057  1.00 63.61           H  
ATOM   1919  CD  GLU A 123       5.123 -87.836 -99.760  1.00 63.61           C  
ATOM   1920  OE1 GLU A 123       5.523 -87.443-100.879  1.00 63.61           O  
ATOM   1921  OE2 GLU A 123       4.742 -89.003 -99.506  1.00 63.61           O  
ATOM   1922  N   ARG A 124       2.597 -87.195 -94.674  1.00 64.88           N  
ATOM   1923  H   ARG A 124       3.367 -87.834 -94.536  1.00 64.88           H  
ATOM   1924  CA  ARG A 124       1.400 -87.288 -93.817  1.00 64.88           C  
ATOM   1925  HA  ARG A 124       0.523 -87.338 -94.462  1.00 64.88           H  
ATOM   1926  C   ARG A 124       1.190 -86.037 -92.968  1.00 64.88           C  
ATOM   1927  CB  ARG A 124       1.442 -88.544 -92.936  1.00 64.88           C  
ATOM   1928  HB2 ARG A 124       0.829 -88.376 -92.050  1.00 64.88           H  
ATOM   1929  HB3 ARG A 124       2.464 -88.740 -92.611  1.00 64.88           H  
ATOM   1930  O   ARG A 124       0.055 -85.580 -92.859  1.00 64.88           O  
ATOM   1931  CG  ARG A 124       0.870 -89.756 -93.681  1.00 64.88           C  
ATOM   1932  HG2 ARG A 124      -0.153 -89.529 -93.982  1.00 64.88           H  
ATOM   1933  HG3 ARG A 124       1.452 -89.956 -94.580  1.00 64.88           H  
ATOM   1934  CD  ARG A 124       0.842 -91.003 -92.791  1.00 64.88           C  
ATOM   1935  HD2 ARG A 124       0.364 -90.757 -91.843  1.00 64.88           H  
ATOM   1936  HD3 ARG A 124       0.245 -91.761 -93.298  1.00 64.88           H  
ATOM   1937  NE  ARG A 124       2.197 -91.534 -92.559  1.00 64.88           N  
ATOM   1938  HE  ARG A 124       2.944 -91.066 -93.052  1.00 64.88           H  
ATOM   1939  NH1 ARG A 124       1.582 -93.384 -91.343  1.00 64.88           N  
ATOM   1940 HH11 ARG A 124       1.838 -94.257 -90.904  1.00 64.88           H  
ATOM   1941 HH12 ARG A 124       0.616 -93.100 -91.422  1.00 64.88           H  
ATOM   1942  NH2 ARG A 124       3.735 -93.055 -91.837  1.00 64.88           N  
ATOM   1943 HH21 ARG A 124       3.964 -93.956 -91.442  1.00 64.88           H  
ATOM   1944 HH22 ARG A 124       4.451 -92.590 -92.376  1.00 64.88           H  
ATOM   1945  CZ  ARG A 124       2.499 -92.648 -91.912  1.00 64.88           C  
ATOM   1946  N   MET A 125       2.253 -85.464 -92.401  1.00 58.55           N  
ATOM   1947  H   MET A 125       3.158 -85.890 -92.538  1.00 58.55           H  
ATOM   1948  CA  MET A 125       2.161 -84.201 -91.656  1.00 58.55           C  
ATOM   1949  HA  MET A 125       1.404 -84.299 -90.878  1.00 58.55           H  
ATOM   1950  C   MET A 125       1.714 -83.048 -92.567  1.00 58.55           C  
ATOM   1951  CB  MET A 125       3.504 -83.868 -90.986  1.00 58.55           C  
ATOM   1952  HB2 MET A 125       3.452 -82.851 -90.599  1.00 58.55           H  
ATOM   1953  HB3 MET A 125       4.311 -83.913 -91.719  1.00 58.55           H  
ATOM   1954  O   MET A 125       0.793 -82.305 -92.230  1.00 58.55           O  
ATOM   1955  CG  MET A 125       3.824 -84.814 -89.824  1.00 58.55           C  
ATOM   1956  HG2 MET A 125       3.044 -84.720 -89.069  1.00 58.55           H  
ATOM   1957  HG3 MET A 125       3.810 -85.840 -90.194  1.00 58.55           H  
ATOM   1958  SD  MET A 125       5.433 -84.533 -89.032  1.00 58.55           S  
ATOM   1959  CE  MET A 125       5.180 -82.889 -88.303  1.00 58.55           C  
ATOM   1960  HE1 MET A 125       5.047 -82.147 -89.092  1.00 58.55           H  
ATOM   1961  HE2 MET A 125       4.301 -82.899 -87.659  1.00 58.55           H  
ATOM   1962  HE3 MET A 125       6.054 -82.617 -87.713  1.00 58.55           H  
ATOM   1963  N   LEU A 126       2.304 -82.941 -93.758  1.00 54.67           N  
ATOM   1964  H   LEU A 126       3.065 -83.571 -93.968  1.00 54.67           H  
ATOM   1965  CA  LEU A 126       1.956 -81.931 -94.759  1.00 54.67           C  
ATOM   1966  HA  LEU A 126       1.940 -80.962 -94.261  1.00 54.67           H  
ATOM   1967  C   LEU A 126       0.552 -82.154 -95.342  1.00 54.67           C  
ATOM   1968  CB  LEU A 126       3.048 -81.937 -95.854  1.00 54.67           C  
ATOM   1969  HB2 LEU A 126       3.836 -82.637 -95.575  1.00 54.67           H  
ATOM   1970  HB3 LEU A 126       2.637 -82.320 -96.788  1.00 54.67           H  
ATOM   1971  O   LEU A 126      -0.181 -81.196 -95.583  1.00 54.67           O  
ATOM   1972  CG  LEU A 126       3.700 -80.560 -96.083  1.00 54.67           C  
ATOM   1973  HG  LEU A 126       3.521 -79.908 -95.228  1.00 54.67           H  
ATOM   1974  CD1 LEU A 126       5.213 -80.704 -96.245  1.00 54.67           C  
ATOM   1975 HD11 LEU A 126       5.447 -81.353 -97.088  1.00 54.67           H  
ATOM   1976 HD12 LEU A 126       5.640 -81.130 -95.337  1.00 54.67           H  
ATOM   1977 HD13 LEU A 126       5.663 -79.724 -96.406  1.00 54.67           H  
ATOM   1978  CD2 LEU A 126       3.129 -79.898 -97.338  1.00 54.67           C  
ATOM   1979 HD21 LEU A 126       2.051 -79.788 -97.225  1.00 54.67           H  
ATOM   1980 HD22 LEU A 126       3.577 -78.911 -97.456  1.00 54.67           H  
ATOM   1981 HD23 LEU A 126       3.353 -80.507 -98.214  1.00 54.67           H  
ATOM   1982  N   ALA A 127       0.145 -83.410 -95.526  1.00 57.81           N  
ATOM   1983  H   ALA A 127       0.810 -84.154 -95.370  1.00 57.81           H  
ATOM   1984  CA  ALA A 127      -1.182 -83.791 -95.998  1.00 57.81           C  
ATOM   1985  HA  ALA A 127      -1.413 -83.210 -96.891  1.00 57.81           H  
ATOM   1986  C   ALA A 127      -2.271 -83.491 -94.968  1.00 57.81           C  
ATOM   1987  CB  ALA A 127      -1.202 -85.276 -96.376  1.00 57.81           C  
ATOM   1988  HB1 ALA A 127      -2.196 -85.549 -96.730  1.00 57.81           H  
ATOM   1989  HB2 ALA A 127      -0.484 -85.467 -97.174  1.00 57.81           H  
ATOM   1990  HB3 ALA A 127      -0.956 -85.886 -95.507  1.00 57.81           H  
ATOM   1991  O   ALA A 127      -3.397 -83.241 -95.376  1.00 57.81           O  
ATOM   1992  N   ALA A 128      -1.954 -83.482 -93.668  1.00 53.20           N  
ATOM   1993  H   ALA A 128      -1.034 -83.793 -93.391  1.00 53.20           H  
ATOM   1994  CA  ALA A 128      -2.875 -83.040 -92.622  1.00 53.20           C  
ATOM   1995  HA  ALA A 128      -3.867 -83.437 -92.837  1.00 53.20           H  
ATOM   1996  C   ALA A 128      -3.005 -81.507 -92.564  1.00 53.20           C  
ATOM   1997  CB  ALA A 128      -2.410 -83.620 -91.283  1.00 53.20           C  
ATOM   1998  HB1 ALA A 128      -1.426 -83.229 -91.025  1.00 53.20           H  
ATOM   1999  HB2 ALA A 128      -2.360 -84.707 -91.347  1.00 53.20           H  
ATOM   2000  HB3 ALA A 128      -3.118 -83.342 -90.502  1.00 53.20           H  
ATOM   2001  O   ALA A 128      -4.080 -81.002 -92.255  1.00 53.20           O  
ATOM   2002  N   LEU A 129      -1.944 -80.763 -92.903  1.00 47.77           N  
ATOM   2003  H   LEU A 129      -1.066 -81.235 -93.066  1.00 47.77           H  
ATOM   2004  CA  LEU A 129      -1.984 -79.297 -93.011  1.00 47.77           C  
ATOM   2005  HA  LEU A 129      -2.541 -78.893 -92.166  1.00 47.77           H  
ATOM   2006  C   LEU A 129      -2.714 -78.816 -94.274  1.00 47.77           C  
ATOM   2007  CB  LEU A 129      -0.543 -78.752 -92.982  1.00 47.77           C  
ATOM   2008  HB2 LEU A 129       0.101 -79.423 -93.551  1.00 47.77           H  
ATOM   2009  HB3 LEU A 129      -0.513 -77.780 -93.476  1.00 47.77           H  
ATOM   2010  O   LEU A 129      -3.443 -77.826 -94.238  1.00 47.77           O  
ATOM   2011  CG  LEU A 129       0.017 -78.584 -91.560  1.00 47.77           C  
ATOM   2012  HG  LEU A 129      -0.233 -79.460 -90.961  1.00 47.77           H  
ATOM   2013  CD1 LEU A 129       1.538 -78.451 -91.611  1.00 47.77           C  
ATOM   2014 HD11 LEU A 129       1.822 -77.590 -92.216  1.00 47.77           H  
ATOM   2015 HD12 LEU A 129       1.930 -78.324 -90.602  1.00 47.77           H  
ATOM   2016 HD13 LEU A 129       1.971 -79.356 -92.039  1.00 47.77           H  
ATOM   2017  CD2 LEU A 129      -0.551 -77.330 -90.887  1.00 47.77           C  
ATOM   2018 HD21 LEU A 129      -0.294 -76.441 -91.464  1.00 47.77           H  
ATOM   2019 HD22 LEU A 129      -0.136 -77.234 -89.884  1.00 47.77           H  
ATOM   2020 HD23 LEU A 129      -1.635 -77.401 -90.803  1.00 47.77           H  
ATOM   2021  N   ARG A 130      -2.545 -79.514 -95.401  1.00 48.45           N  
ATOM   2022  H   ARG A 130      -1.904 -80.294 -95.368  1.00 48.45           H  
ATOM   2023  CA  ARG A 130      -3.072 -79.077 -96.704  1.00 48.45           C  
ATOM   2024  HA  ARG A 130      -2.658 -78.087 -96.895  1.00 48.45           H  
ATOM   2025  C   ARG A 130      -4.585 -78.855 -96.822  1.00 48.45           C  
ATOM   2026  CB  ARG A 130      -2.615 -80.028 -97.818  1.00 48.45           C  
ATOM   2027  HB2 ARG A 130      -3.394 -80.101 -98.576  1.00 48.45           H  
ATOM   2028  HB3 ARG A 130      -2.439 -81.026 -97.417  1.00 48.45           H  
ATOM   2029  O   ARG A 130      -4.928 -77.929 -97.554  1.00 48.45           O  
ATOM   2030  CG  ARG A 130      -1.351 -79.491 -98.492  1.00 48.45           C  
ATOM   2031  HG2 ARG A 130      -0.530 -79.488 -97.774  1.00 48.45           H  
ATOM   2032  HG3 ARG A 130      -1.525 -78.474 -98.844  1.00 48.45           H  
ATOM   2033  CD  ARG A 130      -0.994 -80.376 -99.684  1.00 48.45           C  
ATOM   2034  HD2 ARG A 130      -0.878 -81.400 -99.329  1.00 48.45           H  
ATOM   2035  HD3 ARG A 130      -1.807 -80.340-100.409  1.00 48.45           H  
ATOM   2036  NE  ARG A 130       0.257 -79.932-100.321  1.00 48.45           N  
ATOM   2037  HE  ARG A 130       0.658 -79.069 -99.983  1.00 48.45           H  
ATOM   2038  NH1 ARG A 130       0.488 -81.702-101.764  1.00 48.45           N  
ATOM   2039 HH11 ARG A 130       1.039 -82.210-102.441  1.00 48.45           H  
ATOM   2040 HH12 ARG A 130      -0.381 -82.085-101.420  1.00 48.45           H  
ATOM   2041  NH2 ARG A 130       2.062 -80.121-101.693  1.00 48.45           N  
ATOM   2042 HH21 ARG A 130       2.444 -79.268-101.312  1.00 48.45           H  
ATOM   2043 HH22 ARG A 130       2.586 -80.633-102.389  1.00 48.45           H  
ATOM   2044  CZ  ARG A 130       0.925 -80.583-101.255  1.00 48.45           C  
ATOM   2045  N   PRO A 131      -5.501 -79.616 -96.188  1.00 46.82           N  
ATOM   2046  CA  PRO A 131      -6.935 -79.433 -96.394  1.00 46.82           C  
ATOM   2047  HA  PRO A 131      -7.180 -79.627 -97.439  1.00 46.82           H  
ATOM   2048  C   PRO A 131      -7.365 -78.008 -96.037  1.00 46.82           C  
ATOM   2049  CB  PRO A 131      -7.631 -80.472 -95.504  1.00 46.82           C  
ATOM   2050  HB2 PRO A 131      -7.941 -80.016 -94.563  1.00 46.82           H  
ATOM   2051  HB3 PRO A 131      -8.490 -80.917 -96.006  1.00 46.82           H  
ATOM   2052  O   PRO A 131      -8.232 -77.447 -96.694  1.00 46.82           O  
ATOM   2053  CG  PRO A 131      -6.547 -81.509 -95.220  1.00 46.82           C  
ATOM   2054  HG2 PRO A 131      -6.502 -82.231 -96.035  1.00 46.82           H  
ATOM   2055  HG3 PRO A 131      -6.698 -82.010 -94.264  1.00 46.82           H  
ATOM   2056  CD  PRO A 131      -5.284 -80.660 -95.218  1.00 46.82           C  
ATOM   2057  HD2 PRO A 131      -4.411 -81.254 -95.489  1.00 46.82           H  
ATOM   2058  HD3 PRO A 131      -5.160 -80.200 -94.238  1.00 46.82           H  
ATOM   2059  N   VAL A 132      -6.688 -77.394 -95.058  1.00 39.91           N  
ATOM   2060  H   VAL A 132      -5.950 -77.902 -94.592  1.00 39.91           H  
ATOM   2061  CA  VAL A 132      -6.937 -76.016 -94.620  1.00 39.91           C  
ATOM   2062  HA  VAL A 132      -7.979 -75.930 -94.312  1.00 39.91           H  
ATOM   2063  C   VAL A 132      -6.718 -75.012 -95.755  1.00 39.91           C  
ATOM   2064  CB  VAL A 132      -6.039 -75.666 -93.414  1.00 39.91           C  
ATOM   2065  HB  VAL A 132      -4.996 -75.672 -93.732  1.00 39.91           H  
ATOM   2066  O   VAL A 132      -7.507 -74.086 -95.913  1.00 39.91           O  
ATOM   2067  CG1 VAL A 132      -6.362 -74.276 -92.855  1.00 39.91           C  
ATOM   2068 HG11 VAL A 132      -5.738 -74.071 -91.985  1.00 39.91           H  
ATOM   2069 HG12 VAL A 132      -7.411 -74.222 -92.565  1.00 39.91           H  
ATOM   2070 HG13 VAL A 132      -6.160 -73.508 -93.601  1.00 39.91           H  
ATOM   2071  CG2 VAL A 132      -6.205 -76.680 -92.271  1.00 39.91           C  
ATOM   2072 HG21 VAL A 132      -5.608 -76.369 -91.414  1.00 39.91           H  
ATOM   2073 HG22 VAL A 132      -7.252 -76.743 -91.975  1.00 39.91           H  
ATOM   2074 HG23 VAL A 132      -5.852 -77.665 -92.577  1.00 39.91           H  
ATOM   2075  N   ALA A 133      -5.689 -75.203 -96.585  1.00 36.76           N  
ATOM   2076  H   ALA A 133      -5.124 -76.034 -96.480  1.00 36.76           H  
ATOM   2077  CA  ALA A 133      -5.361 -74.263 -97.656  1.00 36.76           C  
ATOM   2078  HA  ALA A 133      -5.418 -73.250 -97.257  1.00 36.76           H  
ATOM   2079  C   ALA A 133      -6.335 -74.324 -98.849  1.00 36.76           C  
ATOM   2080  CB  ALA A 133      -3.913 -74.517 -98.095  1.00 36.76           C  
ATOM   2081  HB1 ALA A 133      -3.821 -75.519 -98.515  1.00 36.76           H  
ATOM   2082  HB2 ALA A 133      -3.244 -74.416 -97.241  1.00 36.76           H  
ATOM   2083  HB3 ALA A 133      -3.631 -73.785 -98.852  1.00 36.76           H  
ATOM   2084  O   ALA A 133      -6.381 -73.386 -99.641  1.00 36.76           O  
ATOM   2085  N   GLN A 134      -7.111 -75.405 -99.003  1.00 38.62           N  
ATOM   2086  H   GLN A 134      -7.104 -76.116 -98.286  1.00 38.62           H  
ATOM   2087  CA  GLN A 134      -7.928 -75.621-100.206  1.00 38.62           C  
ATOM   2088  HA  GLN A 134      -7.286 -75.565-101.085  1.00 38.62           H  
ATOM   2089  C   GLN A 134      -9.029 -74.585-100.410  1.00 38.62           C  
ATOM   2090  CB  GLN A 134      -8.604 -76.996-100.162  1.00 38.62           C  
ATOM   2091  HB2 GLN A 134      -9.040 -77.162 -99.178  1.00 38.62           H  
ATOM   2092  HB3 GLN A 134      -9.413 -77.014-100.893  1.00 38.62           H  
ATOM   2093  O   GLN A 134      -9.365 -74.290-101.553  1.00 38.62           O  
ATOM   2094  CG  GLN A 134      -7.644 -78.131-100.519  1.00 38.62           C  
ATOM   2095  HG2 GLN A 134      -7.196 -77.923-101.491  1.00 38.62           H  
ATOM   2096  HG3 GLN A 134      -6.851 -78.190 -99.775  1.00 38.62           H  
ATOM   2097  CD  GLN A 134      -8.358 -79.477-100.583  1.00 38.62           C  
ATOM   2098  NE2 GLN A 134      -7.820 -80.435-101.306  1.00 38.62           N  
ATOM   2099 HE21 GLN A 134      -8.356 -81.291-101.345  1.00 38.62           H  
ATOM   2100 HE22 GLN A 134      -6.996 -80.258-101.861  1.00 38.62           H  
ATOM   2101  OE1 GLN A 134      -9.395 -79.718 -99.992  1.00 38.62           O  
ATOM   2102  N   ALA A 135      -9.605 -74.047 -99.334  1.00 32.51           N  
ATOM   2103  H   ALA A 135      -9.262 -74.298 -98.418  1.00 32.51           H  
ATOM   2104  CA  ALA A 135     -10.786 -73.190 -99.430  1.00 32.51           C  
ATOM   2105  HA  ALA A 135     -11.550 -73.727 -99.992  1.00 32.51           H  
ATOM   2106  C   ALA A 135     -10.543 -71.866-100.185  1.00 32.51           C  
ATOM   2107  CB  ALA A 135     -11.319 -72.951 -98.012  1.00 32.51           C  
ATOM   2108  HB1 ALA A 135     -11.537 -73.903 -97.530  1.00 32.51           H  
ATOM   2109  HB2 ALA A 135     -12.236 -72.362 -98.061  1.00 32.51           H  
ATOM   2110  HB3 ALA A 135     -10.581 -72.407 -97.424  1.00 32.51           H  
ATOM   2111  O   ALA A 135     -11.497 -71.129-100.417  1.00 32.51           O  
ATOM   2112  N   ALA A 136      -9.296 -71.555-100.559  1.00 25.82           N  
ATOM   2113  H   ALA A 136      -8.561 -72.225-100.383  1.00 25.82           H  
ATOM   2114  CA  ALA A 136      -8.913 -70.261-101.104  1.00 25.82           C  
ATOM   2115  HA  ALA A 136      -9.152 -69.493-100.368  1.00 25.82           H  
ATOM   2116  C   ALA A 136      -9.646 -69.878-102.402  1.00 25.82           C  
ATOM   2117  CB  ALA A 136      -7.392 -70.271-101.316  1.00 25.82           C  
ATOM   2118  HB1 ALA A 136      -7.073 -69.301-101.697  1.00 25.82           H  
ATOM   2119  HB2 ALA A 136      -6.885 -70.465-100.370  1.00 25.82           H  
ATOM   2120  HB3 ALA A 136      -7.116 -71.042-102.035  1.00 25.82           H  
ATOM   2121  O   ALA A 136     -10.150 -68.763-102.514  1.00 25.82           O  
ATOM   2122  N   ASP A 137      -9.669 -70.760-103.403  1.00 27.86           N  
ATOM   2123  H   ASP A 137      -9.289 -71.679-103.229  1.00 27.86           H  
ATOM   2124  CA  ASP A 137      -9.647 -70.272-104.790  1.00 27.86           C  
ATOM   2125  HA  ASP A 137      -9.159 -69.298-104.758  1.00 27.86           H  
ATOM   2126  C   ASP A 137     -11.012 -69.989-105.430  1.00 27.86           C  
ATOM   2127  CB  ASP A 137      -8.780 -71.210-105.654  1.00 27.86           C  
ATOM   2128  HB2 ASP A 137      -9.423 -71.818-106.290  1.00 27.86           H  
ATOM   2129  HB3 ASP A 137      -8.239 -71.899-105.004  1.00 27.86           H  
ATOM   2130  O   ASP A 137     -11.070 -69.613-106.599  1.00 27.86           O  
ATOM   2131  CG  ASP A 137      -7.727 -70.495-106.515  1.00 27.86           C  
ATOM   2132  OD1 ASP A 137      -7.396 -69.323-106.222  1.00 27.86           O  
ATOM   2133  OD2 ASP A 137      -7.194 -71.175-107.420  1.00 27.86           O  
ATOM   2134  N   ALA A 138     -12.127 -70.126-104.707  1.00 27.66           N  
ATOM   2135  H   ALA A 138     -12.025 -70.352-103.728  1.00 27.66           H  
ATOM   2136  CA  ALA A 138     -13.474 -69.878-105.245  1.00 27.66           C  
ATOM   2137  HA  ALA A 138     -13.520 -70.330-106.236  1.00 27.66           H  
ATOM   2138  C   ALA A 138     -13.784 -68.372-105.456  1.00 27.66           C  
ATOM   2139  CB  ALA A 138     -14.501 -70.604-104.365  1.00 27.66           C  
ATOM   2140  HB1 ALA A 138     -14.247 -71.662-104.297  1.00 27.66           H  
ATOM   2141  HB2 ALA A 138     -15.495 -70.503-104.802  1.00 27.66           H  
ATOM   2142  HB3 ALA A 138     -14.505 -70.167-103.367  1.00 27.66           H  
ATOM   2143  O   ALA A 138     -14.884 -67.909-105.166  1.00 27.66           O  
ATOM   2144  N   SER A 139     -12.788 -67.601-105.902  1.00 21.04           N  
ATOM   2145  H   SER A 139     -11.959 -68.091-106.207  1.00 21.04           H  
ATOM   2146  CA  SER A 139     -12.782 -66.141-105.983  1.00 21.04           C  
ATOM   2147  HA  SER A 139     -13.265 -65.764-105.082  1.00 21.04           H  
ATOM   2148  C   SER A 139     -13.596 -65.586-107.174  1.00 21.04           C  
ATOM   2149  CB  SER A 139     -11.329 -65.648-105.949  1.00 21.04           C  
ATOM   2150  HB2 SER A 139     -11.321 -64.584-105.715  1.00 21.04           H  
ATOM   2151  HB3 SER A 139     -10.777 -66.173-105.169  1.00 21.04           H  
ATOM   2152  O   SER A 139     -14.499 -66.234-107.688  1.00 21.04           O  
ATOM   2153  OG  SER A 139     -10.698 -65.843-107.198  1.00 21.04           O  
ATOM   2154  HG  SER A 139     -10.352 -66.738-107.235  1.00 21.04           H  
ATOM   2155  N   GLY A 140     -13.375 -64.320-107.552  1.00 19.90           N  
ATOM   2156  H   GLY A 140     -12.444 -63.976-107.366  1.00 19.90           H  
ATOM   2157  CA  GLY A 140     -14.459 -63.358-107.321  1.00 19.90           C  
ATOM   2158  HA2 GLY A 140     -14.071 -62.606-106.633  1.00 19.90           H  
ATOM   2159  HA3 GLY A 140     -15.265 -63.866-106.793  1.00 19.90           H  
ATOM   2160  C   GLY A 140     -15.136 -62.572-108.457  1.00 19.90           C  
ATOM   2161  O   GLY A 140     -16.161 -61.967-108.163  1.00 19.90           O  
ATOM   2162  N   THR A 141     -14.614 -62.441-109.681  1.00 20.80           N  
ATOM   2163  H   THR A 141     -13.845 -63.030-109.967  1.00 20.80           H  
ATOM   2164  CA  THR A 141     -15.134 -61.428-110.653  1.00 20.80           C  
ATOM   2165  HA  THR A 141     -15.456 -60.546-110.101  1.00 20.80           H  
ATOM   2166  C   THR A 141     -16.377 -61.927-111.420  1.00 20.80           C  
ATOM   2167  CB  THR A 141     -14.017 -60.990-111.611  1.00 20.80           C  
ATOM   2168  HB  THR A 141     -14.441 -60.371-112.401  1.00 20.80           H  
ATOM   2169  O   THR A 141     -16.695 -63.103-111.341  1.00 20.80           O  
ATOM   2170  CG2 THR A 141     -12.934 -60.184-110.891  1.00 20.80           C  
ATOM   2171 HG21 THR A 141     -12.436 -60.802-110.144  1.00 20.80           H  
ATOM   2172 HG22 THR A 141     -13.385 -59.323-110.397  1.00 20.80           H  
ATOM   2173 HG23 THR A 141     -12.198 -59.830-111.612  1.00 20.80           H  
ATOM   2174  OG1 THR A 141     -13.377 -62.105-112.184  1.00 20.80           O  
ATOM   2175  HG1 THR A 141     -12.682 -61.793-112.769  1.00 20.80           H  
ATOM   2176  N   GLY A 142     -17.179 -61.202-112.217  1.00 18.77           N  
ATOM   2177  H   GLY A 142     -17.864 -61.821-112.627  1.00 18.77           H  
ATOM   2178  CA  GLY A 142     -17.410 -59.811-112.651  1.00 18.77           C  
ATOM   2179  HA2 GLY A 142     -17.609 -59.178-111.786  1.00 18.77           H  
ATOM   2180  HA3 GLY A 142     -16.549 -59.433-113.203  1.00 18.77           H  
ATOM   2181  C   GLY A 142     -18.662 -59.826-113.589  1.00 18.77           C  
ATOM   2182  O   GLY A 142     -19.052 -60.903-114.031  1.00 18.77           O  
ATOM   2183  N   ALA A 143     -19.328 -58.691-113.879  1.00 20.69           N  
ATOM   2184  H   ALA A 143     -18.924 -57.826-113.548  1.00 20.69           H  
ATOM   2185  CA  ALA A 143     -20.796 -58.657-114.119  1.00 20.69           C  
ATOM   2186  HA  ALA A 143     -21.219 -59.607-113.795  1.00 20.69           H  
ATOM   2187  C   ALA A 143     -21.392 -58.392-115.538  1.00 20.69           C  
ATOM   2188  CB  ALA A 143     -21.331 -57.565-113.177  1.00 20.69           C  
ATOM   2189  HB1 ALA A 143     -22.420 -57.554-113.214  1.00 20.69           H  
ATOM   2190  HB2 ALA A 143     -21.026 -57.770-112.151  1.00 20.69           H  
ATOM   2191  HB3 ALA A 143     -20.961 -56.586-113.482  1.00 20.69           H  
ATOM   2192  O   ALA A 143     -22.578 -58.639-115.725  1.00 20.69           O  
ATOM   2193  N   ASN A 144     -20.663 -57.772-116.475  1.00 19.30           N  
ATOM   2194  H   ASN A 144     -19.662 -57.772-116.341  1.00 19.30           H  
ATOM   2195  CA  ASN A 144     -21.220 -56.713-117.367  1.00 19.30           C  
ATOM   2196  HA  ASN A 144     -22.086 -56.290-116.857  1.00 19.30           H  
ATOM   2197  C   ASN A 144     -21.771 -57.211-118.761  1.00 19.30           C  
ATOM   2198  CB  ASN A 144     -20.092 -55.647-117.413  1.00 19.30           C  
ATOM   2199  HB2 ASN A 144     -19.384 -55.810-116.600  1.00 19.30           H  
ATOM   2200  HB3 ASN A 144     -19.513 -55.732-118.333  1.00 19.30           H  
ATOM   2201  O   ASN A 144     -21.888 -58.419-118.928  1.00 19.30           O  
ATOM   2202  CG  ASN A 144     -20.560 -54.219-117.219  1.00 19.30           C  
ATOM   2203  ND2 ASN A 144     -19.710 -53.255-117.483  1.00 19.30           N  
ATOM   2204 HD21 ASN A 144     -20.059 -52.318-117.338  1.00 19.30           H  
ATOM   2205 HD22 ASN A 144     -18.782 -53.447-117.833  1.00 19.30           H  
ATOM   2206  OD1 ASN A 144     -21.664 -53.942-116.796  1.00 19.30           O  
ATOM   2207  N   PRO A 145     -21.924 -56.405-119.856  1.00 22.10           N  
ATOM   2208  CA  PRO A 145     -22.876 -55.302-120.138  1.00 22.10           C  
ATOM   2209  HA  PRO A 145     -23.517 -55.153-119.270  1.00 22.10           H  
ATOM   2210  C   PRO A 145     -23.817 -55.396-121.399  1.00 22.10           C  
ATOM   2211  CB  PRO A 145     -21.984 -54.065-120.307  1.00 22.10           C  
ATOM   2212  HB2 PRO A 145     -21.864 -53.560-119.349  1.00 22.10           H  
ATOM   2213  HB3 PRO A 145     -22.394 -53.344-121.014  1.00 22.10           H  
ATOM   2214  O   PRO A 145     -25.028 -55.443-121.226  1.00 22.10           O  
ATOM   2215  CG  PRO A 145     -20.638 -54.622-120.791  1.00 22.10           C  
ATOM   2216  HG2 PRO A 145     -19.826 -54.248-120.166  1.00 22.10           H  
ATOM   2217  HG3 PRO A 145     -20.460 -54.342-121.829  1.00 22.10           H  
ATOM   2218  CD  PRO A 145     -20.761 -56.145-120.678  1.00 22.10           C  
ATOM   2219  HD2 PRO A 145     -19.853 -56.586-120.266  1.00 22.10           H  
ATOM   2220  HD3 PRO A 145     -20.932 -56.569-121.667  1.00 22.10           H  
ATOM   2221  N   SER A 146     -23.312 -55.226-122.643  1.00 22.00           N  
ATOM   2222  H   SER A 146     -22.319 -55.367-122.759  1.00 22.00           H  
ATOM   2223  CA  SER A 146     -23.940 -54.438-123.762  1.00 22.00           C  
ATOM   2224  HA  SER A 146     -24.704 -53.776-123.354  1.00 22.00           H  
ATOM   2225  C   SER A 146     -24.600 -55.274-124.890  1.00 22.00           C  
ATOM   2226  CB  SER A 146     -22.821 -53.583-124.372  1.00 22.00           C  
ATOM   2227  HB2 SER A 146     -23.209 -52.984-125.197  1.00 22.00           H  
ATOM   2228  HB3 SER A 146     -22.435 -52.906-123.610  1.00 22.00           H  
ATOM   2229  O   SER A 146     -24.465 -56.488-124.855  1.00 22.00           O  
ATOM   2230  OG  SER A 146     -21.762 -54.408-124.835  1.00 22.00           O  
ATOM   2231  HG  SER A 146     -22.072 -54.904-125.597  1.00 22.00           H  
ATOM   2232  N   GLY A 147     -25.237 -54.806-125.984  1.00 23.38           N  
ATOM   2233  H   GLY A 147     -25.485 -55.580-126.584  1.00 23.38           H  
ATOM   2234  CA  GLY A 147     -25.728 -53.527-126.545  1.00 23.38           C  
ATOM   2235  HA2 GLY A 147     -24.919 -52.802-126.633  1.00 23.38           H  
ATOM   2236  HA3 GLY A 147     -26.522 -53.122-125.917  1.00 23.38           H  
ATOM   2237  C   GLY A 147     -26.288 -53.819-127.971  1.00 23.38           C  
ATOM   2238  O   GLY A 147     -25.539 -54.330-128.799  1.00 23.38           O  
ATOM   2239  N   ASP A 148     -27.585 -53.587-128.236  1.00 27.55           N  
ATOM   2240  H   ASP A 148     -28.152 -53.155-127.520  1.00 27.55           H  
ATOM   2241  CA  ASP A 148     -28.326 -54.056-129.438  1.00 27.55           C  
ATOM   2242  HA  ASP A 148     -27.885 -54.986-129.797  1.00 27.55           H  
ATOM   2243  C   ASP A 148     -28.287 -53.035-130.601  1.00 27.55           C  
ATOM   2244  CB  ASP A 148     -29.803 -54.337-129.063  1.00 27.55           C  
ATOM   2245  HB2 ASP A 148     -30.193 -53.492-128.496  1.00 27.55           H  
ATOM   2246  HB3 ASP A 148     -30.381 -54.408-129.984  1.00 27.55           H  
ATOM   2247  O   ASP A 148     -29.050 -52.068-130.603  1.00 27.55           O  
ATOM   2248  CG  ASP A 148     -30.058 -55.634-128.286  1.00 27.55           C  
ATOM   2249  OD1 ASP A 148     -29.357 -56.634-128.556  1.00 27.55           O  
ATOM   2250  OD2 ASP A 148     -30.993 -55.631-127.452  1.00 27.55           O  
ATOM   2251  N   ASP A 149     -27.397 -53.209-131.585  1.00 25.17           N  
ATOM   2252  H   ASP A 149     -26.770 -53.999-131.535  1.00 25.17           H  
ATOM   2253  CA  ASP A 149     -27.066 -52.132-132.538  1.00 25.17           C  
ATOM   2254  HA  ASP A 149     -27.027 -51.217-131.948  1.00 25.17           H  
ATOM   2255  C   ASP A 149     -28.132 -51.906-133.647  1.00 25.17           C  
ATOM   2256  CB  ASP A 149     -25.641 -52.351-133.083  1.00 25.17           C  
ATOM   2257  HB2 ASP A 149     -25.037 -52.823-132.309  1.00 25.17           H  
ATOM   2258  HB3 ASP A 149     -25.675 -53.028-133.937  1.00 25.17           H  
ATOM   2259  O   ASP A 149     -28.386 -52.769-134.490  1.00 25.17           O  
ATOM   2260  CG  ASP A 149     -24.941 -51.047-133.481  1.00 25.17           C  
ATOM   2261  OD1 ASP A 149     -25.629 -50.001-133.510  1.00 25.17           O  
ATOM   2262  OD2 ASP A 149     -23.721 -51.125-133.744  1.00 25.17           O  
ATOM   2263  N   LEU A 150     -28.763 -50.721-133.633  1.00 24.90           N  
ATOM   2264  H   LEU A 150     -28.388 -50.061-132.967  1.00 24.90           H  
ATOM   2265  CA  LEU A 150     -29.963 -50.286-134.387  1.00 24.90           C  
ATOM   2266  HA  LEU A 150     -30.667 -51.116-134.440  1.00 24.90           H  
ATOM   2267  C   LEU A 150     -29.700 -49.830-135.840  1.00 24.90           C  
ATOM   2268  CB  LEU A 150     -30.589 -49.111-133.590  1.00 24.90           C  
ATOM   2269  HB2 LEU A 150     -31.134 -48.444-134.258  1.00 24.90           H  
ATOM   2270  HB3 LEU A 150     -29.780 -48.516-133.168  1.00 24.90           H  
ATOM   2271  O   LEU A 150     -30.626 -49.360-136.500  1.00 24.90           O  
ATOM   2272  CG  LEU A 150     -31.552 -49.535-132.469  1.00 24.90           C  
ATOM   2273  HG  LEU A 150     -31.185 -50.441-131.987  1.00 24.90           H  
ATOM   2274  CD1 LEU A 150     -31.658 -48.430-131.415  1.00 24.90           C  
ATOM   2275 HD11 LEU A 150     -30.678 -48.269-130.966  1.00 24.90           H  
ATOM   2276 HD12 LEU A 150     -32.000 -47.502-131.873  1.00 24.90           H  
ATOM   2277 HD13 LEU A 150     -32.350 -48.735-130.630  1.00 24.90           H  
ATOM   2278  CD2 LEU A 150     -32.959 -49.784-133.023  1.00 24.90           C  
ATOM   2279 HD21 LEU A 150     -33.614 -50.114-132.217  1.00 24.90           H  
ATOM   2280 HD22 LEU A 150     -33.354 -48.871-133.470  1.00 24.90           H  
ATOM   2281 HD23 LEU A 150     -32.913 -50.564-133.783  1.00 24.90           H  
ATOM   2282  N   GLY A 151     -28.441 -49.893-136.279  1.00 25.60           N  
ATOM   2283  H   GLY A 151     -27.840 -50.466-135.704  1.00 25.60           H  
ATOM   2284  CA  GLY A 151     -27.749 -48.757-136.892  1.00 25.60           C  
ATOM   2285  HA2 GLY A 151     -27.864 -47.895-136.234  1.00 25.60           H  
ATOM   2286  HA3 GLY A 151     -26.686 -48.995-136.883  1.00 25.60           H  
ATOM   2287  C   GLY A 151     -28.112 -48.280-138.309  1.00 25.60           C  
ATOM   2288  O   GLY A 151     -29.245 -48.269-138.778  1.00 25.60           O  
ATOM   2289  N   GLU A 152     -27.086 -47.754-138.967  1.00 25.39           N  
ATOM   2290  H   GLU A 152     -26.172 -47.972-138.596  1.00 25.39           H  
ATOM   2291  CA  GLU A 152     -27.131 -46.449-139.626  1.00 25.39           C  
ATOM   2292  HA  GLU A 152     -27.758 -45.788-139.029  1.00 25.39           H  
ATOM   2293  C   GLU A 152     -27.712 -46.470-141.051  1.00 25.39           C  
ATOM   2294  CB  GLU A 152     -25.708 -45.865-139.583  1.00 25.39           C  
ATOM   2295  HB2 GLU A 152     -25.033 -46.559-140.084  1.00 25.39           H  
ATOM   2296  HB3 GLU A 152     -25.697 -44.917-140.121  1.00 25.39           H  
ATOM   2297  O   GLU A 152     -27.082 -46.921-142.007  1.00 25.39           O  
ATOM   2298  CG  GLU A 152     -25.235 -45.619-138.135  1.00 25.39           C  
ATOM   2299  HG2 GLU A 152     -25.329 -46.538-137.557  1.00 25.39           H  
ATOM   2300  HG3 GLU A 152     -25.892 -44.875-137.684  1.00 25.39           H  
ATOM   2301  CD  GLU A 152     -23.775 -45.153-138.043  1.00 25.39           C  
ATOM   2302  OE1 GLU A 152     -23.464 -44.457-137.053  1.00 25.39           O  
ATOM   2303  OE2 GLU A 152     -22.984 -45.524-138.940  1.00 25.39           O  
ATOM   2304  N   ALA A 153     -28.910 -45.892-141.207  1.00 22.68           N  
ATOM   2305  H   ALA A 153     -29.387 -45.602-140.366  1.00 22.68           H  
ATOM   2306  CA  ALA A 153     -29.605 -45.653-142.481  1.00 22.68           C  
ATOM   2307  HA  ALA A 153     -29.534 -46.562-143.078  1.00 22.68           H  
ATOM   2308  C   ALA A 153     -28.990 -44.520-143.323  1.00 22.68           C  
ATOM   2309  CB  ALA A 153     -31.085 -45.376-142.175  1.00 22.68           C  
ATOM   2310  HB1 ALA A 153     -31.647 -45.300-143.105  1.00 22.68           H  
ATOM   2311  HB2 ALA A 153     -31.178 -44.442-141.621  1.00 22.68           H  
ATOM   2312  HB3 ALA A 153     -31.495 -46.193-141.581  1.00 22.68           H  
ATOM   2313  O   ALA A 153     -29.703 -43.880-144.098  1.00 22.68           O  
ATOM   2314  N   GLY A 154     -27.706 -44.234-143.111  1.00 26.09           N  
ATOM   2315  H   GLY A 154     -27.161 -44.870-142.547  1.00 26.09           H  
ATOM   2316  CA  GLY A 154     -27.033 -43.136-143.773  1.00 26.09           C  
ATOM   2317  HA2 GLY A 154     -27.641 -42.232-143.731  1.00 26.09           H  
ATOM   2318  HA3 GLY A 154     -26.091 -42.928-143.267  1.00 26.09           H  
ATOM   2319  C   GLY A 154     -26.800 -43.482-145.244  1.00 26.09           C  
ATOM   2320  O   GLY A 154     -27.579 -44.149-145.913  1.00 26.09           O  
ATOM   2321  N   VAL A 155     -25.689 -43.135-145.838  1.00 24.61           N  
ATOM   2322  H   VAL A 155     -25.650 -43.417-146.807  1.00 24.61           H  
ATOM   2323  CA  VAL A 155     -24.944 -41.949-145.507  1.00 24.61           C  
ATOM   2324  HA  VAL A 155     -25.490 -41.408-144.734  1.00 24.61           H  
ATOM   2325  C   VAL A 155     -24.984 -41.149-146.829  1.00 24.61           C  
ATOM   2326  CB  VAL A 155     -23.571 -42.302-144.895  1.00 24.61           C  
ATOM   2327  HB  VAL A 155     -22.833 -42.385-145.694  1.00 24.61           H  
ATOM   2328  O   VAL A 155     -25.938 -41.193-147.603  1.00 24.61           O  
ATOM   2329  CG1 VAL A 155     -23.232 -41.259-143.833  1.00 24.61           C  
ATOM   2330 HG11 VAL A 155     -23.696 -41.510-142.879  1.00 24.61           H  
ATOM   2331 HG12 VAL A 155     -23.673 -40.297-144.096  1.00 24.61           H  
ATOM   2332 HG13 VAL A 155     -22.156 -41.202-143.671  1.00 24.61           H  
ATOM   2333  CG2 VAL A 155     -23.433 -43.625-144.136  1.00 24.61           C  
ATOM   2334 HG21 VAL A 155     -23.622 -44.464-144.806  1.00 24.61           H  
ATOM   2335 HG22 VAL A 155     -24.120 -43.680-143.291  1.00 24.61           H  
ATOM   2336 HG23 VAL A 155     -22.418 -43.720-143.750  1.00 24.61           H  
ATOM   2337  N   ASP A 156     -23.894 -40.638-147.344  1.00 31.17           N  
ATOM   2338  H   ASP A 156     -23.926 -40.633-148.354  1.00 31.17           H  
ATOM   2339  CA  ASP A 156     -23.432 -39.379-146.866  1.00 31.17           C  
ATOM   2340  HA  ASP A 156     -24.116 -39.099-146.065  1.00 31.17           H  
ATOM   2341  C   ASP A 156     -23.597 -38.469-148.145  1.00 31.17           C  
ATOM   2342  CB  ASP A 156     -22.048 -39.614-146.206  1.00 31.17           C  
ATOM   2343  HB2 ASP A 156     -21.277 -39.562-146.974  1.00 31.17           H  
ATOM   2344  HB3 ASP A 156     -21.903 -40.676-146.009  1.00 31.17           H  
ATOM   2345  O   ASP A 156     -23.330 -38.821-149.281  1.00 31.17           O  
ATOM   2346  CG  ASP A 156     -21.685 -38.932-144.846  1.00 31.17           C  
ATOM   2347  OD1 ASP A 156     -22.512 -38.233-144.233  1.00 31.17           O  
ATOM   2348  OD2 ASP A 156     -20.540 -39.170-144.399  1.00 31.17           O  
ATOM   2349  N   GLU A 157     -23.959 -37.214-148.089  1.00 32.64           N  
ATOM   2350  H   GLU A 157     -24.077 -36.722-148.963  1.00 32.64           H  
ATOM   2351  CA  GLU A 157     -23.764 -36.482-146.876  1.00 32.64           C  
ATOM   2352  HA  GLU A 157     -23.947 -35.435-147.118  1.00 32.64           H  
ATOM   2353  C   GLU A 157     -22.234 -36.527-146.528  1.00 32.64           C  
ATOM   2354  CB  GLU A 157     -24.882 -36.867-145.827  1.00 32.64           C  
ATOM   2355  HB2 GLU A 157     -24.498 -37.460-144.997  1.00 32.64           H  
ATOM   2356  HB3 GLU A 157     -25.187 -35.937-145.347  1.00 32.64           H  
ATOM   2357  O   GLU A 157     -21.860 -35.947-145.522  1.00 32.64           O  
ATOM   2358  CG  GLU A 157     -26.195 -37.542-146.354  1.00 32.64           C  
ATOM   2359  HG2 GLU A 157     -26.867 -36.740-146.661  1.00 32.64           H  
ATOM   2360  HG3 GLU A 157     -26.026 -38.139-147.250  1.00 32.64           H  
ATOM   2361  CD  GLU A 157     -26.933 -38.490-145.389  1.00 32.64           C  
ATOM   2362  OE1 GLU A 157     -28.161 -38.310-145.220  1.00 32.64           O  
ATOM   2363  OE2 GLU A 157     -26.298 -39.419-144.867  1.00 32.64           O  
ATOM   2364  N   LEU A 158     -21.357 -37.138-147.393  1.00 24.25           N  
ATOM   2365  H   LEU A 158     -21.748 -37.495-148.253  1.00 24.25           H  
ATOM   2366  CA  LEU A 158     -19.966 -37.535-147.107  1.00 24.25           C  
ATOM   2367  HA  LEU A 158     -19.932 -38.084-146.167  1.00 24.25           H  
ATOM   2368  C   LEU A 158     -19.231 -36.301-146.850  1.00 24.25           C  
ATOM   2369  CB  LEU A 158     -19.242 -38.457-148.111  1.00 24.25           C  
ATOM   2370  HB2 LEU A 158     -19.979 -39.092-148.602  1.00 24.25           H  
ATOM   2371  HB3 LEU A 158     -18.760 -37.865-148.888  1.00 24.25           H  
ATOM   2372  O   LEU A 158     -18.947 -35.554-147.780  1.00 24.25           O  
ATOM   2373  CG  LEU A 158     -18.191 -39.363-147.401  1.00 24.25           C  
ATOM   2374  HG  LEU A 158     -18.669 -39.897-146.580  1.00 24.25           H  
ATOM   2375  CD1 LEU A 158     -17.678 -40.413-148.389  1.00 24.25           C  
ATOM   2376 HD11 LEU A 158     -16.996 -41.094-147.881  1.00 24.25           H  
ATOM   2377 HD12 LEU A 158     -18.522 -40.990-148.767  1.00 24.25           H  
ATOM   2378 HD13 LEU A 158     -17.167 -39.923-149.217  1.00 24.25           H  
ATOM   2379  CD2 LEU A 158     -16.955 -38.631-146.856  1.00 24.25           C  
ATOM   2380 HD21 LEU A 158     -16.543 -37.966-147.615  1.00 24.25           H  
ATOM   2381 HD22 LEU A 158     -17.237 -38.050-145.978  1.00 24.25           H  
ATOM   2382 HD23 LEU A 158     -16.201 -39.350-146.535  1.00 24.25           H  
ATOM   2383  N   LEU A 159     -18.993 -36.145-145.567  1.00 27.39           N  
ATOM   2384  H   LEU A 159     -19.370 -36.860-144.961  1.00 27.39           H  
ATOM   2385  CA  LEU A 159     -18.869 -34.856-144.985  1.00 27.39           C  
ATOM   2386  HA  LEU A 159     -19.073 -35.025-143.928  1.00 27.39           H  
ATOM   2387  C   LEU A 159     -19.969 -33.888-145.415  1.00 27.39           C  
ATOM   2388  CB  LEU A 159     -17.431 -34.371-145.113  1.00 27.39           C  
ATOM   2389  HB2 LEU A 159     -17.078 -34.537-146.130  1.00 27.39           H  
ATOM   2390  HB3 LEU A 159     -17.362 -33.296-144.949  1.00 27.39           H  
ATOM   2391  O   LEU A 159     -20.295 -33.573-146.559  1.00 27.39           O  
ATOM   2392  CG  LEU A 159     -16.502 -35.111-144.132  1.00 27.39           C  
ATOM   2393  HG  LEU A 159     -16.287 -36.090-144.561  1.00 27.39           H  
ATOM   2394  CD1 LEU A 159     -15.182 -34.353-144.084  1.00 27.39           C  
ATOM   2395 HD11 LEU A 159     -14.781 -34.242-145.091  1.00 27.39           H  
ATOM   2396 HD12 LEU A 159     -15.342 -33.367-143.646  1.00 27.39           H  
ATOM   2397 HD13 LEU A 159     -14.468 -34.897-143.465  1.00 27.39           H  
ATOM   2398  CD2 LEU A 159     -16.987 -35.361-142.699  1.00 27.39           C  
ATOM   2399 HD21 LEU A 159     -17.372 -34.457-142.227  1.00 27.39           H  
ATOM   2400 HD22 LEU A 159     -16.165 -35.728-142.085  1.00 27.39           H  
ATOM   2401 HD23 LEU A 159     -17.756 -36.133-142.706  1.00 27.39           H  
ATOM   2402  N   GLU A 160     -20.632 -33.457-144.373  1.00 37.07           N  
ATOM   2403  H   GLU A 160     -21.615 -33.646-144.513  1.00 37.07           H  
ATOM   2404  CA  GLU A 160     -20.350 -32.137-143.820  1.00 37.07           C  
ATOM   2405  HA  GLU A 160     -20.902 -31.974-142.895  1.00 37.07           H  
ATOM   2406  C   GLU A 160     -20.973 -31.119-144.739  1.00 37.07           C  
ATOM   2407  CB  GLU A 160     -18.911 -32.008-143.332  1.00 37.07           C  
ATOM   2408  HB2 GLU A 160     -18.294 -31.473-144.053  1.00 37.07           H  
ATOM   2409  HB3 GLU A 160     -18.544 -33.027-143.210  1.00 37.07           H  
ATOM   2410  O   GLU A 160     -20.325 -30.320-145.414  1.00 37.07           O  
ATOM   2411  CG  GLU A 160     -18.741 -31.414-141.932  1.00 37.07           C  
ATOM   2412  HG2 GLU A 160     -18.519 -30.352-142.036  1.00 37.07           H  
ATOM   2413  HG3 GLU A 160     -19.663 -31.480-141.354  1.00 37.07           H  
ATOM   2414  CD  GLU A 160     -17.591 -32.107-141.180  1.00 37.07           C  
ATOM   2415  OE1 GLU A 160     -17.786 -32.487-140.007  1.00 37.07           O  
ATOM   2416  OE2 GLU A 160     -16.501 -32.221-141.784  1.00 37.07           O  
ATOM   2417  N   ALA A 161     -22.304 -31.208-144.855  1.00 27.14           N  
ATOM   2418  H   ALA A 161     -22.679 -30.534-145.508  1.00 27.14           H  
ATOM   2419  CA  ALA A 161     -23.302 -32.173-144.284  1.00 27.14           C  
ATOM   2420  HA  ALA A 161     -24.229 -31.608-144.382  1.00 27.14           H  
ATOM   2421  C   ALA A 161     -23.358 -32.557-142.760  1.00 27.14           C  
ATOM   2422  CB  ALA A 161     -23.536 -33.368-145.218  1.00 27.14           C  
ATOM   2423  HB1 ALA A 161     -22.807 -33.392-146.028  1.00 27.14           H  
ATOM   2424  HB2 ALA A 161     -23.495 -34.297-144.650  1.00 27.14           H  
ATOM   2425  HB3 ALA A 161     -24.528 -33.293-145.662  1.00 27.14           H  
ATOM   2426  O   ALA A 161     -24.304 -32.099-142.120  1.00 27.14           O  
ATOM   2427  N   LEU A 162     -22.483 -33.418-142.184  1.00 23.69           N  
ATOM   2428  H   LEU A 162     -21.829 -33.901-142.783  1.00 23.69           H  
ATOM   2429  CA  LEU A 162     -22.186 -33.517-140.733  1.00 23.69           C  
ATOM   2430  HA  LEU A 162     -22.838 -34.274-140.297  1.00 23.69           H  
ATOM   2431  C   LEU A 162     -22.421 -32.181-139.992  1.00 23.69           C  
ATOM   2432  CB  LEU A 162     -20.701 -33.943-140.518  1.00 23.69           C  
ATOM   2433  HB2 LEU A 162     -20.248 -34.160-141.486  1.00 23.69           H  
ATOM   2434  HB3 LEU A 162     -20.159 -33.103-140.084  1.00 23.69           H  
ATOM   2435  O   LEU A 162     -22.195 -31.097-140.535  1.00 23.69           O  
ATOM   2436  CG  LEU A 162     -20.415 -35.149-139.600  1.00 23.69           C  
ATOM   2437  HG  LEU A 162     -21.034 -35.986-139.923  1.00 23.69           H  
ATOM   2438  CD1 LEU A 162     -18.950 -35.580-139.682  1.00 23.69           C  
ATOM   2439 HD11 LEU A 162     -18.787 -36.453-139.051  1.00 23.69           H  
ATOM   2440 HD12 LEU A 162     -18.292 -34.775-139.355  1.00 23.69           H  
ATOM   2441 HD13 LEU A 162     -18.719 -35.856-140.711  1.00 23.69           H  
ATOM   2442  CD2 LEU A 162     -20.706 -34.863-138.127  1.00 23.69           C  
ATOM   2443 HD21 LEU A 162     -21.770 -34.670-137.987  1.00 23.69           H  
ATOM   2444 HD22 LEU A 162     -20.443 -35.729-137.520  1.00 23.69           H  
ATOM   2445 HD23 LEU A 162     -20.124 -34.004-137.793  1.00 23.69           H  
ATOM   2446  N   GLY A 163     -22.690 -32.238-138.688  1.00 28.65           N  
ATOM   2447  H   GLY A 163     -22.066 -31.621-138.188  1.00 28.65           H  
ATOM   2448  CA  GLY A 163     -24.025 -32.186-138.061  1.00 28.65           C  
ATOM   2449  HA2 GLY A 163     -24.131 -33.009-137.354  1.00 28.65           H  
ATOM   2450  HA3 GLY A 163     -24.795 -32.257-138.829  1.00 28.65           H  
ATOM   2451  C   GLY A 163     -24.176 -30.842-137.309  1.00 28.65           C  
ATOM   2452  O   GLY A 163     -23.234 -30.060-137.303  1.00 28.65           O  
ATOM   2453  N   ARG A 164     -25.295 -30.378-136.722  1.00 27.64           N  
ATOM   2454  H   ARG A 164     -25.114 -29.414-136.479  1.00 27.64           H  
ATOM   2455  CA  ARG A 164     -26.476 -30.910-135.990  1.00 27.64           C  
ATOM   2456  HA  ARG A 164     -27.158 -30.062-135.944  1.00 27.64           H  
ATOM   2457  C   ARG A 164     -26.300 -31.200-134.492  1.00 27.64           C  
ATOM   2458  CB  ARG A 164     -27.252 -32.041-136.699  1.00 27.64           C  
ATOM   2459  HB2 ARG A 164     -26.619 -32.560-137.420  1.00 27.64           H  
ATOM   2460  HB3 ARG A 164     -27.554 -32.774-135.951  1.00 27.64           H  
ATOM   2461  O   ARG A 164     -27.099 -30.692-133.713  1.00 27.64           O  
ATOM   2462  CG  ARG A 164     -28.522 -31.529-137.395  1.00 27.64           C  
ATOM   2463  HG2 ARG A 164     -28.254 -30.961-138.287  1.00 27.64           H  
ATOM   2464  HG3 ARG A 164     -29.051 -30.865-136.711  1.00 27.64           H  
ATOM   2465  CD  ARG A 164     -29.489 -32.665-137.759  1.00 27.64           C  
ATOM   2466  HD2 ARG A 164     -29.627 -33.300-136.884  1.00 27.64           H  
ATOM   2467  HD3 ARG A 164     -30.451 -32.219-138.012  1.00 27.64           H  
ATOM   2468  NE  ARG A 164     -29.028 -33.474-138.905  1.00 27.64           N  
ATOM   2469  HE  ARG A 164     -28.161 -33.201-139.344  1.00 27.64           H  
ATOM   2470  NH1 ARG A 164     -30.714 -35.035-138.854  1.00 27.64           N  
ATOM   2471 HH11 ARG A 164     -31.084 -35.912-139.192  1.00 27.64           H  
ATOM   2472 HH12 ARG A 164     -31.032 -34.643-137.979  1.00 27.64           H  
ATOM   2473  NH2 ARG A 164     -29.148 -35.158-140.440  1.00 27.64           N  
ATOM   2474 HH21 ARG A 164     -29.550 -36.022-140.775  1.00 27.64           H  
ATOM   2475 HH22 ARG A 164     -28.262 -34.877-140.836  1.00 27.64           H  
ATOM   2476  CZ  ARG A 164     -29.630 -34.546-139.394  1.00 27.64           C  
ATOM   2477  N   GLU A 165     -25.363 -32.071-134.143  1.00 22.96           N  
ATOM   2478  H   GLU A 165     -24.698 -32.366-134.843  1.00 22.96           H  
ATOM   2479  CA  GLU A 165     -25.254 -32.747-132.838  1.00 22.96           C  
ATOM   2480  HA  GLU A 165     -26.186 -33.272-132.627  1.00 22.96           H  
ATOM   2481  C   GLU A 165     -24.932 -31.835-131.646  1.00 22.96           C  
ATOM   2482  CB  GLU A 165     -24.114 -33.765-132.914  1.00 22.96           C  
ATOM   2483  HB2 GLU A 165     -23.775 -33.992-131.903  1.00 22.96           H  
ATOM   2484  HB3 GLU A 165     -23.273 -33.326-133.450  1.00 22.96           H  
ATOM   2485  O   GLU A 165     -24.265 -30.815-131.801  1.00 22.96           O  
ATOM   2486  CG  GLU A 165     -24.513 -35.088-133.561  1.00 22.96           C  
ATOM   2487  HG2 GLU A 165     -24.668 -34.935-134.629  1.00 22.96           H  
ATOM   2488  HG3 GLU A 165     -25.451 -35.427-133.122  1.00 22.96           H  
ATOM   2489  CD  GLU A 165     -23.416 -36.134-133.324  1.00 22.96           C  
ATOM   2490  OE1 GLU A 165     -23.790 -37.305-133.104  1.00 22.96           O  
ATOM   2491  OE2 GLU A 165     -22.227 -35.746-133.367  1.00 22.96           O  
ATOM   2492  N   LEU A 166     -25.285 -32.191-130.408  1.00 21.80           N  
ATOM   2493  H   LEU A 166     -24.933 -31.554-129.708  1.00 21.80           H  
ATOM   2494  CA  LEU A 166     -26.311 -33.138-129.938  1.00 21.80           C  
ATOM   2495  HA  LEU A 166     -27.012 -33.383-130.735  1.00 21.80           H  
ATOM   2496  C   LEU A 166     -27.084 -32.412-128.838  1.00 21.80           C  
ATOM   2497  CB  LEU A 166     -25.656 -34.441-129.388  1.00 21.80           C  
ATOM   2498  HB2 LEU A 166     -25.350 -34.308-128.351  1.00 21.80           H  
ATOM   2499  HB3 LEU A 166     -24.730 -34.607-129.938  1.00 21.80           H  
ATOM   2500  O   LEU A 166     -28.281 -32.161-128.955  1.00 21.80           O  
ATOM   2501  CG  LEU A 166     -26.443 -35.765-129.494  1.00 21.80           C  
ATOM   2502  HG  LEU A 166     -26.435 -36.066-130.542  1.00 21.80           H  
ATOM   2503  CD1 LEU A 166     -25.719 -36.845-128.686  1.00 21.80           C  
ATOM   2504 HD11 LEU A 166     -24.684 -36.924-129.020  1.00 21.80           H  
ATOM   2505 HD12 LEU A 166     -25.733 -36.594-127.625  1.00 21.80           H  
ATOM   2506 HD13 LEU A 166     -26.208 -37.809-128.829  1.00 21.80           H  
ATOM   2507  CD2 LEU A 166     -27.906 -35.721-129.056  1.00 21.80           C  
ATOM   2508 HD21 LEU A 166     -28.463 -35.015-129.672  1.00 21.80           H  
ATOM   2509 HD22 LEU A 166     -28.350 -36.712-129.152  1.00 21.80           H  
ATOM   2510 HD23 LEU A 166     -27.968 -35.406-128.014  1.00 21.80           H  
ATOM   2511  N   ASP A 167     -26.354 -32.092-127.773  1.00 18.98           N  
ATOM   2512  H   ASP A 167     -25.357 -32.229-127.853  1.00 18.98           H  
ATOM   2513  CA  ASP A 167     -26.871 -32.341-126.436  1.00 18.98           C  
ATOM   2514  HA  ASP A 167     -27.704 -33.037-126.536  1.00 18.98           H  
ATOM   2515  C   ASP A 167     -27.494 -31.135-125.743  1.00 18.98           C  
ATOM   2516  CB  ASP A 167     -25.783 -33.025-125.582  1.00 18.98           C  
ATOM   2517  HB2 ASP A 167     -25.882 -32.723-124.540  1.00 18.98           H  
ATOM   2518  HB3 ASP A 167     -24.799 -32.692-125.912  1.00 18.98           H  
ATOM   2519  O   ASP A 167     -27.437 -29.997-126.213  1.00 18.98           O  
ATOM   2520  CG  ASP A 167     -25.852 -34.556-125.616  1.00 18.98           C  
ATOM   2521  OD1 ASP A 167     -26.967 -35.096-125.786  1.00 18.98           O  
ATOM   2522  OD2 ASP A 167     -24.781 -35.174-125.448  1.00 18.98           O  
ATOM   2523  N   GLY A 168     -28.172 -31.471-124.645  1.00 18.48           N  
ATOM   2524  H   GLY A 168     -28.000 -32.395-124.276  1.00 18.48           H  
ATOM   2525  CA  GLY A 168     -29.434 -30.862-124.267  1.00 18.48           C  
ATOM   2526  HA2 GLY A 168     -29.825 -30.299-125.115  1.00 18.48           H  
ATOM   2527  HA3 GLY A 168     -30.143 -31.666-124.067  1.00 18.48           H  
ATOM   2528  C   GLY A 168     -29.417 -29.913-123.078  1.00 18.48           C  
ATOM   2529  O   GLY A 168     -28.811 -28.843-123.128  1.00 18.48           O  
ATOM   2530  N   ASP A 169     -30.226 -30.320-122.095  1.00 17.51           N  
ATOM   2531  H   ASP A 169     -30.626 -31.240-122.206  1.00 17.51           H  
ATOM   2532  CA  ASP A 169     -30.459 -29.732-120.767  1.00 17.51           C  
ATOM   2533  HA  ASP A 169     -30.900 -28.741-120.868  1.00 17.51           H  
ATOM   2534  C   ASP A 169     -29.181 -29.567-119.920  1.00 17.51           C  
ATOM   2535  CB  ASP A 169     -31.449 -30.658-120.010  1.00 17.51           C  
ATOM   2536  HB2 ASP A 169     -31.378 -30.434-118.945  1.00 17.51           H  
ATOM   2537  HB3 ASP A 169     -31.128 -31.693-120.131  1.00 17.51           H  
ATOM   2538  O   ASP A 169     -29.225 -28.744-118.974  1.00 17.51           O  
ATOM   2539  CG  ASP A 169     -32.941 -30.535-120.375  1.00 17.51           C  
ATOM   2540  OD1 ASP A 169     -33.440 -29.397-120.550  1.00 17.51           O  
ATOM   2541  OD2 ASP A 169     -33.622 -31.591-120.410  1.00 17.51           O  
ATOM   2542  OXT ASP A 169     -28.199 -30.299-120.182  1.00 17.51           O  
TER    2543      ASP A 169                                                       
ATOM   2543  N   MET B   1       3.930 -26.286  50.101  1.00 77.35           N  
ATOM   2544  H   MET B   1       3.056 -25.831  50.326  1.00 77.35           H  
ATOM   2545  H2  MET B   1       4.250 -26.808  50.904  1.00 77.35           H  
ATOM   2546  H3  MET B   1       3.801 -26.917  49.323  1.00 77.35           H  
ATOM   2547  CA  MET B   1       4.927 -25.266  49.749  1.00 77.35           C  
ATOM   2548  HA  MET B   1       5.890 -25.751  49.589  1.00 77.35           H  
ATOM   2549  C   MET B   1       5.078 -24.280  50.886  1.00 77.35           C  
ATOM   2550  CB  MET B   1       4.561 -24.500  48.480  1.00 77.35           C  
ATOM   2551  HB2 MET B   1       5.103 -23.554  48.479  1.00 77.35           H  
ATOM   2552  HB3 MET B   1       3.492 -24.287  48.461  1.00 77.35           H  
ATOM   2553  O   MET B   1       4.074 -23.794  51.404  1.00 77.35           O  
ATOM   2554  CG  MET B   1       4.973 -25.237  47.215  1.00 77.35           C  
ATOM   2555  HG2 MET B   1       4.446 -26.189  47.150  1.00 77.35           H  
ATOM   2556  HG3 MET B   1       6.045 -25.431  47.243  1.00 77.35           H  
ATOM   2557  SD  MET B   1       4.603 -24.240  45.759  1.00 77.35           S  
ATOM   2558  CE  MET B   1       3.374 -25.285  44.934  1.00 77.35           C  
ATOM   2559  HE1 MET B   1       2.495 -25.406  45.566  1.00 77.35           H  
ATOM   2560  HE2 MET B   1       3.812 -26.256  44.705  1.00 77.35           H  
ATOM   2561  HE3 MET B   1       3.082 -24.809  43.997  1.00 77.35           H  
ATOM   2562  N   THR B   2       6.317 -23.998  51.264  1.00 89.43           N  
ATOM   2563  H   THR B   2       7.066 -24.441  50.750  1.00 89.43           H  
ATOM   2564  CA  THR B   2       6.674 -22.847  52.096  1.00 89.43           C  
ATOM   2565  HA  THR B   2       6.147 -22.918  53.048  1.00 89.43           H  
ATOM   2566  C   THR B   2       6.246 -21.546  51.414  1.00 89.43           C  
ATOM   2567  CB  THR B   2       8.184 -22.812  52.379  1.00 89.43           C  
ATOM   2568  HB  THR B   2       8.398 -21.956  53.019  1.00 89.43           H  
ATOM   2569  O   THR B   2       5.958 -21.518  50.214  1.00 89.43           O  
ATOM   2570  CG2 THR B   2       8.683 -24.076  53.077  1.00 89.43           C  
ATOM   2571 HG21 THR B   2       9.738 -23.958  53.322  1.00 89.43           H  
ATOM   2572 HG22 THR B   2       8.124 -24.235  53.999  1.00 89.43           H  
ATOM   2573 HG23 THR B   2       8.570 -24.946  52.429  1.00 89.43           H  
ATOM   2574  OG1 THR B   2       8.903 -22.664  51.182  1.00 89.43           O  
ATOM   2575  HG1 THR B   2       9.022 -23.537  50.799  1.00 89.43           H  
ATOM   2576  N   ASP B   3       6.178 -20.452  52.171  1.00 82.30           N  
ATOM   2577  H   ASP B   3       6.409 -20.487  53.153  1.00 82.30           H  
ATOM   2578  CA  ASP B   3       5.840 -19.158  51.578  1.00 82.30           C  
ATOM   2579  HA  ASP B   3       4.895 -19.280  51.048  1.00 82.30           H  
ATOM   2580  C   ASP B   3       6.868 -18.735  50.517  1.00 82.30           C  
ATOM   2581  CB  ASP B   3       5.633 -18.116  52.682  1.00 82.30           C  
ATOM   2582  HB2 ASP B   3       6.584 -17.644  52.930  1.00 82.30           H  
ATOM   2583  HB3 ASP B   3       5.253 -18.606  53.579  1.00 82.30           H  
ATOM   2584  O   ASP B   3       6.490 -18.322  49.423  1.00 82.30           O  
ATOM   2585  CG  ASP B   3       4.601 -17.077  52.248  1.00 82.30           C  
ATOM   2586  OD1 ASP B   3       3.473 -17.524  51.899  1.00 82.30           O  
ATOM   2587  OD2 ASP B   3       4.938 -15.879  52.291  1.00 82.30           O  
ATOM   2588  N   SER B   4       8.153 -18.999  50.780  1.00 83.63           N  
ATOM   2589  H   SER B   4       8.405 -19.313  51.706  1.00 83.63           H  
ATOM   2590  CA  SER B   4       9.248 -18.804  49.826  1.00 83.63           C  
ATOM   2591  HA  SER B   4       9.291 -17.748  49.558  1.00 83.63           H  
ATOM   2592  C   SER B   4       9.068 -19.600  48.528  1.00 83.63           C  
ATOM   2593  CB  SER B   4      10.577 -19.193  50.481  1.00 83.63           C  
ATOM   2594  HB2 SER B   4      11.396 -19.015  49.785  1.00 83.63           H  
ATOM   2595  HB3 SER B   4      10.557 -20.254  50.734  1.00 83.63           H  
ATOM   2596  O   SER B   4       9.280 -19.043  47.455  1.00 83.63           O  
ATOM   2597  OG  SER B   4      10.787 -18.440  51.662  1.00 83.63           O  
ATOM   2598  HG  SER B   4      11.178 -17.597  51.424  1.00 83.63           H  
ATOM   2599  N   GLU B   5       8.643 -20.869  48.589  1.00 86.57           N  
ATOM   2600  H   GLU B   5       8.488 -21.289  49.494  1.00 86.57           H  
ATOM   2601  CA  GLU B   5       8.400 -21.687  47.386  1.00 86.57           C  
ATOM   2602  HA  GLU B   5       9.288 -21.680  46.754  1.00 86.57           H  
ATOM   2603  C   GLU B   5       7.249 -21.135  46.533  1.00 86.57           C  
ATOM   2604  CB  GLU B   5       8.093 -23.140  47.776  1.00 86.57           C  
ATOM   2605  HB2 GLU B   5       7.632 -23.647  46.929  1.00 86.57           H  
ATOM   2606  HB3 GLU B   5       7.375 -23.121  48.596  1.00 86.57           H  
ATOM   2607  O   GLU B   5       7.403 -20.996  45.320  1.00 86.57           O  
ATOM   2608  CG  GLU B   5       9.340 -23.941  48.180  1.00 86.57           C  
ATOM   2609  HG2 GLU B   5       9.930 -23.362  48.891  1.00 86.57           H  
ATOM   2610  HG3 GLU B   5       9.953 -24.097  47.293  1.00 86.57           H  
ATOM   2611  CD  GLU B   5       8.980 -25.292  48.818  1.00 86.57           C  
ATOM   2612  OE1 GLU B   5       9.764 -26.247  48.676  1.00 86.57           O  
ATOM   2613  OE2 GLU B   5       7.942 -25.353  49.526  1.00 86.57           O  
ATOM   2614  N   LYS B   6       6.126 -20.748  47.158  1.00 85.88           N  
ATOM   2615  H   LYS B   6       6.087 -20.843  48.163  1.00 85.88           H  
ATOM   2616  CA  LYS B   6       4.988 -20.152  46.433  1.00 85.88           C  
ATOM   2617  HA  LYS B   6       4.668 -20.830  45.643  1.00 85.88           H  
ATOM   2618  C   LYS B   6       5.398 -18.849  45.748  1.00 85.88           C  
ATOM   2619  CB  LYS B   6       3.815 -19.865  47.381  1.00 85.88           C  
ATOM   2620  HB2 LYS B   6       4.182 -19.228  48.186  1.00 85.88           H  
ATOM   2621  HB3 LYS B   6       3.062 -19.303  46.829  1.00 85.88           H  
ATOM   2622  O   LYS B   6       5.104 -18.635  44.575  1.00 85.88           O  
ATOM   2623  CG  LYS B   6       3.143 -21.125  47.953  1.00 85.88           C  
ATOM   2624  HG2 LYS B   6       3.886 -21.724  48.480  1.00 85.88           H  
ATOM   2625  HG3 LYS B   6       2.737 -21.713  47.130  1.00 85.88           H  
ATOM   2626  CD  LYS B   6       2.008 -20.777  48.932  1.00 85.88           C  
ATOM   2627  HD2 LYS B   6       1.340 -20.058  48.459  1.00 85.88           H  
ATOM   2628  HD3 LYS B   6       1.446 -21.680  49.173  1.00 85.88           H  
ATOM   2629  CE  LYS B   6       2.613 -20.191  50.215  1.00 85.88           C  
ATOM   2630  HE2 LYS B   6       3.403 -19.501  49.917  1.00 85.88           H  
ATOM   2631  HE3 LYS B   6       3.089 -20.981  50.795  1.00 85.88           H  
ATOM   2632  NZ  LYS B   6       1.664 -19.411  51.043  1.00 85.88           N  
ATOM   2633  HZ1 LYS B   6       1.085 -19.991  51.635  1.00 85.88           H  
ATOM   2634  HZ2 LYS B   6       1.103 -18.798  50.469  1.00 85.88           H  
ATOM   2635  HZ3 LYS B   6       2.207 -18.776  51.610  1.00 85.88           H  
ATOM   2636  N   VAL B   7       6.084 -17.966  46.476  1.00 85.53           N  
ATOM   2637  H   VAL B   7       6.301 -18.192  47.436  1.00 85.53           H  
ATOM   2638  CA  VAL B   7       6.509 -16.668  45.938  1.00 85.53           C  
ATOM   2639  HA  VAL B   7       5.644 -16.182  45.485  1.00 85.53           H  
ATOM   2640  C   VAL B   7       7.538 -16.842  44.815  1.00 85.53           C  
ATOM   2641  CB  VAL B   7       7.013 -15.749  47.062  1.00 85.53           C  
ATOM   2642  HB  VAL B   7       7.825 -16.235  47.603  1.00 85.53           H  
ATOM   2643  O   VAL B   7       7.483 -16.101  43.834  1.00 85.53           O  
ATOM   2644  CG1 VAL B   7       7.505 -14.419  46.496  1.00 85.53           C  
ATOM   2645 HG11 VAL B   7       6.744 -13.976  45.853  1.00 85.53           H  
ATOM   2646 HG12 VAL B   7       7.703 -13.740  47.325  1.00 85.53           H  
ATOM   2647 HG13 VAL B   7       8.417 -14.570  45.919  1.00 85.53           H  
ATOM   2648  CG2 VAL B   7       5.885 -15.394  48.043  1.00 85.53           C  
ATOM   2649 HG21 VAL B   7       5.426 -16.293  48.455  1.00 85.53           H  
ATOM   2650 HG22 VAL B   7       6.284 -14.815  48.875  1.00 85.53           H  
ATOM   2651 HG23 VAL B   7       5.113 -14.813  47.540  1.00 85.53           H  
ATOM   2652  N   ALA B   8       8.417 -17.846  44.894  1.00 85.07           N  
ATOM   2653  H   ALA B   8       8.441 -18.418  45.727  1.00 85.07           H  
ATOM   2654  CA  ALA B   8       9.354 -18.164  43.818  1.00 85.07           C  
ATOM   2655  HA  ALA B   8       9.932 -17.267  43.595  1.00 85.07           H  
ATOM   2656  C   ALA B   8       8.641 -18.580  42.515  1.00 85.07           C  
ATOM   2657  CB  ALA B   8      10.323 -19.247  44.305  1.00 85.07           C  
ATOM   2658  HB1 ALA B   8       9.778 -20.160  44.543  1.00 85.07           H  
ATOM   2659  HB2 ALA B   8      10.846 -18.900  45.197  1.00 85.07           H  
ATOM   2660  HB3 ALA B   8      11.055 -19.459  43.526  1.00 85.07           H  
ATOM   2661  O   ALA B   8       9.052 -18.148  41.436  1.00 85.07           O  
ATOM   2662  N   GLU B   9       7.561 -19.367  42.587  1.00 87.02           N  
ATOM   2663  H   GLU B   9       7.275 -19.730  43.485  1.00 87.02           H  
ATOM   2664  CA  GLU B   9       6.749 -19.706  41.407  1.00 87.02           C  
ATOM   2665  HA  GLU B   9       7.403 -20.089  40.624  1.00 87.02           H  
ATOM   2666  C   GLU B   9       6.039 -18.486  40.813  1.00 87.02           C  
ATOM   2667  CB  GLU B   9       5.711 -20.789  41.731  1.00 87.02           C  
ATOM   2668  HB2 GLU B   9       4.975 -20.801  40.927  1.00 87.02           H  
ATOM   2669  HB3 GLU B   9       5.201 -20.550  42.665  1.00 87.02           H  
ATOM   2670  O   GLU B   9       6.103 -18.273  39.598  1.00 87.02           O  
ATOM   2671  CG  GLU B   9       6.342 -22.182  41.814  1.00 87.02           C  
ATOM   2672  HG2 GLU B   9       6.963 -22.332  40.931  1.00 87.02           H  
ATOM   2673  HG3 GLU B   9       6.991 -22.229  42.688  1.00 87.02           H  
ATOM   2674  CD  GLU B   9       5.296 -23.305  41.884  1.00 87.02           C  
ATOM   2675  OE1 GLU B   9       5.698 -24.446  41.566  1.00 87.02           O  
ATOM   2676  OE2 GLU B   9       4.124 -23.022  42.220  1.00 87.02           O  
ATOM   2677  N   TYR B  10       5.427 -17.643  41.653  1.00 85.70           N  
ATOM   2678  H   TYR B  10       5.364 -17.893  42.629  1.00 85.70           H  
ATOM   2679  CA  TYR B  10       4.783 -16.411  41.186  1.00 85.70           C  
ATOM   2680  HA  TYR B  10       4.050 -16.676  40.424  1.00 85.70           H  
ATOM   2681  C   TYR B  10       5.779 -15.454  40.522  1.00 85.70           C  
ATOM   2682  CB  TYR B  10       4.060 -15.709  42.344  1.00 85.70           C  
ATOM   2683  HB2 TYR B  10       4.754 -15.585  43.175  1.00 85.70           H  
ATOM   2684  HB3 TYR B  10       3.769 -14.712  42.013  1.00 85.70           H  
ATOM   2685  O   TYR B  10       5.501 -14.923  39.445  1.00 85.70           O  
ATOM   2686  CG  TYR B  10       2.801 -16.407  42.821  1.00 85.70           C  
ATOM   2687  CD1 TYR B  10       1.754 -16.664  41.914  1.00 85.70           C  
ATOM   2688  HD1 TYR B  10       1.845 -16.372  40.878  1.00 85.70           H  
ATOM   2689  CD2 TYR B  10       2.658 -16.771  44.175  1.00 85.70           C  
ATOM   2690  HD2 TYR B  10       3.456 -16.569  44.873  1.00 85.70           H  
ATOM   2691  CE1 TYR B  10       0.580 -17.303  42.352  1.00 85.70           C  
ATOM   2692  HE1 TYR B  10      -0.225 -17.513  41.662  1.00 85.70           H  
ATOM   2693  CE2 TYR B  10       1.485 -17.411  44.618  1.00 85.70           C  
ATOM   2694  HE2 TYR B  10       1.383 -17.695  45.654  1.00 85.70           H  
ATOM   2695  OH  TYR B  10      -0.695 -18.291  44.118  1.00 85.70           O  
ATOM   2696  HH  TYR B  10      -0.664 -18.522  45.049  1.00 85.70           H  
ATOM   2697  CZ  TYR B  10       0.445 -17.681  43.702  1.00 85.70           C  
ATOM   2698  N   LEU B  11       6.964 -15.268  41.116  1.00 84.57           N  
ATOM   2699  H   LEU B  11       7.131 -15.714  42.006  1.00 84.57           H  
ATOM   2700  CA  LEU B  11       8.007 -14.409  40.554  1.00 84.57           C  
ATOM   2701  HA  LEU B  11       7.559 -13.437  40.351  1.00 84.57           H  
ATOM   2702  C   LEU B  11       8.533 -14.962  39.222  1.00 84.57           C  
ATOM   2703  CB  LEU B  11       9.131 -14.240  41.593  1.00 84.57           C  
ATOM   2704  HB2 LEU B  11       8.688 -13.987  42.557  1.00 84.57           H  
ATOM   2705  HB3 LEU B  11       9.645 -15.195  41.706  1.00 84.57           H  
ATOM   2706  O   LEU B  11       8.756 -14.191  38.285  1.00 84.57           O  
ATOM   2707  CG  LEU B  11      10.159 -13.150  41.233  1.00 84.57           C  
ATOM   2708  HG  LEU B  11      10.547 -13.325  40.230  1.00 84.57           H  
ATOM   2709  CD1 LEU B  11       9.556 -11.743  41.300  1.00 84.57           C  
ATOM   2710 HD11 LEU B  11      10.330 -11.003  41.097  1.00 84.57           H  
ATOM   2711 HD12 LEU B  11       8.778 -11.630  40.545  1.00 84.57           H  
ATOM   2712 HD13 LEU B  11       9.142 -11.558  42.291  1.00 84.57           H  
ATOM   2713  CD2 LEU B  11      11.331 -13.203  42.212  1.00 84.57           C  
ATOM   2714 HD21 LEU B  11      12.068 -12.444  41.949  1.00 84.57           H  
ATOM   2715 HD22 LEU B  11      10.979 -13.026  43.228  1.00 84.57           H  
ATOM   2716 HD23 LEU B  11      11.807 -14.182  42.163  1.00 84.57           H  
ATOM   2717  N   ARG B  12       8.673 -16.291  39.103  1.00 86.42           N  
ATOM   2718  H   ARG B  12       8.495 -16.861  39.918  1.00 86.42           H  
ATOM   2719  CA  ARG B  12       9.042 -16.958  37.844  1.00 86.42           C  
ATOM   2720  HA  ARG B  12       9.969 -16.520  37.475  1.00 86.42           H  
ATOM   2721  C   ARG B  12       7.990 -16.723  36.761  1.00 86.42           C  
ATOM   2722  CB  ARG B  12       9.271 -18.456  38.097  1.00 86.42           C  
ATOM   2723  HB2 ARG B  12       9.966 -18.569  38.929  1.00 86.42           H  
ATOM   2724  HB3 ARG B  12       8.327 -18.927  38.372  1.00 86.42           H  
ATOM   2725  O   ARG B  12       8.350 -16.390  35.636  1.00 86.42           O  
ATOM   2726  CG  ARG B  12       9.855 -19.170  36.864  1.00 86.42           C  
ATOM   2727  HG2 ARG B  12      10.851 -18.780  36.656  1.00 86.42           H  
ATOM   2728  HG3 ARG B  12       9.223 -18.979  35.997  1.00 86.42           H  
ATOM   2729  CD  ARG B  12       9.925 -20.690  37.060  1.00 86.42           C  
ATOM   2730  HD2 ARG B  12       8.911 -21.056  37.221  1.00 86.42           H  
ATOM   2731  HD3 ARG B  12      10.303 -21.140  36.142  1.00 86.42           H  
ATOM   2732  NE  ARG B  12      10.807 -21.073  38.181  1.00 86.42           N  
ATOM   2733  HE  ARG B  12      11.694 -20.594  38.239  1.00 86.42           H  
ATOM   2734  NH1 ARG B  12       9.454 -22.666  39.169  1.00 86.42           N  
ATOM   2735 HH11 ARG B  12       9.264 -23.314  39.921  1.00 86.42           H  
ATOM   2736 HH12 ARG B  12       8.736 -22.520  38.474  1.00 86.42           H  
ATOM   2737  NH2 ARG B  12      11.428 -22.176  40.071  1.00 86.42           N  
ATOM   2738 HH21 ARG B  12      11.213 -22.844  40.798  1.00 86.42           H  
ATOM   2739 HH22 ARG B  12      12.293 -21.655  40.100  1.00 86.42           H  
ATOM   2740  CZ  ARG B  12      10.556 -21.967  39.126  1.00 86.42           C  
ATOM   2741  N   ARG B  13       6.697 -16.852  37.081  1.00 86.82           N  
ATOM   2742  H   ARG B  13       6.464 -17.150  38.018  1.00 86.82           H  
ATOM   2743  CA  ARG B  13       5.619 -16.587  36.116  1.00 86.82           C  
ATOM   2744  HA  ARG B  13       5.824 -17.172  35.220  1.00 86.82           H  
ATOM   2745  C   ARG B  13       5.620 -15.127  35.660  1.00 86.82           C  
ATOM   2746  CB  ARG B  13       4.260 -17.009  36.708  1.00 86.82           C  
ATOM   2747  HB2 ARG B  13       4.324 -18.032  37.078  1.00 86.82           H  
ATOM   2748  HB3 ARG B  13       4.023 -16.362  37.552  1.00 86.82           H  
ATOM   2749  O   ARG B  13       5.600 -14.877  34.461  1.00 86.82           O  
ATOM   2750  CG  ARG B  13       3.118 -16.918  35.682  1.00 86.82           C  
ATOM   2751  HG2 ARG B  13       3.119 -15.927  35.227  1.00 86.82           H  
ATOM   2752  HG3 ARG B  13       2.165 -17.038  36.198  1.00 86.82           H  
ATOM   2753  CD  ARG B  13       3.220 -17.997  34.594  1.00 86.82           C  
ATOM   2754  HD2 ARG B  13       4.264 -18.249  34.406  1.00 86.82           H  
ATOM   2755  HD3 ARG B  13       2.710 -18.893  34.948  1.00 86.82           H  
ATOM   2756  NE  ARG B  13       2.632 -17.539  33.328  1.00 86.82           N  
ATOM   2757  HE  ARG B  13       2.552 -16.542  33.187  1.00 86.82           H  
ATOM   2758  NH1 ARG B  13       2.482 -19.579  32.263  1.00 86.82           N  
ATOM   2759 HH11 ARG B  13       2.235 -20.099  31.433  1.00 86.82           H  
ATOM   2760 HH12 ARG B  13       2.747 -20.049  33.117  1.00 86.82           H  
ATOM   2761  NH2 ARG B  13       1.967 -17.687  31.187  1.00 86.82           N  
ATOM   2762 HH21 ARG B  13       2.163 -16.697  31.145  1.00 86.82           H  
ATOM   2763 HH22 ARG B  13       1.770 -18.192  30.335  1.00 86.82           H  
ATOM   2764  CZ  ARG B  13       2.355 -18.278  32.272  1.00 86.82           C  
ATOM   2765  N   ALA B  14       5.735 -14.182  36.594  1.00 88.01           N  
ATOM   2766  H   ALA B  14       5.731 -14.463  37.564  1.00 88.01           H  
ATOM   2767  CA  ALA B  14       5.771 -12.754  36.280  1.00 88.01           C  
ATOM   2768  HA  ALA B  14       4.864 -12.496  35.735  1.00 88.01           H  
ATOM   2769  C   ALA B  14       6.966 -12.377  35.387  1.00 88.01           C  
ATOM   2770  CB  ALA B  14       5.792 -11.967  37.597  1.00 88.01           C  
ATOM   2771  HB1 ALA B  14       4.912 -12.216  38.190  1.00 88.01           H  
ATOM   2772  HB2 ALA B  14       6.688 -12.211  38.168  1.00 88.01           H  
ATOM   2773  HB3 ALA B  14       5.783 -10.898  37.384  1.00 88.01           H  
ATOM   2774  O   ALA B  14       6.808 -11.614  34.436  1.00 88.01           O  
ATOM   2775  N   THR B  15       8.154 -12.931  35.652  1.00 89.43           N  
ATOM   2776  H   THR B  15       8.230 -13.553  36.444  1.00 89.43           H  
ATOM   2777  CA  THR B  15       9.346 -12.688  34.818  1.00 89.43           C  
ATOM   2778  HA  THR B  15       9.409 -11.617  34.626  1.00 89.43           H  
ATOM   2779  C   THR B  15       9.251 -13.346  33.441  1.00 89.43           C  
ATOM   2780  CB  THR B  15      10.656 -13.105  35.508  1.00 89.43           C  
ATOM   2781  HB  THR B  15      11.422 -13.252  34.747  1.00 89.43           H  
ATOM   2782  O   THR B  15       9.694 -12.744  32.463  1.00 89.43           O  
ATOM   2783  CG2 THR B  15      11.154 -12.029  36.468  1.00 89.43           C  
ATOM   2784 HG21 THR B  15      10.407 -11.838  37.237  1.00 89.43           H  
ATOM   2785 HG22 THR B  15      11.350 -11.108  35.919  1.00 89.43           H  
ATOM   2786 HG23 THR B  15      12.079 -12.361  36.938  1.00 89.43           H  
ATOM   2787  OG1 THR B  15      10.526 -14.293  36.250  1.00 89.43           O  
ATOM   2788  HG1 THR B  15       9.966 -14.121  37.010  1.00 89.43           H  
ATOM   2789  N   LEU B  16       8.633 -14.529  33.328  1.00 91.00           N  
ATOM   2790  H   LEU B  16       8.330 -14.999  34.169  1.00 91.00           H  
ATOM   2791  CA  LEU B  16       8.345 -15.159  32.034  1.00 91.00           C  
ATOM   2792  HA  LEU B  16       9.264 -15.193  31.449  1.00 91.00           H  
ATOM   2793  C   LEU B  16       7.351 -14.337  31.206  1.00 91.00           C  
ATOM   2794  CB  LEU B  16       7.818 -16.591  32.246  1.00 91.00           C  
ATOM   2795  HB2 LEU B  16       7.318 -16.919  31.334  1.00 91.00           H  
ATOM   2796  HB3 LEU B  16       7.068 -16.574  33.036  1.00 91.00           H  
ATOM   2797  O   LEU B  16       7.633 -14.047  30.044  1.00 91.00           O  
ATOM   2798  CG  LEU B  16       8.903 -17.624  32.595  1.00 91.00           C  
ATOM   2799  HG  LEU B  16       9.507 -17.266  33.429  1.00 91.00           H  
ATOM   2800  CD1 LEU B  16       8.242 -18.942  33.001  1.00 91.00           C  
ATOM   2801 HD11 LEU B  16       7.607 -18.775  33.871  1.00 91.00           H  
ATOM   2802 HD12 LEU B  16       9.006 -19.676  33.258  1.00 91.00           H  
ATOM   2803 HD13 LEU B  16       7.635 -19.325  32.181  1.00 91.00           H  
ATOM   2804  CD2 LEU B  16       9.825 -17.906  31.406  1.00 91.00           C  
ATOM   2805 HD21 LEU B  16       9.235 -18.221  30.546  1.00 91.00           H  
ATOM   2806 HD22 LEU B  16      10.528 -18.696  31.671  1.00 91.00           H  
ATOM   2807 HD23 LEU B  16      10.393 -17.009  31.159  1.00 91.00           H  
ATOM   2808  N   ASP B  17       6.238 -13.911  31.806  1.00 90.99           N  
ATOM   2809  H   ASP B  17       6.048 -14.218  32.750  1.00 90.99           H  
ATOM   2810  CA  ASP B  17       5.226 -13.095  31.128  1.00 90.99           C  
ATOM   2811  HA  ASP B  17       4.926 -13.598  30.209  1.00 90.99           H  
ATOM   2812  C   ASP B  17       5.795 -11.717  30.731  1.00 90.99           C  
ATOM   2813  CB  ASP B  17       3.979 -12.944  32.021  1.00 90.99           C  
ATOM   2814  HB2 ASP B  17       3.317 -12.212  31.560  1.00 90.99           H  
ATOM   2815  HB3 ASP B  17       4.285 -12.545  32.988  1.00 90.99           H  
ATOM   2816  O   ASP B  17       5.504 -11.218  29.644  1.00 90.99           O  
ATOM   2817  CG  ASP B  17       3.162 -14.233  32.241  1.00 90.99           C  
ATOM   2818  OD1 ASP B  17       3.220 -15.182  31.425  1.00 90.99           O  
ATOM   2819  OD2 ASP B  17       2.392 -14.280  33.223  1.00 90.99           O  
ATOM   2820  N   LEU B  18       6.659 -11.114  31.562  1.00 90.83           N  
ATOM   2821  H   LEU B  18       6.813 -11.530  32.469  1.00 90.83           H  
ATOM   2822  CA  LEU B  18       7.361  -9.865  31.235  1.00 90.83           C  
ATOM   2823  HA  LEU B  18       6.622  -9.118  30.943  1.00 90.83           H  
ATOM   2824  C   LEU B  18       8.314 -10.043  30.051  1.00 90.83           C  
ATOM   2825  CB  LEU B  18       8.118  -9.362  32.479  1.00 90.83           C  
ATOM   2826  HB2 LEU B  18       7.390  -9.127  33.256  1.00 90.83           H  
ATOM   2827  HB3 LEU B  18       8.752 -10.169  32.848  1.00 90.83           H  
ATOM   2828  O   LEU B  18       8.368  -9.188  29.165  1.00 90.83           O  
ATOM   2829  CG  LEU B  18       9.011  -8.126  32.238  1.00 90.83           C  
ATOM   2830  HG  LEU B  18       9.778  -8.361  31.500  1.00 90.83           H  
ATOM   2831  CD1 LEU B  18       8.216  -6.915  31.754  1.00 90.83           C  
ATOM   2832 HD11 LEU B  18       7.755  -7.117  30.787  1.00 90.83           H  
ATOM   2833 HD12 LEU B  18       7.439  -6.683  32.482  1.00 90.83           H  
ATOM   2834 HD13 LEU B  18       8.873  -6.051  31.651  1.00 90.83           H  
ATOM   2835  CD2 LEU B  18       9.719  -7.740  33.536  1.00 90.83           C  
ATOM   2836 HD21 LEU B  18       8.984  -7.484  34.298  1.00 90.83           H  
ATOM   2837 HD22 LEU B  18      10.367  -6.880  33.367  1.00 90.83           H  
ATOM   2838 HD23 LEU B  18      10.324  -8.576  33.889  1.00 90.83           H  
ATOM   2839  N   ARG B  19       9.071 -11.146  30.025  1.00 92.25           N  
ATOM   2840  H   ARG B  19       8.987 -11.803  30.787  1.00 92.25           H  
ATOM   2841  CA  ARG B  19       9.971 -11.456  28.910  1.00 92.25           C  
ATOM   2842  HA  ARG B  19      10.639 -10.608  28.757  1.00 92.25           H  
ATOM   2843  C   ARG B  19       9.188 -11.619  27.608  1.00 92.25           C  
ATOM   2844  CB  ARG B  19      10.806 -12.697  29.248  1.00 92.25           C  
ATOM   2845  HB2 ARG B  19      10.149 -13.561  29.345  1.00 92.25           H  
ATOM   2846  HB3 ARG B  19      11.307 -12.535  30.202  1.00 92.25           H  
ATOM   2847  O   ARG B  19       9.593 -11.033  26.610  1.00 92.25           O  
ATOM   2848  CG  ARG B  19      11.870 -12.970  28.172  1.00 92.25           C  
ATOM   2849  HG2 ARG B  19      11.396 -13.145  27.206  1.00 92.25           H  
ATOM   2850  HG3 ARG B  19      12.517 -12.098  28.085  1.00 92.25           H  
ATOM   2851  CD  ARG B  19      12.731 -14.184  28.529  1.00 92.25           C  
ATOM   2852  HD2 ARG B  19      13.552 -14.241  27.814  1.00 92.25           H  
ATOM   2853  HD3 ARG B  19      13.147 -14.042  29.527  1.00 92.25           H  
ATOM   2854  NE  ARG B  19      11.957 -15.438  28.472  1.00 92.25           N  
ATOM   2855  HE  ARG B  19      11.042 -15.385  28.049  1.00 92.25           H  
ATOM   2856  NH1 ARG B  19      13.575 -16.830  29.321  1.00 92.25           N  
ATOM   2857 HH11 ARG B  19      14.199 -16.040  29.397  1.00 92.25           H  
ATOM   2858 HH12 ARG B  19      13.910 -17.765  29.504  1.00 92.25           H  
ATOM   2859  NH2 ARG B  19      11.626 -17.681  28.642  1.00 92.25           N  
ATOM   2860 HH21 ARG B  19      10.733 -17.579  28.181  1.00 92.25           H  
ATOM   2861 HH22 ARG B  19      11.973 -18.608  28.841  1.00 92.25           H  
ATOM   2862  CZ  ARG B  19      12.387 -16.639  28.815  1.00 92.25           C  
ATOM   2863  N   ALA B  20       8.070 -12.348  27.642  1.00 94.34           N  
ATOM   2864  H   ALA B  20       7.809 -12.793  28.511  1.00 94.34           H  
ATOM   2865  CA  ALA B  20       7.192 -12.528  26.489  1.00 94.34           C  
ATOM   2866  HA  ALA B  20       7.768 -12.950  25.665  1.00 94.34           H  
ATOM   2867  C   ALA B  20       6.610 -11.191  26.000  1.00 94.34           C  
ATOM   2868  CB  ALA B  20       6.090 -13.526  26.866  1.00 94.34           C  
ATOM   2869  HB1 ALA B  20       5.447 -13.698  26.003  1.00 94.34           H  
ATOM   2870  HB2 ALA B  20       6.535 -14.475  27.167  1.00 94.34           H  
ATOM   2871  HB3 ALA B  20       5.487 -13.136  27.686  1.00 94.34           H  
ATOM   2872  O   ALA B  20       6.692 -10.886  24.815  1.00 94.34           O  
ATOM   2873  N   ALA B  21       6.119 -10.343  26.910  1.00 94.46           N  
ATOM   2874  H   ALA B  21       6.034 -10.648  27.869  1.00 94.46           H  
ATOM   2875  CA  ALA B  21       5.591  -9.028  26.546  1.00 94.46           C  
ATOM   2876  HA  ALA B  21       4.811  -9.171  25.799  1.00 94.46           H  
ATOM   2877  C   ALA B  21       6.665  -8.120  25.914  1.00 94.46           C  
ATOM   2878  CB  ALA B  21       4.960  -8.392  27.791  1.00 94.46           C  
ATOM   2879  HB1 ALA B  21       5.719  -8.226  28.556  1.00 94.46           H  
ATOM   2880  HB2 ALA B  21       4.187  -9.050  28.188  1.00 94.46           H  
ATOM   2881  HB3 ALA B  21       4.505  -7.440  27.518  1.00 94.46           H  
ATOM   2882  O   ALA B  21       6.427  -7.501  24.882  1.00 94.46           O  
ATOM   2883  N   ARG B  22       7.880  -8.073  26.478  1.00 93.31           N  
ATOM   2884  H   ARG B  22       8.029  -8.603  27.325  1.00 93.31           H  
ATOM   2885  CA  ARG B  22       8.994  -7.299  25.896  1.00 93.31           C  
ATOM   2886  HA  ARG B  22       8.665  -6.278  25.705  1.00 93.31           H  
ATOM   2887  C   ARG B  22       9.443  -7.825  24.536  1.00 93.31           C  
ATOM   2888  CB  ARG B  22      10.194  -7.290  26.846  1.00 93.31           C  
ATOM   2889  HB2 ARG B  22      11.075  -6.972  26.289  1.00 93.31           H  
ATOM   2890  HB3 ARG B  22      10.371  -8.296  27.227  1.00 93.31           H  
ATOM   2891  O   ARG B  22       9.923  -7.047  23.720  1.00 93.31           O  
ATOM   2892  CG  ARG B  22       9.993  -6.315  28.007  1.00 93.31           C  
ATOM   2893  HG2 ARG B  22       9.136  -6.617  28.610  1.00 93.31           H  
ATOM   2894  HG3 ARG B  22       9.814  -5.316  27.608  1.00 93.31           H  
ATOM   2895  CD  ARG B  22      11.256  -6.298  28.872  1.00 93.31           C  
ATOM   2896  HD2 ARG B  22      11.371  -7.278  29.336  1.00 93.31           H  
ATOM   2897  HD3 ARG B  22      12.117  -6.100  28.233  1.00 93.31           H  
ATOM   2898  NE  ARG B  22      11.183  -5.257  29.910  1.00 93.31           N  
ATOM   2899  HE  ARG B  22      10.398  -4.624  29.860  1.00 93.31           H  
ATOM   2900  NH1 ARG B  22      13.129  -5.783  31.013  1.00 93.31           N  
ATOM   2901 HH11 ARG B  22      13.323  -6.491  30.320  1.00 93.31           H  
ATOM   2902 HH12 ARG B  22      13.803  -5.562  31.732  1.00 93.31           H  
ATOM   2903  NH2 ARG B  22      11.856  -4.105  31.753  1.00 93.31           N  
ATOM   2904 HH21 ARG B  22      12.486  -3.966  32.529  1.00 93.31           H  
ATOM   2905 HH22 ARG B  22      11.046  -3.506  31.681  1.00 93.31           H  
ATOM   2906  CZ  ARG B  22      12.055  -5.053  30.882  1.00 93.31           C  
ATOM   2907  N   GLN B  23       9.345  -9.132  24.319  1.00 93.77           N  
ATOM   2908  H   GLN B  23       8.958  -9.726  25.038  1.00 93.77           H  
ATOM   2909  CA  GLN B  23       9.641  -9.721  23.022  1.00 93.77           C  
ATOM   2910  HA  GLN B  23      10.586  -9.316  22.662  1.00 93.77           H  
ATOM   2911  C   GLN B  23       8.584  -9.320  21.988  1.00 93.77           C  
ATOM   2912  CB  GLN B  23       9.806 -11.233  23.186  1.00 93.77           C  
ATOM   2913  HB2 GLN B  23       8.877 -11.680  23.540  1.00 93.77           H  
ATOM   2914  HB3 GLN B  23      10.595 -11.424  23.914  1.00 93.77           H  
ATOM   2915  O   GLN B  23       8.966  -8.824  20.935  1.00 93.77           O  
ATOM   2916  CG  GLN B  23      10.188 -11.859  21.846  1.00 93.77           C  
ATOM   2917  HG2 GLN B  23      11.058 -11.354  21.426  1.00 93.77           H  
ATOM   2918  HG3 GLN B  23       9.352 -11.723  21.160  1.00 93.77           H  
ATOM   2919  CD  GLN B  23      10.494 -13.344  21.934  1.00 93.77           C  
ATOM   2920  NE2 GLN B  23      10.439 -14.011  20.807  1.00 93.77           N  
ATOM   2921 HE21 GLN B  23       9.997 -13.558  20.020  1.00 93.77           H  
ATOM   2922 HE22 GLN B  23      10.564 -15.013  20.815  1.00 93.77           H  
ATOM   2923  OE1 GLN B  23      10.806 -13.890  22.989  1.00 93.77           O  
ATOM   2924  N   ARG B  24       7.293  -9.402  22.336  1.00 94.18           N  
ATOM   2925  H   ARG B  24       7.052  -9.858  23.205  1.00 94.18           H  
ATOM   2926  CA  ARG B  24       6.199  -8.970  21.455  1.00 94.18           C  
ATOM   2927  HA  ARG B  24       6.271  -9.555  20.538  1.00 94.18           H  
ATOM   2928  C   ARG B  24       6.325  -7.503  21.032  1.00 94.18           C  
ATOM   2929  CB  ARG B  24       4.844  -9.253  22.132  1.00 94.18           C  
ATOM   2930  HB2 ARG B  24       4.785 -10.317  22.361  1.00 94.18           H  
ATOM   2931  HB3 ARG B  24       4.793  -8.703  23.072  1.00 94.18           H  
ATOM   2932  O   ARG B  24       6.109  -7.195  19.870  1.00 94.18           O  
ATOM   2933  CG  ARG B  24       3.619  -8.869  21.279  1.00 94.18           C  
ATOM   2934  HG2 ARG B  24       3.603  -7.791  21.118  1.00 94.18           H  
ATOM   2935  HG3 ARG B  24       2.714  -9.143  21.822  1.00 94.18           H  
ATOM   2936  CD  ARG B  24       3.619  -9.583  19.923  1.00 94.18           C  
ATOM   2937  HD2 ARG B  24       3.658 -10.660  20.082  1.00 94.18           H  
ATOM   2938  HD3 ARG B  24       4.508  -9.287  19.366  1.00 94.18           H  
ATOM   2939  NE  ARG B  24       2.439  -9.252  19.107  1.00 94.18           N  
ATOM   2940  HE  ARG B  24       1.715  -8.646  19.467  1.00 94.18           H  
ATOM   2941  NH1 ARG B  24       3.203 -10.207  17.156  1.00 94.18           N  
ATOM   2942 HH11 ARG B  24       3.109 -10.294  16.155  1.00 94.18           H  
ATOM   2943 HH12 ARG B  24       4.075 -10.460  17.600  1.00 94.18           H  
ATOM   2944  NH2 ARG B  24       1.231  -9.150  17.209  1.00 94.18           N  
ATOM   2945 HH21 ARG B  24       1.128  -9.228  16.207  1.00 94.18           H  
ATOM   2946 HH22 ARG B  24       0.619  -8.526  17.717  1.00 94.18           H  
ATOM   2947  CZ  ARG B  24       2.299  -9.545  17.828  1.00 94.18           C  
ATOM   2948  N   ILE B  25       6.723  -6.609  21.942  1.00 94.91           N  
ATOM   2949  H   ILE B  25       6.810  -6.917  22.900  1.00 94.91           H  
ATOM   2950  CA  ILE B  25       6.971  -5.193  21.606  1.00 94.91           C  
ATOM   2951  HA  ILE B  25       6.066  -4.769  21.171  1.00 94.91           H  
ATOM   2952  C   ILE B  25       8.066  -5.061  20.539  1.00 94.91           C  
ATOM   2953  CB  ILE B  25       7.326  -4.380  22.871  1.00 94.91           C  
ATOM   2954  HB  ILE B  25       8.147  -4.882  23.382  1.00 94.91           H  
ATOM   2955  O   ILE B  25       7.871  -4.366  19.550  1.00 94.91           O  
ATOM   2956  CG1 ILE B  25       6.113  -4.310  23.821  1.00 94.91           C  
ATOM   2957 HG12 ILE B  25       5.352  -3.655  23.396  1.00 94.91           H  
ATOM   2958 HG13 ILE B  25       5.672  -5.302  23.922  1.00 94.91           H  
ATOM   2959  CG2 ILE B  25       7.779  -2.950  22.522  1.00 94.91           C  
ATOM   2960 HG21 ILE B  25       7.008  -2.438  21.945  1.00 94.91           H  
ATOM   2961 HG22 ILE B  25       8.688  -2.958  21.922  1.00 94.91           H  
ATOM   2962 HG23 ILE B  25       7.997  -2.364  23.415  1.00 94.91           H  
ATOM   2963  CD1 ILE B  25       6.471  -3.825  25.230  1.00 94.91           C  
ATOM   2964 HD11 ILE B  25       5.599  -3.950  25.871  1.00 94.91           H  
ATOM   2965 HD12 ILE B  25       7.292  -4.418  25.634  1.00 94.91           H  
ATOM   2966 HD13 ILE B  25       6.748  -2.771  25.219  1.00 94.91           H  
ATOM   2967  N   ARG B  26       9.197  -5.763  20.700  1.00 94.37           N  
ATOM   2968  H   ARG B  26       9.272  -6.387  21.491  1.00 94.37           H  
ATOM   2969  CA  ARG B  26      10.282  -5.716  19.707  1.00 94.37           C  
ATOM   2970  HA  ARG B  26      10.547  -4.675  19.523  1.00 94.37           H  
ATOM   2971  C   ARG B  26       9.853  -6.257  18.348  1.00 94.37           C  
ATOM   2972  CB  ARG B  26      11.518  -6.479  20.187  1.00 94.37           C  
ATOM   2973  HB2 ARG B  26      11.218  -7.446  20.590  1.00 94.37           H  
ATOM   2974  HB3 ARG B  26      12.165  -6.653  19.327  1.00 94.37           H  
ATOM   2975  O   ARG B  26      10.253  -5.676  17.348  1.00 94.37           O  
ATOM   2976  CG  ARG B  26      12.314  -5.681  21.223  1.00 94.37           C  
ATOM   2977  HG2 ARG B  26      12.546  -4.698  20.813  1.00 94.37           H  
ATOM   2978  HG3 ARG B  26      11.726  -5.553  22.132  1.00 94.37           H  
ATOM   2979  CD  ARG B  26      13.629  -6.402  21.537  1.00 94.37           C  
ATOM   2980  HD2 ARG B  26      14.165  -6.563  20.601  1.00 94.37           H  
ATOM   2981  HD3 ARG B  26      14.252  -5.753  22.153  1.00 94.37           H  
ATOM   2982  NE  ARG B  26      13.391  -7.703  22.193  1.00 94.37           N  
ATOM   2983  HE  ARG B  26      13.179  -8.466  21.566  1.00 94.37           H  
ATOM   2984  NH1 ARG B  26      13.587  -6.988  24.358  1.00 94.37           N  
ATOM   2985 HH11 ARG B  26      13.735  -6.063  23.982  1.00 94.37           H  
ATOM   2986 HH12 ARG B  26      13.606  -7.170  25.351  1.00 94.37           H  
ATOM   2987  NH2 ARG B  26      13.089  -9.132  23.934  1.00 94.37           N  
ATOM   2988 HH21 ARG B  26      13.015  -9.318  24.924  1.00 94.37           H  
ATOM   2989 HH22 ARG B  26      12.909  -9.863  23.260  1.00 94.37           H  
ATOM   2990  CZ  ARG B  26      13.353  -7.934  23.490  1.00 94.37           C  
ATOM   2991  N   GLU B  27       9.054  -7.322  18.323  1.00 94.21           N  
ATOM   2992  H   GLU B  27       8.798  -7.758  19.198  1.00 94.21           H  
ATOM   2993  CA  GLU B  27       8.494  -7.886  17.087  1.00 94.21           C  
ATOM   2994  HA  GLU B  27       9.309  -8.117  16.401  1.00 94.21           H  
ATOM   2995  C   GLU B  27       7.566  -6.876  16.378  1.00 94.21           C  
ATOM   2996  CB  GLU B  27       7.752  -9.199  17.408  1.00 94.21           C  
ATOM   2997  HB2 GLU B  27       7.183  -9.511  16.533  1.00 94.21           H  
ATOM   2998  HB3 GLU B  27       7.049  -9.004  18.218  1.00 94.21           H  
ATOM   2999  O   GLU B  27       7.638  -6.697  15.169  1.00 94.21           O  
ATOM   3000  CG  GLU B  27       8.699 -10.351  17.809  1.00 94.21           C  
ATOM   3001  HG2 GLU B  27       9.233 -10.688  16.921  1.00 94.21           H  
ATOM   3002  HG3 GLU B  27       9.443  -9.974  18.511  1.00 94.21           H  
ATOM   3003  CD  GLU B  27       7.993 -11.554  18.470  1.00 94.21           C  
ATOM   3004  OE1 GLU B  27       8.726 -12.475  18.928  1.00 94.21           O  
ATOM   3005  OE2 GLU B  27       6.747 -11.523  18.626  1.00 94.21           O  
ATOM   3006  N   LEU B  28       6.746  -6.136  17.125  1.00 94.64           N  
ATOM   3007  H   LEU B  28       6.696  -6.311  18.119  1.00 94.64           H  
ATOM   3008  CA  LEU B  28       5.865  -5.115  16.545  1.00 94.64           C  
ATOM   3009  HA  LEU B  28       5.347  -5.539  15.685  1.00 94.64           H  
ATOM   3010  C   LEU B  28       6.626  -3.883  16.022  1.00 94.64           C  
ATOM   3011  CB  LEU B  28       4.834  -4.705  17.606  1.00 94.64           C  
ATOM   3012  HB2 LEU B  28       4.326  -3.799  17.275  1.00 94.64           H  
ATOM   3013  HB3 LEU B  28       5.366  -4.463  18.526  1.00 94.64           H  
ATOM   3014  O   LEU B  28       6.237  -3.305  15.013  1.00 94.64           O  
ATOM   3015  CG  LEU B  28       3.773  -5.782  17.893  1.00 94.64           C  
ATOM   3016  HG  LEU B  28       4.245  -6.755  18.029  1.00 94.64           H  
ATOM   3017  CD1 LEU B  28       3.045  -5.423  19.189  1.00 94.64           C  
ATOM   3018 HD11 LEU B  28       3.761  -5.360  20.008  1.00 94.64           H  
ATOM   3019 HD12 LEU B  28       2.539  -4.465  19.071  1.00 94.64           H  
ATOM   3020 HD13 LEU B  28       2.306  -6.191  19.416  1.00 94.64           H  
ATOM   3021  CD2 LEU B  28       2.755  -5.883  16.757  1.00 94.64           C  
ATOM   3022 HD21 LEU B  28       1.941  -6.551  17.040  1.00 94.64           H  
ATOM   3023 HD22 LEU B  28       3.232  -6.269  15.857  1.00 94.64           H  
ATOM   3024 HD23 LEU B  28       2.333  -4.901  16.542  1.00 94.64           H  
ATOM   3025  N   GLU B  29       7.697  -3.461  16.700  1.00 93.25           N  
ATOM   3026  H   GLU B  29       7.909  -3.925  17.571  1.00 93.25           H  
ATOM   3027  CA  GLU B  29       8.385  -2.194  16.393  1.00 93.25           C  
ATOM   3028  HA  GLU B  29       7.697  -1.516  15.889  1.00 93.25           H  
ATOM   3029  C   GLU B  29       9.597  -2.357  15.458  1.00 93.25           C  
ATOM   3030  CB  GLU B  29       8.823  -1.525  17.713  1.00 93.25           C  
ATOM   3031  HB2 GLU B  29       9.422  -2.236  18.282  1.00 93.25           H  
ATOM   3032  HB3 GLU B  29       9.447  -0.663  17.479  1.00 93.25           H  
ATOM   3033  O   GLU B  29       9.915  -1.457  14.680  1.00 93.25           O  
ATOM   3034  CG  GLU B  29       7.637  -1.040  18.571  1.00 93.25           C  
ATOM   3035  HG2 GLU B  29       6.982  -1.884  18.787  1.00 93.25           H  
ATOM   3036  HG3 GLU B  29       7.065  -0.317  17.990  1.00 93.25           H  
ATOM   3037  CD  GLU B  29       8.054  -0.396  19.910  1.00 93.25           C  
ATOM   3038  OE1 GLU B  29       7.259   0.410  20.464  1.00 93.25           O  
ATOM   3039  OE2 GLU B  29       9.130  -0.737  20.452  1.00 93.25           O  
ATOM   3040  N   SER B  30      10.305  -3.485  15.554  1.00 92.54           N  
ATOM   3041  H   SER B  30       9.935  -4.224  16.135  1.00 92.54           H  
ATOM   3042  CA  SER B  30      11.677  -3.625  15.043  1.00 92.54           C  
ATOM   3043  HA  SER B  30      11.775  -3.005  14.152  1.00 92.54           H  
ATOM   3044  C   SER B  30      12.040  -5.051  14.603  1.00 92.54           C  
ATOM   3045  CB  SER B  30      12.675  -3.076  16.079  1.00 92.54           C  
ATOM   3046  HB2 SER B  30      12.487  -2.011  16.216  1.00 92.54           H  
ATOM   3047  HB3 SER B  30      13.698  -3.192  15.720  1.00 92.54           H  
ATOM   3048  O   SER B  30      13.227  -5.377  14.534  1.00 92.54           O  
ATOM   3049  OG  SER B  30      12.516  -3.740  17.326  1.00 92.54           O  
ATOM   3050  HG  SER B  30      11.628  -4.105  17.318  1.00 92.54           H  
ATOM   3051  N   ASP B  31      11.059  -5.914  14.291  1.00 95.02           N  
ATOM   3052  H   ASP B  31      10.091  -5.643  14.395  1.00 95.02           H  
ATOM   3053  CA  ASP B  31      11.367  -7.257  13.769  1.00 95.02           C  
ATOM   3054  HA  ASP B  31      11.952  -7.753  14.543  1.00 95.02           H  
ATOM   3055  C   ASP B  31      12.182  -7.128  12.468  1.00 95.02           C  
ATOM   3056  CB  ASP B  31      10.113  -8.123  13.531  1.00 95.02           C  
ATOM   3057  HB2 ASP B  31       9.656  -7.865  12.575  1.00 95.02           H  
ATOM   3058  HB3 ASP B  31       9.397  -7.903  14.322  1.00 95.02           H  
ATOM   3059  O   ASP B  31      11.791  -6.342  11.586  1.00 95.02           O  
ATOM   3060  CG  ASP B  31      10.348  -9.644  13.607  1.00 95.02           C  
ATOM   3061  OD1 ASP B  31      11.441 -10.066  14.044  1.00 95.02           O  
ATOM   3062  OD2 ASP B  31       9.413 -10.414  13.288  1.00 95.02           O  
ATOM   3063  N   PRO B  32      13.318  -7.836  12.332  1.00 97.04           N  
ATOM   3064  CA  PRO B  32      14.079  -7.858  11.094  1.00 97.04           C  
ATOM   3065  HA  PRO B  32      14.273  -6.831  10.784  1.00 97.04           H  
ATOM   3066  C   PRO B  32      13.306  -8.592   9.996  1.00 97.04           C  
ATOM   3067  CB  PRO B  32      15.408  -8.545  11.422  1.00 97.04           C  
ATOM   3068  HB2 PRO B  32      15.403  -9.578  11.075  1.00 97.04           H  
ATOM   3069  HB3 PRO B  32      16.244  -7.994  10.990  1.00 97.04           H  
ATOM   3070  O   PRO B  32      12.801  -9.700  10.198  1.00 97.04           O  
ATOM   3071  CG  PRO B  32      15.496  -8.521  12.945  1.00 97.04           C  
ATOM   3072  HG2 PRO B  32      16.054  -9.372  13.334  1.00 97.04           H  
ATOM   3073  HG3 PRO B  32      15.942  -7.582  13.271  1.00 97.04           H  
ATOM   3074  CD  PRO B  32      14.038  -8.560  13.369  1.00 97.04           C  
ATOM   3075  HD2 PRO B  32      13.937  -8.096  14.351  1.00 97.04           H  
ATOM   3076  HD3 PRO B  32      13.702  -9.596  13.392  1.00 97.04           H  
ATOM   3077  N   VAL B  33      13.263  -8.003   8.804  1.00 98.68           N  
ATOM   3078  H   VAL B  33      13.725  -7.113   8.687  1.00 98.68           H  
ATOM   3079  CA  VAL B  33      12.556  -8.572   7.649  1.00 98.68           C  
ATOM   3080  HA  VAL B  33      11.928  -9.402   7.972  1.00 98.68           H  
ATOM   3081  C   VAL B  33      13.573  -9.135   6.662  1.00 98.68           C  
ATOM   3082  CB  VAL B  33      11.614  -7.526   7.029  1.00 98.68           C  
ATOM   3083  HB  VAL B  33      12.179  -6.629   6.776  1.00 98.68           H  
ATOM   3084  O   VAL B  33      14.493  -8.437   6.249  1.00 98.68           O  
ATOM   3085  CG1 VAL B  33      10.936  -8.044   5.760  1.00 98.68           C  
ATOM   3086 HG11 VAL B  33      10.250  -7.288   5.378  1.00 98.68           H  
ATOM   3087 HG12 VAL B  33      10.376  -8.953   5.977  1.00 98.68           H  
ATOM   3088 HG13 VAL B  33      11.678  -8.255   4.990  1.00 98.68           H  
ATOM   3089  CG2 VAL B  33      10.510  -7.145   8.028  1.00 98.68           C  
ATOM   3090 HG21 VAL B  33       9.978  -8.037   8.357  1.00 98.68           H  
ATOM   3091 HG22 VAL B  33      10.941  -6.646   8.896  1.00 98.68           H  
ATOM   3092 HG23 VAL B  33       9.797  -6.469   7.557  1.00 98.68           H  
ATOM   3093  N   ALA B  34      13.439 -10.407   6.304  1.00 98.69           N  
ATOM   3094  H   ALA B  34      12.583 -10.882   6.552  1.00 98.69           H  
ATOM   3095  CA  ALA B  34      14.285 -11.074   5.327  1.00 98.69           C  
ATOM   3096  HA  ALA B  34      15.315 -10.744   5.456  1.00 98.69           H  
ATOM   3097  C   ALA B  34      13.845 -10.733   3.899  1.00 98.69           C  
ATOM   3098  CB  ALA B  34      14.229 -12.585   5.579  1.00 98.69           C  
ATOM   3099  HB1 ALA B  34      14.701 -12.821   6.533  1.00 98.69           H  
ATOM   3100  HB2 ALA B  34      13.193 -12.924   5.588  1.00 98.69           H  
ATOM   3101  HB3 ALA B  34      14.749 -13.110   4.777  1.00 98.69           H  
ATOM   3102  O   ALA B  34      12.656 -10.749   3.583  1.00 98.69           O  
ATOM   3103  N   ILE B  35      14.821 -10.485   3.028  1.00 98.76           N  
ATOM   3104  H   ILE B  35      15.770 -10.463   3.374  1.00 98.76           H  
ATOM   3105  CA  ILE B  35      14.639 -10.525   1.576  1.00 98.76           C  
ATOM   3106  HA  ILE B  35      13.607 -10.284   1.321  1.00 98.76           H  
ATOM   3107  C   ILE B  35      14.926 -11.962   1.144  1.00 98.76           C  
ATOM   3108  CB  ILE B  35      15.568  -9.505   0.882  1.00 98.76           C  
ATOM   3109  HB  ILE B  35      16.595  -9.706   1.186  1.00 98.76           H  
ATOM   3110  O   ILE B  35      16.085 -12.384   1.170  1.00 98.76           O  
ATOM   3111  CG1 ILE B  35      15.204  -8.059   1.289  1.00 98.76           C  
ATOM   3112 HG12 ILE B  35      14.335  -7.737   0.716  1.00 98.76           H  
ATOM   3113 HG13 ILE B  35      14.943  -8.012   2.347  1.00 98.76           H  
ATOM   3114  CG2 ILE B  35      15.464  -9.658  -0.648  1.00 98.76           C  
ATOM   3115 HG21 ILE B  35      14.421  -9.595  -0.958  1.00 98.76           H  
ATOM   3116 HG22 ILE B  35      16.039  -8.886  -1.160  1.00 98.76           H  
ATOM   3117 HG23 ILE B  35      15.855 -10.628  -0.959  1.00 98.76           H  
ATOM   3118  CD1 ILE B  35      16.337  -7.057   1.060  1.00 98.76           C  
ATOM   3119 HD11 ILE B  35      17.160  -7.276   1.741  1.00 98.76           H  
ATOM   3120 HD12 ILE B  35      15.969  -6.054   1.276  1.00 98.76           H  
ATOM   3121 HD13 ILE B  35      16.691  -7.098   0.030  1.00 98.76           H  
ATOM   3122  N   VAL B  36      13.883 -12.711   0.780  1.00 98.11           N  
ATOM   3123  H   VAL B  36      12.962 -12.297   0.783  1.00 98.11           H  
ATOM   3124  CA  VAL B  36      14.016 -14.132   0.406  1.00 98.11           C  
ATOM   3125  HA  VAL B  36      14.901 -14.525   0.906  1.00 98.11           H  
ATOM   3126  C   VAL B  36      14.277 -14.327  -1.086  1.00 98.11           C  
ATOM   3127  CB  VAL B  36      12.829 -14.987   0.889  1.00 98.11           C  
ATOM   3128  HB  VAL B  36      12.991 -16.010   0.550  1.00 98.11           H  
ATOM   3129  O   VAL B  36      14.944 -15.270  -1.496  1.00 98.11           O  
ATOM   3130  CG1 VAL B  36      12.753 -15.007   2.421  1.00 98.11           C  
ATOM   3131 HG11 VAL B  36      11.953 -15.676   2.737  1.00 98.11           H  
ATOM   3132 HG12 VAL B  36      12.552 -14.010   2.813  1.00 98.11           H  
ATOM   3133 HG13 VAL B  36      13.693 -15.379   2.828  1.00 98.11           H  
ATOM   3134  CG2 VAL B  36      11.479 -14.514   0.341  1.00 98.11           C  
ATOM   3135 HG21 VAL B  36      11.519 -14.447  -0.746  1.00 98.11           H  
ATOM   3136 HG22 VAL B  36      10.716 -15.243   0.613  1.00 98.11           H  
ATOM   3137 HG23 VAL B  36      11.205 -13.551   0.771  1.00 98.11           H  
ATOM   3138  N   SER B  37      13.821 -13.392  -1.918  1.00 98.21           N  
ATOM   3139  H   SER B  37      13.258 -12.642  -1.543  1.00 98.21           H  
ATOM   3140  CA  SER B  37      14.161 -13.355  -3.338  1.00 98.21           C  
ATOM   3141  HA  SER B  37      15.192 -13.688  -3.453  1.00 98.21           H  
ATOM   3142  C   SER B  37      14.063 -11.945  -3.905  1.00 98.21           C  
ATOM   3143  CB  SER B  37      13.294 -14.329  -4.137  1.00 98.21           C  
ATOM   3144  HB2 SER B  37      13.304 -15.300  -3.642  1.00 98.21           H  
ATOM   3145  HB3 SER B  37      13.711 -14.449  -5.136  1.00 98.21           H  
ATOM   3146  O   SER B  37      13.519 -11.025  -3.289  1.00 98.21           O  
ATOM   3147  OG  SER B  37      11.976 -13.846  -4.246  1.00 98.21           O  
ATOM   3148  HG  SER B  37      11.476 -14.456  -4.793  1.00 98.21           H  
ATOM   3149  N   MET B  38      14.638 -11.764  -5.091  1.00 98.68           N  
ATOM   3150  H   MET B  38      15.049 -12.562  -5.554  1.00 98.68           H  
ATOM   3151  CA  MET B  38      14.628 -10.495  -5.807  1.00 98.68           C  
ATOM   3152  HA  MET B  38      13.696  -9.979  -5.576  1.00 98.68           H  
ATOM   3153  C   MET B  38      14.655 -10.706  -7.320  1.00 98.68           C  
ATOM   3154  CB  MET B  38      15.772  -9.598  -5.311  1.00 98.68           C  
ATOM   3155  HB2 MET B  38      15.606  -9.384  -4.255  1.00 98.68           H  
ATOM   3156  HB3 MET B  38      15.748  -8.656  -5.858  1.00 98.68           H  
ATOM   3157  O   MET B  38      15.239 -11.670  -7.837  1.00 98.68           O  
ATOM   3158  CG  MET B  38      17.166 -10.218  -5.438  1.00 98.68           C  
ATOM   3159  HG2 MET B  38      17.382 -10.386  -6.493  1.00 98.68           H  
ATOM   3160  HG3 MET B  38      17.182 -11.179  -4.924  1.00 98.68           H  
ATOM   3161  SD  MET B  38      18.466  -9.173  -4.734  1.00 98.68           S  
ATOM   3162  CE  MET B  38      19.924 -10.165  -5.142  1.00 98.68           C  
ATOM   3163  HE1 MET B  38      20.820  -9.632  -4.826  1.00 98.68           H  
ATOM   3164  HE2 MET B  38      19.964 -10.333  -6.219  1.00 98.68           H  
ATOM   3165  HE3 MET B  38      19.876 -11.125  -4.629  1.00 98.68           H  
ATOM   3166  N   ASN B  39      14.036  -9.785  -8.048  1.00 98.21           N  
ATOM   3167  H   ASN B  39      13.550  -9.037  -7.574  1.00 98.21           H  
ATOM   3168  CA  ASN B  39      14.050  -9.764  -9.500  1.00 98.21           C  
ATOM   3169  HA  ASN B  39      15.007 -10.176  -9.822  1.00 98.21           H  
ATOM   3170  C   ASN B  39      14.008  -8.337 -10.045  1.00 98.21           C  
ATOM   3171  CB  ASN B  39      12.899 -10.636 -10.033  1.00 98.21           C  
ATOM   3172  HB2 ASN B  39      12.860 -11.577  -9.484  1.00 98.21           H  
ATOM   3173  HB3 ASN B  39      11.951 -10.124  -9.866  1.00 98.21           H  
ATOM   3174  O   ASN B  39      13.521  -7.422  -9.389  1.00 98.21           O  
ATOM   3175  CG  ASN B  39      13.035 -10.977 -11.504  1.00 98.21           C  
ATOM   3176  ND2 ASN B  39      12.037 -11.602 -12.046  1.00 98.21           N  
ATOM   3177 HD21 ASN B  39      11.186 -11.785 -11.534  1.00 98.21           H  
ATOM   3178 HD22 ASN B  39      12.102 -11.924 -13.001  1.00 98.21           H  
ATOM   3179  OD1 ASN B  39      14.066 -10.750 -12.131  1.00 98.21           O  
ATOM   3180  N   CYS B  40      14.554  -8.144 -11.240  1.00 98.63           N  
ATOM   3181  H   CYS B  40      14.825  -8.944 -11.794  1.00 98.63           H  
ATOM   3182  CA  CYS B  40      14.554  -6.862 -11.914  1.00 98.63           C  
ATOM   3183  HA  CYS B  40      13.583  -6.398 -11.740  1.00 98.63           H  
ATOM   3184  C   CYS B  40      14.714  -7.022 -13.426  1.00 98.63           C  
ATOM   3185  CB  CYS B  40      15.648  -5.956 -11.315  1.00 98.63           C  
ATOM   3186  HB2 CYS B  40      15.408  -5.765 -10.269  1.00 98.63           H  
ATOM   3187  HB3 CYS B  40      15.638  -4.999 -11.836  1.00 98.63           H  
ATOM   3188  O   CYS B  40      15.381  -7.941 -13.903  1.00 98.63           O  
ATOM   3189  SG  CYS B  40      17.311  -6.697 -11.423  1.00 98.63           S  
ATOM   3190  HG  CYS B  40      17.957  -5.686 -10.836  1.00 98.63           H  
ATOM   3191  N   ARG B  41      14.153  -6.068 -14.169  1.00 98.61           N  
ATOM   3192  H   ARG B  41      13.636  -5.350 -13.682  1.00 98.61           H  
ATOM   3193  CA  ARG B  41      14.506  -5.795 -15.563  1.00 98.61           C  
ATOM   3194  HA  ARG B  41      15.364  -6.411 -15.833  1.00 98.61           H  
ATOM   3195  C   ARG B  41      14.922  -4.330 -15.638  1.00 98.61           C  
ATOM   3196  CB  ARG B  41      13.355  -6.144 -16.525  1.00 98.61           C  
ATOM   3197  HB2 ARG B  41      13.619  -5.797 -17.524  1.00 98.61           H  
ATOM   3198  HB3 ARG B  41      12.458  -5.606 -16.220  1.00 98.61           H  
ATOM   3199  O   ARG B  41      14.175  -3.463 -15.189  1.00 98.61           O  
ATOM   3200  CG  ARG B  41      13.033  -7.650 -16.614  1.00 98.61           C  
ATOM   3201  HG2 ARG B  41      13.826  -8.154 -17.167  1.00 98.61           H  
ATOM   3202  HG3 ARG B  41      12.967  -8.085 -15.616  1.00 98.61           H  
ATOM   3203  CD  ARG B  41      11.686  -7.861 -17.326  1.00 98.61           C  
ATOM   3204  HD2 ARG B  41      10.887  -7.504 -16.676  1.00 98.61           H  
ATOM   3205  HD3 ARG B  41      11.670  -7.261 -18.236  1.00 98.61           H  
ATOM   3206  NE  ARG B  41      11.433  -9.267 -17.705  1.00 98.61           N  
ATOM   3207  HE  ARG B  41      11.830  -9.607 -18.570  1.00 98.61           H  
ATOM   3208  NH1 ARG B  41       9.853  -9.915 -16.128  1.00 98.61           N  
ATOM   3209 HH11 ARG B  41       9.943  -9.085 -15.559  1.00 98.61           H  
ATOM   3210 HH12 ARG B  41       9.222 -10.659 -15.866  1.00 98.61           H  
ATOM   3211  NH2 ARG B  41      10.367 -11.247 -17.804  1.00 98.61           N  
ATOM   3212 HH21 ARG B  41       9.535 -11.227 -18.376  1.00 98.61           H  
ATOM   3213 HH22 ARG B  41      10.320 -12.055 -17.201  1.00 98.61           H  
ATOM   3214  CZ  ARG B  41      10.557 -10.119 -17.200  1.00 98.61           C  
ATOM   3215  N   LEU B  42      16.131  -4.059 -16.125  1.00 98.72           N  
ATOM   3216  H   LEU B  42      16.638  -4.819 -16.555  1.00 98.72           H  
ATOM   3217  CA  LEU B  42      16.752  -2.727 -16.150  1.00 98.72           C  
ATOM   3218  HA  LEU B  42      15.966  -1.976 -16.067  1.00 98.72           H  
ATOM   3219  C   LEU B  42      17.466  -2.488 -17.502  1.00 98.72           C  
ATOM   3220  CB  LEU B  42      17.712  -2.569 -14.942  1.00 98.72           C  
ATOM   3221  HB2 LEU B  42      18.231  -1.613 -15.010  1.00 98.72           H  
ATOM   3222  HB3 LEU B  42      18.477  -3.343 -15.003  1.00 98.72           H  
ATOM   3223  O   LEU B  42      17.696  -3.445 -18.256  1.00 98.72           O  
ATOM   3224  CG  LEU B  42      17.063  -2.656 -13.547  1.00 98.72           C  
ATOM   3225  HG  LEU B  42      16.458  -3.560 -13.480  1.00 98.72           H  
ATOM   3226  CD1 LEU B  42      18.145  -2.753 -12.472  1.00 98.72           C  
ATOM   3227 HD11 LEU B  42      17.682  -2.777 -11.486  1.00 98.72           H  
ATOM   3228 HD12 LEU B  42      18.818  -1.898 -12.534  1.00 98.72           H  
ATOM   3229 HD13 LEU B  42      18.704  -3.676 -12.621  1.00 98.72           H  
ATOM   3230  CD2 LEU B  42      16.185  -1.450 -13.227  1.00 98.72           C  
ATOM   3231 HD21 LEU B  42      15.706  -1.590 -12.258  1.00 98.72           H  
ATOM   3232 HD22 LEU B  42      16.779  -0.536 -13.213  1.00 98.72           H  
ATOM   3233 HD23 LEU B  42      15.407  -1.364 -13.985  1.00 98.72           H  
ATOM   3234  N   PRO B  43      17.827  -1.234 -17.837  1.00 98.11           N  
ATOM   3235  CA  PRO B  43      18.533  -0.908 -19.074  1.00 98.11           C  
ATOM   3236  HA  PRO B  43      17.882  -1.162 -19.911  1.00 98.11           H  
ATOM   3237  C   PRO B  43      19.859  -1.667 -19.225  1.00 98.11           C  
ATOM   3238  CB  PRO B  43      18.735   0.612 -19.054  1.00 98.11           C  
ATOM   3239  HB2 PRO B  43      18.681   1.042 -20.054  1.00 98.11           H  
ATOM   3240  HB3 PRO B  43      19.685   0.861 -18.582  1.00 98.11           H  
ATOM   3241  O   PRO B  43      20.437  -2.170 -18.261  1.00 98.11           O  
ATOM   3242  CG  PRO B  43      17.594   1.102 -18.164  1.00 98.11           C  
ATOM   3243  HG2 PRO B  43      16.666   1.148 -18.733  1.00 98.11           H  
ATOM   3244  HG3 PRO B  43      17.821   2.064 -17.704  1.00 98.11           H  
ATOM   3245  CD  PRO B  43      17.502  -0.009 -17.124  1.00 98.11           C  
ATOM   3246  HD2 PRO B  43      18.238   0.167 -16.339  1.00 98.11           H  
ATOM   3247  HD3 PRO B  43      16.499  -0.043 -16.698  1.00 98.11           H  
ATOM   3248  N   GLY B  44      20.365  -1.762 -20.456  1.00 97.34           N  
ATOM   3249  H   GLY B  44      19.914  -1.238 -21.192  1.00 97.34           H  
ATOM   3250  CA  GLY B  44      21.625  -2.466 -20.736  1.00 97.34           C  
ATOM   3251  HA2 GLY B  44      22.350  -2.230 -19.957  1.00 97.34           H  
ATOM   3252  HA3 GLY B  44      22.017  -2.102 -21.686  1.00 97.34           H  
ATOM   3253  C   GLY B  44      21.497  -3.993 -20.824  1.00 97.34           C  
ATOM   3254  O   GLY B  44      22.499  -4.696 -20.647  1.00 97.34           O  
ATOM   3255  N   LYS B  45      20.289  -4.490 -21.144  1.00 95.69           N  
ATOM   3256  H   LYS B  45      19.550  -3.811 -21.257  1.00 95.69           H  
ATOM   3257  CA  LYS B  45      19.902  -5.916 -21.211  1.00 95.69           C  
ATOM   3258  HA  LYS B  45      18.839  -5.945 -21.450  1.00 95.69           H  
ATOM   3259  C   LYS B  45      20.008  -6.642 -19.866  1.00 95.69           C  
ATOM   3260  CB  LYS B  45      20.634  -6.665 -22.341  1.00 95.69           C  
ATOM   3261  HB2 LYS B  45      21.703  -6.691 -22.130  1.00 95.69           H  
ATOM   3262  HB3 LYS B  45      20.271  -7.693 -22.358  1.00 95.69           H  
ATOM   3263  O   LYS B  45      20.404  -7.808 -19.803  1.00 95.69           O  
ATOM   3264  CG  LYS B  45      20.404  -6.066 -23.732  1.00 95.69           C  
ATOM   3265  HG2 LYS B  45      19.333  -6.036 -23.934  1.00 95.69           H  
ATOM   3266  HG3 LYS B  45      20.805  -5.053 -23.773  1.00 95.69           H  
ATOM   3267  CD  LYS B  45      21.094  -6.932 -24.792  1.00 95.69           C  
ATOM   3268  HD2 LYS B  45      22.168  -6.945 -24.608  1.00 95.69           H  
ATOM   3269  HD3 LYS B  45      20.702  -7.947 -24.728  1.00 95.69           H  
ATOM   3270  CE  LYS B  45      20.806  -6.360 -26.182  1.00 95.69           C  
ATOM   3271  HE2 LYS B  45      19.727  -6.259 -26.292  1.00 95.69           H  
ATOM   3272  HE3 LYS B  45      21.235  -5.360 -26.247  1.00 95.69           H  
ATOM   3273  NZ  LYS B  45      21.343  -7.231 -27.257  1.00 95.69           N  
ATOM   3274  HZ1 LYS B  45      22.346  -7.323 -27.181  1.00 95.69           H  
ATOM   3275  HZ2 LYS B  45      21.117  -6.840 -28.161  1.00 95.69           H  
ATOM   3276  HZ3 LYS B  45      20.919  -8.146 -27.204  1.00 95.69           H  
ATOM   3277  N   VAL B  46      19.668  -5.953 -18.781  1.00 97.79           N  
ATOM   3278  H   VAL B  46      19.314  -5.013 -18.885  1.00 97.79           H  
ATOM   3279  CA  VAL B  46      19.578  -6.562 -17.456  1.00 97.79           C  
ATOM   3280  HA  VAL B  46      20.348  -7.327 -17.349  1.00 97.79           H  
ATOM   3281  C   VAL B  46      18.212  -7.229 -17.328  1.00 97.79           C  
ATOM   3282  CB  VAL B  46      19.818  -5.503 -16.370  1.00 97.79           C  
ATOM   3283  HB  VAL B  46      19.139  -4.668 -16.545  1.00 97.79           H  
ATOM   3284  O   VAL B  46      17.208  -6.548 -17.176  1.00 97.79           O  
ATOM   3285  CG1 VAL B  46      19.562  -6.054 -14.965  1.00 97.79           C  
ATOM   3286 HG11 VAL B  46      18.509  -6.305 -14.834  1.00 97.79           H  
ATOM   3287 HG12 VAL B  46      19.809  -5.284 -14.234  1.00 97.79           H  
ATOM   3288 HG13 VAL B  46      20.172  -6.940 -14.789  1.00 97.79           H  
ATOM   3289  CG2 VAL B  46      21.255  -4.970 -16.425  1.00 97.79           C  
ATOM   3290 HG21 VAL B  46      21.448  -4.518 -17.398  1.00 97.79           H  
ATOM   3291 HG22 VAL B  46      21.391  -4.199 -15.667  1.00 97.79           H  
ATOM   3292 HG23 VAL B  46      21.969  -5.776 -16.255  1.00 97.79           H  
ATOM   3293  N   THR B  47      18.173  -8.560 -17.388  1.00 94.23           N  
ATOM   3294  H   THR B  47      19.010  -9.055 -17.660  1.00 94.23           H  
ATOM   3295  CA  THR B  47      16.951  -9.379 -17.235  1.00 94.23           C  
ATOM   3296  HA  THR B  47      16.075  -8.731 -17.279  1.00 94.23           H  
ATOM   3297  C   THR B  47      16.875 -10.093 -15.878  1.00 94.23           C  
ATOM   3298  CB  THR B  47      16.831 -10.391 -18.383  1.00 94.23           C  
ATOM   3299  HB  THR B  47      15.953 -11.017 -18.224  1.00 94.23           H  
ATOM   3300  O   THR B  47      16.104 -11.029 -15.686  1.00 94.23           O  
ATOM   3301  CG2 THR B  47      16.702  -9.711 -19.746  1.00 94.23           C  
ATOM   3302 HG21 THR B  47      15.855  -9.026 -19.734  1.00 94.23           H  
ATOM   3303 HG22 THR B  47      16.529 -10.465 -20.514  1.00 94.23           H  
ATOM   3304 HG23 THR B  47      17.611  -9.158 -19.985  1.00 94.23           H  
ATOM   3305  OG1 THR B  47      17.988 -11.204 -18.426  1.00 94.23           O  
ATOM   3306  HG1 THR B  47      17.679 -12.071 -18.701  1.00 94.23           H  
ATOM   3307  N   GLY B  48      17.732  -9.697 -14.935  1.00 96.23           N  
ATOM   3308  H   GLY B  48      18.310  -8.893 -15.129  1.00 96.23           H  
ATOM   3309  CA  GLY B  48      17.744 -10.219 -13.575  1.00 96.23           C  
ATOM   3310  HA2 GLY B  48      17.738 -11.309 -13.601  1.00 96.23           H  
ATOM   3311  HA3 GLY B  48      16.832  -9.881 -13.083  1.00 96.23           H  
ATOM   3312  C   GLY B  48      18.959  -9.747 -12.764  1.00 96.23           C  
ATOM   3313  O   GLY B  48      19.887  -9.156 -13.324  1.00 96.23           O  
ATOM   3314  N   PRO B  49      19.010 -10.055 -11.456  1.00 97.77           N  
ATOM   3315  CA  PRO B  49      20.046  -9.598 -10.533  1.00 97.77           C  
ATOM   3316  HA  PRO B  49      19.999  -8.510 -10.478  1.00 97.77           H  
ATOM   3317  C   PRO B  49      21.465 -10.010 -10.936  1.00 97.77           C  
ATOM   3318  CB  PRO B  49      19.669 -10.181  -9.166  1.00 97.77           C  
ATOM   3319  HB2 PRO B  49      19.908  -9.487  -8.359  1.00 97.77           H  
ATOM   3320  HB3 PRO B  49      20.165 -11.138  -9.007  1.00 97.77           H  
ATOM   3321  O   PRO B  49      22.382  -9.205 -10.819  1.00 97.77           O  
ATOM   3322  CG  PRO B  49      18.167 -10.405  -9.256  1.00 97.77           C  
ATOM   3323  HG2 PRO B  49      17.640  -9.482  -9.010  1.00 97.77           H  
ATOM   3324  HG3 PRO B  49      17.841 -11.223  -8.614  1.00 97.77           H  
ATOM   3325  CD  PRO B  49      17.964 -10.733 -10.726  1.00 97.77           C  
ATOM   3326  HD2 PRO B  49      16.984 -10.367 -11.033  1.00 97.77           H  
ATOM   3327  HD3 PRO B  49      18.065 -11.807 -10.884  1.00 97.77           H  
ATOM   3328  N   GLY B  50      21.660 -11.221 -11.475  1.00 95.65           N  
ATOM   3329  H   GLY B  50      20.884 -11.865 -11.520  1.00 95.65           H  
ATOM   3330  CA  GLY B  50      22.976 -11.652 -11.969  1.00 95.65           C  
ATOM   3331  HA2 GLY B  50      22.906 -12.669 -12.355  1.00 95.65           H  
ATOM   3332  HA3 GLY B  50      23.696 -11.641 -11.151  1.00 95.65           H  
ATOM   3333  C   GLY B  50      23.503 -10.745 -13.087  1.00 95.65           C  
ATOM   3334  O   GLY B  50      24.641 -10.291 -13.038  1.00 95.65           O  
ATOM   3335  N   LYS B  51      22.638 -10.373 -14.041  1.00 97.21           N  
ATOM   3336  H   LYS B  51      21.680 -10.684 -13.965  1.00 97.21           H  
ATOM   3337  CA  LYS B  51      22.986  -9.424 -15.111  1.00 97.21           C  
ATOM   3338  HA  LYS B  51      23.956  -9.706 -15.520  1.00 97.21           H  
ATOM   3339  C   LYS B  51      23.178  -7.996 -14.596  1.00 97.21           C  
ATOM   3340  CB  LYS B  51      21.917  -9.449 -16.219  1.00 97.21           C  
ATOM   3341  HB2 LYS B  51      20.934  -9.310 -15.771  1.00 97.21           H  
ATOM   3342  HB3 LYS B  51      22.095  -8.609 -16.891  1.00 97.21           H  
ATOM   3343  O   LYS B  51      23.994  -7.268 -15.155  1.00 97.21           O  
ATOM   3344  CG  LYS B  51      21.897 -10.733 -17.063  1.00 97.21           C  
ATOM   3345  HG2 LYS B  51      21.842 -11.604 -16.410  1.00 97.21           H  
ATOM   3346  HG3 LYS B  51      21.008 -10.717 -17.693  1.00 97.21           H  
ATOM   3347  CD  LYS B  51      23.137 -10.829 -17.961  1.00 97.21           C  
ATOM   3348  HD2 LYS B  51      23.180  -9.960 -18.618  1.00 97.21           H  
ATOM   3349  HD3 LYS B  51      24.029 -10.844 -17.335  1.00 97.21           H  
ATOM   3350  CE  LYS B  51      23.105 -12.108 -18.797  1.00 97.21           C  
ATOM   3351  HE2 LYS B  51      22.855 -12.939 -18.137  1.00 97.21           H  
ATOM   3352  HE3 LYS B  51      22.324 -12.028 -19.553  1.00 97.21           H  
ATOM   3353  NZ  LYS B  51      24.432 -12.347 -19.410  1.00 97.21           N  
ATOM   3354  HZ1 LYS B  51      24.458 -13.240 -19.881  1.00 97.21           H  
ATOM   3355  HZ2 LYS B  51      24.673 -11.607 -20.054  1.00 97.21           H  
ATOM   3356  HZ3 LYS B  51      25.131 -12.360 -18.681  1.00 97.21           H  
ATOM   3357  N   LEU B  52      22.460  -7.591 -13.545  1.00 98.45           N  
ATOM   3358  H   LEU B  52      21.769  -8.219 -13.160  1.00 98.45           H  
ATOM   3359  CA  LEU B  52      22.693  -6.301 -12.889  1.00 98.45           C  
ATOM   3360  HA  LEU B  52      22.660  -5.520 -13.648  1.00 98.45           H  
ATOM   3361  C   LEU B  52      24.083  -6.267 -12.248  1.00 98.45           C  
ATOM   3362  CB  LEU B  52      21.601  -6.025 -11.839  1.00 98.45           C  
ATOM   3363  HB2 LEU B  52      20.622  -6.036 -12.318  1.00 98.45           H  
ATOM   3364  HB3 LEU B  52      21.611  -6.824 -11.098  1.00 98.45           H  
ATOM   3365  O   LEU B  52      24.800  -5.282 -12.411  1.00 98.45           O  
ATOM   3366  CG  LEU B  52      21.786  -4.690 -11.089  1.00 98.45           C  
ATOM   3367  HG  LEU B  52      22.713  -4.719 -10.516  1.00 98.45           H  
ATOM   3368  CD1 LEU B  52      21.830  -3.482 -12.026  1.00 98.45           C  
ATOM   3369 HD11 LEU B  52      20.984  -3.497 -12.713  1.00 98.45           H  
ATOM   3370 HD12 LEU B  52      21.800  -2.564 -11.438  1.00 98.45           H  
ATOM   3371 HD13 LEU B  52      22.757  -3.485 -12.600  1.00 98.45           H  
ATOM   3372  CD2 LEU B  52      20.639  -4.507 -10.099  1.00 98.45           C  
ATOM   3373 HD21 LEU B  52      19.685  -4.454 -10.624  1.00 98.45           H  
ATOM   3374 HD22 LEU B  52      20.628  -5.351  -9.410  1.00 98.45           H  
ATOM   3375 HD23 LEU B  52      20.783  -3.591  -9.526  1.00 98.45           H  
ATOM   3376  N   TRP B  53      24.475  -7.345 -11.562  1.00 97.82           N  
ATOM   3377  H   TRP B  53      23.832  -8.117 -11.453  1.00 97.82           H  
ATOM   3378  CA  TRP B  53      25.810  -7.465 -10.984  1.00 97.82           C  
ATOM   3379  HA  TRP B  53      25.973  -6.621 -10.315  1.00 97.82           H  
ATOM   3380  C   TRP B  53      26.899  -7.403 -12.058  1.00 97.82           C  
ATOM   3381  CB  TRP B  53      25.939  -8.740 -10.151  1.00 97.82           C  
ATOM   3382  HB2 TRP B  53      25.179  -8.746  -9.370  1.00 97.82           H  
ATOM   3383  HB3 TRP B  53      25.782  -9.613 -10.785  1.00 97.82           H  
ATOM   3384  O   TRP B  53      27.847  -6.632 -11.906  1.00 97.82           O  
ATOM   3385  CG  TRP B  53      27.279  -8.839  -9.502  1.00 97.82           C  
ATOM   3386  CD1 TRP B  53      28.242  -9.730  -9.821  1.00 97.82           C  
ATOM   3387  HD1 TRP B  53      28.142 -10.514 -10.557  1.00 97.82           H  
ATOM   3388  CD2 TRP B  53      27.865  -7.950  -8.504  1.00 97.82           C  
ATOM   3389  CE2 TRP B  53      29.207  -8.370  -8.264  1.00 97.82           C  
ATOM   3390  CE3 TRP B  53      27.406  -6.814  -7.802  1.00 97.82           C  
ATOM   3391  HE3 TRP B  53      26.400  -6.457  -7.969  1.00 97.82           H  
ATOM   3392  NE1 TRP B  53      29.378  -9.464  -9.084  1.00 97.82           N  
ATOM   3393  HE1 TRP B  53      30.216 -10.023  -9.150  1.00 97.82           H  
ATOM   3394  CH2 TRP B  53      29.561  -6.576  -6.684  1.00 97.82           C  
ATOM   3395  HH2 TRP B  53      30.198  -6.038  -5.999  1.00 97.82           H  
ATOM   3396  CZ2 TRP B  53      30.053  -7.699  -7.371  1.00 97.82           C  
ATOM   3397  HZ2 TRP B  53      31.066  -8.040  -7.218  1.00 97.82           H  
ATOM   3398  CZ3 TRP B  53      28.244  -6.135  -6.900  1.00 97.82           C  
ATOM   3399  HZ3 TRP B  53      27.878  -5.267  -6.373  1.00 97.82           H  
ATOM   3400  N   ASP B  54      26.736  -8.125 -13.174  1.00 97.48           N  
ATOM   3401  H   ASP B  54      26.005  -8.821 -13.196  1.00 97.48           H  
ATOM   3402  CA  ASP B  54      27.643  -8.029 -14.328  1.00 97.48           C  
ATOM   3403  HA  ASP B  54      28.633  -8.383 -14.040  1.00 97.48           H  
ATOM   3404  C   ASP B  54      27.782  -6.576 -14.814  1.00 97.48           C  
ATOM   3405  CB  ASP B  54      27.136  -8.883 -15.506  1.00 97.48           C  
ATOM   3406  HB2 ASP B  54      26.088  -8.650 -15.695  1.00 97.48           H  
ATOM   3407  HB3 ASP B  54      27.693  -8.593 -16.397  1.00 97.48           H  
ATOM   3408  O   ASP B  54      28.891  -6.099 -15.046  1.00 97.48           O  
ATOM   3409  CG  ASP B  54      27.292 -10.398 -15.359  1.00 97.48           C  
ATOM   3410  OD1 ASP B  54      28.123 -10.830 -14.533  1.00 97.48           O  
ATOM   3411  OD2 ASP B  54      26.617 -11.097 -16.160  1.00 97.48           O  
ATOM   3412  N   LEU B  55      26.666  -5.847 -14.936  1.00 98.22           N  
ATOM   3413  H   LEU B  55      25.785  -6.291 -14.722  1.00 98.22           H  
ATOM   3414  CA  LEU B  55      26.655  -4.461 -15.409  1.00 98.22           C  
ATOM   3415  HA  LEU B  55      27.127  -4.434 -16.391  1.00 98.22           H  
ATOM   3416  C   LEU B  55      27.458  -3.524 -14.489  1.00 98.22           C  
ATOM   3417  CB  LEU B  55      25.191  -3.999 -15.549  1.00 98.22           C  
ATOM   3418  HB2 LEU B  55      24.631  -4.742 -16.116  1.00 98.22           H  
ATOM   3419  HB3 LEU B  55      24.741  -3.950 -14.558  1.00 98.22           H  
ATOM   3420  O   LEU B  55      28.324  -2.785 -14.966  1.00 98.22           O  
ATOM   3421  CG  LEU B  55      25.072  -2.622 -16.233  1.00 98.22           C  
ATOM   3422  HG  LEU B  55      26.057  -2.168 -16.333  1.00 98.22           H  
ATOM   3423  CD1 LEU B  55      24.485  -2.771 -17.637  1.00 98.22           C  
ATOM   3424 HD11 LEU B  55      24.590  -1.825 -18.167  1.00 98.22           H  
ATOM   3425 HD12 LEU B  55      23.429  -3.037 -17.575  1.00 98.22           H  
ATOM   3426 HD13 LEU B  55      25.028  -3.545 -18.180  1.00 98.22           H  
ATOM   3427  CD2 LEU B  55      24.209  -1.667 -15.414  1.00 98.22           C  
ATOM   3428 HD21 LEU B  55      24.645  -1.532 -14.424  1.00 98.22           H  
ATOM   3429 HD22 LEU B  55      23.196  -2.058 -15.317  1.00 98.22           H  
ATOM   3430 HD23 LEU B  55      24.177  -0.699 -15.914  1.00 98.22           H  
ATOM   3431  N   VAL B  56      27.187  -3.557 -13.179  1.00 98.11           N  
ATOM   3432  H   VAL B  56      26.478  -4.200 -12.856  1.00 98.11           H  
ATOM   3433  CA  VAL B  56      27.820  -2.640 -12.213  1.00 98.11           C  
ATOM   3434  HA  VAL B  56      27.870  -1.654 -12.674  1.00 98.11           H  
ATOM   3435  C   VAL B  56      29.263  -3.029 -11.896  1.00 98.11           C  
ATOM   3436  CB  VAL B  56      27.002  -2.476 -10.916  1.00 98.11           C  
ATOM   3437  HB  VAL B  56      27.514  -1.746 -10.289  1.00 98.11           H  
ATOM   3438  O   VAL B  56      30.111  -2.148 -11.771  1.00 98.11           O  
ATOM   3439  CG1 VAL B  56      25.606  -1.915 -11.210  1.00 98.11           C  
ATOM   3440 HG11 VAL B  56      25.694  -0.979 -11.762  1.00 98.11           H  
ATOM   3441 HG12 VAL B  56      25.023  -2.625 -11.797  1.00 98.11           H  
ATOM   3442 HG13 VAL B  56      25.086  -1.718 -10.273  1.00 98.11           H  
ATOM   3443  CG2 VAL B  56      26.861  -3.766 -10.100  1.00 98.11           C  
ATOM   3444 HG21 VAL B  56      26.426  -4.552 -10.718  1.00 98.11           H  
ATOM   3445 HG22 VAL B  56      26.215  -3.594  -9.239  1.00 98.11           H  
ATOM   3446 HG23 VAL B  56      27.833  -4.097  -9.735  1.00 98.11           H  
ATOM   3447  N   SER B  57      29.576  -4.327 -11.820  1.00 97.20           N  
ATOM   3448  H   SER B  57      28.845  -5.011 -11.953  1.00 97.20           H  
ATOM   3449  CA  SER B  57      30.939  -4.812 -11.556  1.00 97.20           C  
ATOM   3450  HA  SER B  57      31.325  -4.297 -10.676  1.00 97.20           H  
ATOM   3451  C   SER B  57      31.894  -4.508 -12.713  1.00 97.20           C  
ATOM   3452  CB  SER B  57      30.941  -6.314 -11.253  1.00 97.20           C  
ATOM   3453  HB2 SER B  57      31.959  -6.626 -11.018  1.00 97.20           H  
ATOM   3454  HB3 SER B  57      30.307  -6.514 -10.389  1.00 97.20           H  
ATOM   3455  O   SER B  57      33.043  -4.140 -12.481  1.00 97.20           O  
ATOM   3456  OG  SER B  57      30.475  -7.054 -12.361  1.00 97.20           O  
ATOM   3457  HG  SER B  57      29.516  -7.057 -12.313  1.00 97.20           H  
ATOM   3458  N   GLN B  58      31.406  -4.569 -13.957  1.00 96.94           N  
ATOM   3459  H   GLN B  58      30.483  -4.959 -14.085  1.00 96.94           H  
ATOM   3460  CA  GLN B  58      32.157  -4.163 -15.150  1.00 96.94           C  
ATOM   3461  HA  GLN B  58      33.191  -4.491 -15.041  1.00 96.94           H  
ATOM   3462  C   GLN B  58      32.193  -2.638 -15.344  1.00 96.94           C  
ATOM   3463  CB  GLN B  58      31.560  -4.851 -16.389  1.00 96.94           C  
ATOM   3464  HB2 GLN B  58      30.503  -4.594 -16.459  1.00 96.94           H  
ATOM   3465  HB3 GLN B  58      32.059  -4.480 -17.284  1.00 96.94           H  
ATOM   3466  O   GLN B  58      32.870  -2.151 -16.249  1.00 96.94           O  
ATOM   3467  CG  GLN B  58      31.726  -6.378 -16.344  1.00 96.94           C  
ATOM   3468  HG2 GLN B  58      32.782  -6.628 -16.446  1.00 96.94           H  
ATOM   3469  HG3 GLN B  58      31.388  -6.763 -15.382  1.00 96.94           H  
ATOM   3470  CD  GLN B  58      30.944  -7.102 -17.436  1.00 96.94           C  
ATOM   3471  NE2 GLN B  58      30.831  -8.409 -17.331  1.00 96.94           N  
ATOM   3472 HE21 GLN B  58      30.251  -8.881 -18.011  1.00 96.94           H  
ATOM   3473 HE22 GLN B  58      31.129  -8.868 -16.482  1.00 96.94           H  
ATOM   3474  OE1 GLN B  58      30.438  -6.537 -18.402  1.00 96.94           O  
ATOM   3475  N   GLY B  59      31.460  -1.872 -14.527  1.00 97.05           N  
ATOM   3476  H   GLY B  59      30.951  -2.320 -13.779  1.00 97.05           H  
ATOM   3477  CA  GLY B  59      31.383  -0.418 -14.633  1.00 97.05           C  
ATOM   3478  HA2 GLY B  59      32.382   0.001 -14.508  1.00 97.05           H  
ATOM   3479  HA3 GLY B  59      30.740  -0.048 -13.835  1.00 97.05           H  
ATOM   3480  C   GLY B  59      30.813   0.064 -15.970  1.00 97.05           C  
ATOM   3481  O   GLY B  59      31.298   1.070 -16.496  1.00 97.05           O  
ATOM   3482  N   ARG B  60      29.830  -0.661 -16.525  1.00 97.72           N  
ATOM   3483  H   ARG B  60      29.464  -1.436 -15.990  1.00 97.72           H  
ATOM   3484  CA  ARG B  60      29.163  -0.326 -17.792  1.00 97.72           C  
ATOM   3485  HA  ARG B  60      29.912   0.048 -18.490  1.00 97.72           H  
ATOM   3486  C   ARG B  60      28.129   0.789 -17.609  1.00 97.72           C  
ATOM   3487  CB  ARG B  60      28.495  -1.576 -18.389  1.00 97.72           C  
ATOM   3488  HB2 ARG B  60      27.764  -1.242 -19.125  1.00 97.72           H  
ATOM   3489  HB3 ARG B  60      27.962  -2.109 -17.602  1.00 97.72           H  
ATOM   3490  O   ARG B  60      27.395   0.796 -16.621  1.00 97.72           O  
ATOM   3491  CG  ARG B  60      29.487  -2.532 -19.073  1.00 97.72           C  
ATOM   3492  HG2 ARG B  60      29.944  -2.022 -19.922  1.00 97.72           H  
ATOM   3493  HG3 ARG B  60      30.274  -2.805 -18.371  1.00 97.72           H  
ATOM   3494  CD  ARG B  60      28.801  -3.816 -19.567  1.00 97.72           C  
ATOM   3495  HD2 ARG B  60      28.521  -4.401 -18.691  1.00 97.72           H  
ATOM   3496  HD3 ARG B  60      29.518  -4.396 -20.147  1.00 97.72           H  
ATOM   3497  NE  ARG B  60      27.596  -3.527 -20.380  1.00 97.72           N  
ATOM   3498  HE  ARG B  60      27.442  -2.559 -20.623  1.00 97.72           H  
ATOM   3499  NH1 ARG B  60      26.739  -5.646 -20.410  1.00 97.72           N  
ATOM   3500 HH11 ARG B  60      25.946  -6.261 -20.521  1.00 97.72           H  
ATOM   3501 HH12 ARG B  60      27.596  -5.966 -19.983  1.00 97.72           H  
ATOM   3502  NH2 ARG B  60      25.480  -3.933 -21.119  1.00 97.72           N  
ATOM   3503 HH21 ARG B  60      24.655  -4.514 -21.088  1.00 97.72           H  
ATOM   3504 HH22 ARG B  60      25.354  -2.939 -21.248  1.00 97.72           H  
ATOM   3505  CZ  ARG B  60      26.616  -4.370 -20.645  1.00 97.72           C  
ATOM   3506  N   ASP B  61      28.068   1.672 -18.601  1.00 97.54           N  
ATOM   3507  H   ASP B  61      28.718   1.577 -19.368  1.00 97.54           H  
ATOM   3508  CA  ASP B  61      27.001   2.657 -18.812  1.00 97.54           C  
ATOM   3509  HA  ASP B  61      26.541   2.921 -17.859  1.00 97.54           H  
ATOM   3510  C   ASP B  61      25.926   2.026 -19.718  1.00 97.54           C  
ATOM   3511  CB  ASP B  61      27.624   3.937 -19.406  1.00 97.54           C  
ATOM   3512  HB2 ASP B  61      28.414   4.279 -18.737  1.00 97.54           H  
ATOM   3513  HB3 ASP B  61      28.084   3.692 -20.364  1.00 97.54           H  
ATOM   3514  O   ASP B  61      26.246   1.411 -20.742  1.00 97.54           O  
ATOM   3515  CG  ASP B  61      26.641   5.097 -19.618  1.00 97.54           C  
ATOM   3516  OD1 ASP B  61      25.429   4.873 -19.411  1.00 97.54           O  
ATOM   3517  OD2 ASP B  61      27.118   6.179 -20.035  1.00 97.54           O  
ATOM   3518  N   ALA B  62      24.668   2.088 -19.290  1.00 97.93           N  
ATOM   3519  H   ALA B  62      24.492   2.657 -18.474  1.00 97.93           H  
ATOM   3520  CA  ALA B  62      23.510   1.492 -19.946  1.00 97.93           C  
ATOM   3521  HA  ALA B  62      23.857   0.816 -20.727  1.00 97.93           H  
ATOM   3522  C   ALA B  62      22.599   2.522 -20.633  1.00 97.93           C  
ATOM   3523  CB  ALA B  62      22.742   0.675 -18.906  1.00 97.93           C  
ATOM   3524  HB1 ALA B  62      22.268   1.356 -18.199  1.00 97.93           H  
ATOM   3525  HB2 ALA B  62      21.965   0.095 -19.404  1.00 97.93           H  
ATOM   3526  HB3 ALA B  62      23.417   0.012 -18.365  1.00 97.93           H  
ATOM   3527  O   ALA B  62      21.545   2.135 -21.147  1.00 97.93           O  
ATOM   3528  N   ILE B  63      22.981   3.800 -20.636  1.00 97.85           N  
ATOM   3529  H   ILE B  63      23.849   4.059 -20.190  1.00 97.85           H  
ATOM   3530  CA  ILE B  63      22.277   4.851 -21.367  1.00 97.85           C  
ATOM   3531  HA  ILE B  63      21.211   4.769 -21.154  1.00 97.85           H  
ATOM   3532  C   ILE B  63      22.457   4.644 -22.875  1.00 97.85           C  
ATOM   3533  CB  ILE B  63      22.759   6.238 -20.893  1.00 97.85           C  
ATOM   3534  HB  ILE B  63      23.836   6.296 -21.050  1.00 97.85           H  
ATOM   3535  O   ILE B  63      23.545   4.334 -23.364  1.00 97.85           O  
ATOM   3536  CG1 ILE B  63      22.498   6.466 -19.383  1.00 97.85           C  
ATOM   3537 HG12 ILE B  63      23.106   5.774 -18.801  1.00 97.85           H  
ATOM   3538 HG13 ILE B  63      22.835   7.469 -19.122  1.00 97.85           H  
ATOM   3539  CG2 ILE B  63      22.126   7.356 -21.736  1.00 97.85           C  
ATOM   3540 HG21 ILE B  63      22.465   7.282 -22.770  1.00 97.85           H  
ATOM   3541 HG22 ILE B  63      22.459   8.327 -21.371  1.00 97.85           H  
ATOM   3542 HG23 ILE B  63      21.037   7.309 -21.700  1.00 97.85           H  
ATOM   3543  CD1 ILE B  63      21.042   6.305 -18.924  1.00 97.85           C  
ATOM   3544 HD11 ILE B  63      20.732   5.262 -18.997  1.00 97.85           H  
ATOM   3545 HD12 ILE B  63      20.380   6.928 -19.524  1.00 97.85           H  
ATOM   3546 HD13 ILE B  63      20.965   6.620 -17.884  1.00 97.85           H  
ATOM   3547  N   GLY B  64      21.369   4.806 -23.625  1.00 95.61           N  
ATOM   3548  H   GLY B  64      20.514   5.098 -23.173  1.00 95.61           H  
ATOM   3549  CA  GLY B  64      21.346   4.677 -25.076  1.00 95.61           C  
ATOM   3550  HA2 GLY B  64      22.330   4.911 -25.483  1.00 95.61           H  
ATOM   3551  HA3 GLY B  64      21.093   3.649 -25.335  1.00 95.61           H  
ATOM   3552  C   GLY B  64      20.327   5.616 -25.724  1.00 95.61           C  
ATOM   3553  O   GLY B  64      19.641   6.363 -25.029  1.00 95.61           O  
ATOM   3554  N   PRO B  65      20.220   5.605 -27.059  1.00 95.13           N  
ATOM   3555  CA  PRO B  65      19.278   6.453 -27.781  1.00 95.13           C  
ATOM   3556  HA  PRO B  65      19.443   7.495 -27.509  1.00 95.13           H  
ATOM   3557  C   PRO B  65      17.819   6.093 -27.472  1.00 95.13           C  
ATOM   3558  CB  PRO B  65      19.619   6.262 -29.261  1.00 95.13           C  
ATOM   3559  HB2 PRO B  65      20.369   6.998 -29.553  1.00 95.13           H  
ATOM   3560  HB3 PRO B  65      18.742   6.341 -29.904  1.00 95.13           H  
ATOM   3561  O   PRO B  65      17.511   4.973 -27.058  1.00 95.13           O  
ATOM   3562  CG  PRO B  65      20.234   4.864 -29.308  1.00 95.13           C  
ATOM   3563  HG2 PRO B  65      19.439   4.119 -29.353  1.00 95.13           H  
ATOM   3564  HG3 PRO B  65      20.917   4.749 -30.150  1.00 95.13           H  
ATOM   3565  CD  PRO B  65      20.961   4.752 -27.971  1.00 95.13           C  
ATOM   3566  HD2 PRO B  65      21.979   5.130 -28.070  1.00 95.13           H  
ATOM   3567  HD3 PRO B  65      20.969   3.715 -27.636  1.00 95.13           H  
ATOM   3568  N   PHE B  66      16.916   7.043 -27.719  1.00 95.64           N  
ATOM   3569  H   PHE B  66      17.242   7.964 -27.977  1.00 95.64           H  
ATOM   3570  CA  PHE B  66      15.473   6.820 -27.618  1.00 95.64           C  
ATOM   3571  HA  PHE B  66      15.255   6.569 -26.580  1.00 95.64           H  
ATOM   3572  C   PHE B  66      14.994   5.643 -28.498  1.00 95.64           C  
ATOM   3573  CB  PHE B  66      14.721   8.110 -27.983  1.00 95.64           C  
ATOM   3574  HB2 PHE B  66      13.668   7.866 -28.120  1.00 95.64           H  
ATOM   3575  HB3 PHE B  66      15.106   8.458 -28.941  1.00 95.64           H  
ATOM   3576  O   PHE B  66      15.520   5.432 -29.597  1.00 95.64           O  
ATOM   3577  CG  PHE B  66      14.790   9.273 -27.003  1.00 95.64           C  
ATOM   3578  CD1 PHE B  66      15.481   9.184 -25.777  1.00 95.64           C  
ATOM   3579  HD1 PHE B  66      16.036   8.295 -25.518  1.00 95.64           H  
ATOM   3580  CD2 PHE B  66      14.141  10.479 -27.329  1.00 95.64           C  
ATOM   3581  HD2 PHE B  66      13.608  10.571 -28.264  1.00 95.64           H  
ATOM   3582  CE1 PHE B  66      15.493  10.262 -24.879  1.00 95.64           C  
ATOM   3583  HE1 PHE B  66      16.012  10.183 -23.936  1.00 95.64           H  
ATOM   3584  CE2 PHE B  66      14.186  11.574 -26.448  1.00 95.64           C  
ATOM   3585  HE2 PHE B  66      13.712  12.508 -26.711  1.00 95.64           H  
ATOM   3586  CZ  PHE B  66      14.849  11.461 -25.218  1.00 95.64           C  
ATOM   3587  HZ  PHE B  66      14.872  12.300 -24.538  1.00 95.64           H  
ATOM   3588  N   PRO B  67      13.982   4.880 -28.043  1.00 94.14           N  
ATOM   3589  CA  PRO B  67      13.399   3.782 -28.804  1.00 94.14           C  
ATOM   3590  HA  PRO B  67      14.189   3.100 -29.118  1.00 94.14           H  
ATOM   3591  C   PRO B  67      12.666   4.295 -30.051  1.00 94.14           C  
ATOM   3592  CB  PRO B  67      12.470   3.052 -27.829  1.00 94.14           C  
ATOM   3593  HB2 PRO B  67      11.594   2.637 -28.327  1.00 94.14           H  
ATOM   3594  HB3 PRO B  67      13.026   2.264 -27.320  1.00 94.14           H  
ATOM   3595  O   PRO B  67      12.033   5.348 -30.035  1.00 94.14           O  
ATOM   3596  CG  PRO B  67      12.085   4.132 -26.820  1.00 94.14           C  
ATOM   3597  HG2 PRO B  67      11.852   3.714 -25.841  1.00 94.14           H  
ATOM   3598  HG3 PRO B  67      11.247   4.711 -27.208  1.00 94.14           H  
ATOM   3599  CD  PRO B  67      13.318   5.020 -26.759  1.00 94.14           C  
ATOM   3600  HD2 PRO B  67      13.988   4.659 -25.979  1.00 94.14           H  
ATOM   3601  HD3 PRO B  67      13.024   6.051 -26.562  1.00 94.14           H  
ATOM   3602  N   THR B  68      12.738   3.530 -31.140  1.00 92.87           N  
ATOM   3603  H   THR B  68      13.204   2.636 -31.064  1.00 92.87           H  
ATOM   3604  CA  THR B  68      12.181   3.901 -32.459  1.00 92.87           C  
ATOM   3605  HA  THR B  68      11.925   4.960 -32.457  1.00 92.87           H  
ATOM   3606  C   THR B  68      10.887   3.159 -32.802  1.00 92.87           C  
ATOM   3607  CB  THR B  68      13.218   3.685 -33.572  1.00 92.87           C  
ATOM   3608  HB  THR B  68      12.743   3.829 -34.543  1.00 92.87           H  
ATOM   3609  O   THR B  68      10.220   3.482 -33.779  1.00 92.87           O  
ATOM   3610  CG2 THR B  68      14.396   4.651 -33.454  1.00 92.87           C  
ATOM   3611 HG21 THR B  68      14.897   4.541 -32.492  1.00 92.87           H  
ATOM   3612 HG22 THR B  68      14.030   5.674 -33.543  1.00 92.87           H  
ATOM   3613 HG23 THR B  68      15.105   4.464 -34.260  1.00 92.87           H  
ATOM   3614  OG1 THR B  68      13.769   2.388 -33.511  1.00 92.87           O  
ATOM   3615  HG1 THR B  68      14.526   2.438 -32.923  1.00 92.87           H  
ATOM   3616  N   ASP B  69      10.500   2.186 -31.982  1.00 90.04           N  
ATOM   3617  H   ASP B  69      11.061   1.984 -31.167  1.00 90.04           H  
ATOM   3618  CA  ASP B  69       9.368   1.274 -32.162  1.00 90.04           C  
ATOM   3619  HA  ASP B  69       9.054   1.307 -33.206  1.00 90.04           H  
ATOM   3620  C   ASP B  69       8.129   1.657 -31.328  1.00 90.04           C  
ATOM   3621  CB  ASP B  69       9.851  -0.160 -31.875  1.00 90.04           C  
ATOM   3622  HB2 ASP B  69      10.613  -0.416 -32.610  1.00 90.04           H  
ATOM   3623  HB3 ASP B  69       9.019  -0.850 -32.016  1.00 90.04           H  
ATOM   3624  O   ASP B  69       7.126   0.949 -31.345  1.00 90.04           O  
ATOM   3625  CG  ASP B  69      10.448  -0.373 -30.471  1.00 90.04           C  
ATOM   3626  OD1 ASP B  69      10.701   0.628 -29.753  1.00 90.04           O  
ATOM   3627  OD2 ASP B  69      10.727  -1.544 -30.141  1.00 90.04           O  
ATOM   3628  N   ARG B  70       8.164   2.799 -30.625  1.00 89.82           N  
ATOM   3629  H   ARG B  70       9.045   3.293 -30.624  1.00 89.82           H  
ATOM   3630  CA  ARG B  70       7.068   3.291 -29.759  1.00 89.82           C  
ATOM   3631  HA  ARG B  70       6.381   2.465 -29.574  1.00 89.82           H  
ATOM   3632  C   ARG B  70       6.198   4.383 -30.384  1.00 89.82           C  
ATOM   3633  CB  ARG B  70       7.628   3.738 -28.403  1.00 89.82           C  
ATOM   3634  HB2 ARG B  70       6.807   4.074 -27.771  1.00 89.82           H  
ATOM   3635  HB3 ARG B  70       8.320   4.568 -28.546  1.00 89.82           H  
ATOM   3636  O   ARG B  70       5.375   4.983 -29.698  1.00 89.82           O  
ATOM   3637  CG  ARG B  70       8.344   2.585 -27.701  1.00 89.82           C  
ATOM   3638  HG2 ARG B  70       7.693   1.712 -27.658  1.00 89.82           H  
ATOM   3639  HG3 ARG B  70       9.252   2.329 -28.245  1.00 89.82           H  
ATOM   3640  CD  ARG B  70       8.706   3.015 -26.288  1.00 89.82           C  
ATOM   3641  HD2 ARG B  70       9.242   3.963 -26.328  1.00 89.82           H  
ATOM   3642  HD3 ARG B  70       7.790   3.156 -25.715  1.00 89.82           H  
ATOM   3643  NE  ARG B  70       9.545   1.996 -25.648  1.00 89.82           N  
ATOM   3644  HE  ARG B  70       9.788   1.180 -26.192  1.00 89.82           H  
ATOM   3645  NH1 ARG B  70       9.781   3.138 -23.706  1.00 89.82           N  
ATOM   3646 HH11 ARG B  70       9.115   3.847 -23.978  1.00 89.82           H  
ATOM   3647 HH12 ARG B  70       9.977   3.067 -22.718  1.00 89.82           H  
ATOM   3648  NH2 ARG B  70      10.760   1.161 -23.914  1.00 89.82           N  
ATOM   3649 HH21 ARG B  70      11.104   1.285 -22.972  1.00 89.82           H  
ATOM   3650 HH22 ARG B  70      11.035   0.344 -24.441  1.00 89.82           H  
ATOM   3651  CZ  ARG B  70      10.022   2.096 -24.429  1.00 89.82           C  
ATOM   3652  N   GLY B  71       6.404   4.683 -31.667  1.00 87.97           N  
ATOM   3653  H   GLY B  71       7.076   4.124 -32.175  1.00 87.97           H  
ATOM   3654  CA  GLY B  71       5.674   5.738 -32.380  1.00 87.97           C  
ATOM   3655  HA2 GLY B  71       5.857   5.631 -33.449  1.00 87.97           H  
ATOM   3656  HA3 GLY B  71       4.605   5.622 -32.201  1.00 87.97           H  
ATOM   3657  C   GLY B  71       6.068   7.166 -31.981  1.00 87.97           C  
ATOM   3658  O   GLY B  71       5.307   8.097 -32.224  1.00 87.97           O  
ATOM   3659  N   TRP B  72       7.231   7.356 -31.352  1.00 88.24           N  
ATOM   3660  H   TRP B  72       7.834   6.562 -31.190  1.00 88.24           H  
ATOM   3661  CA  TRP B  72       7.757   8.686 -31.036  1.00 88.24           C  
ATOM   3662  HA  TRP B  72       6.945   9.323 -30.684  1.00 88.24           H  
ATOM   3663  C   TRP B  72       8.356   9.315 -32.294  1.00 88.24           C  
ATOM   3664  CB  TRP B  72       8.820   8.590 -29.932  1.00 88.24           C  
ATOM   3665  HB2 TRP B  72       9.215   9.591 -29.757  1.00 88.24           H  
ATOM   3666  HB3 TRP B  72       9.646   7.979 -30.297  1.00 88.24           H  
ATOM   3667  O   TRP B  72       9.173   8.682 -32.962  1.00 88.24           O  
ATOM   3668  CG  TRP B  72       8.395   8.035 -28.605  1.00 88.24           C  
ATOM   3669  CD1 TRP B  72       7.176   7.540 -28.277  1.00 88.24           C  
ATOM   3670  HD1 TRP B  72       6.325   7.464 -28.938  1.00 88.24           H  
ATOM   3671  CD2 TRP B  72       9.210   7.911 -27.399  1.00 88.24           C  
ATOM   3672  CE2 TRP B  72       8.396   7.355 -26.372  1.00 88.24           C  
ATOM   3673  CE3 TRP B  72      10.545   8.230 -27.060  1.00 88.24           C  
ATOM   3674  HE3 TRP B  72      11.194   8.642 -27.818  1.00 88.24           H  
ATOM   3675  NE1 TRP B  72       7.183   7.114 -26.969  1.00 88.24           N  
ATOM   3676  HE1 TRP B  72       6.394   6.671 -26.520  1.00 88.24           H  
ATOM   3677  CH2 TRP B  72      10.186   7.511 -24.756  1.00 88.24           C  
ATOM   3678  HH2 TRP B  72      10.547   7.388 -23.746  1.00 88.24           H  
ATOM   3679  CZ2 TRP B  72       8.861   7.174 -25.070  1.00 88.24           C  
ATOM   3680  HZ2 TRP B  72       8.184   6.800 -24.316  1.00 88.24           H  
ATOM   3681  CZ3 TRP B  72      11.030   8.028 -25.753  1.00 88.24           C  
ATOM   3682  HZ3 TRP B  72      12.049   8.293 -25.512  1.00 88.24           H  
ATOM   3683  N   ASP B  73       8.017  10.569 -32.595  1.00 89.21           N  
ATOM   3684  H   ASP B  73       7.310  11.046 -32.055  1.00 89.21           H  
ATOM   3685  CA  ASP B  73       8.706  11.324 -33.647  1.00 89.21           C  
ATOM   3686  HA  ASP B  73       8.936  10.644 -34.468  1.00 89.21           H  
ATOM   3687  C   ASP B  73      10.044  11.857 -33.119  1.00 89.21           C  
ATOM   3688  CB  ASP B  73       7.803  12.413 -34.238  1.00 89.21           C  
ATOM   3689  HB2 ASP B  73       7.584  13.161 -33.476  1.00 89.21           H  
ATOM   3690  HB3 ASP B  73       6.863  11.958 -34.550  1.00 89.21           H  
ATOM   3691  O   ASP B  73      10.190  13.021 -32.758  1.00 89.21           O  
ATOM   3692  CG  ASP B  73       8.447  13.092 -35.458  1.00 89.21           C  
ATOM   3693  OD1 ASP B  73       9.637  12.836 -35.758  1.00 89.21           O  
ATOM   3694  OD2 ASP B  73       7.761  13.937 -36.075  1.00 89.21           O  
ATOM   3695  N   VAL B  74      11.025  10.960 -33.023  1.00 90.94           N  
ATOM   3696  H   VAL B  74      10.797  10.011 -33.281  1.00 90.94           H  
ATOM   3697  CA  VAL B  74      12.362  11.235 -32.476  1.00 90.94           C  
ATOM   3698  HA  VAL B  74      12.231  11.598 -31.456  1.00 90.94           H  
ATOM   3699  C   VAL B  74      13.113  12.347 -33.216  1.00 90.94           C  
ATOM   3700  CB  VAL B  74      13.248   9.963 -32.444  1.00 90.94           C  
ATOM   3701  HB  VAL B  74      14.213  10.188 -32.899  1.00 90.94           H  
ATOM   3702  O   VAL B  74      13.967  12.990 -32.607  1.00 90.94           O  
ATOM   3703  CG1 VAL B  74      13.524   9.546 -31.000  1.00 90.94           C  
ATOM   3704 HG11 VAL B  74      14.142   8.648 -30.995  1.00 90.94           H  
ATOM   3705 HG12 VAL B  74      12.588   9.340 -30.482  1.00 90.94           H  
ATOM   3706 HG13 VAL B  74      14.062  10.349 -30.495  1.00 90.94           H  
ATOM   3707  CG2 VAL B  74      12.683   8.739 -33.181  1.00 90.94           C  
ATOM   3708 HG21 VAL B  74      13.427   7.942 -33.179  1.00 90.94           H  
ATOM   3709 HG22 VAL B  74      11.784   8.374 -32.686  1.00 90.94           H  
ATOM   3710 HG23 VAL B  74      12.460   8.997 -34.216  1.00 90.94           H  
ATOM   3711  N   GLU B  75      12.817  12.589 -34.500  1.00 91.31           N  
ATOM   3712  H   GLU B  75      12.015  12.131 -34.910  1.00 91.31           H  
ATOM   3713  CA  GLU B  75      13.466  13.659 -35.267  1.00 91.31           C  
ATOM   3714  HA  GLU B  75      14.525  13.693 -35.011  1.00 91.31           H  
ATOM   3715  C   GLU B  75      12.901  15.027 -34.910  1.00 91.31           C  
ATOM   3716  CB  GLU B  75      13.351  13.454 -36.786  1.00 91.31           C  
ATOM   3717  HB2 GLU B  75      13.600  14.411 -37.244  1.00 91.31           H  
ATOM   3718  HB3 GLU B  75      12.322  13.216 -37.055  1.00 91.31           H  
ATOM   3719  O   GLU B  75      13.676  15.937 -34.607  1.00 91.31           O  
ATOM   3720  CG  GLU B  75      14.297  12.367 -37.331  1.00 91.31           C  
ATOM   3721  HG2 GLU B  75      13.714  11.469 -37.536  1.00 91.31           H  
ATOM   3722  HG3 GLU B  75      15.020  12.106 -36.557  1.00 91.31           H  
ATOM   3723  CD  GLU B  75      15.074  12.779 -38.601  1.00 91.31           C  
ATOM   3724  OE1 GLU B  75      16.128  12.147 -38.853  1.00 91.31           O  
ATOM   3725  OE2 GLU B  75      14.650  13.713 -39.320  1.00 91.31           O  
ATOM   3726  N   THR B  76      11.571  15.192 -34.910  1.00 92.18           N  
ATOM   3727  H   THR B  76      10.958  14.424 -35.142  1.00 92.18           H  
ATOM   3728  CA  THR B  76      11.013  16.486 -34.513  1.00 92.18           C  
ATOM   3729  HA  THR B  76      11.657  17.261 -34.929  1.00 92.18           H  
ATOM   3730  C   THR B  76      11.051  16.698 -33.009  1.00 92.18           C  
ATOM   3731  CB  THR B  76       9.605  16.779 -35.038  1.00 92.18           C  
ATOM   3732  HB  THR B  76       9.319  17.739 -34.609  1.00 92.18           H  
ATOM   3733  O   THR B  76      11.107  17.851 -32.606  1.00 92.18           O  
ATOM   3734  CG2 THR B  76       9.500  16.960 -36.547  1.00 92.18           C  
ATOM   3735 HG21 THR B  76      10.493  17.033 -36.990  1.00 92.18           H  
ATOM   3736 HG22 THR B  76       8.939  17.867 -36.769  1.00 92.18           H  
ATOM   3737 HG23 THR B  76       8.989  16.108 -36.995  1.00 92.18           H  
ATOM   3738  OG1 THR B  76       8.676  15.853 -34.576  1.00 92.18           O  
ATOM   3739  HG1 THR B  76       8.443  15.229 -35.267  1.00 92.18           H  
ATOM   3740  N   LEU B  77      11.053  15.665 -32.164  1.00 92.10           N  
ATOM   3741  H   LEU B  77      10.923  14.739 -32.546  1.00 92.10           H  
ATOM   3742  CA  LEU B  77      11.083  15.817 -30.704  1.00 92.10           C  
ATOM   3743  HA  LEU B  77      10.209  16.393 -30.399  1.00 92.10           H  
ATOM   3744  C   LEU B  77      12.330  16.569 -30.209  1.00 92.10           C  
ATOM   3745  CB  LEU B  77      11.002  14.414 -30.079  1.00 92.10           C  
ATOM   3746  HB2 LEU B  77      10.120  13.906 -30.468  1.00 92.10           H  
ATOM   3747  HB3 LEU B  77      11.883  13.855 -30.395  1.00 92.10           H  
ATOM   3748  O   LEU B  77      12.260  17.250 -29.187  1.00 92.10           O  
ATOM   3749  CG  LEU B  77      10.911  14.380 -28.545  1.00 92.10           C  
ATOM   3750  HG  LEU B  77      11.701  14.985 -28.101  1.00 92.10           H  
ATOM   3751  CD1 LEU B  77       9.552  14.871 -28.048  1.00 92.10           C  
ATOM   3752 HD11 LEU B  77       8.746  14.299 -28.508  1.00 92.10           H  
ATOM   3753 HD12 LEU B  77       9.512  14.757 -26.965  1.00 92.10           H  
ATOM   3754 HD13 LEU B  77       9.428  15.927 -28.287  1.00 92.10           H  
ATOM   3755  CD2 LEU B  77      11.108  12.944 -28.061  1.00 92.10           C  
ATOM   3756 HD21 LEU B  77      12.039  12.549 -28.469  1.00 92.10           H  
ATOM   3757 HD22 LEU B  77      11.179  12.934 -26.974  1.00 92.10           H  
ATOM   3758 HD23 LEU B  77      10.281  12.317 -28.393  1.00 92.10           H  
ATOM   3759  N   PHE B  78      13.457  16.464 -30.916  1.00 94.47           N  
ATOM   3760  H   PHE B  78      13.442  15.949 -31.785  1.00 94.47           H  
ATOM   3761  CA  PHE B  78      14.705  17.085 -30.491  1.00 94.47           C  
ATOM   3762  HA  PHE B  78      14.754  16.999 -29.406  1.00 94.47           H  
ATOM   3763  C   PHE B  78      14.799  18.574 -30.857  1.00 94.47           C  
ATOM   3764  CB  PHE B  78      15.896  16.305 -31.044  1.00 94.47           C  
ATOM   3765  HB2 PHE B  78      15.841  15.275 -30.694  1.00 94.47           H  
ATOM   3766  HB3 PHE B  78      15.842  16.293 -32.133  1.00 94.47           H  
ATOM   3767  O   PHE B  78      14.703  18.936 -32.029  1.00 94.47           O  
ATOM   3768  CG  PHE B  78      17.217  16.908 -30.613  1.00 94.47           C  
ATOM   3769  CD1 PHE B  78      17.855  17.868 -31.419  1.00 94.47           C  
ATOM   3770  HD1 PHE B  78      17.371  18.205 -32.324  1.00 94.47           H  
ATOM   3771  CD2 PHE B  78      17.766  16.581 -29.362  1.00 94.47           C  
ATOM   3772  HD2 PHE B  78      17.225  15.933 -28.689  1.00 94.47           H  
ATOM   3773  CE1 PHE B  78      19.078  18.437 -31.011  1.00 94.47           C  
ATOM   3774  HE1 PHE B  78      19.534  19.220 -31.598  1.00 94.47           H  
ATOM   3775  CE2 PHE B  78      19.019  17.097 -28.990  1.00 94.47           C  
ATOM   3776  HE2 PHE B  78      19.460  16.812 -28.046  1.00 94.47           H  
ATOM   3777  CZ  PHE B  78      19.686  18.008 -29.819  1.00 94.47           C  
ATOM   3778  HZ  PHE B  78      20.624  18.432 -29.493  1.00 94.47           H  
ATOM   3779  N   ASP B  79      15.124  19.419 -29.880  1.00 95.00           N  
ATOM   3780  H   ASP B  79      15.190  19.061 -28.937  1.00 95.00           H  
ATOM   3781  CA  ASP B  79      15.584  20.797 -30.090  1.00 95.00           C  
ATOM   3782  HA  ASP B  79      16.082  20.855 -31.057  1.00 95.00           H  
ATOM   3783  C   ASP B  79      16.597  21.171 -28.999  1.00 95.00           C  
ATOM   3784  CB  ASP B  79      14.397  21.773 -30.111  1.00 95.00           C  
ATOM   3785  HB2 ASP B  79      14.048  21.952 -29.094  1.00 95.00           H  
ATOM   3786  HB3 ASP B  79      13.584  21.321 -30.679  1.00 95.00           H  
ATOM   3787  O   ASP B  79      16.386  20.868 -27.831  1.00 95.00           O  
ATOM   3788  CG  ASP B  79      14.767  23.106 -30.771  1.00 95.00           C  
ATOM   3789  OD1 ASP B  79      15.862  23.634 -30.462  1.00 95.00           O  
ATOM   3790  OD2 ASP B  79      13.990  23.548 -31.648  1.00 95.00           O  
ATOM   3791  N   LEU B  80      17.708  21.814 -29.370  1.00 93.96           N  
ATOM   3792  H   LEU B  80      17.667  22.269 -30.271  1.00 93.96           H  
ATOM   3793  CA  LEU B  80      18.741  22.239 -28.416  1.00 93.96           C  
ATOM   3794  HA  LEU B  80      18.986  21.400 -27.765  1.00 93.96           H  
ATOM   3795  C   LEU B  80      18.266  23.367 -27.494  1.00 93.96           C  
ATOM   3796  CB  LEU B  80      19.997  22.694 -29.186  1.00 93.96           C  
ATOM   3797  HB2 LEU B  80      19.680  23.191 -30.103  1.00 93.96           H  
ATOM   3798  HB3 LEU B  80      20.541  23.430 -28.594  1.00 93.96           H  
ATOM   3799  O   LEU B  80      18.875  23.560 -26.443  1.00 93.96           O  
ATOM   3800  CG  LEU B  80      20.956  21.544 -29.516  1.00 93.96           C  
ATOM   3801  HG  LEU B  80      20.379  20.686 -29.861  1.00 93.96           H  
ATOM   3802  CD1 LEU B  80      21.908  21.949 -30.642  1.00 93.96           C  
ATOM   3803 HD11 LEU B  80      22.578  21.121 -30.873  1.00 93.96           H  
ATOM   3804 HD12 LEU B  80      21.330  22.199 -31.532  1.00 93.96           H  
ATOM   3805 HD13 LEU B  80      22.491  22.817 -30.335  1.00 93.96           H  
ATOM   3806  CD2 LEU B  80      21.802  21.138 -28.305  1.00 93.96           C  
ATOM   3807 HD21 LEU B  80      21.151  20.805 -27.497  1.00 93.96           H  
ATOM   3808 HD22 LEU B  80      22.468  20.316 -28.570  1.00 93.96           H  
ATOM   3809 HD23 LEU B  80      22.389  21.986 -27.953  1.00 93.96           H  
ATOM   3810  N   ASP B  81      17.238  24.121 -27.891  1.00 94.03           N  
ATOM   3811  H   ASP B  81      16.762  23.894 -28.752  1.00 94.03           H  
ATOM   3812  CA  ASP B  81      16.656  25.177 -27.071  1.00 94.03           C  
ATOM   3813  HA  ASP B  81      17.468  25.726 -26.593  1.00 94.03           H  
ATOM   3814  C   ASP B  81      15.723  24.583 -25.995  1.00 94.03           C  
ATOM   3815  CB  ASP B  81      15.932  26.197 -27.963  1.00 94.03           C  
ATOM   3816  HB2 ASP B  81      16.637  26.579 -28.702  1.00 94.03           H  
ATOM   3817  HB3 ASP B  81      15.120  25.702 -28.496  1.00 94.03           H  
ATOM   3818  O   ASP B  81      14.662  24.052 -26.329  1.00 94.03           O  
ATOM   3819  CG  ASP B  81      15.371  27.385 -27.170  1.00 94.03           C  
ATOM   3820  OD1 ASP B  81      15.670  27.481 -25.955  1.00 94.03           O  
ATOM   3821  OD2 ASP B  81      14.672  28.217 -27.788  1.00 94.03           O  
ATOM   3822  N   PRO B  82      16.056  24.694 -24.692  1.00 91.34           N  
ATOM   3823  CA  PRO B  82      15.184  24.230 -23.613  1.00 91.34           C  
ATOM   3824  HA  PRO B  82      15.002  23.162 -23.737  1.00 91.34           H  
ATOM   3825  C   PRO B  82      13.831  24.950 -23.569  1.00 91.34           C  
ATOM   3826  CB  PRO B  82      15.960  24.489 -22.316  1.00 91.34           C  
ATOM   3827  HB2 PRO B  82      15.612  25.413 -21.853  1.00 91.34           H  
ATOM   3828  HB3 PRO B  82      15.858  23.660 -21.616  1.00 91.34           H  
ATOM   3829  O   PRO B  82      12.888  24.429 -22.978  1.00 91.34           O  
ATOM   3830  CG  PRO B  82      17.408  24.666 -22.759  1.00 91.34           C  
ATOM   3831  HG2 PRO B  82      17.887  23.690 -22.849  1.00 91.34           H  
ATOM   3832  HG3 PRO B  82      17.969  25.310 -22.083  1.00 91.34           H  
ATOM   3833  CD  PRO B  82      17.262  25.285 -24.139  1.00 91.34           C  
ATOM   3834  HD2 PRO B  82      18.151  25.068 -24.730  1.00 91.34           H  
ATOM   3835  HD3 PRO B  82      17.124  26.363 -24.051  1.00 91.34           H  
ATOM   3836  N   ASP B  83      13.732  26.146 -24.159  1.00 89.43           N  
ATOM   3837  H   ASP B  83      14.527  26.516 -24.660  1.00 89.43           H  
ATOM   3838  CA  ASP B  83      12.506  26.943 -24.186  1.00 89.43           C  
ATOM   3839  HA  ASP B  83      11.909  26.669 -23.316  1.00 89.43           H  
ATOM   3840  C   ASP B  83      11.627  26.632 -25.426  1.00 89.43           C  
ATOM   3841  CB  ASP B  83      12.860  28.436 -24.024  1.00 89.43           C  
ATOM   3842  HB2 ASP B  83      13.414  28.766 -24.903  1.00 89.43           H  
ATOM   3843  HB3 ASP B  83      11.935  29.010 -23.979  1.00 89.43           H  
ATOM   3844  O   ASP B  83      10.523  27.181 -25.567  1.00 89.43           O  
ATOM   3845  CG  ASP B  83      13.683  28.751 -22.754  1.00 89.43           C  
ATOM   3846  OD1 ASP B  83      13.396  28.218 -21.654  1.00 89.43           O  
ATOM   3847  OD2 ASP B  83      14.640  29.556 -22.809  1.00 89.43           O  
ATOM   3848  N   ALA B  84      12.049  25.704 -26.299  1.00 90.73           N  
ATOM   3849  H   ALA B  84      12.945  25.264 -26.141  1.00 90.73           H  
ATOM   3850  CA  ALA B  84      11.246  25.201 -27.414  1.00 90.73           C  
ATOM   3851  HA  ALA B  84      10.814  26.061 -27.925  1.00 90.73           H  
ATOM   3852  C   ALA B  84      10.096  24.302 -26.915  1.00 90.73           C  
ATOM   3853  CB  ALA B  84      12.149  24.486 -28.422  1.00 90.73           C  
ATOM   3854  HB1 ALA B  84      12.628  23.627 -27.951  1.00 90.73           H  
ATOM   3855  HB2 ALA B  84      11.561  24.150 -29.276  1.00 90.73           H  
ATOM   3856  HB3 ALA B  84      12.920  25.170 -28.779  1.00 90.73           H  
ATOM   3857  O   ALA B  84      10.295  23.295 -26.240  1.00 90.73           O  
ATOM   3858  N   VAL B  85       8.856  24.695 -27.224  1.00 85.64           N  
ATOM   3859  H   VAL B  85       8.757  25.491 -27.839  1.00 85.64           H  
ATOM   3860  CA  VAL B  85       7.626  24.052 -26.713  1.00 85.64           C  
ATOM   3861  HA  VAL B  85       7.707  23.903 -25.636  1.00 85.64           H  
ATOM   3862  C   VAL B  85       7.441  22.664 -27.308  1.00 85.64           C  
ATOM   3863  CB  VAL B  85       6.386  24.925 -26.975  1.00 85.64           C  
ATOM   3864  HB  VAL B  85       6.235  24.999 -28.052  1.00 85.64           H  
ATOM   3865  O   VAL B  85       7.573  22.489 -28.519  1.00 85.64           O  
ATOM   3866  CG1 VAL B  85       5.115  24.347 -26.341  1.00 85.64           C  
ATOM   3867 HG11 VAL B  85       4.267  25.009 -26.519  1.00 85.64           H  
ATOM   3868 HG12 VAL B  85       5.252  24.225 -25.267  1.00 85.64           H  
ATOM   3869 HG13 VAL B  85       4.879  23.374 -26.774  1.00 85.64           H  
ATOM   3870  CG2 VAL B  85       6.550  26.349 -26.427  1.00 85.64           C  
ATOM   3871 HG21 VAL B  85       7.473  26.810 -26.780  1.00 85.64           H  
ATOM   3872 HG22 VAL B  85       5.719  26.953 -26.792  1.00 85.64           H  
ATOM   3873 HG23 VAL B  85       6.538  26.328 -25.338  1.00 85.64           H  
ATOM   3874  N   GLY B  86       7.109  21.683 -26.468  1.00 86.51           N  
ATOM   3875  H   GLY B  86       6.904  21.905 -25.505  1.00 86.51           H  
ATOM   3876  CA  GLY B  86       6.898  20.300 -26.889  1.00 86.51           C  
ATOM   3877  HA2 GLY B  86       6.442  19.752 -26.064  1.00 86.51           H  
ATOM   3878  HA3 GLY B  86       6.201  20.286 -27.727  1.00 86.51           H  
ATOM   3879  C   GLY B  86       8.171  19.562 -27.323  1.00 86.51           C  
ATOM   3880  O   GLY B  86       8.068  18.486 -27.912  1.00 86.51           O  
ATOM   3881  N   LYS B  87       9.361  20.130 -27.084  1.00 92.52           N  
ATOM   3882  H   LYS B  87       9.376  20.998 -26.569  1.00 92.52           H  
ATOM   3883  CA  LYS B  87      10.657  19.572 -27.500  1.00 92.52           C  
ATOM   3884  HA  LYS B  87      10.492  18.684 -28.110  1.00 92.52           H  
ATOM   3885  C   LYS B  87      11.494  19.127 -26.306  1.00 92.52           C  
ATOM   3886  CB  LYS B  87      11.445  20.598 -28.333  1.00 92.52           C  
ATOM   3887  HB2 LYS B  87      11.701  21.439 -27.688  1.00 92.52           H  
ATOM   3888  HB3 LYS B  87      12.380  20.145 -28.663  1.00 92.52           H  
ATOM   3889  O   LYS B  87      11.226  19.483 -25.161  1.00 92.52           O  
ATOM   3890  CG  LYS B  87      10.718  21.146 -29.565  1.00 92.52           C  
ATOM   3891  HG2 LYS B  87      11.350  21.911 -30.016  1.00 92.52           H  
ATOM   3892  HG3 LYS B  87       9.788  21.625 -29.261  1.00 92.52           H  
ATOM   3893  CD  LYS B  87      10.431  20.079 -30.617  1.00 92.52           C  
ATOM   3894  HD2 LYS B  87       9.764  19.319 -30.208  1.00 92.52           H  
ATOM   3895  HD3 LYS B  87      11.378  19.627 -30.913  1.00 92.52           H  
ATOM   3896  CE  LYS B  87       9.773  20.779 -31.808  1.00 92.52           C  
ATOM   3897  HE2 LYS B  87      10.484  21.506 -32.201  1.00 92.52           H  
ATOM   3898  HE3 LYS B  87       8.896  21.317 -31.448  1.00 92.52           H  
ATOM   3899  NZ  LYS B  87       9.394  19.813 -32.855  1.00 92.52           N  
ATOM   3900  HZ1 LYS B  87       8.717  19.158 -32.489  1.00 92.52           H  
ATOM   3901  HZ2 LYS B  87       9.044  20.267 -33.686  1.00 92.52           H  
ATOM   3902  HZ3 LYS B  87      10.212  19.261 -33.070  1.00 92.52           H  
ATOM   3903  N   SER B  88      12.537  18.357 -26.584  1.00 94.14           N  
ATOM   3904  H   SER B  88      12.678  18.088 -27.548  1.00 94.14           H  
ATOM   3905  CA  SER B  88      13.561  17.983 -25.616  1.00 94.14           C  
ATOM   3906  HA  SER B  88      13.463  18.618 -24.735  1.00 94.14           H  
ATOM   3907  C   SER B  88      14.958  18.194 -26.194  1.00 94.14           C  
ATOM   3908  CB  SER B  88      13.355  16.532 -25.184  1.00 94.14           C  
ATOM   3909  HB2 SER B  88      13.507  15.871 -26.037  1.00 94.14           H  
ATOM   3910  HB3 SER B  88      12.339  16.406 -24.810  1.00 94.14           H  
ATOM   3911  O   SER B  88      15.209  17.881 -27.355  1.00 94.14           O  
ATOM   3912  OG  SER B  88      14.269  16.204 -24.162  1.00 94.14           O  
ATOM   3913  HG  SER B  88      14.118  16.788 -23.414  1.00 94.14           H  
ATOM   3914  N   TYR B  89      15.888  18.680 -25.373  1.00 96.09           N  
ATOM   3915  H   TYR B  89      15.616  18.933 -24.434  1.00 96.09           H  
ATOM   3916  CA  TYR B  89      17.294  18.846 -25.764  1.00 96.09           C  
ATOM   3917  HA  TYR B  89      17.343  19.020 -26.839  1.00 96.09           H  
ATOM   3918  C   TYR B  89      18.145  17.593 -25.549  1.00 96.09           C  
ATOM   3919  CB  TYR B  89      17.889  20.079 -25.072  1.00 96.09           C  
ATOM   3920  HB2 TYR B  89      18.909  20.228 -25.425  1.00 96.09           H  
ATOM   3921  HB3 TYR B  89      17.320  20.958 -25.373  1.00 96.09           H  
ATOM   3922  O   TYR B  89      19.344  17.617 -25.822  1.00 96.09           O  
ATOM   3923  CG  TYR B  89      17.905  19.988 -23.561  1.00 96.09           C  
ATOM   3924  CD1 TYR B  89      17.033  20.792 -22.809  1.00 96.09           C  
ATOM   3925  HD1 TYR B  89      16.372  21.484 -23.310  1.00 96.09           H  
ATOM   3926  CD2 TYR B  89      18.803  19.124 -22.902  1.00 96.09           C  
ATOM   3927  HD2 TYR B  89      19.508  18.536 -23.471  1.00 96.09           H  
ATOM   3928  CE1 TYR B  89      17.073  20.735 -21.406  1.00 96.09           C  
ATOM   3929  HE1 TYR B  89      16.480  21.415 -20.814  1.00 96.09           H  
ATOM   3930  CE2 TYR B  89      18.805  19.031 -21.500  1.00 96.09           C  
ATOM   3931  HE2 TYR B  89      19.490  18.363 -21.000  1.00 96.09           H  
ATOM   3932  OH  TYR B  89      17.940  19.787 -19.391  1.00 96.09           O  
ATOM   3933  HH  TYR B  89      18.683  19.269 -19.074  1.00 96.09           H  
ATOM   3934  CZ  TYR B  89      17.934  19.840 -20.747  1.00 96.09           C  
ATOM   3935  N   VAL B  90      17.556  16.499 -25.060  1.00 95.77           N  
ATOM   3936  H   VAL B  90      16.558  16.522 -24.905  1.00 95.77           H  
ATOM   3937  CA  VAL B  90      18.226  15.198 -24.935  1.00 95.77           C  
ATOM   3938  HA  VAL B  90      19.290  15.331 -25.128  1.00 95.77           H  
ATOM   3939  C   VAL B  90      17.717  14.217 -25.986  1.00 95.77           C  
ATOM   3940  CB  VAL B  90      18.117  14.600 -23.523  1.00 95.77           C  
ATOM   3941  HB  VAL B  90      18.466  13.568 -23.566  1.00 95.77           H  
ATOM   3942  O   VAL B  90      16.596  14.319 -26.477  1.00 95.77           O  
ATOM   3943  CG1 VAL B  90      19.016  15.341 -22.539  1.00 95.77           C  
ATOM   3944 HG11 VAL B  90      18.685  16.374 -22.428  1.00 95.77           H  
ATOM   3945 HG12 VAL B  90      20.046  15.327 -22.895  1.00 95.77           H  
ATOM   3946 HG13 VAL B  90      18.978  14.846 -21.568  1.00 95.77           H  
ATOM   3947  CG2 VAL B  90      16.699  14.596 -22.957  1.00 95.77           C  
ATOM   3948 HG21 VAL B  90      16.694  13.975 -22.062  1.00 95.77           H  
ATOM   3949 HG22 VAL B  90      16.386  15.609 -22.703  1.00 95.77           H  
ATOM   3950 HG23 VAL B  90      16.007  14.171 -23.684  1.00 95.77           H  
ATOM   3951  N   ARG B  91      18.571  13.254 -26.342  1.00 94.49           N  
ATOM   3952  H   ARG B  91      19.486  13.270 -25.915  1.00 94.49           H  
ATOM   3953  CA  ARG B  91      18.273  12.170 -27.304  1.00 94.49           C  
ATOM   3954  HA  ARG B  91      17.222  12.211 -27.588  1.00 94.49           H  
ATOM   3955  C   ARG B  91      18.497  10.776 -26.722  1.00 94.49           C  
ATOM   3956  CB  ARG B  91      19.147  12.331 -28.558  1.00 94.49           C  
ATOM   3957  HB2 ARG B  91      18.863  11.565 -29.280  1.00 94.49           H  
ATOM   3958  HB3 ARG B  91      20.190  12.171 -28.284  1.00 94.49           H  
ATOM   3959  O   ARG B  91      18.296   9.778 -27.413  1.00 94.49           O  
ATOM   3960  CG  ARG B  91      19.012  13.700 -29.225  1.00 94.49           C  
ATOM   3961  HG2 ARG B  91      19.358  14.468 -28.533  1.00 94.49           H  
ATOM   3962  HG3 ARG B  91      17.966  13.862 -29.484  1.00 94.49           H  
ATOM   3963  CD  ARG B  91      19.868  13.753 -30.491  1.00 94.49           C  
ATOM   3964  HD2 ARG B  91      19.522  12.965 -31.160  1.00 94.49           H  
ATOM   3965  HD3 ARG B  91      20.905  13.556 -30.221  1.00 94.49           H  
ATOM   3966  NE  ARG B  91      19.784  15.059 -31.172  1.00 94.49           N  
ATOM   3967  HE  ARG B  91      19.388  15.822 -30.643  1.00 94.49           H  
ATOM   3968  NH1 ARG B  91      20.586  14.372 -33.200  1.00 94.49           N  
ATOM   3969 HH11 ARG B  91      20.720  14.542 -34.187  1.00 94.49           H  
ATOM   3970 HH12 ARG B  91      20.639  13.436 -32.824  1.00 94.49           H  
ATOM   3971  NH2 ARG B  91      19.966  16.476 -32.958  1.00 94.49           N  
ATOM   3972 HH21 ARG B  91      20.109  16.624 -33.947  1.00 94.49           H  
ATOM   3973 HH22 ARG B  91      19.502  17.178 -32.399  1.00 94.49           H  
ATOM   3974  CZ  ARG B  91      20.112  15.302 -32.426  1.00 94.49           C  
ATOM   3975  N   GLU B  92      18.985  10.721 -25.487  1.00 96.19           N  
ATOM   3976  H   GLU B  92      18.990  11.565 -24.932  1.00 96.19           H  
ATOM   3977  CA  GLU B  92      19.451   9.510 -24.823  1.00 96.19           C  
ATOM   3978  HA  GLU B  92      19.163   8.653 -25.432  1.00 96.19           H  
ATOM   3979  C   GLU B  92      18.754   9.348 -23.465  1.00 96.19           C  
ATOM   3980  CB  GLU B  92      20.994   9.495 -24.694  1.00 96.19           C  
ATOM   3981  HB2 GLU B  92      21.309  10.305 -24.036  1.00 96.19           H  
ATOM   3982  HB3 GLU B  92      21.281   8.546 -24.241  1.00 96.19           H  
ATOM   3983  O   GLU B  92      18.346  10.323 -22.831  1.00 96.19           O  
ATOM   3984  CG  GLU B  92      21.725   9.625 -26.045  1.00 96.19           C  
ATOM   3985  HG2 GLU B  92      21.552  10.625 -26.441  1.00 96.19           H  
ATOM   3986  HG3 GLU B  92      21.272   8.917 -26.738  1.00 96.19           H  
ATOM   3987  CD  GLU B  92      23.252   9.367 -26.019  1.00 96.19           C  
ATOM   3988  OE1 GLU B  92      23.803   9.148 -27.120  1.00 96.19           O  
ATOM   3989  OE2 GLU B  92      23.917   9.395 -24.955  1.00 96.19           O  
ATOM   3990  N   GLY B  93      18.598   8.099 -23.039  1.00 97.14           N  
ATOM   3991  H   GLY B  93      18.972   7.360 -23.616  1.00 97.14           H  
ATOM   3992  CA  GLY B  93      17.999   7.689 -21.774  1.00 97.14           C  
ATOM   3993  HA2 GLY B  93      16.928   7.889 -21.788  1.00 97.14           H  
ATOM   3994  HA3 GLY B  93      18.450   8.253 -20.958  1.00 97.14           H  
ATOM   3995  C   GLY B  93      18.230   6.197 -21.524  1.00 97.14           C  
ATOM   3996  O   GLY B  93      18.841   5.501 -22.335  1.00 97.14           O  
ATOM   3997  N   GLY B  94      17.756   5.682 -20.394  1.00 98.30           N  
ATOM   3998  H   GLY B  94      17.259   6.288 -19.757  1.00 98.30           H  
ATOM   3999  CA  GLY B  94      17.831   4.248 -20.096  1.00 98.30           C  
ATOM   4000  HA2 GLY B  94      18.009   4.105 -19.030  1.00 98.30           H  
ATOM   4001  HA3 GLY B  94      18.666   3.787 -20.622  1.00 98.30           H  
ATOM   4002  C   GLY B  94      16.533   3.541 -20.476  1.00 98.30           C  
ATOM   4003  O   GLY B  94      15.510   3.776 -19.846  1.00 98.30           O  
ATOM   4004  N   PHE B  95      16.553   2.645 -21.460  1.00 98.14           N  
ATOM   4005  H   PHE B  95      17.416   2.489 -21.961  1.00 98.14           H  
ATOM   4006  CA  PHE B  95      15.342   1.952 -21.927  1.00 98.14           C  
ATOM   4007  HA  PHE B  95      14.488   2.270 -21.328  1.00 98.14           H  
ATOM   4008  C   PHE B  95      15.435   0.436 -21.762  1.00 98.14           C  
ATOM   4009  CB  PHE B  95      15.025   2.355 -23.371  1.00 98.14           C  
ATOM   4010  HB2 PHE B  95      15.863   2.086 -24.015  1.00 98.14           H  
ATOM   4011  HB3 PHE B  95      14.154   1.795 -23.711  1.00 98.14           H  
ATOM   4012  O   PHE B  95      16.508  -0.162 -21.906  1.00 98.14           O  
ATOM   4013  CG  PHE B  95      14.730   3.833 -23.513  1.00 98.14           C  
ATOM   4014  CD1 PHE B  95      13.438   4.324 -23.252  1.00 98.14           C  
ATOM   4015  HD1 PHE B  95      12.645   3.642 -22.981  1.00 98.14           H  
ATOM   4016  CD2 PHE B  95      15.762   4.727 -23.849  1.00 98.14           C  
ATOM   4017  HD2 PHE B  95      16.762   4.366 -24.038  1.00 98.14           H  
ATOM   4018  CE1 PHE B  95      13.176   5.702 -23.335  1.00 98.14           C  
ATOM   4019  HE1 PHE B  95      12.183   6.069 -23.121  1.00 98.14           H  
ATOM   4020  CE2 PHE B  95      15.504   6.104 -23.911  1.00 98.14           C  
ATOM   4021  HE2 PHE B  95      16.322   6.774 -24.128  1.00 98.14           H  
ATOM   4022  CZ  PHE B  95      14.209   6.596 -23.670  1.00 98.14           C  
ATOM   4023  HZ  PHE B  95      14.015   7.657 -23.724  1.00 98.14           H  
ATOM   4024  N   LEU B  96      14.294  -0.194 -21.484  1.00 97.66           N  
ATOM   4025  H   LEU B  96      13.448   0.355 -21.436  1.00 97.66           H  
ATOM   4026  CA  LEU B  96      14.167  -1.646 -21.465  1.00 97.66           C  
ATOM   4027  HA  LEU B  96      15.044  -2.065 -20.971  1.00 97.66           H  
ATOM   4028  C   LEU B  96      14.150  -2.194 -22.891  1.00 97.66           C  
ATOM   4029  CB  LEU B  96      12.909  -2.075 -20.691  1.00 97.66           C  
ATOM   4030  HB2 LEU B  96      12.762  -3.147 -20.827  1.00 97.66           H  
ATOM   4031  HB3 LEU B  96      12.050  -1.560 -21.120  1.00 97.66           H  
ATOM   4032  O   LEU B  96      13.466  -1.687 -23.779  1.00 97.66           O  
ATOM   4033  CG  LEU B  96      12.937  -1.772 -19.186  1.00 97.66           C  
ATOM   4034  HG  LEU B  96      13.029  -0.697 -19.035  1.00 97.66           H  
ATOM   4035  CD1 LEU B  96      11.637  -2.240 -18.535  1.00 97.66           C  
ATOM   4036 HD11 LEU B  96      11.637  -1.987 -17.475  1.00 97.66           H  
ATOM   4037 HD12 LEU B  96      11.518  -3.317 -18.653  1.00 97.66           H  
ATOM   4038 HD13 LEU B  96      10.794  -1.735 -19.006  1.00 97.66           H  
ATOM   4039  CD2 LEU B  96      14.109  -2.450 -18.484  1.00 97.66           C  
ATOM   4040 HD21 LEU B  96      15.048  -2.018 -18.831  1.00 97.66           H  
ATOM   4041 HD22 LEU B  96      14.030  -2.259 -17.414  1.00 97.66           H  
ATOM   4042 HD23 LEU B  96      14.094  -3.524 -18.670  1.00 97.66           H  
ATOM   4043  N   THR B  97      14.894  -3.276 -23.099  1.00 90.10           N  
ATOM   4044  H   THR B  97      15.353  -3.697 -22.304  1.00 90.10           H  
ATOM   4045  CA  THR B  97      14.813  -4.062 -24.334  1.00 90.10           C  
ATOM   4046  HA  THR B  97      14.694  -3.385 -25.180  1.00 90.10           H  
ATOM   4047  C   THR B  97      13.582  -4.959 -24.245  1.00 90.10           C  
ATOM   4048  CB  THR B  97      16.079  -4.912 -24.540  1.00 90.10           C  
ATOM   4049  HB  THR B  97      15.966  -5.879 -24.050  1.00 90.10           H  
ATOM   4050  O   THR B  97      13.441  -5.656 -23.245  1.00 90.10           O  
ATOM   4051  CG2 THR B  97      16.364  -5.123 -26.025  1.00 90.10           C  
ATOM   4052 HG21 THR B  97      17.262  -5.729 -26.140  1.00 90.10           H  
ATOM   4053 HG22 THR B  97      15.525  -5.647 -26.484  1.00 90.10           H  
ATOM   4054 HG23 THR B  97      16.502  -4.163 -26.523  1.00 90.10           H  
ATOM   4055  OG1 THR B  97      17.223  -4.273 -24.002  1.00 90.10           O  
ATOM   4056  HG1 THR B  97      16.997  -3.341 -23.956  1.00 90.10           H  
ATOM   4057  N   GLY B  98      12.703  -4.939 -25.250  1.00 89.62           N  
ATOM   4058  H   GLY B  98      12.860  -4.347 -26.054  1.00 89.62           H  
ATOM   4059  CA  GLY B  98      11.481  -5.754 -25.228  1.00 89.62           C  
ATOM   4060  HA2 GLY B  98      11.028  -5.760 -26.220  1.00 89.62           H  
ATOM   4061  HA3 GLY B  98      11.731  -6.784 -24.977  1.00 89.62           H  
ATOM   4062  C   GLY B  98      10.426  -5.269 -24.227  1.00 89.62           C  
ATOM   4063  O   GLY B  98       9.700  -6.072 -23.662  1.00 89.62           O  
ATOM   4064  N   ALA B  99      10.323  -3.957 -23.971  1.00 91.54           N  
ATOM   4065  H   ALA B  99      10.971  -3.323 -24.417  1.00 91.54           H  
ATOM   4066  CA  ALA B  99       9.335  -3.412 -23.025  1.00 91.54           C  
ATOM   4067  HA  ALA B  99       9.520  -3.845 -22.042  1.00 91.54           H  
ATOM   4068  C   ALA B  99       7.868  -3.730 -23.395  1.00 91.54           C  
ATOM   4069  CB  ALA B  99       9.533  -1.893 -22.946  1.00 91.54           C  
ATOM   4070  HB1 ALA B  99       8.921  -1.488 -22.140  1.00 91.54           H  
ATOM   4071  HB2 ALA B  99       9.231  -1.430 -23.885  1.00 91.54           H  
ATOM   4072  HB3 ALA B  99      10.580  -1.658 -22.752  1.00 91.54           H  
ATOM   4073  O   ALA B  99       6.993  -3.684 -22.535  1.00 91.54           O  
ATOM   4074  N   GLY B 100       7.598  -4.002 -24.677  1.00 91.85           N  
ATOM   4075  H   GLY B 100       8.375  -4.056 -25.321  1.00 91.85           H  
ATOM   4076  CA  GLY B 100       6.286  -4.413 -25.176  1.00 91.85           C  
ATOM   4077  HA2 GLY B 100       5.505  -3.968 -24.559  1.00 91.85           H  
ATOM   4078  HA3 GLY B 100       6.172  -4.047 -26.196  1.00 91.85           H  
ATOM   4079  C   GLY B 100       6.060  -5.928 -25.202  1.00 91.85           C  
ATOM   4080  O   GLY B 100       4.933  -6.334 -25.488  1.00 91.85           O  
ATOM   4081  N   ASP B 101       7.083  -6.739 -24.915  1.00 94.31           N  
ATOM   4082  H   ASP B 101       7.948  -6.349 -24.569  1.00 94.31           H  
ATOM   4083  CA  ASP B 101       7.006  -8.202 -24.939  1.00 94.31           C  
ATOM   4084  HA  ASP B 101       6.436  -8.503 -25.818  1.00 94.31           H  
ATOM   4085  C   ASP B 101       6.274  -8.708 -23.686  1.00 94.31           C  
ATOM   4086  CB  ASP B 101       8.410  -8.835 -25.053  1.00 94.31           C  
ATOM   4087  HB2 ASP B 101       8.294  -9.919 -25.059  1.00 94.31           H  
ATOM   4088  HB3 ASP B 101       8.989  -8.575 -24.167  1.00 94.31           H  
ATOM   4089  O   ASP B 101       6.489  -8.193 -22.588  1.00 94.31           O  
ATOM   4090  CG  ASP B 101       9.205  -8.438 -26.308  1.00 94.31           C  
ATOM   4091  OD1 ASP B 101       8.587  -7.971 -27.292  1.00 94.31           O  
ATOM   4092  OD2 ASP B 101      10.449  -8.598 -26.290  1.00 94.31           O  
ATOM   4093  N   PHE B 102       5.377  -9.687 -23.849  1.00 96.48           N  
ATOM   4094  H   PHE B 102       5.235 -10.076 -24.770  1.00 96.48           H  
ATOM   4095  CA  PHE B 102       4.607 -10.272 -22.748  1.00 96.48           C  
ATOM   4096  HA  PHE B 102       5.268 -10.412 -21.893  1.00 96.48           H  
ATOM   4097  C   PHE B 102       4.003 -11.629 -23.131  1.00 96.48           C  
ATOM   4098  CB  PHE B 102       3.483  -9.298 -22.365  1.00 96.48           C  
ATOM   4099  HB2 PHE B 102       2.874  -9.101 -23.248  1.00 96.48           H  
ATOM   4100  HB3 PHE B 102       3.942  -8.358 -22.060  1.00 96.48           H  
ATOM   4101  O   PHE B 102       3.373 -11.739 -24.188  1.00 96.48           O  
ATOM   4102  CG  PHE B 102       2.587  -9.758 -21.231  1.00 96.48           C  
ATOM   4103  CD1 PHE B 102       1.198  -9.885 -21.423  1.00 96.48           C  
ATOM   4104  HD1 PHE B 102       0.766  -9.695 -22.395  1.00 96.48           H  
ATOM   4105  CD2 PHE B 102       3.144 -10.032 -19.970  1.00 96.48           C  
ATOM   4106  HD2 PHE B 102       4.210  -9.948 -19.819  1.00 96.48           H  
ATOM   4107  CE1 PHE B 102       0.371 -10.278 -20.356  1.00 96.48           C  
ATOM   4108  HE1 PHE B 102      -0.692 -10.388 -20.510  1.00 96.48           H  
ATOM   4109  CE2 PHE B 102       2.319 -10.432 -18.906  1.00 96.48           C  
ATOM   4110  HE2 PHE B 102       2.755 -10.664 -17.946  1.00 96.48           H  
ATOM   4111  CZ  PHE B 102       0.935 -10.557 -19.098  1.00 96.48           C  
ATOM   4112  HZ  PHE B 102       0.317 -10.890 -18.278  1.00 96.48           H  
ATOM   4113  N   ASP B 103       4.127 -12.640 -22.267  1.00 96.50           N  
ATOM   4114  H   ASP B 103       4.687 -12.498 -21.438  1.00 96.50           H  
ATOM   4115  CA  ASP B 103       3.453 -13.936 -22.452  1.00 96.50           C  
ATOM   4116  HA  ASP B 103       3.419 -14.147 -23.521  1.00 96.50           H  
ATOM   4117  C   ASP B 103       1.993 -13.884 -21.966  1.00 96.50           C  
ATOM   4118  CB  ASP B 103       4.263 -15.084 -21.828  1.00 96.50           C  
ATOM   4119  HB2 ASP B 103       5.309 -14.963 -22.113  1.00 96.50           H  
ATOM   4120  HB3 ASP B 103       4.204 -15.034 -20.741  1.00 96.50           H  
ATOM   4121  O   ASP B 103       1.641 -14.317 -20.867  1.00 96.50           O  
ATOM   4122  CG  ASP B 103       3.788 -16.465 -22.314  1.00 96.50           C  
ATOM   4123  OD1 ASP B 103       2.632 -16.578 -22.792  1.00 96.50           O  
ATOM   4124  OD2 ASP B 103       4.594 -17.419 -22.213  1.00 96.50           O  
ATOM   4125  N   ALA B 104       1.121 -13.304 -22.795  1.00 96.14           N  
ATOM   4126  H   ALA B 104       1.486 -12.905 -23.648  1.00 96.14           H  
ATOM   4127  CA  ALA B 104      -0.289 -13.120 -22.455  1.00 96.14           C  
ATOM   4128  HA  ALA B 104      -0.345 -12.540 -21.534  1.00 96.14           H  
ATOM   4129  C   ALA B 104      -1.014 -14.454 -22.187  1.00 96.14           C  
ATOM   4130  CB  ALA B 104      -0.949 -12.320 -23.586  1.00 96.14           C  
ATOM   4131  HB1 ALA B 104      -1.952 -12.021 -23.281  1.00 96.14           H  
ATOM   4132  HB2 ALA B 104      -0.367 -11.423 -23.796  1.00 96.14           H  
ATOM   4133  HB3 ALA B 104      -1.013 -12.929 -24.487  1.00 96.14           H  
ATOM   4134  O   ALA B 104      -1.812 -14.553 -21.254  1.00 96.14           O  
ATOM   4135  N   GLU B 105      -0.701 -15.491 -22.966  1.00 93.10           N  
ATOM   4136  H   GLU B 105       0.082 -15.393 -23.596  1.00 93.10           H  
ATOM   4137  CA  GLU B 105      -1.370 -16.794 -22.913  1.00 93.10           C  
ATOM   4138  HA  GLU B 105      -2.446 -16.619 -22.910  1.00 93.10           H  
ATOM   4139  C   GLU B 105      -1.025 -17.555 -21.623  1.00 93.10           C  
ATOM   4140  CB  GLU B 105      -0.998 -17.570 -24.191  1.00 93.10           C  
ATOM   4141  HB2 GLU B 105      -0.094 -18.154 -24.021  1.00 93.10           H  
ATOM   4142  HB3 GLU B 105      -0.787 -16.846 -24.978  1.00 93.10           H  
ATOM   4143  O   GLU B 105      -1.899 -18.187 -21.023  1.00 93.10           O  
ATOM   4144  CG  GLU B 105      -2.123 -18.478 -24.711  1.00 93.10           C  
ATOM   4145  HG2 GLU B 105      -2.209 -19.348 -24.059  1.00 93.10           H  
ATOM   4146  HG3 GLU B 105      -3.062 -17.928 -24.663  1.00 93.10           H  
ATOM   4147  CD  GLU B 105      -1.892 -18.932 -26.167  1.00 93.10           C  
ATOM   4148  OE1 GLU B 105      -2.902 -19.243 -26.841  1.00 93.10           O  
ATOM   4149  OE2 GLU B 105      -0.723 -18.969 -26.616  1.00 93.10           O  
ATOM   4150  N   PHE B 106       0.209 -17.411 -21.123  1.00 96.14           N  
ATOM   4151  H   PHE B 106       0.900 -16.918 -21.671  1.00 96.14           H  
ATOM   4152  CA  PHE B 106       0.628 -17.952 -19.828  1.00 96.14           C  
ATOM   4153  HA  PHE B 106       0.554 -19.039 -19.867  1.00 96.14           H  
ATOM   4154  C   PHE B 106      -0.254 -17.468 -18.667  1.00 96.14           C  
ATOM   4155  CB  PHE B 106       2.094 -17.575 -19.595  1.00 96.14           C  
ATOM   4156  HB2 PHE B 106       2.197 -16.491 -19.562  1.00 96.14           H  
ATOM   4157  HB3 PHE B 106       2.674 -17.946 -20.440  1.00 96.14           H  
ATOM   4158  O   PHE B 106      -0.666 -18.273 -17.827  1.00 96.14           O  
ATOM   4159  CG  PHE B 106       2.688 -18.162 -18.337  1.00 96.14           C  
ATOM   4160  CD1 PHE B 106       2.580 -17.485 -17.109  1.00 96.14           C  
ATOM   4161  HD1 PHE B 106       2.086 -16.525 -17.060  1.00 96.14           H  
ATOM   4162  CD2 PHE B 106       3.351 -19.400 -18.403  1.00 96.14           C  
ATOM   4163  HD2 PHE B 106       3.465 -19.893 -19.357  1.00 96.14           H  
ATOM   4164  CE1 PHE B 106       3.112 -18.060 -15.944  1.00 96.14           C  
ATOM   4165  HE1 PHE B 106       3.029 -17.542 -15.000  1.00 96.14           H  
ATOM   4166  CE2 PHE B 106       3.875 -19.980 -17.239  1.00 96.14           C  
ATOM   4167  HE2 PHE B 106       4.394 -20.926 -17.287  1.00 96.14           H  
ATOM   4168  CZ  PHE B 106       3.753 -19.310 -16.012  1.00 96.14           C  
ATOM   4169  HZ  PHE B 106       4.174 -19.754 -15.123  1.00 96.14           H  
ATOM   4170  N   PHE B 107      -0.596 -16.174 -18.651  1.00 95.29           N  
ATOM   4171  H   PHE B 107      -0.224 -15.587 -19.384  1.00 95.29           H  
ATOM   4172  CA  PHE B 107      -1.450 -15.556 -17.628  1.00 95.29           C  
ATOM   4173  HA  PHE B 107      -1.322 -16.110 -16.698  1.00 95.29           H  
ATOM   4174  C   PHE B 107      -2.952 -15.622 -17.946  1.00 95.29           C  
ATOM   4175  CB  PHE B 107      -0.984 -14.115 -17.371  1.00 95.29           C  
ATOM   4176  HB2 PHE B 107      -1.678 -13.626 -16.687  1.00 95.29           H  
ATOM   4177  HB3 PHE B 107      -1.008 -13.560 -18.309  1.00 95.29           H  
ATOM   4178  O   PHE B 107      -3.756 -15.081 -17.188  1.00 95.29           O  
ATOM   4179  CG  PHE B 107       0.399 -14.034 -16.760  1.00 95.29           C  
ATOM   4180  CD1 PHE B 107       0.596 -14.373 -15.408  1.00 95.29           C  
ATOM   4181  HD1 PHE B 107      -0.244 -14.672 -14.798  1.00 95.29           H  
ATOM   4182  CD2 PHE B 107       1.498 -13.667 -17.554  1.00 95.29           C  
ATOM   4183  HD2 PHE B 107       1.360 -13.420 -18.597  1.00 95.29           H  
ATOM   4184  CE1 PHE B 107       1.889 -14.351 -14.856  1.00 95.29           C  
ATOM   4185  HE1 PHE B 107       2.044 -14.628 -13.823  1.00 95.29           H  
ATOM   4186  CE2 PHE B 107       2.790 -13.659 -17.008  1.00 95.29           C  
ATOM   4187  HE2 PHE B 107       3.628 -13.424 -17.647  1.00 95.29           H  
ATOM   4188  CZ  PHE B 107       2.987 -14.006 -15.660  1.00 95.29           C  
ATOM   4189  HZ  PHE B 107       3.983 -14.041 -15.245  1.00 95.29           H  
ATOM   4190  N   GLY B 108      -3.353 -16.268 -19.047  1.00 92.85           N  
ATOM   4191  H   GLY B 108      -2.655 -16.702 -19.633  1.00 92.85           H  
ATOM   4192  CA  GLY B 108      -4.756 -16.339 -19.469  1.00 92.85           C  
ATOM   4193  HA2 GLY B 108      -5.366 -16.700 -18.641  1.00 92.85           H  
ATOM   4194  HA3 GLY B 108      -4.833 -17.045 -20.296  1.00 92.85           H  
ATOM   4195  C   GLY B 108      -5.335 -14.998 -19.940  1.00 92.85           C  
ATOM   4196  O   GLY B 108      -6.544 -14.793 -19.861  1.00 92.85           O  
ATOM   4197  N   ILE B 109      -4.487 -14.082 -20.414  1.00 93.27           N  
ATOM   4198  H   ILE B 109      -3.519 -14.351 -20.517  1.00 93.27           H  
ATOM   4199  CA  ILE B 109      -4.859 -12.747 -20.894  1.00 93.27           C  
ATOM   4200  HA  ILE B 109      -5.831 -12.479 -20.480  1.00 93.27           H  
ATOM   4201  C   ILE B 109      -4.993 -12.785 -22.418  1.00 93.27           C  
ATOM   4202  CB  ILE B 109      -3.836 -11.702 -20.392  1.00 93.27           C  
ATOM   4203  HB  ILE B 109      -2.837 -12.021 -20.688  1.00 93.27           H  
ATOM   4204  O   ILE B 109      -4.123 -13.288 -23.128  1.00 93.27           O  
ATOM   4205  CG1 ILE B 109      -3.902 -11.636 -18.846  1.00 93.27           C  
ATOM   4206 HG12 ILE B 109      -3.731 -12.632 -18.437  1.00 93.27           H  
ATOM   4207 HG13 ILE B 109      -4.898 -11.318 -18.538  1.00 93.27           H  
ATOM   4208  CG2 ILE B 109      -4.094 -10.313 -21.001  1.00 93.27           C  
ATOM   4209 HG21 ILE B 109      -5.073  -9.952 -20.685  1.00 93.27           H  
ATOM   4210 HG22 ILE B 109      -4.050 -10.356 -22.089  1.00 93.27           H  
ATOM   4211 HG23 ILE B 109      -3.329  -9.607 -20.676  1.00 93.27           H  
ATOM   4212  CD1 ILE B 109      -2.868 -10.718 -18.193  1.00 93.27           C  
ATOM   4213 HD11 ILE B 109      -3.105  -9.674 -18.401  1.00 93.27           H  
ATOM   4214 HD12 ILE B 109      -2.886 -10.868 -17.114  1.00 93.27           H  
ATOM   4215 HD13 ILE B 109      -1.875 -10.962 -18.570  1.00 93.27           H  
ATOM   4216  N   SER B 110      -6.087 -12.236 -22.951  1.00 92.52           N  
ATOM   4217  H   SER B 110      -6.754 -11.804 -22.328  1.00 92.52           H  
ATOM   4218  CA  SER B 110      -6.283 -12.197 -24.406  1.00 92.52           C  
ATOM   4219  HA  SER B 110      -6.088 -13.204 -24.775  1.00 92.52           H  
ATOM   4220  C   SER B 110      -5.304 -11.223 -25.084  1.00 92.52           C  
ATOM   4221  CB  SER B 110      -7.730 -11.850 -24.769  1.00 92.52           C  
ATOM   4222  HB2 SER B 110      -7.897 -12.100 -25.816  1.00 92.52           H  
ATOM   4223  HB3 SER B 110      -8.414 -12.443 -24.161  1.00 92.52           H  
ATOM   4224  O   SER B 110      -4.946 -10.208 -24.484  1.00 92.52           O  
ATOM   4225  OG  SER B 110      -7.997 -10.471 -24.589  1.00 92.52           O  
ATOM   4226  HG  SER B 110      -8.050 -10.300 -23.645  1.00 92.52           H  
ATOM   4227  N   PRO B 111      -4.935 -11.423 -26.364  1.00 91.61           N  
ATOM   4228  CA  PRO B 111      -4.075 -10.478 -27.081  1.00 91.61           C  
ATOM   4229  HA  PRO B 111      -3.098 -10.462 -26.597  1.00 91.61           H  
ATOM   4230  C   PRO B 111      -4.631  -9.046 -27.120  1.00 91.61           C  
ATOM   4231  CB  PRO B 111      -3.928 -11.057 -28.492  1.00 91.61           C  
ATOM   4232  HB2 PRO B 111      -4.717 -10.678 -29.142  1.00 91.61           H  
ATOM   4233  HB3 PRO B 111      -2.948 -10.836 -28.916  1.00 91.61           H  
ATOM   4234  O   PRO B 111      -3.869  -8.089 -27.034  1.00 91.61           O  
ATOM   4235  CG  PRO B 111      -4.127 -12.557 -28.282  1.00 91.61           C  
ATOM   4236  HG2 PRO B 111      -4.479 -13.053 -29.187  1.00 91.61           H  
ATOM   4237  HG3 PRO B 111      -3.193 -13.005 -27.939  1.00 91.61           H  
ATOM   4238  CD  PRO B 111      -5.162 -12.619 -27.161  1.00 91.61           C  
ATOM   4239  HD2 PRO B 111      -6.167 -12.597 -27.581  1.00 91.61           H  
ATOM   4240  HD3 PRO B 111      -5.010 -13.528 -26.579  1.00 91.61           H  
ATOM   4241  N   ARG B 112      -5.963  -8.888 -27.207  1.00 89.44           N  
ATOM   4242  H   ARG B 112      -6.530  -9.724 -27.205  1.00 89.44           H  
ATOM   4243  CA  ARG B 112      -6.637  -7.577 -27.168  1.00 89.44           C  
ATOM   4244  HA  ARG B 112      -6.148  -6.906 -27.874  1.00 89.44           H  
ATOM   4245  C   ARG B 112      -6.480  -6.902 -25.811  1.00 89.44           C  
ATOM   4246  CB  ARG B 112      -8.130  -7.723 -27.528  1.00 89.44           C  
ATOM   4247  HB2 ARG B 112      -8.421  -8.773 -27.497  1.00 89.44           H  
ATOM   4248  HB3 ARG B 112      -8.737  -7.191 -26.795  1.00 89.44           H  
ATOM   4249  O   ARG B 112      -6.154  -5.723 -25.754  1.00 89.44           O  
ATOM   4250  CG  ARG B 112      -8.433  -7.143 -28.917  1.00 89.44           C  
ATOM   4251  HG2 ARG B 112      -7.745  -7.582 -29.640  1.00 89.44           H  
ATOM   4252  HG3 ARG B 112      -8.279  -6.064 -28.908  1.00 89.44           H  
ATOM   4253  CD  ARG B 112      -9.863  -7.444 -29.378  1.00 89.44           C  
ATOM   4254  HD2 ARG B 112      -9.975  -7.058 -30.391  1.00 89.44           H  
ATOM   4255  HD3 ARG B 112      -9.992  -8.526 -29.413  1.00 89.44           H  
ATOM   4256  NE  ARG B 112     -10.902  -6.853 -28.504  1.00 89.44           N  
ATOM   4257  HE  ARG B 112     -10.613  -6.182 -27.806  1.00 89.44           H  
ATOM   4258  NH1 ARG B 112     -12.706  -7.720 -29.616  1.00 89.44           N  
ATOM   4259 HH11 ARG B 112     -13.705  -7.828 -29.719  1.00 89.44           H  
ATOM   4260 HH12 ARG B 112     -12.074  -8.010 -30.349  1.00 89.44           H  
ATOM   4261  NH2 ARG B 112     -13.047  -6.509 -27.789  1.00 89.44           N  
ATOM   4262 HH21 ARG B 112     -12.692  -5.761 -27.211  1.00 89.44           H  
ATOM   4263 HH22 ARG B 112     -14.042  -6.670 -27.859  1.00 89.44           H  
ATOM   4264  CZ  ARG B 112     -12.206  -7.034 -28.630  1.00 89.44           C  
ATOM   4265  N   GLU B 113      -6.682  -7.647 -24.730  1.00 91.06           N  
ATOM   4266  H   GLU B 113      -6.907  -8.626 -24.837  1.00 91.06           H  
ATOM   4267  CA  GLU B 113      -6.465  -7.120 -23.384  1.00 91.06           C  
ATOM   4268  HA  GLU B 113      -7.033  -6.197 -23.269  1.00 91.06           H  
ATOM   4269  C   GLU B 113      -4.987  -6.774 -23.165  1.00 91.06           C  
ATOM   4270  CB  GLU B 113      -6.982  -8.122 -22.349  1.00 91.06           C  
ATOM   4271  HB2 GLU B 113      -8.028  -8.336 -22.565  1.00 91.06           H  
ATOM   4272  HB3 GLU B 113      -6.412  -9.048 -22.431  1.00 91.06           H  
ATOM   4273  O   GLU B 113      -4.694  -5.677 -22.707  1.00 91.06           O  
ATOM   4274  CG  GLU B 113      -6.870  -7.561 -20.922  1.00 91.06           C  
ATOM   4275  HG2 GLU B 113      -7.433  -6.629 -20.866  1.00 91.06           H  
ATOM   4276  HG3 GLU B 113      -5.825  -7.335 -20.709  1.00 91.06           H  
ATOM   4277  CD  GLU B 113      -7.379  -8.527 -19.847  1.00 91.06           C  
ATOM   4278  OE1 GLU B 113      -7.330  -8.121 -18.657  1.00 91.06           O  
ATOM   4279  OE2 GLU B 113      -7.788  -9.653 -20.215  1.00 91.06           O  
ATOM   4280  N   ALA B 114      -4.053  -7.634 -23.582  1.00 94.34           N  
ATOM   4281  H   ALA B 114      -4.349  -8.531 -23.941  1.00 94.34           H  
ATOM   4282  CA  ALA B 114      -2.617  -7.375 -23.474  1.00 94.34           C  
ATOM   4283  HA  ALA B 114      -2.375  -7.222 -22.422  1.00 94.34           H  
ATOM   4284  C   ALA B 114      -2.178  -6.112 -24.238  1.00 94.34           C  
ATOM   4285  CB  ALA B 114      -1.860  -8.610 -23.972  1.00 94.34           C  
ATOM   4286  HB1 ALA B 114      -0.787  -8.444 -23.874  1.00 94.34           H  
ATOM   4287  HB2 ALA B 114      -2.140  -9.479 -23.376  1.00 94.34           H  
ATOM   4288  HB3 ALA B 114      -2.096  -8.800 -25.019  1.00 94.34           H  
ATOM   4289  O   ALA B 114      -1.306  -5.386 -23.761  1.00 94.34           O  
ATOM   4290  N   LEU B 115      -2.796  -5.824 -25.392  1.00 90.77           N  
ATOM   4291  H   LEU B 115      -3.452  -6.497 -25.761  1.00 90.77           H  
ATOM   4292  CA  LEU B 115      -2.551  -4.596 -26.156  1.00 90.77           C  
ATOM   4293  HA  LEU B 115      -1.472  -4.465 -26.237  1.00 90.77           H  
ATOM   4294  C   LEU B 115      -3.116  -3.348 -25.459  1.00 90.77           C  
ATOM   4295  CB  LEU B 115      -3.166  -4.724 -27.564  1.00 90.77           C  
ATOM   4296  HB2 LEU B 115      -4.134  -4.222 -27.570  1.00 90.77           H  
ATOM   4297  HB3 LEU B 115      -3.357  -5.770 -27.807  1.00 90.77           H  
ATOM   4298  O   LEU B 115      -2.538  -2.272 -25.566  1.00 90.77           O  
ATOM   4299  CG  LEU B 115      -2.256  -4.123 -28.651  1.00 90.77           C  
ATOM   4300  HG  LEU B 115      -1.591  -3.378 -28.216  1.00 90.77           H  
ATOM   4301  CD1 LEU B 115      -1.418  -5.226 -29.303  1.00 90.77           C  
ATOM   4302 HD11 LEU B 115      -0.735  -4.787 -30.031  1.00 90.77           H  
ATOM   4303 HD12 LEU B 115      -0.834  -5.736 -28.537  1.00 90.77           H  
ATOM   4304 HD13 LEU B 115      -2.064  -5.949 -29.801  1.00 90.77           H  
ATOM   4305  CD2 LEU B 115      -3.077  -3.435 -29.740  1.00 90.77           C  
ATOM   4306 HD21 LEU B 115      -3.781  -4.140 -30.182  1.00 90.77           H  
ATOM   4307 HD22 LEU B 115      -3.622  -2.600 -29.300  1.00 90.77           H  
ATOM   4308 HD23 LEU B 115      -2.412  -3.048 -30.512  1.00 90.77           H  
ATOM   4309  N   ALA B 116      -4.250  -3.485 -24.766  1.00 89.37           N  
ATOM   4310  H   ALA B 116      -4.688  -4.394 -24.740  1.00 89.37           H  
ATOM   4311  CA  ALA B 116      -4.844  -2.417 -23.962  1.00 89.37           C  
ATOM   4312  HA  ALA B 116      -4.741  -1.471 -24.495  1.00 89.37           H  
ATOM   4313  C   ALA B 116      -4.155  -2.241 -22.597  1.00 89.37           C  
ATOM   4314  CB  ALA B 116      -6.337  -2.712 -23.783  1.00 89.37           C  
ATOM   4315  HB1 ALA B 116      -6.785  -1.953 -23.142  1.00 89.37           H  
ATOM   4316  HB2 ALA B 116      -6.845  -2.702 -24.748  1.00 89.37           H  
ATOM   4317  HB3 ALA B 116      -6.465  -3.688 -23.315  1.00 89.37           H  
ATOM   4318  O   ALA B 116      -4.317  -1.203 -21.964  1.00 89.37           O  
ATOM   4319  N   MET B 117      -3.404  -3.234 -22.121  1.00 92.89           N  
ATOM   4320  H   MET B 117      -3.370  -4.098 -22.644  1.00 92.89           H  
ATOM   4321  CA  MET B 117      -2.704  -3.174 -20.842  1.00 92.89           C  
ATOM   4322  HA  MET B 117      -3.363  -2.720 -20.103  1.00 92.89           H  
ATOM   4323  C   MET B 117      -1.444  -2.314 -20.919  1.00 92.89           C  
ATOM   4324  CB  MET B 117      -2.341  -4.581 -20.354  1.00 92.89           C  
ATOM   4325  HB2 MET B 117      -1.981  -5.182 -21.188  1.00 92.89           H  
ATOM   4326  HB3 MET B 117      -1.536  -4.495 -19.624  1.00 92.89           H  
ATOM   4327  O   MET B 117      -0.547  -2.556 -21.738  1.00 92.89           O  
ATOM   4328  CG  MET B 117      -3.517  -5.285 -19.673  1.00 92.89           C  
ATOM   4329  HG2 MET B 117      -4.387  -5.251 -20.329  1.00 92.89           H  
ATOM   4330  HG3 MET B 117      -3.769  -4.746 -18.760  1.00 92.89           H  
ATOM   4331  SD  MET B 117      -3.186  -7.016 -19.254  1.00 92.89           S  
ATOM   4332  CE  MET B 117      -1.840  -6.826 -18.056  1.00 92.89           C  
ATOM   4333  HE1 MET B 117      -1.592  -7.797 -17.628  1.00 92.89           H  
ATOM   4334  HE2 MET B 117      -2.147  -6.139 -17.266  1.00 92.89           H  
ATOM   4335  HE3 MET B 117      -0.957  -6.422 -18.551  1.00 92.89           H  
ATOM   4336  N   ASP B 118      -1.328  -1.384 -19.968  1.00 93.61           N  
ATOM   4337  H   ASP B 118      -2.101  -1.213 -19.342  1.00 93.61           H  
ATOM   4338  CA  ASP B 118      -0.081  -0.685 -19.686  1.00 93.61           C  
ATOM   4339  HA  ASP B 118       0.122  -0.036 -20.538  1.00 93.61           H  
ATOM   4340  C   ASP B 118       1.054  -1.721 -19.509  1.00 93.61           C  
ATOM   4341  CB  ASP B 118      -0.253   0.222 -18.450  1.00 93.61           C  
ATOM   4342  HB2 ASP B 118      -0.569  -0.388 -17.604  1.00 93.61           H  
ATOM   4343  HB3 ASP B 118      -1.043   0.943 -18.659  1.00 93.61           H  
ATOM   4344  O   ASP B 118       0.923  -2.651 -18.699  1.00 93.61           O  
ATOM   4345  CG  ASP B 118       1.011   0.997 -18.045  1.00 93.61           C  
ATOM   4346  OD1 ASP B 118       2.079   0.779 -18.656  1.00 93.61           O  
ATOM   4347  OD2 ASP B 118       0.952   1.768 -17.068  1.00 93.61           O  
ATOM   4348  N   PRO B 119       2.166  -1.612 -20.264  1.00 96.46           N  
ATOM   4349  CA  PRO B 119       3.333  -2.479 -20.097  1.00 96.46           C  
ATOM   4350  HA  PRO B 119       3.068  -3.495 -20.390  1.00 96.46           H  
ATOM   4351  C   PRO B 119       3.864  -2.542 -18.655  1.00 96.46           C  
ATOM   4352  CB  PRO B 119       4.384  -1.947 -21.078  1.00 96.46           C  
ATOM   4353  HB2 PRO B 119       4.344  -2.530 -21.998  1.00 96.46           H  
ATOM   4354  HB3 PRO B 119       5.391  -1.982 -20.663  1.00 96.46           H  
ATOM   4355  O   PRO B 119       4.446  -3.559 -18.278  1.00 96.46           O  
ATOM   4356  CG  PRO B 119       3.941  -0.514 -21.370  1.00 96.46           C  
ATOM   4357  HG2 PRO B 119       4.298   0.151 -20.584  1.00 96.46           H  
ATOM   4358  HG3 PRO B 119       4.275  -0.173 -22.350  1.00 96.46           H  
ATOM   4359  CD  PRO B 119       2.428  -0.609 -21.289  1.00 96.46           C  
ATOM   4360  HD2 PRO B 119       2.020  -0.945 -22.242  1.00 96.46           H  
ATOM   4361  HD3 PRO B 119       2.030   0.376 -21.044  1.00 96.46           H  
ATOM   4362  N   GLN B 120       3.612  -1.534 -17.812  1.00 97.27           N  
ATOM   4363  H   GLN B 120       3.128  -0.717 -18.158  1.00 97.27           H  
ATOM   4364  CA  GLN B 120       3.929  -1.602 -16.380  1.00 97.27           C  
ATOM   4365  HA  GLN B 120       4.999  -1.780 -16.275  1.00 97.27           H  
ATOM   4366  C   GLN B 120       3.204  -2.765 -15.674  1.00 97.27           C  
ATOM   4367  CB  GLN B 120       3.592  -0.264 -15.699  1.00 97.27           C  
ATOM   4368  HB2 GLN B 120       3.813  -0.348 -14.635  1.00 97.27           H  
ATOM   4369  HB3 GLN B 120       2.527  -0.059 -15.804  1.00 97.27           H  
ATOM   4370  O   GLN B 120       3.826  -3.486 -14.891  1.00 97.27           O  
ATOM   4371  CG  GLN B 120       4.402   0.910 -16.273  1.00 97.27           C  
ATOM   4372  HG2 GLN B 120       4.115   1.096 -17.309  1.00 97.27           H  
ATOM   4373  HG3 GLN B 120       5.461   0.654 -16.260  1.00 97.27           H  
ATOM   4374  CD  GLN B 120       4.215   2.205 -15.495  1.00 97.27           C  
ATOM   4375  NE2 GLN B 120       3.039   2.788 -15.477  1.00 97.27           N  
ATOM   4376 HE21 GLN B 120       2.946   3.646 -14.954  1.00 97.27           H  
ATOM   4377 HE22 GLN B 120       2.272   2.424 -16.025  1.00 97.27           H  
ATOM   4378  OE1 GLN B 120       5.162   2.711 -14.911  1.00 97.27           O  
ATOM   4379  N   GLN B 121       1.922  -3.009 -15.985  1.00 97.46           N  
ATOM   4380  H   GLN B 121       1.490  -2.448 -16.706  1.00 97.46           H  
ATOM   4381  CA  GLN B 121       1.156  -4.133 -15.423  1.00 97.46           C  
ATOM   4382  HA  GLN B 121       1.265  -4.127 -14.339  1.00 97.46           H  
ATOM   4383  C   GLN B 121       1.672  -5.488 -15.936  1.00 97.46           C  
ATOM   4384  CB  GLN B 121      -0.343  -4.021 -15.761  1.00 97.46           C  
ATOM   4385  HB2 GLN B 121      -0.482  -4.123 -16.837  1.00 97.46           H  
ATOM   4386  HB3 GLN B 121      -0.838  -4.865 -15.280  1.00 97.46           H  
ATOM   4387  O   GLN B 121       1.747  -6.454 -15.177  1.00 97.46           O  
ATOM   4388  CG  GLN B 121      -1.037  -2.727 -15.300  1.00 97.46           C  
ATOM   4389  HG2 GLN B 121      -0.757  -2.508 -14.270  1.00 97.46           H  
ATOM   4390  HG3 GLN B 121      -0.693  -1.898 -15.919  1.00 97.46           H  
ATOM   4391  CD  GLN B 121      -2.566  -2.805 -15.391  1.00 97.46           C  
ATOM   4392  NE2 GLN B 121      -3.278  -1.734 -15.127  1.00 97.46           N  
ATOM   4393 HE21 GLN B 121      -4.276  -1.801 -15.267  1.00 97.46           H  
ATOM   4394 HE22 GLN B 121      -2.848  -0.840 -14.936  1.00 97.46           H  
ATOM   4395  OE1 GLN B 121      -3.160  -3.842 -15.673  1.00 97.46           O  
ATOM   4396  N   ARG B 122       2.053  -5.554 -17.219  1.00 97.69           N  
ATOM   4397  H   ARG B 122       1.977  -4.707 -17.765  1.00 97.69           H  
ATOM   4398  CA  ARG B 122       2.605  -6.761 -17.860  1.00 97.69           C  
ATOM   4399  HA  ARG B 122       1.935  -7.605 -17.696  1.00 97.69           H  
ATOM   4400  C   ARG B 122       3.937  -7.172 -17.230  1.00 97.69           C  
ATOM   4401  CB  ARG B 122       2.745  -6.525 -19.374  1.00 97.69           C  
ATOM   4402  HB2 ARG B 122       3.308  -7.352 -19.808  1.00 97.69           H  
ATOM   4403  HB3 ARG B 122       3.304  -5.609 -19.563  1.00 97.69           H  
ATOM   4404  O   ARG B 122       4.099  -8.317 -16.810  1.00 97.69           O  
ATOM   4405  CG  ARG B 122       1.367  -6.445 -20.049  1.00 97.69           C  
ATOM   4406  HG2 ARG B 122       0.816  -7.351 -19.797  1.00 97.69           H  
ATOM   4407  HG3 ARG B 122       0.813  -5.586 -19.672  1.00 97.69           H  
ATOM   4408  CD  ARG B 122       1.450  -6.363 -21.575  1.00 97.69           C  
ATOM   4409  HD2 ARG B 122       2.278  -6.984 -21.917  1.00 97.69           H  
ATOM   4410  HD3 ARG B 122       0.527  -6.771 -21.987  1.00 97.69           H  
ATOM   4411  NE  ARG B 122       1.596  -4.985 -22.071  1.00 97.69           N  
ATOM   4412  HE  ARG B 122       1.088  -4.261 -21.583  1.00 97.69           H  
ATOM   4413  NH1 ARG B 122       2.603  -5.518 -24.062  1.00 97.69           N  
ATOM   4414 HH11 ARG B 122       3.092  -5.258 -24.907  1.00 97.69           H  
ATOM   4415 HH12 ARG B 122       2.760  -6.456 -23.723  1.00 97.69           H  
ATOM   4416  NH2 ARG B 122       1.930  -3.416 -23.659  1.00 97.69           N  
ATOM   4417 HH21 ARG B 122       2.102  -3.201 -24.631  1.00 97.69           H  
ATOM   4418 HH22 ARG B 122       1.286  -2.836 -23.142  1.00 97.69           H  
ATOM   4419  CZ  ARG B 122       2.052  -4.648 -23.261  1.00 97.69           C  
ATOM   4420  N   LEU B 123       4.850  -6.211 -17.067  1.00 97.85           N  
ATOM   4421  H   LEU B 123       4.652  -5.298 -17.449  1.00 97.85           H  
ATOM   4422  CA  LEU B 123       6.130  -6.433 -16.392  1.00 97.85           C  
ATOM   4423  HA  LEU B 123       6.640  -7.262 -16.882  1.00 97.85           H  
ATOM   4424  C   LEU B 123       5.948  -6.838 -14.927  1.00 97.85           C  
ATOM   4425  CB  LEU B 123       6.992  -5.164 -16.484  1.00 97.85           C  
ATOM   4426  HB2 LEU B 123       6.376  -4.309 -16.204  1.00 97.85           H  
ATOM   4427  HB3 LEU B 123       7.801  -5.236 -15.758  1.00 97.85           H  
ATOM   4428  O   LEU B 123       6.683  -7.706 -14.456  1.00 97.85           O  
ATOM   4429  CG  LEU B 123       7.613  -4.913 -17.869  1.00 97.85           C  
ATOM   4430  HG  LEU B 123       6.838  -4.911 -18.635  1.00 97.85           H  
ATOM   4431  CD1 LEU B 123       8.297  -3.548 -17.846  1.00 97.85           C  
ATOM   4432 HD11 LEU B 123       9.136  -3.548 -17.150  1.00 97.85           H  
ATOM   4433 HD12 LEU B 123       8.644  -3.299 -18.849  1.00 97.85           H  
ATOM   4434 HD13 LEU B 123       7.570  -2.800 -17.528  1.00 97.85           H  
ATOM   4435  CD2 LEU B 123       8.684  -5.948 -18.223  1.00 97.85           C  
ATOM   4436 HD21 LEU B 123       8.233  -6.935 -18.328  1.00 97.85           H  
ATOM   4437 HD22 LEU B 123       9.452  -5.966 -17.451  1.00 97.85           H  
ATOM   4438 HD23 LEU B 123       9.130  -5.691 -19.184  1.00 97.85           H  
ATOM   4439  N   LEU B 124       4.988  -6.246 -14.207  1.00 98.11           N  
ATOM   4440  H   LEU B 124       4.447  -5.507 -14.634  1.00 98.11           H  
ATOM   4441  CA  LEU B 124       4.665  -6.642 -12.832  1.00 98.11           C  
ATOM   4442  HA  LEU B 124       5.567  -6.570 -12.224  1.00 98.11           H  
ATOM   4443  C   LEU B 124       4.222  -8.108 -12.748  1.00 98.11           C  
ATOM   4444  CB  LEU B 124       3.591  -5.703 -12.249  1.00 98.11           C  
ATOM   4445  HB2 LEU B 124       3.041  -6.229 -11.469  1.00 98.11           H  
ATOM   4446  HB3 LEU B 124       2.874  -5.457 -13.033  1.00 98.11           H  
ATOM   4447  O   LEU B 124       4.727  -8.828 -11.891  1.00 98.11           O  
ATOM   4448  CG  LEU B 124       4.153  -4.405 -11.643  1.00 98.11           C  
ATOM   4449  HG  LEU B 124       4.899  -3.977 -12.312  1.00 98.11           H  
ATOM   4450  CD1 LEU B 124       3.025  -3.396 -11.445  1.00 98.11           C  
ATOM   4451 HD11 LEU B 124       3.406  -2.492 -10.970  1.00 98.11           H  
ATOM   4452 HD12 LEU B 124       2.242  -3.829 -10.821  1.00 98.11           H  
ATOM   4453 HD13 LEU B 124       2.608  -3.133 -12.417  1.00 98.11           H  
ATOM   4454  CD2 LEU B 124       4.787  -4.649 -10.271  1.00 98.11           C  
ATOM   4455 HD21 LEU B 124       5.199  -3.716  -9.888  1.00 98.11           H  
ATOM   4456 HD22 LEU B 124       5.589  -5.383 -10.355  1.00 98.11           H  
ATOM   4457 HD23 LEU B 124       4.037  -5.025  -9.575  1.00 98.11           H  
ATOM   4458  N   ALA B 125       3.346  -8.570 -13.647  1.00 97.67           N  
ATOM   4459  H   ALA B 125       2.963  -7.928 -14.326  1.00 97.67           H  
ATOM   4460  CA  ALA B 125       2.876  -9.957 -13.663  1.00 97.67           C  
ATOM   4461  HA  ALA B 125       2.415 -10.175 -12.699  1.00 97.67           H  
ATOM   4462  C   ALA B 125       4.028 -10.966 -13.845  1.00 97.67           C  
ATOM   4463  CB  ALA B 125       1.799 -10.103 -14.745  1.00 97.67           C  
ATOM   4464  HB1 ALA B 125       2.212  -9.865 -15.726  1.00 97.67           H  
ATOM   4465  HB2 ALA B 125       1.430 -11.128 -14.759  1.00 97.67           H  
ATOM   4466  HB3 ALA B 125       0.969  -9.429 -14.535  1.00 97.67           H  
ATOM   4467  O   ALA B 125       4.228 -11.833 -12.991  1.00 97.67           O  
ATOM   4468  N   GLU B 126       4.838 -10.812 -14.899  1.00 98.00           N  
ATOM   4469  H   GLU B 126       4.624 -10.089 -15.571  1.00 98.00           H  
ATOM   4470  CA  GLU B 126       5.982 -11.703 -15.156  1.00 98.00           C  
ATOM   4471  HA  GLU B 126       5.647 -12.737 -15.236  1.00 98.00           H  
ATOM   4472  C   GLU B 126       7.018 -11.656 -14.034  1.00 98.00           C  
ATOM   4473  CB  GLU B 126       6.685 -11.314 -16.460  1.00 98.00           C  
ATOM   4474  HB2 GLU B 126       7.650 -11.821 -16.481  1.00 98.00           H  
ATOM   4475  HB3 GLU B 126       6.859 -10.238 -16.472  1.00 98.00           H  
ATOM   4476  O   GLU B 126       7.474 -12.687 -13.539  1.00 98.00           O  
ATOM   4477  CG  GLU B 126       5.908 -11.727 -17.711  1.00 98.00           C  
ATOM   4478  HG2 GLU B 126       5.726 -12.800 -17.652  1.00 98.00           H  
ATOM   4479  HG3 GLU B 126       4.952 -11.204 -17.722  1.00 98.00           H  
ATOM   4480  CD  GLU B 126       6.677 -11.434 -19.006  1.00 98.00           C  
ATOM   4481  OE1 GLU B 126       6.109 -11.738 -20.079  1.00 98.00           O  
ATOM   4482  OE2 GLU B 126       7.831 -10.933 -18.911  1.00 98.00           O  
ATOM   4483  N   THR B 127       7.395 -10.447 -13.611  1.00 98.26           N  
ATOM   4484  H   THR B 127       6.938  -9.637 -14.002  1.00 98.26           H  
ATOM   4485  CA  THR B 127       8.465 -10.273 -12.623  1.00 98.26           C  
ATOM   4486  HA  THR B 127       9.326 -10.849 -12.960  1.00 98.26           H  
ATOM   4487  C   THR B 127       8.050 -10.837 -11.263  1.00 98.26           C  
ATOM   4488  CB  THR B 127       8.901  -8.803 -12.511  1.00 98.26           C  
ATOM   4489  HB  THR B 127       8.107  -8.224 -12.039  1.00 98.26           H  
ATOM   4490  O   THR B 127       8.909 -11.403 -10.588  1.00 98.26           O  
ATOM   4491  CG2 THR B 127      10.201  -8.606 -11.734  1.00 98.26           C  
ATOM   4492 HG21 THR B 127      11.022  -9.092 -12.262  1.00 98.26           H  
ATOM   4493 HG22 THR B 127      10.413  -7.540 -11.654  1.00 98.26           H  
ATOM   4494 HG23 THR B 127      10.105  -9.018 -10.729  1.00 98.26           H  
ATOM   4495  OG1 THR B 127       9.157  -8.274 -13.795  1.00 98.26           O  
ATOM   4496  HG1 THR B 127       8.289  -8.032 -14.128  1.00 98.26           H  
ATOM   4497  N   SER B 128       6.765 -10.744 -10.884  1.00 98.30           N  
ATOM   4498  H   SER B 128       6.118 -10.240 -11.474  1.00 98.30           H  
ATOM   4499  CA  SER B 128       6.213 -11.357  -9.666  1.00 98.30           C  
ATOM   4500  HA  SER B 128       6.842 -11.088  -8.818  1.00 98.30           H  
ATOM   4501  C   SER B 128       6.166 -12.886  -9.731  1.00 98.30           C  
ATOM   4502  CB  SER B 128       4.793 -10.849  -9.387  1.00 98.30           C  
ATOM   4503  HB2 SER B 128       4.325 -11.493  -8.643  1.00 98.30           H  
ATOM   4504  HB3 SER B 128       4.200 -10.887 -10.301  1.00 98.30           H  
ATOM   4505  O   SER B 128       6.471 -13.529  -8.729  1.00 98.30           O  
ATOM   4506  OG  SER B 128       4.812  -9.526  -8.890  1.00 98.30           O  
ATOM   4507  HG  SER B 128       3.904  -9.221  -8.833  1.00 98.30           H  
ATOM   4508  N   TRP B 129       5.836 -13.489 -10.880  1.00 98.30           N  
ATOM   4509  H   TRP B 129       5.576 -12.929 -11.680  1.00 98.30           H  
ATOM   4510  CA  TRP B 129       5.894 -14.951 -11.036  1.00 98.30           C  
ATOM   4511  HA  TRP B 129       5.266 -15.421 -10.279  1.00 98.30           H  
ATOM   4512  C   TRP B 129       7.323 -15.471 -10.828  1.00 98.30           C  
ATOM   4513  CB  TRP B 129       5.369 -15.360 -12.420  1.00 98.30           C  
ATOM   4514  HB2 TRP B 129       4.352 -14.986 -12.534  1.00 98.30           H  
ATOM   4515  HB3 TRP B 129       5.978 -14.900 -13.198  1.00 98.30           H  
ATOM   4516  O   TRP B 129       7.582 -16.321  -9.975  1.00 98.30           O  
ATOM   4517  CG  TRP B 129       5.358 -16.843 -12.636  1.00 98.30           C  
ATOM   4518  CD1 TRP B 129       6.420 -17.605 -12.993  1.00 98.30           C  
ATOM   4519  HD1 TRP B 129       7.415 -17.235 -13.190  1.00 98.30           H  
ATOM   4520  CD2 TRP B 129       4.250 -17.772 -12.449  1.00 98.30           C  
ATOM   4521  CE2 TRP B 129       4.728 -19.097 -12.682  1.00 98.30           C  
ATOM   4522  CE3 TRP B 129       2.890 -17.624 -12.096  1.00 98.30           C  
ATOM   4523  HE3 TRP B 129       2.496 -16.635 -11.912  1.00 98.30           H  
ATOM   4524  NE1 TRP B 129       6.063 -18.938 -12.999  1.00 98.30           N  
ATOM   4525  HE1 TRP B 129       6.737 -19.678 -13.129  1.00 98.30           H  
ATOM   4526  CH2 TRP B 129       2.542 -20.038 -12.229  1.00 98.30           C  
ATOM   4527  HH2 TRP B 129       1.887 -20.893 -12.139  1.00 98.30           H  
ATOM   4528  CZ2 TRP B 129       3.895 -20.219 -12.564  1.00 98.30           C  
ATOM   4529  HZ2 TRP B 129       4.295 -21.208 -12.738  1.00 98.30           H  
ATOM   4530  CZ3 TRP B 129       2.043 -18.744 -11.993  1.00 98.30           C  
ATOM   4531  HZ3 TRP B 129       1.006 -18.611 -11.725  1.00 98.30           H  
ATOM   4532  N   GLU B 130       8.276 -14.884 -11.554  1.00 97.48           N  
ATOM   4533  H   GLU B 130       7.988 -14.202 -12.241  1.00 97.48           H  
ATOM   4534  CA  GLU B 130       9.701 -15.217 -11.461  1.00 97.48           C  
ATOM   4535  HA  GLU B 130       9.856 -16.265 -11.717  1.00 97.48           H  
ATOM   4536  C   GLU B 130      10.274 -14.976 -10.049  1.00 97.48           C  
ATOM   4537  CB  GLU B 130      10.462 -14.327 -12.450  1.00 97.48           C  
ATOM   4538  HB2 GLU B 130      11.528 -14.412 -12.238  1.00 97.48           H  
ATOM   4539  HB3 GLU B 130      10.147 -13.300 -12.263  1.00 97.48           H  
ATOM   4540  O   GLU B 130      11.240 -15.625  -9.638  1.00 97.48           O  
ATOM   4541  CG  GLU B 130      10.245 -14.626 -13.943  1.00 97.48           C  
ATOM   4542  HG2 GLU B 130      10.683 -15.597 -14.172  1.00 97.48           H  
ATOM   4543  HG3 GLU B 130       9.176 -14.678 -14.153  1.00 97.48           H  
ATOM   4544  CD  GLU B 130      10.893 -13.548 -14.837  1.00 97.48           C  
ATOM   4545  OE1 GLU B 130      10.434 -13.326 -15.978  1.00 97.48           O  
ATOM   4546  OE2 GLU B 130      11.881 -12.914 -14.392  1.00 97.48           O  
ATOM   4547  N   LEU B 131       9.701 -14.031  -9.295  1.00 97.34           N  
ATOM   4548  H   LEU B 131       8.917 -13.528  -9.686  1.00 97.34           H  
ATOM   4549  CA  LEU B 131      10.112 -13.714  -7.930  1.00 97.34           C  
ATOM   4550  HA  LEU B 131      11.180 -13.494  -7.943  1.00 97.34           H  
ATOM   4551  C   LEU B 131       9.889 -14.901  -6.978  1.00 97.34           C  
ATOM   4552  CB  LEU B 131       9.335 -12.469  -7.470  1.00 97.34           C  
ATOM   4553  HB2 LEU B 131       8.302 -12.763  -7.286  1.00 97.34           H  
ATOM   4554  HB3 LEU B 131       9.339 -11.718  -8.260  1.00 97.34           H  
ATOM   4555  O   LEU B 131      10.792 -15.230  -6.205  1.00 97.34           O  
ATOM   4556  CG  LEU B 131       9.869 -11.798  -6.206  1.00 97.34           C  
ATOM   4557  HG  LEU B 131      10.012 -12.555  -5.436  1.00 97.34           H  
ATOM   4558  CD1 LEU B 131      11.190 -11.073  -6.462  1.00 97.34           C  
ATOM   4559 HD11 LEU B 131      11.062 -10.316  -7.235  1.00 97.34           H  
ATOM   4560 HD12 LEU B 131      11.508 -10.599  -5.533  1.00 97.34           H  
ATOM   4561 HD13 LEU B 131      11.950 -11.795  -6.761  1.00 97.34           H  
ATOM   4562  CD2 LEU B 131       8.830 -10.782  -5.735  1.00 97.34           C  
ATOM   4563 HD21 LEU B 131       7.908 -11.302  -5.476  1.00 97.34           H  
ATOM   4564 HD22 LEU B 131       9.185 -10.251  -4.851  1.00 97.34           H  
ATOM   4565 HD23 LEU B 131       8.619 -10.065  -6.529  1.00 97.34           H  
ATOM   4566  N   PHE B 132       8.735 -15.572  -7.057  1.00 98.01           N  
ATOM   4567  H   PHE B 132       8.043 -15.269  -7.728  1.00 98.01           H  
ATOM   4568  CA  PHE B 132       8.455 -16.784  -6.273  1.00 98.01           C  
ATOM   4569  HA  PHE B 132       8.688 -16.594  -5.225  1.00 98.01           H  
ATOM   4570  C   PHE B 132       9.330 -17.960  -6.713  1.00 98.01           C  
ATOM   4571  CB  PHE B 132       6.972 -17.150  -6.376  1.00 98.01           C  
ATOM   4572  HB2 PHE B 132       6.666 -17.095  -7.421  1.00 98.01           H  
ATOM   4573  HB3 PHE B 132       6.835 -18.178  -6.042  1.00 98.01           H  
ATOM   4574  O   PHE B 132       9.938 -18.617  -5.866  1.00 98.01           O  
ATOM   4575  CG  PHE B 132       6.066 -16.273  -5.544  1.00 98.01           C  
ATOM   4576  CD1 PHE B 132       6.120 -16.338  -4.138  1.00 98.01           C  
ATOM   4577  HD1 PHE B 132       6.800 -17.023  -3.654  1.00 98.01           H  
ATOM   4578  CD2 PHE B 132       5.160 -15.402  -6.170  1.00 98.01           C  
ATOM   4579  HD2 PHE B 132       5.106 -15.351  -7.247  1.00 98.01           H  
ATOM   4580  CE1 PHE B 132       5.281 -15.523  -3.358  1.00 98.01           C  
ATOM   4581  HE1 PHE B 132       5.319 -15.582  -2.281  1.00 98.01           H  
ATOM   4582  CE2 PHE B 132       4.313 -14.604  -5.387  1.00 98.01           C  
ATOM   4583  HE2 PHE B 132       3.605 -13.945  -5.869  1.00 98.01           H  
ATOM   4584  CZ  PHE B 132       4.370 -14.659  -3.986  1.00 98.01           C  
ATOM   4585  HZ  PHE B 132       3.704 -14.048  -3.395  1.00 98.01           H  
ATOM   4586  N   GLU B 133       9.513 -18.157  -8.023  1.00 96.80           N  
ATOM   4587  H   GLU B 133       8.967 -17.614  -8.677  1.00 96.80           H  
ATOM   4588  CA  GLU B 133      10.394 -19.217  -8.531  1.00 96.80           C  
ATOM   4589  HA  GLU B 133      10.013 -20.179  -8.189  1.00 96.80           H  
ATOM   4590  C   GLU B 133      11.835 -19.072  -8.013  1.00 96.80           C  
ATOM   4591  CB  GLU B 133      10.431 -19.209 -10.065  1.00 96.80           C  
ATOM   4592  HB2 GLU B 133      10.701 -18.212 -10.413  1.00 96.80           H  
ATOM   4593  HB3 GLU B 133      11.211 -19.900 -10.386  1.00 96.80           H  
ATOM   4594  O   GLU B 133      12.494 -20.072  -7.706  1.00 96.80           O  
ATOM   4595  CG  GLU B 133       9.116 -19.646 -10.720  1.00 96.80           C  
ATOM   4596  HG2 GLU B 133       8.344 -18.903 -10.515  1.00 96.80           H  
ATOM   4597  HG3 GLU B 133       8.808 -20.593 -10.278  1.00 96.80           H  
ATOM   4598  CD  GLU B 133       9.267 -19.823 -12.240  1.00 96.80           C  
ATOM   4599  OE1 GLU B 133       8.494 -20.630 -12.807  1.00 96.80           O  
ATOM   4600  OE2 GLU B 133      10.174 -19.193 -12.837  1.00 96.80           O  
ATOM   4601  N   ARG B 134      12.328 -17.831  -7.883  1.00 96.78           N  
ATOM   4602  H   ARG B 134      11.743 -17.069  -8.194  1.00 96.78           H  
ATOM   4603  CA  ARG B 134      13.650 -17.534  -7.309  1.00 96.78           C  
ATOM   4604  HA  ARG B 134      14.369 -18.262  -7.683  1.00 96.78           H  
ATOM   4605  C   ARG B 134      13.730 -17.671  -5.795  1.00 96.78           C  
ATOM   4606  CB  ARG B 134      14.097 -16.129  -7.704  1.00 96.78           C  
ATOM   4607  HB2 ARG B 134      13.280 -15.421  -7.566  1.00 96.78           H  
ATOM   4608  HB3 ARG B 134      14.927 -15.830  -7.065  1.00 96.78           H  
ATOM   4609  O   ARG B 134      14.835 -17.828  -5.294  1.00 96.78           O  
ATOM   4610  CG  ARG B 134      14.573 -16.119  -9.153  1.00 96.78           C  
ATOM   4611  HG2 ARG B 134      15.303 -16.913  -9.312  1.00 96.78           H  
ATOM   4612  HG3 ARG B 134      13.730 -16.261  -9.828  1.00 96.78           H  
ATOM   4613  CD  ARG B 134      15.234 -14.777  -9.405  1.00 96.78           C  
ATOM   4614  HD2 ARG B 134      16.112 -14.680  -8.767  1.00 96.78           H  
ATOM   4615  HD3 ARG B 134      14.510 -14.008  -9.132  1.00 96.78           H  
ATOM   4616  NE  ARG B 134      15.622 -14.640 -10.819  1.00 96.78           N  
ATOM   4617  HE  ARG B 134      15.634 -15.480 -11.380  1.00 96.78           H  
ATOM   4618  NH1 ARG B 134      15.581 -12.402 -10.742  1.00 96.78           N  
ATOM   4619 HH11 ARG B 134      15.297 -11.579 -11.254  1.00 96.78           H  
ATOM   4620 HH12 ARG B 134      15.448 -12.457  -9.742  1.00 96.78           H  
ATOM   4621  NH2 ARG B 134      15.728 -13.362 -12.730  1.00 96.78           N  
ATOM   4622 HH21 ARG B 134      15.569 -14.179 -13.303  1.00 96.78           H  
ATOM   4623 HH22 ARG B 134      15.454 -12.482 -13.141  1.00 96.78           H  
ATOM   4624  CZ  ARG B 134      15.656 -13.484 -11.435  1.00 96.78           C  
ATOM   4625  N   ALA B 135      12.606 -17.616  -5.087  1.00 97.22           N  
ATOM   4626  H   ALA B 135      11.729 -17.499  -5.574  1.00 97.22           H  
ATOM   4627  CA  ALA B 135      12.551 -17.930  -3.659  1.00 97.22           C  
ATOM   4628  HA  ALA B 135      13.432 -17.523  -3.164  1.00 97.22           H  
ATOM   4629  C   ALA B 135      12.547 -19.447  -3.393  1.00 97.22           C  
ATOM   4630  CB  ALA B 135      11.309 -17.262  -3.058  1.00 97.22           C  
ATOM   4631  HB1 ALA B 135      10.406 -17.724  -3.458  1.00 97.22           H  
ATOM   4632  HB2 ALA B 135      11.315 -17.392  -1.976  1.00 97.22           H  
ATOM   4633  HB3 ALA B 135      11.292 -16.196  -3.285  1.00 97.22           H  
ATOM   4634  O   ALA B 135      12.601 -19.859  -2.238  1.00 97.22           O  
ATOM   4635  N   GLY B 136      12.458 -20.276  -4.442  1.00 96.87           N  
ATOM   4636  H   GLY B 136      12.406 -19.879  -5.370  1.00 96.87           H  
ATOM   4637  CA  GLY B 136      12.234 -21.712  -4.295  1.00 96.87           C  
ATOM   4638  HA2 GLY B 136      12.897 -22.111  -3.528  1.00 96.87           H  
ATOM   4639  HA3 GLY B 136      12.458 -22.204  -5.242  1.00 96.87           H  
ATOM   4640  C   GLY B 136      10.792 -22.048  -3.906  1.00 96.87           C  
ATOM   4641  O   GLY B 136      10.565 -23.064  -3.260  1.00 96.87           O  
ATOM   4642  N   ILE B 137       9.822 -21.212  -4.288  1.00 97.42           N  
ATOM   4643  H   ILE B 137      10.060 -20.401  -4.841  1.00 97.42           H  
ATOM   4644  CA  ILE B 137       8.400 -21.390  -3.968  1.00 97.42           C  
ATOM   4645  HA  ILE B 137       8.275 -22.263  -3.328  1.00 97.42           H  
ATOM   4646  C   ILE B 137       7.622 -21.637  -5.265  1.00 97.42           C  
ATOM   4647  CB  ILE B 137       7.873 -20.159  -3.191  1.00 97.42           C  
ATOM   4648  HB  ILE B 137       8.040 -19.274  -3.804  1.00 97.42           H  
ATOM   4649  O   ILE B 137       7.777 -20.883  -6.225  1.00 97.42           O  
ATOM   4650  CG1 ILE B 137       8.630 -19.971  -1.852  1.00 97.42           C  
ATOM   4651 HG12 ILE B 137       9.705 -20.026  -2.024  1.00 97.42           H  
ATOM   4652 HG13 ILE B 137       8.365 -20.775  -1.165  1.00 97.42           H  
ATOM   4653  CG2 ILE B 137       6.359 -20.294  -2.944  1.00 97.42           C  
ATOM   4654 HG21 ILE B 137       6.138 -21.240  -2.451  1.00 97.42           H  
ATOM   4655 HG22 ILE B 137       5.991 -19.477  -2.323  1.00 97.42           H  
ATOM   4656 HG23 ILE B 137       5.820 -20.250  -3.890  1.00 97.42           H  
ATOM   4657  CD1 ILE B 137       8.364 -18.621  -1.173  1.00 97.42           C  
ATOM   4658 HD11 ILE B 137       8.488 -17.810  -1.891  1.00 97.42           H  
ATOM   4659 HD12 ILE B 137       7.357 -18.591  -0.756  1.00 97.42           H  
ATOM   4660 HD13 ILE B 137       9.081 -18.482  -0.364  1.00 97.42           H  
ATOM   4661  N   ASP B 138       6.761 -22.661  -5.285  1.00 96.94           N  
ATOM   4662  H   ASP B 138       6.668 -23.238  -4.461  1.00 96.94           H  
ATOM   4663  CA  ASP B 138       5.793 -22.860  -6.371  1.00 96.94           C  
ATOM   4664  HA  ASP B 138       6.334 -22.893  -7.317  1.00 96.94           H  
ATOM   4665  C   ASP B 138       4.775 -21.697  -6.377  1.00 96.94           C  
ATOM   4666  CB  ASP B 138       5.092 -24.224  -6.226  1.00 96.94           C  
ATOM   4667  HB2 ASP B 138       4.696 -24.312  -5.215  1.00 96.94           H  
ATOM   4668  HB3 ASP B 138       5.830 -25.013  -6.369  1.00 96.94           H  
ATOM   4669  O   ASP B 138       4.010 -21.565  -5.415  1.00 96.94           O  
ATOM   4670  CG  ASP B 138       3.937 -24.434  -7.224  1.00 96.94           C  
ATOM   4671  OD1 ASP B 138       3.758 -23.591  -8.134  1.00 96.94           O  
ATOM   4672  OD2 ASP B 138       3.188 -25.414  -7.056  1.00 96.94           O  
ATOM   4673  N   PRO B 139       4.703 -20.874  -7.441  1.00 96.96           N  
ATOM   4674  CA  PRO B 139       3.769 -19.749  -7.517  1.00 96.96           C  
ATOM   4675  HA  PRO B 139       3.980 -19.070  -6.691  1.00 96.96           H  
ATOM   4676  C   PRO B 139       2.284 -20.143  -7.460  1.00 96.96           C  
ATOM   4677  CB  PRO B 139       4.090 -19.045  -8.840  1.00 96.96           C  
ATOM   4678  HB2 PRO B 139       3.420 -19.406  -9.620  1.00 96.96           H  
ATOM   4679  HB3 PRO B 139       4.016 -17.961  -8.748  1.00 96.96           H  
ATOM   4680  O   PRO B 139       1.440 -19.298  -7.179  1.00 96.96           O  
ATOM   4681  CG  PRO B 139       5.514 -19.485  -9.167  1.00 96.96           C  
ATOM   4682  HG2 PRO B 139       6.236 -18.868  -8.631  1.00 96.96           H  
ATOM   4683  HG3 PRO B 139       5.721 -19.464 -10.237  1.00 96.96           H  
ATOM   4684  CD  PRO B 139       5.559 -20.899  -8.618  1.00 96.96           C  
ATOM   4685  HD2 PRO B 139       5.150 -21.595  -9.350  1.00 96.96           H  
ATOM   4686  HD3 PRO B 139       6.593 -21.156  -8.387  1.00 96.96           H  
ATOM   4687  N   VAL B 140       1.927 -21.408  -7.705  1.00 95.08           N  
ATOM   4688  H   VAL B 140       2.641 -22.082  -7.941  1.00 95.08           H  
ATOM   4689  CA  VAL B 140       0.542 -21.888  -7.549  1.00 95.08           C  
ATOM   4690  HA  VAL B 140      -0.141 -21.099  -7.864  1.00 95.08           H  
ATOM   4691  C   VAL B 140       0.222 -22.183  -6.079  1.00 95.08           C  
ATOM   4692  CB  VAL B 140       0.291 -23.111  -8.453  1.00 95.08           C  
ATOM   4693  HB  VAL B 140       0.971 -23.915  -8.175  1.00 95.08           H  
ATOM   4694  O   VAL B 140      -0.919 -22.012  -5.647  1.00 95.08           O  
ATOM   4695  CG1 VAL B 140      -1.149 -23.634  -8.346  1.00 95.08           C  
ATOM   4696 HG11 VAL B 140      -1.300 -24.445  -9.058  1.00 95.08           H  
ATOM   4697 HG12 VAL B 140      -1.326 -24.030  -7.347  1.00 95.08           H  
ATOM   4698 HG13 VAL B 140      -1.857 -22.830  -8.550  1.00 95.08           H  
ATOM   4699  CG2 VAL B 140       0.524 -22.752  -9.929  1.00 95.08           C  
ATOM   4700 HG21 VAL B 140      -0.153 -21.954 -10.235  1.00 95.08           H  
ATOM   4701 HG22 VAL B 140       1.552 -22.419 -10.070  1.00 95.08           H  
ATOM   4702 HG23 VAL B 140       0.361 -23.631 -10.552  1.00 95.08           H  
ATOM   4703  N   SER B 141       1.228 -22.553  -5.278  1.00 95.27           N  
ATOM   4704  H   SER B 141       2.150 -22.618  -5.685  1.00 95.27           H  
ATOM   4705  CA  SER B 141       1.069 -22.896  -3.854  1.00 95.27           C  
ATOM   4706  HA  SER B 141       0.233 -23.591  -3.770  1.00 95.27           H  
ATOM   4707  C   SER B 141       0.748 -21.699  -2.947  1.00 95.27           C  
ATOM   4708  CB  SER B 141       2.322 -23.615  -3.341  1.00 95.27           C  
ATOM   4709  HB2 SER B 141       2.084 -24.098  -2.394  1.00 95.27           H  
ATOM   4710  HB3 SER B 141       2.621 -24.382  -4.055  1.00 95.27           H  
ATOM   4711  O   SER B 141       0.283 -21.878  -1.819  1.00 95.27           O  
ATOM   4712  OG  SER B 141       3.394 -22.715  -3.128  1.00 95.27           O  
ATOM   4713  HG  SER B 141       3.654 -22.331  -3.968  1.00 95.27           H  
ATOM   4714  N   VAL B 142       0.972 -20.471  -3.428  1.00 96.76           N  
ATOM   4715  H   VAL B 142       1.371 -20.388  -4.352  1.00 96.76           H  
ATOM   4716  CA  VAL B 142       0.709 -19.239  -2.665  1.00 96.76           C  
ATOM   4717  HA  VAL B 142       0.858 -19.456  -1.608  1.00 96.76           H  
ATOM   4718  C   VAL B 142      -0.737 -18.750  -2.778  1.00 96.76           C  
ATOM   4719  CB  VAL B 142       1.701 -18.121  -3.019  1.00 96.76           C  
ATOM   4720  HB  VAL B 142       1.437 -17.245  -2.426  1.00 96.76           H  
ATOM   4721  O   VAL B 142      -1.135 -17.833  -2.057  1.00 96.76           O  
ATOM   4722  CG1 VAL B 142       3.133 -18.529  -2.652  1.00 96.76           C  
ATOM   4723 HG11 VAL B 142       3.188 -18.773  -1.591  1.00 96.76           H  
ATOM   4724 HG12 VAL B 142       3.447 -19.396  -3.234  1.00 96.76           H  
ATOM   4725 HG13 VAL B 142       3.813 -17.702  -2.858  1.00 96.76           H  
ATOM   4726  CG2 VAL B 142       1.687 -17.713  -4.490  1.00 96.76           C  
ATOM   4727 HG21 VAL B 142       2.232 -16.777  -4.613  1.00 96.76           H  
ATOM   4728 HG22 VAL B 142       0.668 -17.582  -4.855  1.00 96.76           H  
ATOM   4729 HG23 VAL B 142       2.199 -18.480  -5.072  1.00 96.76           H  
ATOM   4730  N   ARG B 143      -1.548 -19.373  -3.643  1.00 96.02           N  
ATOM   4731  H   ARG B 143      -1.168 -20.139  -4.180  1.00 96.02           H  
ATOM   4732  CA  ARG B 143      -2.970 -19.049  -3.795  1.00 96.02           C  
ATOM   4733  HA  ARG B 143      -3.037 -17.999  -4.079  1.00 96.02           H  
ATOM   4734  C   ARG B 143      -3.707 -19.227  -2.462  1.00 96.02           C  
ATOM   4735  CB  ARG B 143      -3.560 -19.900  -4.932  1.00 96.02           C  
ATOM   4736  HB2 ARG B 143      -3.034 -19.659  -5.856  1.00 96.02           H  
ATOM   4737  HB3 ARG B 143      -3.398 -20.954  -4.708  1.00 96.02           H  
ATOM   4738  O   ARG B 143      -3.582 -20.252  -1.797  1.00 96.02           O  
ATOM   4739  CG  ARG B 143      -5.063 -19.660  -5.133  1.00 96.02           C  
ATOM   4740  HG2 ARG B 143      -5.585 -19.993  -4.237  1.00 96.02           H  
ATOM   4741  HG3 ARG B 143      -5.268 -18.597  -5.264  1.00 96.02           H  
ATOM   4742  CD  ARG B 143      -5.627 -20.459  -6.316  1.00 96.02           C  
ATOM   4743  HD2 ARG B 143      -6.655 -20.726  -6.075  1.00 96.02           H  
ATOM   4744  HD3 ARG B 143      -5.053 -21.379  -6.430  1.00 96.02           H  
ATOM   4745  NE  ARG B 143      -5.633 -19.694  -7.579  1.00 96.02           N  
ATOM   4746  HE  ARG B 143      -5.278 -18.749  -7.547  1.00 96.02           H  
ATOM   4747  NH1 ARG B 143      -6.440 -21.375  -8.917  1.00 96.02           N  
ATOM   4748 HH11 ARG B 143      -6.766 -21.697  -9.817  1.00 96.02           H  
ATOM   4749 HH12 ARG B 143      -6.338 -22.017  -8.143  1.00 96.02           H  
ATOM   4750  NH2 ARG B 143      -6.169 -19.327  -9.765  1.00 96.02           N  
ATOM   4751 HH21 ARG B 143      -6.513 -19.656 -10.656  1.00 96.02           H  
ATOM   4752 HH22 ARG B 143      -5.854 -18.371  -9.684  1.00 96.02           H  
ATOM   4753  CZ  ARG B 143      -6.079 -20.132  -8.744  1.00 96.02           C  
ATOM   4754  N   GLY B 144      -4.508 -18.233  -2.088  1.00 96.86           N  
ATOM   4755  H   GLY B 144      -4.533 -17.406  -2.667  1.00 96.86           H  
ATOM   4756  CA  GLY B 144      -5.267 -18.206  -0.836  1.00 96.86           C  
ATOM   4757  HA2 GLY B 144      -5.660 -19.201  -0.631  1.00 96.86           H  
ATOM   4758  HA3 GLY B 144      -6.113 -17.529  -0.952  1.00 96.86           H  
ATOM   4759  C   GLY B 144      -4.460 -17.760   0.389  1.00 96.86           C  
ATOM   4760  O   GLY B 144      -4.994 -17.770   1.495  1.00 96.86           O  
ATOM   4761  N   GLN B 145      -3.185 -17.381   0.236  1.00 97.26           N  
ATOM   4762  H   GLN B 145      -2.767 -17.407  -0.683  1.00 97.26           H  
ATOM   4763  CA  GLN B 145      -2.372 -16.893   1.352  1.00 97.26           C  
ATOM   4764  HA  GLN B 145      -2.750 -17.338   2.272  1.00 97.26           H  
ATOM   4765  C   GLN B 145      -2.465 -15.372   1.526  1.00 97.26           C  
ATOM   4766  CB  GLN B 145      -0.911 -17.336   1.215  1.00 97.26           C  
ATOM   4767  HB2 GLN B 145      -0.363 -16.905   2.053  1.00 97.26           H  
ATOM   4768  HB3 GLN B 145      -0.485 -16.941   0.292  1.00 97.26           H  
ATOM   4769  O   GLN B 145      -2.626 -14.622   0.562  1.00 97.26           O  
ATOM   4770  CG  GLN B 145      -0.744 -18.864   1.244  1.00 97.26           C  
ATOM   4771  HG2 GLN B 145      -1.357 -19.284   2.041  1.00 97.26           H  
ATOM   4772  HG3 GLN B 145      -1.085 -19.284   0.298  1.00 97.26           H  
ATOM   4773  CD  GLN B 145       0.700 -19.291   1.494  1.00 97.26           C  
ATOM   4774  NE2 GLN B 145       1.061 -20.508   1.159  1.00 97.26           N  
ATOM   4775 HE21 GLN B 145       0.465 -21.074   0.572  1.00 97.26           H  
ATOM   4776 HE22 GLN B 145       2.040 -20.729   1.270  1.00 97.26           H  
ATOM   4777  OE1 GLN B 145       1.519 -18.555   2.025  1.00 97.26           O  
ATOM   4778  N   ALA B 146      -2.286 -14.907   2.767  1.00 97.91           N  
ATOM   4779  H   ALA B 146      -2.148 -15.580   3.507  1.00 97.91           H  
ATOM   4780  CA  ALA B 146      -2.248 -13.490   3.137  1.00 97.91           C  
ATOM   4781  HA  ALA B 146      -3.040 -12.974   2.593  1.00 97.91           H  
ATOM   4782  C   ALA B 146      -0.917 -12.823   2.733  1.00 97.91           C  
ATOM   4783  CB  ALA B 146      -2.559 -13.365   4.635  1.00 97.91           C  
ATOM   4784  HB1 ALA B 146      -3.531 -13.808   4.851  1.00 97.91           H  
ATOM   4785  HB2 ALA B 146      -2.584 -12.312   4.915  1.00 97.91           H  
ATOM   4786  HB3 ALA B 146      -1.789 -13.867   5.222  1.00 97.91           H  
ATOM   4787  O   ALA B 146      -0.160 -12.347   3.576  1.00 97.91           O  
ATOM   4788  N   ILE B 147      -0.609 -12.824   1.436  1.00 98.72           N  
ATOM   4789  H   ILE B 147      -1.263 -13.255   0.798  1.00 98.72           H  
ATOM   4790  CA  ILE B 147       0.573 -12.169   0.873  1.00 98.72           C  
ATOM   4791  HA  ILE B 147       1.296 -12.021   1.675  1.00 98.72           H  
ATOM   4792  C   ILE B 147       0.168 -10.799   0.333  1.00 98.72           C  
ATOM   4793  CB  ILE B 147       1.250 -13.052  -0.195  1.00 98.72           C  
ATOM   4794  HB  ILE B 147       0.530 -13.219  -0.996  1.00 98.72           H  
ATOM   4795  O   ILE B 147      -0.716 -10.712  -0.517  1.00 98.72           O  
ATOM   4796  CG1 ILE B 147       1.620 -14.423   0.418  1.00 98.72           C  
ATOM   4797 HG12 ILE B 147       2.194 -14.278   1.333  1.00 98.72           H  
ATOM   4798 HG13 ILE B 147       0.700 -14.942   0.687  1.00 98.72           H  
ATOM   4799  CG2 ILE B 147       2.474 -12.336  -0.801  1.00 98.72           C  
ATOM   4800 HG21 ILE B 147       3.233 -12.169  -0.036  1.00 98.72           H  
ATOM   4801 HG22 ILE B 147       2.902 -12.937  -1.604  1.00 98.72           H  
ATOM   4802 HG23 ILE B 147       2.185 -11.379  -1.235  1.00 98.72           H  
ATOM   4803  CD1 ILE B 147       2.403 -15.350  -0.517  1.00 98.72           C  
ATOM   4804 HD11 ILE B 147       3.437 -15.015  -0.600  1.00 98.72           H  
ATOM   4805 HD12 ILE B 147       1.945 -15.344  -1.506  1.00 98.72           H  
ATOM   4806 HD13 ILE B 147       2.397 -16.363  -0.115  1.00 98.72           H  
ATOM   4807  N   GLY B 148       0.797  -9.735   0.831  1.00 98.79           N  
ATOM   4808  H   GLY B 148       1.525  -9.889   1.515  1.00 98.79           H  
ATOM   4809  CA  GLY B 148       0.543  -8.366   0.372  1.00 98.79           C  
ATOM   4810  HA2 GLY B 148      -0.525  -8.239   0.192  1.00 98.79           H  
ATOM   4811  HA3 GLY B 148       0.832  -7.657   1.148  1.00 98.79           H  
ATOM   4812  C   GLY B 148       1.298  -8.015  -0.914  1.00 98.79           C  
ATOM   4813  O   GLY B 148       2.362  -8.572  -1.194  1.00 98.79           O  
ATOM   4814  N   VAL B 149       0.776  -7.057  -1.680  1.00 98.90           N  
ATOM   4815  H   VAL B 149      -0.086  -6.633  -1.370  1.00 98.90           H  
ATOM   4816  CA  VAL B 149       1.410  -6.498  -2.885  1.00 98.90           C  
ATOM   4817  HA  VAL B 149       2.427  -6.880  -2.966  1.00 98.90           H  
ATOM   4818  C   VAL B 149       1.481  -4.979  -2.749  1.00 98.90           C  
ATOM   4819  CB  VAL B 149       0.656  -6.896  -4.173  1.00 98.90           C  
ATOM   4820  HB  VAL B 149      -0.340  -6.454  -4.168  1.00 98.90           H  
ATOM   4821  O   VAL B 149       0.468  -4.294  -2.847  1.00 98.90           O  
ATOM   4822  CG1 VAL B 149       1.407  -6.393  -5.415  1.00 98.90           C  
ATOM   4823 HG11 VAL B 149       2.402  -6.836  -5.458  1.00 98.90           H  
ATOM   4824 HG12 VAL B 149       0.850  -6.667  -6.311  1.00 98.90           H  
ATOM   4825 HG13 VAL B 149       1.493  -5.306  -5.393  1.00 98.90           H  
ATOM   4826  CG2 VAL B 149       0.496  -8.416  -4.308  1.00 98.90           C  
ATOM   4827 HG21 VAL B 149      -0.136  -8.796  -3.505  1.00 98.90           H  
ATOM   4828 HG22 VAL B 149       0.017  -8.655  -5.257  1.00 98.90           H  
ATOM   4829 HG23 VAL B 149       1.470  -8.903  -4.254  1.00 98.90           H  
ATOM   4830  N   PHE B 150       2.683  -4.436  -2.563  1.00 98.82           N  
ATOM   4831  H   PHE B 150       3.479  -5.055  -2.499  1.00 98.82           H  
ATOM   4832  CA  PHE B 150       2.913  -2.997  -2.399  1.00 98.82           C  
ATOM   4833  HA  PHE B 150       1.966  -2.458  -2.441  1.00 98.82           H  
ATOM   4834  C   PHE B 150       3.802  -2.483  -3.532  1.00 98.82           C  
ATOM   4835  CB  PHE B 150       3.532  -2.728  -1.021  1.00 98.82           C  
ATOM   4836  HB2 PHE B 150       4.483  -3.255  -0.945  1.00 98.82           H  
ATOM   4837  HB3 PHE B 150       3.742  -1.661  -0.937  1.00 98.82           H  
ATOM   4838  O   PHE B 150       5.008  -2.739  -3.538  1.00 98.82           O  
ATOM   4839  CG  PHE B 150       2.657  -3.135   0.148  1.00 98.82           C  
ATOM   4840  CD1 PHE B 150       1.783  -2.201   0.736  1.00 98.82           C  
ATOM   4841  HD1 PHE B 150       1.729  -1.192   0.352  1.00 98.82           H  
ATOM   4842  CD2 PHE B 150       2.715  -4.450   0.650  1.00 98.82           C  
ATOM   4843  HD2 PHE B 150       3.376  -5.173   0.197  1.00 98.82           H  
ATOM   4844  CE1 PHE B 150       0.975  -2.579   1.822  1.00 98.82           C  
ATOM   4845  HE1 PHE B 150       0.301  -1.866   2.274  1.00 98.82           H  
ATOM   4846  CE2 PHE B 150       1.909  -4.826   1.740  1.00 98.82           C  
ATOM   4847  HE2 PHE B 150       1.953  -5.832   2.131  1.00 98.82           H  
ATOM   4848  CZ  PHE B 150       1.038  -3.890   2.324  1.00 98.82           C  
ATOM   4849  HZ  PHE B 150       0.414  -4.179   3.157  1.00 98.82           H  
ATOM   4850  N   ALA B 151       3.224  -1.763  -4.494  1.00 98.55           N  
ATOM   4851  H   ALA B 151       2.248  -1.523  -4.400  1.00 98.55           H  
ATOM   4852  CA  ALA B 151       3.923  -1.359  -5.714  1.00 98.55           C  
ATOM   4853  HA  ALA B 151       4.954  -1.712  -5.678  1.00 98.55           H  
ATOM   4854  C   ALA B 151       3.971   0.165  -5.875  1.00 98.55           C  
ATOM   4855  CB  ALA B 151       3.261  -2.048  -6.915  1.00 98.55           C  
ATOM   4856  HB1 ALA B 151       3.808  -1.805  -7.826  1.00 98.55           H  
ATOM   4857  HB2 ALA B 151       3.267  -3.129  -6.775  1.00 98.55           H  
ATOM   4858  HB3 ALA B 151       2.232  -1.703  -7.018  1.00 98.55           H  
ATOM   4859  O   ALA B 151       2.937   0.830  -5.886  1.00 98.55           O  
ATOM   4860  N   GLY B 152       5.175   0.710  -6.058  1.00 98.45           N  
ATOM   4861  H   GLY B 152       5.990   0.118  -5.980  1.00 98.45           H  
ATOM   4862  CA  GLY B 152       5.365   2.078  -6.531  1.00 98.45           C  
ATOM   4863  HA2 GLY B 152       4.693   2.746  -5.991  1.00 98.45           H  
ATOM   4864  HA3 GLY B 152       6.392   2.389  -6.339  1.00 98.45           H  
ATOM   4865  C   GLY B 152       5.104   2.170  -8.035  1.00 98.45           C  
ATOM   4866  O   GLY B 152       5.887   1.611  -8.809  1.00 98.45           O  
ATOM   4867  N   VAL B 153       4.033   2.854  -8.446  1.00 97.24           N  
ATOM   4868  H   VAL B 153       3.469   3.331  -7.756  1.00 97.24           H  
ATOM   4869  CA  VAL B 153       3.630   2.995  -9.859  1.00 97.24           C  
ATOM   4870  HA  VAL B 153       4.500   2.821 -10.493  1.00 97.24           H  
ATOM   4871  C   VAL B 153       3.130   4.412 -10.110  1.00 97.24           C  
ATOM   4872  CB  VAL B 153       2.529   1.992 -10.275  1.00 97.24           C  
ATOM   4873  HB  VAL B 153       1.587   2.289  -9.813  1.00 97.24           H  
ATOM   4874  O   VAL B 153       2.344   4.941  -9.330  1.00 97.24           O  
ATOM   4875  CG1 VAL B 153       2.315   1.984 -11.795  1.00 97.24           C  
ATOM   4876 HG11 VAL B 153       1.561   1.244 -12.063  1.00 97.24           H  
ATOM   4877 HG12 VAL B 153       1.957   2.955 -12.136  1.00 97.24           H  
ATOM   4878 HG13 VAL B 153       3.247   1.748 -12.309  1.00 97.24           H  
ATOM   4879  CG2 VAL B 153       2.842   0.556  -9.836  1.00 97.24           C  
ATOM   4880 HG21 VAL B 153       3.835   0.274 -10.186  1.00 97.24           H  
ATOM   4881 HG22 VAL B 153       2.808   0.487  -8.749  1.00 97.24           H  
ATOM   4882 HG23 VAL B 153       2.100  -0.132 -10.242  1.00 97.24           H  
ATOM   4883  N   ILE B 154       3.565   5.003 -11.219  1.00 92.96           N  
ATOM   4884  H   ILE B 154       4.134   4.463 -11.856  1.00 92.96           H  
ATOM   4885  CA  ILE B 154       3.118   6.317 -11.696  1.00 92.96           C  
ATOM   4886  HA  ILE B 154       2.402   6.745 -10.995  1.00 92.96           H  
ATOM   4887  C   ILE B 154       2.408   6.090 -13.034  1.00 92.96           C  
ATOM   4888  CB  ILE B 154       4.321   7.284 -11.817  1.00 92.96           C  
ATOM   4889  HB  ILE B 154       5.007   6.874 -12.558  1.00 92.96           H  
ATOM   4890  O   ILE B 154       2.870   5.265 -13.828  1.00 92.96           O  
ATOM   4891  CG1 ILE B 154       5.080   7.425 -10.475  1.00 92.96           C  
ATOM   4892 HG12 ILE B 154       5.264   6.441 -10.043  1.00 92.96           H  
ATOM   4893 HG13 ILE B 154       4.458   7.977  -9.771  1.00 92.96           H  
ATOM   4894  CG2 ILE B 154       3.865   8.674 -12.294  1.00 92.96           C  
ATOM   4895 HG21 ILE B 154       3.387   8.608 -13.271  1.00 92.96           H  
ATOM   4896 HG22 ILE B 154       3.160   9.102 -11.582  1.00 92.96           H  
ATOM   4897 HG23 ILE B 154       4.716   9.346 -12.400  1.00 92.96           H  
ATOM   4898  CD1 ILE B 154       6.443   8.120 -10.598  1.00 92.96           C  
ATOM   4899 HD11 ILE B 154       6.990   7.999  -9.663  1.00 92.96           H  
ATOM   4900 HD12 ILE B 154       6.312   9.184 -10.795  1.00 92.96           H  
ATOM   4901 HD13 ILE B 154       7.022   7.667 -11.402  1.00 92.96           H  
ATOM   4902  N   ASP B 155       1.308   6.796 -13.303  1.00 89.65           N  
ATOM   4903  H   ASP B 155       0.976   7.489 -12.647  1.00 89.65           H  
ATOM   4904  CA  ASP B 155       0.704   6.771 -14.639  1.00 89.65           C  
ATOM   4905  HA  ASP B 155       0.585   5.729 -14.936  1.00 89.65           H  
ATOM   4906  C   ASP B 155       1.649   7.451 -15.646  1.00 89.65           C  
ATOM   4907  CB  ASP B 155      -0.702   7.397 -14.654  1.00 89.65           C  
ATOM   4908  HB2 ASP B 155      -0.626   8.464 -14.445  1.00 89.65           H  
ATOM   4909  HB3 ASP B 155      -1.300   6.939 -13.866  1.00 89.65           H  
ATOM   4910  O   ASP B 155       2.016   8.617 -15.502  1.00 89.65           O  
ATOM   4911  CG  ASP B 155      -1.423   7.189 -16.001  1.00 89.65           C  
ATOM   4912  OD1 ASP B 155      -0.807   6.618 -16.938  1.00 89.65           O  
ATOM   4913  OD2 ASP B 155      -2.604   7.573 -16.112  1.00 89.65           O  
ATOM   4914  N   GLN B 156       2.078   6.696 -16.657  1.00 86.82           N  
ATOM   4915  H   GLN B 156       1.684   5.768 -16.724  1.00 86.82           H  
ATOM   4916  CA  GLN B 156       2.987   7.148 -17.717  1.00 86.82           C  
ATOM   4917  HA  GLN B 156       3.438   8.093 -17.415  1.00 86.82           H  
ATOM   4918  C   GLN B 156       2.243   7.442 -19.036  1.00 86.82           C  
ATOM   4919  CB  GLN B 156       4.123   6.123 -17.882  1.00 86.82           C  
ATOM   4920  HB2 GLN B 156       4.744   6.392 -18.736  1.00 86.82           H  
ATOM   4921  HB3 GLN B 156       3.682   5.148 -18.087  1.00 86.82           H  
ATOM   4922  O   GLN B 156       2.869   7.690 -20.070  1.00 86.82           O  
ATOM   4923  CG  GLN B 156       5.016   6.006 -16.630  1.00 86.82           C  
ATOM   4924  HG2 GLN B 156       5.605   5.091 -16.697  1.00 86.82           H  
ATOM   4925  HG3 GLN B 156       4.393   5.902 -15.742  1.00 86.82           H  
ATOM   4926  CD  GLN B 156       5.991   7.163 -16.416  1.00 86.82           C  
ATOM   4927  NE2 GLN B 156       6.488   7.318 -15.206  1.00 86.82           N  
ATOM   4928 HE21 GLN B 156       6.117   6.755 -14.454  1.00 86.82           H  
ATOM   4929 HE22 GLN B 156       7.119   8.089 -15.042  1.00 86.82           H  
ATOM   4930  OE1 GLN B 156       6.376   7.896 -17.317  1.00 86.82           O  
ATOM   4931  N   GLY B 157       0.904   7.408 -19.028  1.00 79.91           N  
ATOM   4932  H   GLY B 157       0.439   7.185 -18.160  1.00 79.91           H  
ATOM   4933  CA  GLY B 157       0.055   7.858 -20.128  1.00 79.91           C  
ATOM   4934  HA2 GLY B 157       0.379   8.850 -20.443  1.00 79.91           H  
ATOM   4935  HA3 GLY B 157      -0.963   7.936 -19.747  1.00 79.91           H  
ATOM   4936  C   GLY B 157       0.033   6.939 -21.354  1.00 79.91           C  
ATOM   4937  O   GLY B 157      -0.071   7.444 -22.476  1.00 79.91           O
[truncated: 1,882,693 more chars]
